# Supplementary material for: Alpha-synuclein alters the faecal viromes of rats in a gut-initiated model of Parkinson’s disease
Source: Commun Biol. 2021 Sep 29;4:1140. doi: 10.1038/s42003-021-02666-1 (PMC8481466; doi:10.1038/s42003-021-02666-1)
Supplement: Supplementary file 3 — Supplementary data [file 42003_2021_2666_MOESM3_ESM.zip]

Archive with 179 entries (174 files):
- Supp_data_RatPD_wDarkMatter/Code/
- Supp_data_RatPD_wDarkMatter/Code/.RData
- Supp_data_RatPD_wDarkMatter/Code/.Rhistory
- Supp_data_RatPD_wDarkMatter/Code/Rat_Parkinsons_Code_wDarkMatter.R
- Supp_data_RatPD_wDarkMatter/Input_files/
- Supp_data_RatPD_wDarkMatter/Input_files/Bed/
- Supp_data_RatPD_wDarkMatter/Input_files/Bed/C10-R1-Base_S4_combined_cov.txt
- Supp_data_RatPD_wDarkMatter/Input_files/Bed/C10-R1-T1_S34_combined_cov.txt
- Supp_data_RatPD_wDarkMatter/Input_files/Bed/C10-R1-T5_S68_combined_cov.txt
- Supp_data_RatPD_wDarkMatter/Input_files/Bed/C10-R2-Base_S5_combined_cov.txt
- Supp_data_RatPD_wDarkMatter/Input_files/Bed/C10-R2-T1_S35_combined_cov.txt
- Supp_data_RatPD_wDarkMatter/Input_files/Bed/C10-R2-T5_S69_combined_cov.txt
- Supp_data_RatPD_wDarkMatter/Input_files/Bed/C10-R3-Base_S6_combined_cov.txt
- Supp_data_RatPD_wDarkMatter/Input_files/Bed/C10-R3-T5_S70_combined_cov.txt
- Supp_data_RatPD_wDarkMatter/Input_files/Bed/C11-R1-Base_S7_combined_cov.txt
- Supp_data_RatPD_wDarkMatter/Input_files/Bed/C11-R1-T1_S36_combined_cov.txt
- Supp_data_RatPD_wDarkMatter/Input_files/Bed/C11-R1-T5_S71_combined_cov.txt
- Supp_data_RatPD_wDarkMatter/Input_files/Bed/C11-R2-Base_S8_combined_cov.txt
- Supp_data_RatPD_wDarkMatter/Input_files/Bed/C11-R2-T1_S37_combined_cov.txt
- Supp_data_RatPD_wDarkMatter/Input_files/Bed/C11-R2-T5_S72_combined_cov.txt
- Supp_data_RatPD_wDarkMatter/Input_files/Bed/C11-R3-Base_S9_combined_cov.txt
- Supp_data_RatPD_wDarkMatter/Input_files/Bed/C11-R3-T1_S38_combined_cov.txt
- Supp_data_RatPD_wDarkMatter/Input_files/Bed/C11-R3-T5_S73_combined_cov.txt
- Supp_data_RatPD_wDarkMatter/Input_files/Bed/C12-R1-Base_S10_combined_cov.txt
- Supp_data_RatPD_wDarkMatter/Input_files/Bed/C12-R1-T5_S74_combined_cov.txt
- Supp_data_RatPD_wDarkMatter/Input_files/Bed/C12-R2-Base_S11_combined_cov.txt
- Supp_data_RatPD_wDarkMatter/Input_files/Bed/C12-R2-T1_S39_combined_cov.txt
- Supp_data_RatPD_wDarkMatter/Input_files/Bed/C12-R2-T5_S75_combined_cov.txt
- Supp_data_RatPD_wDarkMatter/Input_files/Bed/C12-R3-Base_S12_combined_cov.txt
- Supp_data_RatPD_wDarkMatter/Input_files/Bed/C12-R3-T1_S40_combined_cov.txt
- Supp_data_RatPD_wDarkMatter/Input_files/Bed/C12-R3-T5_S76_combined_cov.txt
- Supp_data_RatPD_wDarkMatter/Input_files/Bed/C13-R1-Base_S101_combined_cov.txt
- Supp_data_RatPD_wDarkMatter/Input_files/Bed/C13-R1-T1_S41_combined_cov.txt
- Supp_data_RatPD_wDarkMatter/Input_files/Bed/C13-R1-T5_S77_combined_cov.txt
- Supp_data_RatPD_wDarkMatter/Input_files/Bed/C13-R2-Base_S13_combined_cov.txt
- Supp_data_RatPD_wDarkMatter/Input_files/Bed/C13-R2-T1_S42_combined_cov.txt
- Supp_data_RatPD_wDarkMatter/Input_files/Bed/C13-R2-T5_S78_combined_cov.txt
- Supp_data_RatPD_wDarkMatter/Input_files/Bed/C13-R3-Base_S14_combined_cov.txt
- Supp_data_RatPD_wDarkMatter/Input_files/Bed/C13-R3-T1_S43_combined_cov.txt
- Supp_data_RatPD_wDarkMatter/Input_files/Bed/C13-R3-T5_S79_combined_cov.txt
- Supp_data_RatPD_wDarkMatter/Input_files/Bed/C14-R1-Base_S15_combined_cov.txt
- Supp_data_RatPD_wDarkMatter/Input_files/Bed/C14-R1-T1_S44_combined_cov.txt
- Supp_data_RatPD_wDarkMatter/Input_files/Bed/C14-R1-T5_S80_combined_cov.txt
- Supp_data_RatPD_wDarkMatter/Input_files/Bed/C14-R2-Base_S16_combined_cov.txt
- Supp_data_RatPD_wDarkMatter/Input_files/Bed/C14-R2-T1_S45_combined_cov.txt
- Supp_data_RatPD_wDarkMatter/Input_files/Bed/C14-R2-T5_S81_combined_cov.txt
- Supp_data_RatPD_wDarkMatter/Input_files/Bed/C14-R3-Base_S17_combined_cov.txt
- Supp_data_RatPD_wDarkMatter/Input_files/Bed/C14-R3-T1_S46_combined_cov.txt
- Supp_data_RatPD_wDarkMatter/Input_files/Bed/C14-R3-T5_S82_combined_cov.txt
- Supp_data_RatPD_wDarkMatter/Input_files/Bed/C15-R1-Base_S102_combined_cov.txt
- Supp_data_RatPD_wDarkMatter/Input_files/Bed/C15-R1-T1_S47_combined_cov.txt
- Supp_data_RatPD_wDarkMatter/Input_files/Bed/C15-R1-T5_S83_combined_cov.txt
- Supp_data_RatPD_wDarkMatter/Input_files/Bed/C15-R2-Base_S18_combined_cov.txt
- Supp_data_RatPD_wDarkMatter/Input_files/Bed/C15-R2-T1_S48_combined_cov.txt
- Supp_data_RatPD_wDarkMatter/Input_files/Bed/C15-R2-T5_S84_combined_cov.txt
- Supp_data_RatPD_wDarkMatter/Input_files/Bed/C15-R3-Base_S103_combined_cov.txt
- Supp_data_RatPD_wDarkMatter/Input_files/Bed/C15-R3-T1_S49_combined_cov.txt
- Supp_data_RatPD_wDarkMatter/Input_files/Bed/C15-R3-T5_S85_combined_cov.txt
- Supp_data_RatPD_wDarkMatter/Input_files/Bed/C16-R1-Base_S19_combined_cov.txt
- Supp_data_RatPD_wDarkMatter/Input_files/Bed/C16-R1-T1_S50_combined_cov.txt
- Supp_data_RatPD_wDarkMatter/Input_files/Bed/C16-R1-T5_S86_combined_cov.txt
- Supp_data_RatPD_wDarkMatter/Input_files/Bed/C16-R2-Base_S104_combined_cov.txt
- Supp_data_RatPD_wDarkMatter/Input_files/Bed/C16-R2-T1_S51_combined_cov.txt
- Supp_data_RatPD_wDarkMatter/Input_files/Bed/C16-R2-T5_S87_combined_cov.txt
- Supp_data_RatPD_wDarkMatter/Input_files/Bed/C16-R3-Base_S20_combined_cov.txt
- Supp_data_RatPD_wDarkMatter/Input_files/Bed/C16-R3-T1_S52_combined_cov.txt
- Supp_data_RatPD_wDarkMatter/Input_files/Bed/C16-R3-T5_S88_combined_cov.txt
- Supp_data_RatPD_wDarkMatter/Input_files/Bed/C21-R1-1-5-18_S53_combined_cov.txt
- Supp_data_RatPD_wDarkMatter/Input_files/Bed/C21-R1-3-4-18_S105_combined_cov.txt
- Supp_data_RatPD_wDarkMatter/Input_files/Bed/C21-R1-T5_S89_combined_cov.txt
- Supp_data_RatPD_wDarkMatter/Input_files/Bed/C21-R2-1-5-18_S54_combined_cov.txt
- Supp_data_RatPD_wDarkMatter/Input_files/Bed/C21-R2-3-4-18_S21_combined_cov.txt
- Supp_data_RatPD_wDarkMatter/Input_files/Bed/C21-R2-T5_S90_combined_cov.txt
- Supp_data_RatPD_wDarkMatter/Input_files/Bed/C21-R3-1-5-18_S55_combined_cov.txt
- Supp_data_RatPD_wDarkMatter/Input_files/Bed/C21-R3-3-4-18_S22_combined_cov.txt
- Supp_data_RatPD_wDarkMatter/Input_files/Bed/C21-R3-T5_S91_combined_cov.txt
- Supp_data_RatPD_wDarkMatter/Input_files/Bed/C22-R1-1-5-18_S56_combined_cov.txt
- Supp_data_RatPD_wDarkMatter/Input_files/Bed/C22-R1-3-4-18_S23_combined_cov.txt
- Supp_data_RatPD_wDarkMatter/Input_files/Bed/C22-R1-T5_S92_combined_cov.txt
- Supp_data_RatPD_wDarkMatter/Input_files/Bed/C22-R2-1-5-18_S57_combined_cov.txt
- Supp_data_RatPD_wDarkMatter/Input_files/Bed/C22-R2-3-4-18_S24_combined_cov.txt
- Supp_data_RatPD_wDarkMatter/Input_files/Bed/C22-R2-T5_S93_combined_cov.txt
- Supp_data_RatPD_wDarkMatter/Input_files/Bed/C22-R3-1-5-18_S58_combined_cov.txt
- Supp_data_RatPD_wDarkMatter/Input_files/Bed/C22-R3-3-4-18_S25_combined_cov.txt
- Supp_data_RatPD_wDarkMatter/Input_files/Bed/C22-R3-T5_S94_combined_cov.txt
- Supp_data_RatPD_wDarkMatter/Input_files/Bed/C23-R1-1-5-18_S59_combined_cov.txt
- Supp_data_RatPD_wDarkMatter/Input_files/Bed/C23-R1-3-4-18_S106_combined_cov.txt
- Supp_data_RatPD_wDarkMatter/Input_files/Bed/C23-R1-T5_S95_combined_cov.txt
- Supp_data_RatPD_wDarkMatter/Input_files/Bed/C23-R2-1-5-18_S60_combined_cov.txt
- Supp_data_RatPD_wDarkMatter/Input_files/Bed/C23-R2-3-4-18_S26_combined_cov.txt
- Supp_data_RatPD_wDarkMatter/Input_files/Bed/C23-R2-T5_S96_combined_cov.txt
- Supp_data_RatPD_wDarkMatter/Input_files/Bed/C23-R3-1-5-18_S61_combined_cov.txt
- Supp_data_RatPD_wDarkMatter/Input_files/Bed/C23-R3-3-4-18_S27_combined_cov.txt
- Supp_data_RatPD_wDarkMatter/Input_files/Bed/C23-R3-T5_S97_combined_cov.txt
- Supp_data_RatPD_wDarkMatter/Input_files/Bed/C24-R1-1-5-18_S62_combined_cov.txt
- Supp_data_RatPD_wDarkMatter/Input_files/Bed/C24-R1-3-4-18_S28_combined_cov.txt
- Supp_data_RatPD_wDarkMatter/Input_files/Bed/C24-R1-T5_S98_combined_cov.txt
- Supp_data_RatPD_wDarkMatter/Input_files/Bed/C24-R2-1-5-18_S63_combined_cov.txt
- Supp_data_RatPD_wDarkMatter/Input_files/Bed/C24-R2-3-4-18_S29_combined_cov.txt
- Supp_data_RatPD_wDarkMatter/Input_files/Bed/C24-R2-T5_S99_combined_cov.txt
- Supp_data_RatPD_wDarkMatter/Input_files/Bed/C24-R3-1-5-18_S64_combined_cov.txt
- Supp_data_RatPD_wDarkMatter/Input_files/Bed/C24-R3-3-4-18_S30_combined_cov.txt
- Supp_data_RatPD_wDarkMatter/Input_files/Bed/C24-R3-T5_S100_combined_cov.txt
- Supp_data_RatPD_wDarkMatter/Input_files/Bed/C9-R1-Base_S1_combined_cov.txt
- Supp_data_RatPD_wDarkMatter/Input_files/Bed/C9-R1-T1_S31_combined_cov.txt
- Supp_data_RatPD_wDarkMatter/Input_files/Bed/C9-R1-T5_S65_combined_cov.txt
- Supp_data_RatPD_wDarkMatter/Input_files/Bed/C9-R2-Base_S2_combined_cov.txt
- Supp_data_RatPD_wDarkMatter/Input_files/Bed/C9-R2-T1_S32_combined_cov.txt
- Supp_data_RatPD_wDarkMatter/Input_files/Bed/C9-R2-T5_S66_combined_cov.txt
- Supp_data_RatPD_wDarkMatter/Input_files/Bed/C9-R3-Base_S3_combined_cov.txt
- Supp_data_RatPD_wDarkMatter/Input_files/Bed/C9-R3-T1_S33_combined_cov.txt
- Supp_data_RatPD_wDarkMatter/Input_files/Bed/C9-R3-T5_S67_combined_cov.txt
- Supp_data_RatPD_wDarkMatter/Input_files/Bed/NegExtraction_S107_combined_cov.txt
- Supp_data_RatPD_wDarkMatter/Input_files/Bed/NegNexteraXT_S108_combined_cov.txt
- Supp_data_RatPD_wDarkMatter/Input_files/c1.clusters
- Supp_data_RatPD_wDarkMatter/Input_files/contig_IDs.csv
- Supp_data_RatPD_wDarkMatter/Input_files/DemoVir_assignments.txt
- Supp_data_RatPD_wDarkMatter/Input_files/final_ratPD_virome.csv
- Supp_data_RatPD_wDarkMatter/Input_files/hmmscan_finalDB_lysoHMMs_eval-5.txt
- Supp_data_RatPD_wDarkMatter/Input_files/metaphlan_pdRats.csv
- Supp_data_RatPD_wDarkMatter/Input_files/ratPD_VCs.csv
- Supp_data_RatPD_wDarkMatter/Input_files/seqstat.txt
- Supp_data_RatPD_wDarkMatter/Input_files/topology.txt
- Supp_data_RatPD_wDarkMatter/Input_files/total_vir_reads.csv
- Supp_data_RatPD_wDarkMatter/Input_files/total_wgs_reads.csv
- Supp_data_RatPD_wDarkMatter/Input_files/VC_counts_table.csv
- Supp_data_RatPD_wDarkMatter/Input_files/vir_reads.txt
- Supp_data_RatPD_wDarkMatter/Input_files/virome_cpn60_counts.csv
- Supp_data_RatPD_wDarkMatter/Input_files/Virome_metadata.csv
- Supp_data_RatPD_wDarkMatter/Input_files/ViromeReads_Bed/
- Supp_data_RatPD_wDarkMatter/Input_files/ViromeReads_Bed/gQ_NG-21159_10RatPD_lib343721_6506_2_2_cov.txt
- Supp_data_RatPD_wDarkMatter/Input_files/ViromeReads_Bed/gQ_NG-21159_11RatPD_lib343722_6506_2_2_cov.txt
- Supp_data_RatPD_wDarkMatter/Input_files/ViromeReads_Bed/gQ_NG-21159_12RatPD_lib343723_6506_2_2_cov.txt
- Supp_data_RatPD_wDarkMatter/Input_files/ViromeReads_Bed/gQ_NG-21159_13RatPD_lib343724_6506_2_2_cov.txt
- Supp_data_RatPD_wDarkMatter/Input_files/ViromeReads_Bed/gQ_NG-21159_14RatPD_lib343725_6506_2_2_cov.txt
- Supp_data_RatPD_wDarkMatter/Input_files/ViromeReads_Bed/gQ_NG-21159_15RatPD_lib343726_6506_2_2_cov.txt
- Supp_data_RatPD_wDarkMatter/Input_files/ViromeReads_Bed/gQ_NG-21159_16RatPD_lib343727_6506_2_2_cov.txt
- Supp_data_RatPD_wDarkMatter/Input_files/ViromeReads_Bed/gQ_NG-21159_17RatPD_lib343728_6506_2_2_cov.txt
- Supp_data_RatPD_wDarkMatter/Input_files/ViromeReads_Bed/gQ_NG-21159_18RatPD_lib343729_6506_2_2_cov.txt
- Supp_data_RatPD_wDarkMatter/Input_files/ViromeReads_Bed/gQ_NG-21159_2RatPD_lib343713_6506_2_2_cov.txt
- Supp_data_RatPD_wDarkMatter/Input_files/ViromeReads_Bed/gQ_NG-21159_3RatPD_lib343714_6506_2_2_cov.txt
- Supp_data_RatPD_wDarkMatter/Input_files/ViromeReads_Bed/gQ_NG-21159_4RatPD_lib343715_6506_2_2_cov.txt
- Supp_data_RatPD_wDarkMatter/Input_files/ViromeReads_Bed/gQ_NG-21159_5RatPD_lib343716_6506_2_2_cov.txt
- Supp_data_RatPD_wDarkMatter/Input_files/ViromeReads_Bed/gQ_NG-21159_6RatPD_lib343717_6506_2_2_cov.txt
- Supp_data_RatPD_wDarkMatter/Input_files/ViromeReads_Bed/gQ_NG-21159_7RatPD_lib343718_6506_2_2_cov.txt
- Supp_data_RatPD_wDarkMatter/Input_files/ViromeReads_Bed/gQ_NG-21159_8RatPD_lib343719_6506_2_2_cov.txt
- Supp_data_RatPD_wDarkMatter/Input_files/ViromeReads_Bed/gQ_NG-21159_9RatPD_lib343720_6506_2_2_cov.txt
- Supp_data_RatPD_wDarkMatter/Input_files/ViromeReads_Bed/gQ_NG-21159_MainComp4_1RatPD_lib343712_6506_2_2_cov.txt
- Supp_data_RatPD_wDarkMatter/Input_files/volcano_BSA_final_df
- Supp_data_RatPD_wDarkMatter/Input_files/volcano_LPS_final_df
- Supp_data_RatPD_wDarkMatter/Input_files/volcano_Monomer_final_df
- Supp_data_RatPD_wDarkMatter/Input_files/volcano_MonomerLPS_final_df
- Supp_data_RatPD_wDarkMatter/Input_files/volcano_PFF_final_df
- Supp_data_RatPD_wDarkMatter/Input_files/volcano_PFFLPS_final_df
- Supp_data_RatPD_wDarkMatter/Input_files/WGS_cpn60_counts.csv
- Supp_data_RatPD_wDarkMatter/Input_files/WGS_metadata.csv
- Supp_data_RatPD_wDarkMatter/Output_images/
- Supp_data_RatPD_wDarkMatter/Output_images/Fig1.pdf
- Supp_data_RatPD_wDarkMatter/Output_images/Fig1A.pdf
- Supp_data_RatPD_wDarkMatter/Output_images/Fig1B.pdf
- Supp_data_RatPD_wDarkMatter/Output_images/Fig1C.pdf
- Supp_data_RatPD_wDarkMatter/Output_images/Fig1D.pdf
- Supp_data_RatPD_wDarkMatter/Output_images/Fig1E.pdf
- Supp_data_RatPD_wDarkMatter/Output_images/Fig1F.pdf
- Supp_data_RatPD_wDarkMatter/Output_images/Fig2.pdf
- Supp_data_RatPD_wDarkMatter/Output_images/Fig3.pdf
- Supp_data_RatPD_wDarkMatter/Output_images/Fig4.pdf
- Supp_data_RatPD_wDarkMatter/Output_images/Fig5.pdf
- Supp_data_RatPD_wDarkMatter/Output_images/Fig6.pdf
- Supp_data_RatPD_wDarkMatter/Output_images/Fig6_annotationBar.pdf
- Supp_data_RatPD_wDarkMatter/Output_images/Supp_alpha_div.pdf
- Supp_data_RatPD_wDarkMatter/Output_images/Supp_lyso_plots.pdf
- Supp_data_RatPD_wDarkMatter/Output_images/Supp_lyso_plots_SuppFig2.pdf
- Supp_data_RatPD_wDarkMatter/Output_images/Supp_lyso_treatments.pdf
- Supp_data_RatPD_wDarkMatter/Output_images/Supp_lysoTreatment_plots.pdf
- Supp_data_RatPD_wDarkMatter/Output_images/Supp_lysoTreatment_plots.svg
- Supp_data_RatPD_wDarkMatter/Output_images/Supp_relAbund_WGStaxa.pdf
- Supp_data_RatPD_wDarkMatter/Output_images/Supp_venn_overlap.svg
- Supp_data_RatPD_wDarkMatter/Output_images/Supp_venn_overlap_SuppFig3.pdf
