# Supplementary material for: Alpha-synuclein alters the faecal viromes of rats in a gut-initiated model of Parkinson’s disease
Source: Commun Biol. 2021 Sep 29;4:1140. doi: 10.1038/s42003-021-02666-1 (PMC8481466; doi:10.1038/s42003-021-02666-1)
Supplement: Supplementary file 3 — Supplementary data [file 42003_2021_2666_MOESM3_ESM.zip › Supp_data_RatPD_wDarkMatter/Code/Rat_Parkinsons_Code_wDarkMatter.R]

########################################
###                                  ###
### Rat Parkinson's study            ### 
###                                  ###
### Stephen R. Stockdale             ### 
### stephen.stockdale{at}ucc.ie      ###
###                                  ###
### R version 3.6.1                  ### 
###                                  ###
########################################

Sys.Date() # Last updated: "2020-08-06"

# N.B. Change working directory as appropriate.

setwd('/Users/Stephen/Desktop/ratPD/Supp_data_RatPD_wDarkMatter/Code/')

set.seed(1)

citation()

###

### Packages:

#install.packages('circlize')
#install.packages('ComplexHeatmap')
#install.packages('DESeq2')
#install.packages('funrar')
#install.packages('ggplot2')
#install.packages('ggpubr')
#install.packages('ggrepel')
#install.packages('gplots')
#install.packages('jcolors')
#install.packages('phyloseq')
#install.packages('reshape2')
#install.packages('vegan')
#install.packages('VennDiagram')

### Libraries:

library('circlize')
library('ComplexHeatmap')
library('DESeq2')
library('funrar')
library('ggplot2')
library('ggpubr')
library('ggrepel')
library('gplots')
library('jcolors')
library('phyloseq')
library('reshape2')
library('vegan')
library('VennDiagram')

### Functions:

'%!in%' <- function(x,y)!(x %in% y) 

### Colour palettes:

cols_a <- RColorBrewer::brewer.pal(n = 8, name = 'Accent')

col_a <- RColorBrewer::brewer.pal(3, 'Dark2')

cols_b <- c('#7FFF00', '#FC4ECF', '#4DC6E2')

col_b <- RColorBrewer::brewer.pal(5, 'Set1')

col_c <- RColorBrewer::brewer.pal(8, 'Accent')

col_d <- as.vector(jcolors('pal6'))

cols_e <- as.vector(jcolors('pal2'))

cols_1 <- as.vector(jcolors('pal2'))

cols_2 <- list('Viral_Taxa' = c('Podoviridae' = cols_1[3], 'Myoviridae' = cols_1[2], 'Siphoviridae' = cols_1[4], 'Unassigned' = cols_1[5]))

########################################

### Metadata:

vir_metadata <- read.csv('../Input_files/Virome_metadata.csv', header = T, stringsAsFactors = F)
vir_metadata$Treatment <- gsub('BSA', 'Sham', vir_metadata$Treatment)
vir_metadata$Treatment <- gsub('Alpha-syn fibril', 'PFF', vir_metadata$Treatment)
vir_metadata$Treatment <- gsub('Alpha-syn monomer', 'Monomer', vir_metadata$Treatment)
vir_metadata$uniq <- paste(vir_metadata$Treatment, vir_metadata$Timepoint, sep = '_')
vir_metadata$Treatment <- NULL
vir_metadata$Timepoint <- NULL

wgs_metadata <- read.csv('../Input_files/WGS_metadata.csv', header = T, stringsAsFactors = F)
wgs_metadata$uniq <- paste(wgs_metadata$Treatment, wgs_metadata$Timepoint, sep = '_')

metadata <- merge(wgs_metadata, vir_metadata, by = 'uniq', all = T)
metadata$uniq <- NULL
rm(vir_metadata, wgs_metadata)

write.csv(metadata, '../Input_files/WGS_metadata.csv', row.names = F)
rm(metadata)

########################################

### Generating VCs:

clsters <- read.csv('../Input_files/c1.clusters', header = T, stringsAsFactors = F, na.strings = c('', ' ', NA))

members <- as.data.frame(stringr::str_split_fixed(clsters$Members, ' ', 500))
members <- as.data.frame(apply(members, 2, function(x) gsub("^$|^ $", NA, x)))
members <- members[,which(colSums(!is.na(members) > 0) > 0)]

clsters$Members <- NULL
clsters <- cbind(clsters, members)
rm(members)

clsters <- clsters[order(clsters$Size, decreasing = T), ]
clsters$Cluster <- paste('VC_', 1:length(clsters$Cluster), sep = '')
clsters <- clsters[,-c(3:7)]

clsters <- melt(clsters, id.vars = c('Cluster','Size') )
clsters <- clsters[which(grepl(x = clsters$value, pattern = '_length_', ignore.case = F)), ]
clsters <- clsters[order(clsters$Size, decreasing = T), ]

clsters$variable <- NULL
clsters$Size <- NULL

colnames(clsters)[1:2] <- c('VC', 'Genome')
clsters <- clsters[!duplicated(clsters$Genome), ]

write.csv(clsters, '../Input_files/ratPD_VCs.csv', row.names = F)
rm(clsters)

###

C10_R1_Base <- read.csv('../Input_files/Bed/C10-R1-Base_S4_combined_cov.txt', header = F, stringsAsFactors = F, sep = '\t')
C10_R1_T1 <- read.csv('../Input_files/Bed/C10-R1-T1_S34_combined_cov.txt', header = F, stringsAsFactors = F, sep = '\t')
C10_R1_T5 <- read.csv('../Input_files/Bed/C10-R1-T5_S68_combined_cov.txt', header = F, stringsAsFactors = F, sep = '\t')
C10_R2_Base <- read.csv('../Input_files/Bed/C10-R2-Base_S5_combined_cov.txt', header = F, stringsAsFactors = F, sep = '\t')
C10_R2_T1 <- read.csv('../Input_files/Bed/C10-R2-T1_S35_combined_cov.txt', header = F, stringsAsFactors = F, sep = '\t')
C10_R2_T5 <- read.csv('../Input_files/Bed/C10-R2-T5_S69_combined_cov.txt', header = F, stringsAsFactors = F, sep = '\t')
C10_R3_Base <- read.csv('../Input_files/Bed/C10-R3-Base_S6_combined_cov.txt', header = F, stringsAsFactors = F, sep = '\t')
C10_R3_T5 <- read.csv('../Input_files/Bed/C10-R3-T5_S70_combined_cov.txt', header = F, stringsAsFactors = F, sep = '\t')
C11_R1_Base <- read.csv('../Input_files/Bed/C11-R1-Base_S7_combined_cov.txt', header = F, stringsAsFactors = F, sep = '\t')
C11_R1_T1 <- read.csv('../Input_files/Bed/C11-R1-T1_S36_combined_cov.txt', header = F, stringsAsFactors = F, sep = '\t')
C11_R1_T5 <- read.csv('../Input_files/Bed/C11-R1-T5_S71_combined_cov.txt', header = F, stringsAsFactors = F, sep = '\t')
C11_R2_Base <- read.csv('../Input_files/Bed/C11-R2-Base_S8_combined_cov.txt', header = F, stringsAsFactors = F, sep = '\t')
C11_R2_T1 <- read.csv('../Input_files/Bed/C11-R2-T1_S37_combined_cov.txt', header = F, stringsAsFactors = F, sep = '\t')
C11_R2_T5 <- read.csv('../Input_files/Bed/C11-R2-T5_S72_combined_cov.txt', header = F, stringsAsFactors = F, sep = '\t')
C11_R3_Base <- read.csv('../Input_files/Bed/C11-R3-Base_S9_combined_cov.txt', header = F, stringsAsFactors = F, sep = '\t')
C11_R3_T1 <- read.csv('../Input_files/Bed/C11-R3-T1_S38_combined_cov.txt', header = F, stringsAsFactors = F, sep = '\t')
C11_R3_T5 <- read.csv('../Input_files/Bed/C11-R3-T5_S73_combined_cov.txt', header = F, stringsAsFactors = F, sep = '\t')
C12_R1_Base <- read.csv('../Input_files/Bed/C12-R1-Base_S10_combined_cov.txt', header = F, stringsAsFactors = F, sep = '\t')
C12_R1_T5 <- read.csv('../Input_files/Bed/C12-R1-T5_S74_combined_cov.txt', header = F, stringsAsFactors = F, sep = '\t')
C12_R2_Base <- read.csv('../Input_files/Bed/C12-R2-Base_S11_combined_cov.txt', header = F, stringsAsFactors = F, sep = '\t')
C12_R2_T1 <- read.csv('../Input_files/Bed/C12-R2-T1_S39_combined_cov.txt', header = F, stringsAsFactors = F, sep = '\t')
C12_R2_T5 <- read.csv('../Input_files/Bed/C12-R2-T5_S75_combined_cov.txt', header = F, stringsAsFactors = F, sep = '\t')
C12_R3_Base <- read.csv('../Input_files/Bed/C12-R3-Base_S12_combined_cov.txt', header = F, stringsAsFactors = F, sep = '\t')
C12_R3_T1 <- read.csv('../Input_files/Bed/C12-R3-T1_S40_combined_cov.txt', header = F, stringsAsFactors = F, sep = '\t')
C12_R3_T5 <- read.csv('../Input_files/Bed/C12-R3-T5_S76_combined_cov.txt', header = F, stringsAsFactors = F, sep = '\t')
C13_R1_Base <- read.csv('../Input_files/Bed/C13-R1-Base_S101_combined_cov.txt', header = F, stringsAsFactors = F, sep = '\t')
C13_R1_T1 <- read.csv('../Input_files/Bed/C13-R1-T1_S41_combined_cov.txt', header = F, stringsAsFactors = F, sep = '\t')
C13_R1_T5 <- read.csv('../Input_files/Bed/C13-R1-T5_S77_combined_cov.txt', header = F, stringsAsFactors = F, sep = '\t')
C13_R2_Base <- read.csv('../Input_files/Bed/C13-R2-Base_S13_combined_cov.txt', header = F, stringsAsFactors = F, sep = '\t')
C13_R2_T1 <- read.csv('../Input_files/Bed/C13-R2-T1_S42_combined_cov.txt', header = F, stringsAsFactors = F, sep = '\t')
C13_R2_T5 <- read.csv('../Input_files/Bed/C13-R2-T5_S78_combined_cov.txt', header = F, stringsAsFactors = F, sep = '\t')
C13_R3_Base <- read.csv('../Input_files/Bed/C13-R3-Base_S14_combined_cov.txt', header = F, stringsAsFactors = F, sep = '\t')
C13_R3_T1 <- read.csv('../Input_files/Bed/C13-R3-T1_S43_combined_cov.txt', header = F, stringsAsFactors = F, sep = '\t')
C13_R3_T5 <- read.csv('../Input_files/Bed/C13-R3-T5_S79_combined_cov.txt', header = F, stringsAsFactors = F, sep = '\t')
C14_R1_Base <- read.csv('../Input_files/Bed/C14-R1-Base_S15_combined_cov.txt', header = F, stringsAsFactors = F, sep = '\t')
C14_R1_T1 <- read.csv('../Input_files/Bed/C14-R1-T1_S44_combined_cov.txt', header = F, stringsAsFactors = F, sep = '\t')
C14_R1_T5 <- read.csv('../Input_files/Bed/C14-R1-T5_S80_combined_cov.txt', header = F, stringsAsFactors = F, sep = '\t')
C14_R2_Base <- read.csv('../Input_files/Bed/C14-R2-Base_S16_combined_cov.txt', header = F, stringsAsFactors = F, sep = '\t')
C14_R2_T1 <- read.csv('../Input_files/Bed/C14-R2-T1_S45_combined_cov.txt', header = F, stringsAsFactors = F, sep = '\t')
C14_R2_T5 <- read.csv('../Input_files/Bed/C14-R2-T5_S81_combined_cov.txt', header = F, stringsAsFactors = F, sep = '\t')
C14_R3_Base <- read.csv('../Input_files/Bed/C14-R3-Base_S17_combined_cov.txt', header = F, stringsAsFactors = F, sep = '\t')
C14_R3_T1 <- read.csv('../Input_files/Bed/C14-R3-T1_S46_combined_cov.txt', header = F, stringsAsFactors = F, sep = '\t')
C14_R3_T5 <- read.csv('../Input_files/Bed/C14-R3-T5_S82_combined_cov.txt', header = F, stringsAsFactors = F, sep = '\t')
C15_R1_Base <- read.csv('../Input_files/Bed/C15-R1-Base_S102_combined_cov.txt', header = F, stringsAsFactors = F, sep = '\t')
C15_R1_T1 <- read.csv('../Input_files/Bed/C15-R1-T1_S47_combined_cov.txt', header = F, stringsAsFactors = F, sep = '\t')
C15_R1_T5 <- read.csv('../Input_files/Bed/C15-R1-T5_S83_combined_cov.txt', header = F, stringsAsFactors = F, sep = '\t')
C15_R2_Base <- read.csv('../Input_files/Bed/C15-R2-Base_S18_combined_cov.txt', header = F, stringsAsFactors = F, sep = '\t')
C15_R2_T1 <- read.csv('../Input_files/Bed/C15-R2-T1_S48_combined_cov.txt', header = F, stringsAsFactors = F, sep = '\t')
C15_R2_T5 <- read.csv('../Input_files/Bed/C15-R2-T5_S84_combined_cov.txt', header = F, stringsAsFactors = F, sep = '\t')
C15_R3_Base <- read.csv('../Input_files/Bed/C15-R3-Base_S103_combined_cov.txt', header = F, stringsAsFactors = F, sep = '\t')
C15_R3_T1 <- read.csv('../Input_files/Bed/C15-R3-T1_S49_combined_cov.txt', header = F, stringsAsFactors = F, sep = '\t')
C15_R3_T5 <- read.csv('../Input_files/Bed/C15-R3-T5_S85_combined_cov.txt', header = F, stringsAsFactors = F, sep = '\t')
C16_R1_Base <- read.csv('../Input_files/Bed/C16-R1-Base_S19_combined_cov.txt', header = F, stringsAsFactors = F, sep = '\t')
C16_R1_T1 <- read.csv('../Input_files/Bed/C16-R1-T1_S50_combined_cov.txt', header = F, stringsAsFactors = F, sep = '\t')
C16_R1_T5 <- read.csv('../Input_files/Bed/C16-R1-T5_S86_combined_cov.txt', header = F, stringsAsFactors = F, sep = '\t')
C16_R2_Base <- read.csv('../Input_files/Bed/C16-R2-Base_S104_combined_cov.txt', header = F, stringsAsFactors = F, sep = '\t')
C16_R2_T1 <- read.csv('../Input_files/Bed/C16-R2-T1_S51_combined_cov.txt', header = F, stringsAsFactors = F, sep = '\t')
C16_R2_T5 <- read.csv('../Input_files/Bed/C16-R2-T5_S87_combined_cov.txt', header = F, stringsAsFactors = F, sep = '\t')
C16_R3_Base <- read.csv('../Input_files/Bed/C16-R3-Base_S20_combined_cov.txt', header = F, stringsAsFactors = F, sep = '\t')
C16_R3_T1 <- read.csv('../Input_files/Bed/C16-R3-T1_S52_combined_cov.txt', header = F, stringsAsFactors = F, sep = '\t')
C16_R3_T5 <- read.csv('../Input_files/Bed/C16-R3-T5_S88_combined_cov.txt', header = F, stringsAsFactors = F, sep = '\t')
C21_R1_1_5_18 <- read.csv('../Input_files/Bed/C21-R1-1-5-18_S53_combined_cov.txt', header = F, stringsAsFactors = F, sep = '\t')
C21_R1_3_4_18 <- read.csv('../Input_files/Bed/C21-R1-3-4-18_S105_combined_cov.txt', header = F, stringsAsFactors = F, sep = '\t')
C21_R1_T5 <- read.csv('../Input_files/Bed/C21-R1-T5_S89_combined_cov.txt', header = F, stringsAsFactors = F, sep = '\t')
C21_R2_1_5_18 <- read.csv('../Input_files/Bed/C21-R2-1-5-18_S54_combined_cov.txt', header = F, stringsAsFactors = F, sep = '\t')
C21_R2_3_4_18 <- read.csv('../Input_files/Bed/C21-R2-3-4-18_S21_combined_cov.txt', header = F, stringsAsFactors = F, sep = '\t')
C21_R2_T5 <- read.csv('../Input_files/Bed/C21-R2-T5_S90_combined_cov.txt', header = F, stringsAsFactors = F, sep = '\t')
C21_R3_1_5_18 <- read.csv('../Input_files/Bed/C21-R3-1-5-18_S55_combined_cov.txt', header = F, stringsAsFactors = F, sep = '\t')
C21_R3_3_4_18 <- read.csv('../Input_files/Bed/C21-R3-3-4-18_S22_combined_cov.txt', header = F, stringsAsFactors = F, sep = '\t')
C21_R3_T5 <- read.csv('../Input_files/Bed/C21-R3-T5_S91_combined_cov.txt', header = F, stringsAsFactors = F, sep = '\t')
C22_R1_1_5_18 <- read.csv('../Input_files/Bed/C22-R1-1-5-18_S56_combined_cov.txt', header = F, stringsAsFactors = F, sep = '\t')
C22_R1_3_4_18 <- read.csv('../Input_files/Bed/C22-R1-3-4-18_S23_combined_cov.txt', header = F, stringsAsFactors = F, sep = '\t')
C22_R1_T5 <- read.csv('../Input_files/Bed/C22-R1-T5_S92_combined_cov.txt', header = F, stringsAsFactors = F, sep = '\t')
C22_R2_1_5_18 <- read.csv('../Input_files/Bed/C22-R2-1-5-18_S57_combined_cov.txt', header = F, stringsAsFactors = F, sep = '\t')
C22_R2_3_4_18 <- read.csv('../Input_files/Bed/C22-R2-3-4-18_S24_combined_cov.txt', header = F, stringsAsFactors = F, sep = '\t')
C22_R2_T5 <- read.csv('../Input_files/Bed/C22-R2-T5_S93_combined_cov.txt', header = F, stringsAsFactors = F, sep = '\t')
C22_R3_1_5_18 <- read.csv('../Input_files/Bed/C22-R3-1-5-18_S58_combined_cov.txt', header = F, stringsAsFactors = F, sep = '\t')
C22_R3_3_4_18 <- read.csv('../Input_files/Bed/C22-R3-3-4-18_S25_combined_cov.txt', header = F, stringsAsFactors = F, sep = '\t')
C22_R3_T5 <- read.csv('../Input_files/Bed/C22-R3-T5_S94_combined_cov.txt', header = F, stringsAsFactors = F, sep = '\t')
C23_R1_1_5_18 <- read.csv('../Input_files/Bed/C23-R1-1-5-18_S59_combined_cov.txt', header = F, stringsAsFactors = F, sep = '\t')
C23_R1_3_4_18 <- read.csv('../Input_files/Bed/C23-R1-3-4-18_S106_combined_cov.txt', header = F, stringsAsFactors = F, sep = '\t')
C23_R1_T5 <- read.csv('../Input_files/Bed/C23-R1-T5_S95_combined_cov.txt', header = F, stringsAsFactors = F, sep = '\t')
C23_R2_1_5_18 <- read.csv('../Input_files/Bed/C23-R2-1-5-18_S60_combined_cov.txt', header = F, stringsAsFactors = F, sep = '\t')
C23_R2_3_4_18 <- read.csv('../Input_files/Bed/C23-R2-3-4-18_S26_combined_cov.txt', header = F, stringsAsFactors = F, sep = '\t')
C23_R2_T5 <- read.csv('../Input_files/Bed/C23-R2-T5_S96_combined_cov.txt', header = F, stringsAsFactors = F, sep = '\t')
C23_R3_1_5_18 <- read.csv('../Input_files/Bed/C23-R3-1-5-18_S61_combined_cov.txt', header = F, stringsAsFactors = F, sep = '\t')
C23_R3_3_4_18 <- read.csv('../Input_files/Bed/C23-R3-3-4-18_S27_combined_cov.txt', header = F, stringsAsFactors = F, sep = '\t')
C23_R3_T5 <- read.csv('../Input_files/Bed/C23-R3-T5_S97_combined_cov.txt', header = F, stringsAsFactors = F, sep = '\t')
C24_R1_1_5_18 <- read.csv('../Input_files/Bed/C24-R1-1-5-18_S62_combined_cov.txt', header = F, stringsAsFactors = F, sep = '\t')
C24_R1_3_4_18 <- read.csv('../Input_files/Bed/C24-R1-3-4-18_S28_combined_cov.txt', header = F, stringsAsFactors = F, sep = '\t')
C24_R1_T5 <- read.csv('../Input_files/Bed/C24-R1-T5_S98_combined_cov.txt', header = F, stringsAsFactors = F, sep = '\t')
C24_R2_1_5_18 <- read.csv('../Input_files/Bed/C24-R2-1-5-18_S63_combined_cov.txt', header = F, stringsAsFactors = F, sep = '\t')
C24_R2_3_4_18 <- read.csv('../Input_files/Bed/C24-R2-3-4-18_S29_combined_cov.txt', header = F, stringsAsFactors = F, sep = '\t')
C24_R2_T5 <- read.csv('../Input_files/Bed/C24-R2-T5_S99_combined_cov.txt', header = F, stringsAsFactors = F, sep = '\t')
C24_R3_1_5_18 <- read.csv('../Input_files/Bed/C24-R3-1-5-18_S64_combined_cov.txt', header = F, stringsAsFactors = F, sep = '\t')
C24_R3_3_4_18 <- read.csv('../Input_files/Bed/C24-R3-3-4-18_S30_combined_cov.txt', header = F, stringsAsFactors = F, sep = '\t')
C24_R3_T5 <- read.csv('../Input_files/Bed/C24-R3-T5_S100_combined_cov.txt', header = F, stringsAsFactors = F, sep = '\t')
C9_R1_Base <- read.csv('../Input_files/Bed/C9-R1-Base_S1_combined_cov.txt', header = F, stringsAsFactors = F, sep = '\t')
C9_R1_T1 <- read.csv('../Input_files/Bed/C9-R1-T1_S31_combined_cov.txt', header = F, stringsAsFactors = F, sep = '\t')
C9_R1_T5 <- read.csv('../Input_files/Bed/C9-R1-T5_S65_combined_cov.txt', header = F, stringsAsFactors = F, sep = '\t')
C9_R2_Base <- read.csv('../Input_files/Bed/C9-R2-Base_S2_combined_cov.txt', header = F, stringsAsFactors = F, sep = '\t')
C9_R2_T1 <- read.csv('../Input_files/Bed/C9-R2-T1_S32_combined_cov.txt', header = F, stringsAsFactors = F, sep = '\t')
C9_R2_T5 <- read.csv('../Input_files/Bed/C9-R2-T5_S66_combined_cov.txt', header = F, stringsAsFactors = F, sep = '\t')
C9_R3_Base <- read.csv('../Input_files/Bed/C9-R3-Base_S3_combined_cov.txt', header = F, stringsAsFactors = F, sep = '\t')
C9_R3_T1 <- read.csv('../Input_files/Bed/C9-R3-T1_S33_combined_cov.txt', header = F, stringsAsFactors = F, sep = '\t')
C9_R3_T5 <- read.csv('../Input_files/Bed/C9-R3-T5_S67_combined_cov.txt', header = F, stringsAsFactors = F, sep = '\t')
NegExtraction <- read.csv('../Input_files/Bed/NegExtraction_S107_combined_cov.txt', header = F, stringsAsFactors = F, sep = '\t')
NegNexteraXT <- read.csv('../Input_files/Bed/NegNexteraXT_S108_combined_cov.txt', header = F, stringsAsFactors = F, sep = '\t')

C10_R1_Base$Sample <- 'C10_R1_Base'
C10_R1_T1$Sample <- 'C10_R1_T1'
C10_R1_T5$Sample <- 'C10_R1_T5'
C10_R2_Base$Sample <- 'C10_R2_Base'
C10_R2_T1$Sample <- 'C10_R2_T1'
C10_R2_T5$Sample <- 'C10_R2_T5'
C10_R3_Base$Sample <- 'C10_R3_Base'
C10_R3_T5$Sample <- 'C10_R3_T5'
C11_R1_Base$Sample <- 'C11_R1_Base'
C11_R1_T1$Sample <- 'C11_R1_T1'
C11_R1_T5$Sample <- 'C11_R1_T5'
C11_R2_Base$Sample <- 'C11_R2_Base'
C11_R2_T1$Sample <- 'C11_R2_T1'
C11_R2_T5$Sample <- 'C11_R2_T5'
C11_R3_Base$Sample <- 'C11_R3_Base'
C11_R3_T1$Sample <- 'C11_R3_T1'
C11_R3_T5$Sample <- 'C11_R3_T5'
C12_R1_Base$Sample <- 'C12_R1_Base'
C12_R1_T5$Sample <- 'C12_R1_T5'
C12_R2_Base$Sample <- 'C12_R2_Base'
C12_R2_T1$Sample <- 'C12_R2_T1'
C12_R2_T5$Sample <- 'C12_R2_T5'
C12_R3_Base$Sample <- 'C12_R3_Base'
C12_R3_T1$Sample <- 'C12_R3_T1'
C12_R3_T5$Sample <- 'C12_R3_T5'
C13_R1_Base$Sample <- 'C13_R1_Base'
C13_R1_T1$Sample <- 'C13_R1_T1'
C13_R1_T5$Sample <- 'C13_R1_T5'
C13_R2_Base$Sample <- 'C13_R2_Base'
C13_R2_T1$Sample <- 'C13_R2_T1'
C13_R2_T5$Sample <- 'C13_R2_T5'
C13_R3_Base$Sample <- 'C13_R3_Base'
C13_R3_T1$Sample <- 'C13_R3_T1'
C13_R3_T5$Sample <- 'C13_R3_T5'
C14_R1_Base$Sample <- 'C14_R1_Base'
C14_R1_T1$Sample <- 'C14_R1_T1'
C14_R1_T5$Sample <- 'C14_R1_T5'
C14_R2_Base$Sample <- 'C14_R2_Base'
C14_R2_T1$Sample <- 'C14_R2_T1'
C14_R2_T5$Sample <- 'C14_R2_T5'
C14_R3_Base$Sample <- 'C14_R3_Base'
C14_R3_T1$Sample <- 'C14_R3_T1'
C14_R3_T5$Sample <- 'C14_R3_T5'
C15_R1_Base$Sample <- 'C15_R1_Base'
C15_R1_T1$Sample <- 'C15_R1_T1'
C15_R1_T5$Sample <- 'C15_R1_T5'
C15_R2_Base$Sample <- 'C15_R2_Base'
C15_R2_T1$Sample <- 'C15_R2_T1'
C15_R2_T5$Sample <- 'C15_R2_T5'
C15_R3_Base$Sample <- 'C15_R3_Base'
C15_R3_T1$Sample <- 'C15_R3_T1'
C15_R3_T5$Sample <- 'C15_R3_T5'
C16_R1_Base$Sample <- 'C16_R1_Base'
C16_R1_T1$Sample <- 'C16_R1_T1'
C16_R1_T5$Sample <- 'C16_R1_T5'
C16_R2_Base$Sample <- 'C16_R2_Base'
C16_R2_T1$Sample <- 'C16_R2_T1'
C16_R2_T5$Sample <- 'C16_R2_T5'
C16_R3_Base$Sample <- 'C16_R3_Base'
C16_R3_T1$Sample <- 'C16_R3_T1'
C16_R3_T5$Sample <- 'C16_R3_T5'
C21_R1_1_5_18$Sample <- 'C21_R1_1_5_18'
C21_R1_3_4_18$Sample <- 'C21_R1_3_4_18'
C21_R1_T5$Sample <- 'C21_R1_T5'
C21_R2_1_5_18$Sample <- 'C21_R2_1_5_18'
C21_R2_3_4_18$Sample <- 'C21_R2_3_4_18'
C21_R2_T5$Sample <- 'C21_R2_T5'
C21_R3_1_5_18$Sample <- 'C21_R3_1_5_18'
C21_R3_3_4_18$Sample <- 'C21_R3_3_4_18'
C21_R3_T5$Sample <- 'C21_R3_T5'
C22_R1_1_5_18$Sample <- 'C22_R1_1_5_18'
C22_R1_3_4_18$Sample <- 'C22_R1_3_4_18'
C22_R1_T5$Sample <- 'C22_R1_T5'
C22_R2_1_5_18$Sample <- 'C22_R2_1_5_18'
C22_R2_3_4_18$Sample <- 'C22_R2_3_4_18'
C22_R2_T5$Sample <- 'C22_R2_T5'
C22_R3_1_5_18$Sample <- 'C22_R3_1_5_18'
C22_R3_3_4_18$Sample <- 'C22_R3_3_4_18'
C22_R3_T5$Sample <- 'C22_R3_T5'
C23_R1_1_5_18$Sample <- 'C23_R1_1_5_18'
C23_R1_3_4_18$Sample <- 'C23_R1_3_4_18'
C23_R1_T5$Sample <- 'C23_R1_T5'
C23_R2_1_5_18$Sample <- 'C23_R2_1_5_18'
C23_R2_3_4_18$Sample <- 'C23_R2_3_4_18'
C23_R2_T5$Sample <- 'C23_R2_T5'
C23_R3_1_5_18$Sample <- 'C23_R3_1_5_18'
C23_R3_3_4_18$Sample <- 'C23_R3_3_4_18'
C23_R3_T5$Sample <- 'C23_R3_T5'
C24_R1_1_5_18$Sample <- 'C24_R1_1_5_18'
C24_R1_3_4_18$Sample <- 'C24_R1_3_4_18'
C24_R1_T5$Sample <- 'C24_R1_T5'
C24_R2_1_5_18$Sample <- 'C24_R2_1_5_18'
C24_R2_3_4_18$Sample <- 'C24_R2_3_4_18'
C24_R2_T5$Sample <- 'C24_R2_T5'
C24_R3_1_5_18$Sample <- 'C24_R3_1_5_18'
C24_R3_3_4_18$Sample <- 'C24_R3_3_4_18'
C24_R3_T5$Sample <- 'C24_R3_T5'
C9_R1_Base$Sample <- 'C9_R1_Base'
C9_R1_T1$Sample <- 'C9_R1_T1'
C9_R1_T5$Sample <- 'C9_R1_T5'
C9_R2_Base$Sample <- 'C9_R2_Base'
C9_R2_T1$Sample <- 'C9_R2_T1'
C9_R2_T5$Sample <- 'C9_R2_T5'
C9_R3_Base$Sample <- 'C9_R3_Base'
C9_R3_T1$Sample <- 'C9_R3_T1'
C9_R3_T5$Sample <- 'C9_R3_T5'
NegExtraction$Sample <- 'NegExtraction'
NegNexteraXT$Sample <- 'NegNexteraXT'

bed_counts <- rbind(C10_R1_Base, C10_R1_T1, C10_R1_T5, C10_R2_Base, C10_R2_T1, C10_R2_T5, C10_R3_Base, C10_R3_T5, C11_R1_Base, C11_R1_T1, C11_R1_T5, C11_R2_Base, C11_R2_T1, C11_R2_T5, C11_R3_Base, C11_R3_T1, C11_R3_T5, C12_R1_Base, C12_R1_T5, C12_R2_Base, C12_R2_T1, C12_R2_T5, C12_R3_Base, C12_R3_T1, C12_R3_T5, C13_R1_Base, C13_R1_T1, C13_R1_T5, C13_R2_Base, C13_R2_T1, C13_R2_T5, C13_R3_Base, C13_R3_T1, C13_R3_T5, C14_R1_Base, C14_R1_T1, C14_R1_T5, C14_R2_Base, C14_R2_T1, C14_R2_T5, C14_R3_Base, C14_R3_T1, C14_R3_T5, C15_R1_Base, C15_R1_T1, C15_R1_T5, C15_R2_Base, C15_R2_T1, C15_R2_T5, C15_R3_Base, C15_R3_T1, C15_R3_T5, C16_R1_Base, C16_R1_T1, C16_R1_T5, C16_R2_Base, C16_R2_T1, C16_R2_T5, C16_R3_Base, C16_R3_T1, C16_R3_T5, C21_R1_1_5_18, C21_R1_3_4_18, C21_R1_T5, C21_R2_1_5_18, C21_R2_3_4_18, C21_R2_T5, C21_R3_1_5_18, C21_R3_3_4_18, C21_R3_T5, C22_R1_1_5_18, C22_R1_3_4_18, C22_R1_T5, C22_R2_1_5_18, C22_R2_3_4_18, C22_R2_T5, C22_R3_1_5_18, C22_R3_3_4_18, C22_R3_T5, C23_R1_1_5_18, C23_R1_3_4_18, C23_R1_T5, C23_R2_1_5_18, C23_R2_3_4_18, C23_R2_T5, C23_R3_1_5_18, C23_R3_3_4_18, C23_R3_T5, C24_R1_1_5_18, C24_R1_3_4_18, C24_R1_T5, C24_R2_1_5_18, C24_R2_3_4_18, C24_R2_T5, C24_R3_1_5_18, C24_R3_3_4_18, C24_R3_T5, C9_R1_Base, C9_R1_T1, C9_R1_T5, C9_R2_Base, C9_R2_T1, C9_R2_T5, C9_R3_Base, C9_R3_T1, C9_R3_T5, NegExtraction, NegNexteraXT)
rm(C10_R1_Base, C10_R1_T1, C10_R1_T5, C10_R2_Base, C10_R2_T1, C10_R2_T5, C10_R3_Base, C10_R3_T5, C11_R1_Base, C11_R1_T1, C11_R1_T5, C11_R2_Base, C11_R2_T1, C11_R2_T5, C11_R3_Base, C11_R3_T1, C11_R3_T5, C12_R1_Base, C12_R1_T5, C12_R2_Base, C12_R2_T1, C12_R2_T5, C12_R3_Base, C12_R3_T1, C12_R3_T5, C13_R1_Base, C13_R1_T1, C13_R1_T5, C13_R2_Base, C13_R2_T1, C13_R2_T5, C13_R3_Base, C13_R3_T1, C13_R3_T5, C14_R1_Base, C14_R1_T1, C14_R1_T5, C14_R2_Base, C14_R2_T1, C14_R2_T5, C14_R3_Base, C14_R3_T1, C14_R3_T5, C15_R1_Base, C15_R1_T1, C15_R1_T5, C15_R2_Base, C15_R2_T1, C15_R2_T5, C15_R3_Base, C15_R3_T1, C15_R3_T5, C16_R1_Base, C16_R1_T1, C16_R1_T5, C16_R2_Base, C16_R2_T1, C16_R2_T5, C16_R3_Base, C16_R3_T1, C16_R3_T5, C21_R1_1_5_18, C21_R1_3_4_18, C21_R1_T5, C21_R2_1_5_18, C21_R2_3_4_18, C21_R2_T5, C21_R3_1_5_18, C21_R3_3_4_18, C21_R3_T5, C22_R1_1_5_18, C22_R1_3_4_18, C22_R1_T5, C22_R2_1_5_18, C22_R2_3_4_18, C22_R2_T5, C22_R3_1_5_18, C22_R3_3_4_18, C22_R3_T5, C23_R1_1_5_18, C23_R1_3_4_18, C23_R1_T5, C23_R2_1_5_18, C23_R2_3_4_18, C23_R2_T5, C23_R3_1_5_18, C23_R3_3_4_18, C23_R3_T5, C24_R1_1_5_18, C24_R1_3_4_18, C24_R1_T5, C24_R2_1_5_18, C24_R2_3_4_18, C24_R2_T5, C24_R3_1_5_18, C24_R3_3_4_18, C24_R3_T5, C9_R1_Base, C9_R1_T1, C9_R1_T5, C9_R2_Base, C9_R2_T1, C9_R2_T5, C9_R3_Base, C9_R3_T1, C9_R3_T5, NegExtraction, NegNexteraXT)

bed_counts <- bed_counts[which(bed_counts$V4 >= 3), ]

bed_counts <- bed_counts[which(bed_counts$V3 < 5000 & bed_counts$V7 >= 0.5 |
                                 bed_counts$V3 >= 5000 & bed_counts$V3 < 20000 & bed_counts$V7 >= 0.3 |
                                 bed_counts$V3 >= 20000 & bed_counts$V7 >= 0.1), ]

negExtra_contigs <- bed_counts$V1[which(bed_counts$Sample == 'NegExtraction')]
bed_counts <- bed_counts[which(bed_counts$V1 %!in% negExtra_contigs),]
rm(negExtra_contigs)

core_boc <- dcast(data = bed_counts, formula = V1 ~ Sample, value.var = 'V4')
core_boc[is.na(core_boc)] <- '0'

row.names(core_boc) <- core_boc$V1
core_boc$V1 <- NULL

core_boc <- core_boc[which(rowSums(core_boc > 0) >= 1), ]
core_boc2 <- sapply(core_boc[,1:ncol(core_boc)], as.numeric)

rownames(core_boc2) <- rownames(core_boc)

final_ratPD_core <- as.data.frame(core_boc2)
write.csv(final_ratPD_core, '../Input_files/final_ratPD_virome.csv')

rm(final_ratPD_core, bed_counts, core_boc, core_boc2)

final_ratPD_core <- read.csv('../Input_files/final_ratPD_virome.csv', header = T, stringsAsFactors = F)
write.csv(final_ratPD_core$X, '../Input_files/contig_IDs.csv', row.names = F)

rm(final_ratPD_core)

########################################

### Fig 1a:

contigs <- read.csv('../Input_files/seqstat.txt', header = F, stringsAsFactors = F)
contigs <- head(contigs, -7)
contigs <- tail(contigs, -7)
contigs$V1 <- gsub('  ', ' ', contigs$V1)
contigs$V1 <- gsub('  ', ' ', contigs$V1)
contigs$V1 <- gsub('  ', ' ', contigs$V1)
contigs$V1 <- gsub('  ', ' ', contigs$V1)
contigs$V1 <- gsub('  ', ' ', contigs$V1)
contigs$V1 <- gsub('  ', ' ', contigs$V1)
contigs$V1 <- gsub('  ', ' ', contigs$V1)
contigs$V1 <- gsub('  ', ' ', contigs$V1)
contigs <- as.data.frame(stringr::str_split_fixed(contigs$V1, ' ', 4))
contigs <- data.frame(stringsAsFactors = F, Contig = contigs$V2, Length = as.numeric(as.character(contigs$V3)) )
contigs <- contigs[!duplicated(contigs$Contig), ]

circ <- read.csv('../Input_files/topology.txt', header = F, stringsAsFactors = F, sep = '>')
circ <- data.frame(stringsAsFactors = F, Contig = circ$V2, Topology = 'Circular')

demovir <- read.csv('../Input_files/DemoVir_assignments.txt', header = T, stringsAsFactors = F, check.names = F, sep = '\t')
colnames(demovir)[1] <- 'Contig'
demovir <- demovir[,-c(2:3)]
demovir$Family <- ifelse(demovir$Percent_of_votes < 50 | is.na(demovir$Percent_of_votes), 'Unassigned', demovir$Family)

vir <- merge(demovir, circ, by = 'Contig', all = T)
vir <- merge(vir, contigs, by = 'Contig', all = T)
rm(circ, contigs, demovir)

splt <- as.data.frame( stringr::str_split_fixed(string = vir$Contig, pattern = '_', n = 8)  )

vir$Coverage <- ifelse(grepl('NODE', splt$V2), as.numeric(as.character(splt$V7)), as.numeric(as.character(splt$V8)) )
rm(splt)

vir$Topology[is.na(vir$Topology)] <- 'Linear'

vir$Family[is.na(vir$Family)] <- 'Unassigned'

vir$Family <- ifelse(vir$Family %in% c('Siphoviridae', 'Myoviridae', 'Podoviridae', 'Microviridae', 'Unassigned'), vir$Family, 'Unassigned')

library(plyr)

vir$Order <- NA
vir$Order[which(vir$Topology == 'Circular')] <- ifelse(vir$Family[which(vir$Topology == 'Circular')] != 'Unassigned', '1', '2')
vir$Order[which(vir$Topology == 'Linear')] <- ifelse(vir$Family[which(vir$Topology == 'Linear')] != 'Unassigned', '3', '4')
vir$Order <- as.numeric(as.character(vir$Order))

cols_e <- as.vector(jcolors('pal2'))

plot_a <- ggplot(vir, aes(Length, Coverage)) +
  geom_point(data = subset(vir, Order == '4'), aes(fill = Family, color = Topology, shape = Topology, alpha = Topology), size = 3, stroke = 0.7) +
  geom_point(data = subset(vir, Order == '3'), aes(fill = Family, color = Topology, shape = Topology, alpha = Topology), size = 3, stroke = 0.7) +
  geom_point(data = subset(vir, Order == '2'), aes(fill = Family, color = Topology, shape = Topology, alpha = Topology), size = 3, stroke = 0.7) +
  geom_point(data = subset(vir, Order == '1'), aes(fill = Family, color = Topology, shape = Topology, alpha = Topology), size = 3, stroke = 0.7) +
  theme_classic() +
  labs(x = 'Length (bp)', y = 'Coverage') +
  scale_shape_manual(values = c('Linear' = 24, 'Circular' = 21)) +
  scale_alpha_manual(values = c('Linear' = 0.7, 'Circular' = 0.9)) +
  scale_color_manual(values = c('Linear' = 'Grey', 'Circular' = 'Black')) +
  scale_fill_manual(values = cols_e) +
  guides(fill = guide_legend(title = 'Family', override.aes = list(shape = 21), title.position = 'top', nrow = 5), shape = guide_legend(title = 'Topology', title.position = 'top'), color = F) +
  theme(text = element_text(size = 14), legend.position = 'right', legend.spacing = unit(1.0, 'cm')) +
  scale_x_continuous(labels = scales::comma, trans = 'log10') +
  scale_y_log10() +
  NULL
plot_a

pdf('../Output_images/Fig1A.pdf', paper = 'A4r', width = 29.7, height = 20)
plot_a
dev.off()

###

### Fig 1b:

fam_tbl <- as.data.frame(table(vir$Family))
fam_tbl$Var1 <- factor(fam_tbl$Var1, levels = fam_tbl$Var1[order(fam_tbl$Freq, decreasing = T)])

cols_e <- as.vector(jcolors('pal2'))

plot_b <- ggplot(fam_tbl, aes(Var1, Freq)) +
  geom_bar(stat = 'identity', aes(fill = Var1), alpha = 0.8) +
  geom_text(aes(label = Freq), hjust = -0.5) +
  theme_classic() +
  scale_fill_manual(values = c('Microviridae' = cols_e[1],
                               'Myoviridae' = cols_e[2],
                               'Podoviridae' = cols_e[3],
                               'Siphoviridae' = cols_e[4],
                               'Unassigned' = cols_e[5])) +
  guides(fill = F) +
  labs(x = '', y = '') +
  theme(text = element_text(size = 14), plot.margin = margin(0.1,1,0.1,0.1,'cm'), axis.text.x = element_text(angle = 45, hjust = 1)) +
  coord_flip() +
  ylim(0, 5500) +
  NULL
plot_b

pdf('../Output_images/Fig1B.pdf', paper = 'A4r', width = 29.7, height = 20)
plot_b
dev.off()

rm(fam_tbl)

###

### Fig 1c:

cir_tbl <- as.data.frame(table(vir$Topology))

cir_tbl$Var1 <- gsub(pattern = 'Linear', replacement = 'Linear/Partial', x = cir_tbl$Var1)

cir_tbl$Var1 <- factor(cir_tbl$Var1, levels = cir_tbl$Var1[order(cir_tbl$Freq, decreasing = T)])

col_c <- RColorBrewer::brewer.pal(8, 'Accent')

plot_c <- ggplot(cir_tbl, aes(Var1, Freq)) +
  geom_bar(stat = 'identity', aes(fill = Var1)) +
  geom_text(aes(label = Freq), hjust = -0.5) +
  theme_classic() +
  coord_flip() +
  scale_fill_manual(values = c('Circular' = col_c[5],
                               'Linear/Partial' = col_c[6])) +
  labs(x = '', y = '') +
  theme(text = element_text(size = 14), plot.margin = margin(0.1,1,0.1,0.35,'cm'),
        axis.text = element_text(size = 12), axis.text.x = element_text(angle = 45, hjust = 1)) +
  guides(fill = F) +
  ylim(0, 5500) +
  NULL
plot_c

pdf('../Output_images/Fig1C.pdf', paper = 'A4r', width = 29.7, height = 20)
plot_c
dev.off()

rm(vir, cir_tbl)

###

### Fig 1d:

hmm <- read.csv('../Input_files/hmmscan_finalDB_lysoHMMs_eval-5.txt', header = F, stringsAsFactors = F, comment.char = '#')
hmm$V1 <- gsub('  ', ' ', hmm$V1)
hmm$V1 <- gsub('  ', ' ', hmm$V1)
hmm$V1 <- gsub('  ', ' ', hmm$V1)
hmm$V1 <- gsub('  ', ' ', hmm$V1)
hmm$V1 <- gsub('  ', ' ', hmm$V1)
hmm$V1 <- gsub('  ', ' ', hmm$V1)
hmm$V1 <- gsub('  ', ' ', hmm$V1)
hmm$V1 <- gsub('  ', ' ', hmm$V1)
hmm <- as.data.frame(stringr::str_split_fixed(hmm$V1, ' ', 19))
hmm$V6 <- as.numeric(as.character(hmm$V6))
hmm <- hmm[order(hmm$V6, decreasing = T), ]
hmm$V2 <- gsub('_[^_]*$', '', hmm$V3)
hmm <- hmm[!duplicated(hmm$V2), ]

hmm <- data.frame(stringsAsFactors = F, Contig = hmm$V2, Life = 'Lysogenic')

contigs <- read.csv('../Input_files/seqstat.txt', header = F, stringsAsFactors = F)
contigs <- head(contigs, -7)
contigs <- tail(contigs, -7)
contigs$V1 <- gsub('  ', ' ', contigs$V1)
contigs$V1 <- gsub('  ', ' ', contigs$V1)
contigs$V1 <- gsub('  ', ' ', contigs$V1)
contigs$V1 <- gsub('  ', ' ', contigs$V1)
contigs$V1 <- gsub('  ', ' ', contigs$V1)
contigs$V1 <- gsub('  ', ' ', contigs$V1)
contigs$V1 <- gsub('  ', ' ', contigs$V1)
contigs$V1 <- gsub('  ', ' ', contigs$V1)
contigs <- as.data.frame(stringr::str_split_fixed(contigs$V1, ' ', 4))
contigs <- data.frame(stringsAsFactors = F, Contig = contigs$V2, Length = as.numeric(as.character(contigs$V3)) )
contigs <- contigs[!duplicated(contigs$Contig), ]

hmm_demo <- merge(hmm, contigs, by = 'Contig', all = T)

hmm_demo <- hmm_demo[,c(1,2)]

hmm_demo$Life[is.na(hmm_demo$Life)] <- 'Lytic/Unknown'

tbl <- as.data.frame(table(hmm_demo$Life))

tbl$Var1 <- factor(tbl$Var1, levels = c('Lytic/Unknown', 'Lysogenic'))

cols_a <- RColorBrewer::brewer.pal(n = 8, name = 'Accent')

plot_d <- ggplot(tbl, aes(Var1, Freq)) +
  geom_bar(stat = 'identity', aes(fill = Var1)) +
  geom_text(aes(label = Freq), hjust = -0.5) +
  theme_classic() +
  coord_flip() +
  scale_fill_manual(values = c('Lysogenic' = cols_a[1],
                               'Lytic/Unknown' = cols_a[7])) +
  labs(x = '', y = '') +
  theme(text = element_text(size = 14), plot.margin = margin(0.1,1,0.1,0.1,'cm'),
        axis.text = element_text(size = 12), axis.text.x = element_text(angle = 45, hjust = 1)) +
  guides(fill = F) +
  ylim(0, 5500) +
  NULL
plot_d

pdf('../Output_images/Fig1D.pdf', paper = 'A4r', width = 29.7, height = 20)
plot_d
dev.off()

rm(hmm, hmm_demo, tbl, contigs)

###

# rd_cnt <- read.csv('../Input_files/final_ratPD_virome.csv', header = T, stringsAsFactors = F, row.names = 1)
# rd_cnt <- as.data.frame(t(make_relative(as.matrix(t(rd_cnt)))))
# rd_cnt$Sequence_ID <- rownames(rd_cnt)
# 
# colnames(rd_cnt) <- gsub('3_4_18', 'Base', colnames(rd_cnt))
# colnames(rd_cnt) <- gsub('1_5_18', 'T1', colnames(rd_cnt))
# 
# rd_cnt <- melt(rd_cnt, id.vars = 'Sequence_ID')
# colnames(rd_cnt)[2] <- 'WGS_ID'
# 
# rd_cnt <- rd_cnt[which(rd_cnt$value > 0), ]
# rd_cnt <- merge(rd_cnt, metadata, by = 'WGS_ID', all.x = T)
# 
# demovir <- read.csv('../Input_files/DemoVir_assignments.txt', header = T, stringsAsFactors = F, check.names = F, sep = '\t')
# colnames(demovir)[1] <- 'Sequence_ID'
# demovir$Family <- ifelse(demovir$Percent_of_votes < 50 | is.na(demovir$Percent_of_votes), 'Unassigned', demovir$Family)
# demovir$Family <- ifelse(demovir$Family %in% c('Siphoviridae', 'Myoviridae', 'Podoviridae', 'Microviridae', 'Unassigned'), demovir$Family, 'Unassigned')
# demovir <- demovir[,-c(2:3,5)]
# 
# rd_cnt <- merge(rd_cnt, demovir, by = 'Sequence_ID', all.x = T)
# rd_cnt$Family[is.na(rd_cnt$Family)] <- 'Unassigned'
# 
# ggplot(rd_cnt, aes(Rat_ID, value)) +
#   geom_bar(stat = 'identity', aes(fill = Family)) +
#   facet_wrap(. ~ Rat + Cage, scales = 'free') +
#   theme_classic() +
#   labs(x = '', y = '', fill = 'Family', title = 'Rat/Cage rel. abund') +
#   NULL
# 
# rm(rd_cnt)

###

### Fig 1e:

Rat_10 <- read.csv('../Input_files/ViromeReads_Bed/gQ_NG-21159_10RatPD_lib343721_6506_2_2_cov.txt', sep = '\t', header = F, stringsAsFactors = F)
Rat_11 <- read.csv('../Input_files/ViromeReads_Bed/gQ_NG-21159_11RatPD_lib343722_6506_2_2_cov.txt', sep = '\t', header = F, stringsAsFactors = F)
Rat_12 <- read.csv('../Input_files/ViromeReads_Bed/gQ_NG-21159_12RatPD_lib343723_6506_2_2_cov.txt', sep = '\t', header = F, stringsAsFactors = F)
Rat_13 <- read.csv('../Input_files/ViromeReads_Bed/gQ_NG-21159_13RatPD_lib343724_6506_2_2_cov.txt', sep = '\t', header = F, stringsAsFactors = F)
Rat_14 <- read.csv('../Input_files/ViromeReads_Bed/gQ_NG-21159_14RatPD_lib343725_6506_2_2_cov.txt', sep = '\t', header = F, stringsAsFactors = F)
Rat_15 <- read.csv('../Input_files/ViromeReads_Bed/gQ_NG-21159_15RatPD_lib343726_6506_2_2_cov.txt', sep = '\t', header = F, stringsAsFactors = F)
Rat_16 <- read.csv('../Input_files/ViromeReads_Bed/gQ_NG-21159_16RatPD_lib343727_6506_2_2_cov.txt', sep = '\t', header = F, stringsAsFactors = F)
Rat_17 <- read.csv('../Input_files/ViromeReads_Bed/gQ_NG-21159_17RatPD_lib343728_6506_2_2_cov.txt', sep = '\t', header = F, stringsAsFactors = F)
Rat_18 <- read.csv('../Input_files/ViromeReads_Bed/gQ_NG-21159_18RatPD_lib343729_6506_2_2_cov.txt', sep = '\t', header = F, stringsAsFactors = F)
Rat_2 <- read.csv('../Input_files/ViromeReads_Bed/gQ_NG-21159_2RatPD_lib343713_6506_2_2_cov.txt', sep = '\t', header = F, stringsAsFactors = F)
Rat_3 <- read.csv('../Input_files/ViromeReads_Bed/gQ_NG-21159_3RatPD_lib343714_6506_2_2_cov.txt', sep = '\t', header = F, stringsAsFactors = F)
Rat_4 <- read.csv('../Input_files/ViromeReads_Bed/gQ_NG-21159_4RatPD_lib343715_6506_2_2_cov.txt', sep = '\t', header = F, stringsAsFactors = F)
Rat_5 <- read.csv('../Input_files/ViromeReads_Bed/gQ_NG-21159_5RatPD_lib343716_6506_2_2_cov.txt', sep = '\t', header = F, stringsAsFactors = F)
Rat_6 <- read.csv('../Input_files/ViromeReads_Bed/gQ_NG-21159_6RatPD_lib343717_6506_2_2_cov.txt', sep = '\t', header = F, stringsAsFactors = F)
Rat_7 <- read.csv('../Input_files/ViromeReads_Bed/gQ_NG-21159_7RatPD_lib343718_6506_2_2_cov.txt', sep = '\t', header = F, stringsAsFactors = F)
Rat_8 <- read.csv('../Input_files/ViromeReads_Bed/gQ_NG-21159_8RatPD_lib343719_6506_2_2_cov.txt', sep = '\t', header = F, stringsAsFactors = F)
Rat_9 <- read.csv('../Input_files/ViromeReads_Bed/gQ_NG-21159_9RatPD_lib343720_6506_2_2_cov.txt', sep = '\t', header = F, stringsAsFactors = F)
Rat_1 <- read.csv('../Input_files/ViromeReads_Bed/gQ_NG-21159_MainComp4_1RatPD_lib343712_6506_2_2_cov.txt', sep = '\t', header = F, stringsAsFactors = F)

Rat_10$Sample <- 'Rat_10'  
Rat_11$Sample <- 'Rat_11'  
Rat_12$Sample <- 'Rat_12'  
Rat_13$Sample <- 'Rat_13'  
Rat_14$Sample <- 'Rat_14'  
Rat_15$Sample <- 'Rat_15'  
Rat_16$Sample <- 'Rat_16'  
Rat_17$Sample <- 'Rat_17'  
Rat_18$Sample <- 'Rat_18'  
Rat_2 $Sample <- 'Rat_2'   
Rat_3 $Sample <- 'Rat_3'   
Rat_4 $Sample <- 'Rat_4'   
Rat_5 $Sample <- 'Rat_5'   
Rat_6 $Sample <- 'Rat_6'   
Rat_7 $Sample <- 'Rat_7'   
Rat_8 $Sample <- 'Rat_8'   
Rat_9 $Sample <- 'Rat_9'   
Rat_1 $Sample <- 'Rat_1'   

Rat_counts <- rbind(Rat_10, Rat_11, Rat_12, Rat_13, Rat_14, Rat_15, Rat_16, Rat_17, Rat_18, Rat_2, Rat_3, Rat_4, Rat_5, Rat_6, Rat_7, Rat_8, Rat_9, Rat_1)
rm(Rat_10, Rat_11, Rat_12, Rat_13, Rat_14, Rat_15, Rat_16, Rat_17, Rat_18, Rat_2, Rat_3, Rat_4, Rat_5, Rat_6, Rat_7, Rat_8, Rat_9, Rat_1)

Rat_counts <- Rat_counts[which(Rat_counts$V4 >= 3), ]

Rat_counts <- Rat_counts[which(Rat_counts$V3 < 5000 & Rat_counts$V7 >= 0.5 |
                                 Rat_counts$V3 >= 5000 & Rat_counts$V3 < 20000 & Rat_counts$V7 >= 0.3 |
                                 Rat_counts$V3 >= 20000 & Rat_counts$V7 >= 0.1), ]

core_boc <- dcast(data = Rat_counts, formula = V1 ~ Sample, value.var = 'V4')
core_boc[is.na(core_boc)] <- '0'

row.names(core_boc) <- core_boc$V1
core_boc$V1 <- NULL

core_boc <- core_boc[which(rowSums(core_boc > 0) >= 1), ]
core_boc2 <- sapply(core_boc[,1:ncol(core_boc)], as.numeric)

rownames(core_boc2) <- rownames(core_boc)

ratPD_counts <- as.data.frame(core_boc2)
rm(Rat_counts, core_boc, core_boc2)

vir_reads <- read.csv('../Input_files/vir_reads.txt', sep = ':', header = F, stringsAsFactors = F)
vir_reads$Rat_ID <- ifelse(grepl('_1RatPD_', vir_reads$V1), 'Rat_1', NA)
vir_reads$Rat_ID[is.na(vir_reads$Rat_ID)] <- ifelse(grepl('_10RatPD_', vir_reads$V1[is.na(vir_reads$Rat_ID)]), 'Rat_10', NA)
vir_reads$Rat_ID[is.na(vir_reads$Rat_ID)] <- ifelse(grepl('_11RatPD_', vir_reads$V1[is.na(vir_reads$Rat_ID)]), 'Rat_11', NA)
vir_reads$Rat_ID[is.na(vir_reads$Rat_ID)] <- ifelse(grepl('_12RatPD_', vir_reads$V1[is.na(vir_reads$Rat_ID)]), 'Rat_12', NA)
vir_reads$Rat_ID[is.na(vir_reads$Rat_ID)] <- ifelse(grepl('_13RatPD_', vir_reads$V1[is.na(vir_reads$Rat_ID)]), 'Rat_13', NA)
vir_reads$Rat_ID[is.na(vir_reads$Rat_ID)] <- ifelse(grepl('_14RatPD_', vir_reads$V1[is.na(vir_reads$Rat_ID)]), 'Rat_14', NA)
vir_reads$Rat_ID[is.na(vir_reads$Rat_ID)] <- ifelse(grepl('_15RatPD_', vir_reads$V1[is.na(vir_reads$Rat_ID)]), 'Rat_15', NA)
vir_reads$Rat_ID[is.na(vir_reads$Rat_ID)] <- ifelse(grepl('_16RatPD_', vir_reads$V1[is.na(vir_reads$Rat_ID)]), 'Rat_16', NA)
vir_reads$Rat_ID[is.na(vir_reads$Rat_ID)] <- ifelse(grepl('_17RatPD_', vir_reads$V1[is.na(vir_reads$Rat_ID)]), 'Rat_17', NA)
vir_reads$Rat_ID[is.na(vir_reads$Rat_ID)] <- ifelse(grepl('_18RatPD_', vir_reads$V1[is.na(vir_reads$Rat_ID)]), 'Rat_18', NA)
vir_reads$Rat_ID[is.na(vir_reads$Rat_ID)] <- ifelse(grepl('_2RatPD_', vir_reads$V1[is.na(vir_reads$Rat_ID)]), 'Rat_2', NA)
vir_reads$Rat_ID[is.na(vir_reads$Rat_ID)] <- ifelse(grepl('_3RatPD_', vir_reads$V1[is.na(vir_reads$Rat_ID)]), 'Rat_3', NA)
vir_reads$Rat_ID[is.na(vir_reads$Rat_ID)] <- ifelse(grepl('_4RatPD_', vir_reads$V1[is.na(vir_reads$Rat_ID)]), 'Rat_4', NA)
vir_reads$Rat_ID[is.na(vir_reads$Rat_ID)] <- ifelse(grepl('_5RatPD_', vir_reads$V1[is.na(vir_reads$Rat_ID)]), 'Rat_5', NA)
vir_reads$Rat_ID[is.na(vir_reads$Rat_ID)] <- ifelse(grepl('_6RatPD_', vir_reads$V1[is.na(vir_reads$Rat_ID)]), 'Rat_6', NA)
vir_reads$Rat_ID[is.na(vir_reads$Rat_ID)] <- ifelse(grepl('_7RatPD_', vir_reads$V1[is.na(vir_reads$Rat_ID)]), 'Rat_7', NA)
vir_reads$Rat_ID[is.na(vir_reads$Rat_ID)] <- ifelse(grepl('_8RatPD_', vir_reads$V1[is.na(vir_reads$Rat_ID)]), 'Rat_8', NA)
vir_reads$Rat_ID[is.na(vir_reads$Rat_ID)] <- ifelse(grepl('_9RatPD_', vir_reads$V1[is.na(vir_reads$Rat_ID)]), 'Rat_9', NA)

vir_reads <- aggregate(vir_reads$V2, by = list(vir_reads$Rat_ID), FUN = sum)

ratPD_counts$Rat_1  <- ratPD_counts$Rat_1  / vir_reads$x[which(vir_reads$Group.1 == 'Rat_1')]
ratPD_counts$Rat_2  <- ratPD_counts$Rat_2  / vir_reads$x[which(vir_reads$Group.1 == 'Rat_2')]
ratPD_counts$Rat_3  <- ratPD_counts$Rat_3  / vir_reads$x[which(vir_reads$Group.1 == 'Rat_3')]
ratPD_counts$Rat_4  <- ratPD_counts$Rat_4  / vir_reads$x[which(vir_reads$Group.1 == 'Rat_4')]
ratPD_counts$Rat_5  <- ratPD_counts$Rat_5  / vir_reads$x[which(vir_reads$Group.1 == 'Rat_5')]
ratPD_counts$Rat_6  <- ratPD_counts$Rat_6  / vir_reads$x[which(vir_reads$Group.1 == 'Rat_6')]
ratPD_counts$Rat_7  <- ratPD_counts$Rat_7  / vir_reads$x[which(vir_reads$Group.1 == 'Rat_7')]
ratPD_counts$Rat_8  <- ratPD_counts$Rat_8  / vir_reads$x[which(vir_reads$Group.1 == 'Rat_8')]
ratPD_counts$Rat_9  <- ratPD_counts$Rat_9  / vir_reads$x[which(vir_reads$Group.1 == 'Rat_9')]
ratPD_counts$Rat_10 <- ratPD_counts$Rat_10 / vir_reads$x[which(vir_reads$Group.1 == 'Rat_10')]
ratPD_counts$Rat_11 <- ratPD_counts$Rat_11 / vir_reads$x[which(vir_reads$Group.1 == 'Rat_11')]
ratPD_counts$Rat_12 <- ratPD_counts$Rat_12 / vir_reads$x[which(vir_reads$Group.1 == 'Rat_12')]
ratPD_counts$Rat_13 <- ratPD_counts$Rat_13 / vir_reads$x[which(vir_reads$Group.1 == 'Rat_13')]
ratPD_counts$Rat_14 <- ratPD_counts$Rat_14 / vir_reads$x[which(vir_reads$Group.1 == 'Rat_14')]
ratPD_counts$Rat_15 <- ratPD_counts$Rat_15 / vir_reads$x[which(vir_reads$Group.1 == 'Rat_15')]
ratPD_counts$Rat_16 <- ratPD_counts$Rat_16 / vir_reads$x[which(vir_reads$Group.1 == 'Rat_16')]
ratPD_counts$Rat_17 <- ratPD_counts$Rat_17 / vir_reads$x[which(vir_reads$Group.1 == 'Rat_17')]
ratPD_counts$Rat_18 <- ratPD_counts$Rat_18 / vir_reads$x[which(vir_reads$Group.1 == 'Rat_18')]

rm(vir_reads)

ratPD_counts$Contig <- rownames(ratPD_counts)
ratPD_counts <- melt(ratPD_counts, id.vars = 'Contig')
ratPD_counts <- ratPD_counts[which(ratPD_counts$value > 0),]

demovir <- read.csv('../Input_files/DemoVir_assignments.txt', header = T, stringsAsFactors = F, check.names = F, sep = '\t')
colnames(demovir)[1] <- 'Contig'
demovir <- demovir[,-c(2:3)]
demovir$Family <- ifelse(demovir$Percent_of_votes < 50 | is.na(demovir$Percent_of_votes), 'Unassigned', demovir$Family)
demovir$Percent_of_votes <- NULL
demovir$Family <- ifelse(demovir$Family %in% c('Siphoviridae', 'Myoviridae', 'Podoviridae', 'Microviridae', 'Unassigned'), demovir$Family, 'Unassigned')

ratPD_counts <- merge(ratPD_counts, demovir, all.x = T)
ratPD_counts$Family[is.na(ratPD_counts$Family)] <- 'Unassigned'

ratPD_counts$variable <- gsub('_', ' ', ratPD_counts$variable)

rat_plot_ordr <- c('Rat 1', 'Rat 2', 'Rat 3', 'Rat 4', 'Rat 5', 'Rat 6', 'Rat 7', 'Rat 8', 'Rat 9', 'Rat 10', 'Rat 11', 'Rat 12', 'Rat 13', 'Rat 14', 'Rat 15', 'Rat 16', 'Rat 17', 'Rat 18')

ratPD_counts$variable <- factor(ratPD_counts$variable, levels = rat_plot_ordr)

cols_e <- as.vector(jcolors('pal2'))

plot_e <- ggplot(ratPD_counts, aes(variable, value)) +
  geom_bar(aes(fill = Family), width = 0.5, stat = 'identity') +
  theme_classic() +
  labs(x = '', y = 'Relative abundance') +
  # scale_y_log10() +
  guides(fill = guide_legend(title = '', nrow = 2)) +
  theme(legend.position = 'bottom',
        text = element_text(size = 14),
        axis.text.x = element_text(angle = 45, hjust = 1)) +
  scale_fill_manual(values = c('Microviridae' = cols_e[1],
                               'Myoviridae' = cols_e[2],
                               'Podoviridae' = cols_e[3],
                               'Siphoviridae' = cols_e[4],
                               'Unassigned' = cols_e[5])) +
  NULL
plot_e

pdf('../Output_images/Fig1E.pdf', paper = 'A4r', width = 29.7, height = 20)
plot_e
dev.off()

rm(ratPD_counts, demovir)

###

plot_f <- ggplot() + theme_void()

###

### Fig 1f:

vir2 <- read.csv('../Input_files/virome_cpn60_counts.csv', header = T, row.names = 1, stringsAsFactors = F)
WGS <- read.csv('../Input_files/WGS_cpn60_counts.csv', header = T, row.names = 1, stringsAsFactors = F)

vir_Tcounts <- read.csv('../Input_files/total_vir_reads.csv', header = T, stringsAsFactors = F)
WGS_Tcounts <- read.csv('../Input_files/total_wgs_reads.csv', header = T, stringsAsFactors = F)

virSum <- as.data.frame(t(colSums(vir2)))
WGSSum <- as.data.frame(t(colSums(WGS)))

mlt_vir <- melt(virSum)
mlt_vir$Source <- 'Virome'

mlt_WGS <- melt(WGSSum)
mlt_WGS$Source <- 'WGS'

mrg_vir <- merge(mlt_vir, vir_Tcounts, by = 'variable')
mrg_vir$Rel <- (mrg_vir$value/mrg_vir$count) * 100

mrg_wgs <- merge(mlt_WGS, WGS_Tcounts, by = 'variable')
mrg_wgs$Rel <- (mrg_wgs$value/mrg_wgs$count) * 100

mlt2 <- rbind(mrg_vir, mrg_wgs)

plot_g <- ggplot(mlt2, aes(Source, Rel)) +
  geom_boxplot(aes(fill = Source)) +
  # geom_jitter(color = 'grey', alpha = 0.6, size = 1) +
  theme_classic() +
  labs(x = '', y = 'cpn60 relative abundance') +
  guides(fill = F) +
  stat_compare_means(size = 3, label.x = 1, label.y = 0.0125) +
  theme(text = element_text(size = 14), 
        axis.text.x = element_text(size = 12),
        axis.title.y = element_text(margin = margin(r = 10))) +
  scale_fill_manual(values = c('Virome' = '#b21f35',
                               'WGS' = '#bd7af6')) +
  NULL
plot_g

pdf('../Output_images/Fig1F.pdf', paper = 'A4r', width = 29.7, height = 20)
plot_g
dev.off()

rm(vir2, WGS, vir_Tcounts, WGS_Tcounts, virSum, WGSSum, mlt_vir, mlt_WGS, mrg_vir, mrg_wgs, mlt2)

###

### Combine Fig1 images:

comb_1 <- ggarrange(plot_a, plot_b, nrow = 1, ncol = 2, labels = c('A', 'B'), widths = c(3,1))
#comb_1

comb_2 <- ggarrange(plot_c, plot_f, plot_d, nrow = 3, ncol = 1, labels = c('C', '', 'D'), heights = c(10, 1, 10))
#comb_2

comb_3 <- ggarrange(comb_2, plot_f, plot_e, plot_f, plot_g, nrow = 1, ncol = 5, labels = c('', 'E', '', 'F', ''), widths = c(8,0.4,10,0.4,5))
#comb_3

comb_4 <- ggarrange(comb_1, plot_f, comb_3, nrow = 3, ncol = 1, heights = c(10, 1, 10))
#comb_4

pdf('../Output_images/Fig1.pdf', paper = 'A4r', width = 29.7, height = 20)
comb_4
dev.off()

########################################

### Metadata:

meta <- read.csv('../Input_files/WGS_metadata.csv', header = T, stringsAsFactors = F)
rownames(meta) <- meta$WGS_ID

### Fig 2a & b:

VCs <- read.csv('../Input_files/ratPD_VCs.csv', stringsAsFactors = F, header = T)
virCounts <- read.csv('../Input_files/final_ratPD_virome.csv', header = T, stringsAsFactors = F)
colnames(virCounts)[1] <- 'Genome'

virCounts <- merge(virCounts, VCs, all.x = T)
virCounts$VC[is.na(virCounts$VC)] <- virCounts$Genome[is.na(virCounts$VC)]

virCounts <- aggregate(virCounts[2:(ncol(virCounts) -1)], by = list(virCounts$VC), FUN = sum)
row.names(virCounts) <- virCounts$Group.1
virCounts$Group.1 <- NULL
rm(VCs)

colnames(virCounts) <- gsub('3_4_18', 'Base', colnames(virCounts))
colnames(virCounts) <- gsub('1_5_18', 'T1', colnames(virCounts))

meta <- meta[match(colnames(virCounts), row.names(meta)), ]
meta$WGS_ID %in% colnames(virCounts)

write.csv(virCounts, '../Input_files/VC_counts_table.csv')

wgsCounts <- read.csv('../Input_files/metaphlan_pdRats.csv', header = T, row.names = 1, stringsAsFactors = F)

wgsCounts <- round(wgsCounts, digits = 0)

colnames(wgsCounts) <- gsub('3_4_18', 'Base', colnames(wgsCounts))
colnames(wgsCounts) <- gsub('1_5_18', 'T1', colnames(wgsCounts))

wgsCounts <- wgsCounts[ , which(colnames(wgsCounts) %in% meta$WGS_ID)]
wgsCounts <- wgsCounts[, match(rownames(meta), colnames(wgsCounts))]

Diversity <- diversity(t(virCounts), index = 'shannon')
Evenness <- Diversity/log(specnumber(t(virCounts)))
Richness <- rarefy(t(virCounts), min(rowSums(t(virCounts))))

samples <- cbind(meta, Diversity, Evenness, Richness)
rm(Diversity, Evenness, Richness)

rat_ID <- samples$WGS_ID

read_counts <- virCounts[match(rat_ID, names(virCounts))]

samples$Treatment <- factor(samples$Treatment, levels = c('Sham', 'LPS', 'Monomer', 'Monomer + LPS', 'PFF', 'PFF + LPS'))

stats_div_treatment_vir <- as.data.frame(compare_means(formula = Diversity ~ Treatment, data = samples, p.adjust.method = 'bonferroni'))

col_a <- RColorBrewer::brewer.pal(3, 'Dark2')

alpha_div <- ggplot(samples, aes(Treatment, Diversity)) +
  geom_point(aes(color = Timepoint), size = 4) +
  theme_classic() +
  labs(x = '', y = 'Shannon index', title = 'Virome alpha-diversity') +
  theme(axis.text.x = element_text(angle = 45, hjust = 1)) +
  scale_fill_manual(values = col_a) +
  theme(legend.position = 'bottom') +
  scale_color_manual(values = col_a) +
  NULL
alpha_div

###

Diversity2 <- diversity(t(wgsCounts), index = 'shannon')
Evenness2 <- Diversity2/log(specnumber(t(wgsCounts)))
Richness2 <- rarefy(t(wgsCounts), min(rowSums(t(wgsCounts))))

samples2 <- cbind(meta, Diversity2, Evenness2, Richness2)
rm(Diversity2, Evenness2, Richness2)

rat_ID2 <- samples2$WGS_ID

read_counts2 <- wgsCounts[match(rat_ID2, names(wgsCounts))]

samples2$Treatment <- factor(samples2$Treatment, levels = c('Sham', 'LPS', 'Monomer', 'Monomer + LPS', 'PFF', 'PFF + LPS'))

stats_div_treatment_wgs <- as.data.frame(compare_means(formula = Diversity2 ~ Treatment, data = samples2, p.adjust.method = 'bonferroni'))

alpha_div2 <- ggplot(samples2, aes(Treatment, Diversity2)) +
  geom_point(aes(color = Timepoint), size = 4) +
  theme_classic() +
  labs(x = '', y = 'Shannon index', title = 'WGS alpha-diversity') +
  theme(axis.text.x = element_text(angle = 45, hjust = 1)) +
  scale_fill_manual(values = col_a) +
  theme(legend.position = 'bottom') +
  scale_color_manual(values = col_a) +
  NULL
alpha_div2

stats <- rbind(stats_div_treatment_vir, stats_div_treatment_wgs)
stats <- stats[,c(1:3,6,5,7)]
colnames(stats) <- c('Data', 'Group 1', 'Group 2', 'P-value', 'Bonferroni\nP-value', 'Significant')

stats$Data <- gsub('Diversity2', 'WGS', stats$Data)
stats$Data <- gsub('Diversity', 'Virome', stats$Data)

plot_order_treatments <- c('Sham', 'LPS', 'Monomer', 'Monomer + LPS', 'PFF', 'PFF + LPS')

stats <- stats[order(match(stats$`Group 2`, plot_order_treatments)), ]
stats <- stats[order(match(stats$`Group 1`, plot_order_treatments)), ]
rownames(stats) <- NULL

Supp_alpha_div <- ggtexttable(stats, theme = ttheme('lBlack'))

pdf('../Output_images/Supp_alpha_div.pdf', paper = 'A4', width = 20, height = 29.7)
Supp_alpha_div
dev.off()

###

otu_VCs <- otu_table(t(virCounts), taxa_are_rows = F)

sample_metadata <- sample_data(meta)

sample_names(otu_VCs)
sample_names(sample_metadata)

phyloseq_VCs <- merge_phyloseq(otu_VCs, sample_metadata)

bray_dist1 <- vegan::vegdist(otu_VCs, method = 'bray')

PCoA1  <- ordinate(phyloseq_VCs, "PCoA", distance = bray_dist1)

p1 <- plot_ordination(phyloseq_VCs, PCoA1)

data1 <- p1$data

bray_dist_adonis1 <- bray_dist1

set.seed(1)
ad1 <- adonis(bray_dist_adonis1 ~ Timepoint, meta)
ad1

ad2 <- adonis(bray_dist_adonis1 ~ Treatment, meta)
ad2

eig1 <- plot_scree(PCoA1)
eig1.1 <- round((eig1$data$eigenvalue[[1]] * 100), digits = 2)
eig1.2 <- round((eig1$data$eigenvalue[[2]] * 100), digits = 2)

lvls <- unique(data1$Treatment)

data1$Treatment <- factor(data1$Treatment, levels = lvls)

cols_b <- c('#7FFF00', '#FC4ECF', '#4DC6E2')

bray_plot_a <- ggplot(data1, aes(x = Axis.1, y = Axis.2)) + 
  stat_ellipse(aes(fill = Timepoint), geom = 'polygon', alpha = 0.2, color = 'grey', lty = 2) +
  geom_point(alpha = 0.7, shape = 21, aes(size = samples$Diversity, fill = Timepoint)) +
  theme_classic() +
  guides(color = F, size = F, fill = F) +
  labs(x = paste('Component 1 (',eig1.1 , '%)', sep = ''), 
       y = paste('Component 2 (',eig1.2 , '%)', sep = ''), 
       subtitle = paste('Time point; R^2 =', paste(round(ad1$aov.tab$R2[1], 4), ',', sep = ''), 'p-value =', ad1$aov.tab$`Pr(>F)`),
       title = 'Virome') +
  theme(legend.position = 'bottom', text = element_text(size = 14)) +
  scale_fill_manual(values = cols_b) +
  scale_size_continuous(limits = c(0,6), breaks = c(1,2,3,4,5)) +
  NULL
bray_plot_a

###

otu_VCs2 <- otu_table(t(wgsCounts), taxa_are_rows = F)

sample_metadata <- sample_data(meta)

sample_names(otu_VCs2)
sample_names(sample_metadata)

phyloseq_VCs2 <- merge_phyloseq(otu_VCs2, sample_metadata)

bray_dist2 <- vegan::vegdist(otu_VCs2, method = 'bray')

PCoA2  <- ordinate(phyloseq_VCs, "PCoA", distance = bray_dist2)

p2 <- plot_ordination(phyloseq_VCs2, PCoA2)

data2 <- p2$data

bray_dist_adonis2 <- bray_dist2

ad3 <- adonis(bray_dist_adonis2 ~ Timepoint, meta)
ad3

ad4 <- adonis(bray_dist_adonis2 ~ Treatment, meta)
ad4

eig2 <- plot_scree(PCoA2)
eig2.1 <- round((eig2$data$eigenvalue[[1]] * 100), digits = 2)
eig2.2 <- round((eig2$data$eigenvalue[[2]] * 100), digits = 2)

lvls2 <- unique(data2$Treatment)

data2$Treatment <- factor(data2$Treatment, levels = lvls2)

bray_plot_b <- ggplot(data2, aes(x = Axis.1, y = Axis.2)) + 
  stat_ellipse(aes(fill = Timepoint), geom = 'polygon', alpha = 0.2, color = 'grey', lty = 2) +
  geom_point(alpha = 0.7, shape = 21, aes(size = samples2$Diversity2, fill = Timepoint)) +
  theme_classic() +
  guides(color = F, size = F, fill = F) +
  labs(x = paste('Component 1 (',eig2.1 , '%)', sep = ''), 
       y = paste('Component 2 (',eig2.2 , '%)', sep = ''), 
       subtitle = paste('Time point; R^2 =', paste(round(ad3$aov.tab$R2[1], 4), ',', sep = ''), 'p-value =', ad3$aov.tab$`Pr(>F)`),
       title = 'Microbiome') +
  theme(legend.position = 'bottom', text = element_text(size = 14)) +
  scale_fill_manual(values = cols_b) +
  scale_size_continuous(limits = c(0,6), breaks = c(1,2,3,4,5)) +
  NULL
bray_plot_b

bray_plot_c <- ggplot(data2, aes(x = Axis.1, y = Axis.2)) + 
  stat_ellipse(aes(fill = Timepoint), geom = 'polygon', alpha = 0.2) +
  geom_point(alpha = 0.7, shape = 21, aes(size = samples2$Diversity2, fill = Timepoint)) +
  theme_classic() +
  guides(color = F, fill = guide_legend(override.aes = list(size = 8)), size = F) +
  labs(x = paste('Component 1 (',eig2.1 , '%)', sep = ''), 
       y = paste('Component 2 (',eig2.2 , '%)', sep = ''), 
       subtitle = paste('Time point; R^2 =', paste(round(ad3$aov.tab$R2[1], 4), ',', sep = ''), 'p-value =', ad3$aov.tab$`Pr(>F)`)) +
  theme(legend.position = 'bottom', text = element_text(size = 14)) +
  scale_fill_manual(values = cols_b) +
  scale_size_continuous(limits = c(0,6), breaks = c(1,2,3,4,5)) +
  NULL
bray_plot_c

bray_plot_d <- ggplot(data2, aes(x = Axis.1, y = Axis.2)) + 
  stat_ellipse(aes(fill = Timepoint), geom = 'polygon', alpha = 0.2) +
  geom_point(alpha = 0.7, shape = 21, aes(size = samples2$Diversity2, fill = Timepoint)) +
  theme_classic() +
  guides(color = F, fill = F, size = guide_legend(title = 'Shannon index')) +
  labs(x = paste('Component 1 (',eig2.1 , '%)', sep = ''), 
       y = paste('Component 2 (',eig2.2 , '%)', sep = ''), 
       subtitle = paste('Time point; R^2 =', paste(round(ad3$aov.tab$R2[1], 4), ',', sep = ''), 'p-value =', ad3$aov.tab$`Pr(>F)`)) +
  theme(legend.position = 'bottom', text = element_text(size = 14)) +
  scale_fill_manual(values = cols_b) +
  scale_size_continuous(limits = c(0,6), breaks = c(1,2,3,4,5)) +
  NULL
bray_plot_d

leg_fill <- get_legend(bray_plot_c)
leg_size <- get_legend(bray_plot_d)

plot_void <- ggplot() + theme_void()
plot_void

comb_1 <- ggarrange(bray_plot_a, plot_void, bray_plot_b, 
                    labels = c('A', '', 'B'), widths = c(5, 0.2, 5),
                    nrow = 1, ncol = 3)

comb_2 <- ggarrange(comb_1, leg_size, leg_fill, nrow = 3, ncol = 1, heights = c(15,1,1))
comb_2

pdf('../Output_images/Fig2.pdf', paper = 'A4r', width = 29.7, height = 20)
comb_2
dev.off()

########################################

### Metadata:

meta <- read.csv('../Input_files/WGS_metadata.csv', header = T, stringsAsFactors = F)
rownames(meta) <- meta$WGS_ID

### Fig 3a-f:

virCounts <- read.csv('../Input_files/VC_counts_table.csv', header = T, row.names = 1, stringsAsFactors = F)

wgsCounts <- read.csv('../Input_files/metaphlan_pdRats.csv', header = T, row.names = 1, stringsAsFactors = F)

wgsCounts <- round(wgsCounts, digits = 0)

colnames(wgsCounts) <- gsub('3_4_18', 'Base', colnames(wgsCounts))
colnames(wgsCounts) <- gsub('1_5_18', 'T1', colnames(wgsCounts))

wgsCounts <- wgsCounts[ , which(colnames(wgsCounts) %in% meta$WGS_ID)]
wgsCounts <- wgsCounts[, match(rownames(meta), colnames(wgsCounts))]

Diversity <- diversity(t(virCounts), index = 'shannon')
Evenness <- Diversity/log(specnumber(t(virCounts)))
Richness <- rarefy(t(virCounts), min(rowSums(t(virCounts))))

samples <- cbind(meta, Diversity, Evenness, Richness)

rat_ID <- samples$WGS_ID

read_counts <- virCounts[match(rat_ID, names(virCounts))]

samples$Treatment <- factor(samples$Treatment, levels = c('Sham', 'LPS', 'Monomer', 'Monomer + LPS', 'PFF', 'PFF + LPS'))

compare_means(formula = Diversity ~ Treatment, data = samples)

cols_a <- RColorBrewer::brewer.pal(3, 'Dark2')

alpha_div <- ggplot(samples, aes(Treatment, Diversity)) +
  geom_point(aes(color = Timepoint), size = 4) +
  theme_classic() +
  labs(x = '', y = 'Shannon index', title = 'Virome alpha-diversity') +
  theme(axis.text.x = element_text(angle = 45, hjust = 1)) +
  scale_fill_manual(values = cols_a) +
  theme(legend.position = 'bottom') +
  scale_color_manual(values = cols_a) +
  NULL
alpha_div

###

sham        <- meta[which(meta$Treatment == 'Sham'), ]
LPS         <- meta[which(meta$Treatment == 'LPS'), ]
monomer     <- meta[which(meta$Treatment == 'Monomer'), ]
monomerLPS  <- meta[which(meta$Treatment == 'Monomer + LPS'), ]
PFF         <- meta[which(meta$Treatment == 'PFF'), ]
PFFLPS      <- meta[which(meta$Treatment == 'PFF + LPS'), ]

sham_counts         <- virCounts[ ,match(rownames(sham), colnames(virCounts))]
LPS_counts          <- virCounts[ ,match(rownames(LPS), colnames(virCounts))]
monomer_counts      <- virCounts[ ,match(rownames(monomer), colnames(virCounts))]
monomerLPS_counts   <- virCounts[ ,match(rownames(monomerLPS), colnames(virCounts))]
PFF_counts          <- virCounts[ ,match(rownames(PFF), colnames(virCounts))]
PFFLPS_counts       <- virCounts[ ,match(rownames(PFFLPS), colnames(virCounts))]

sham_div        <- samples[which(samples$Treatment == 'Sham'), ]
LPS_div         <- samples[which(samples$Treatment == 'LPS'), ]
monomer_div     <- samples[which(samples$Treatment == 'Monomer'), ]
monomerLPS_div  <- samples[which(samples$Treatment == 'Monomer + LPS'), ]
PFF_div         <- samples[which(samples$Treatment == 'PFF'), ]
PFFLPS_div      <- samples[which(samples$Treatment == 'PFF + LPS'), ]

###

otu_VCs <- otu_table(t(sham_counts), taxa_are_rows = F)

sample_metadata <- sample_data(sham)

sample_names(otu_VCs)
sample_names(sample_metadata)

phyloseq_VCs <- merge_phyloseq(otu_VCs, sample_metadata)

bray_dist1 <- vegan::vegdist(otu_VCs, method = 'bray')

PCoA1  <- ordinate(phyloseq_VCs, "PCoA", distance = bray_dist1)

p1 <- plot_ordination(phyloseq_VCs, PCoA1)

data1 <- p1$data

bray_dist_adonis1 <- bray_dist1

set.seed(1)
ad1 <- adonis(bray_dist_adonis1 ~ Timepoint, sham)
ad1

eig1 <- plot_scree(PCoA1)
eig1.1 <- round((eig1$data$eigenvalue[[1]] * 100), digits = 2)
eig1.2 <- round((eig1$data$eigenvalue[[2]] * 100), digits = 2)

lvls <- unique(data1$Treatment)

data1$Treatment <- factor(data1$Treatment, levels = lvls)

cols_b <- c('#7FFF00', '#FC4ECF', '#4DC6E2')

canberra_plot_a <- ggplot(data1, aes(x = Axis.1, y = Axis.2)) + 
  stat_ellipse(aes(fill = Timepoint), geom = 'polygon', alpha = 0.2, color = 'grey', lty = 2) +
  geom_point(alpha = 0.7, shape = 21, aes(size = sham_div$Diversity, fill = Timepoint)) +
  theme_classic() +
  guides(color = F, fill = F, size = F) +
  labs(x = paste('Component 1 (',eig1.1 , '%)', sep = ''), 
       y = paste('Component 2 (',eig1.2 , '%)', sep = ''), 
       subtitle = paste('Time point; R^2 =', paste(round(ad1$aov.tab$R2[1], 4), ',', sep = ''), 'p-value =', ad1$aov.tab$`Pr(>F)`),
       title = 'Sham') +
  theme(legend.position = 'bottom', text = element_text(size = 12)) +
  scale_fill_manual(values = cols_b) +
  scale_size_continuous(limits = c(0,6), breaks = c(1,2,3,4,5)) +
  NULL
canberra_plot_a

###

otu_VCs_22 <- otu_table(t(LPS_counts), taxa_are_rows = F)

sample_metadata_22 <- sample_data(LPS)

sample_names(otu_VCs_22)
sample_names(sample_metadata_22)

phyloseq_VCs_22 <- merge_phyloseq(otu_VCs_22, sample_metadata_22)

bray_dist_22 <- vegan::vegdist(otu_VCs_22, method = 'bray')

PCoA_22  <- ordinate(phyloseq_VCs_22, "PCoA", distance = bray_dist_22)

p_22 <- plot_ordination(phyloseq_VCs_22, PCoA_22)

data_22 <- p_22$data

bray_dist_adonis_22 <- bray_dist_22

set.seed(1)
ad_22 <- adonis(bray_dist_adonis_22 ~ Timepoint, LPS)
ad_22

eig_22 <- plot_scree(PCoA_22)
eig_22.1 <- round((eig_22$data$eigenvalue[[1]] * 100), digits = 2)
eig_22.2 <- round((eig_22$data$eigenvalue[[2]] * 100), digits = 2)

lvls_22 <- unique(data_22$Treatment)

data_22$Treatment <- factor(data_22$Treatment, levels = lvls_22)

canberra_plot_22 <- ggplot(data_22, aes(x = Axis.1, y = Axis.2)) + 
  stat_ellipse(aes(fill = Timepoint), geom = 'polygon', alpha = 0.2, color = 'grey', lty = 2) +
  geom_point(alpha = 0.7, shape = 21, aes(size = LPS_div$Diversity, fill = Timepoint)) +
  theme_classic() +
  guides(color = F, fill = F, size = F) +
  labs(x = paste('Component 1 (',eig_22.1 , '%)', sep = ''), 
       y = paste('Component 2 (',eig_22.2 , '%)', sep = ''), 
       subtitle = paste('Time point; R^2 =', paste(round(ad_22$aov.tab$R2[1], 4), ',', sep = ''), 'p-value =', ad_22$aov.tab$`Pr(>F)`),
       title = 'LPS') +
  theme(legend.position = 'bottom', text = element_text(size = 12)) +
  scale_fill_manual(values = cols_b) +
  scale_size_continuous(limits = c(0,6), breaks = c(1,2,3,4,5)) +
  NULL
canberra_plot_22

###

otu_VCs_33 <- otu_table(t(monomer_counts), taxa_are_rows = F)

sample_metadata_33 <- sample_data(monomer)

sample_names(otu_VCs_33)
sample_names(sample_metadata_33)

phyloseq_VCs_33 <- merge_phyloseq(otu_VCs_33, sample_metadata_33)

bray_dist_33 <- vegan::vegdist(otu_VCs_33, method = 'bray')

PCoA_33  <- ordinate(phyloseq_VCs_33, "PCoA", distance = bray_dist_33)

p_33 <- plot_ordination(phyloseq_VCs_33, PCoA_33)

data_33 <- p_33$data

bray_dist_adonis_33 <- bray_dist_33

set.seed(1)
ad_33 <- adonis(bray_dist_adonis_33 ~ Timepoint, monomer)
ad_33

eig_33 <- plot_scree(PCoA_33)
eig_33.1 <- round((eig_33$data$eigenvalue[[1]] * 100), digits = 2)
eig_33.2 <- round((eig_33$data$eigenvalue[[2]] * 100), digits = 2)

lvls_33 <- unique(data_33$Treatment)

data_33$Treatment <- factor(data_33$Treatment, levels = lvls_33)

canberra_plot_33 <- ggplot(data_33, aes(x = Axis.1, y = Axis.2)) + 
  stat_ellipse(aes(fill = Timepoint), geom = 'polygon', alpha = 0.2, color = 'grey', lty = 2) +
  geom_point(alpha = 0.7, shape = 21, aes(size = monomer_div$Diversity, fill = Timepoint)) +
  theme_classic() +
  guides(color = F, fill = F, size = F) +
  labs(x = paste('Component 1 (',eig_33.1 , '%)', sep = ''), 
       y = paste('Component 2 (',eig_33.2 , '%)', sep = ''), 
       subtitle = paste('Time point; R^2 =', paste(round(ad_33$aov.tab$R2[1], 4), ',', sep = ''), 'p-value =', ad_33$aov.tab$`Pr(>F)`),
       title = 'Monomer') +
  theme(legend.position = 'bottom', text = element_text(size = 12)) +
  scale_fill_manual(values = cols_b) +
  scale_size_continuous(limits = c(0,6), breaks = c(1,2,3,4,5)) +
  NULL
canberra_plot_33

###

otu_VCs_44 <- otu_table(t(monomerLPS_counts), taxa_are_rows = F)

sample_metadata_44 <- sample_data(monomerLPS)

sample_names(otu_VCs_44)
sample_names(sample_metadata_44)

phyloseq_VCs_44 <- merge_phyloseq(otu_VCs_44, sample_metadata_44)

bray_dist_44 <- vegan::vegdist(otu_VCs_44, method = 'bray')

PCoA_44  <- ordinate(phyloseq_VCs_44, "PCoA", distance = bray_dist_44)

p_44 <- plot_ordination(phyloseq_VCs_44, PCoA_44)

data_44 <- p_44$data

bray_dist_adonis_44 <- bray_dist_44

set.seed(1)
ad_44 <- adonis(bray_dist_adonis_44 ~ Timepoint, monomerLPS)
ad_44

eig_44 <- plot_scree(PCoA_44)
eig_44.1 <- round((eig_44$data$eigenvalue[[1]] * 100), digits = 2)
eig_44.2 <- round((eig_44$data$eigenvalue[[2]] * 100), digits = 2)

lvls_44 <- unique(data_44$Treatment)

data_44$Treatment <- factor(data_44$Treatment, levels = lvls_44)

canberra_plot_44 <- ggplot(data_44, aes(x = Axis.1, y = Axis.2)) + 
  stat_ellipse(aes(fill = Timepoint), geom = 'polygon', alpha = 0.2, color = 'grey', lty = 2) +
  geom_point(alpha = 0.7, shape = 21, aes(size = monomerLPS_div$Diversity, fill = Timepoint)) +
  theme_classic() +
  guides(color = F, fill = F, size = F) +
  labs(x = paste('Component 1 (',eig_44.1 , '%)', sep = ''), 
       y = paste('Component 2 (',eig_44.2 , '%)', sep = ''), 
       subtitle = paste('Time point; R^2 =', paste(round(ad_44$aov.tab$R2[1], 4), ',', sep = ''), 'p-value =', ad_44$aov.tab$`Pr(>F)`),
       title = 'Monomer + LPS') +
  theme(legend.position = 'bottom', text = element_text(size = 12)) +
  scale_fill_manual(values = cols_b) +
  scale_size_continuous(limits = c(0,6), breaks = c(1,2,3,4,5)) +
  NULL
canberra_plot_44

###

otu_VCs_55 <- otu_table(t(PFF_counts), taxa_are_rows = F)

sample_metadata_55 <- sample_data(PFF)

sample_names(otu_VCs_55)
sample_names(sample_metadata_55)

phyloseq_VCs_55 <- merge_phyloseq(otu_VCs_55, sample_metadata_55)

bray_dist_55 <- vegan::vegdist(otu_VCs_55, method = 'bray')

PCoA_55  <- ordinate(phyloseq_VCs_55, "PCoA", distance = bray_dist_55)

p_55 <- plot_ordination(phyloseq_VCs_55, PCoA_55)

data_55 <- p_55$data

bray_dist_adonis_55 <- bray_dist_55

set.seed(1)
ad_55 <- adonis(bray_dist_adonis_55 ~ Timepoint, PFF)
ad_55

eig_55 <- plot_scree(PCoA_55)
eig_55.1 <- round((eig_55$data$eigenvalue[[1]] * 100), digits = 2)
eig_55.2 <- round((eig_55$data$eigenvalue[[2]] * 100), digits = 2)

lvls_55 <- unique(data_55$Treatment)

data_55$Treatment <- factor(data_55$Treatment, levels = lvls_55)

canberra_plot_55 <- ggplot(data_55, aes(x = Axis.1, y = Axis.2)) + 
  stat_ellipse(aes(fill = Timepoint), geom = 'polygon', alpha = 0.2, color = 'grey', lty = 2) +
  geom_point(alpha = 0.7, shape = 21, aes(size = PFF_div$Diversity, fill = Timepoint)) +
  theme_classic() +
  guides(color = F, fill = F, size = F) +
  labs(x = paste('Component 1 (',eig_55.1 , '%)', sep = ''), 
       y = paste('Component 2 (',eig_55.2 , '%)', sep = ''), 
       subtitle = paste('Time point; R^2 =', paste(round(ad_55$aov.tab$R2[1], 4), ',', sep = ''), 'p-value =', ad_55$aov.tab$`Pr(>F)`),
       title = 'PFF') +
  theme(legend.position = 'bottom', text = element_text(size = 12)) +
  scale_fill_manual(values = cols_b) +
  scale_size_continuous(limits = c(0,6), breaks = c(1,2,3,4,5)) +
  NULL
canberra_plot_55

###

otu_VCs_66 <- otu_table(t(PFFLPS_counts), taxa_are_rows = F)

sample_metadata_66 <- sample_data(PFFLPS)

sample_names(otu_VCs_66)
sample_names(sample_metadata_66)

phyloseq_VCs_66 <- merge_phyloseq(otu_VCs_66, sample_metadata_66)

bray_dist_66 <- vegan::vegdist(otu_VCs_66, method = 'bray')

PCoA_66  <- ordinate(phyloseq_VCs_66, "PCoA", distance = bray_dist_66)

p_66 <- plot_ordination(phyloseq_VCs_66, PCoA_66)

data_66 <- p_66$data

bray_dist_adonis_66 <- bray_dist_66

set.seed(1)
ad_66 <- adonis(bray_dist_adonis_66 ~ Timepoint, PFFLPS)
ad_66

eig_66 <- plot_scree(PCoA_66)
eig_66.1 <- round((eig_66$data$eigenvalue[[1]] * 100), digits = 2)
eig_66.2 <- round((eig_66$data$eigenvalue[[2]] * 100), digits = 2)

lvls_66 <- unique(data_66$Treatment)

data_66$Treatment <- factor(data_66$Treatment, levels = lvls_66)

canberra_plot_66 <- ggplot(data_66, aes(x = Axis.1, y = Axis.2)) + 
  stat_ellipse(aes(fill = Timepoint), geom = 'polygon', alpha = 0.2, color = 'grey', lty = 2) +
  geom_point(alpha = 0.7, shape = 21, aes(size = PFFLPS_div$Diversity, fill = Timepoint)) +
  theme_classic() +
  guides(color = F, fill = F, size = F) +
  labs(x = paste('Component 1 (',eig_66.1 , '%)', sep = ''), 
       y = paste('Component 2 (',eig_66.2 , '%)', sep = ''), 
       subtitle = paste('Time point; R^2 =', paste(round(ad_66$aov.tab$R2[1], 4), ',', sep = ''), 'p-value =', ad_66$aov.tab$`Pr(>F)`),
       title = 'PFF + LPS') +
  theme(legend.position = 'bottom', text = element_text(size = 12)) +
  scale_fill_manual(values = cols_b) +
  scale_size_continuous(limits = c(0,6), breaks = c(1,2,3,4,5)) +
  NULL
canberra_plot_66


canberra_plot_77 <- ggplot(data_66, aes(x = Axis.1, y = Axis.2)) + 
  stat_ellipse(aes(fill = Timepoint), geom = 'polygon', alpha = 0.2) +
  geom_point(alpha = 0.7, shape = 21, aes(size = PFFLPS_div$Diversity, fill = Timepoint)) +
  theme_classic() +
  guides(color = F, size = guide_legend(title = 'Shannon index'), fill = F) +
  labs(x = paste('Component 1 (',eig_66.1 , '%)', sep = ''), 
       y = paste('Component 2 (',eig_66.2 , '%)', sep = ''), 
       subtitle = paste('Time point; R^2 =', paste(round(ad_66$aov.tab$R2[1], 4), ',', sep = ''), 'p-value =', ad_66$aov.tab$`Pr(>F)`),
       title = 'PFF + LPS') +
  theme(legend.position = 'bottom', text = element_text(size = 12)) +
  scale_fill_manual(values = cols_b) +
  scale_size_continuous(limits = c(0,6), breaks = c(1,2,3,4,5)) +
  NULL
canberra_plot_77

canberra_plot_88 <- ggplot(data_66, aes(x = Axis.1, y = Axis.2)) + 
  stat_ellipse(aes(fill = Timepoint), geom = 'polygon', alpha = 0.2) +
  geom_point(alpha = 0.7, shape = 21, aes(size = PFFLPS_div$Diversity, fill = Timepoint)) +
  theme_classic() +
  guides(color = F, size = F, fill = guide_legend(override.aes = list(size = 8))) +
  labs(x = paste('Component 1 (',eig_66.1 , '%)', sep = ''), 
       y = paste('Component 2 (',eig_66.2 , '%)', sep = ''), 
       subtitle = paste('Time point; R^2 =', paste(round(ad_66$aov.tab$R2[1], 4), ',', sep = ''), 'p-value =', ad_66$aov.tab$`Pr(>F)`),
       title = 'PFF + LPS') +
  theme(legend.position = 'bottom', text = element_text(size = 12)) +
  scale_fill_manual(values = cols_b) +
  scale_size_continuous(limits = c(0,6), breaks = c(1,2,3,4,5)) +
  NULL
canberra_plot_88

leg_size <- get_legend(canberra_plot_77)
leg_fill <- get_legend(canberra_plot_88)

###

plot_void <- ggplot() + theme_void()

###

comb_1 <- ggarrange(canberra_plot_a, canberra_plot_22, canberra_plot_33, canberra_plot_44, canberra_plot_55, canberra_plot_66,
                    nrow = 3, ncol = 2, labels = c('A', 'B', 'C', 'D', 'E', 'F'))
comb_1

comb_2 <- ggarrange(comb_1, leg_size, leg_fill, plot_void, nrow = 4, ncol = 1, heights = c(20, 1.2, 1, 5.5))
comb_2

pdf('../Output_images/Fig3.pdf', paper = 'A4', width = 20, height = 29.7)
comb_2
dev.off()

########################################

### Fig 4a-h:

virCounts <- read.csv('../Input_files/VC_counts_table.csv', header = T, row.names = 1, stringsAsFactors = F)

meta <- read.csv('../Input_files/WGS_metadata.csv', header = T, stringsAsFactors = F)
rownames(meta) <- meta$WGS_ID

meta$Rat_ID <- NULL

meta <- meta[match(colnames(virCounts), row.names(meta)), ]
meta$WGS_ID %in% colnames(virCounts)

base_meta <- meta
timepoint_meta <- meta

colnames(base_meta)[1] <- 'Base'
colnames(timepoint_meta)[1] <- 'Timepoint.x'

otu_VCs <- otu_table(t(virCounts), taxa_are_rows = F)

sample_metadata <- sample_data(meta)

sample_names(otu_VCs)
sample_names(sample_metadata)

phyloseq_VCs <- merge_phyloseq(otu_VCs, sample_metadata)

bray_dist1 <- vegan::vegdist(otu_VCs, method = 'bray')

bray_df <- melt(as.matrix(bray_dist1), varnames = c('Base', 'Timepoint'))

bray_df_1 <- merge(bray_df, base_meta, by = 'Base', all = T)

bray_df_2 <- merge(bray_df_1, timepoint_meta, by = 'Timepoint.x', all = T)

df <- bray_df_2[,c(2,1,3, 5,13, 4,12, 6,14, 7,15)]

colnames(df)[1:11] <- c('Base',
                        'Timepoint',
                        'value',
                        'Cage_Base',
                        'Cage_Timepoint',
                        'Treatment_Base',
                        'Treatment_Timepoint',
                        'Rat_Base',
                        'Rat_Timepoint',
                        'Base_Timepoint',
                        'Timepoint_Timepoint')

df2 <- df[which(df$Cage_Base == df$Cage_Timepoint &
                  df$Rat_Base == df$Rat_Timepoint &
                  grepl(pattern = 'Base', x = df$Base) & 
                  !grepl(pattern = 'Base', x = df$Timepoint)), ]

df2 <- df2[order(df2$Treatment_Base, decreasing = T), ]

df2$ID <- paste(df2$Cage_Base, df2$Rat_Base, sep = '_')

df3 <- data.frame(ID = df2$ID, Timepoint = df2$Timepoint_Timepoint, value = df2$value)

t1 <- df3[which(df3$Timepoint == 'T1'), ]
t1$Timepoint <- NULL
colnames(t1)[2] <- 'Base_T1'

t5 <- df3[which(df3$Timepoint == 'T5'), ]
t5$Timepoint <- NULL
colnames(t5)[2] <- 'Base_T5'

df4 <- merge(t1, t5)

###

alt_df2 <- df[which(df$Cage_Base == df$Cage_Timepoint &
                      df$Rat_Base == df$Rat_Timepoint &
                      grepl(pattern = 'T1', x = df$Base) & 
                      grepl(pattern = 'T5', x = df$Timepoint)), ]

alt_df2 <- alt_df2[order(alt_df2$Treatment_Base, decreasing = T), ]

alt_df2$ID <- paste(alt_df2$Cage_Base, alt_df2$Rat_Base, sep = '_')

alt_df3 <- data.frame(ID = alt_df2$ID, Timepoint = alt_df2$Timepoint_Timepoint, value = alt_df2$value)

t1_5 <- alt_df3[,c(1,3)]
colnames(t1_5)[2] <- 'T1_T5'

df5 <- merge(df4, t1_5)

###

df5$ID <- factor(df5$ID, levels = df5$ID[order(rowMeans(df4[2:3]), decreasing = F)])

plot_df5 <- ggplot(df5) +
  geom_segment(aes(x = ID, xend = ID, y = Base_T1, yend = T1_T5), lty = 2, color = 'lightgrey') +
  geom_segment(aes(x = ID, xend = ID, y = Base_T1, yend = Base_T5), color = 'darkgrey') +
  geom_point(aes(x = ID, y = Base_T1), size = 3, pch = 21, fill = '#EBB035') +
  geom_point(aes(x = ID, y = Base_T5), size = 3, pch = 21, fill = '#06A2CB') +
  geom_point(aes(x = ID, y = T1_T5), size = 3, pch = 21, fill = '#cccccc') +
  theme_classic() +
  coord_flip() +
  labs(x = 'Rat ID', y = 'Bray-Curtis index') +
  theme(axis.title.y = element_text(margin = margin(r = 5))) +
  ylim(0.4, 1.0) +
  guides(color = F) +
  NULL
plot_df5

df5$Count <- ifelse(df5$Base_T1 > df5$Base_T5, 'Base vs T1', 'Base vs T5')
tbl <- as.data.frame(table(df5$Count))

plot_tbl <- ggplot(tbl, aes(tbl$Var1, tbl$Freq)) +
  geom_bar(stat = 'identity', aes(fill = tbl$Var1), color = 'black') +
  labs(x = '', y = 'More dissimilar from Base') +
  guides(fill = F) +
  theme_classic() +
  scale_fill_manual(values = c('Base vs T1' = '#EBB035',
                               'Base vs T5' = '#06A2CB')) +
  theme(plot.margin = margin(0.1,0.1,0.1,0.6, 'cm')) +
  NULL
plot_tbl

df6 <- df5[,-c(5)]
df6 <- melt(df6)

df6$variable <- gsub(pattern = 'Base_T1', replacement = 'Base vs T1', x = df6$variable)
df6$variable <- gsub(pattern = 'Base_T5', replacement = 'Base vs T5', x = df6$variable)
df6$variable <- gsub(pattern = 'T1_T5', replacement = 'T1 vs T5', x = df6$variable)

df6$variable <- factor(df6$variable, levels = c('Base vs T1', 'T1 vs T5', 'Base vs T5'))

comps <- list( c('Base vs T1', 'T1 vs T5'), c('T1 vs T5', 'Base vs T5'), c('Base vs T1', 'Base vs T5'))

set.seed(1)
plot_chg <- ggplot(df6, aes(variable, value)) +
  geom_boxplot(aes(fill = variable)) + 
  geom_jitter(alpha = 0.4, size = 1) +
  stat_compare_means(comparisons = comps, label.y = c(1, 1.1, 1.2)) +
  theme_classic() +
  scale_fill_manual(values = c('Base vs T1' = '#EBB035',
                               'Base vs T5' = '#06A2CB',
                               'T1 vs T5' = '#cccccc')) +
  labs(x = '', y = 'Bray-Curtis index', fill = '') +
  guides(fill = F) +
  ylim(0.4,1.25) +
  theme(plot.margin = margin(0.1,0.1,0.1,0.6, 'cm')) +
  NULL
plot_chg

plot_void <- ggplot() + theme_void()

new_ab_plot <- ggarrange(plot_chg, plot_void, plot_tbl, widths = c(9,0.75,5), labels = c('a', '','b'), nrow = 1)
new_ab_plot

###

sham = df5[which(grepl(pattern = 'C9', df5$ID) |
                   grepl(pattern = 'C10', df5$ID)), ]

sham$ID <- as.character(sham$ID)
sham$ID <- factor(sham$ID, levels = sham$ID[order(rowMeans(sham[2:3]), decreasing = F)])

plot_sham <- ggplot(sham) +
  geom_segment(aes(x = ID, xend = ID, y = Base_T1, yend = T1_T5), lty = 2, color = 'lightgrey') +
  geom_segment(aes(x = ID, xend = ID, y = Base_T1, yend = Base_T5), color = 'darkgrey') +
  geom_hline(yintercept = mean(sham$Base_T1), color = '#EBB035', lty = 2, size = 0.5, alpha = 0.6) +
  geom_hline(yintercept = mean(sham$Base_T5), color = '#06A2CB', lty = 2, size = 0.5, alpha = 0.6) +
  geom_point(aes(x = ID, y = Base_T1), size = 3, pch = 21, fill = '#EBB035') +
  geom_point(aes(x = ID, y = Base_T5), size = 3, pch = 21, fill = '#06A2CB') +
  geom_point(aes(x = ID, y = T1_T5), size = 3, pch = 21, fill = '#cccccc') +
  geom_text(aes(x = ID[4], y = mean(sham$Base_T1), label = round(mean(sham$Base_T1), digits = 3), vjust = -1, hjust = 1.5), color = '#EBB035') +
  geom_text(aes(x = ID[4], y = mean(sham$Base_T5), label = round(mean(sham$Base_T5), digits = 3), vjust = -1, hjust = -0.5), color = '#06A2CB') +
  theme_classic() +
  coord_flip() +
  labs(x = 'Rat ID', y = '', title = 'Sham') +
  theme(axis.title.y = element_text(margin = margin(r = 5))) +
  guides(color = F) +
  ylim(0.4, 1.0) +
  NULL
plot_sham

sham$Count <- ifelse(sham$Base_T1 > sham$Base_T5, 'Base vs T1', 'Base vs T5')
tbl_sham <- as.data.frame(table(sham$Count))

plot_tbl_sham <- ggplot(tbl_sham, aes(tbl_sham$Var1, tbl_sham$Freq)) +
  geom_bar(stat = 'identity', aes(fill = tbl_sham$Var1), color = 'black') +
  labs(x = '', y = 'More dissimilar from Base', title = '') +
  guides(fill = F) +
  theme_classic() +
  scale_fill_manual(values = c('Base vs T1' = '#EBB035',
                               'Base vs T5' = '#06A2CB')) +
  theme(axis.text.x = element_text(angle = 45, hjust = 1)) +
  NULL
plot_tbl_sham

comb_A <- ggarrange(plot_sham, plot_tbl_sham, widths = c(3,1), labels = c('c', ''))
comb_A

###

LPS = df5[which(grepl(pattern = 'C11', df5$ID) |
                  grepl(pattern = 'C12', df5$ID)), ]

LPS$ID <- as.character(LPS$ID)
LPS$ID <- factor(LPS$ID, levels = LPS$ID[order(rowMeans(LPS[2:3]), decreasing = F)])

plot_LPS <- ggplot(LPS) +
  geom_segment(aes(x = ID, xend = ID, y = Base_T1, yend = T1_T5), lty = 2, color = 'lightgrey') +
  geom_segment(aes(x = ID, xend = ID, y = Base_T1, yend = Base_T5), color = 'darkgrey') +
  geom_hline(yintercept = mean(LPS$Base_T1), color = '#EBB035', lty = 2, size = 0.5, alpha = 0.6) +
  geom_hline(yintercept = mean(LPS$Base_T5), color = '#06A2CB', lty = 2, size = 0.5, alpha = 0.6) +
  geom_point(aes(x = ID, y = Base_T1), size = 3, pch = 21, fill = '#EBB035') +
  geom_point(aes(x = ID, y = Base_T5), size = 3, pch = 21, fill = '#06A2CB') +
  geom_point(aes(x = ID, y = T1_T5), size = 3, pch = 21, fill = '#cccccc') +
  geom_text(aes(x = ID[4], y = mean(LPS$Base_T1), label = round(mean(LPS$Base_T1), digits = 3), vjust = -1, hjust = 1.5), color = '#EBB035') +
  geom_text(aes(x = ID[4], y = mean(LPS$Base_T5), label = round(mean(LPS$Base_T5), digits = 3), vjust = -1, hjust = -0.5), color = '#06A2CB') +
  theme_classic() +
  coord_flip() +
  labs(x = '', y = '', title = 'LPS') +
  theme(axis.title.y = element_text(margin = margin(r = 5))) +
  guides(color = F) +
  ylim(0.4, 1.0) +
  NULL
plot_LPS

LPS$Count <- ifelse(LPS$Base_T1 > LPS$Base_T5, 'Base vs T1', 'Base vs T5')
tbl_LPS <- as.data.frame(table(LPS$Count))

plot_tbl_LPS <- ggplot(tbl_LPS, aes(tbl_LPS$Var1, tbl_LPS$Freq)) +
  geom_bar(stat = 'identity', aes(fill = tbl_LPS$Var1), color = 'black') +
  labs(x = '', y = 'More dissimilar from Base', title = '') +
  guides(fill = F) +
  theme_classic() +
  scale_fill_manual(values = c('Base vs T1' = '#EBB035',
                               'Base vs T5' = '#06A2CB')) +
  theme(axis.text.x = element_text(angle = 45, hjust = 1)) +
  NULL
plot_tbl_LPS

comb_B <- ggarrange(plot_LPS, plot_tbl_LPS, widths = c(3,1), labels = c('d', ''))
comb_B

###

Monomer = df5[which(grepl(pattern = 'C13', df5$ID) |
                      grepl(pattern = 'C14', df5$ID)), ]

Monomer$ID <- as.character(Monomer$ID)
Monomer$ID <- factor(Monomer$ID, levels = Monomer$ID[order(rowMeans(Monomer[2:3]), decreasing = F)])

plot_Monomer <- ggplot(Monomer) +
  geom_segment(aes(x = ID, xend = ID, y = Base_T1, yend = T1_T5), lty = 2, color = 'lightgrey') +
  geom_segment(aes(x = ID, xend = ID, y = Base_T1, yend = Base_T5), color = 'darkgrey') +
  geom_hline(yintercept = mean(Monomer$Base_T1), color = '#EBB035', lty = 2, size = 0.5, alpha = 0.6) +
  geom_hline(yintercept = mean(Monomer$Base_T5), color = '#06A2CB', lty = 2, size = 0.5, alpha = 0.6) +
  geom_point(aes(x = ID, y = Base_T1), size = 3, pch = 21, fill = '#EBB035') +
  geom_point(aes(x = ID, y = Base_T5), size = 3, pch = 21, fill = '#06A2CB') +
  geom_point(aes(x = ID, y = T1_T5), size = 3, pch = 21, fill = '#cccccc') +
  geom_text(aes(x = ID[4], y = mean(Monomer$Base_T1), label = round(mean(Monomer$Base_T1), digits = 3), vjust = -1, hjust = 1.5), color = '#EBB035') +
  geom_text(aes(x = ID[4], y = mean(Monomer$Base_T5), label = round(mean(Monomer$Base_T5), digits = 3), vjust = -1, hjust = -0.5), color = '#06A2CB') +
  theme_classic() +
  coord_flip() +
  labs(x = 'Rat ID', y = '', title = 'Monomer') +
  theme(axis.title.y = element_text(margin = margin(r = 5))) +
  guides(color = F) +
  ylim(0.4, 1.0) +
  NULL
plot_Monomer

Monomer$Count <- ifelse(Monomer$Base_T1 > Monomer$Base_T5, 'Base vs T1', 'Base vs T5')
tbl_Monomer <- as.data.frame(table(Monomer$Count))

plot_tbl_Monomer <- ggplot(tbl_Monomer, aes(tbl_Monomer$Var1, tbl_Monomer$Freq)) +
  geom_bar(stat = 'identity', aes(fill = tbl_Monomer$Var1), color = 'black') +
  labs(x = '', y = 'More dissimilar from Base', title = '') +
  guides(fill = F) +
  theme_classic() +
  scale_fill_manual(values = c('Base vs T1' = '#EBB035',
                               'Base vs T5' = '#06A2CB')) +
  theme(axis.text.x = element_text(angle = 45, hjust = 1)) +
  NULL
plot_tbl_Monomer

comb_C <- ggarrange(plot_Monomer, plot_tbl_Monomer, widths = c(3,1), labels = c('e', ''))
comb_C

###

MonomerLPS = df5[which(grepl(pattern = 'C15', df5$ID) |
                         grepl(pattern = 'C16', df5$ID)), ]

MonomerLPS$ID <- as.character(MonomerLPS$ID)
MonomerLPS$ID <- factor(MonomerLPS$ID, levels = MonomerLPS$ID[order(rowMeans(MonomerLPS[2:3]), decreasing = F)])

plot_MonomerLPS <- ggplot(MonomerLPS) +
  geom_segment(aes(x = ID, xend = ID, y = Base_T1, yend = T1_T5), lty = 2, color = 'lightgrey') +
  geom_segment(aes(x = ID, xend = ID, y = Base_T1, yend = Base_T5), color = 'darkgrey') +
  geom_hline(yintercept = mean(MonomerLPS$Base_T1), color = '#EBB035', lty = 2, size = 0.5, alpha = 0.6) +
  geom_hline(yintercept = mean(MonomerLPS$Base_T5), color = '#06A2CB', lty = 2, size = 0.5, alpha = 0.6) +
  geom_point(aes(x = ID, y = Base_T1), size = 3, pch = 21, fill = '#EBB035') +
  geom_point(aes(x = ID, y = Base_T5), size = 3, pch = 21, fill = '#06A2CB') +
  geom_point(aes(x = ID, y = T1_T5), size = 3, pch = 21, fill = '#cccccc') +
  geom_text(aes(x = ID[5], y = mean(MonomerLPS$Base_T1), label = round(mean(MonomerLPS$Base_T1), digits = 3), vjust = -1, hjust = 1.5), color = '#EBB035') +
  geom_text(aes(x = ID[5], y = mean(MonomerLPS$Base_T5), label = round(mean(MonomerLPS$Base_T5), digits = 3), vjust = -1, hjust = -0.5), color = '#06A2CB') +
  theme_classic() +
  coord_flip() +
  labs(x = '', y = '', title = 'Monomer + LPS') +
  theme(axis.title.y = element_text(margin = margin(r = 5))) +
  guides(color = F) +
  ylim(0.4, 1.0) +
  expand_limits(x = 7) +
  NULL
plot_MonomerLPS

MonomerLPS$Count <- ifelse(MonomerLPS$Base_T1 > MonomerLPS$Base_T5, 'Base vs T1', 'Base vs T5')
tbl_MonomerLPS <- as.data.frame(table(MonomerLPS$Count))

plot_tbl_MonomerLPS <- ggplot(tbl_MonomerLPS, aes(tbl_MonomerLPS$Var1, tbl_MonomerLPS$Freq)) +
  geom_bar(stat = 'identity', aes(fill = tbl_MonomerLPS$Var1), color = 'black') +
  labs(x = '', y = 'More dissimilar from Base', title = '') +
  guides(fill = F) +
  theme_classic() +
  scale_fill_manual(values = c('Base vs T1' = '#EBB035',
                               'Base vs T5' = '#06A2CB')) +
  theme(axis.text.x = element_text(angle = 45, hjust = 1)) +
  NULL
plot_tbl_MonomerLPS

comb_D <- ggarrange(plot_MonomerLPS, plot_tbl_MonomerLPS, widths = c(3,1), labels = c('f', ''))
comb_D

###

PFF = df5[which(grepl(pattern = 'C21', df5$ID) |
                  grepl(pattern = 'C22', df5$ID)), ]

PFF$ID <- as.character(PFF$ID)
PFF$ID <- factor(PFF$ID, levels = PFF$ID[order(rowMeans(PFF[2:3]), decreasing = F)])

plot_PFF <- ggplot(PFF) +
  geom_segment(aes(x = ID, xend = ID, y = Base_T1, yend = T1_T5), lty = 2, color = 'lightgrey') +
  geom_segment(aes(x = ID, xend = ID, y = Base_T1, yend = Base_T5), color = 'darkgrey') +
  geom_hline(yintercept = mean(PFF$Base_T1), color = '#EBB035', lty = 2, size = 0.5, alpha = 0.6) +
  geom_hline(yintercept = mean(PFF$Base_T5), color = '#06A2CB', lty = 2, size = 0.5, alpha = 0.6) +
  geom_point(aes(x = ID, y = Base_T1), size = 3, pch = 21, fill = '#EBB035') +
  geom_point(aes(x = ID, y = Base_T5), size = 3, pch = 21, fill = '#06A2CB') +
  geom_point(aes(x = ID, y = T1_T5), size = 3, pch = 21, fill = '#cccccc') +
  geom_text(aes(x = ID[6], y = mean(PFF$Base_T1), label = round(mean(PFF$Base_T1), digits = 3), vjust = -1, hjust = 1.5), color = '#EBB035') +
  geom_text(aes(x = ID[6], y = mean(PFF$Base_T5), label = round(mean(PFF$Base_T5), digits = 3), vjust = -1, hjust = -0.5), color = '#06A2CB') +
  theme_classic() +
  coord_flip() +
  labs(x = 'Rat ID', y = 'Bray-Curtis index', title = 'PFF') +
  theme(axis.title.y = element_text(margin = margin(r = 5))) +
  guides(color = F) +
  ylim(0.4, 1.0) +
  expand_limits(x = 7) +
  NULL
plot_PFF

PFF$Count <- ifelse(PFF$Base_T1 > PFF$Base_T5, 'Base vs T1', 'Base vs T5')
tbl_PFF <- as.data.frame(table(PFF$Count))

plot_tbl_PFF <- ggplot(tbl_PFF, aes(tbl_PFF$Var1, tbl_PFF$Freq)) +
  geom_bar(stat = 'identity', aes(fill = tbl_PFF$Var1), color = 'black') +
  labs(x = '', y = 'More dissimilar from Base', title = '') +
  guides(fill = F) +
  theme_classic() +
  scale_fill_manual(values = c('Base vs T1' = '#EBB035',
                               'Base vs T5' = '#06A2CB')) +
  theme(axis.text.x = element_text(angle = 45, hjust = 1)) +
  NULL
plot_tbl_PFF

comb_E <- ggarrange(plot_PFF, plot_tbl_PFF, widths = c(3,1), labels = c('g', ''))
comb_E

###

PFFLPS = df5[which(grepl(pattern = 'C23', df5$ID) |
                     grepl(pattern = 'C24', df5$ID)), ]

PFFLPS$ID <- as.character(PFFLPS$ID)
PFFLPS$ID <- factor(PFFLPS$ID, levels = PFFLPS$ID[order(rowMeans(PFFLPS[2:3]), decreasing = F)])

plot_PFFLPS <- ggplot(PFFLPS) +
  geom_segment(aes(x = ID, xend = ID, y = Base_T1, yend = T1_T5), lty = 2, color = 'lightgrey') +
  geom_segment(aes(x = ID, xend = ID, y = Base_T1, yend = Base_T5), color = 'darkgrey') +
  geom_hline(yintercept = mean(PFFLPS$Base_T1), color = '#EBB035', lty = 2, size = 0.5, alpha = 0.6) +
  geom_hline(yintercept = mean(PFFLPS$Base_T5), color = '#06A2CB', lty = 2, size = 0.5, alpha = 0.6) +
  geom_point(aes(x = ID, y = Base_T1), size = 3, pch = 21, fill = '#EBB035') +
  geom_point(aes(x = ID, y = Base_T5), size = 3, pch = 21, fill = '#06A2CB') +
  geom_point(aes(x = ID, y = T1_T5), size = 3, pch = 21, fill = '#cccccc') +
  geom_text(aes(x = ID[6], y = mean(PFFLPS$Base_T1), label = round(mean(PFFLPS$Base_T1), digits = 3), vjust = -1, hjust = 1.5), color = '#EBB035') +
  geom_text(aes(x = ID[6], y = mean(PFFLPS$Base_T5), label = round(mean(PFFLPS$Base_T5), digits = 3), vjust = -1, hjust = -0.5), color = '#06A2CB') +
  theme_classic() +
  coord_flip() +
  labs(x = '', y = 'Bray-Curtis index', title = 'PFF + LPS') +
  theme(axis.title.y = element_text(margin = margin(r = 5))) +
  guides(color = F) +
  ylim(0.4, 1.0) +
  expand_limits(x = 7) +
  NULL
plot_PFFLPS

PFFLPS$Count <- ifelse(PFFLPS$Base_T1 > PFFLPS$Base_T5, 'Base vs T1', 'Base vs T5')
tbl_PFFLPS <- as.data.frame(table(PFFLPS$Count))

plot_tbl_PFFLPS <- ggplot(tbl_PFFLPS, aes(tbl_PFFLPS$Var1, tbl_PFFLPS$Freq)) +
  geom_bar(stat = 'identity', aes(fill = tbl_PFFLPS$Var1), color = 'black') +
  labs(x = '', y = 'More dissimilar from Base', title = '') +
  guides(fill = F) +
  theme_classic() +
  scale_fill_manual(values = c('Base vs T1' = '#EBB035',
                               'Base vs T5' = '#06A2CB')) +
  theme(axis.text.x = element_text(angle = 45, hjust = 1)) +
  NULL
plot_tbl_PFFLPS

comb_F <- ggarrange(plot_PFFLPS, plot_tbl_PFFLPS, widths = c(3,1), labels = c('h', ''))
comb_F

###

plot_void <- ggplot() + theme_void()

###

plot_rat <- ggarrange(comb_A, plot_void, comb_B, comb_C, plot_void, comb_D, comb_E, plot_void, comb_F,
                      plot_void, plot_void, plot_void,
                      nrow = 4, ncol = 3, widths = c(8,0.5,8), heights = c(4,4,4,0.1))

plot_rat2 <- ggarrange(new_ab_plot, plot_void, plot_rat,
                       nrow = 3, ncol = 1, heights = c(1,0.1,3))
plot_rat2

pdf('../Output_images/Fig4.pdf', paper = 'A4', width = 20, height = 20)
plot_rat2
dev.off()

########################################

### Fig 5a-f:

norm_rdCount <- read.csv('../Input_files/VC_counts_table.csv', header = T, stringsAsFactors = F, row.names = 1)

metadata <- read.csv('../Input_files/WGS_metadata.csv', header = T, stringsAsFactors = F, na.strings = c('', ' ', NA))
rownames(metadata) <- metadata$WGS_ID
metadata$Rat_ID <- metadata[,c(1,5,2)]

norm_rdCount <- norm_rdCount[,match(rownames(metadata), colnames(norm_rdCount))]

BSA_Base_vs_T5 <- metadata[which(metadata$Treatment == 'Sham' & metadata$Timepoint != 'T1'), ]
lst_BSA_Base_vs_T5 <- BSA_Base_vs_T5$WGS_ID

norm_rdCount_BSA <- norm_rdCount[ ,which(names(norm_rdCount) %in% lst_BSA_Base_vs_T5)]

BSA_Base_vs_T5$Timepoint <- as.factor(BSA_Base_vs_T5$Timepoint)
BSA_Base_vs_T5$Timepoint <- relevel(BSA_Base_vs_T5$Timepoint, ref = 'Base')

norm_rdCount_BSA1 <- norm_rdCount_BSA + 1

fullCountTable <- DESeqDataSetFromMatrix(
  countData = norm_rdCount_BSA1,
  colData = BSA_Base_vs_T5,
  design = ~ Timepoint)
fullCountTable

dds <- DESeq(fullCountTable)

res1 <- results(dds)

EnhancedVolcano::EnhancedVolcano(res1,
                                 lab = rownames(res1),
                                 x = 'log2FoldChange',
                                 y = 'pvalue')

BSA_df <- as.data.frame(res1)
BSA_df <- BSA_df[!is.na(BSA_df$padj),]
BSA_df$yaxis <- -log10(BSA_df$padj)

BSA_df$Timepoint <- 'T5'

###

BSA2_Base_vs_T5 <- metadata[which(metadata$Treatment == 'Sham' & metadata$Timepoint != 'T5'), ]
lst_BSA2_Base_vs_T5 <- BSA2_Base_vs_T5$WGS_ID

norm_rdCount_BSA2 <- norm_rdCount[ ,which(names(norm_rdCount) %in% lst_BSA2_Base_vs_T5)]

BSA2_Base_vs_T5$Timepoint <- as.factor(BSA2_Base_vs_T5$Timepoint)
BSA2_Base_vs_T5$Timepoint <- relevel(BSA2_Base_vs_T5$Timepoint, ref = 'Base')

norm_rdCount_BSA21 <- norm_rdCount_BSA2 + 1

fullCountTable <- DESeqDataSetFromMatrix(
  countData = norm_rdCount_BSA21,
  colData = BSA2_Base_vs_T5,
  design = ~ Timepoint)
fullCountTable

dds <- DESeq(fullCountTable)

res1 <- results(dds)

EnhancedVolcano::EnhancedVolcano(res1,
                                 lab = rownames(res1),
                                 x = 'log2FoldChange',
                                 y = 'pvalue')

BSA2_df <- as.data.frame(res1)
BSA2_df <- BSA2_df[!is.na(BSA2_df$padj),]
BSA2_df$yaxis <- -log10(BSA2_df$padj)

BSA2_df$Timepoint <- 'T1'

BSA_df$rwNames <- rownames(BSA_df)
BSA2_df$rwNames <- rownames(BSA2_df)

rownames(BSA_df) <- NULL
rownames(BSA2_df) <- NULL

BSA_final_df <- rbind(BSA_df, BSA2_df)

###

-log10(0.00001)

neg_BSA_VCs <-          as.data.frame(BSA_final_df[which(BSA_final_df$yaxis > 5 & BSA_final_df$log2FoldChange > 2), ])
pos_BSA_VCs <-          as.data.frame(BSA_final_df[which(BSA_final_df$yaxis > 5 & BSA_final_df$log2FoldChange < -2), ])

neg_NOTstat_BSA_VCs <-  as.data.frame(BSA_final_df[which(BSA_final_df$yaxis < 5 & BSA_final_df$log2FoldChange > 2), ])
pos_NOTstat_BSA_VCs <-  as.data.frame(BSA_final_df[which(BSA_final_df$yaxis < 5 & BSA_final_df$log2FoldChange < -2), ])

rest_BSA <-             as.data.frame(BSA_final_df[which(BSA_final_df$log2FoldChange > -2 & BSA_final_df$log2FoldChange < 2), ])

neg_BSA_VCs$freq <- ifelse(duplicated(neg_BSA_VCs$rwNames), 'Dup', neg_BSA_VCs$Timepoint)
pos_BSA_VCs$freq <- ifelse(duplicated(pos_BSA_VCs$rwNames), 'Dup', pos_BSA_VCs$Timepoint)

neg_BSA_VCs <- neg_BSA_VCs[order(neg_BSA_VCs$freq, decreasing = F), ]
pos_BSA_VCs <- pos_BSA_VCs[order(pos_BSA_VCs$freq, decreasing = F), ]

neg_BSA_VCs <- neg_BSA_VCs[!duplicated(neg_BSA_VCs$rwNames), ]
pos_BSA_VCs <- pos_BSA_VCs[!duplicated(pos_BSA_VCs$rwNames), ]

neg_BSA_VCs$colr <- NA
neg_BSA_VCs$colr[which(neg_BSA_VCs$freq == 'Dup')] <- '#DD1E2F'
neg_BSA_VCs$colr[which(neg_BSA_VCs$freq == 'T1')] <- '#EBB035'
neg_BSA_VCs$colr[which(neg_BSA_VCs$freq == 'T5')] <- '#06A2CB'

pos_BSA_VCs$colr <- NA
pos_BSA_VCs$colr[which(pos_BSA_VCs$freq == 'Dup')] <- '#DD1E2F'
pos_BSA_VCs$colr[which(pos_BSA_VCs$freq == 'T1')] <- '#EBB035'
pos_BSA_VCs$colr[which(pos_BSA_VCs$freq == 'T5')] <- '#06A2CB'

neg_NOTstat_BSA_VCs$colr <- '#218559'
pos_NOTstat_BSA_VCs$colr <- '#218559'

rest_BSA$colr <- '#D0C6B1'

###

neg_BSA_VCs <- neg_BSA_VCs[, c(9, 2, 7, 11)]
pos_BSA_VCs <- pos_BSA_VCs[, c(9, 2, 7, 11)]

neg_NOTstat_BSA_VCs <- neg_NOTstat_BSA_VCs[, c(9, 2, 7, 10)]
pos_NOTstat_BSA_VCs <- pos_NOTstat_BSA_VCs[, c(9, 2, 7, 10)]

rest_BSA <- rest_BSA[, c(9, 2, 7, 10)]

colrsBSA <- rbind(neg_BSA_VCs, pos_BSA_VCs, neg_NOTstat_BSA_VCs, pos_NOTstat_BSA_VCs, rest_BSA)

colrsBSA_final_df <- colrsBSA[complete.cases(colrsBSA$yaxis), ]

colrsBSA_final_df$labels <- NA

colrsBSA_final_df$labels <- ifelse(colrsBSA_final_df$yaxis > 5 & colrsBSA_final_df$log2FoldChange <= -2.0 | 
                                     colrsBSA_final_df$yaxis > 5 & colrsBSA_final_df$log2FoldChange >=  2.0, BSA_final_df$rwName, NA)

colrsBSA_final_df$Timepoints <- NA
colrsBSA_final_df$Timepoints[which(colrsBSA_final_df$colr == '#DD1E2F')] <- 'Significant in T1 and T5'
colrsBSA_final_df$Timepoints[which(colrsBSA_final_df$colr == '#EBB035')] <- 'Significant in T1'
colrsBSA_final_df$Timepoints[which(colrsBSA_final_df$colr == '#06A2CB')] <- 'Significant in T5'
colrsBSA_final_df$Timepoints[which(colrsBSA_final_df$colr == '#218559')] <- 'Altered, but not significant'
colrsBSA_final_df$Timepoints[which(colrsBSA_final_df$colr == '#D0C6B1')] <- 'Not altered'

volc_plot_a <- ggplot(colrsBSA_final_df, aes(x = log2FoldChange, y = yaxis, group = rwNames)) +
  geom_hline(yintercept = -log10(0.00001), linetype = 'dashed', alpha = 0.5) +
  geom_vline(xintercept = c(2,-2), linetype = 'dashed', alpha = 0.5) +
  geom_point(data = subset(colrsBSA_final_df, Timepoints == 'Not altered'), size = 1, alpha = 0.5, pch = 21, aes(fill = Timepoints)) +
  geom_point(data = subset(colrsBSA_final_df, Timepoints == 'Altered, but not significant'), size = 2, alpha = 0.5, pch = 21, aes(fill = Timepoints)) +
  geom_point(data = subset(colrsBSA_final_df, Timepoints == 'Significant in T1'), size = 3, alpha = 0.7, pch = 21, aes(fill = Timepoints)) +
  geom_point(data = subset(colrsBSA_final_df, Timepoints == 'Significant in T5'), size = 3, alpha = 0.7, pch = 21, aes(fill = Timepoints)) +
  geom_point(data = subset(colrsBSA_final_df, Timepoints == 'Significant in T1 and T5'), size = 3, alpha = 0.7, pch = 21, aes(fill = Timepoints)) +
  theme_classic() +
  labs(x = 'Log2 fold change', y = '-Log10 P.adj value', title = 'Sham') +
  theme(legend.title =  element_blank(),
        legend.position = 'none', text = element_text(size = 14),
        plot.margin = margin(0.1,0.1,1,0.1, 'cm')) +
  xlim(-12.5, 11) +
  scale_y_continuous(limits = c(0,25.5), breaks = c(0,5,10,15,20,25)) +
  scale_fill_manual(values = c('Significant in T1 and T5' = '#DD1E2F',
                               'Significant in T1' = '#EBB035',
                               'Significant in T5' = '#06A2CB',
                               'Altered, but not significant' = '#218559',
                               'Not altered' = '#D0C6B1'), 
                    breaks = c('Significant in T1 and T5',
                               'Significant in T1',
                               'Significant in T5',
                               'Altered, but not significant',
                               'Not altered')) +
  NULL
volc_plot_a

###

LPS_Base_vs_T5 <- metadata[which(metadata$Treatment == 'LPS' & metadata$Timepoint != 'T1'), ]
lst_LPS_Base_vs_T5 <- LPS_Base_vs_T5$WGS_ID

norm_rdCount_LPS <- norm_rdCount[ ,which(names(norm_rdCount) %in% lst_LPS_Base_vs_T5)]

LPS_Base_vs_T5$Timepoint <- as.factor(LPS_Base_vs_T5$Timepoint)
LPS_Base_vs_T5$Timepoint <- relevel(LPS_Base_vs_T5$Timepoint, ref = 'Base')

norm_rdCount_LPS1 <- norm_rdCount_LPS + 1

fullCountTable <- DESeqDataSetFromMatrix(
  countData = norm_rdCount_LPS1,
  colData = LPS_Base_vs_T5,
  design = ~ Timepoint)
fullCountTable

dds <- DESeq(fullCountTable)

res1 <- results(dds)

EnhancedVolcano::EnhancedVolcano(res1,
                                 lab = rownames(res1),
                                 x = 'log2FoldChange',
                                 y = 'pvalue')

LPS_df <- as.data.frame(res1)
LPS_df <- LPS_df[!is.na(LPS_df$padj),]
LPS_df$yaxis <- -log10(LPS_df$padj)

LPS_df$Timepoint <- 'T5'

###

LPS2_Base_vs_T5 <- metadata[which(metadata$Treatment == 'LPS' & metadata$Timepoint != 'T5'), ]
lst_LPS2_Base_vs_T5 <- LPS2_Base_vs_T5$WGS_ID

norm_rdCount_LPS2 <- norm_rdCount[ ,which(names(norm_rdCount) %in% lst_LPS2_Base_vs_T5)]

LPS2_Base_vs_T5$Timepoint <- as.factor(LPS2_Base_vs_T5$Timepoint)
LPS2_Base_vs_T5$Timepoint <- relevel(LPS2_Base_vs_T5$Timepoint, ref = 'Base')

norm_rdCount_LPS21 <- norm_rdCount_LPS2 + 1

fullCountTable <- DESeqDataSetFromMatrix(
  countData = norm_rdCount_LPS21,
  colData = LPS2_Base_vs_T5,
  design = ~ Timepoint)
fullCountTable

dds <- DESeq(fullCountTable)

res1 <- results(dds)

EnhancedVolcano::EnhancedVolcano(res1,
                                 lab = rownames(res1),
                                 x = 'log2FoldChange',
                                 y = 'pvalue')

LPS2_df <- as.data.frame(res1)
LPS2_df <- LPS2_df[!is.na(LPS2_df$padj),]
LPS2_df$yaxis <- -log10(LPS2_df$padj)

LPS2_df$Timepoint <- 'T1'

LPS_df$rwNames <- rownames(LPS_df)
LPS2_df$rwNames <- rownames(LPS2_df)

rownames(LPS_df) <- NULL
rownames(LPS2_df) <- NULL

LPS_final_df <- rbind(LPS_df, LPS2_df)

###

-log10(0.00001)

neg_LPS_VCs <-          as.data.frame(LPS_final_df[which(LPS_final_df$yaxis > 5 & LPS_final_df$log2FoldChange > 2), ])
pos_LPS_VCs <-          as.data.frame(LPS_final_df[which(LPS_final_df$yaxis > 5 & LPS_final_df$log2FoldChange < -2), ])

neg_NOTstat_LPS_VCs <-  as.data.frame(LPS_final_df[which(LPS_final_df$yaxis < 5 & LPS_final_df$log2FoldChange > 2), ])
pos_NOTstat_LPS_VCs <-  as.data.frame(LPS_final_df[which(LPS_final_df$yaxis < 5 & LPS_final_df$log2FoldChange < -2), ])

rest_LPS <-             as.data.frame(LPS_final_df[which(LPS_final_df$log2FoldChange > -2 & LPS_final_df$log2FoldChange < 2), ])

neg_LPS_VCs$freq <- ifelse(duplicated(neg_LPS_VCs$rwNames), 'Dup', neg_LPS_VCs$Timepoint)
pos_LPS_VCs$freq <- ifelse(duplicated(pos_LPS_VCs$rwNames), 'Dup', pos_LPS_VCs$Timepoint)

neg_LPS_VCs <- neg_LPS_VCs[order(neg_LPS_VCs$freq, decreasing = F), ]
pos_LPS_VCs <- pos_LPS_VCs[order(pos_LPS_VCs$freq, decreasing = F), ]

neg_LPS_VCs <- neg_LPS_VCs[!duplicated(neg_LPS_VCs$rwNames), ]
pos_LPS_VCs <- pos_LPS_VCs[!duplicated(pos_LPS_VCs$rwNames), ]

neg_LPS_VCs$colr <- NA
neg_LPS_VCs$colr[which(neg_LPS_VCs$freq == 'Dup')] <- '#DD1E2F'
neg_LPS_VCs$colr[which(neg_LPS_VCs$freq == 'T1')] <- '#EBB035'
neg_LPS_VCs$colr[which(neg_LPS_VCs$freq == 'T5')] <- '#06A2CB'

pos_LPS_VCs$colr <- NA
pos_LPS_VCs$colr[which(pos_LPS_VCs$freq == 'Dup')] <- '#DD1E2F'
pos_LPS_VCs$colr[which(pos_LPS_VCs$freq == 'T1')] <- '#EBB035'
pos_LPS_VCs$colr[which(pos_LPS_VCs$freq == 'T5')] <- '#06A2CB'

neg_NOTstat_LPS_VCs$colr <- '#218559'
pos_NOTstat_LPS_VCs$colr <- '#218559'

rest_LPS$colr <- '#D0C6B1'

###

neg_LPS_VCs <- neg_LPS_VCs[, c(9, 2, 7, 11)]
pos_LPS_VCs <- pos_LPS_VCs[, c(9, 2, 7, 11)]

neg_NOTstat_LPS_VCs <- neg_NOTstat_LPS_VCs[, c(9, 2, 7, 10)]
pos_NOTstat_LPS_VCs <- pos_NOTstat_LPS_VCs[, c(9, 2, 7, 10)]

rest_LPS <- rest_LPS[, c(9, 2, 7, 10)]

colrsLPS <- rbind(neg_LPS_VCs, pos_LPS_VCs, neg_NOTstat_LPS_VCs, pos_NOTstat_LPS_VCs, rest_LPS)

colrsLPS_final_df <- colrsLPS[complete.cases(colrsLPS$yaxis), ]

colrsLPS_final_df$labels <- NA

colrsLPS_final_df$labels <- ifelse(colrsLPS_final_df$yaxis > 5 & colrsLPS_final_df$log2FoldChange <= -2.0 | 
                                     colrsLPS_final_df$yaxis > 5 & colrsLPS_final_df$log2FoldChange >=  2.0, LPS_final_df$rwName, NA)

colrsLPS_final_df$Timepoints <- NA
colrsLPS_final_df$Timepoints[which(colrsLPS_final_df$colr == '#DD1E2F')] <- 'Significant in T1 and T5'
colrsLPS_final_df$Timepoints[which(colrsLPS_final_df$colr == '#EBB035')] <- 'Significant in T1'
colrsLPS_final_df$Timepoints[which(colrsLPS_final_df$colr == '#06A2CB')] <- 'Significant in T5'
colrsLPS_final_df$Timepoints[which(colrsLPS_final_df$colr == '#218559')] <- 'Altered, but not significant'
colrsLPS_final_df$Timepoints[which(colrsLPS_final_df$colr == '#D0C6B1')] <- 'Not altered'

volc_plot_b <- ggplot(colrsLPS_final_df, aes(x = log2FoldChange, y = yaxis)) +
  geom_hline(yintercept = -log10(0.00001), linetype = 'dashed', alpha = 0.5) +
  geom_vline(xintercept = c(2,-2), linetype = 'dashed', alpha = 0.5) +
  geom_point(data = subset(colrsLPS_final_df, Timepoints == 'Not altered'), size = 1, alpha = 0.5, pch = 21, aes(fill = Timepoints)) +
  geom_point(data = subset(colrsLPS_final_df, Timepoints == 'Altered, but not significant'), size = 2, alpha = 0.5, pch = 21, aes(fill = Timepoints)) +
  geom_point(data = subset(colrsLPS_final_df, Timepoints == 'Significant in T1'), size = 3, alpha = 0.7, pch = 21, aes(fill = Timepoints)) +
  geom_point(data = subset(colrsLPS_final_df, Timepoints == 'Significant in T5'), size = 3, alpha = 0.7, pch = 21, aes(fill = Timepoints)) +
  geom_point(data = subset(colrsLPS_final_df, Timepoints == 'Significant in T1 and T5'), size = 3, alpha = 0.7, pch = 21, aes(fill = Timepoints)) +
  theme_classic() +
  labs(x = 'Log2 fold change', y = '-Log10 P.adj value', title = 'LPS') +
  theme(legend.title =  element_blank(),
        legend.position = 'none', text = element_text(size = 14),
        plot.margin = margin(0.1,0.1,1,0.1, 'cm')) +
  xlim(-12.5, 11) +
  scale_y_continuous(limits = c(0,25.5), breaks = c(0,5,10,15,20,25)) +
  scale_fill_manual(values = c('Significant in T1 and T5' = '#DD1E2F',
                               'Significant in T1' = '#EBB035',
                               'Significant in T5' = '#06A2CB',
                               'Altered, but not significant' = '#218559',
                               'Not altered' = '#D0C6B1'), 
                    breaks = c('Significant in T1 and T5',
                               'Significant in T1',
                               'Significant in T5',
                               'Altered, but not significant',
                               'Not altered')) +
  NULL
volc_plot_b

###

Monomer_Base_vs_T5 <- metadata[which(metadata$Treatment == 'Monomer' & metadata$Timepoint != 'T1'), ]
lst_Monomer_Base_vs_T5 <- Monomer_Base_vs_T5$WGS_ID

norm_rdCount_Monomer <- norm_rdCount[ ,which(names(norm_rdCount) %in% lst_Monomer_Base_vs_T5)]

Monomer_Base_vs_T5$Timepoint <- as.factor(Monomer_Base_vs_T5$Timepoint)
Monomer_Base_vs_T5$Timepoint <- relevel(Monomer_Base_vs_T5$Timepoint, ref = 'Base')

norm_rdCount_Monomer1 <- norm_rdCount_Monomer + 1

fullCountTable <- DESeqDataSetFromMatrix(
  countData = norm_rdCount_Monomer1,
  colData = Monomer_Base_vs_T5,
  design = ~ Timepoint)
fullCountTable

dds <- DESeq(fullCountTable)

res1 <- results(dds)

EnhancedVolcano::EnhancedVolcano(res1,
                                 lab = rownames(res1),
                                 x = 'log2FoldChange',
                                 y = 'pvalue')

Monomer_df <- as.data.frame(res1)
Monomer_df <- Monomer_df[!is.na(Monomer_df$padj),]
Monomer_df$yaxis <- -log10(Monomer_df$padj)

Monomer_df$Timepoint <- 'T5'

###

Monomer2_Base_vs_T5 <- metadata[which(metadata$Treatment == 'Monomer' & metadata$Timepoint != 'T5'), ]
lst_Monomer2_Base_vs_T5 <- Monomer2_Base_vs_T5$WGS_ID

norm_rdCount_Monomer2 <- norm_rdCount[ ,which(names(norm_rdCount) %in% lst_Monomer2_Base_vs_T5)]

Monomer2_Base_vs_T5$Timepoint <- as.factor(Monomer2_Base_vs_T5$Timepoint)
Monomer2_Base_vs_T5$Timepoint <- relevel(Monomer2_Base_vs_T5$Timepoint, ref = 'Base')

norm_rdCount_Monomer21 <- norm_rdCount_Monomer2 + 1

fullCountTable <- DESeqDataSetFromMatrix(
  countData = norm_rdCount_Monomer21,
  colData = Monomer2_Base_vs_T5,
  design = ~ Timepoint)
fullCountTable

dds <- DESeq(fullCountTable)

res1 <- results(dds)

EnhancedVolcano::EnhancedVolcano(res1,
                                 lab = rownames(res1),
                                 x = 'log2FoldChange',
                                 y = 'pvalue')

Monomer2_df <- as.data.frame(res1)
Monomer2_df <- Monomer2_df[!is.na(Monomer2_df$padj),]
Monomer2_df$yaxis <- -log10(Monomer2_df$padj)

Monomer2_df$Timepoint <- 'T1'

Monomer_df$rwNames <- rownames(Monomer_df)
Monomer2_df$rwNames <- rownames(Monomer2_df)

rownames(Monomer_df) <- NULL
rownames(Monomer2_df) <- NULL

Monomer_final_df <- rbind(Monomer_df, Monomer2_df)

###

-log10(0.00001)

neg_Monomer_VCs <-          as.data.frame(Monomer_final_df[which(Monomer_final_df$yaxis > 5 & Monomer_final_df$log2FoldChange > 2), ])
pos_Monomer_VCs <-          as.data.frame(Monomer_final_df[which(Monomer_final_df$yaxis > 5 & Monomer_final_df$log2FoldChange < -2), ])

neg_NOTstat_Monomer_VCs <-  as.data.frame(Monomer_final_df[which(Monomer_final_df$yaxis < 5 & Monomer_final_df$log2FoldChange > 2), ])
pos_NOTstat_Monomer_VCs <-  as.data.frame(Monomer_final_df[which(Monomer_final_df$yaxis < 5 & Monomer_final_df$log2FoldChange < -2), ])

rest_Monomer <-             as.data.frame(Monomer_final_df[which(Monomer_final_df$log2FoldChange > -2 & Monomer_final_df$log2FoldChange < 2), ])

neg_Monomer_VCs$freq <- ifelse(duplicated(neg_Monomer_VCs$rwNames), 'Dup', neg_Monomer_VCs$Timepoint)
pos_Monomer_VCs$freq <- ifelse(duplicated(pos_Monomer_VCs$rwNames), 'Dup', pos_Monomer_VCs$Timepoint)

neg_Monomer_VCs <- neg_Monomer_VCs[order(neg_Monomer_VCs$freq, decreasing = F), ]
pos_Monomer_VCs <- pos_Monomer_VCs[order(pos_Monomer_VCs$freq, decreasing = F), ]

neg_Monomer_VCs <- neg_Monomer_VCs[!duplicated(neg_Monomer_VCs$rwNames), ]
pos_Monomer_VCs <- pos_Monomer_VCs[!duplicated(pos_Monomer_VCs$rwNames), ]

neg_Monomer_VCs$colr <- NA
neg_Monomer_VCs$colr[which(neg_Monomer_VCs$freq == 'Dup')] <- '#DD1E2F'
neg_Monomer_VCs$colr[which(neg_Monomer_VCs$freq == 'T1')] <- '#EBB035'
neg_Monomer_VCs$colr[which(neg_Monomer_VCs$freq == 'T5')] <- '#06A2CB'

pos_Monomer_VCs$colr <- NA
pos_Monomer_VCs$colr[which(pos_Monomer_VCs$freq == 'Dup')] <- '#DD1E2F'
pos_Monomer_VCs$colr[which(pos_Monomer_VCs$freq == 'T1')] <- '#EBB035'
pos_Monomer_VCs$colr[which(pos_Monomer_VCs$freq == 'T5')] <- '#06A2CB'

neg_NOTstat_Monomer_VCs$colr <- '#218559'
pos_NOTstat_Monomer_VCs$colr <- '#218559'

rest_Monomer$colr <- '#D0C6B1'

###

neg_Monomer_VCs <- neg_Monomer_VCs[, c(9, 2, 7, 11)]
pos_Monomer_VCs <- pos_Monomer_VCs[, c(9, 2, 7, 11)]

neg_NOTstat_Monomer_VCs <- neg_NOTstat_Monomer_VCs[, c(9, 2, 7, 10)]
pos_NOTstat_Monomer_VCs <- pos_NOTstat_Monomer_VCs[, c(9, 2, 7, 10)]

rest_Monomer <- rest_Monomer[, c(9, 2, 7, 10)]

colrsMonomer <- rbind(neg_Monomer_VCs, pos_Monomer_VCs, neg_NOTstat_Monomer_VCs, pos_NOTstat_Monomer_VCs, rest_Monomer)

colrsMonomer_final_df <- colrsMonomer[complete.cases(colrsMonomer$yaxis), ]

colrsMonomer_final_df$labels <- NA

colrsMonomer_final_df$labels <- ifelse(colrsMonomer_final_df$yaxis > 5 & colrsMonomer_final_df$log2FoldChange <= -2.0 | 
                                         colrsMonomer_final_df$yaxis > 5 & colrsMonomer_final_df$log2FoldChange >=  2.0, Monomer_final_df$rwName, NA)

colrsMonomer_final_df$Timepoints <- NA
colrsMonomer_final_df$Timepoints[which(colrsMonomer_final_df$colr == '#DD1E2F')] <- 'Significant in T1 and T5'
colrsMonomer_final_df$Timepoints[which(colrsMonomer_final_df$colr == '#EBB035')] <- 'Significant in T1'
colrsMonomer_final_df$Timepoints[which(colrsMonomer_final_df$colr == '#06A2CB')] <- 'Significant in T5'
colrsMonomer_final_df$Timepoints[which(colrsMonomer_final_df$colr == '#218559')] <- 'Altered, but not significant'
colrsMonomer_final_df$Timepoints[which(colrsMonomer_final_df$colr == '#D0C6B1')] <- 'Not altered'

volc_plot_c <- ggplot(colrsMonomer_final_df, aes(x = log2FoldChange, y = yaxis)) +
  geom_hline(yintercept = -log10(0.00001), linetype = 'dashed', alpha = 0.5) +
  geom_vline(xintercept = c(2,-2), linetype = 'dashed', alpha = 0.5) +
  geom_point(data = subset(colrsMonomer_final_df, Timepoints == 'Not altered'), size = 1, alpha = 0.5, pch = 21, aes(fill = Timepoints)) +
  geom_point(data = subset(colrsMonomer_final_df, Timepoints == 'Altered, but not significant'), size = 2, alpha = 0.5, pch = 21, aes(fill = Timepoints)) +
  geom_point(data = subset(colrsMonomer_final_df, Timepoints == 'Significant in T1'), size = 3, alpha = 0.7, pch = 21, aes(fill = Timepoints)) +
  geom_point(data = subset(colrsMonomer_final_df, Timepoints == 'Significant in T5'), size = 3, alpha = 0.7, pch = 21, aes(fill = Timepoints)) +
  geom_point(data = subset(colrsMonomer_final_df, Timepoints == 'Significant in T1 and T5'), size = 3, alpha = 0.7, pch = 21, aes(fill = Timepoints)) +
  theme_classic() +
  labs(x = 'Log2 fold change', y = '-Log10 P.adj value', title = 'Monomer') +
  theme(legend.title =  element_blank(),
        legend.position = 'none', text = element_text(size = 14),
        plot.margin = margin(0.1,0.1,1,0.1, 'cm')) +
  xlim(-12.5, 11) +
  scale_y_continuous(limits = c(0,25.5), breaks = c(0,5,10,15,20,25)) +
  scale_fill_manual(values = c('Significant in T1 and T5' = '#DD1E2F',
                               'Significant in T1' = '#EBB035',
                               'Significant in T5' = '#06A2CB',
                               'Altered, but not significant' = '#218559',
                               'Not altered' = '#D0C6B1'), 
                    breaks = c('Significant in T1 and T5',
                               'Significant in T1',
                               'Significant in T5',
                               'Altered, but not significant',
                               'Not altered')) +
  NULL
volc_plot_c

###

MonomerLPS_Base_vs_T5 <- metadata[which(metadata$Treatment == 'Monomer + LPS' & metadata$Timepoint != 'T1'), ]
lst_MonomerLPS_Base_vs_T5 <- MonomerLPS_Base_vs_T5$WGS_ID

norm_rdCount_MonomerLPS <- norm_rdCount[ ,which(names(norm_rdCount) %in% lst_MonomerLPS_Base_vs_T5)]

MonomerLPS_Base_vs_T5$Timepoint <- as.factor(MonomerLPS_Base_vs_T5$Timepoint)
MonomerLPS_Base_vs_T5$Timepoint <- relevel(MonomerLPS_Base_vs_T5$Timepoint, ref = 'Base')

norm_rdCount_MonomerLPS1 <- norm_rdCount_MonomerLPS + 1

fullCountTable <- DESeqDataSetFromMatrix(
  countData = norm_rdCount_MonomerLPS1,
  colData = MonomerLPS_Base_vs_T5,
  design = ~ Timepoint)
fullCountTable

dds <- DESeq(fullCountTable)

res1 <- results(dds)

EnhancedVolcano::EnhancedVolcano(res1,
                                 lab = rownames(res1),
                                 x = 'log2FoldChange',
                                 y = 'pvalue')

MonomerLPS_df <- as.data.frame(res1)
MonomerLPS_df <- MonomerLPS_df[!is.na(MonomerLPS_df$padj),]
MonomerLPS_df$yaxis <- -log10(MonomerLPS_df$padj)

MonomerLPS_df$Timepoint <- 'T5'

###

MonomerLPS2_Base_vs_T5 <- metadata[which(metadata$Treatment == 'Monomer + LPS' & metadata$Timepoint != 'T5'), ]
lst_MonomerLPS2_Base_vs_T5 <- MonomerLPS2_Base_vs_T5$WGS_ID

norm_rdCount_MonomerLPS2 <- norm_rdCount[ ,which(names(norm_rdCount) %in% lst_MonomerLPS2_Base_vs_T5)]

MonomerLPS2_Base_vs_T5$Timepoint <- as.factor(MonomerLPS2_Base_vs_T5$Timepoint)
MonomerLPS2_Base_vs_T5$Timepoint <- relevel(MonomerLPS2_Base_vs_T5$Timepoint, ref = 'Base')

norm_rdCount_MonomerLPS21 <- norm_rdCount_MonomerLPS2 + 1

fullCountTable <- DESeqDataSetFromMatrix(
  countData = norm_rdCount_MonomerLPS21,
  colData = MonomerLPS2_Base_vs_T5,
  design = ~ Timepoint)
fullCountTable

dds <- DESeq(fullCountTable)

res1 <- results(dds)

EnhancedVolcano::EnhancedVolcano(res1,
                                 lab = rownames(res1),
                                 x = 'log2FoldChange',
                                 y = 'pvalue')

MonomerLPS2_df <- as.data.frame(res1)
MonomerLPS2_df <- MonomerLPS2_df[!is.na(MonomerLPS2_df$padj),]
MonomerLPS2_df$yaxis <- -log10(MonomerLPS2_df$padj)

MonomerLPS2_df$Timepoint <- 'T1'

MonomerLPS_df$rwNames <- rownames(MonomerLPS_df)
MonomerLPS2_df$rwNames <- rownames(MonomerLPS2_df)

rownames(MonomerLPS_df) <- NULL
rownames(MonomerLPS2_df) <- NULL

MonomerLPS_final_df <- rbind(MonomerLPS_df, MonomerLPS2_df)

###

-log10(0.00001)

neg_MonomerLPS_VCs <-          as.data.frame(MonomerLPS_final_df[which(MonomerLPS_final_df$yaxis > 5 & MonomerLPS_final_df$log2FoldChange > 2), ])
pos_MonomerLPS_VCs <-          as.data.frame(MonomerLPS_final_df[which(MonomerLPS_final_df$yaxis > 5 & MonomerLPS_final_df$log2FoldChange < -2), ])

neg_NOTstat_MonomerLPS_VCs <-  as.data.frame(MonomerLPS_final_df[which(MonomerLPS_final_df$yaxis < 5 & MonomerLPS_final_df$log2FoldChange > 2), ])
pos_NOTstat_MonomerLPS_VCs <-  as.data.frame(MonomerLPS_final_df[which(MonomerLPS_final_df$yaxis < 5 & MonomerLPS_final_df$log2FoldChange < -2), ])

rest_MonomerLPS <-             as.data.frame(MonomerLPS_final_df[which(MonomerLPS_final_df$log2FoldChange > -2 & MonomerLPS_final_df$log2FoldChange < 2), ])

neg_MonomerLPS_VCs$freq <- ifelse(duplicated(neg_MonomerLPS_VCs$rwNames), 'Dup', neg_MonomerLPS_VCs$Timepoint)
pos_MonomerLPS_VCs$freq <- ifelse(duplicated(pos_MonomerLPS_VCs$rwNames), 'Dup', pos_MonomerLPS_VCs$Timepoint)

neg_MonomerLPS_VCs <- neg_MonomerLPS_VCs[order(neg_MonomerLPS_VCs$freq, decreasing = F), ]
pos_MonomerLPS_VCs <- pos_MonomerLPS_VCs[order(pos_MonomerLPS_VCs$freq, decreasing = F), ]

neg_MonomerLPS_VCs <- neg_MonomerLPS_VCs[!duplicated(neg_MonomerLPS_VCs$rwNames), ]
pos_MonomerLPS_VCs <- pos_MonomerLPS_VCs[!duplicated(pos_MonomerLPS_VCs$rwNames), ]

neg_MonomerLPS_VCs$colr <- NA
neg_MonomerLPS_VCs$colr[which(neg_MonomerLPS_VCs$freq == 'Dup')] <- '#DD1E2F'
neg_MonomerLPS_VCs$colr[which(neg_MonomerLPS_VCs$freq == 'T1')] <- '#EBB035'
neg_MonomerLPS_VCs$colr[which(neg_MonomerLPS_VCs$freq == 'T5')] <- '#06A2CB'

pos_MonomerLPS_VCs$colr <- NA
pos_MonomerLPS_VCs$colr[which(pos_MonomerLPS_VCs$freq == 'Dup')] <- '#DD1E2F'
pos_MonomerLPS_VCs$colr[which(pos_MonomerLPS_VCs$freq == 'T1')] <- '#EBB035'
pos_MonomerLPS_VCs$colr[which(pos_MonomerLPS_VCs$freq == 'T5')] <- '#06A2CB'

neg_NOTstat_MonomerLPS_VCs$colr <- '#218559'
pos_NOTstat_MonomerLPS_VCs$colr <- '#218559'

rest_MonomerLPS$colr <- '#D0C6B1'

###

neg_MonomerLPS_VCs <- neg_MonomerLPS_VCs[, c(9, 2, 7, 11)]
pos_MonomerLPS_VCs <- pos_MonomerLPS_VCs[, c(9, 2, 7, 11)]

neg_NOTstat_MonomerLPS_VCs <- neg_NOTstat_MonomerLPS_VCs[, c(9, 2, 7, 10)]
pos_NOTstat_MonomerLPS_VCs <- pos_NOTstat_MonomerLPS_VCs[, c(9, 2, 7, 10)]

rest_MonomerLPS <- rest_MonomerLPS[, c(9, 2, 7, 10)]

colrsMonomerLPS <- rbind(neg_MonomerLPS_VCs, pos_MonomerLPS_VCs, neg_NOTstat_MonomerLPS_VCs, pos_NOTstat_MonomerLPS_VCs, rest_MonomerLPS)

colrsMonomerLPS_final_df <- colrsMonomerLPS[complete.cases(colrsMonomerLPS$yaxis), ]

colrsMonomerLPS_final_df$labels <- NA

colrsMonomerLPS_final_df$labels <- ifelse(colrsMonomerLPS_final_df$yaxis > 5 & colrsMonomerLPS_final_df$log2FoldChange <= -2.0 | 
                                            colrsMonomerLPS_final_df$yaxis > 5 & colrsMonomerLPS_final_df$log2FoldChange >=  2.0, MonomerLPS_final_df$rwName, NA)

colrsMonomerLPS_final_df$Timepoints <- NA
colrsMonomerLPS_final_df$Timepoints[which(colrsMonomerLPS_final_df$colr == '#DD1E2F')] <- 'Significant in T1 and T5'
colrsMonomerLPS_final_df$Timepoints[which(colrsMonomerLPS_final_df$colr == '#EBB035')] <- 'Significant in T1'
colrsMonomerLPS_final_df$Timepoints[which(colrsMonomerLPS_final_df$colr == '#06A2CB')] <- 'Significant in T5'
colrsMonomerLPS_final_df$Timepoints[which(colrsMonomerLPS_final_df$colr == '#218559')] <- 'Altered, but not significant'
colrsMonomerLPS_final_df$Timepoints[which(colrsMonomerLPS_final_df$colr == '#D0C6B1')] <- 'Not altered'

volc_plot_d <- ggplot(colrsMonomerLPS_final_df, aes(x = log2FoldChange, y = yaxis)) +
  geom_hline(yintercept = -log10(0.00001), linetype = 'dashed', alpha = 0.5) +
  geom_vline(xintercept = c(2,-2), linetype = 'dashed', alpha = 0.5) +
  geom_point(data = subset(colrsMonomerLPS_final_df, Timepoints == 'Not altered'), size = 1, alpha = 0.5, pch = 21, aes(fill = Timepoints)) +
  geom_point(data = subset(colrsMonomerLPS_final_df, Timepoints == 'Altered, but not significant'), size = 2, alpha = 0.5, pch = 21, aes(fill = Timepoints)) +
  geom_point(data = subset(colrsMonomerLPS_final_df, Timepoints == 'Significant in T1'), size = 3, alpha = 0.7, pch = 21, aes(fill = Timepoints)) +
  geom_point(data = subset(colrsMonomerLPS_final_df, Timepoints == 'Significant in T5'), size = 3, alpha = 0.7, pch = 21, aes(fill = Timepoints)) +
  geom_point(data = subset(colrsMonomerLPS_final_df, Timepoints == 'Significant in T1 and T5'), size = 3, alpha = 0.7, pch = 21, aes(fill = Timepoints)) +
  theme_classic() +
  labs(x = 'Log2 fold change', y = '-Log10 P.adj value', title = 'Monomer + LPS') +
  theme(legend.title =  element_blank(),
        legend.position = 'none', text = element_text(size = 14),
        plot.margin = margin(0.1,0.1,1,0.1, 'cm')) +
  xlim(-12.5, 11) +
  scale_y_continuous(limits = c(0,25.5), breaks = c(0,5,10,15,20,25)) +
  scale_fill_manual(values = c('Significant in T1 and T5' = '#DD1E2F',
                               'Significant in T1' = '#EBB035',
                               'Significant in T5' = '#06A2CB',
                               'Altered, but not significant' = '#218559',
                               'Not altered' = '#D0C6B1'), 
                    breaks = c('Significant in T1 and T5',
                               'Significant in T1',
                               'Significant in T5',
                               'Altered, but not significant',
                               'Not altered')) +
  NULL
volc_plot_d

###

PFF_Base_vs_T5 <- metadata[which(metadata$Treatment == 'PFF' & metadata$Timepoint != 'T1'), ]
lst_PFF_Base_vs_T5 <- PFF_Base_vs_T5$WGS_ID

norm_rdCount_PFF <- norm_rdCount[ ,which(names(norm_rdCount) %in% lst_PFF_Base_vs_T5)]

PFF_Base_vs_T5$Timepoint <- as.factor(PFF_Base_vs_T5$Timepoint)
PFF_Base_vs_T5$Timepoint <- relevel(PFF_Base_vs_T5$Timepoint, ref = 'Base')

norm_rdCount_PFF1 <- norm_rdCount_PFF + 1

fullCountTable <- DESeqDataSetFromMatrix(
  countData = norm_rdCount_PFF1,
  colData = PFF_Base_vs_T5,
  design = ~ Timepoint)
fullCountTable

dds <- DESeq(fullCountTable)

res1 <- results(dds)

EnhancedVolcano::EnhancedVolcano(res1,
                                 lab = rownames(res1),
                                 x = 'log2FoldChange',
                                 y = 'pvalue')

PFF_df <- as.data.frame(res1)
PFF_df <- PFF_df[!is.na(PFF_df$padj),]
PFF_df$yaxis <- -log10(PFF_df$padj)

PFF_df$Timepoint <- 'T5'

###

PFF2_Base_vs_T5 <- metadata[which(metadata$Treatment == 'PFF' & metadata$Timepoint != 'T5'), ]
lst_PFF2_Base_vs_T5 <- PFF2_Base_vs_T5$WGS_ID

norm_rdCount_PFF2 <- norm_rdCount[ ,which(names(norm_rdCount) %in% lst_PFF2_Base_vs_T5)]

PFF2_Base_vs_T5$Timepoint <- as.factor(PFF2_Base_vs_T5$Timepoint)
PFF2_Base_vs_T5$Timepoint <- relevel(PFF2_Base_vs_T5$Timepoint, ref = 'Base')

norm_rdCount_PFF21 <- norm_rdCount_PFF2 + 1

fullCountTable <- DESeqDataSetFromMatrix(
  countData = norm_rdCount_PFF21,
  colData = PFF2_Base_vs_T5,
  design = ~ Timepoint)
fullCountTable

dds <- DESeq(fullCountTable)

res1 <- results(dds)

EnhancedVolcano::EnhancedVolcano(res1,
                                 lab = rownames(res1),
                                 x = 'log2FoldChange',
                                 y = 'pvalue')

PFF2_df <- as.data.frame(res1)
PFF2_df <- PFF2_df[!is.na(PFF2_df$padj),]
PFF2_df$yaxis <- -log10(PFF2_df$padj)

PFF2_df$Timepoint <- 'T1'

PFF_df$rwNames <- rownames(PFF_df)
PFF2_df$rwNames <- rownames(PFF2_df)

rownames(PFF_df) <- NULL
rownames(PFF2_df) <- NULL

PFF_final_df <- rbind(PFF_df, PFF2_df)

###

-log10(0.00001)

neg_PFF_VCs <-          as.data.frame(PFF_final_df[which(PFF_final_df$yaxis > 5 & PFF_final_df$log2FoldChange > 2), ])
pos_PFF_VCs <-          as.data.frame(PFF_final_df[which(PFF_final_df$yaxis > 5 & PFF_final_df$log2FoldChange < -2), ])

neg_NOTstat_PFF_VCs <-  as.data.frame(PFF_final_df[which(PFF_final_df$yaxis < 5 & PFF_final_df$log2FoldChange > 2), ])
pos_NOTstat_PFF_VCs <-  as.data.frame(PFF_final_df[which(PFF_final_df$yaxis < 5 & PFF_final_df$log2FoldChange < -2), ])

rest_PFF <-             as.data.frame(PFF_final_df[which(PFF_final_df$log2FoldChange > -2 & PFF_final_df$log2FoldChange < 2), ])

neg_PFF_VCs$freq <- ifelse(duplicated(neg_PFF_VCs$rwNames), 'Dup', neg_PFF_VCs$Timepoint)
pos_PFF_VCs$freq <- ifelse(duplicated(pos_PFF_VCs$rwNames), 'Dup', pos_PFF_VCs$Timepoint)

neg_PFF_VCs <- neg_PFF_VCs[order(neg_PFF_VCs$freq, decreasing = F), ]
pos_PFF_VCs <- pos_PFF_VCs[order(pos_PFF_VCs$freq, decreasing = F), ]

neg_PFF_VCs <- neg_PFF_VCs[!duplicated(neg_PFF_VCs$rwNames), ]
pos_PFF_VCs <- pos_PFF_VCs[!duplicated(pos_PFF_VCs$rwNames), ]

neg_PFF_VCs$colr <- NA
neg_PFF_VCs$colr[which(neg_PFF_VCs$freq == 'Dup')] <- '#DD1E2F'
neg_PFF_VCs$colr[which(neg_PFF_VCs$freq == 'T1')] <- '#EBB035'
neg_PFF_VCs$colr[which(neg_PFF_VCs$freq == 'T5')] <- '#06A2CB'

pos_PFF_VCs$colr <- NA
pos_PFF_VCs$colr[which(pos_PFF_VCs$freq == 'Dup')] <- '#DD1E2F'
pos_PFF_VCs$colr[which(pos_PFF_VCs$freq == 'T1')] <- '#EBB035'
pos_PFF_VCs$colr[which(pos_PFF_VCs$freq == 'T5')] <- '#06A2CB'

neg_NOTstat_PFF_VCs$colr <- '#218559'
pos_NOTstat_PFF_VCs$colr <- '#218559'

rest_PFF$colr <- '#D0C6B1'

###

neg_PFF_VCs <- neg_PFF_VCs[, c(9, 2, 7, 11)]
pos_PFF_VCs <- pos_PFF_VCs[, c(9, 2, 7, 11)]

neg_NOTstat_PFF_VCs <- neg_NOTstat_PFF_VCs[, c(9, 2, 7, 10)]
pos_NOTstat_PFF_VCs <- pos_NOTstat_PFF_VCs[, c(9, 2, 7, 10)]

rest_PFF <- rest_PFF[, c(9, 2, 7, 10)]

colrsPFF <- rbind(neg_PFF_VCs, pos_PFF_VCs, neg_NOTstat_PFF_VCs, pos_NOTstat_PFF_VCs, rest_PFF)

colrsPFF_final_df <- colrsPFF[complete.cases(colrsPFF$yaxis), ]

colrsPFF_final_df$labels <- NA

colrsPFF_final_df$labels <- ifelse(colrsPFF_final_df$yaxis > 5 & colrsPFF_final_df$log2FoldChange <= -2.0 | 
                                     colrsPFF_final_df$yaxis > 5 & colrsPFF_final_df$log2FoldChange >=  2.0, PFF_final_df$rwName, NA)

colrsPFF_final_df$Timepoints <- NA
colrsPFF_final_df$Timepoints[which(colrsPFF_final_df$colr == '#DD1E2F')] <- 'Significant in T1 and T5'
colrsPFF_final_df$Timepoints[which(colrsPFF_final_df$colr == '#EBB035')] <- 'Significant in T1'
colrsPFF_final_df$Timepoints[which(colrsPFF_final_df$colr == '#06A2CB')] <- 'Significant in T5'
colrsPFF_final_df$Timepoints[which(colrsPFF_final_df$colr == '#218559')] <- 'Altered, but not significant'
colrsPFF_final_df$Timepoints[which(colrsPFF_final_df$colr == '#D0C6B1')] <- 'Not altered'

volc_plot_e <- ggplot(colrsPFF_final_df, aes(x = log2FoldChange, y = yaxis)) +
  geom_hline(yintercept = -log10(0.00001), linetype = 'dashed', alpha = 0.5) +
  geom_vline(xintercept = c(2,-2), linetype = 'dashed', alpha = 0.5) +
  geom_point(data = subset(colrsPFF_final_df, Timepoints == 'Not altered'), size = 1, alpha = 0.5, pch = 21, aes(fill = Timepoints)) +
  geom_point(data = subset(colrsPFF_final_df, Timepoints == 'Altered, but not significant'), size = 2, alpha = 0.5, pch = 21, aes(fill = Timepoints)) +
  geom_point(data = subset(colrsPFF_final_df, Timepoints == 'Significant in T1'), size = 3, alpha = 0.7, pch = 21, aes(fill = Timepoints)) +
  geom_point(data = subset(colrsPFF_final_df, Timepoints == 'Significant in T5'), size = 3, alpha = 0.7, pch = 21, aes(fill = Timepoints)) +
  geom_point(data = subset(colrsPFF_final_df, Timepoints == 'Significant in T1 and T5'), size = 3, alpha = 0.7, pch = 21, aes(fill = Timepoints)) +
  theme_classic() +
  labs(x = 'Log2 fold change', y = '-Log10 P.adj value', title = 'PFF') +
  theme(legend.title =  element_blank(),
        legend.position = 'none', text = element_text(size = 14),
        plot.margin = margin(0.1,0.1,1,0.1, 'cm')) +
  xlim(-12.5, 11) +
  scale_y_continuous(limits = c(0,25.5), breaks = c(0,5,10,15,20,25)) +
  scale_fill_manual(values = c('Significant in T1 and T5' = '#DD1E2F',
                               'Significant in T1' = '#EBB035',
                               'Significant in T5' = '#06A2CB',
                               'Altered, but not significant' = '#218559',
                               'Not altered' = '#D0C6B1'), 
                    breaks = c('Significant in T1 and T5',
                               'Significant in T1',
                               'Significant in T5',
                               'Altered, but not significant',
                               'Not altered')) +
  NULL
volc_plot_e

###

PFFLPS_Base_vs_T5 <- metadata[which(metadata$Treatment == 'PFF + LPS' & metadata$Timepoint != 'T1'), ]
lst_PFFLPS_Base_vs_T5 <- PFFLPS_Base_vs_T5$WGS_ID

norm_rdCount_PFFLPS <- norm_rdCount[ ,which(names(norm_rdCount) %in% lst_PFFLPS_Base_vs_T5)]

PFFLPS_Base_vs_T5$Timepoint <- as.factor(PFFLPS_Base_vs_T5$Timepoint)
PFFLPS_Base_vs_T5$Timepoint <- relevel(PFFLPS_Base_vs_T5$Timepoint, ref = 'Base')

norm_rdCount_PFFLPS1 <- norm_rdCount_PFFLPS + 1

fullCountTable <- DESeqDataSetFromMatrix(
  countData = norm_rdCount_PFFLPS1,
  colData = PFFLPS_Base_vs_T5,
  design = ~ Timepoint)
fullCountTable

dds <- DESeq(fullCountTable)

res1 <- results(dds)

EnhancedVolcano::EnhancedVolcano(res1,
                                 lab = rownames(res1),
                                 x = 'log2FoldChange',
                                 y = 'pvalue')

PFFLPS_df <- as.data.frame(res1)
PFFLPS_df <- PFFLPS_df[!is.na(PFFLPS_df$padj),]
PFFLPS_df$yaxis <- -log10(PFFLPS_df$padj)

PFFLPS_df$Timepoint <- 'T5'

###

PFFLPS2_Base_vs_T5 <- metadata[which(metadata$Treatment == 'PFF + LPS' & metadata$Timepoint != 'T5'), ]
lst_PFFLPS2_Base_vs_T5 <- PFFLPS2_Base_vs_T5$WGS_ID

norm_rdCount_PFFLPS2 <- norm_rdCount[ ,which(names(norm_rdCount) %in% lst_PFFLPS2_Base_vs_T5)]

PFFLPS2_Base_vs_T5$Timepoint <- as.factor(PFFLPS2_Base_vs_T5$Timepoint)
PFFLPS2_Base_vs_T5$Timepoint <- relevel(PFFLPS2_Base_vs_T5$Timepoint, ref = 'Base')

norm_rdCount_PFFLPS21 <- norm_rdCount_PFFLPS2 + 1

fullCountTable <- DESeqDataSetFromMatrix(
  countData = norm_rdCount_PFFLPS21,
  colData = PFFLPS2_Base_vs_T5,
  design = ~ Timepoint)
fullCountTable

dds <- DESeq(fullCountTable)

res1 <- results(dds)

EnhancedVolcano::EnhancedVolcano(res1,
                                 lab = rownames(res1),
                                 x = 'log2FoldChange',
                                 y = 'pvalue')

PFFLPS2_df <- as.data.frame(res1)
PFFLPS2_df <- PFFLPS2_df[!is.na(PFFLPS2_df$padj),]
PFFLPS2_df$yaxis <- -log10(PFFLPS2_df$padj)

PFFLPS2_df$Timepoint <- 'T1'

PFFLPS_df$rwNames <- rownames(PFFLPS_df)
PFFLPS2_df$rwNames <- rownames(PFFLPS2_df)

rownames(PFFLPS_df) <- NULL
rownames(PFFLPS2_df) <- NULL

PFFLPS_final_df <- rbind(PFFLPS_df, PFFLPS2_df)

###

-log10(0.00001)

neg_PFFLPS_VCs <-          as.data.frame(PFFLPS_final_df[which(PFFLPS_final_df$yaxis > 5 & PFFLPS_final_df$log2FoldChange > 2), ])
pos_PFFLPS_VCs <-          as.data.frame(PFFLPS_final_df[which(PFFLPS_final_df$yaxis > 5 & PFFLPS_final_df$log2FoldChange < -2), ])

neg_NOTstat_PFFLPS_VCs <-  as.data.frame(PFFLPS_final_df[which(PFFLPS_final_df$yaxis < 5 & PFFLPS_final_df$log2FoldChange > 2), ])
pos_NOTstat_PFFLPS_VCs <-  as.data.frame(PFFLPS_final_df[which(PFFLPS_final_df$yaxis < 5 & PFFLPS_final_df$log2FoldChange < -2), ])

rest_PFFLPS <-             as.data.frame(PFFLPS_final_df[which(PFFLPS_final_df$log2FoldChange > -2 & PFFLPS_final_df$log2FoldChange < 2), ])

neg_PFFLPS_VCs$freq <- ifelse(duplicated(neg_PFFLPS_VCs$rwNames), 'Dup', neg_PFFLPS_VCs$Timepoint)
pos_PFFLPS_VCs$freq <- ifelse(duplicated(pos_PFFLPS_VCs$rwNames), 'Dup', pos_PFFLPS_VCs$Timepoint)

neg_PFFLPS_VCs <- neg_PFFLPS_VCs[order(neg_PFFLPS_VCs$freq, decreasing = F), ]
pos_PFFLPS_VCs <- pos_PFFLPS_VCs[order(pos_PFFLPS_VCs$freq, decreasing = F), ]

neg_PFFLPS_VCs <- neg_PFFLPS_VCs[!duplicated(neg_PFFLPS_VCs$rwNames), ]
pos_PFFLPS_VCs <- pos_PFFLPS_VCs[!duplicated(pos_PFFLPS_VCs$rwNames), ]

neg_PFFLPS_VCs$colr <- NA
neg_PFFLPS_VCs$colr[which(neg_PFFLPS_VCs$freq == 'Dup')] <- '#DD1E2F'
neg_PFFLPS_VCs$colr[which(neg_PFFLPS_VCs$freq == 'T1')] <- '#EBB035'
neg_PFFLPS_VCs$colr[which(neg_PFFLPS_VCs$freq == 'T5')] <- '#06A2CB'

pos_PFFLPS_VCs$colr <- NA
pos_PFFLPS_VCs$colr[which(pos_PFFLPS_VCs$freq == 'Dup')] <- '#DD1E2F'
pos_PFFLPS_VCs$colr[which(pos_PFFLPS_VCs$freq == 'T1')] <- '#EBB035'
pos_PFFLPS_VCs$colr[which(pos_PFFLPS_VCs$freq == 'T5')] <- '#06A2CB'

neg_NOTstat_PFFLPS_VCs$colr <- '#218559'
pos_NOTstat_PFFLPS_VCs$colr <- '#218559'

rest_PFFLPS$colr <- '#D0C6B1'

###

neg_PFFLPS_VCs <- neg_PFFLPS_VCs[, c(9, 2, 7, 11)]
pos_PFFLPS_VCs <- pos_PFFLPS_VCs[, c(9, 2, 7, 11)]

neg_NOTstat_PFFLPS_VCs <- neg_NOTstat_PFFLPS_VCs[, c(9, 2, 7, 10)]
pos_NOTstat_PFFLPS_VCs <- pos_NOTstat_PFFLPS_VCs[, c(9, 2, 7, 10)]

rest_PFFLPS <- rest_PFFLPS[, c(9, 2, 7, 10)]

colrsPFFLPS <- rbind(neg_PFFLPS_VCs, pos_PFFLPS_VCs, neg_NOTstat_PFFLPS_VCs, pos_NOTstat_PFFLPS_VCs, rest_PFFLPS)

colrsPFFLPS_final_df <- colrsPFFLPS[complete.cases(colrsPFFLPS$yaxis), ]

colrsPFFLPS_final_df$labels <- NA

colrsPFFLPS_final_df$labels <- ifelse(colrsPFFLPS_final_df$yaxis > 5 & colrsPFFLPS_final_df$log2FoldChange <= -2.0 | 
                                        colrsPFFLPS_final_df$yaxis > 5 & colrsPFFLPS_final_df$log2FoldChange >=  2.0, PFFLPS_final_df$rwName, NA)

colrsPFFLPS_final_df$Timepoints <- NA
colrsPFFLPS_final_df$Timepoints[which(colrsPFFLPS_final_df$colr == '#DD1E2F')] <- 'Significant in T1 and T5'
colrsPFFLPS_final_df$Timepoints[which(colrsPFFLPS_final_df$colr == '#EBB035')] <- 'Significant in T1'
colrsPFFLPS_final_df$Timepoints[which(colrsPFFLPS_final_df$colr == '#06A2CB')] <- 'Significant in T5'
colrsPFFLPS_final_df$Timepoints[which(colrsPFFLPS_final_df$colr == '#218559')] <- 'Altered, but not significant'
colrsPFFLPS_final_df$Timepoints[which(colrsPFFLPS_final_df$colr == '#D0C6B1')] <- 'Not altered'

volc_plot_f <- ggplot(colrsPFFLPS_final_df, aes(x = log2FoldChange, y = yaxis)) +
  geom_hline(yintercept = -log10(0.00001), linetype = 'dashed', alpha = 0.5) +
  geom_vline(xintercept = c(2,-2), linetype = 'dashed', alpha = 0.5) +
  geom_point(data = subset(colrsPFFLPS_final_df, Timepoints == 'Not altered'), size = 1, alpha = 0.5, pch = 21, aes(fill = Timepoints)) +
  geom_point(data = subset(colrsPFFLPS_final_df, Timepoints == 'Altered, but not significant'), size = 2, alpha = 0.5, pch = 21, aes(fill = Timepoints)) +
  geom_point(data = subset(colrsPFFLPS_final_df, Timepoints == 'Significant in T1'), size = 3, alpha = 0.7, pch = 21, aes(fill = Timepoints)) +
  geom_point(data = subset(colrsPFFLPS_final_df, Timepoints == 'Significant in T5'), size = 3, alpha = 0.7, pch = 21, aes(fill = Timepoints)) +
  geom_point(data = subset(colrsPFFLPS_final_df, Timepoints == 'Significant in T1 and T5'), size = 3, alpha = 0.7, pch = 21, aes(fill = Timepoints)) +
  theme_classic() +
  labs(x = 'Log2 fold change', y = '-Log10 P.adj value', title = 'PFF + LPS') +
  theme(legend.title =  element_blank(),
        legend.position = 'none', text = element_text(size = 14),
        plot.margin = margin(0.1,0.1,1,0.1, 'cm')) +
  xlim(-12.5, 11) +
  scale_y_continuous(limits = c(0,25.5), breaks = c(0,5,10,15,20,25)) +
  scale_fill_manual(values = c('Significant in T1 and T5' = '#DD1E2F',
                               'Significant in T1' = '#EBB035',
                               'Significant in T5' = '#06A2CB',
                               'Altered, but not significant' = '#218559',
                               'Not altered' = '#D0C6B1'), 
                    breaks = c('Significant in T1 and T5',
                               'Significant in T1',
                               'Significant in T5',
                               'Altered, but not significant',
                               'Not altered')) +
  NULL
volc_plot_f

###

legend_plot <- ggplot(colrsPFFLPS_final_df, aes(x = log2FoldChange, y = yaxis)) +
  geom_hline(yintercept = -log10(0.00001), linetype = 'dashed', alpha = 0.5) +
  geom_vline(xintercept = c(2,-2), linetype = 'dashed', alpha = 0.5) +
  geom_point(data = subset(colrsPFFLPS_final_df, Timepoints == 'Not altered'), size = 1, alpha = 0.5, pch = 21, aes(fill = Timepoints)) +
  geom_point(data = subset(colrsPFFLPS_final_df, Timepoints == 'Altered, but not significant'), size = 2, alpha = 0.5, pch = 21, aes(fill = Timepoints)) +
  geom_point(data = subset(colrsPFFLPS_final_df, Timepoints == 'Significant in T1'), size = 3, alpha = 0.7, pch = 21, aes(fill = Timepoints)) +
  geom_point(data = subset(colrsPFFLPS_final_df, Timepoints == 'Significant in T5'), size = 3, alpha = 0.7, pch = 21, aes(fill = Timepoints)) +
  geom_point(data = subset(colrsPFFLPS_final_df, Timepoints == 'Significant in T1 and T5'), size = 3, alpha = 0.7, pch = 21, aes(fill = Timepoints)) +
  theme_classic() +
  labs(x = 'Log2 fold change', y = '-Log10 P.adj value', title = 'LPS') +
  theme(legend.title =  element_blank(),
        legend.position = 'bottom', text = element_text(size = 14)) +
  guides(fill = guide_legend(nrow = 2, byrow = T, override.aes = list(size = 4))) +
  xlim(-12.5, 11) +
  scale_y_continuous(limits = c(0,25.5), breaks = c(0,5,10,15,20,25)) +
  scale_fill_manual(values = c('Significant in T1 and T5' = '#DD1E2F',
                               'Significant in T1' = '#EBB035',
                               'Significant in T5' = '#06A2CB',
                               'Altered, but not significant' = '#218559',
                               'Not altered' = '#D0C6B1'), 
                    breaks = c('Significant in T1 and T5',
                               'Significant in T1',
                               'Significant in T5',
                               'Altered, but not significant',
                               'Not altered')) +
  NULL
legend_plot

leg_timepoints <- get_legend(legend_plot)

###

plot_void <- ggplot() + theme_void()

###

comb_1 <- ggarrange(volc_plot_a, plot_void, volc_plot_b, volc_plot_c, plot_void, volc_plot_d, volc_plot_e, plot_void, volc_plot_f,
                    nrow = 3, ncol = 3, widths = c(8,0.5,8), heights = c(3,3,3), labels = c('A', '','B', 'C', '', 'D', 'E', '', 'F'))
#comb_1

comb_2 <- ggarrange(comb_1, plot_void, leg_timepoints, plot_void, nrow = 4, ncol = 1, heights = c(20,0.2,1,4))
#comb_2

pdf('../Output_images/Fig5.pdf', paper = 'A4', width = 20, height = 29.7)
comb_2
dev.off()

###

write.csv(colrsBSA_final_df, '../Input_files/volcano_BSA_final_df')
write.csv(colrsLPS_final_df, '../Input_files/volcano_LPS_final_df')   
write.csv(colrsMonomer_final_df, '../Input_files/volcano_Monomer_final_df')          
write.csv(colrsMonomerLPS_final_df, '../Input_files/volcano_MonomerLPS_final_df')             
write.csv(colrsPFF_final_df, '../Input_files/volcano_PFF_final_df')   
write.csv(colrsPFFLPS_final_df, '../Input_files/volcano_PFFLPS_final_df')         

########################################

colrsBSA_final_df        <- read.csv('../Input_files/volcano_BSA_final_df'        , header = T, stringsAsFactors = F, na.strings = c('', ' ', NA), row.names = 1)
colrsLPS_final_df        <- read.csv('../Input_files/volcano_LPS_final_df'        , header = T, stringsAsFactors = F, na.strings = c('', ' ', NA), row.names = 1)  
colrsMonomer_final_df    <- read.csv('../Input_files/volcano_Monomer_final_df'    , header = T, stringsAsFactors = F, na.strings = c('', ' ', NA), row.names = 1)          
colrsMonomerLPS_final_df <- read.csv('../Input_files/volcano_MonomerLPS_final_df' , header = T, stringsAsFactors = F, na.strings = c('', ' ', NA), row.names = 1)       
colrsPFF_final_df        <- read.csv('../Input_files/volcano_PFF_final_df'        , header = T, stringsAsFactors = F, na.strings = c('', ' ', NA), row.names = 1)   
colrsPFFLPS_final_df     <- read.csv('../Input_files/volcano_PFFLPS_final_df'     , header = T, stringsAsFactors = F, na.strings = c('', ' ', NA), row.names = 1)           

### Fig5 numbers:

one <- colrsBSA_final_df
one$posneg <- ifelse(one$log2FoldChange > 0, 'pos', 'neg')
one$uniq <- paste(one$Timepoints, one$posneg)
as.data.frame(table(one$uniq))

two <- colrsLPS_final_df
two$posneg <- ifelse(two$log2FoldChange > 0, 'pos', 'neg')
two$uniq <- paste(two$Timepoints, two$posneg)
as.data.frame(table(two$uniq))

three <- colrsMonomer_final_df
three$posneg <- ifelse(three$log2FoldChange > 0, 'pos', 'neg')
three$uniq <- paste(three$Timepoints, three$posneg)
as.data.frame(table(three$uniq))

four <- colrsMonomerLPS_final_df
four$posneg <- ifelse(four$log2FoldChange > 0, 'pos', 'neg')
four$uniq <- paste(four$Timepoints, four$posneg)
as.data.frame(table(four$uniq))

five <- colrsPFF_final_df
five$posneg <- ifelse(five$log2FoldChange > 0, 'pos', 'neg')
five$uniq <- paste(five$Timepoints, five$posneg)
as.data.frame(table(five$uniq))

six <- colrsPFFLPS_final_df
six$posneg <- ifelse(six$log2FoldChange > 0, 'pos', 'neg')
six$uniq <- paste(six$Timepoints, six$posneg)
as.data.frame(table(six$uniq))

#####

### Fig 6:

nw_BSA    <- colrsBSA_final_df                   
nw_LPS    <- colrsLPS_final_df                   
nw_Mon    <- colrsMonomer_final_df                   
nw_MonLPS <- colrsMonomerLPS_final_df                      
nw_PFF    <- colrsPFF_final_df                   
nw_PFFLPS <- colrsPFFLPS_final_df                      

nw_BSA   $source <- 'Sham'
nw_LPS   $source <- 'LPS'
nw_Mon   $source <- 'Monomer'
nw_MonLPS$source <- 'Monomer + LPS'
nw_PFF   $source <- 'PFF'
nw_PFFLPS$source <- 'PFF + LPS'

nw_df <- rbind(nw_BSA     ,
               nw_LPS   ,
               nw_Mon   ,
               nw_MonLPS,
               nw_PFF   ,
               nw_PFFLPS)

nw_df <- nw_df[complete.cases(nw_df),]

df <- nw_df

df$source <- factor(df$source, levels = c('Sham', 'LPS', 'Monomer', 'Monomer + LPS', 'PFF', 'PFF + LPS'))

df2 <- df
df2$binary <- NA
df2$binary[which(df2$Timepoints == 'Significant in T1')] <- '1'
df2$binary[which(df2$Timepoints == 'Significant in T5')] <- '2'
df2$binary[which(df2$Timepoints == 'Significant in T1 and T5')] <- '3'

df2 <- df2[order(df2$binary, decreasing = T), ]
df2 <- df2[!duplicated(df2$rwNames), ]

df$rwNames <- factor(df$rwNames, levels = rev(df2$rwNames))

levels(df$rwNames)

df$shape <- ifelse(df$log2FoldChange > 0, 'Circ', 'Triang')

as.character(df$source[1])

tbl <- as.data.frame(table(df$rwNames))
tbl <- tbl[order(tbl$Freq, decreasing = T), ]
as.data.frame(table(tbl$Freq))

xtr_tbl <- df[which(df$rwNames %in% tbl$Var1[which(tbl$Freq > 1)]), ]
xtr_tbl_time <- as.data.frame(table(xtr_tbl$Timepoints))

count(df$rwNames[which(df$source == 'Sham')] %in% df$rwNames[which(df$source == 'LPS')])
count(df$rwNames[which(df$source == 'Monomer')] %in% df$rwNames[which(df$source == 'Monomer + LPS')])
count(df$rwNames[which(df$source == 'PFF')] %in% df$rwNames[which(df$source == 'PFF + LPS')])

length(unique(df$rwNames))

plot_heat <- ggplot(df, aes(x = rwNames, y = source, group = rwNames)) +
  geom_line(linetype = "dashed", color = "black", size = 0.6) +
  geom_point(aes(fill = Timepoints, shape = shape), size = 2) +
  theme_minimal() +
  theme(axis.text.x = element_text(angle = 45, hjust = 1, size = 12),
        axis.text.y = element_text(size = 7), 
        legend.position = 'bottom',
        panel.grid.major.x = element_blank(),
        legend.title = element_text(size = 20),
        legend.box = 'vertical') +
  labs(x = '', y = '', title = '', subtitle = '') +
  guides(fill = guide_legend(title = '', override.aes = list(size = 5, shape = 21)),
         shape = guide_legend(title = '', override.aes = list(size = 5))) +
  scale_fill_manual(values = c('Significant in T1 and T5' = '#DD1E2F',
                               'Significant in T1' = '#EBB035',
                               'Significant in T5' = '#06A2CB'), 
                    breaks = c('Significant in T1 and T5',
                               'Significant in T1',
                               'Significant in T5')) +
  scale_shape_manual(values = c('Circ' = 24, 'Triang' = 25),
                     breaks = c('Circ', 'Triang'),
                     labels = c('Increased', 'Decreased')) +
  coord_flip() +
  NULL
plot_heat  

pdf('../Output_images/Fig6.pdf', paper = 'A4', width = 20, height = 29.7)
plot_heat
dev.off()

rm(df2)

#####

df15 <- dcast(data = df[,c(1,7)], formula = df$rwNames ~ df$source)

area1 = as.integer(table(df15$Monomer))
area2 = as.integer(table(df15$`Monomer + LPS`))
area3 = as.integer(table(df15$PFF))
area4 = as.integer(table(df15$`PFF + LPS`))

n12 <- as.integer(sum(df15$`df$rwNames`[!is.na(df15$Monomer)] %in% df15$`df$rwNames`[!is.na(df15$`Monomer + LPS`)]))
n13 <- as.integer(sum(df15$`df$rwNames`[!is.na(df15$Monomer)] %in% df15$`df$rwNames`[!is.na(df15$PFF)]))
n14 <- as.integer(sum(df15$`df$rwNames`[!is.na(df15$Monomer)] %in% df15$`df$rwNames`[!is.na(df15$`PFF + LPS`)]))
n23 <- as.integer(sum(df15$`df$rwNames`[!is.na(df15$`Monomer + LPS`)] %in% df15$`df$rwNames`[!is.na(df15$PFF)]))
n24 <- as.integer(sum(df15$`df$rwNames`[!is.na(df15$`Monomer + LPS`)] %in% df15$`df$rwNames`[!is.na(df15$`PFF + LPS`)]))
n34 <- as.integer(sum(df15$`df$rwNames`[!is.na(df15$PFF)] %in% df15$`df$rwNames`[!is.na(df15$`PFF + LPS`)]))

n123 <- as.integer(sum(df15$`df$rwNames`[!is.na(df15$Monomer)] %in% df15$`df$rwNames`[!is.na(df15$`Monomer + LPS`)] 
                       & df15$`df$rwNames`[!is.na(df15$Monomer)] %in% df15$`df$rwNames`[!is.na(df15$PFF)]))

n124 <- as.integer(sum(df15$`df$rwNames`[!is.na(df15$Monomer)] %in% df15$`df$rwNames`[!is.na(df15$`Monomer + LPS`)] 
                       & df15$`df$rwNames`[!is.na(df15$Monomer)] %in% df15$`df$rwNames`[!is.na(df15$`PFF + LPS`)]))

n134 <- as.integer(sum(df15$`df$rwNames`[!is.na(df15$Monomer)] %in% df15$`df$rwNames`[!is.na(df15$PFF)] 
                       & df15$`df$rwNames`[!is.na(df15$Monomer)] %in% df15$`df$rwNames`[!is.na(df15$`PFF + LPS`)]))

n234 <- as.integer(sum(df15$`df$rwNames`[!is.na(df15$`Monomer + LPS`)] %in% df15$`df$rwNames`[!is.na(df15$PFF)] 
                       & df15$`df$rwNames`[!is.na(df15$`Monomer + LPS`)] %in% df15$`df$rwNames`[!is.na(df15$`PFF + LPS`)]))

df16 <- df15[,-c(2:3)]

df16[2:5][!is.na(df16[2:5])] <- '1'
df16[2:5][is.na(df16[2:5])] <- '0'

df16$Monomer <- as.numeric(df16$Monomer)
df16$`Monomer + LPS` <- as.numeric(df16$`Monomer + LPS`)
df16$PFF <- as.numeric(df16$PFF)
df16$`PFF + LPS` <- as.numeric(df16$`PFF + LPS`)

n1234 <- sum(table(which(rowSums(df16[2:5]) == 4)))

pdf('../Output_images/Supp_venn_overlap.pdf', paper = 'A4r', width = 29.7, height = 20)
draw.quad.venn(area1,
               area2,
               area3,
               area4,
               n12,
               n13,
               n14,
               n23,
               n24,
               n34,
               n123,
               n124,
               n134,
               n234,
               n1234, 
               category = c("Monomer", "Monomer + LPS", "PFF", "PFF + LPS"),
               fill = c("orange", "red", "green", "blue"),
               lty = "dashed",
               cex = 2,
               cat.cex = 2,
               cat.col = c("orange", "red", "green", "blue"))
dev.off()

#####

demovir <- read.csv('../Input_files/DemoVir_assignments.txt', header = T, stringsAsFactors = F, check.names = F, sep = '\t')
colnames(demovir)[1] <- 'Sequence_ID'
demovir$Family <- ifelse(demovir$Percent_of_votes < 50 | is.na(demovir$Percent_of_votes), 'Unassigned', demovir$Family)
demovir$Family <- ifelse(demovir$Family %in% c('Siphoviridae', 'Myoviridae', 'Podoviridae', 'Microviridae', 'Unassigned'), demovir$Family, 'Unassigned')
demovir <- demovir[,-c(2:3,5)]
colnames(demovir)[1] <- 'Genome'

VCs <- read.csv('../Input_files/ratPD_VCs.csv', stringsAsFactors = F, header = T)
VCs <- merge(VCs, demovir, all = T)
VCs <- VCs[!duplicated(VCs$Genome),]
VCs$VC[is.na(VCs$VC)] <- VCs$Genome[is.na(VCs$VC)]
VCs <- VCs[order(VCs$Family),]
VCs$Family[is.na(VCs$Family)] <- 'Unassigned'
VCs <- VCs[!duplicated(VCs$VC),]

taxa <- data.frame(stringsAsFactors = F, rwNames = VCs$VC, Family = VCs$Family)

taxa <- merge(df, taxa, all.x = T)
taxa$Family[is.na(taxa$Family)] <- 'Unassigned'

taxa <- taxa[,c(1,9)]
taxa$rwNames <- factor(taxa$rwNames, levels = unique(taxa$rwNames))

ha <- HeatmapAnnotation(Taxa = taxa$Family, height = unit(30, 'cm'))
numbs <- c(1:nrow(taxa))

mtrx <- matrix(numbs, nrow = nrow(taxa), ncol = nrow(taxa))

cols_1 <- as.vector(jcolors('pal2'))
cols_2 <- list('Viral Family' = c('Podoviridae' = cols_1[3], 'Myoviridae' = cols_1[2], 'Siphoviridae' = cols_1[4], 'Unassigned' = cols_1[5]))

pdf('../Output_images/Fig6_annotationBar.pdf', paper = 'A4', width = 20, height = 29.7)
Heatmap(mtrx) + rowAnnotation("Viral Family" = taxa$Family, col = cols_2, gp = gpar(col = 'black'))
dev.off()

########################################

### Supplemetary image:

lytic_lysogenic <- read.csv('../Input_files/hmmscan_finalDB_lysoHMMs_eval-5.txt', header = F, stringsAsFactors = F, comment.char = '#')
lytic_lysogenic$V1 <- gsub('  ', ' ', lytic_lysogenic$V1)
lytic_lysogenic$V1 <- gsub('  ', ' ', lytic_lysogenic$V1)
lytic_lysogenic$V1 <- gsub('  ', ' ', lytic_lysogenic$V1)
lytic_lysogenic$V1 <- gsub('  ', ' ', lytic_lysogenic$V1)
lytic_lysogenic$V1 <- gsub('  ', ' ', lytic_lysogenic$V1)
lytic_lysogenic$V1 <- gsub('  ', ' ', lytic_lysogenic$V1)
lytic_lysogenic$V1 <- gsub('  ', ' ', lytic_lysogenic$V1)
lytic_lysogenic$V1 <- gsub('  ', ' ', lytic_lysogenic$V1)
lytic_lysogenic$V1 <- gsub('  ', ' ', lytic_lysogenic$V1)
lytic_lysogenic <- as.data.frame( stringr::str_split_fixed(lytic_lysogenic$V1, ' ', 19)  )

lytic_lysogenic$V2 <- gsub(pattern = '_[^_]*$', replacement = '', x = lytic_lysogenic$V3)

lytic_lysogenic <-  data.frame(stringsAsFactors = F, Contig = lytic_lysogenic$V2, Life = 'Lysogenic')

demovir <- read.csv('../Input_files/DemoVir_assignments.txt', header = T, stringsAsFactors = F, check.names = F, sep = '\t')
colnames(demovir)[1] <- 'Sequence_ID'
demovir$Family <- ifelse(demovir$Percent_of_votes < 50 | is.na(demovir$Percent_of_votes), 'Unassigned', demovir$Family)
demovir$Family <- ifelse(demovir$Family %in% c('Siphoviridae', 'Myoviridae', 'Podoviridae', 'Microviridae', 'Unassigned'), demovir$Family, 'Unassigned')
demovir <- demovir[,-c(2:3,5)]
colnames(demovir)[1] <- 'Contig'

df <- merge(demovir, lytic_lysogenic, all = T)

vc <- read.csv('../Input_files/ratPD_VCs.csv', header = T, stringsAsFactors = F)
colnames(vc)[2] <- 'Contig'

df2 <- merge(df, vc, all = T)
df2 <- df2[order(df2$Family), ]
df2 <- df2[order(df2$Life), ]
df2 <- df2[order(df2$VC, decreasing = T), ]

df2$VC[is.na(df2$VC)] <- df2$Contig[is.na(df2$VC)]
df2$Life[is.na(df2$Life)] <- 'Lytic'
df2$Family[is.na(df2$Family)] <- 'Unassigned'

df3 <- df2[!duplicated(df2$VC), ]

rm(lytic_lysogenic, demovir, df2, df, vc)

df3 <- df3[,-c(1)]

rdCount <- read.csv('../Input_files/VC_counts_table.csv', header = T, row.names = 1, stringsAsFactors = F)

rdCount_rel <- as.data.frame(t(make_relative(as.matrix(t(rdCount)))))

rdCount_rel$VC <- rownames(rdCount_rel)

rdCount_rel_life <- merge(rdCount_rel, df3, all.x = T)
rdCount_rel_life$Family <- NULL
rdCount_rel_life$Life[is.na(rdCount_rel_life$Life)] <- 'Lytic'

agg_rel_by_life <- aggregate(rdCount_rel_life[2:(ncol(rdCount_rel_life) -1)], by = list(rdCount_rel_life$Life), FUN = sum)

mlt <- melt(agg_rel_by_life)

meta <- read.csv('../Input_files/WGS_metadata.csv', stringsAsFactors = F)

colnames(mlt)[2] <- 'WGS_ID'

mrg <- merge(mlt, meta, all = T)

mrg$WGS_ID <- as.character(mrg$WGS_ID)
mrg$Group.1 <- as.character(mrg$Group.1)
mrg$value <- as.numeric(as.character(mrg$value))
mrg$Treatment <- as.character(mrg$Treatment)
mrg$Cage <- as.character(mrg$Cage)
mrg$Rat <- as.character(mrg$Rat)
mrg$Timepoint <- as.character(mrg$Timepoint)

lytic <- mrg[which(mrg$Group.1 == 'Lytic'), ]
lysogenic <- mrg[which(mrg$Group.1 == 'Lysogenic'), ]

lytic$Treatment <- factor(lytic$Treatment, levels = c('Sham', 'LPS', 'Monomer', 'Monomer + LPS', 'PFF', 'PFF + LPS'))
lysogenic$Treatment <- factor(lysogenic$Treatment, levels = c('Sham', 'LPS', 'Monomer', 'Monomer + LPS', 'PFF', 'PFF + LPS'))

my_comps1 <- list(c('Sham', 'LPS'), c('Sham', 'Monomer'), c('Sham', 'Monomer + LPS'), c('Sham', 'PFF'), c('Sham', 'PFF + LPS'))
my_comps2 <- list(c('Base', 'T1'), c('Base', 'T5'), c('T1', 'T5'))
my_comps3 <- list(c('Lytic', 'Lysogenic'))

###

cols_b <- c('#7FFF00', '#FC4ECF', '#4DC6E2')

col_d <- as.vector(jcolors('pal6'))

plot_a <- ggplot(lysogenic, aes(Timepoint, value)) +
  geom_boxplot(aes(fill = Timepoint), outlier.shape = 15) +
  geom_jitter(alpha = 0.3) +
  stat_compare_means(label.y = 1) +
  stat_compare_means(comparisons = my_comps2) +
  theme_classic() +
  guides(fill = F) +
  labs(x = '', y = 'Relative abundance\nLysogenic phage') +
  scale_fill_manual(values = cols_b) +
  NULL
plot_a

plot_b <- ggplot(lysogenic, aes(Treatment, value)) +
  geom_boxplot(aes(fill = Treatment), outlier.shape = 15) +
  geom_jitter(alpha = 0.3) +
  stat_compare_means(label.y = 1.2) +
  stat_compare_means(comparisons = my_comps1) +
  theme_classic() +
  guides(fill = F) +
  theme(axis.text.x = element_text(angle = 45, hjust = 1)) +
  labs(x = '', y = 'Relative abundance\nLysogenic phage') +
  scale_fill_manual(values = col_d) +
  NULL
plot_b

corrected_test <- compare_means(formula = value ~ Treatment, data = lytic, p.adjust.method = 'bonferroni')
corrected_test <- corrected_test[,c(2:3,6,5,7)]
colnames(corrected_test) <- c('Group 1', 'Group 2', 'P-value', 'Bonferroni\nP-value', 'Significant')

corrected_test_stat <- ggtexttable(corrected_test, theme = ttheme('lBlack'))

pdf('../Output_images/Supp_lyso_treatments.pdf', paper = 'A4', width = 20, height = 29.7)
corrected_test_stat
dev.off()

comb_1 <- ggarrange(plot_a, plot_b, nrow = 1, labels = c('a', 'b'))

pdf('../Output_images/Supp_lyso_plots.pdf', paper = 'A4r', width = 29.7, height = 20)
comb_1
dev.off()

plot_d <- ggplot(lysogenic, aes(Treatment, value)) +
  geom_boxplot(aes(fill = Treatment, color = Timepoint), outlier.shape = 15, lwd = 0.5) +
  geom_jitter(alpha = 0.3) +
  stat_compare_means(label.y = 1.2) +
  stat_compare_means(comparisons = my_comps1) +
  theme_classic() +
  #guides(fill = F) +
  theme(axis.text.x = element_text(angle = 45, hjust = 1)) +
  labs(x = '', y = 'Relative abundance\nLysogenic phage', color = 'Time point') +
  scale_fill_manual(values = col_d) +
  scale_color_manual(values = cols_b) +
  NULL
plot_d

pdf('../Output_images/Supp_lysoTreatment_plots.pdf', paper = 'A4r', width = 29.7, height = 20)
plot_d
dev.off()

###

rdCount_rel_life <- merge(rdCount_rel, df3, all.x = T)
rdCount_rel_life$Life <- NULL
rdCount_rel_life$Family[is.na(rdCount_rel_life$Family)] <- 'Unassigned'

agg_rel_by_life <- aggregate(rdCount_rel_life[2:(ncol(rdCount_rel_life) -1)], by = list(rdCount_rel_life$Family), FUN = sum)

mlt <- melt(agg_rel_by_life)

meta <- read.csv('../Input_files/WGS_metadata.csv', stringsAsFactors = F)

colnames(mlt)[2] <- 'WGS_ID'

mrg <- merge(mlt, meta, all = T)

mrg$WGS_ID <- as.character(mrg$WGS_ID)
mrg$Group.1 <- as.character(mrg$Group.1)
mrg$value <- as.numeric(as.character(mrg$value))
mrg$Treatment <- as.character(mrg$Treatment)
mrg$Cage <- as.character(mrg$Cage)
mrg$Rat <- as.character(mrg$Rat)
mrg$Timepoint <- as.character(mrg$Timepoint)

mrg$Group.1 <- factor(mrg$Group.1, levels = c('Siphoviridae', 'Unassigned', 'Myoviridae', 'Podoviridae', 'Microviridae'))

my_comps4 <- list(c('Siphoviridae', 'Unassigned'), c('Siphoviridae', 'Myoviridae'), c('Siphoviridae', 'Podoviridae'), c('Siphoviridae', 'Microviridae'))

cols_e <- as.vector(jcolors('pal2'))

plot_c <- ggplot(mrg, aes(Group.1, value)) +
  geom_boxplot(aes(fill = Group.1), outlier.shape = 15) +
  geom_jitter(alpha = 0.3) +
  stat_compare_means(label.y = 0.95) +
  #stat_compare_means(comparisons = my_comps4) +
  theme_classic() +
  guides(fill = F) +
  theme(axis.text.x = element_text(angle = 45, hjust = 1)) +
  labs(x = '', y = 'Relative abundance\nViral families') +
  scale_fill_manual(values = c('Microviridae' = cols_e[1],
                               'Myoviridae' = cols_e[2],
                               'Podoviridae' = cols_e[3],
                               'Siphoviridae' = cols_e[4],
                               'Unassigned' = cols_e[5])) +
  NULL
plot_c

pdf('../Output_images/Supp_relAbund_WGStaxa.pdf', paper = 'A4r', width = 29.7, height = 20)
plot_c
dev.off()
