# Supplementary material for: Alpha-synuclein alters the faecal viromes of rats in a gut-initiated model of Parkinson’s disease
Source: Commun Biol. 2021 Sep 29;4:1140. doi: 10.1038/s42003-021-02666-1 (PMC8481466; doi:10.1038/s42003-021-02666-1)
Supplement: Supplementary file 3 — Supplementary data [file 42003_2021_2666_MOESM3_ESM.zip › Supp_data_RatPD_wDarkMatter/Input_files/Bed/C13-R2-Base_S13_combined_cov.txt]

Rat_10_NODE_1_length_291209_cov_25.428169	0	291209	4	406	291209	0.0013942
Rat_10_NODE_16_length_36201_cov_10.829414	0	36201	6	605	36201	0.0167122
Rat_10_NODE_18_length_33311_cov_15.387539	0	33311	4	396	33311	0.0118880
Rat_10_NODE_20_length_31020_cov_276.008623	0	31020	0	0	31020	0.0000000
Rat_10_NODE_28_length_28132_cov_6.670798	0	28132	0	0	28132	0.0000000
Rat_10_NODE_31_length_26061_cov_6.322233	0	26061	8	722	26061	0.0277042
Rat_10_NODE_41_length_20006_cov_7.481029	0	20006	87	7132	20006	0.3564931
Rat_10_NODE_42_length_19794_cov_5.045646	0	19794	10	1204	19794	0.0608265
Rat_10_NODE_52_length_16365_cov_139.531637	0	16365	0	0	16365	0.0000000
Rat_10_NODE_54_length_16036_cov_10.594805	0	16036	0	0	16036	0.0000000
Rat_10_NODE_58_length_15138_cov_17.465624	0	15138	0	0	15138	0.0000000
Rat_10_NODE_67_length_13772_cov_7.409127	0	13772	0	0	13772	0.0000000
Rat_10_NODE_83_length_11971_cov_7.024085	0	11971	49	4059	11971	0.3390694
Rat_10_NODE_86_length_11428_cov_7.919283	0	11428	2	119	11428	0.0104130
Rat_10_NODE_93_length_11013_cov_4.923617	0	11013	362	10225	11013	0.9284482
Rat_10_NODE_105_length_9964_cov_4.014129	0	9964	2	218	9964	0.0218788
Rat_10_NODE_114_length_9472_cov_35.509823	0	9472	9	1119	9472	0.1181377
Rat_10_NODE_117_length_9307_cov_9.685906	0	9307	0	0	9307	0.0000000
Rat_10_NODE_119_length_9251_cov_6.196607	0	9251	2	189	9251	0.0204302
Rat_10_NODE_122_length_9191_cov_6.432574	0	9191	4	489	9191	0.0532042
Rat_10_NODE_125_length_8917_cov_6.028549	0	8917	5	742	8917	0.0832118
Rat_10_NODE_127_length_8832_cov_7.114504	0	8832	0	0	8832	0.0000000
Rat_10_NODE_130_length_8788_cov_4.814611	0	8788	0	0	8788	0.0000000
Rat_10_NODE_141_length_8304_cov_10.941326	0	8304	0	0	8304	0.0000000
Rat_10_NODE_145_length_7979_cov_4.435134	0	7979	2	261	7979	0.0327109
Rat_10_NODE_163_length_6970_cov_4.671294	0	6970	0	0	6970	0.0000000
Rat_10_NODE_167_length_6824_cov_3.790368	0	6824	3	262	6824	0.0383939
Rat_10_NODE_175_length_6551_cov_7.807266	0	6551	0	0	6551	0.0000000
Rat_10_NODE_177_length_6354_cov_6.031751	0	6354	0	0	6354	0.0000000
Rat_10_NODE_180_length_6298_cov_2.652891	0	6298	0	0	6298	0.0000000
Rat_10_NODE_181_length_6272_cov_4.757600	0	6272	3	456	6272	0.0727041
Rat_10_NODE_186_length_6077_cov_15.630854	0	6077	0	0	6077	0.0000000
Rat_10_NODE_187_length_6046_cov_3.836087	0	6046	2	294	6046	0.0486272
Rat_10_NODE_188_length_6039_cov_5.915608	0	6039	0	0	6039	0.0000000
Rat_10_NODE_197_length_5821_cov_8.571106	0	5821	4	344	5821	0.0590964
Rat_10_NODE_199_length_5810_cov_4.469157	0	5810	2	167	5810	0.0287435
Rat_10_NODE_200_length_5804_cov_6.402157	0	5804	2	302	5804	0.0520331
Rat_10_NODE_201_length_5791_cov_9.965132	0	5791	3	391	5791	0.0675186
Rat_10_NODE_202_length_5776_cov_4.715959	0	5776	0	0	5776	0.0000000
Rat_10_NODE_204_length_5614_cov_4.804461	0	5614	2	292	5614	0.0520128
Rat_10_NODE_211_length_5508_cov_3.601320	0	5508	5	561	5508	0.1018519
Rat_10_NODE_216_length_5470_cov_100.697507	0	5470	0	0	5470	0.0000000
Rat_10_NODE_220_length_5441_cov_11.223357	0	5441	0	0	5441	0.0000000
Rat_10_NODE_222_length_5365_cov_5.272505	0	5365	0	0	5365	0.0000000
Rat_10_NODE_229_length_5213_cov_4.759984	0	5213	2	222	5213	0.0425858
Rat_10_NODE_237_length_5030_cov_3.745930	0	5030	0	0	5030	0.0000000
Rat_10_NODE_242_length_4955_cov_5.228776	0	4955	0	0	4955	0.0000000
Rat_10_NODE_246_length_4904_cov_3.737059	0	4904	2	203	4904	0.0413948
Rat_10_NODE_257_length_4721_cov_4.821046	0	4721	2	230	4721	0.0487185
Rat_10_NODE_271_length_4456_cov_8.659396	0	4456	2	300	4456	0.0673250
Rat_10_NODE_324_length_3757_cov_3.962453	0	3757	4	430	3757	0.1144530
Rat_10_NODE_326_length_3736_cov_4.241239	0	3736	2	300	3736	0.0802998
Rat_10_NODE_330_length_3693_cov_6.601979	0	3693	0	0	3693	0.0000000
Rat_10_NODE_336_length_3622_cov_3.884777	0	3622	0	0	3622	0.0000000
Rat_10_NODE_337_length_3600_cov_6.839774	0	3600	0	0	3600	0.0000000
Rat_10_NODE_338_length_3592_cov_3.125530	0	3592	2	300	3592	0.0835189
Rat_10_NODE_357_length_3446_cov_17.765556	0	3446	0	0	3446	0.0000000
Rat_10_NODE_362_length_3386_cov_2.622336	0	3386	0	0	3386	0.0000000
Rat_10_NODE_368_length_3349_cov_4.538251	0	3349	0	0	3349	0.0000000
Rat_10_NODE_373_length_3330_cov_4.405802	0	3330	0	0	3330	0.0000000
Rat_10_NODE_379_length_3302_cov_3.668925	0	3302	0	0	3302	0.0000000
Rat_10_NODE_380_length_3300_cov_4.542989	0	3300	0	0	3300	0.0000000
Rat_10_NODE_381_length_3299_cov_61.552404	0	3299	0	0	3299	0.0000000
Rat_10_NODE_384_length_3275_cov_3.569565	0	3275	7	851	3275	0.2598473
Rat_10_NODE_410_length_3132_cov_3.926552	0	3132	0	0	3132	0.0000000
Rat_10_NODE_426_length_3034_cov_3.234978	0	3034	0	0	3034	0.0000000
Rat_10_NODE_431_length_2996_cov_2.820469	0	2996	0	0	2996	0.0000000
Rat_10_NODE_434_length_2990_cov_3.696082	0	2990	0	0	2990	0.0000000
Rat_10_NODE_452_length_2934_cov_2.534561	0	2934	41	1756	2934	0.5985003
Rat_10_NODE_454_length_2919_cov_3.360684	0	2919	0	0	2919	0.0000000
Rat_10_NODE_456_length_2907_cov_3.300842	0	2907	4	394	2907	0.1355349
Rat_10_NODE_458_length_2897_cov_4.383885	0	2897	2	226	2897	0.0780117
Rat_10_NODE_459_length_2895_cov_3.421831	0	2895	0	0	2895	0.0000000
Rat_10_NODE_462_length_2891_cov_1.875529	0	2891	0	0	2891	0.0000000
Rat_10_NODE_475_length_2830_cov_5.544144	0	2830	0	0	2830	0.0000000
Rat_10_NODE_483_length_2795_cov_8.123723	0	2795	4	339	2795	0.1212880
Rat_10_NODE_487_length_2773_cov_3.786608	0	2773	0	0	2773	0.0000000
Rat_10_NODE_495_length_2730_cov_4.515140	0	2730	3	267	2730	0.0978022
Rat_10_NODE_498_length_2718_cov_3.066466	0	2718	0	0	2718	0.0000000
Rat_10_NODE_505_length_2689_cov_5.410782	0	2689	0	0	2689	0.0000000
Rat_10_NODE_512_length_2646_cov_3.008491	0	2646	2	260	2646	0.0982615
Rat_10_NODE_517_length_2614_cov_4.516608	0	2614	0	0	2614	0.0000000
Rat_10_NODE_519_length_2586_cov_3.314895	0	2586	0	0	2586	0.0000000
Rat_10_NODE_535_length_2505_cov_9.216327	0	2505	0	0	2505	0.0000000
Rat_10_NODE_539_length_2498_cov_2.679083	0	2498	0	0	2498	0.0000000
Rat_10_NODE_552_length_2458_cov_2.986683	0	2458	0	0	2458	0.0000000
Rat_10_NODE_555_length_2452_cov_2.024614	0	2452	0	0	2452	0.0000000
Rat_10_NODE_558_length_2440_cov_4.009224	0	2440	0	0	2440	0.0000000
Rat_10_NODE_559_length_2440_cov_2.819287	0	2440	0	0	2440	0.0000000
Rat_10_NODE_569_length_2416_cov_2.370606	0	2416	0	0	2416	0.0000000
Rat_10_NODE_573_length_2410_cov_2.156688	0	2410	0	0	2410	0.0000000
Rat_10_NODE_583_length_2367_cov_3.070934	0	2367	0	0	2367	0.0000000
Rat_10_NODE_592_length_2341_cov_2.639983	0	2341	2	302	2341	0.1290047
Rat_10_NODE_596_length_2325_cov_2.844493	0	2325	2	258	2325	0.1109677
Rat_10_NODE_603_length_2292_cov_7.648190	0	2292	0	0	2292	0.0000000
Rat_10_NODE_609_length_2282_cov_2.588684	0	2282	0	0	2282	0.0000000
Rat_10_NODE_622_length_2242_cov_6.480110	0	2242	0	0	2242	0.0000000
Rat_10_NODE_624_length_2233_cov_2.428834	0	2233	0	0	2233	0.0000000
Rat_10_NODE_631_length_2220_cov_2.568129	0	2220	0	0	2220	0.0000000
Rat_10_NODE_643_length_2187_cov_4.473265	0	2187	2	189	2187	0.0864198
Rat_10_NODE_658_length_2150_cov_2.274940	0	2150	2	175	2150	0.0813954
Rat_10_NODE_660_length_2143_cov_2.648946	0	2143	4	257	2143	0.1199253
Rat_10_NODE_668_length_2124_cov_2.512325	0	2124	0	0	2124	0.0000000
Rat_10_NODE_669_length_2119_cov_2.500484	0	2119	2	256	2119	0.1208117
Rat_10_NODE_678_length_2103_cov_2.721191	0	2103	4	508	2103	0.2415597
Rat_10_NODE_681_length_2096_cov_3.280255	0	2096	0	0	2096	0.0000000
Rat_10_NODE_688_length_2081_cov_2.649062	0	2081	0	0	2081	0.0000000
Rat_10_NODE_692_length_2073_cov_2.574331	0	2073	0	0	2073	0.0000000
Rat_10_NODE_694_length_2069_cov_6.280040	0	2069	897	1929	2069	0.9323345
Rat_10_NODE_708_length_2030_cov_1.870380	0	2030	0	0	2030	0.0000000
Rat_10_NODE_717_length_1999_cov_2.420267	0	1999	2	218	1999	0.1090545
Rat_10_NODE_721_length_1992_cov_3.101704	0	1992	0	0	1992	0.0000000
Rat_10_NODE_722_length_1983_cov_2.270747	0	1983	2	301	1983	0.1517902
Rat_10_NODE_733_length_1964_cov_4.617077	0	1964	0	0	1964	0.0000000
Rat_10_NODE_735_length_1963_cov_4.972222	0	1963	0	0	1963	0.0000000
Rat_10_NODE_743_length_1947_cov_3.079281	0	1947	0	0	1947	0.0000000
Rat_10_NODE_751_length_1926_cov_3.381080	0	1926	0	0	1926	0.0000000
Rat_10_NODE_752_length_1923_cov_5.726445	0	1923	0	0	1923	0.0000000
Rat_10_NODE_756_length_1916_cov_19.282644	0	1916	0	0	1916	0.0000000
Rat_10_NODE_770_length_1885_cov_8.627869	0	1885	0	0	1885	0.0000000
Rat_10_NODE_771_length_1885_cov_2.287978	0	1885	2	301	1885	0.1596817
Rat_10_NODE_773_length_1884_cov_2.683434	0	1884	0	0	1884	0.0000000
Rat_10_NODE_782_length_1867_cov_3.746689	0	1867	0	0	1867	0.0000000
Rat_10_NODE_783_length_1867_cov_3.305740	0	1867	0	0	1867	0.0000000
Rat_10_NODE_791_length_1855_cov_2.785000	0	1855	0	0	1855	0.0000000
Rat_10_NODE_795_length_1852_cov_2.225376	0	1852	0	0	1852	0.0000000
Rat_10_NODE_801_length_1842_cov_2.294908	0	1842	0	0	1842	0.0000000
Rat_10_NODE_813_length_1825_cov_5.155932	0	1825	0	0	1825	0.0000000
Rat_10_NODE_832_length_1794_cov_3.815411	0	1794	0	0	1794	0.0000000
Rat_10_NODE_842_length_1781_cov_2.268830	0	1781	0	0	1781	0.0000000
Rat_10_NODE_848_length_1772_cov_2.970879	0	1772	0	0	1772	0.0000000
Rat_10_NODE_850_length_1770_cov_13.151603	0	1770	0	0	1770	0.0000000
Rat_10_NODE_857_length_1757_cov_16.886604	0	1757	0	0	1757	0.0000000
Rat_10_NODE_861_length_1754_cov_3.676280	0	1754	0	0	1754	0.0000000
Rat_10_NODE_863_length_1752_cov_2.898055	0	1752	1	150	1752	0.0856164
Rat_10_NODE_871_length_1740_cov_4.928190	0	1740	2	145	1740	0.0833333
Rat_10_NODE_873_length_1738_cov_3.058229	0	1738	4	372	1738	0.2140391
Rat_10_NODE_882_length_1726_cov_9.513465	0	1726	0	0	1726	0.0000000
Rat_10_NODE_887_length_1719_cov_4.203726	0	1719	0	0	1719	0.0000000
Rat_10_NODE_895_length_1709_cov_2.334341	0	1709	0	0	1709	0.0000000
Rat_10_NODE_896_length_1709_cov_2.296252	0	1709	2	267	1709	0.1562317
Rat_10_NODE_910_length_1693_cov_3.321123	0	1693	17	1346	1693	0.7950384
Rat_10_NODE_918_length_1676_cov_4.587909	0	1676	0	0	1676	0.0000000
Rat_10_NODE_922_length_1673_cov_2.066749	0	1673	0	0	1673	0.0000000
Rat_10_NODE_927_length_1669_cov_3.200743	0	1669	0	0	1669	0.0000000
Rat_10_NODE_929_length_1667_cov_5.028536	0	1667	0	0	1667	0.0000000
Rat_10_NODE_931_length_1667_cov_3.119727	0	1667	0	0	1667	0.0000000
Rat_10_NODE_942_length_1658_cov_2.504679	0	1658	1	150	1658	0.0904704
Rat_10_NODE_960_length_1622_cov_3.688577	0	1622	0	0	1622	0.0000000
Rat_10_NODE_961_length_1621_cov_2.865900	0	1621	6	526	1621	0.3244911
Rat_10_NODE_972_length_1607_cov_10.807345	0	1607	0	0	1607	0.0000000
Rat_10_NODE_973_length_1606_cov_5.389426	0	1606	0	0	1606	0.0000000
Rat_10_NODE_984_length_1596_cov_3.891629	0	1596	2	293	1596	0.1835840
Rat_10_NODE_998_length_1584_cov_4.098103	0	1584	0	0	1584	0.0000000
Rat_10_NODE_1007_length_1579_cov_2.775591	0	1579	0	0	1579	0.0000000
Rat_10_NODE_1010_length_1574_cov_2.141540	0	1574	0	0	1574	0.0000000
Rat_10_NODE_1025_length_1560_cov_7.949502	0	1560	0	0	1560	0.0000000
Rat_10_NODE_1028_length_1559_cov_2.175532	0	1559	0	0	1559	0.0000000
Rat_10_NODE_1029_length_1558_cov_3.456420	0	1558	2	256	1558	0.1643132
Rat_10_NODE_1037_length_1554_cov_1.741828	0	1554	0	0	1554	0.0000000
Rat_10_NODE_1039_length_1552_cov_3.728791	0	1552	0	0	1552	0.0000000
Rat_10_NODE_1040_length_1552_cov_2.633267	0	1552	0	0	1552	0.0000000
Rat_10_NODE_1041_length_1551_cov_2.082219	0	1551	0	0	1551	0.0000000
Rat_10_NODE_1050_length_1542_cov_2.048420	0	1542	0	0	1542	0.0000000
Rat_10_NODE_1054_length_1538_cov_1.973702	0	1538	0	0	1538	0.0000000
Rat_10_NODE_1065_length_1528_cov_3.551935	0	1528	2	301	1528	0.1969895
Rat_10_NODE_1069_length_1522_cov_3.498296	0	1522	0	0	1522	0.0000000
Rat_10_NODE_1074_length_1514_cov_5.260452	0	1514	0	0	1514	0.0000000
Rat_10_NODE_1100_length_1495_cov_3.003472	0	1495	0	0	1495	0.0000000
Rat_10_NODE_1102_length_1494_cov_4.079222	0	1494	1	151	1494	0.1010709
Rat_10_NODE_1119_length_1484_cov_2.237929	0	1484	0	0	1484	0.0000000
Rat_10_NODE_1122_length_1481_cov_4.357644	0	1481	0	0	1481	0.0000000
Rat_10_NODE_1139_length_1471_cov_3.326977	0	1471	0	0	1471	0.0000000
Rat_10_NODE_1146_length_1466_cov_3.708009	0	1466	2	299	1466	0.2039564
Rat_10_NODE_1151_length_1465_cov_2.274468	0	1465	2	219	1465	0.1494881
Rat_10_NODE_1154_length_1463_cov_3.263494	0	1463	0	0	1463	0.0000000
Rat_10_NODE_1170_length_1451_cov_4.811605	0	1451	0	0	1451	0.0000000
Rat_10_NODE_1172_length_1450_cov_3.247312	0	1450	0	0	1450	0.0000000
Rat_10_NODE_1185_length_1434_cov_3.574329	0	1434	2	95	1434	0.0662483
Rat_10_NODE_1201_length_1419_cov_2.110704	0	1419	0	0	1419	0.0000000
Rat_10_NODE_1203_length_1415_cov_3.869118	0	1415	0	0	1415	0.0000000
Rat_10_NODE_1222_length_1398_cov_2.997022	0	1398	0	0	1398	0.0000000
Rat_10_NODE_1223_length_1398_cov_2.320179	0	1398	3	415	1398	0.2968526
Rat_10_NODE_1226_length_1395_cov_1.755970	0	1395	0	0	1395	0.0000000
Rat_10_NODE_1229_length_1393_cov_3.459641	0	1393	0	0	1393	0.0000000
Rat_10_NODE_1231_length_1393_cov_2.966368	0	1393	10	652	1393	0.4680546
Rat_10_NODE_1239_length_1386_cov_4.019534	0	1386	0	0	1386	0.0000000
Rat_10_NODE_1248_length_1374_cov_2.053071	0	1374	0	0	1374	0.0000000
Rat_10_NODE_1258_length_1368_cov_3.562833	0	1368	1	151	1368	0.1103801
Rat_10_NODE_1263_length_1365_cov_3.161069	0	1365	0	0	1365	0.0000000
Rat_10_NODE_1273_length_1361_cov_1.542879	0	1361	0	0	1361	0.0000000
Rat_10_NODE_1276_length_1359_cov_2.000767	0	1359	2	180	1359	0.1324503
Rat_10_NODE_1309_length_1329_cov_6.473312	0	1329	0	0	1329	0.0000000
Rat_10_NODE_1310_length_1329_cov_3.972527	0	1329	2	301	1329	0.2264861
Rat_10_NODE_1311_length_1329_cov_3.682889	0	1329	0	0	1329	0.0000000
Rat_10_NODE_1313_length_1329_cov_1.782575	0	1329	0	0	1329	0.0000000
Rat_10_NODE_1329_length_1318_cov_2.323040	0	1318	2	153	1318	0.1160850
Rat_10_NODE_1332_length_1316_cov_4.426646	0	1316	0	0	1316	0.0000000
Rat_10_NODE_1357_length_1306_cov_1.538769	0	1306	0	0	1306	0.0000000
Rat_10_NODE_1376_length_1294_cov_3.589185	0	1294	0	0	1294	0.0000000
Rat_10_NODE_1377_length_1294_cov_2.379338	0	1294	17	774	1294	0.5981453
Rat_10_NODE_1391_length_1287_cov_3.290584	0	1287	0	0	1287	0.0000000
Rat_10_NODE_1392_length_1287_cov_3.060877	0	1287	0	0	1287	0.0000000
Rat_10_NODE_1404_length_1282_cov_1.677262	0	1282	0	0	1282	0.0000000
Rat_10_NODE_1408_length_1279_cov_2.435458	0	1279	0	0	1279	0.0000000
Rat_10_NODE_1418_length_1272_cov_2.542317	0	1272	0	0	1272	0.0000000
Rat_10_NODE_1444_length_1254_cov_3.972477	0	1254	0	0	1254	0.0000000
Rat_10_NODE_1445_length_1254_cov_3.844037	0	1254	0	0	1254	0.0000000
Rat_10_NODE_1458_length_1249_cov_1.356784	0	1249	0	0	1249	0.0000000
Rat_10_NODE_1460_length_1247_cov_3.787752	0	1247	0	0	1247	0.0000000
Rat_10_NODE_1466_length_1245_cov_1.576471	0	1245	0	0	1245	0.0000000
Rat_10_NODE_1472_length_1241_cov_1.543845	0	1241	0	0	1241	0.0000000
Rat_10_NODE_1486_length_1232_cov_3.449448	0	1232	0	0	1232	0.0000000
Rat_10_NODE_1487_length_1232_cov_2.297366	0	1232	2	145	1232	0.1176948
Rat_10_NODE_1490_length_1231_cov_3.073129	0	1231	0	0	1231	0.0000000
Rat_10_NODE_1495_length_1228_cov_3.007673	0	1228	0	0	1228	0.0000000
Rat_10_NODE_1498_length_1227_cov_2.773038	0	1227	0	0	1227	0.0000000
Rat_10_NODE_1499_length_1227_cov_2.520478	0	1227	0	0	1227	0.0000000
Rat_10_NODE_1530_length_1212_cov_2.210026	0	1212	0	0	1212	0.0000000
Rat_10_NODE_1537_length_1207_cov_2.039931	0	1207	0	0	1207	0.0000000
Rat_10_NODE_1551_length_1200_cov_2.317031	0	1200	0	0	1200	0.0000000
Rat_10_NODE_1566_length_1195_cov_2.100000	0	1195	0	0	1195	0.0000000
Rat_10_NODE_1578_length_1187_cov_2.281802	0	1187	0	0	1187	0.0000000
Rat_10_NODE_1582_length_1186_cov_1.880637	0	1186	0	0	1186	0.0000000
Rat_10_NODE_1589_length_1182_cov_1.759539	0	1182	0	0	1182	0.0000000
Rat_10_NODE_1590_length_1180_cov_1.493333	0	1180	0	0	1180	0.0000000
Rat_10_NODE_1593_length_1178_cov_2.907391	0	1178	0	0	1178	0.0000000
Rat_10_NODE_1603_length_1173_cov_3.167263	0	1173	2	287	1173	0.2446718
Rat_10_NODE_1620_length_1166_cov_10.412241	0	1166	0	0	1166	0.0000000
Rat_10_NODE_1634_length_1161_cov_2.056962	0	1161	0	0	1161	0.0000000
Rat_10_NODE_1635_length_1161_cov_1.665461	0	1161	0	0	1161	0.0000000
Rat_10_NODE_1645_length_1155_cov_2.570000	0	1155	0	0	1155	0.0000000
Rat_10_NODE_1646_length_1155_cov_2.264545	0	1155	0	0	1155	0.0000000
Rat_10_NODE_1647_length_1155_cov_1.849091	0	1155	0	0	1155	0.0000000
Rat_10_NODE_1649_length_1154_cov_2.723385	0	1154	0	0	1154	0.0000000
Rat_10_NODE_1656_length_1151_cov_6.403285	0	1151	6	569	1151	0.4943527
Rat_10_NODE_1700_length_1131_cov_4.455390	0	1131	0	0	1131	0.0000000
Rat_10_NODE_1733_length_1114_cov_2.461756	0	1114	0	0	1114	0.0000000
Rat_10_NODE_1768_length_1102_cov_3.713467	0	1102	1	151	1102	0.1370236
Rat_10_NODE_1773_length_1101_cov_2.341300	0	1101	0	0	1101	0.0000000
Rat_10_NODE_1776_length_1099_cov_3.245211	0	1099	0	0	1099	0.0000000
Rat_10_NODE_1809_length_1085_cov_3.099029	0	1085	2	301	1085	0.2774194
Rat_10_NODE_1811_length_1084_cov_2.382896	0	1084	0	0	1084	0.0000000
Rat_10_NODE_1821_length_1080_cov_2.118049	0	1080	0	0	1080	0.0000000
Rat_10_NODE_1834_length_1075_cov_1.153922	0	1075	0	0	1075	0.0000000
Rat_10_NODE_1847_length_1072_cov_2.853491	0	1072	0	0	1072	0.0000000
Rat_10_NODE_1882_length_1059_cov_1.891434	0	1059	0	0	1059	0.0000000
Rat_10_NODE_1891_length_1058_cov_1.718843	0	1058	2	154	1058	0.1455577
Rat_10_NODE_1901_length_1055_cov_1.536000	0	1055	2	258	1055	0.2445498
Rat_10_NODE_1903_length_1054_cov_2.847848	0	1054	0	0	1054	0.0000000
Rat_10_NODE_1912_length_1052_cov_2.327984	0	1052	1	150	1052	0.1425855
Rat_10_NODE_1916_length_1049_cov_2.498994	0	1049	0	0	1049	0.0000000
Rat_10_NODE_1924_length_1047_cov_2.819556	0	1047	0	0	1047	0.0000000
Rat_10_NODE_1927_length_1047_cov_2.596774	0	1047	0	0	1047	0.0000000
Rat_10_NODE_1962_length_1037_cov_2.411405	0	1037	0	0	1037	0.0000000
Rat_10_NODE_1972_length_1036_cov_1.438328	0	1036	1	149	1036	0.1438224
Rat_10_NODE_1980_length_1034_cov_2.208376	0	1034	0	0	1034	0.0000000
Rat_10_NODE_1982_length_1034_cov_1.867211	0	1034	0	0	1034	0.0000000
Rat_10_NODE_1987_length_1033_cov_1.690184	0	1033	0	0	1033	0.0000000
Rat_10_NODE_1993_length_1030_cov_3.501538	0	1030	0	0	1030	0.0000000
Rat_10_NODE_1995_length_1030_cov_2.046154	0	1030	0	0	1030	0.0000000
Rat_10_NODE_1996_length_1029_cov_2.661191	0	1029	0	0	1029	0.0000000
Rat_10_NODE_1999_length_1027_cov_3.407407	0	1027	0	0	1027	0.0000000
Rat_10_NODE_2021_length_1020_cov_2.592746	0	1020	0	0	1020	0.0000000
Rat_10_NODE_2022_length_1020_cov_2.002073	0	1020	0	0	1020	0.0000000
Rat_10_NODE_2033_length_1017_cov_2.087318	0	1017	0	0	1017	0.0000000
Rat_10_NODE_2035_length_1016_cov_3.900104	0	1016	0	0	1016	0.0000000
Rat_10_NODE_2070_length_1007_cov_2.015756	0	1007	0	0	1007	0.0000000
Rat_10_NODE_2071_length_1007_cov_1.368697	0	1007	0	0	1007	0.0000000
Rat_10_NODE_2078_length_1003_cov_20.053797	0	1003	0	0	1003	0.0000000
Rat_11_NODE_4_length_93677_cov_14.324240	0	93677	0	0	93677	0.0000000
Rat_11_NODE_11_length_50810_cov_53.184376	0	50810	36	3937	50810	0.0774847
Rat_11_NODE_12_length_50475_cov_19.597679	0	50475	97	9676	50475	0.1916989
Rat_11_NODE_16_length_39147_cov_29.604855	0	39147	68	7812	39147	0.1995555
Rat_11_NODE_20_length_36800_cov_6.562961	0	36800	10	1261	36800	0.0342663
Rat_11_NODE_22_length_35084_cov_8.129607	0	35084	12	1092	35084	0.0311253
Rat_11_NODE_28_length_31930_cov_7.646024	0	31930	8	810	31930	0.0253680
Rat_11_NODE_29_length_31261_cov_7.005319	0	31261	10	952	31261	0.0304533
Rat_11_NODE_40_length_26545_cov_7.687429	0	26545	10	1210	26545	0.0455830
Rat_11_NODE_61_length_18569_cov_6.439343	0	18569	29	3148	18569	0.1695299
Rat_11_NODE_85_length_15384_cov_23.269163	0	15384	1	151	15384	0.0098154
Rat_11_NODE_87_length_15254_cov_5.948154	0	15254	2	85	15254	0.0055723
Rat_11_NODE_105_length_13007_cov_5.584852	0	13007	0	0	13007	0.0000000
Rat_11_NODE_116_length_12164_cov_13.749277	0	12164	21	1726	12164	0.1418941
Rat_11_NODE_122_length_11978_cov_4.786463	0	11978	23	2172	11978	0.1813324
Rat_11_NODE_124_length_11866_cov_28.169249	0	11866	0	0	11866	0.0000000
Rat_11_NODE_148_length_10013_cov_15.032838	0	10013	2	302	10013	0.0301608
Rat_11_NODE_175_length_8611_cov_6.491468	0	8611	12	1295	8611	0.1503890
Rat_11_NODE_208_length_7178_cov_99.420609	0	7178	2	146	7178	0.0203399
Rat_11_NODE_213_length_7101_cov_7.513767	0	7101	0	0	7101	0.0000000
Rat_11_NODE_218_length_6925_cov_4.551820	0	6925	4	386	6925	0.0557401
Rat_11_NODE_232_length_6505_cov_5.681550	0	6505	0	0	6505	0.0000000
Rat_11_NODE_233_length_6475_cov_12.499844	0	6475	0	0	6475	0.0000000
Rat_11_NODE_240_length_6156_cov_50.803311	0	6156	0	0	6156	0.0000000
Rat_11_NODE_255_length_5967_cov_4.728180	0	5967	59	4007	5967	0.6715267
Rat_11_NODE_258_length_5933_cov_6.974141	0	5933	3	338	5933	0.0569695
Rat_11_NODE_270_length_5717_cov_14.230661	0	5717	0	0	5717	0.0000000
Rat_11_NODE_288_length_5413_cov_11.015677	0	5413	50	3064	5413	0.5660447
Rat_11_NODE_309_length_5122_cov_4.069272	0	5122	0	0	5122	0.0000000
Rat_11_NODE_329_length_4871_cov_5.844892	0	4871	0	0	4871	0.0000000
Rat_11_NODE_332_length_4819_cov_16.714736	0	4819	0	0	4819	0.0000000
Rat_11_NODE_345_length_4659_cov_15.975456	0	4659	0	0	4659	0.0000000
Rat_11_NODE_367_length_4395_cov_8.311982	0	4395	0	0	4395	0.0000000
Rat_11_NODE_371_length_4344_cov_3.161343	0	4344	0	0	4344	0.0000000
Rat_11_NODE_410_length_4078_cov_3.955257	0	4078	0	0	4078	0.0000000
Rat_11_NODE_417_length_4008_cov_3.533266	0	4008	6	748	4008	0.1866267
Rat_11_NODE_433_length_3846_cov_14.083883	0	3846	4	450	3846	0.1170047
Rat_11_NODE_453_length_3714_cov_4.970210	0	3714	0	0	3714	0.0000000
Rat_11_NODE_458_length_3687_cov_3.168502	0	3687	0	0	3687	0.0000000
Rat_11_NODE_487_length_3500_cov_2.394194	0	3500	8	752	3500	0.2148571
Rat_11_NODE_496_length_3411_cov_16.546782	0	3411	0	0	3411	0.0000000
Rat_11_NODE_522_length_3241_cov_7.832706	0	3241	0	0	3241	0.0000000
Rat_11_NODE_532_length_3185_cov_4.247284	0	3185	0	0	3185	0.0000000
Rat_11_NODE_542_length_3151_cov_45.077519	0	3151	0	0	3151	0.0000000
Rat_11_NODE_557_length_3027_cov_3.346231	0	3027	0	0	3027	0.0000000
Rat_11_NODE_582_length_2946_cov_5.398824	0	2946	0	0	2946	0.0000000
Rat_11_NODE_585_length_2939_cov_3.392857	0	2939	0	0	2939	0.0000000
Rat_11_NODE_590_length_2914_cov_3.668765	0	2914	0	0	2914	0.0000000
Rat_11_NODE_605_length_2802_cov_3.451402	0	2802	0	0	2802	0.0000000
Rat_11_NODE_624_length_2710_cov_15.293409	0	2710	0	0	2710	0.0000000
Rat_11_NODE_634_length_2660_cov_2.761228	0	2660	0	0	2660	0.0000000
Rat_11_NODE_659_length_2570_cov_3.389264	0	2570	0	0	2570	0.0000000
Rat_11_NODE_661_length_2557_cov_4.157074	0	2557	0	0	2557	0.0000000
Rat_11_NODE_662_length_2552_cov_5.491790	0	2552	4	381	2552	0.1492947
Rat_11_NODE_682_length_2488_cov_4.431155	0	2488	38	1666	2488	0.6696141
Rat_11_NODE_684_length_2484_cov_5.318650	0	2484	0	0	2484	0.0000000
Rat_11_NODE_724_length_2380_cov_15.588817	0	2380	0	0	2380	0.0000000
Rat_11_NODE_732_length_2349_cov_4.085876	0	2349	0	0	2349	0.0000000
Rat_11_NODE_744_length_2319_cov_2.817580	0	2319	0	0	2319	0.0000000
Rat_11_NODE_750_length_2299_cov_4.198752	0	2299	13	1242	2299	0.5402349
Rat_11_NODE_770_length_2238_cov_3.822263	0	2238	0	0	2238	0.0000000
Rat_11_NODE_771_length_2235_cov_5.949083	0	2235	0	0	2235	0.0000000
Rat_11_NODE_779_length_2203_cov_3.873836	0	2203	2	207	2203	0.0939628
Rat_11_NODE_787_length_2185_cov_3.022066	0	2185	0	0	2185	0.0000000
Rat_11_NODE_805_length_2137_cov_5.584534	0	2137	0	0	2137	0.0000000
Rat_11_NODE_809_length_2124_cov_2.617690	0	2124	0	0	2124	0.0000000
Rat_11_NODE_816_length_2111_cov_3.852140	0	2111	0	0	2111	0.0000000
Rat_11_NODE_819_length_2107_cov_2.097466	0	2107	0	0	2107	0.0000000
Rat_11_NODE_821_length_2100_cov_3.209291	0	2100	0	0	2100	0.0000000
Rat_11_NODE_834_length_2061_cov_3.172483	0	2061	0	0	2061	0.0000000
Rat_11_NODE_845_length_2038_cov_5.054967	0	2038	0	0	2038	0.0000000
Rat_11_NODE_850_length_2032_cov_2.192210	0	2032	6	574	2032	0.2824803
Rat_11_NODE_855_length_2020_cov_3.789313	0	2020	0	0	2020	0.0000000
Rat_11_NODE_862_length_2004_cov_2.933299	0	2004	0	0	2004	0.0000000
Rat_11_NODE_873_length_1973_cov_3.145464	0	1973	0	0	1973	0.0000000
Rat_11_NODE_880_length_1959_cov_1.857143	0	1959	0	0	1959	0.0000000
Rat_11_NODE_884_length_1953_cov_2.724447	0	1953	8	823	1953	0.4214030
Rat_11_NODE_888_length_1943_cov_3.071504	0	1943	0	0	1943	0.0000000
Rat_11_NODE_900_length_1915_cov_1.982796	0	1915	0	0	1915	0.0000000
Rat_11_NODE_904_length_1904_cov_2.338561	0	1904	8	659	1904	0.3461134
Rat_11_NODE_912_length_1892_cov_1.768645	0	1892	0	0	1892	0.0000000
Rat_11_NODE_933_length_1861_cov_11.691030	0	1861	0	0	1861	0.0000000
Rat_11_NODE_945_length_1844_cov_3.479039	0	1844	0	0	1844	0.0000000
Rat_11_NODE_965_length_1811_cov_6.509681	0	1811	0	0	1811	0.0000000
Rat_11_NODE_969_length_1804_cov_2.316181	0	1804	0	0	1804	0.0000000
Rat_11_NODE_993_length_1766_cov_3.681473	0	1766	17	1143	1766	0.6472254
Rat_11_NODE_997_length_1763_cov_2.747073	0	1763	4	460	1763	0.2609189
Rat_11_NODE_1027_length_1727_cov_1.760766	0	1727	6	516	1727	0.2987840
Rat_11_NODE_1079_length_1664_cov_2.202610	0	1664	0	0	1664	0.0000000
Rat_11_NODE_1102_length_1631_cov_1.735406	0	1631	10	923	1631	0.5659105
Rat_11_NODE_1103_length_1630_cov_2.420317	0	1630	0	0	1630	0.0000000
Rat_11_NODE_1108_length_1625_cov_6.469427	0	1625	0	0	1625	0.0000000
Rat_11_NODE_1109_length_1623_cov_3.484694	0	1623	0	0	1623	0.0000000
Rat_11_NODE_1116_length_1619_cov_3.308824	0	1619	0	0	1619	0.0000000
Rat_11_NODE_1132_length_1596_cov_13.824140	0	1596	0	0	1596	0.0000000
Rat_11_NODE_1136_length_1590_cov_3.263844	0	1590	11	661	1590	0.4157233
Rat_11_NODE_1137_length_1588_cov_3.236138	0	1588	2	190	1588	0.1196474
Rat_11_NODE_1146_length_1580_cov_3.198689	0	1580	0	0	1580	0.0000000
Rat_11_NODE_1149_length_1579_cov_3.629921	0	1579	0	0	1579	0.0000000
Rat_11_NODE_1157_length_1571_cov_2.388522	0	1571	0	0	1571	0.0000000
Rat_11_NODE_1160_length_1568_cov_2.091870	0	1568	8	824	1568	0.5255102
Rat_11_NODE_1164_length_1561_cov_2.351262	0	1561	0	0	1561	0.0000000
Rat_11_NODE_1172_length_1549_cov_2.168005	0	1549	0	0	1549	0.0000000
Rat_11_NODE_1192_length_1525_cov_3.774150	0	1525	0	0	1525	0.0000000
Rat_11_NODE_1196_length_1521_cov_2.275580	0	1521	0	0	1521	0.0000000
Rat_11_NODE_1200_length_1519_cov_2.376366	0	1519	6	405	1519	0.2666228
Rat_11_NODE_1214_length_1510_cov_1.993127	0	1510	5	253	1510	0.1675497
Rat_11_NODE_1217_length_1507_cov_1.940083	0	1507	4	566	1507	0.3755806
Rat_11_NODE_1221_length_1503_cov_3.503453	0	1503	6	735	1503	0.4890220
Rat_11_NODE_1224_length_1501_cov_2.206086	0	1501	2	81	1501	0.0539640
Rat_11_NODE_1233_length_1491_cov_3.744429	0	1491	0	0	1491	0.0000000
Rat_11_NODE_1238_length_1489_cov_6.255927	0	1489	0	0	1489	0.0000000
Rat_11_NODE_1240_length_1489_cov_3.282427	0	1489	0	0	1489	0.0000000
Rat_11_NODE_1252_length_1476_cov_3.344828	0	1476	0	0	1476	0.0000000
Rat_11_NODE_1262_length_1466_cov_4.851878	0	1466	2	75	1466	0.0511596
Rat_11_NODE_1265_length_1464_cov_2.650106	0	1464	0	0	1464	0.0000000
Rat_11_NODE_1277_length_1450_cov_2.832975	0	1450	0	0	1450	0.0000000
Rat_11_NODE_1287_length_1442_cov_2.357606	0	1442	5	689	1442	0.4778086
Rat_11_NODE_1292_length_1436_cov_2.611151	0	1436	0	0	1436	0.0000000
Rat_11_NODE_1293_length_1435_cov_2.296377	0	1435	2	302	1435	0.2104530
Rat_11_NODE_1299_length_1430_cov_3.207273	0	1430	0	0	1430	0.0000000
Rat_11_NODE_1303_length_1429_cov_2.100437	0	1429	14	835	1429	0.5843247
Rat_11_NODE_1307_length_1426_cov_2.698031	0	1426	2	104	1426	0.0729313
Rat_11_NODE_1309_length_1424_cov_1.639153	0	1424	0	0	1424	0.0000000
Rat_11_NODE_1316_length_1419_cov_4.067449	0	1419	0	0	1419	0.0000000
Rat_11_NODE_1326_length_1411_cov_1.929204	0	1411	10	890	1411	0.6307583
Rat_11_NODE_1334_length_1400_cov_4.556877	0	1400	2	158	1400	0.1128571
Rat_11_NODE_1340_length_1398_cov_2.164557	0	1398	0	0	1398	0.0000000
Rat_11_NODE_1345_length_1396_cov_4.320656	0	1396	0	0	1396	0.0000000
Rat_11_NODE_1346_length_1395_cov_2.944776	0	1395	2	302	1395	0.2164875
Rat_11_NODE_1348_length_1393_cov_2.855755	0	1393	0	0	1393	0.0000000
Rat_11_NODE_1349_length_1393_cov_2.113602	0	1393	0	0	1393	0.0000000
Rat_11_NODE_1354_length_1389_cov_2.417541	0	1389	0	0	1389	0.0000000
Rat_11_NODE_1357_length_1386_cov_2.888805	0	1386	0	0	1386	0.0000000
Rat_11_NODE_1359_length_1384_cov_12.895410	0	1384	6	536	1384	0.3872832
Rat_11_NODE_1361_length_1382_cov_2.350414	0	1382	8	633	1382	0.4580318
Rat_11_NODE_1363_length_1381_cov_3.626697	0	1381	0	0	1381	0.0000000
Rat_11_NODE_1397_length_1361_cov_2.789433	0	1361	0	0	1361	0.0000000
Rat_11_NODE_1399_length_1357_cov_3.814132	0	1357	0	0	1357	0.0000000
Rat_11_NODE_1412_length_1348_cov_2.789637	0	1348	0	0	1348	0.0000000
Rat_11_NODE_1433_length_1329_cov_2.387755	0	1329	0	0	1329	0.0000000
Rat_11_NODE_1437_length_1328_cov_1.795758	0	1328	4	194	1328	0.1460843
Rat_11_NODE_1443_length_1324_cov_1.905437	0	1324	0	0	1324	0.0000000
Rat_11_NODE_1449_length_1317_cov_1.816957	0	1317	0	0	1317	0.0000000
Rat_11_NODE_1452_length_1316_cov_2.596352	0	1316	0	0	1316	0.0000000
Rat_11_NODE_1453_length_1316_cov_1.666138	0	1316	0	0	1316	0.0000000
Rat_11_NODE_1458_length_1311_cov_2.793790	0	1311	0	0	1311	0.0000000
Rat_11_NODE_1461_length_1309_cov_2.149123	0	1309	0	0	1309	0.0000000
Rat_11_NODE_1474_length_1297_cov_2.929147	0	1297	8	386	1297	0.2976099
Rat_11_NODE_1482_length_1288_cov_2.754258	0	1288	0	0	1288	0.0000000
Rat_11_NODE_1491_length_1283_cov_1.746743	0	1283	0	0	1283	0.0000000
Rat_11_NODE_1501_length_1272_cov_3.264585	0	1272	0	0	1272	0.0000000
Rat_11_NODE_1503_length_1272_cov_1.500411	0	1272	0	0	1272	0.0000000
Rat_11_NODE_1511_length_1267_cov_2.266502	0	1267	0	0	1267	0.0000000
Rat_11_NODE_1527_length_1254_cov_2.346956	0	1254	0	0	1254	0.0000000
Rat_11_NODE_1534_length_1249_cov_2.141541	0	1249	0	0	1249	0.0000000
Rat_11_NODE_1550_length_1239_cov_1.862331	0	1239	4	293	1239	0.2364810
Rat_11_NODE_1560_length_1231_cov_1.734694	0	1231	2	226	1231	0.1835906
Rat_11_NODE_1565_length_1228_cov_2.000853	0	1228	0	0	1228	0.0000000
Rat_11_NODE_1567_length_1226_cov_2.510675	0	1226	0	0	1226	0.0000000
Rat_11_NODE_1575_length_1223_cov_1.788527	0	1223	0	0	1223	0.0000000
Rat_11_NODE_1592_length_1214_cov_2.140638	0	1214	0	0	1214	0.0000000
Rat_11_NODE_1598_length_1208_cov_2.276670	0	1208	3	342	1208	0.2831126
Rat_11_NODE_1600_length_1207_cov_4.542535	0	1207	0	0	1207	0.0000000
Rat_11_NODE_1624_length_1197_cov_1.960595	0	1197	4	262	1197	0.2188805
Rat_11_NODE_1629_length_1194_cov_2.756804	0	1194	0	0	1194	0.0000000
Rat_11_NODE_1631_length_1192_cov_2.889182	0	1192	0	0	1192	0.0000000
Rat_11_NODE_1634_length_1190_cov_1.788546	0	1190	0	0	1190	0.0000000
Rat_11_NODE_1638_length_1188_cov_2.462489	0	1188	0	0	1188	0.0000000
Rat_11_NODE_1640_length_1187_cov_1.429329	0	1187	0	0	1187	0.0000000
Rat_11_NODE_1646_length_1184_cov_2.748450	0	1184	0	0	1184	0.0000000
Rat_11_NODE_1648_length_1183_cov_8.359043	0	1183	0	0	1183	0.0000000
Rat_11_NODE_1654_length_1180_cov_2.175111	0	1180	0	0	1180	0.0000000
Rat_11_NODE_1657_length_1179_cov_3.704626	0	1179	0	0	1179	0.0000000
Rat_11_NODE_1659_length_1179_cov_2.451957	0	1179	0	0	1179	0.0000000
Rat_11_NODE_1666_length_1178_cov_1.417631	0	1178	0	0	1178	0.0000000
Rat_11_NODE_1668_length_1177_cov_1.868093	0	1177	4	501	1177	0.4256585
Rat_11_NODE_1684_length_1166_cov_2.101710	0	1166	0	0	1166	0.0000000
Rat_11_NODE_1690_length_1164_cov_1.821461	0	1164	0	0	1164	0.0000000
Rat_11_NODE_1703_length_1158_cov_3.541251	0	1158	0	0	1158	0.0000000
Rat_11_NODE_1706_length_1157_cov_1.910163	0	1157	0	0	1157	0.0000000
Rat_11_NODE_1709_length_1155_cov_1.834545	0	1155	0	0	1155	0.0000000
Rat_11_NODE_1711_length_1154_cov_2.606915	0	1154	6	572	1154	0.4956672
Rat_11_NODE_1733_length_1145_cov_3.211927	0	1145	6	437	1145	0.3816594
Rat_11_NODE_1742_length_1138_cov_2.275162	0	1138	0	0	1138	0.0000000
Rat_11_NODE_1747_length_1136_cov_1.359852	0	1136	0	0	1136	0.0000000
Rat_11_NODE_1750_length_1134_cov_23.799815	0	1134	0	0	1134	0.0000000
Rat_11_NODE_1751_length_1133_cov_1.725417	0	1133	0	0	1133	0.0000000
Rat_11_NODE_1757_length_1131_cov_2.139405	0	1131	0	0	1131	0.0000000
Rat_11_NODE_1768_length_1127_cov_3.027052	0	1127	2	302	1127	0.2679681
Rat_11_NODE_1773_length_1127_cov_1.820896	0	1127	0	0	1127	0.0000000
Rat_11_NODE_1776_length_1125_cov_2.752336	0	1125	1	151	1125	0.1342222
Rat_11_NODE_1779_length_1124_cov_2.577175	0	1124	1	150	1124	0.1334520
Rat_11_NODE_1792_length_1119_cov_2.440789	0	1119	6	390	1119	0.3485255
Rat_11_NODE_1799_length_1118_cov_2.543744	0	1118	2	131	1118	0.1171735
Rat_11_NODE_1808_length_1117_cov_2.594162	0	1117	0	0	1117	0.0000000
Rat_11_NODE_1830_length_1106_cov_2.251189	0	1106	4	547	1106	0.4945751
Rat_11_NODE_1831_length_1106_cov_2.198858	0	1106	0	0	1106	0.0000000
Rat_11_NODE_1839_length_1102_cov_2.083095	0	1102	0	0	1102	0.0000000
Rat_11_NODE_1854_length_1096_cov_3.129683	0	1096	2	163	1096	0.1487226
Rat_11_NODE_1855_length_1096_cov_2.097983	0	1096	0	0	1096	0.0000000
Rat_11_NODE_1863_length_1090_cov_2.160386	0	1090	8	556	1090	0.5100917
Rat_11_NODE_1867_length_1089_cov_1.381044	0	1089	2	208	1089	0.1910009
Rat_11_NODE_1874_length_1086_cov_2.093113	0	1086	0	0	1086	0.0000000
Rat_11_NODE_1875_length_1086_cov_1.954413	0	1086	0	0	1086	0.0000000
Rat_11_NODE_1876_length_1085_cov_1.823301	0	1085	4	465	1085	0.4285714
Rat_11_NODE_1882_length_1084_cov_1.876579	0	1084	0	0	1084	0.0000000
Rat_11_NODE_1885_length_1083_cov_1.937743	0	1083	2	140	1083	0.1292705
Rat_11_NODE_1892_length_1082_cov_2.157741	0	1082	0	0	1082	0.0000000
Rat_11_NODE_1893_length_1082_cov_2.125609	0	1082	0	0	1082	0.0000000
Rat_11_NODE_1894_length_1082_cov_1.568647	0	1082	0	0	1082	0.0000000
Rat_11_NODE_1897_length_1081_cov_1.731969	0	1081	4	427	1081	0.3950046
Rat_11_NODE_1903_length_1079_cov_2.983398	0	1079	0	0	1079	0.0000000
Rat_11_NODE_1904_length_1079_cov_2.098633	0	1079	0	0	1079	0.0000000
Rat_11_NODE_1913_length_1075_cov_2.144118	0	1075	0	0	1075	0.0000000
Rat_11_NODE_1914_length_1075_cov_2.119608	0	1075	0	0	1075	0.0000000
Rat_11_NODE_1920_length_1073_cov_1.997053	0	1073	0	0	1073	0.0000000
Rat_11_NODE_1923_length_1073_cov_1.428291	0	1073	0	0	1073	0.0000000
Rat_11_NODE_1927_length_1072_cov_2.249754	0	1072	0	0	1072	0.0000000
Rat_11_NODE_1935_length_1069_cov_2.439842	0	1069	0	0	1069	0.0000000
Rat_11_NODE_1940_length_1068_cov_2.809477	0	1068	0	0	1068	0.0000000
Rat_11_NODE_1950_length_1066_cov_1.665678	0	1066	1	151	1066	0.1416510
Rat_11_NODE_1953_length_1064_cov_1.758176	0	1064	0	0	1064	0.0000000
Rat_11_NODE_1955_length_1062_cov_2.703078	0	1062	0	0	1062	0.0000000
Rat_11_NODE_1956_length_1062_cov_2.683217	0	1062	10	912	1062	0.8587571
Rat_11_NODE_1962_length_1061_cov_3.926441	0	1061	0	0	1061	0.0000000
Rat_11_NODE_1990_length_1050_cov_1.555779	0	1050	0	0	1050	0.0000000
Rat_11_NODE_1995_length_1048_cov_3.202417	0	1048	0	0	1048	0.0000000
Rat_11_NODE_2003_length_1045_cov_1.675758	0	1045	0	0	1045	0.0000000
Rat_11_NODE_2005_length_1044_cov_3.080890	0	1044	0	0	1044	0.0000000
Rat_11_NODE_2008_length_1044_cov_2.653185	0	1044	0	0	1044	0.0000000
Rat_11_NODE_2009_length_1044_cov_2.259858	0	1044	12	899	1044	0.8611111
Rat_11_NODE_2011_length_1044_cov_1.851365	0	1044	0	0	1044	0.0000000
Rat_11_NODE_2018_length_1041_cov_2.437120	0	1041	0	0	1041	0.0000000
Rat_11_NODE_2027_length_1038_cov_2.130214	0	1038	4	483	1038	0.4653179
Rat_11_NODE_2030_length_1037_cov_2.418534	0	1037	0	0	1037	0.0000000
Rat_11_NODE_2034_length_1036_cov_1.886850	0	1036	0	0	1036	0.0000000
Rat_11_NODE_2045_length_1032_cov_1.989765	0	1032	0	0	1032	0.0000000
Rat_11_NODE_2051_length_1029_cov_3.069815	0	1029	0	0	1029	0.0000000
Rat_11_NODE_2052_length_1029_cov_2.990760	0	1029	27	919	1029	0.8931001
Rat_11_NODE_2062_length_1027_cov_1.584362	0	1027	3	303	1027	0.2950341
Rat_11_NODE_2065_length_1026_cov_1.808445	0	1026	0	0	1026	0.0000000
Rat_11_NODE_2067_length_1026_cov_1.710608	0	1026	1	150	1026	0.1461988
Rat_11_NODE_2068_length_1025_cov_3.137113	0	1025	0	0	1025	0.0000000
Rat_11_NODE_2072_length_1020_cov_2.986528	0	1020	0	0	1020	0.0000000
Rat_11_NODE_2083_length_1016_cov_3.216441	0	1016	0	0	1016	0.0000000
Rat_11_NODE_2088_length_1015_cov_2.186458	0	1015	2	299	1015	0.2945813
Rat_11_NODE_2092_length_1014_cov_1.892596	0	1014	0	0	1014	0.0000000
Rat_11_NODE_2097_length_1011_cov_3.158996	0	1011	9	368	1011	0.3639960
Rat_11_NODE_2098_length_1011_cov_2.141213	0	1011	6	636	1011	0.6290801
Rat_11_NODE_2104_length_1010_cov_2.183246	0	1010	2	240	1010	0.2376238
Rat_11_NODE_2108_length_1008_cov_1.951731	0	1008	0	0	1008	0.0000000
Rat_11_NODE_2109_length_1008_cov_1.771249	0	1008	0	0	1008	0.0000000
Rat_11_NODE_2114_length_1007_cov_2.410714	0	1007	0	0	1007	0.0000000
Rat_11_NODE_2115_length_1006_cov_2.369085	0	1006	0	0	1006	0.0000000
Rat_11_NODE_2116_length_1006_cov_2.053628	0	1006	0	0	1006	0.0000000
Rat_11_NODE_2120_length_1006_cov_1.628812	0	1006	3	424	1006	0.4214712
Rat_11_NODE_2122_length_1005_cov_2.803158	0	1005	0	0	1005	0.0000000
Rat_11_NODE_2126_length_1004_cov_1.610116	0	1004	0	0	1004	0.0000000
Rat_12_NODE_1_length_193842_cov_104.990314	0	193842	0	0	193842	0.0000000
Rat_12_NODE_3_length_80714_cov_31.020828	0	80714	173	16101	80714	0.1994821
Rat_12_NODE_11_length_51393_cov_41.807355	0	51393	42	4360	51393	0.0848365
Rat_12_NODE_19_length_41386_cov_19.639665	0	41386	104	10531	41386	0.2544580
Rat_12_NODE_31_length_34872_cov_15.169285	0	34872	0	0	34872	0.0000000
Rat_12_NODE_33_length_34151_cov_11.390574	0	34151	28	3265	34151	0.0956048
Rat_12_NODE_54_length_27209_cov_10.697614	0	27209	6	686	27209	0.0252122
Rat_12_NODE_55_length_25579_cov_10.449146	0	25579	39	4236	25579	0.1656046
Rat_12_NODE_57_length_25204_cov_5.617679	0	25204	66	2338	25204	0.0927631
Rat_12_NODE_76_length_20372_cov_7.315598	0	20372	18	1870	20372	0.0917927
Rat_12_NODE_85_length_19058_cov_8.599747	0	19058	2	301	19058	0.0157939
Rat_12_NODE_86_length_18693_cov_9.038202	0	18693	2	297	18693	0.0158883
Rat_12_NODE_134_length_13802_cov_12.203826	0	13802	46	3937	13802	0.2852485
Rat_12_NODE_138_length_13542_cov_5.418996	0	13542	36	3664	13542	0.2705657
Rat_12_NODE_151_length_12516_cov_6.164995	0	12516	58	5160	12516	0.4122723
Rat_12_NODE_154_length_12346_cov_5.715564	0	12346	58	5769	12346	0.4672768
Rat_12_NODE_156_length_12330_cov_4.928228	0	12330	46	4113	12330	0.3335766
Rat_12_NODE_163_length_11909_cov_5.647967	0	11909	172	8879	11909	0.7455706
Rat_12_NODE_168_length_11446_cov_6.676587	0	11446	48	3605	11446	0.3149572
Rat_12_NODE_169_length_11423_cov_6.203818	0	11423	0	0	11423	0.0000000
Rat_12_NODE_180_length_10497_cov_6.220552	0	10497	46	3805	10497	0.3624845
Rat_12_NODE_183_length_10441_cov_5.508184	0	10441	39	3852	10441	0.3689302
Rat_12_NODE_188_length_10280_cov_5.405966	0	10280	23	2238	10280	0.2177043
Rat_12_NODE_192_length_9998_cov_30.489188	0	9998	105	7031	9998	0.7032406
Rat_12_NODE_197_length_9801_cov_5.008927	0	9801	22	2318	9801	0.2365065
Rat_12_NODE_202_length_9601_cov_6.618898	0	9601	34	3497	9601	0.3642329
Rat_12_NODE_216_length_9199_cov_8.455599	0	9199	0	0	9199	0.0000000
Rat_12_NODE_218_length_9102_cov_5.907594	0	9102	24	2883	9102	0.3167436
Rat_12_NODE_223_length_8888_cov_5.450583	0	8888	31	2628	8888	0.2956796
Rat_12_NODE_224_length_8888_cov_5.288011	0	8888	39	3394	8888	0.3818632
Rat_12_NODE_227_length_8831_cov_5.782133	0	8831	29	3116	8831	0.3528479
Rat_12_NODE_232_length_8623_cov_4.732726	0	8623	0	0	8623	0.0000000
Rat_12_NODE_236_length_8418_cov_5.361951	0	8418	0	0	8418	0.0000000
Rat_12_NODE_237_length_8417_cov_6.452762	0	8417	0	0	8417	0.0000000
Rat_12_NODE_238_length_8384_cov_5.079361	0	8384	39	3507	8384	0.4182968
Rat_12_NODE_240_length_8356_cov_7.072160	0	8356	8	864	8356	0.1033988
Rat_12_NODE_242_length_8287_cov_5.477405	0	8287	34	3123	8287	0.3768553
Rat_12_NODE_244_length_8188_cov_6.057297	0	8188	45	3841	8188	0.4691011
Rat_12_NODE_255_length_7935_cov_4.811041	0	7935	37	3632	7935	0.4577190
Rat_12_NODE_257_length_7888_cov_4.667943	0	7888	12	877	7888	0.1111815
Rat_12_NODE_263_length_7766_cov_25.355466	0	7766	12	1120	7766	0.1442184
Rat_12_NODE_265_length_7703_cov_6.212082	0	7703	28	2387	7703	0.3098793
Rat_12_NODE_266_length_7696_cov_7.798848	0	7696	0	0	7696	0.0000000
Rat_12_NODE_271_length_7484_cov_8.909005	0	7484	6	579	7484	0.0773650
Rat_12_NODE_273_length_7420_cov_5.898167	0	7420	28	2795	7420	0.3766846
Rat_12_NODE_274_length_7416_cov_7.206765	0	7416	36	3202	7416	0.4317692
Rat_12_NODE_281_length_7166_cov_6.195191	0	7166	21	2150	7166	0.3000279
Rat_12_NODE_286_length_7006_cov_6.144296	0	7006	22	2241	7006	0.3198687
Rat_12_NODE_287_length_6991_cov_5.848328	0	6991	38	2994	6991	0.4282649
Rat_12_NODE_288_length_6954_cov_10.419336	0	6954	4	485	6954	0.0697440
Rat_12_NODE_289_length_6943_cov_4.719077	0	6943	26	2062	6943	0.2969898
Rat_12_NODE_290_length_6929_cov_5.098196	0	6929	27	2154	6929	0.3108674
Rat_12_NODE_296_length_6849_cov_4.775832	0	6849	19	1838	6849	0.2683603
Rat_12_NODE_297_length_6847_cov_7.468640	0	6847	0	0	6847	0.0000000
Rat_12_NODE_303_length_6745_cov_67.036323	0	6745	9	1099	6745	0.1629355
Rat_12_NODE_305_length_6709_cov_4.656898	0	6709	20	2071	6709	0.3086898
Rat_12_NODE_314_length_6525_cov_5.714992	0	6525	8	875	6525	0.1340996
Rat_12_NODE_323_length_6282_cov_17.725711	0	6282	6	466	6282	0.0741802
Rat_12_NODE_326_length_6213_cov_21.025171	0	6213	2	300	6213	0.0482859
Rat_12_NODE_331_length_6161_cov_7.552080	0	6161	0	0	6161	0.0000000
Rat_12_NODE_338_length_6004_cov_3.879812	0	6004	14	1348	6004	0.2245170
Rat_12_NODE_339_length_6002_cov_6.019506	0	6002	25	2111	6002	0.3517161
Rat_12_NODE_345_length_5910_cov_4.709137	0	5910	32	2213	5910	0.3744501
Rat_12_NODE_350_length_5769_cov_5.553203	0	5769	26	2586	5769	0.4482579
Rat_12_NODE_358_length_5668_cov_5.145199	0	5668	29	2245	5668	0.3960833
Rat_12_NODE_362_length_5583_cov_4.049928	0	5583	29	2705	5583	0.4845065
Rat_12_NODE_369_length_5501_cov_4.417003	0	5501	20	1408	5501	0.2559535
Rat_12_NODE_370_length_5499_cov_4.469508	0	5499	6	510	5499	0.0927441
Rat_12_NODE_371_length_5494_cov_4.551756	0	5494	12	1071	5494	0.1949399
Rat_12_NODE_376_length_5458_cov_8.138812	0	5458	2	301	5458	0.0551484
Rat_12_NODE_384_length_5388_cov_4.723983	0	5388	8	560	5388	0.1039347
Rat_12_NODE_385_length_5377_cov_5.109733	0	5377	17	1835	5377	0.3412684
Rat_12_NODE_388_length_5365_cov_5.663842	0	5365	3	194	5365	0.0361603
Rat_12_NODE_392_length_5327_cov_5.931335	0	5327	35	2760	5327	0.5181153
Rat_12_NODE_396_length_5262_cov_6.418475	0	5262	37	2768	5262	0.5260357
Rat_12_NODE_397_length_5247_cov_5.089561	0	5247	12	1341	5247	0.2555746
Rat_12_NODE_402_length_5215_cov_3.483527	0	5215	0	0	5215	0.0000000
Rat_12_NODE_412_length_5112_cov_6.820249	0	5112	34	2224	5112	0.4350548
Rat_12_NODE_413_length_5111_cov_5.673655	0	5111	7	652	5111	0.1275680
Rat_12_NODE_417_length_5054_cov_4.289858	0	5054	16	1339	5054	0.2649387
Rat_12_NODE_418_length_5038_cov_3.946016	0	5038	20	1879	5038	0.3729655
Rat_12_NODE_420_length_5006_cov_5.210866	0	5006	14	1643	5006	0.3282062
Rat_12_NODE_424_length_4929_cov_4.345302	0	4929	18	1406	4929	0.2852505
Rat_12_NODE_426_length_4895_cov_7.442149	0	4895	26	2278	4895	0.4653728
Rat_12_NODE_428_length_4873_cov_16.956413	0	4873	6	787	4873	0.1615022
Rat_12_NODE_434_length_4830_cov_3.913508	0	4830	10	1261	4830	0.2610766
Rat_12_NODE_435_length_4828_cov_5.821496	0	4828	18	1493	4828	0.3092378
Rat_12_NODE_436_length_4825_cov_4.581132	0	4825	20	1929	4825	0.3997928
Rat_12_NODE_438_length_4821_cov_5.120856	0	4821	6	571	4821	0.1184402
Rat_12_NODE_444_length_4798_cov_5.123550	0	4798	18	1818	4798	0.3789079
Rat_12_NODE_445_length_4791_cov_4.332348	0	4791	7	826	4791	0.1724066
Rat_12_NODE_448_length_4762_cov_5.487147	0	4762	16	1706	4762	0.3582528
Rat_12_NODE_449_length_4746_cov_6.752078	0	4746	0	0	4746	0.0000000
Rat_12_NODE_450_length_4736_cov_5.685751	0	4736	2	80	4736	0.0168919
Rat_12_NODE_455_length_4679_cov_4.648573	0	4679	31	2275	4679	0.4862150
Rat_12_NODE_457_length_4664_cov_4.536125	0	4664	9	1050	4664	0.2251287
Rat_12_NODE_459_length_4658_cov_5.408429	0	4658	14	1363	4658	0.2926148
Rat_12_NODE_463_length_4619_cov_4.091586	0	4619	2	78	4619	0.0168868
Rat_12_NODE_464_length_4618_cov_4.856454	0	4618	6	401	4618	0.0868341
Rat_12_NODE_468_length_4572_cov_3.912774	0	4572	0	0	4572	0.0000000
Rat_12_NODE_470_length_4538_cov_4.310506	0	4538	8	656	4538	0.1445571
Rat_12_NODE_471_length_4532_cov_4.518874	0	4532	14	1300	4532	0.2868491
Rat_12_NODE_474_length_4496_cov_4.147940	0	4496	29	1482	4496	0.3296263
Rat_12_NODE_475_length_4483_cov_6.440831	0	4483	20	1798	4483	0.4010707
Rat_12_NODE_477_length_4474_cov_5.022177	0	4474	12	1033	4474	0.2308896
Rat_12_NODE_486_length_4415_cov_4.280505	0	4415	20	1947	4415	0.4409966
Rat_12_NODE_495_length_4362_cov_5.061063	0	4362	8	857	4362	0.1964695
Rat_12_NODE_496_length_4355_cov_3.459070	0	4355	0	0	4355	0.0000000
Rat_12_NODE_499_length_4332_cov_4.452654	0	4332	10	1150	4332	0.2654663
Rat_12_NODE_501_length_4318_cov_10.238330	0	4318	0	0	4318	0.0000000
Rat_12_NODE_502_length_4316_cov_4.462333	0	4316	15	1557	4316	0.3607507
Rat_12_NODE_503_length_4314_cov_5.036394	0	4314	10	1099	4314	0.2547520
Rat_12_NODE_505_length_4308_cov_5.181989	0	4308	8	815	4308	0.1891829
Rat_12_NODE_508_length_4277_cov_4.074609	0	4277	12	1130	4277	0.2642039
Rat_12_NODE_510_length_4267_cov_6.712013	0	4267	14	1288	4267	0.3018514
Rat_12_NODE_512_length_4254_cov_5.220767	0	4254	17	1860	4254	0.4372355
Rat_12_NODE_514_length_4242_cov_4.159303	0	4242	4	161	4242	0.0379538
Rat_12_NODE_516_length_4237_cov_4.280966	0	4237	6	784	4237	0.1850366
Rat_12_NODE_517_length_4235_cov_5.069378	0	4235	18	1542	4235	0.3641086
Rat_12_NODE_519_length_4222_cov_3.945284	0	4222	16	1126	4222	0.2666982
Rat_12_NODE_520_length_4217_cov_4.298174	0	4217	10	982	4217	0.2328670
Rat_12_NODE_521_length_4215_cov_4.788221	0	4215	9	1168	4215	0.2771056
Rat_12_NODE_527_length_4169_cov_4.438746	0	4169	16	1016	4169	0.2437035
Rat_12_NODE_528_length_4154_cov_3.962918	0	4154	8	615	4154	0.1480501
Rat_12_NODE_532_length_4125_cov_9.849631	0	4125	0	0	4125	0.0000000
Rat_12_NODE_539_length_4092_cov_9.839237	0	4092	0	0	4092	0.0000000
Rat_12_NODE_540_length_4083_cov_6.470209	0	4083	16	1309	4083	0.3205976
Rat_12_NODE_542_length_4052_cov_4.978484	0	4052	6	524	4052	0.1293188
Rat_12_NODE_544_length_4047_cov_5.777806	0	4047	33	2848	4047	0.7037312
Rat_12_NODE_550_length_4027_cov_3.337110	0	4027	20	926	4027	0.2299479
Rat_12_NODE_551_length_4020_cov_4.953342	0	4020	0	0	4020	0.0000000
Rat_12_NODE_558_length_3975_cov_6.383929	0	3975	6	905	3975	0.2276729
Rat_12_NODE_562_length_3930_cov_5.071484	0	3930	2	215	3930	0.0547074
Rat_12_NODE_563_length_3919_cov_5.420807	0	3919	12	1033	3919	0.2635877
Rat_12_NODE_567_length_3912_cov_3.565465	0	3912	21	2086	3912	0.5332311
Rat_12_NODE_568_length_3911_cov_4.293050	0	3911	13	1492	3911	0.3814881
Rat_12_NODE_570_length_3904_cov_4.483242	0	3904	11	880	3904	0.2254098
Rat_12_NODE_571_length_3889_cov_5.524257	0	3889	9	877	3889	0.2255078
Rat_12_NODE_574_length_3881_cov_25.861213	0	3881	6	648	3881	0.1669673
Rat_12_NODE_575_length_3880_cov_6.311373	0	3880	2	301	3880	0.0775773
Rat_12_NODE_577_length_3879_cov_5.404289	0	3879	17	1836	3879	0.4733179
Rat_12_NODE_581_length_3853_cov_4.882833	0	3853	10	1238	3853	0.3213081
Rat_12_NODE_582_length_3848_cov_4.654891	0	3848	13	1397	3848	0.3630458
Rat_12_NODE_586_length_3834_cov_4.179942	0	3834	14	1595	3834	0.4160146
Rat_12_NODE_587_length_3830_cov_4.964238	0	3830	0	0	3830	0.0000000
Rat_12_NODE_590_length_3812_cov_4.330317	0	3812	0	0	3812	0.0000000
Rat_12_NODE_593_length_3791_cov_4.532388	0	3791	10	999	3791	0.2635189
Rat_12_NODE_597_length_3750_cov_4.917727	0	3750	21	1921	3750	0.5122667
Rat_12_NODE_600_length_3741_cov_10.091427	0	3741	4	446	3741	0.1192195
Rat_12_NODE_601_length_3738_cov_6.806136	0	3738	9	1053	3738	0.2817014
Rat_12_NODE_604_length_3723_cov_8.627863	0	3723	27	2376	3723	0.6381950
Rat_12_NODE_613_length_3683_cov_5.456450	0	3683	11	1007	3683	0.2734184
Rat_12_NODE_617_length_3666_cov_4.595403	0	3666	13	1059	3666	0.2888707
Rat_12_NODE_618_length_3663_cov_5.286308	0	3663	22	1914	3663	0.5225225
Rat_12_NODE_623_length_3652_cov_6.308312	0	3652	22	1944	3652	0.5323111
Rat_12_NODE_628_length_3615_cov_4.129775	0	3615	14	1334	3615	0.3690180
Rat_12_NODE_631_length_3600_cov_14.909450	0	3600	0	0	3600	0.0000000
Rat_12_NODE_639_length_3546_cov_6.239473	0	3546	13	1025	3546	0.2890581
Rat_12_NODE_645_length_3513_cov_7.563910	0	3513	0	0	3513	0.0000000
Rat_12_NODE_646_length_3510_cov_2.969320	0	3510	0	0	3510	0.0000000
Rat_12_NODE_654_length_3468_cov_2.812775	0	3468	0	0	3468	0.0000000
Rat_12_NODE_655_length_3462_cov_3.764309	0	3462	8	490	3462	0.1415367
Rat_12_NODE_656_length_3459_cov_4.325206	0	3459	10	923	3459	0.2668401
Rat_12_NODE_658_length_3442_cov_3.652790	0	3442	12	1111	3442	0.3227775
Rat_12_NODE_659_length_3431_cov_3.692536	0	3431	6	591	3431	0.1722530
Rat_12_NODE_662_length_3417_cov_5.226353	0	3417	25	1573	3417	0.4603453
Rat_12_NODE_664_length_3404_cov_4.073156	0	3404	4	494	3404	0.1451234
Rat_12_NODE_666_length_3400_cov_4.179671	0	3400	10	893	3400	0.2626471
Rat_12_NODE_675_length_3354_cov_7.067293	0	3354	20	1467	3354	0.4373882
Rat_12_NODE_676_length_3349_cov_4.232240	0	3349	0	0	3349	0.0000000
Rat_12_NODE_679_length_3342_cov_2.792516	0	3342	0	0	3342	0.0000000
Rat_12_NODE_686_length_3326_cov_4.852644	0	3326	15	1347	3326	0.4049910
Rat_12_NODE_689_length_3320_cov_4.456049	0	3320	6	764	3320	0.2301205
Rat_12_NODE_690_length_3319_cov_4.519914	0	3319	6	643	3319	0.1937331
Rat_12_NODE_692_length_3299_cov_4.997842	0	3299	3	289	3299	0.0876023
Rat_12_NODE_695_length_3292_cov_2.813716	0	3292	0	0	3292	0.0000000
Rat_12_NODE_696_length_3289_cov_5.013915	0	3289	10	1123	3289	0.3414412
Rat_12_NODE_701_length_3280_cov_4.219535	0	3280	0	0	3280	0.0000000
Rat_12_NODE_703_length_3256_cov_4.609809	0	3256	6	472	3256	0.1449631
Rat_12_NODE_706_length_3248_cov_3.505168	0	3248	0	0	3248	0.0000000
Rat_12_NODE_708_length_3231_cov_4.316121	0	3231	4	472	3231	0.1460848
Rat_12_NODE_713_length_3187_cov_2.303959	0	3187	71	3038	3187	0.9532475
Rat_12_NODE_714_length_3184_cov_4.692234	0	3184	7	599	3184	0.1881281
Rat_12_NODE_718_length_3170_cov_3.521669	0	3170	6	818	3170	0.2580442
Rat_12_NODE_720_length_3161_cov_5.027688	0	3161	10	783	3161	0.2477064
Rat_12_NODE_726_length_3143_cov_7.225065	0	3143	9	955	3143	0.3038498
Rat_12_NODE_728_length_3140_cov_3.859319	0	3140	10	1088	3140	0.3464968
Rat_12_NODE_730_length_3133_cov_4.749188	0	3133	13	1314	3133	0.4194063
Rat_12_NODE_731_length_3125_cov_4.278502	0	3125	0	0	3125	0.0000000
Rat_12_NODE_732_length_3123_cov_4.199804	0	3123	4	602	3123	0.1927634
Rat_12_NODE_735_length_3111_cov_4.954188	0	3111	9	1143	3111	0.3674060
Rat_12_NODE_737_length_3104_cov_5.888160	0	3104	6	580	3104	0.1868557
Rat_12_NODE_739_length_3103_cov_4.286417	0	3103	12	1142	3103	0.3680309
Rat_12_NODE_741_length_3100_cov_5.983251	0	3100	8	804	3100	0.2593548
Rat_12_NODE_743_length_3088_cov_5.509067	0	3088	10	1061	3088	0.3435881
Rat_12_NODE_745_length_3068_cov_5.792897	0	3068	13	1196	3068	0.3898305
Rat_12_NODE_748_length_3059_cov_3.365180	0	3059	3	416	3059	0.1359922
Rat_12_NODE_750_length_3052_cov_4.228896	0	3052	4	589	3052	0.1929882
Rat_12_NODE_752_length_3030_cov_4.684706	0	3030	12	893	3030	0.2947195
Rat_12_NODE_755_length_3023_cov_5.529650	0	3023	10	1003	3023	0.3317896
Rat_12_NODE_759_length_3014_cov_6.471105	0	3014	2	211	3014	0.0700066
Rat_12_NODE_766_length_3003_cov_3.934193	0	3003	10	776	3003	0.2584082
Rat_12_NODE_767_length_2993_cov_4.078965	0	2993	6	628	2993	0.2098229
Rat_12_NODE_769_length_2984_cov_4.109252	0	2984	8	1061	2984	0.3555630
Rat_12_NODE_777_length_2953_cov_2.631470	0	2953	0	0	2953	0.0000000
Rat_12_NODE_780_length_2942_cov_3.435054	0	2942	0	0	2942	0.0000000
Rat_12_NODE_782_length_2936_cov_5.606734	0	2936	13	1103	2936	0.3756812
Rat_12_NODE_783_length_2936_cov_4.802499	0	2936	2	216	2936	0.0735695
Rat_12_NODE_786_length_2928_cov_3.991646	0	2928	4	458	2928	0.1564208
Rat_12_NODE_787_length_2927_cov_3.724582	0	2927	0	0	2927	0.0000000
Rat_12_NODE_793_length_2904_cov_5.161460	0	2904	0	0	2904	0.0000000
Rat_12_NODE_797_length_2884_cov_10.135384	0	2884	0	0	2884	0.0000000
Rat_12_NODE_801_length_2871_cov_5.022372	0	2871	12	1398	2871	0.4869384
Rat_12_NODE_803_length_2859_cov_4.246790	0	2859	0	0	2859	0.0000000
Rat_12_NODE_810_length_2837_cov_5.257009	0	2837	14	1465	2837	0.5163906
Rat_12_NODE_818_length_2810_cov_5.636661	0	2810	14	1169	2810	0.4160142
Rat_12_NODE_822_length_2803_cov_4.276565	0	2803	0	0	2803	0.0000000
Rat_12_NODE_824_length_2802_cov_4.641063	0	2802	8	520	2802	0.1855817
Rat_12_NODE_829_length_2797_cov_5.564916	0	2797	55	1796	2797	0.6421165
Rat_12_NODE_830_length_2792_cov_4.279868	0	2792	4	604	2792	0.2163324
Rat_12_NODE_834_length_2785_cov_5.333333	0	2785	0	0	2785	0.0000000
Rat_12_NODE_836_length_2784_cov_3.710150	0	2784	0	0	2784	0.0000000
Rat_12_NODE_837_length_2783_cov_3.745601	0	2783	8	739	2783	0.2655408
Rat_12_NODE_838_length_2782_cov_5.190686	0	2782	4	433	2782	0.1556434
Rat_12_NODE_842_length_2774_cov_3.461567	0	2774	12	1334	2774	0.4808940
Rat_12_NODE_843_length_2764_cov_3.085271	0	2764	0	0	2764	0.0000000
Rat_12_NODE_845_length_2761_cov_4.832225	0	2761	6	620	2761	0.2245563
Rat_12_NODE_852_length_2752_cov_4.516871	0	2752	4	204	2752	0.0741279
Rat_12_NODE_853_length_2744_cov_5.496467	0	2744	4	105	2744	0.0382653
Rat_12_NODE_856_length_2724_cov_3.751592	0	2724	0	0	2724	0.0000000
Rat_12_NODE_859_length_2721_cov_6.741560	0	2721	18	1143	2721	0.4200661
Rat_12_NODE_860_length_2719_cov_3.530405	0	2719	0	0	2719	0.0000000
Rat_12_NODE_864_length_2706_cov_4.218031	0	2706	0	0	2706	0.0000000
Rat_12_NODE_865_length_2697_cov_3.225208	0	2697	0	0	2697	0.0000000
Rat_12_NODE_871_length_2680_cov_3.608381	0	2680	0	0	2680	0.0000000
Rat_12_NODE_874_length_2670_cov_15.296367	0	2670	0	0	2670	0.0000000
Rat_12_NODE_876_length_2666_cov_6.382612	0	2666	0	0	2666	0.0000000
Rat_12_NODE_877_length_2663_cov_4.519172	0	2663	19	1645	2663	0.6177244
Rat_12_NODE_878_length_2661_cov_3.610130	0	2661	9	693	2661	0.2604284
Rat_12_NODE_879_length_2657_cov_3.769408	0	2657	7	362	2657	0.1362439
Rat_12_NODE_880_length_2656_cov_3.133026	0	2656	0	0	2656	0.0000000
Rat_12_NODE_884_length_2638_cov_5.018970	0	2638	0	0	2638	0.0000000
Rat_12_NODE_888_length_2623_cov_3.589564	0	2623	0	0	2623	0.0000000
Rat_12_NODE_891_length_2614_cov_2.802657	0	2614	0	0	2614	0.0000000
Rat_12_NODE_895_length_2601_cov_6.796151	0	2601	0	0	2601	0.0000000
Rat_12_NODE_899_length_2599_cov_3.139544	0	2599	0	0	2599	0.0000000
Rat_12_NODE_902_length_2594_cov_3.270185	0	2594	0	0	2594	0.0000000
Rat_12_NODE_903_length_2592_cov_4.052424	0	2592	2	151	2592	0.0582562
Rat_12_NODE_911_length_2583_cov_3.169699	0	2583	0	0	2583	0.0000000
Rat_12_NODE_914_length_2578_cov_5.354340	0	2578	15	1173	2578	0.4550039
Rat_12_NODE_915_length_2576_cov_3.419278	0	2576	12	1363	2576	0.5291149
Rat_12_NODE_917_length_2573_cov_3.821287	0	2573	0	0	2573	0.0000000
Rat_12_NODE_918_length_2566_cov_4.319395	0	2566	9	901	2566	0.3511302
Rat_12_NODE_919_length_2565_cov_4.393227	0	2565	5	459	2565	0.1789474
Rat_12_NODE_921_length_2559_cov_5.022364	0	2559	2	253	2559	0.0988667
Rat_12_NODE_929_length_2544_cov_3.769787	0	2544	6	527	2544	0.2071541
Rat_12_NODE_930_length_2544_cov_3.607473	0	2544	8	602	2544	0.2366352
Rat_12_NODE_938_length_2535_cov_3.581452	0	2535	14	976	2535	0.3850099
Rat_12_NODE_943_length_2520_cov_3.056795	0	2520	0	0	2520	0.0000000
Rat_12_NODE_946_length_2514_cov_3.104921	0	2514	2	301	2514	0.1197295
Rat_12_NODE_948_length_2509_cov_13.085167	0	2509	0	0	2509	0.0000000
Rat_12_NODE_950_length_2509_cov_4.495925	0	2509	11	1351	2509	0.5384616
Rat_12_NODE_959_length_2500_cov_4.007362	0	2500	4	188	2500	0.0752000
Rat_12_NODE_963_length_2492_cov_3.956094	0	2492	6	815	2492	0.3270465
Rat_12_NODE_966_length_2488_cov_3.247842	0	2488	6	670	2488	0.2692926
Rat_12_NODE_971_length_2478_cov_6.734214	0	2478	16	980	2478	0.3954802
Rat_12_NODE_972_length_2478_cov_3.337598	0	2478	2	201	2478	0.0811138
Rat_12_NODE_973_length_2475_cov_2.986364	0	2475	6	647	2475	0.2614141
Rat_12_NODE_975_length_2471_cov_5.126656	0	2471	9	837	2471	0.3387293
Rat_12_NODE_983_length_2448_cov_5.089845	0	2448	2	299	2448	0.1221405
Rat_12_NODE_985_length_2445_cov_4.760251	0	2445	6	612	2445	0.2503068
Rat_12_NODE_992_length_2435_cov_4.205882	0	2435	0	0	2435	0.0000000
Rat_12_NODE_996_length_2421_cov_8.952663	0	2421	0	0	2421	0.0000000
Rat_12_NODE_998_length_2418_cov_2.603047	0	2418	0	0	2418	0.0000000
Rat_12_NODE_1000_length_2410_cov_6.142251	0	2410	8	758	2410	0.3145228
Rat_12_NODE_1002_length_2405_cov_4.991915	0	2405	8	1049	2405	0.4361746
Rat_12_NODE_1007_length_2388_cov_4.153879	0	2388	2	126	2388	0.0527638
Rat_12_NODE_1008_length_2385_cov_4.141202	0	2385	0	0	2385	0.0000000
Rat_12_NODE_1010_length_2383_cov_4.090206	0	2383	0	0	2383	0.0000000
Rat_12_NODE_1011_length_2382_cov_4.611517	0	2382	2	301	2382	0.1263644
Rat_12_NODE_1013_length_2379_cov_3.845955	0	2379	5	565	2379	0.2374948
Rat_12_NODE_1014_length_2376_cov_3.939250	0	2376	16	1335	2376	0.5618687
Rat_12_NODE_1017_length_2364_cov_4.985275	0	2364	14	1370	2364	0.5795262
Rat_12_NODE_1021_length_2360_cov_2.960521	0	2360	0	0	2360	0.0000000
Rat_12_NODE_1023_length_2357_cov_4.971329	0	2357	13	996	2357	0.4225711
Rat_12_NODE_1024_length_2356_cov_3.868753	0	2356	12	1073	2356	0.4554330
Rat_12_NODE_1026_length_2351_cov_3.506098	0	2351	1	151	2351	0.0642280
Rat_12_NODE_1029_length_2343_cov_4.696241	0	2343	6	539	2343	0.2300469
Rat_12_NODE_1031_length_2338_cov_3.314060	0	2338	0	0	2338	0.0000000
Rat_12_NODE_1033_length_2336_cov_6.546252	0	2336	2	301	2336	0.1288527
Rat_12_NODE_1034_length_2336_cov_4.367821	0	2336	6	434	2336	0.1857877
Rat_12_NODE_1037_length_2333_cov_2.760316	0	2333	2	302	2333	0.1294471
Rat_12_NODE_1039_length_2329_cov_5.757256	0	2329	16	1390	2329	0.5968227
Rat_12_NODE_1042_length_2328_cov_4.722833	0	2328	12	905	2328	0.3887457
Rat_12_NODE_1043_length_2328_cov_3.934448	0	2328	0	0	2328	0.0000000
Rat_12_NODE_1048_length_2323_cov_4.882275	0	2323	0	0	2323	0.0000000
Rat_12_NODE_1049_length_2317_cov_3.616711	0	2317	2	237	2317	0.1022874
Rat_12_NODE_1054_length_2309_cov_4.255546	0	2309	0	0	2309	0.0000000
Rat_12_NODE_1056_length_2303_cov_3.365658	0	2303	0	0	2303	0.0000000
Rat_12_NODE_1060_length_2296_cov_7.404284	0	2296	0	0	2296	0.0000000
Rat_12_NODE_1061_length_2292_cov_5.058561	0	2292	19	1444	2292	0.6300175
Rat_12_NODE_1062_length_2290_cov_4.579866	0	2290	9	701	2290	0.3061135
Rat_12_NODE_1064_length_2279_cov_4.224371	0	2279	10	820	2279	0.3598069
Rat_12_NODE_1067_length_2276_cov_6.351643	0	2276	1	151	2276	0.0663445
Rat_12_NODE_1068_length_2275_cov_3.665766	0	2275	2	149	2275	0.0654945
Rat_12_NODE_1075_length_2263_cov_4.793931	0	2263	4	343	2263	0.1515687
Rat_12_NODE_1076_length_2261_cov_3.696283	0	2261	12	1060	2261	0.4688191
Rat_12_NODE_1083_length_2245_cov_4.600913	0	2245	0	0	2245	0.0000000
Rat_12_NODE_1085_length_2241_cov_4.649588	0	2241	17	1098	2241	0.4899598
Rat_12_NODE_1087_length_2237_cov_4.133364	0	2237	24	1329	2237	0.5940992
Rat_12_NODE_1090_length_2232_cov_5.691778	0	2232	6	572	2232	0.2562724
Rat_12_NODE_1097_length_2214_cov_4.150069	0	2214	6	688	2214	0.3107498
Rat_12_NODE_1098_length_2214_cov_3.805002	0	2214	13	1084	2214	0.4896116
Rat_12_NODE_1099_length_2213_cov_4.142261	0	2213	5	546	2213	0.2467239
Rat_12_NODE_1100_length_2212_cov_5.031989	0	2212	4	419	2212	0.1894213
Rat_12_NODE_1101_length_2210_cov_4.297448	0	2210	0	0	2210	0.0000000
Rat_12_NODE_1102_length_2209_cov_3.714485	0	2209	14	1502	2209	0.6799456
Rat_12_NODE_1109_length_2206_cov_4.519758	0	2206	6	661	2206	0.2996373
Rat_12_NODE_1110_length_2206_cov_3.848443	0	2206	8	719	2206	0.3259293
Rat_12_NODE_1111_length_2205_cov_3.507907	0	2205	0	0	2205	0.0000000
Rat_12_NODE_1112_length_2203_cov_2.605680	0	2203	0	0	2203	0.0000000
Rat_12_NODE_1113_length_2201_cov_3.721808	0	2201	4	320	2201	0.1453885
Rat_12_NODE_1115_length_2199_cov_6.325093	0	2199	21	1196	2199	0.5438836
Rat_12_NODE_1121_length_2192_cov_3.705194	0	2192	12	672	2192	0.3065693
Rat_12_NODE_1122_length_2192_cov_3.247075	0	2192	1	151	2192	0.0688869
Rat_12_NODE_1123_length_2190_cov_3.702108	0	2190	8	930	2190	0.4246575
Rat_12_NODE_1124_length_2190_cov_3.034660	0	2190	0	0	2190	0.0000000
Rat_12_NODE_1127_length_2185_cov_4.280751	0	2185	2	94	2185	0.0430206
Rat_12_NODE_1128_length_2184_cov_4.604979	0	2184	0	0	2184	0.0000000
Rat_12_NODE_1138_length_2164_cov_2.694168	0	2164	0	0	2164	0.0000000
Rat_12_NODE_1139_length_2161_cov_5.231244	0	2161	4	420	2161	0.1943545
Rat_12_NODE_1147_length_2150_cov_6.377566	0	2150	18	1150	2150	0.5348837
Rat_12_NODE_1148_length_2150_cov_3.858711	0	2150	0	0	2150	0.0000000
Rat_12_NODE_1154_length_2139_cov_2.106046	0	2139	0	0	2139	0.0000000
Rat_12_NODE_1156_length_2136_cov_4.767900	0	2136	8	775	2136	0.3628277
Rat_12_NODE_1158_length_2135_cov_3.545192	0	2135	0	0	2135	0.0000000
Rat_12_NODE_1159_length_2133_cov_3.592397	0	2133	0	0	2133	0.0000000
Rat_12_NODE_1160_length_2132_cov_4.843043	0	2132	0	0	2132	0.0000000
Rat_12_NODE_1165_length_2125_cov_4.390338	0	2125	6	782	2125	0.3680000
Rat_12_NODE_1168_length_2117_cov_4.242483	0	2117	6	740	2117	0.3495513
Rat_12_NODE_1169_length_2117_cov_3.373909	0	2117	0	0	2117	0.0000000
Rat_12_NODE_1170_length_2117_cov_3.237633	0	2117	14	1095	2117	0.5172414
Rat_12_NODE_1171_length_2116_cov_5.227559	0	2116	16	1371	2116	0.6479206
Rat_12_NODE_1174_length_2114_cov_3.776105	0	2114	0	0	2114	0.0000000
Rat_12_NODE_1178_length_2109_cov_4.148004	0	2109	12	1202	2109	0.5699384
Rat_12_NODE_1185_length_2105_cov_5.350244	0	2105	2	302	2105	0.1434679
Rat_12_NODE_1186_length_2104_cov_3.186432	0	2104	0	0	2104	0.0000000
Rat_12_NODE_1192_length_2095_cov_5.416176	0	2095	3	333	2095	0.1589499
Rat_12_NODE_1198_length_2080_cov_2.052840	0	2080	0	0	2080	0.0000000
Rat_12_NODE_1205_length_2067_cov_4.250497	0	2067	4	595	2067	0.2878568
Rat_12_NODE_1213_length_2058_cov_5.261608	0	2058	2	301	2058	0.1462585
Rat_12_NODE_1215_length_2054_cov_3.730365	0	2054	11	981	2054	0.4776047
Rat_12_NODE_1216_length_2054_cov_3.219110	0	2054	2	291	2054	0.1416748
Rat_12_NODE_1218_length_2050_cov_5.211529	0	2050	6	740	2050	0.3609756
Rat_12_NODE_1219_length_2050_cov_2.220551	0	2050	2	188	2050	0.0917073
Rat_12_NODE_1221_length_2048_cov_4.000000	0	2048	2	301	2048	0.1469727
Rat_12_NODE_1226_length_2044_cov_6.031171	0	2044	8	757	2044	0.3703522
Rat_12_NODE_1228_length_2043_cov_5.985915	0	2043	12	997	2043	0.4880078
Rat_12_NODE_1230_length_2042_cov_29.378963	0	2042	0	0	2042	0.0000000
Rat_12_NODE_1232_length_2042_cov_3.187217	0	2042	0	0	2042	0.0000000
Rat_12_NODE_1239_length_2036_cov_5.170116	0	2036	12	876	2036	0.4302554
Rat_12_NODE_1241_length_2035_cov_3.621212	0	2035	0	0	2035	0.0000000
Rat_12_NODE_1246_length_2027_cov_3.528398	0	2027	0	0	2027	0.0000000
Rat_12_NODE_1247_length_2025_cov_4.061929	0	2025	6	694	2025	0.3427160
Rat_12_NODE_1248_length_2024_cov_6.453022	0	2024	2	302	2024	0.1492095
Rat_12_NODE_1252_length_2016_cov_3.930138	0	2016	3	355	2016	0.1760913
Rat_12_NODE_1255_length_2011_cov_4.527096	0	2011	6	601	2011	0.2988563
Rat_12_NODE_1263_length_2000_cov_12.477121	0	2000	0	0	2000	0.0000000
Rat_12_NODE_1264_length_2000_cov_4.138817	0	2000	5	435	2000	0.2175000
Rat_12_NODE_1265_length_2000_cov_3.359383	0	2000	4	266	2000	0.1330000
Rat_12_NODE_1266_length_1999_cov_2.911008	0	1999	0	0	1999	0.0000000
Rat_12_NODE_1269_length_1995_cov_4.878866	0	1995	2	302	1995	0.1513785
Rat_12_NODE_1270_length_1990_cov_3.503359	0	1990	0	0	1990	0.0000000
Rat_12_NODE_1272_length_1986_cov_5.357846	0	1986	4	453	1986	0.2280967
Rat_12_NODE_1275_length_1978_cov_4.120125	0	1978	1	151	1978	0.0763397
Rat_12_NODE_1276_length_1976_cov_3.641333	0	1976	11	1232	1976	0.6234818
Rat_12_NODE_1277_length_1975_cov_3.363542	0	1975	0	0	1975	0.0000000
Rat_12_NODE_1283_length_1967_cov_2.804916	0	1967	2	195	1967	0.0991357
Rat_12_NODE_1287_length_1965_cov_2.537696	0	1965	0	0	1965	0.0000000
Rat_12_NODE_1288_length_1964_cov_7.607124	0	1964	2	95	1964	0.0483707
Rat_12_NODE_1290_length_1963_cov_3.881551	0	1963	13	1110	1963	0.5654610
Rat_12_NODE_1295_length_1959_cov_3.638130	0	1959	0	0	1959	0.0000000
Rat_12_NODE_1296_length_1959_cov_2.303046	0	1959	0	0	1959	0.0000000
Rat_12_NODE_1298_length_1956_cov_3.283535	0	1956	8	953	1956	0.4872188
Rat_12_NODE_1302_length_1954_cov_2.444444	0	1954	0	0	1954	0.0000000
Rat_12_NODE_1303_length_1953_cov_3.867756	0	1953	0	0	1953	0.0000000
Rat_12_NODE_1307_length_1945_cov_4.424868	0	1945	0	0	1945	0.0000000
Rat_12_NODE_1308_length_1944_cov_5.928004	0	1944	7	578	1944	0.2973251
Rat_12_NODE_1313_length_1937_cov_4.886291	0	1937	9	596	1937	0.3076923
Rat_12_NODE_1315_length_1935_cov_5.257447	0	1935	0	0	1935	0.0000000
Rat_12_NODE_1318_length_1933_cov_3.272630	0	1933	0	0	1933	0.0000000
Rat_12_NODE_1321_length_1930_cov_3.461333	0	1930	0	0	1930	0.0000000
Rat_12_NODE_1332_length_1921_cov_3.885316	0	1921	8	724	1921	0.3768870
Rat_12_NODE_1333_length_1920_cov_4.071314	0	1920	6	675	1920	0.3515625
Rat_12_NODE_1335_length_1918_cov_2.981750	0	1918	1	136	1918	0.0709072
Rat_12_NODE_1337_length_1911_cov_2.829741	0	1911	2	191	1911	0.0999477
Rat_12_NODE_1338_length_1910_cov_3.690027	0	1910	0	0	1910	0.0000000
Rat_12_NODE_1339_length_1907_cov_3.895248	0	1907	3	415	1907	0.2176193
Rat_12_NODE_1342_length_1904_cov_3.404002	0	1904	6	552	1904	0.2899160
Rat_12_NODE_1343_length_1902_cov_9.011911	0	1902	0	0	1902	0.0000000
Rat_12_NODE_1347_length_1898_cov_4.247423	0	1898	10	943	1898	0.4968388
Rat_12_NODE_1350_length_1895_cov_3.671196	0	1895	1	151	1895	0.0796834
Rat_12_NODE_1352_length_1892_cov_3.007077	0	1892	0	0	1892	0.0000000
Rat_12_NODE_1354_length_1889_cov_3.551799	0	1889	0	0	1889	0.0000000
Rat_12_NODE_1356_length_1885_cov_4.024590	0	1885	0	0	1885	0.0000000
Rat_12_NODE_1359_length_1881_cov_3.285323	0	1881	6	347	1881	0.1844763
Rat_12_NODE_1360_length_1880_cov_3.130411	0	1880	0	0	1880	0.0000000
Rat_12_NODE_1362_length_1878_cov_3.313769	0	1878	0	0	1878	0.0000000
Rat_12_NODE_1368_length_1874_cov_2.049478	0	1874	0	0	1874	0.0000000
Rat_12_NODE_1369_length_1870_cov_6.412672	0	1870	0	0	1870	0.0000000
Rat_12_NODE_1371_length_1867_cov_4.665563	0	1867	2	64	1867	0.0342796
Rat_12_NODE_1372_length_1867_cov_3.549117	0	1867	2	259	1867	0.1387252
Rat_12_NODE_1375_length_1866_cov_4.625621	0	1866	4	586	1866	0.3140407
Rat_12_NODE_1378_length_1864_cov_4.803759	0	1864	2	255	1864	0.1368026
Rat_12_NODE_1385_length_1859_cov_5.265521	0	1859	10	1015	1859	0.5459925
Rat_12_NODE_1386_length_1857_cov_3.104329	0	1857	0	0	1857	0.0000000
Rat_12_NODE_1390_length_1854_cov_3.375764	0	1854	4	379	1854	0.2044229
Rat_12_NODE_1391_length_1853_cov_3.682425	0	1853	0	0	1853	0.0000000
Rat_12_NODE_1392_length_1853_cov_2.160178	0	1853	0	0	1853	0.0000000
Rat_12_NODE_1393_length_1851_cov_5.155345	0	1851	9	667	1851	0.3603458
Rat_12_NODE_1394_length_1851_cov_4.066258	0	1851	2	302	1851	0.1631550
Rat_12_NODE_1395_length_1850_cov_2.891365	0	1850	0	0	1850	0.0000000
Rat_12_NODE_1397_length_1846_cov_3.561139	0	1846	2	288	1846	0.1560130
Rat_12_NODE_1401_length_1843_cov_4.116331	0	1843	2	302	1843	0.1638633
Rat_12_NODE_1402_length_1842_cov_4.151091	0	1842	8	878	1842	0.4766558
Rat_12_NODE_1407_length_1838_cov_2.095906	0	1838	5	411	1838	0.2236126
Rat_12_NODE_1409_length_1837_cov_2.104938	0	1837	0	0	1837	0.0000000
Rat_12_NODE_1410_length_1836_cov_5.286356	0	1836	0	0	1836	0.0000000
Rat_12_NODE_1415_length_1831_cov_3.954392	0	1831	2	156	1831	0.0851993
Rat_12_NODE_1426_length_1819_cov_5.145692	0	1819	0	0	1819	0.0000000
Rat_12_NODE_1428_length_1816_cov_2.178308	0	1816	0	0	1816	0.0000000
Rat_12_NODE_1429_length_1815_cov_12.363068	0	1815	24	1417	1815	0.7807162
Rat_12_NODE_1431_length_1813_cov_4.915813	0	1813	23	945	1813	0.5212355
Rat_12_NODE_1433_length_1812_cov_3.874787	0	1812	2	223	1812	0.1230684
Rat_12_NODE_1435_length_1809_cov_3.545040	0	1809	2	301	1809	0.1663903
Rat_12_NODE_1439_length_1803_cov_3.053204	0	1803	0	0	1803	0.0000000
Rat_12_NODE_1441_length_1801_cov_3.063574	0	1801	0	0	1801	0.0000000
Rat_12_NODE_1443_length_1798_cov_2.084337	0	1798	0	0	1798	0.0000000
Rat_12_NODE_1445_length_1796_cov_3.148765	0	1796	0	0	1796	0.0000000
Rat_12_NODE_1447_length_1796_cov_2.213096	0	1796	0	0	1796	0.0000000
Rat_12_NODE_1450_length_1792_cov_2.846287	0	1792	0	0	1792	0.0000000
Rat_12_NODE_1459_length_1785_cov_3.820231	0	1785	0	0	1785	0.0000000
Rat_12_NODE_1467_length_1774_cov_3.638743	0	1774	0	0	1774	0.0000000
Rat_12_NODE_1472_length_1770_cov_1.860058	0	1770	0	0	1770	0.0000000
Rat_12_NODE_1474_length_1768_cov_4.894337	0	1768	6	655	1768	0.3704751
Rat_12_NODE_1476_length_1768_cov_3.057210	0	1768	4	434	1768	0.2454751
Rat_12_NODE_1478_length_1766_cov_2.890123	0	1766	0	0	1766	0.0000000
Rat_12_NODE_1480_length_1764_cov_3.931539	0	1764	0	0	1764	0.0000000
Rat_12_NODE_1483_length_1760_cov_4.051026	0	1760	6	657	1760	0.3732955
Rat_12_NODE_1489_length_1754_cov_4.170100	0	1754	7	589	1754	0.3358039
Rat_12_NODE_1494_length_1750_cov_5.845428	0	1750	8	617	1750	0.3525714
Rat_12_NODE_1495_length_1750_cov_3.130383	0	1750	7	416	1750	0.2377143
Rat_12_NODE_1497_length_1748_cov_3.170112	0	1748	4	426	1748	0.2437071
Rat_12_NODE_1498_length_1748_cov_3.084465	0	1748	2	269	1748	0.1538902
Rat_12_NODE_1500_length_1745_cov_4.135503	0	1745	2	302	1745	0.1730659
Rat_12_NODE_1502_length_1744_cov_4.926584	0	1744	0	0	1744	0.0000000
Rat_12_NODE_1508_length_1741_cov_2.376631	0	1741	0	0	1741	0.0000000
Rat_12_NODE_1512_length_1737_cov_3.937574	0	1737	0	0	1737	0.0000000
Rat_12_NODE_1513_length_1736_cov_3.320642	0	1736	0	0	1736	0.0000000
Rat_12_NODE_1518_length_1732_cov_4.115683	0	1732	2	273	1732	0.1576212
Rat_12_NODE_1519_length_1731_cov_4.903341	0	1731	0	0	1731	0.0000000
Rat_12_NODE_1521_length_1726_cov_5.092160	0	1726	0	0	1726	0.0000000
Rat_12_NODE_1529_length_1722_cov_5.716857	0	1722	6	477	1722	0.2770035
Rat_12_NODE_1534_length_1714_cov_4.948764	0	1714	0	0	1714	0.0000000
Rat_12_NODE_1535_length_1714_cov_4.443038	0	1714	2	302	1714	0.1761960
Rat_12_NODE_1544_length_1704_cov_3.196483	0	1704	0	0	1704	0.0000000
Rat_12_NODE_1545_length_1699_cov_3.783455	0	1699	5	330	1699	0.1942319
Rat_12_NODE_1547_length_1699_cov_2.299878	0	1699	0	0	1699	0.0000000
Rat_12_NODE_1548_length_1698_cov_4.074863	0	1698	0	0	1698	0.0000000
Rat_12_NODE_1556_length_1691_cov_2.071516	0	1691	41	1416	1691	0.8373743
Rat_12_NODE_1558_length_1690_cov_3.357798	0	1690	0	0	1690	0.0000000
Rat_12_NODE_1560_length_1689_cov_4.892289	0	1689	2	156	1689	0.0923623
Rat_12_NODE_1561_length_1689_cov_3.428397	0	1689	10	556	1689	0.3291889
Rat_12_NODE_1562_length_1689_cov_2.411873	0	1689	0	0	1689	0.0000000
Rat_12_NODE_1573_length_1676_cov_4.773597	0	1676	4	502	1676	0.2995227
Rat_12_NODE_1575_length_1675_cov_4.303704	0	1675	10	1004	1675	0.5994030
Rat_12_NODE_1582_length_1673_cov_3.270087	0	1673	0	0	1673	0.0000000
Rat_12_NODE_1583_length_1672_cov_3.230056	0	1672	0	0	1672	0.0000000
Rat_12_NODE_1584_length_1671_cov_1.914604	0	1671	0	0	1671	0.0000000
Rat_12_NODE_1585_length_1668_cov_5.712957	0	1668	6	835	1668	0.5005995
Rat_12_NODE_1588_length_1667_cov_2.342432	0	1667	10	717	1667	0.4301140
Rat_12_NODE_1595_length_1660_cov_5.548910	0	1660	2	164	1660	0.0987952
Rat_12_NODE_1601_length_1658_cov_2.857767	0	1658	2	162	1658	0.0977081
Rat_12_NODE_1607_length_1652_cov_3.431434	0	1652	0	0	1652	0.0000000
Rat_12_NODE_1608_length_1652_cov_2.596744	0	1652	0	0	1652	0.0000000
Rat_12_NODE_1610_length_1651_cov_4.178571	0	1651	4	543	1651	0.3288916
Rat_12_NODE_1614_length_1649_cov_3.478043	0	1649	5	651	1649	0.3947847
Rat_12_NODE_1619_length_1642_cov_3.063642	0	1642	0	0	1642	0.0000000
Rat_12_NODE_1620_length_1642_cov_2.513548	0	1642	0	0	1642	0.0000000
Rat_12_NODE_1628_length_1637_cov_2.616941	0	1637	0	0	1637	0.0000000
Rat_12_NODE_1629_length_1636_cov_3.098039	0	1636	0	0	1636	0.0000000
Rat_12_NODE_1631_length_1634_cov_3.680177	0	1634	2	301	1634	0.1842105
Rat_12_NODE_1633_length_1631_cov_3.170685	0	1631	0	0	1631	0.0000000
Rat_12_NODE_1636_length_1626_cov_3.090388	0	1626	2	301	1626	0.1851169
Rat_12_NODE_1638_length_1620_cov_2.719489	0	1620	0	0	1620	0.0000000
Rat_12_NODE_1640_length_1619_cov_3.321611	0	1619	0	0	1619	0.0000000
Rat_12_NODE_1641_length_1619_cov_3.132353	0	1619	6	622	1619	0.3841878
Rat_12_NODE_1654_length_1609_cov_4.925354	0	1609	10	695	1609	0.4319453
Rat_12_NODE_1659_length_1602_cov_2.634777	0	1602	0	0	1602	0.0000000
Rat_12_NODE_1668_length_1592_cov_1.766428	0	1592	2	284	1592	0.1783920
Rat_12_NODE_1670_length_1590_cov_2.979153	0	1590	2	302	1590	0.1899371
Rat_12_NODE_1671_length_1589_cov_4.054759	0	1589	2	302	1589	0.1900566
Rat_12_NODE_1675_length_1588_cov_1.828441	0	1588	0	0	1588	0.0000000
Rat_12_NODE_1676_length_1587_cov_4.005875	0	1587	10	887	1587	0.5589162
Rat_12_NODE_1683_length_1579_cov_2.604331	0	1579	0	0	1579	0.0000000
Rat_12_NODE_1686_length_1577_cov_7.174113	0	1577	7	694	1577	0.4400761
Rat_12_NODE_1687_length_1577_cov_4.632720	0	1577	6	512	1577	0.3246671
Rat_12_NODE_1689_length_1576_cov_3.195266	0	1576	0	0	1576	0.0000000
Rat_12_NODE_1693_length_1572_cov_3.642057	0	1572	8	538	1572	0.3422392
Rat_12_NODE_1698_length_1566_cov_5.149570	0	1566	14	1074	1566	0.6858237
Rat_12_NODE_1701_length_1564_cov_3.960239	0	1564	4	475	1564	0.3037084
Rat_12_NODE_1702_length_1564_cov_3.798542	0	1564	25	1259	1564	0.8049872
Rat_12_NODE_1711_length_1552_cov_2.064796	0	1552	0	0	1552	0.0000000
Rat_12_NODE_1716_length_1550_cov_2.684950	0	1550	0	0	1550	0.0000000
Rat_12_NODE_1718_length_1548_cov_5.649699	0	1548	0	0	1548	0.0000000
Rat_12_NODE_1721_length_1547_cov_3.483914	0	1547	6	414	1547	0.2676148
Rat_12_NODE_1722_length_1547_cov_2.366622	0	1547	0	0	1547	0.0000000
Rat_12_NODE_1723_length_1546_cov_2.802817	0	1546	0	0	1546	0.0000000
Rat_12_NODE_1724_length_1544_cov_3.692411	0	1544	0	0	1544	0.0000000
Rat_12_NODE_1725_length_1544_cov_1.869711	0	1544	0	0	1544	0.0000000
Rat_12_NODE_1727_length_1543_cov_3.099462	0	1543	0	0	1543	0.0000000
Rat_12_NODE_1735_length_1539_cov_2.930593	0	1539	2	291	1539	0.1890838
Rat_12_NODE_1741_length_1536_cov_3.048616	0	1536	0	0	1536	0.0000000
Rat_12_NODE_1747_length_1528_cov_2.499661	0	1528	0	0	1528	0.0000000
Rat_12_NODE_1748_length_1527_cov_3.086277	0	1527	2	301	1527	0.1971185
Rat_12_NODE_1751_length_1524_cov_2.372362	0	1524	0	0	1524	0.0000000
Rat_12_NODE_1752_length_1523_cov_5.045640	0	1523	12	913	1523	0.5994747
Rat_12_NODE_1754_length_1522_cov_3.599182	0	1522	0	0	1522	0.0000000
Rat_12_NODE_1758_length_1517_cov_4.720930	0	1517	6	699	1517	0.4607778
Rat_12_NODE_1760_length_1516_cov_3.965092	0	1516	4	530	1516	0.3496042
Rat_12_NODE_1765_length_1512_cov_2.884695	0	1512	0	0	1512	0.0000000
Rat_12_NODE_1766_length_1512_cov_2.818806	0	1512	0	0	1512	0.0000000
Rat_12_NODE_1768_length_1511_cov_4.881868	0	1511	0	0	1511	0.0000000
Rat_12_NODE_1772_length_1507_cov_3.148760	0	1507	0	0	1507	0.0000000
Rat_12_NODE_1780_length_1501_cov_6.161826	0	1501	0	0	1501	0.0000000
Rat_12_NODE_1789_length_1497_cov_2.339806	0	1497	0	0	1497	0.0000000
Rat_12_NODE_1792_length_1494_cov_3.453787	0	1494	0	0	1494	0.0000000
Rat_12_NODE_1799_length_1488_cov_2.995813	0	1488	2	192	1488	0.1290323
Rat_12_NODE_1802_length_1486_cov_4.155136	0	1486	2	298	1486	0.2005384
Rat_12_NODE_1805_length_1485_cov_4.089510	0	1485	9	913	1485	0.6148148
Rat_12_NODE_1810_length_1482_cov_4.313945	0	1482	0	0	1482	0.0000000
Rat_12_NODE_1812_length_1482_cov_3.053259	0	1482	7	795	1482	0.5364373
Rat_12_NODE_1816_length_1480_cov_3.151579	0	1480	0	0	1480	0.0000000
Rat_12_NODE_1818_length_1479_cov_11.785815	0	1479	16	1046	1479	0.7072346
Rat_12_NODE_1823_length_1477_cov_4.784810	0	1477	4	428	1477	0.2897766
Rat_12_NODE_1825_length_1474_cov_3.317125	0	1474	0	0	1474	0.0000000
Rat_12_NODE_1826_length_1474_cov_3.289641	0	1474	0	0	1474	0.0000000
Rat_12_NODE_1827_length_1473_cov_4.952045	0	1473	4	374	1473	0.2539036
Rat_12_NODE_1835_length_1469_cov_6.064356	0	1469	6	620	1469	0.4220558
Rat_12_NODE_1837_length_1469_cov_2.937058	0	1469	0	0	1469	0.0000000
Rat_12_NODE_1838_length_1469_cov_2.719943	0	1469	0	0	1469	0.0000000
Rat_12_NODE_1840_length_1468_cov_4.445152	0	1468	0	0	1468	0.0000000
Rat_12_NODE_1842_length_1467_cov_4.504958	0	1467	2	301	1467	0.2051806
Rat_12_NODE_1843_length_1466_cov_13.153792	0	1466	2	259	1466	0.1766712
Rat_12_NODE_1845_length_1466_cov_2.130404	0	1466	2	273	1466	0.1862210
Rat_12_NODE_1846_length_1465_cov_4.115603	0	1465	0	0	1465	0.0000000
Rat_12_NODE_1851_length_1462_cov_3.667377	0	1462	0	0	1462	0.0000000
Rat_12_NODE_1855_length_1461_cov_4.025605	0	1461	6	629	1461	0.4305270
Rat_12_NODE_1860_length_1460_cov_2.415658	0	1460	0	0	1460	0.0000000
Rat_12_NODE_1868_length_1454_cov_3.255897	0	1454	0	0	1454	0.0000000
Rat_12_NODE_1872_length_1451_cov_5.087393	0	1451	4	415	1451	0.2860096
Rat_12_NODE_1874_length_1451_cov_2.126074	0	1451	0	0	1451	0.0000000
Rat_12_NODE_1877_length_1448_cov_2.022254	0	1448	0	0	1448	0.0000000
Rat_12_NODE_1879_length_1446_cov_5.920201	0	1446	3	210	1446	0.1452282
Rat_12_NODE_1884_length_1444_cov_6.354932	0	1444	2	229	1444	0.1585873
Rat_12_NODE_1885_length_1444_cov_4.235421	0	1444	0	0	1444	0.0000000
Rat_12_NODE_1886_length_1444_cov_4.205184	0	1444	6	191	1444	0.1322715
Rat_12_NODE_1891_length_1440_cov_2.129964	0	1440	17	992	1440	0.6888889
Rat_12_NODE_1896_length_1438_cov_1.702097	0	1438	0	0	1438	0.0000000
Rat_12_NODE_1908_length_1433_cov_5.144412	0	1433	9	773	1433	0.5394278
Rat_12_NODE_1913_length_1431_cov_2.308140	0	1431	0	0	1431	0.0000000
Rat_12_NODE_1917_length_1429_cov_4.082242	0	1429	4	222	1429	0.1553534
Rat_12_NODE_1927_length_1423_cov_2.620614	0	1423	0	0	1423	0.0000000
Rat_12_NODE_1929_length_1422_cov_2.825896	0	1422	6	664	1422	0.4669480
Rat_12_NODE_1930_length_1421_cov_5.327233	0	1421	6	689	1421	0.4848698
Rat_12_NODE_1933_length_1420_cov_2.630769	0	1420	0	0	1420	0.0000000
Rat_12_NODE_1935_length_1419_cov_2.218475	0	1419	0	0	1419	0.0000000
Rat_12_NODE_1937_length_1418_cov_4.874541	0	1418	0	0	1418	0.0000000
Rat_12_NODE_1941_length_1417_cov_1.941997	0	1417	0	0	1417	0.0000000
Rat_12_NODE_1944_length_1415_cov_3.657353	0	1415	0	0	1415	0.0000000
Rat_12_NODE_1950_length_1410_cov_3.414760	0	1410	0	0	1410	0.0000000
Rat_12_NODE_1956_length_1406_cov_14.131014	0	1406	0	0	1406	0.0000000
Rat_12_NODE_1957_length_1406_cov_2.457439	0	1406	0	0	1406	0.0000000
Rat_12_NODE_1963_length_1403_cov_1.909496	0	1403	0	0	1403	0.0000000
Rat_12_NODE_1970_length_1396_cov_4.523490	0	1396	0	0	1396	0.0000000
Rat_12_NODE_1971_length_1395_cov_4.844030	0	1395	4	204	1395	0.1462366
Rat_12_NODE_1974_length_1393_cov_3.469357	0	1393	0	0	1393	0.0000000
Rat_12_NODE_1978_length_1391_cov_5.018713	0	1391	26	1022	1391	0.7347232
Rat_12_NODE_1981_length_1389_cov_5.359820	0	1389	5	606	1389	0.4362851
Rat_12_NODE_1986_length_1387_cov_3.687688	0	1387	0	0	1387	0.0000000
Rat_12_NODE_1987_length_1386_cov_3.708490	0	1386	2	241	1386	0.1738817
Rat_12_NODE_1995_length_1379_cov_2.216012	0	1379	0	0	1379	0.0000000
Rat_12_NODE_1999_length_1378_cov_2.847317	0	1378	2	188	1378	0.1364296
Rat_12_NODE_2004_length_1377_cov_2.020424	0	1377	6	497	1377	0.3609295
Rat_12_NODE_2005_length_1376_cov_10.142316	0	1376	0	0	1376	0.0000000
Rat_12_NODE_2007_length_1376_cov_2.887207	0	1376	3	452	1376	0.3284884
Rat_12_NODE_2008_length_1376_cov_2.763058	0	1376	0	0	1376	0.0000000
Rat_12_NODE_2009_length_1376_cov_2.637396	0	1376	1	151	1376	0.1097384
Rat_12_NODE_2010_length_1375_cov_3.279545	0	1375	0	0	1375	0.0000000
Rat_12_NODE_2013_length_1373_cov_8.084977	0	1373	0	0	1373	0.0000000
Rat_12_NODE_2020_length_1369_cov_3.743531	0	1369	0	0	1369	0.0000000
Rat_12_NODE_2022_length_1368_cov_4.811881	0	1368	0	0	1368	0.0000000
Rat_12_NODE_2025_length_1367_cov_5.249238	0	1367	0	0	1367	0.0000000
Rat_12_NODE_2027_length_1367_cov_2.078506	0	1367	0	0	1367	0.0000000
Rat_12_NODE_2031_length_1364_cov_4.838808	0	1364	2	300	1364	0.2199413
Rat_12_NODE_2032_length_1364_cov_3.339190	0	1364	0	0	1364	0.0000000
Rat_12_NODE_2042_length_1361_cov_2.249617	0	1361	0	0	1361	0.0000000
Rat_12_NODE_2043_length_1357_cov_5.328725	0	1357	8	563	1357	0.4148858
Rat_12_NODE_2045_length_1357_cov_2.241935	0	1357	0	0	1357	0.0000000
Rat_12_NODE_2047_length_1355_cov_6.376154	0	1355	5	468	1355	0.3453875
Rat_12_NODE_2048_length_1355_cov_5.216923	0	1355	8	820	1355	0.6051661
Rat_12_NODE_2050_length_1355_cov_1.859231	0	1355	0	0	1355	0.0000000
Rat_12_NODE_2052_length_1355_cov_1.493846	0	1355	0	0	1355	0.0000000
Rat_12_NODE_2055_length_1353_cov_2.904468	0	1353	0	0	1353	0.0000000
Rat_12_NODE_2056_length_1352_cov_5.113338	0	1352	2	286	1352	0.2115385
Rat_12_NODE_2058_length_1352_cov_2.549730	0	1352	2	225	1352	0.1664201
Rat_12_NODE_2065_length_1347_cov_6.899381	0	1347	10	744	1347	0.5523385
Rat_12_NODE_2067_length_1346_cov_4.058869	0	1346	0	0	1346	0.0000000
Rat_12_NODE_2070_length_1345_cov_5.101550	0	1345	0	0	1345	0.0000000
Rat_12_NODE_2077_length_1344_cov_2.194725	0	1344	0	0	1344	0.0000000
Rat_12_NODE_2079_length_1343_cov_3.805124	0	1343	0	0	1343	0.0000000
Rat_12_NODE_2084_length_1342_cov_3.646465	0	1342	0	0	1342	0.0000000
Rat_12_NODE_2085_length_1342_cov_1.682207	0	1342	0	0	1342	0.0000000
Rat_12_NODE_2094_length_1336_cov_2.890710	0	1336	0	0	1336	0.0000000
Rat_12_NODE_2099_length_1333_cov_3.348200	0	1333	0	0	1333	0.0000000
Rat_12_NODE_2105_length_1331_cov_2.969436	0	1331	0	0	1331	0.0000000
Rat_12_NODE_2112_length_1327_cov_3.832547	0	1327	2	259	1327	0.1951771
Rat_12_NODE_2116_length_1325_cov_3.933071	0	1325	0	0	1325	0.0000000
Rat_12_NODE_2117_length_1324_cov_1.981875	0	1324	0	0	1324	0.0000000
Rat_12_NODE_2119_length_1323_cov_2.415615	0	1323	0	0	1323	0.0000000
Rat_12_NODE_2123_length_1321_cov_5.138231	0	1321	0	0	1321	0.0000000
Rat_12_NODE_2125_length_1320_cov_2.105138	0	1320	0	0	1320	0.0000000
Rat_12_NODE_2127_length_1319_cov_2.805380	0	1319	0	0	1319	0.0000000
Rat_12_NODE_2133_length_1316_cov_3.270420	0	1316	16	773	1316	0.5873860
Rat_12_NODE_2135_length_1315_cov_2.626984	0	1315	2	302	1315	0.2296578
Rat_12_NODE_2142_length_1313_cov_5.369634	0	1313	6	674	1313	0.5133283
Rat_12_NODE_2145_length_1311_cov_4.492834	0	1311	0	0	1311	0.0000000
Rat_12_NODE_2146_length_1311_cov_2.528662	0	1311	0	0	1311	0.0000000
Rat_12_NODE_2158_length_1301_cov_4.738363	0	1301	6	804	1301	0.6179861
Rat_12_NODE_2170_length_1297_cov_3.527375	0	1297	0	0	1297	0.0000000
Rat_12_NODE_2171_length_1297_cov_2.613527	0	1297	0	0	1297	0.0000000
Rat_12_NODE_2177_length_1296_cov_2.468977	0	1296	4	315	1296	0.2430556
Rat_12_NODE_2178_length_1296_cov_2.167607	0	1296	0	0	1296	0.0000000
Rat_12_NODE_2181_length_1294_cov_3.702179	0	1294	0	0	1294	0.0000000
Rat_12_NODE_2190_length_1290_cov_3.597571	0	1290	0	0	1290	0.0000000
Rat_12_NODE_2192_length_1290_cov_1.889879	0	1290	0	0	1290	0.0000000
Rat_12_NODE_2195_length_1288_cov_2.351176	0	1288	0	0	1288	0.0000000
Rat_12_NODE_2196_length_1287_cov_3.966721	0	1287	2	275	1287	0.2136752
Rat_12_NODE_2199_length_1285_cov_2.547967	0	1285	0	0	1285	0.0000000
Rat_12_NODE_2200_length_1285_cov_2.342276	0	1285	0	0	1285	0.0000000
Rat_12_NODE_2204_length_1281_cov_1.792007	0	1281	0	0	1281	0.0000000
Rat_12_NODE_2205_length_1280_cov_3.355918	0	1280	0	0	1280	0.0000000
Rat_12_NODE_2214_length_1274_cov_3.963084	0	1274	0	0	1274	0.0000000
Rat_12_NODE_2216_length_1274_cov_3.273995	0	1274	0	0	1274	0.0000000
Rat_12_NODE_2221_length_1273_cov_2.365353	0	1273	0	0	1273	0.0000000
Rat_12_NODE_2223_length_1272_cov_3.106820	0	1272	0	0	1272	0.0000000
Rat_12_NODE_2226_length_1271_cov_3.979441	0	1271	4	392	1271	0.3084186
Rat_12_NODE_2227_length_1271_cov_3.004112	0	1271	2	195	1271	0.1534225
Rat_12_NODE_2229_length_1271_cov_2.427632	0	1271	0	0	1271	0.0000000
Rat_12_NODE_2231_length_1270_cov_3.248560	0	1270	0	0	1270	0.0000000
Rat_12_NODE_2233_length_1270_cov_1.868313	0	1270	0	0	1270	0.0000000
Rat_12_NODE_2235_length_1268_cov_4.214345	0	1268	0	0	1268	0.0000000
Rat_12_NODE_2248_length_1262_cov_4.697597	0	1262	4	604	1262	0.4786054
Rat_12_NODE_2258_length_1259_cov_2.254153	0	1259	0	0	1259	0.0000000
Rat_12_NODE_2260_length_1257_cov_3.918469	0	1257	0	0	1257	0.0000000
Rat_12_NODE_2261_length_1257_cov_3.247088	0	1257	57	1195	1257	0.9506762
Rat_12_NODE_2266_length_1254_cov_3.612177	0	1254	2	133	1254	0.1060606
Rat_12_NODE_2267_length_1254_cov_2.314429	0	1254	0	0	1254	0.0000000
Rat_12_NODE_2268_length_1253_cov_2.834725	0	1253	0	0	1253	0.0000000
Rat_12_NODE_2269_length_1253_cov_2.150250	0	1253	0	0	1253	0.0000000
Rat_12_NODE_2270_length_1253_cov_2.103506	0	1253	0	0	1253	0.0000000
Rat_12_NODE_2272_length_1252_cov_5.791980	0	1252	4	387	1252	0.3091054
Rat_12_NODE_2280_length_1250_cov_2.253556	0	1250	0	0	1250	0.0000000
Rat_12_NODE_2285_length_1247_cov_1.591443	0	1247	0	0	1247	0.0000000
Rat_12_NODE_2293_length_1244_cov_5.013457	0	1244	8	719	1244	0.5779743
Rat_12_NODE_2296_length_1244_cov_1.804037	0	1244	0	0	1244	0.0000000
Rat_12_NODE_2299_length_1242_cov_4.108677	0	1242	0	0	1242	0.0000000
Rat_12_NODE_2300_length_1242_cov_1.954507	0	1242	0	0	1242	0.0000000
Rat_12_NODE_2307_length_1239_cov_2.867399	0	1239	3	337	1239	0.2719935
Rat_12_NODE_2309_length_1238_cov_2.840237	0	1238	0	0	1238	0.0000000
Rat_12_NODE_2310_length_1238_cov_1.976331	0	1238	0	0	1238	0.0000000
Rat_12_NODE_2312_length_1236_cov_2.725656	0	1236	0	0	1236	0.0000000
Rat_12_NODE_2313_length_1234_cov_2.448685	0	1234	0	0	1234	0.0000000
Rat_12_NODE_2315_length_1233_cov_2.093379	0	1233	0	0	1233	0.0000000
Rat_12_NODE_2317_length_1233_cov_1.661290	0	1233	8	712	1233	0.5774534
Rat_12_NODE_2320_length_1230_cov_4.314894	0	1230	2	225	1230	0.1829268
Rat_12_NODE_2326_length_1229_cov_3.412266	0	1229	2	85	1229	0.0691619
Rat_12_NODE_2331_length_1226_cov_4.632792	0	1226	2	263	1226	0.2145188
Rat_12_NODE_2334_length_1226_cov_2.477370	0	1226	2	54	1226	0.0440457
Rat_12_NODE_2338_length_1224_cov_5.318221	0	1224	0	0	1224	0.0000000
Rat_12_NODE_2345_length_1222_cov_3.129392	0	1222	0	0	1222	0.0000000
Rat_12_NODE_2347_length_1222_cov_2.540703	0	1222	0	0	1222	0.0000000
Rat_12_NODE_2352_length_1220_cov_3.699571	0	1220	0	0	1220	0.0000000
Rat_12_NODE_2353_length_1220_cov_3.366524	0	1220	3	428	1220	0.3508197
Rat_12_NODE_2354_length_1220_cov_2.957940	0	1220	0	0	1220	0.0000000
Rat_12_NODE_2355_length_1218_cov_2.461737	0	1218	0	0	1218	0.0000000
Rat_12_NODE_2356_length_1217_cov_4.242685	0	1217	1	151	1217	0.1240756
Rat_12_NODE_2362_length_1215_cov_3.467241	0	1215	0	0	1215	0.0000000
Rat_12_NODE_2369_length_1212_cov_3.267070	0	1212	2	224	1212	0.1848185
Rat_12_NODE_2373_length_1211_cov_2.412630	0	1211	0	0	1211	0.0000000
Rat_12_NODE_2377_length_1210_cov_3.038095	0	1210	2	279	1210	0.2305785
Rat_12_NODE_2378_length_1210_cov_2.601732	0	1210	0	0	1210	0.0000000
Rat_12_NODE_2383_length_1208_cov_3.499566	0	1208	0	0	1208	0.0000000
Rat_12_NODE_2389_length_1205_cov_4.006087	0	1205	0	0	1205	0.0000000
Rat_12_NODE_2394_length_1203_cov_3.087108	0	1203	3	301	1203	0.2502078
Rat_12_NODE_2396_length_1202_cov_2.696600	0	1202	0	0	1202	0.0000000
Rat_12_NODE_2399_length_1201_cov_3.054101	0	1201	44	1022	1201	0.8509575
Rat_12_NODE_2403_length_1200_cov_3.079476	0	1200	0	0	1200	0.0000000
Rat_12_NODE_2405_length_1199_cov_3.351399	0	1199	2	145	1199	0.1209341
Rat_12_NODE_2416_length_1194_cov_3.582968	0	1194	0	0	1194	0.0000000
Rat_12_NODE_2418_length_1193_cov_2.907733	0	1193	0	0	1193	0.0000000
Rat_12_NODE_2426_length_1189_cov_1.613757	0	1189	0	0	1189	0.0000000
Rat_12_NODE_2427_length_1188_cov_4.559576	0	1188	0	0	1188	0.0000000
Rat_12_NODE_2431_length_1186_cov_3.744474	0	1186	0	0	1186	0.0000000
Rat_12_NODE_2432_length_1186_cov_2.736516	0	1186	2	301	1186	0.2537943
Rat_12_NODE_2437_length_1183_cov_4.578014	0	1183	6	384	1183	0.3245985
Rat_12_NODE_2439_length_1183_cov_2.944149	0	1183	0	0	1183	0.0000000
Rat_12_NODE_2442_length_1183_cov_2.389184	0	1183	18	998	1183	0.8436179
Rat_12_NODE_2443_length_1183_cov_2.289894	0	1183	0	0	1183	0.0000000
Rat_12_NODE_2444_length_1183_cov_1.499113	0	1183	0	0	1183	0.0000000
Rat_12_NODE_2449_length_1180_cov_3.888000	0	1180	0	0	1180	0.0000000
Rat_12_NODE_2450_length_1180_cov_3.388444	0	1180	0	0	1180	0.0000000
Rat_12_NODE_2452_length_1180_cov_1.911111	0	1180	0	0	1180	0.0000000
Rat_12_NODE_2461_length_1177_cov_1.610517	0	1177	0	0	1177	0.0000000
Rat_12_NODE_2464_length_1176_cov_2.152542	0	1176	0	0	1176	0.0000000
Rat_12_NODE_2465_length_1175_cov_5.918750	0	1175	1	146	1175	0.1242553
Rat_12_NODE_2470_length_1174_cov_3.642538	0	1174	2	300	1174	0.2555366
Rat_12_NODE_2472_length_1174_cov_1.764969	0	1174	0	0	1174	0.0000000
Rat_12_NODE_2473_length_1173_cov_5.466905	0	1173	2	302	1173	0.2574595
Rat_12_NODE_2477_length_1172_cov_2.942704	0	1172	0	0	1172	0.0000000
Rat_12_NODE_2482_length_1171_cov_2.201613	0	1171	0	0	1171	0.0000000
Rat_12_NODE_2483_length_1171_cov_1.521505	0	1171	0	0	1171	0.0000000
Rat_12_NODE_2485_length_1170_cov_2.249327	0	1170	0	0	1170	0.0000000
Rat_12_NODE_2503_length_1165_cov_3.553153	0	1165	7	586	1165	0.5030043
Rat_12_NODE_2508_length_1164_cov_4.342651	0	1164	0	0	1164	0.0000000
Rat_12_NODE_2511_length_1163_cov_3.626354	0	1163	10	719	1163	0.6182287
Rat_12_NODE_2513_length_1163_cov_3.132671	0	1163	0	0	1163	0.0000000
Rat_12_NODE_2514_length_1163_cov_2.025271	0	1163	0	0	1163	0.0000000
Rat_12_NODE_2517_length_1162_cov_2.100271	0	1162	0	0	1162	0.0000000
Rat_12_NODE_2522_length_1160_cov_2.808145	0	1160	1	151	1160	0.1301724
Rat_12_NODE_2524_length_1160_cov_2.081448	0	1160	0	0	1160	0.0000000
Rat_12_NODE_2529_length_1159_cov_2.298007	0	1159	2	225	1159	0.1941329
Rat_12_NODE_2530_length_1159_cov_2.239130	0	1159	0	0	1159	0.0000000
Rat_12_NODE_2531_length_1158_cov_2.729828	0	1158	0	0	1158	0.0000000
Rat_12_NODE_2532_length_1157_cov_5.512704	0	1157	6	444	1157	0.3837511
Rat_12_NODE_2536_length_1156_cov_2.094460	0	1156	0	0	1156	0.0000000
Rat_12_NODE_2546_length_1152_cov_4.171376	0	1152	0	0	1152	0.0000000
Rat_12_NODE_2549_length_1151_cov_4.398723	0	1151	0	0	1151	0.0000000
Rat_12_NODE_2551_length_1151_cov_3.946168	0	1151	2	299	1151	0.2597741
Rat_12_NODE_2562_length_1147_cov_3.519231	0	1147	0	0	1147	0.0000000
Rat_12_NODE_2566_length_1146_cov_4.615949	0	1146	0	0	1146	0.0000000
Rat_12_NODE_2567_length_1146_cov_3.208066	0	1146	0	0	1146	0.0000000
Rat_12_NODE_2570_length_1145_cov_3.730275	0	1145	2	299	1145	0.2611354
Rat_12_NODE_2583_length_1142_cov_2.220791	0	1142	26	1047	1142	0.9168126
Rat_12_NODE_2584_length_1141_cov_6.285451	0	1141	4	388	1141	0.3400526
Rat_12_NODE_2590_length_1139_cov_2.275830	0	1139	0	0	1139	0.0000000
Rat_12_NODE_2591_length_1139_cov_1.773063	0	1139	0	0	1139	0.0000000
Rat_12_NODE_2592_length_1138_cov_4.370268	0	1138	4	585	1138	0.5140598
Rat_12_NODE_2595_length_1138_cov_1.990766	0	1138	0	0	1138	0.0000000
Rat_12_NODE_2596_length_1137_cov_2.548059	0	1137	0	0	1137	0.0000000
Rat_12_NODE_2599_length_1136_cov_2.558742	0	1136	0	0	1136	0.0000000
Rat_12_NODE_2600_length_1136_cov_1.824237	0	1136	0	0	1136	0.0000000
Rat_12_NODE_2603_length_1135_cov_1.987963	0	1135	0	0	1135	0.0000000
Rat_12_NODE_2607_length_1134_cov_2.232623	0	1134	2	210	1134	0.1851852
Rat_12_NODE_2612_length_1132_cov_2.971216	0	1132	0	0	1132	0.0000000
Rat_12_NODE_2614_length_1132_cov_1.954503	0	1132	0	0	1132	0.0000000
Rat_12_NODE_2615_length_1132_cov_1.601671	0	1132	0	0	1132	0.0000000
Rat_12_NODE_2618_length_1131_cov_2.325279	0	1131	0	0	1131	0.0000000
Rat_12_NODE_2620_length_1130_cov_2.513488	0	1130	0	0	1130	0.0000000
Rat_12_NODE_2623_length_1129_cov_3.938547	0	1129	0	0	1129	0.0000000
Rat_12_NODE_2626_length_1128_cov_2.635601	0	1128	0	0	1128	0.0000000
Rat_12_NODE_2627_length_1128_cov_1.694315	0	1128	2	182	1128	0.1613475
Rat_12_NODE_2633_length_1127_cov_1.709888	0	1127	0	0	1127	0.0000000
Rat_12_NODE_2641_length_1122_cov_2.265230	0	1122	2	268	1122	0.2388592
Rat_12_NODE_2647_length_1121_cov_1.541276	0	1121	0	0	1121	0.0000000
Rat_12_NODE_2652_length_1120_cov_2.255399	0	1120	0	0	1120	0.0000000
Rat_12_NODE_2656_length_1117_cov_3.547081	0	1117	0	0	1117	0.0000000
Rat_12_NODE_2658_length_1117_cov_2.248588	0	1117	0	0	1117	0.0000000
Rat_12_NODE_2662_length_1116_cov_2.555137	0	1116	0	0	1116	0.0000000
Rat_12_NODE_2665_length_1115_cov_7.923585	0	1115	0	0	1115	0.0000000
Rat_12_NODE_2674_length_1113_cov_2.875236	0	1113	0	0	1113	0.0000000
Rat_12_NODE_2675_length_1113_cov_2.344045	0	1113	0	0	1113	0.0000000
Rat_12_NODE_2676_length_1113_cov_1.811909	0	1113	0	0	1113	0.0000000
Rat_12_NODE_2677_length_1112_cov_3.808893	0	1112	0	0	1112	0.0000000
Rat_12_NODE_2678_length_1112_cov_3.435194	0	1112	4	318	1112	0.2859712
Rat_12_NODE_2679_length_1112_cov_3.342479	0	1112	0	0	1112	0.0000000
Rat_12_NODE_2680_length_1112_cov_2.597919	0	1112	25	241	1112	0.2167266
Rat_12_NODE_2682_length_1112_cov_1.860927	0	1112	0	0	1112	0.0000000
Rat_12_NODE_2683_length_1112_cov_1.640492	0	1112	0	0	1112	0.0000000
Rat_12_NODE_2684_length_1112_cov_1.449385	0	1112	15	721	1112	0.6483813
Rat_12_NODE_2685_length_1111_cov_3.077652	0	1111	4	357	1111	0.3213321
Rat_12_NODE_2695_length_1109_cov_2.653700	0	1109	0	0	1109	0.0000000
Rat_12_NODE_2696_length_1109_cov_2.395636	0	1109	0	0	1109	0.0000000
Rat_12_NODE_2701_length_1108_cov_2.436847	0	1108	0	0	1108	0.0000000
Rat_12_NODE_2704_length_1107_cov_4.554183	0	1107	3	451	1107	0.4074074
Rat_12_NODE_2715_length_1106_cov_2.350143	0	1106	0	0	1106	0.0000000
Rat_12_NODE_2718_length_1105_cov_2.637143	0	1105	0	0	1105	0.0000000
Rat_12_NODE_2722_length_1103_cov_2.477099	0	1103	0	0	1103	0.0000000
Rat_12_NODE_2723_length_1102_cov_2.633238	0	1102	0	0	1102	0.0000000
Rat_12_NODE_2736_length_1097_cov_2.425144	0	1097	0	0	1097	0.0000000
Rat_12_NODE_2737_length_1097_cov_2.319578	0	1097	6	572	1097	0.5214221
Rat_12_NODE_2740_length_1096_cov_5.279539	0	1096	4	439	1096	0.4005474
Rat_12_NODE_2741_length_1096_cov_4.414986	0	1096	3	347	1096	0.3166058
Rat_12_NODE_2744_length_1096_cov_1.667627	0	1096	2	255	1096	0.2326642
Rat_12_NODE_2747_length_1095_cov_4.153846	0	1095	0	0	1095	0.0000000
Rat_12_NODE_2749_length_1095_cov_3.527885	0	1095	1	151	1095	0.1378995
Rat_12_NODE_2751_length_1094_cov_3.743985	0	1094	0	0	1094	0.0000000
Rat_12_NODE_2757_length_1093_cov_2.400771	0	1093	2	302	1093	0.2763037
Rat_12_NODE_2758_length_1092_cov_5.776278	0	1092	6	541	1092	0.4954212
Rat_12_NODE_2762_length_1092_cov_1.843780	0	1092	0	0	1092	0.0000000
Rat_12_NODE_2765_length_1091_cov_3.566602	0	1091	1	150	1091	0.1374885
Rat_12_NODE_2770_length_1090_cov_2.721739	0	1090	7	839	1090	0.7697248
Rat_12_NODE_2780_length_1087_cov_1.948643	0	1087	0	0	1087	0.0000000
Rat_12_NODE_2785_length_1086_cov_2.607177	0	1086	0	0	1086	0.0000000
Rat_12_NODE_2786_length_1086_cov_2.109602	0	1086	0	0	1086	0.0000000
Rat_12_NODE_2793_length_1084_cov_1.937804	0	1084	12	808	1084	0.7453874
Rat_12_NODE_2794_length_1083_cov_3.953307	0	1083	0	0	1083	0.0000000
Rat_12_NODE_2798_length_1082_cov_1.872444	0	1082	0	0	1082	0.0000000
Rat_12_NODE_2804_length_1080_cov_3.291707	0	1080	12	713	1080	0.6601852
Rat_12_NODE_2805_length_1080_cov_2.336585	0	1080	0	0	1080	0.0000000
Rat_12_NODE_2812_length_1079_cov_2.626953	0	1079	0	0	1079	0.0000000
Rat_12_NODE_2814_length_1079_cov_2.353516	0	1079	0	0	1079	0.0000000
Rat_12_NODE_2815_length_1079_cov_1.948242	0	1079	0	0	1079	0.0000000
Rat_12_NODE_2817_length_1078_cov_3.978495	0	1078	5	599	1078	0.5556586
Rat_12_NODE_2818_length_1078_cov_2.798631	0	1078	0	0	1078	0.0000000
Rat_12_NODE_2822_length_1077_cov_3.060665	0	1077	6	476	1077	0.4419684
Rat_12_NODE_2830_length_1074_cov_9.324828	0	1074	0	0	1074	0.0000000
Rat_12_NODE_2831_length_1074_cov_6.877331	0	1074	0	0	1074	0.0000000
Rat_12_NODE_2832_length_1074_cov_3.860648	0	1074	0	0	1074	0.0000000
Rat_12_NODE_2836_length_1073_cov_2.298625	0	1073	0	0	1073	0.0000000
Rat_12_NODE_2839_length_1072_cov_5.845624	0	1072	4	531	1072	0.4953358
Rat_12_NODE_2842_length_1072_cov_2.793510	0	1072	0	0	1072	0.0000000
Rat_12_NODE_2844_length_1072_cov_1.868240	0	1072	2	218	1072	0.2033582
Rat_12_NODE_2845_length_1071_cov_3.140748	0	1071	0	0	1071	0.0000000
Rat_12_NODE_2847_length_1071_cov_2.726378	0	1071	2	231	1071	0.2156863
Rat_12_NODE_2849_length_1071_cov_1.916339	0	1071	0	0	1071	0.0000000
Rat_12_NODE_2850_length_1071_cov_1.521654	0	1071	0	0	1071	0.0000000
Rat_12_NODE_2856_length_1070_cov_2.336946	0	1070	0	0	1070	0.0000000
Rat_12_NODE_2858_length_1069_cov_2.669625	0	1069	0	0	1069	0.0000000
Rat_12_NODE_2860_length_1069_cov_2.004931	0	1069	0	0	1069	0.0000000
Rat_12_NODE_2866_length_1067_cov_6.777668	0	1067	0	0	1067	0.0000000
Rat_12_NODE_2869_length_1067_cov_2.763834	0	1067	0	0	1067	0.0000000
Rat_12_NODE_2871_length_1066_cov_4.941642	0	1066	8	619	1066	0.5806754
Rat_12_NODE_2876_length_1065_cov_1.503960	0	1065	0	0	1065	0.0000000
Rat_12_NODE_2889_length_1061_cov_2.043738	0	1061	0	0	1061	0.0000000
Rat_12_NODE_2898_length_1057_cov_2.608782	0	1057	0	0	1057	0.0000000
Rat_12_NODE_2900_length_1055_cov_21.858000	0	1055	4	236	1055	0.2236967
Rat_12_NODE_2901_length_1055_cov_5.005000	0	1055	6	661	1055	0.6265403
Rat_12_NODE_2905_length_1055_cov_1.445000	0	1055	0	0	1055	0.0000000
Rat_12_NODE_2911_length_1053_cov_2.553106	0	1053	0	0	1053	0.0000000
Rat_12_NODE_2914_length_1052_cov_2.683049	0	1052	0	0	1052	0.0000000
Rat_12_NODE_2915_length_1052_cov_2.151454	0	1052	0	0	1052	0.0000000
Rat_12_NODE_2917_length_1051_cov_2.317269	0	1051	0	0	1051	0.0000000
Rat_12_NODE_2920_length_1050_cov_3.491457	0	1050	0	0	1050	0.0000000
Rat_12_NODE_2921_length_1050_cov_3.472362	0	1050	0	0	1050	0.0000000
Rat_12_NODE_2927_length_1049_cov_2.433602	0	1049	0	0	1049	0.0000000
Rat_12_NODE_2931_length_1048_cov_2.825780	0	1048	0	0	1048	0.0000000
Rat_12_NODE_2933_length_1047_cov_3.322581	0	1047	0	0	1047	0.0000000
Rat_12_NODE_2936_length_1047_cov_2.543347	0	1047	0	0	1047	0.0000000
Rat_12_NODE_2940_length_1046_cov_2.559031	0	1046	0	0	1046	0.0000000
Rat_12_NODE_2945_length_1045_cov_7.513131	0	1045	0	0	1045	0.0000000
Rat_12_NODE_2948_length_1045_cov_2.636364	0	1045	0	0	1045	0.0000000
Rat_12_NODE_2949_length_1045_cov_2.050505	0	1045	1	150	1045	0.1435407
Rat_12_NODE_2955_length_1044_cov_1.499494	0	1044	0	0	1044	0.0000000
Rat_12_NODE_2960_length_1043_cov_1.704453	0	1043	0	0	1043	0.0000000
Rat_12_NODE_2962_length_1042_cov_3.486322	0	1042	2	301	1042	0.2888676
Rat_12_NODE_2963_length_1042_cov_2.290780	0	1042	0	0	1042	0.0000000
Rat_12_NODE_2970_length_1040_cov_2.221320	0	1040	0	0	1040	0.0000000
Rat_12_NODE_2972_length_1039_cov_2.608740	0	1039	0	0	1039	0.0000000
Rat_12_NODE_2973_length_1038_cov_4.782299	0	1038	2	210	1038	0.2023121
Rat_12_NODE_2975_length_1038_cov_1.601221	0	1038	2	91	1038	0.0876686
Rat_12_NODE_2977_length_1037_cov_2.567210	0	1037	2	86	1037	0.0829315
Rat_12_NODE_2981_length_1036_cov_2.282365	0	1036	0	0	1036	0.0000000
Rat_12_NODE_2982_length_1036_cov_1.972477	0	1036	0	0	1036	0.0000000
Rat_12_NODE_2985_length_1035_cov_1.972449	0	1035	0	0	1035	0.0000000
Rat_12_NODE_2986_length_1034_cov_2.443309	0	1034	2	130	1034	0.1257253
Rat_12_NODE_2988_length_1034_cov_1.618999	0	1034	0	0	1034	0.0000000
Rat_12_NODE_2993_length_1032_cov_17.354145	0	1032	7	452	1032	0.4379845
Rat_12_NODE_3000_length_1031_cov_2.952869	0	1031	0	0	1031	0.0000000
Rat_12_NODE_3001_length_1031_cov_2.578893	0	1031	0	0	1031	0.0000000
Rat_12_NODE_3003_length_1030_cov_2.750769	0	1030	3	219	1030	0.2126214
Rat_12_NODE_3004_length_1030_cov_2.072821	0	1030	0	0	1030	0.0000000
Rat_12_NODE_3008_length_1029_cov_1.821355	0	1029	0	0	1029	0.0000000
Rat_12_NODE_3010_length_1028_cov_2.599178	0	1028	0	0	1028	0.0000000
Rat_12_NODE_3011_length_1028_cov_2.313464	0	1028	0	0	1028	0.0000000
Rat_12_NODE_3012_length_1028_cov_1.891059	0	1028	0	0	1028	0.0000000
Rat_12_NODE_3016_length_1026_cov_2.831102	0	1026	0	0	1026	0.0000000
Rat_12_NODE_3018_length_1026_cov_2.574665	0	1026	1	150	1026	0.1461988
Rat_12_NODE_3019_length_1026_cov_2.555098	0	1026	0	0	1026	0.0000000
Rat_12_NODE_3027_length_1024_cov_1.836945	0	1024	0	0	1024	0.0000000
Rat_12_NODE_3028_length_1024_cov_1.521156	0	1024	0	0	1024	0.0000000
Rat_12_NODE_3029_length_1023_cov_3.750000	0	1023	0	0	1023	0.0000000
Rat_12_NODE_3035_length_1022_cov_2.339193	0	1022	0	0	1022	0.0000000
Rat_12_NODE_3038_length_1022_cov_2.082730	0	1022	0	0	1022	0.0000000
Rat_12_NODE_3039_length_1022_cov_1.781799	0	1022	0	0	1022	0.0000000
Rat_12_NODE_3046_length_1020_cov_2.944041	0	1020	0	0	1020	0.0000000
Rat_12_NODE_3047_length_1020_cov_2.412435	0	1020	0	0	1020	0.0000000
Rat_12_NODE_3051_length_1019_cov_2.310166	0	1019	0	0	1019	0.0000000
Rat_12_NODE_3054_length_1018_cov_2.233645	0	1018	0	0	1018	0.0000000
Rat_12_NODE_3055_length_1018_cov_2.089304	0	1018	0	0	1018	0.0000000
Rat_12_NODE_3058_length_1017_cov_3.991684	0	1017	0	0	1017	0.0000000
Rat_12_NODE_3063_length_1016_cov_4.597294	0	1016	5	358	1016	0.3523622
Rat_12_NODE_3067_length_1016_cov_2.655567	0	1016	0	0	1016	0.0000000
Rat_12_NODE_3069_length_1015_cov_3.812500	0	1015	0	0	1015	0.0000000
Rat_12_NODE_3072_length_1015_cov_2.031250	0	1015	0	0	1015	0.0000000
Rat_12_NODE_3073_length_1015_cov_1.934375	0	1015	0	0	1015	0.0000000
Rat_12_NODE_3077_length_1014_cov_2.984359	0	1014	0	0	1014	0.0000000
Rat_12_NODE_3083_length_1013_cov_3.427975	0	1013	0	0	1013	0.0000000
Rat_12_NODE_3085_length_1013_cov_3.112735	0	1013	0	0	1013	0.0000000
Rat_12_NODE_3086_length_1013_cov_3.026096	0	1013	0	0	1013	0.0000000
Rat_12_NODE_3087_length_1013_cov_2.048017	0	1013	0	0	1013	0.0000000
Rat_12_NODE_3090_length_1013_cov_1.361169	0	1013	0	0	1013	0.0000000
Rat_12_NODE_3093_length_1012_cov_3.212121	0	1012	1	151	1012	0.1492095
Rat_12_NODE_3097_length_1012_cov_2.835946	0	1012	23	1001	1012	0.9891304
Rat_12_NODE_3113_length_1008_cov_1.795383	0	1008	0	0	1008	0.0000000
Rat_12_NODE_3117_length_1007_cov_2.542017	0	1007	0	0	1007	0.0000000
Rat_12_NODE_3123_length_1006_cov_1.477392	0	1006	0	0	1006	0.0000000
Rat_12_NODE_3125_length_1005_cov_3.624211	0	1005	2	128	1005	0.1273632
Rat_12_NODE_3129_length_1005_cov_2.018947	0	1005	0	0	1005	0.0000000
Rat_12_NODE_3130_length_1004_cov_4.131718	0	1004	2	240	1004	0.2390438
Rat_12_NODE_3151_length_1000_cov_1.916402	0	1000	0	0	1000	0.0000000
Rat_13_NODE_1_length_100372_cov_17.957136	0	100372	0	0	100372	0.0000000
Rat_13_NODE_8_length_58403_cov_20.849918	0	58403	127	11993	58403	0.2053490
Rat_13_NODE_28_length_32113_cov_8.787978	0	32113	40	4124	32113	0.1284215
Rat_13_NODE_34_length_30928_cov_4.790302	0	30928	6	697	30928	0.0225362
Rat_13_NODE_40_length_29910_cov_15.490471	0	29910	3	453	29910	0.0151454
Rat_13_NODE_62_length_21486_cov_6.032943	0	21486	0	0	21486	0.0000000
Rat_13_NODE_96_length_14358_cov_7.914424	0	14358	36	3545	14358	0.2469007
Rat_13_NODE_99_length_14081_cov_6.305005	0	14081	6	566	14081	0.0401960
Rat_13_NODE_138_length_9714_cov_6.893053	0	9714	12	1318	9714	0.1356805
Rat_13_NODE_143_length_9371_cov_9.149420	0	9371	0	0	9371	0.0000000
Rat_13_NODE_170_length_7076_cov_5.573280	0	7076	1	151	7076	0.0213397
Rat_13_NODE_175_length_6860_cov_4.234093	0	6860	0	0	6860	0.0000000
Rat_13_NODE_180_length_6738_cov_3.601826	0	6738	2	242	6738	0.0359157
Rat_13_NODE_185_length_6572_cov_3.844560	0	6572	0	0	6572	0.0000000
Rat_13_NODE_198_length_6208_cov_5.493418	0	6208	0	0	6208	0.0000000
Rat_13_NODE_212_length_5837_cov_6.755102	0	5837	18	1555	5837	0.2664040
Rat_13_NODE_215_length_5776_cov_10.243838	0	5776	0	0	5776	0.0000000
Rat_13_NODE_220_length_5660_cov_6.103836	0	5660	2	175	5660	0.0309187
Rat_13_NODE_222_length_5620_cov_7.575202	0	5620	22	2002	5620	0.3562278
Rat_13_NODE_226_length_5544_cov_15.318455	0	5544	0	0	5544	0.0000000
Rat_13_NODE_233_length_5424_cov_3.674241	0	5424	7	642	5424	0.1183628
Rat_13_NODE_239_length_5244_cov_15.235305	0	5244	2	302	5244	0.0575896
Rat_13_NODE_270_length_4469_cov_5.925238	0	4469	0	0	4469	0.0000000
Rat_13_NODE_286_length_4169_cov_15.377491	0	4169	15	1374	4169	0.3295754
Rat_13_NODE_294_length_4059_cov_83.107143	0	4059	0	0	4059	0.0000000
Rat_13_NODE_311_length_3907_cov_3.206386	0	3907	0	0	3907	0.0000000
Rat_13_NODE_390_length_3129_cov_2.573845	0	3129	0	0	3129	0.0000000
Rat_13_NODE_391_length_3126_cov_2.919245	0	3126	0	0	3126	0.0000000
Rat_13_NODE_402_length_3074_cov_2.625704	0	3074	6	396	3074	0.1288224
Rat_13_NODE_409_length_3027_cov_6.716016	0	3027	4	434	3027	0.1433763
Rat_13_NODE_414_length_2984_cov_2.720382	0	2984	0	0	2984	0.0000000
Rat_13_NODE_419_length_2956_cov_4.292658	0	2956	0	0	2956	0.0000000
Rat_13_NODE_424_length_2930_cov_3.046957	0	2930	0	0	2930	0.0000000
Rat_13_NODE_434_length_2870_cov_3.020959	0	2870	0	0	2870	0.0000000
Rat_13_NODE_448_length_2780_cov_8.584587	0	2780	0	0	2780	0.0000000
Rat_13_NODE_449_length_2780_cov_2.700917	0	2780	0	0	2780	0.0000000
Rat_13_NODE_452_length_2773_cov_2.437086	0	2773	0	0	2773	0.0000000
Rat_13_NODE_497_length_2564_cov_3.764448	0	2564	3	278	2564	0.1084243
Rat_13_NODE_503_length_2542_cov_3.259751	0	2542	4	435	2542	0.1711251
Rat_13_NODE_505_length_2535_cov_2.996774	0	2535	0	0	2535	0.0000000
Rat_13_NODE_506_length_2532_cov_4.192572	0	2532	0	0	2532	0.0000000
Rat_13_NODE_518_length_2451_cov_3.820534	0	2451	0	0	2451	0.0000000
Rat_13_NODE_528_length_2431_cov_3.546296	0	2431	14	825	2431	0.3393665
Rat_13_NODE_529_length_2430_cov_4.578526	0	2430	13	1092	2430	0.4493827
Rat_13_NODE_540_length_2391_cov_2.739726	0	2391	0	0	2391	0.0000000
Rat_13_NODE_547_length_2370_cov_3.219006	0	2370	21	1489	2370	0.6282700
Rat_13_NODE_549_length_2366_cov_3.092601	0	2366	0	0	2366	0.0000000
Rat_13_NODE_560_length_2326_cov_3.758256	0	2326	0	0	2326	0.0000000
Rat_13_NODE_563_length_2311_cov_3.953457	0	2311	2	279	2311	0.1207270
Rat_13_NODE_566_length_2305_cov_3.296889	0	2305	0	0	2305	0.0000000
Rat_13_NODE_570_length_2285_cov_5.407623	0	2285	19	1156	2285	0.5059081
Rat_13_NODE_577_length_2261_cov_3.368540	0	2261	1	151	2261	0.0667846
Rat_13_NODE_588_length_2219_cov_4.024954	0	2219	0	0	2219	0.0000000
Rat_13_NODE_597_length_2195_cov_3.914486	0	2195	0	0	2195	0.0000000
Rat_13_NODE_598_length_2190_cov_4.145667	0	2190	0	0	2190	0.0000000
Rat_13_NODE_606_length_2164_cov_4.484116	0	2164	10	855	2164	0.3951017
Rat_13_NODE_608_length_2158_cov_2.090823	0	2158	8	751	2158	0.3480074
Rat_13_NODE_618_length_2136_cov_3.078808	0	2136	0	0	2136	0.0000000
Rat_13_NODE_644_length_2087_cov_2.846949	0	2087	2	89	2087	0.0426449
Rat_13_NODE_650_length_2069_cov_2.667329	0	2069	2	102	2069	0.0492992
Rat_13_NODE_657_length_2057_cov_3.506494	0	2057	3	405	2057	0.1968887
Rat_13_NODE_662_length_2051_cov_3.724950	0	2051	6	196	2051	0.0955631
Rat_13_NODE_664_length_2046_cov_3.330989	0	2046	0	0	2046	0.0000000
Rat_13_NODE_671_length_2032_cov_3.333839	0	2032	0	0	2032	0.0000000
Rat_13_NODE_673_length_2028_cov_2.081602	0	2028	6	753	2028	0.3713018
Rat_13_NODE_677_length_2020_cov_2.133842	0	2020	0	0	2020	0.0000000
Rat_13_NODE_679_length_2011_cov_3.378834	0	2011	0	0	2011	0.0000000
Rat_13_NODE_682_length_2003_cov_2.776181	0	2003	0	0	2003	0.0000000
Rat_13_NODE_696_length_1977_cov_2.612903	0	1977	0	0	1977	0.0000000
Rat_13_NODE_700_length_1970_cov_2.665796	0	1970	2	302	1970	0.1532995
Rat_13_NODE_717_length_1940_cov_2.847215	0	1940	2	68	1940	0.0350515
Rat_13_NODE_718_length_1938_cov_2.826872	0	1938	0	0	1938	0.0000000
Rat_13_NODE_720_length_1935_cov_2.418617	0	1935	0	0	1935	0.0000000
Rat_13_NODE_731_length_1922_cov_2.825388	0	1922	0	0	1922	0.0000000
Rat_13_NODE_735_length_1918_cov_4.357488	0	1918	9	873	1918	0.4551616
Rat_13_NODE_744_length_1906_cov_2.949757	0	1906	12	541	1906	0.2838405
Rat_13_NODE_749_length_1897_cov_2.299131	0	1897	0	0	1897	0.0000000
Rat_13_NODE_750_length_1894_cov_3.553018	0	1894	0	0	1894	0.0000000
Rat_13_NODE_756_length_1886_cov_2.365374	0	1886	0	0	1886	0.0000000
Rat_13_NODE_757_length_1885_cov_4.780328	0	1885	2	297	1885	0.1575597
Rat_13_NODE_760_length_1884_cov_2.344997	0	1884	0	0	1884	0.0000000
Rat_13_NODE_816_length_1793_cov_6.066168	0	1793	1	150	1793	0.0836587
Rat_13_NODE_819_length_1791_cov_2.996544	0	1791	0	0	1791	0.0000000
Rat_13_NODE_826_length_1785_cov_3.149711	0	1785	0	0	1785	0.0000000
Rat_13_NODE_827_length_1784_cov_2.477154	0	1784	2	169	1784	0.0947309
Rat_13_NODE_831_length_1780_cov_4.008116	0	1780	0	0	1780	0.0000000
Rat_13_NODE_835_length_1777_cov_3.163763	0	1777	0	0	1777	0.0000000
Rat_13_NODE_842_length_1765_cov_2.471345	0	1765	0	0	1765	0.0000000
Rat_13_NODE_843_length_1764_cov_3.467525	0	1764	0	0	1764	0.0000000
Rat_13_NODE_869_length_1736_cov_2.710886	0	1736	4	427	1736	0.2459677
Rat_13_NODE_881_length_1723_cov_2.340528	0	1723	0	0	1723	0.0000000
Rat_13_NODE_884_length_1718_cov_2.173181	0	1718	0	0	1718	0.0000000
Rat_13_NODE_890_length_1711_cov_2.293478	0	1711	2	181	1711	0.1057861
Rat_13_NODE_899_length_1699_cov_3.807178	0	1699	0	0	1699	0.0000000
Rat_13_NODE_904_length_1695_cov_2.999390	0	1695	0	0	1695	0.0000000
Rat_13_NODE_905_length_1692_cov_4.394624	0	1692	0	0	1692	0.0000000
Rat_13_NODE_906_length_1690_cov_4.981651	0	1690	0	0	1690	0.0000000
Rat_13_NODE_925_length_1661_cov_2.000000	0	1661	0	0	1661	0.0000000
Rat_13_NODE_933_length_1656_cov_3.108682	0	1656	0	0	1656	0.0000000
Rat_13_NODE_944_length_1644_cov_2.994336	0	1644	6	477	1644	0.2901460
Rat_13_NODE_953_length_1630_cov_2.747937	0	1630	0	0	1630	0.0000000
Rat_13_NODE_960_length_1625_cov_1.998726	0	1625	11	929	1625	0.5716923
Rat_13_NODE_969_length_1617_cov_2.887964	0	1617	0	0	1617	0.0000000
Rat_13_NODE_973_length_1613_cov_2.862644	0	1613	0	0	1613	0.0000000
Rat_13_NODE_976_length_1611_cov_2.937018	0	1611	0	0	1611	0.0000000
Rat_13_NODE_978_length_1608_cov_2.976175	0	1608	0	0	1608	0.0000000
Rat_13_NODE_984_length_1601_cov_3.188228	0	1601	0	0	1601	0.0000000
Rat_13_NODE_988_length_1597_cov_4.278210	0	1597	0	0	1597	0.0000000
Rat_13_NODE_991_length_1594_cov_2.648473	0	1594	0	0	1594	0.0000000
Rat_13_NODE_992_length_1594_cov_2.051982	0	1594	2	109	1594	0.0683814
Rat_13_NODE_999_length_1589_cov_2.164928	0	1589	0	0	1589	0.0000000
Rat_13_NODE_1001_length_1584_cov_5.281884	0	1584	0	0	1584	0.0000000
Rat_13_NODE_1003_length_1580_cov_2.231475	0	1580	0	0	1580	0.0000000
Rat_13_NODE_1007_length_1575_cov_4.140789	0	1575	14	913	1575	0.5796825
Rat_13_NODE_1013_length_1572_cov_2.278840	0	1572	0	0	1572	0.0000000
Rat_13_NODE_1019_length_1567_cov_2.576720	0	1567	0	0	1567	0.0000000
Rat_13_NODE_1021_length_1566_cov_2.896757	0	1566	3	326	1566	0.2081737
Rat_13_NODE_1024_length_1560_cov_4.143522	0	1560	0	0	1560	0.0000000
Rat_13_NODE_1030_length_1556_cov_2.772152	0	1556	14	991	1556	0.6368895
Rat_13_NODE_1036_length_1549_cov_1.843373	0	1549	0	0	1549	0.0000000
Rat_13_NODE_1041_length_1544_cov_6.711216	0	1544	2	242	1544	0.1567357
Rat_13_NODE_1050_length_1536_cov_3.024308	0	1536	8	573	1536	0.3730469
Rat_13_NODE_1054_length_1532_cov_3.129316	0	1532	0	0	1532	0.0000000
Rat_13_NODE_1056_length_1530_cov_2.625763	0	1530	0	0	1530	0.0000000
Rat_13_NODE_1058_length_1529_cov_4.513569	0	1529	0	0	1529	0.0000000
Rat_13_NODE_1066_length_1522_cov_2.460804	0	1522	4	605	1522	0.3975033
Rat_13_NODE_1069_length_1519_cov_3.016393	0	1519	4	297	1519	0.1955234
Rat_13_NODE_1075_length_1515_cov_2.732192	0	1515	0	0	1515	0.0000000
Rat_13_NODE_1082_length_1509_cov_2.693260	0	1509	2	221	1509	0.1464546
Rat_13_NODE_1083_length_1509_cov_2.580468	0	1509	0	0	1509	0.0000000
Rat_13_NODE_1086_length_1507_cov_3.570248	0	1507	2	209	1507	0.1386861
Rat_13_NODE_1101_length_1496_cov_2.711312	0	1496	0	0	1496	0.0000000
Rat_13_NODE_1108_length_1494_cov_2.863794	0	1494	0	0	1494	0.0000000
Rat_13_NODE_1124_length_1479_cov_3.318820	0	1479	0	0	1479	0.0000000
Rat_13_NODE_1125_length_1478_cov_3.407590	0	1478	0	0	1478	0.0000000
Rat_13_NODE_1126_length_1478_cov_1.842586	0	1478	0	0	1478	0.0000000
Rat_13_NODE_1127_length_1477_cov_2.846695	0	1477	0	0	1477	0.0000000
Rat_13_NODE_1128_length_1477_cov_2.770042	0	1477	0	0	1477	0.0000000
Rat_13_NODE_1130_length_1476_cov_2.631246	0	1476	0	0	1476	0.0000000
Rat_13_NODE_1131_length_1476_cov_2.543983	0	1476	1	151	1476	0.1023035
Rat_13_NODE_1136_length_1474_cov_2.942213	0	1474	0	0	1474	0.0000000
Rat_13_NODE_1137_length_1474_cov_2.642706	0	1474	0	0	1474	0.0000000
Rat_13_NODE_1138_length_1474_cov_2.634954	0	1474	0	0	1474	0.0000000
Rat_13_NODE_1144_length_1469_cov_2.954031	0	1469	0	0	1469	0.0000000
Rat_13_NODE_1155_length_1463_cov_2.337358	0	1463	0	0	1463	0.0000000
Rat_13_NODE_1167_length_1453_cov_3.045064	0	1453	0	0	1453	0.0000000
Rat_13_NODE_1171_length_1449_cov_2.774749	0	1449	0	0	1449	0.0000000
Rat_13_NODE_1172_length_1447_cov_2.211207	0	1447	0	0	1447	0.0000000
Rat_13_NODE_1173_length_1446_cov_4.561467	0	1446	0	0	1446	0.0000000
Rat_13_NODE_1177_length_1445_cov_2.059712	0	1445	8	585	1445	0.4048443
Rat_13_NODE_1181_length_1441_cov_4.825397	0	1441	0	0	1441	0.0000000
Rat_13_NODE_1188_length_1438_cov_1.843818	0	1438	0	0	1438	0.0000000
Rat_13_NODE_1202_length_1426_cov_2.789934	0	1426	0	0	1426	0.0000000
Rat_13_NODE_1203_length_1425_cov_3.015328	0	1425	0	0	1425	0.0000000
Rat_13_NODE_1204_length_1425_cov_2.413869	0	1425	0	0	1425	0.0000000
Rat_13_NODE_1213_length_1419_cov_3.224340	0	1419	0	0	1419	0.0000000
Rat_13_NODE_1219_length_1414_cov_3.108904	0	1414	0	0	1414	0.0000000
Rat_13_NODE_1220_length_1413_cov_4.432253	0	1413	0	0	1413	0.0000000
Rat_13_NODE_1227_length_1408_cov_2.529194	0	1408	0	0	1408	0.0000000
Rat_13_NODE_1228_length_1407_cov_2.370562	0	1407	2	159	1407	0.1130064
Rat_13_NODE_1235_length_1405_cov_2.371111	0	1405	0	0	1405	0.0000000
Rat_13_NODE_1236_length_1403_cov_3.097923	0	1403	0	0	1403	0.0000000
Rat_13_NODE_1246_length_1395_cov_2.628358	0	1395	0	0	1395	0.0000000
Rat_13_NODE_1252_length_1390_cov_2.950562	0	1390	0	0	1390	0.0000000
Rat_13_NODE_1254_length_1389_cov_2.803598	0	1389	0	0	1389	0.0000000
Rat_13_NODE_1255_length_1389_cov_2.353073	0	1389	4	456	1389	0.3282937
Rat_13_NODE_1260_length_1387_cov_2.363363	0	1387	2	77	1387	0.0555155
Rat_13_NODE_1262_length_1386_cov_2.979715	0	1386	0	0	1386	0.0000000
Rat_13_NODE_1266_length_1384_cov_2.911211	0	1384	0	0	1384	0.0000000
Rat_13_NODE_1268_length_1381_cov_3.720965	0	1381	10	592	1381	0.4286749
Rat_13_NODE_1279_length_1372_cov_7.410023	0	1372	0	0	1372	0.0000000
Rat_13_NODE_1281_length_1371_cov_4.361702	0	1371	0	0	1371	0.0000000
Rat_13_NODE_1287_length_1363_cov_1.945719	0	1363	0	0	1363	0.0000000
Rat_13_NODE_1307_length_1355_cov_2.426923	0	1355	0	0	1355	0.0000000
Rat_13_NODE_1308_length_1354_cov_4.321016	0	1354	0	0	1354	0.0000000
Rat_13_NODE_1312_length_1352_cov_2.045490	0	1352	0	0	1352	0.0000000
Rat_13_NODE_1317_length_1348_cov_2.998453	0	1348	2	75	1348	0.0556380
Rat_13_NODE_1319_length_1347_cov_2.739164	0	1347	0	0	1347	0.0000000
Rat_13_NODE_1321_length_1345_cov_2.919380	0	1345	0	0	1345	0.0000000
Rat_13_NODE_1322_length_1345_cov_2.544186	0	1345	0	0	1345	0.0000000
Rat_13_NODE_1329_length_1340_cov_2.540078	0	1340	3	263	1340	0.1962687
Rat_13_NODE_1330_length_1339_cov_4.396417	0	1339	1	149	1339	0.1112771
Rat_13_NODE_1333_length_1338_cov_1.869057	0	1338	0	0	1338	0.0000000
Rat_13_NODE_1334_length_1337_cov_3.487520	0	1337	0	0	1337	0.0000000
Rat_13_NODE_1336_length_1337_cov_2.276911	0	1337	0	0	1337	0.0000000
Rat_13_NODE_1340_length_1334_cov_3.519937	0	1334	0	0	1334	0.0000000
Rat_13_NODE_1342_length_1334_cov_2.857701	0	1334	0	0	1334	0.0000000
Rat_13_NODE_1344_length_1334_cov_2.583268	0	1334	0	0	1334	0.0000000
Rat_13_NODE_1362_length_1327_cov_2.151730	0	1327	6	660	1327	0.4973625
Rat_13_NODE_1364_length_1326_cov_2.416208	0	1326	0	0	1326	0.0000000
Rat_13_NODE_1365_length_1326_cov_2.107002	0	1326	1	140	1326	0.1055807
Rat_13_NODE_1372_length_1323_cov_2.129338	0	1323	0	0	1323	0.0000000
Rat_13_NODE_1374_length_1321_cov_2.739336	0	1321	2	171	1321	0.1294474
Rat_13_NODE_1378_length_1319_cov_3.682753	0	1319	0	0	1319	0.0000000
Rat_13_NODE_1387_length_1313_cov_2.605723	0	1313	0	0	1313	0.0000000
Rat_13_NODE_1399_length_1306_cov_2.848921	0	1306	0	0	1306	0.0000000
Rat_13_NODE_1400_length_1306_cov_2.675460	0	1306	1	150	1306	0.1148545
Rat_13_NODE_1410_length_1300_cov_1.887550	0	1300	0	0	1300	0.0000000
Rat_13_NODE_1413_length_1298_cov_2.757039	0	1298	1	151	1298	0.1163328
Rat_13_NODE_1416_length_1294_cov_2.146893	0	1294	0	0	1294	0.0000000
Rat_13_NODE_1417_length_1293_cov_2.399031	0	1293	0	0	1293	0.0000000
Rat_13_NODE_1420_length_1289_cov_4.132901	0	1289	0	0	1289	0.0000000
Rat_13_NODE_1421_length_1289_cov_3.733387	0	1289	0	0	1289	0.0000000
Rat_13_NODE_1422_length_1289_cov_2.262561	0	1289	3	345	1289	0.2676494
Rat_13_NODE_1426_length_1288_cov_2.425791	0	1288	2	302	1288	0.2344721
Rat_13_NODE_1434_length_1285_cov_2.722764	0	1285	0	0	1285	0.0000000
Rat_13_NODE_1447_length_1277_cov_2.333061	0	1277	0	0	1277	0.0000000
Rat_13_NODE_1460_length_1268_cov_5.159110	0	1268	0	0	1268	0.0000000
Rat_13_NODE_1466_length_1264_cov_2.578991	0	1264	0	0	1264	0.0000000
Rat_13_NODE_1471_length_1261_cov_3.997512	0	1261	0	0	1261	0.0000000
Rat_13_NODE_1478_length_1258_cov_2.418121	0	1258	0	0	1258	0.0000000
Rat_13_NODE_1484_length_1255_cov_3.485833	0	1255	16	771	1255	0.6143426
Rat_13_NODE_1489_length_1253_cov_2.400668	0	1253	0	0	1253	0.0000000
Rat_13_NODE_1518_length_1239_cov_4.256757	0	1239	0	0	1239	0.0000000
Rat_13_NODE_1520_length_1237_cov_19.964467	0	1237	3	367	1237	0.2966855
Rat_13_NODE_1527_length_1233_cov_2.616299	0	1233	9	609	1233	0.4939173
Rat_13_NODE_1533_length_1229_cov_3.343271	0	1229	0	0	1229	0.0000000
Rat_13_NODE_1535_length_1229_cov_3.095400	0	1229	0	0	1229	0.0000000
Rat_13_NODE_1549_length_1220_cov_2.980258	0	1220	0	0	1220	0.0000000
Rat_13_NODE_1550_length_1220_cov_2.363948	0	1220	0	0	1220	0.0000000
Rat_13_NODE_1553_length_1219_cov_2.298969	0	1219	6	337	1219	0.2764561
Rat_13_NODE_1554_length_1218_cov_4.531384	0	1218	0	0	1218	0.0000000
Rat_13_NODE_1559_length_1216_cov_2.156761	0	1216	45	1174	1216	0.9654605
Rat_13_NODE_1566_length_1213_cov_2.459413	0	1213	0	0	1213	0.0000000
Rat_13_NODE_1577_length_1210_cov_3.187013	0	1210	0	0	1210	0.0000000
Rat_13_NODE_1582_length_1209_cov_3.481802	0	1209	0	0	1209	0.0000000
Rat_13_NODE_1585_length_1205_cov_7.240000	0	1205	0	0	1205	0.0000000
Rat_13_NODE_1592_length_1203_cov_3.273519	0	1203	2	252	1203	0.2094763
Rat_13_NODE_1596_length_1202_cov_2.775937	0	1202	0	0	1202	0.0000000
Rat_13_NODE_1608_length_1198_cov_2.734033	0	1198	1	147	1198	0.1227045
Rat_13_NODE_1609_length_1198_cov_2.707787	0	1198	2	236	1198	0.1969950
Rat_13_NODE_1612_length_1198_cov_2.141732	0	1198	0	0	1198	0.0000000
Rat_13_NODE_1615_length_1197_cov_2.450088	0	1197	0	0	1197	0.0000000
Rat_13_NODE_1616_length_1197_cov_2.401926	0	1197	0	0	1197	0.0000000
Rat_13_NODE_1617_length_1197_cov_1.973730	0	1197	3	385	1197	0.3216374
Rat_13_NODE_1619_length_1195_cov_3.367544	0	1195	0	0	1195	0.0000000
Rat_13_NODE_1624_length_1191_cov_3.120599	0	1191	2	41	1191	0.0344249
Rat_13_NODE_1630_length_1187_cov_1.859541	0	1187	0	0	1187	0.0000000
Rat_13_NODE_1633_length_1186_cov_2.185676	0	1186	0	0	1186	0.0000000
Rat_13_NODE_1638_length_1182_cov_2.657498	0	1182	0	0	1182	0.0000000
Rat_13_NODE_1640_length_1182_cov_2.235138	0	1182	0	0	1182	0.0000000
Rat_13_NODE_1652_length_1173_cov_2.754919	0	1173	0	0	1173	0.0000000
Rat_13_NODE_1669_length_1165_cov_2.648649	0	1165	0	0	1165	0.0000000
Rat_13_NODE_1682_length_1157_cov_2.119782	0	1157	6	320	1157	0.2765774
Rat_13_NODE_1684_length_1156_cov_3.364214	0	1156	0	0	1156	0.0000000
Rat_13_NODE_1692_length_1152_cov_2.445761	0	1152	0	0	1152	0.0000000
Rat_13_NODE_1695_length_1151_cov_3.145073	0	1151	0	0	1151	0.0000000
Rat_13_NODE_1696_length_1150_cov_3.047489	0	1150	1	151	1150	0.1313044
Rat_13_NODE_1697_length_1150_cov_2.664840	0	1150	0	0	1150	0.0000000
Rat_13_NODE_1702_length_1148_cov_2.566331	0	1148	0	0	1148	0.0000000
Rat_13_NODE_1710_length_1145_cov_2.566972	0	1145	0	0	1145	0.0000000
Rat_13_NODE_1711_length_1145_cov_2.211927	0	1145	0	0	1145	0.0000000
Rat_13_NODE_1712_length_1145_cov_1.896330	0	1145	0	0	1145	0.0000000
Rat_13_NODE_1713_length_1144_cov_3.685950	0	1144	0	0	1144	0.0000000
Rat_13_NODE_1714_length_1144_cov_3.266299	0	1144	0	0	1144	0.0000000
Rat_13_NODE_1716_length_1143_cov_2.519301	0	1143	0	0	1143	0.0000000
Rat_13_NODE_1720_length_1140_cov_1.966820	0	1140	2	191	1140	0.1675439
Rat_13_NODE_1722_length_1139_cov_2.762915	0	1139	3	326	1139	0.2862160
Rat_13_NODE_1724_length_1138_cov_2.585411	0	1138	0	0	1138	0.0000000
Rat_13_NODE_1726_length_1138_cov_2.481071	0	1138	10	635	1138	0.5579965
Rat_13_NODE_1729_length_1136_cov_2.300648	0	1136	0	0	1136	0.0000000
Rat_13_NODE_1733_length_1135_cov_2.516667	0	1135	5	402	1135	0.3541850
Rat_13_NODE_1735_length_1134_cov_3.222428	0	1134	2	302	1134	0.2663139
Rat_13_NODE_1741_length_1132_cov_2.831941	0	1132	6	649	1132	0.5733216
Rat_13_NODE_1745_length_1131_cov_3.096654	0	1131	0	0	1131	0.0000000
Rat_13_NODE_1754_length_1128_cov_2.632805	0	1128	0	0	1128	0.0000000
Rat_13_NODE_1755_length_1128_cov_1.783784	0	1128	0	0	1128	0.0000000
Rat_13_NODE_1767_length_1121_cov_3.473734	0	1121	1	151	1121	0.1347012
Rat_13_NODE_1769_length_1121_cov_2.377111	0	1121	0	0	1121	0.0000000
Rat_13_NODE_1772_length_1120_cov_1.969014	0	1120	0	0	1120	0.0000000
Rat_13_NODE_1779_length_1118_cov_2.451552	0	1118	0	0	1118	0.0000000
Rat_13_NODE_1780_length_1118_cov_2.234243	0	1118	0	0	1118	0.0000000
Rat_13_NODE_1791_length_1113_cov_2.812854	0	1113	0	0	1113	0.0000000
Rat_13_NODE_1794_length_1113_cov_1.703214	0	1113	53	983	1113	0.8831986
Rat_13_NODE_1808_length_1107_cov_2.636882	0	1107	0	0	1107	0.0000000
Rat_13_NODE_1819_length_1103_cov_3.110687	0	1103	0	0	1103	0.0000000
Rat_13_NODE_1822_length_1101_cov_3.411090	0	1101	0	0	1101	0.0000000
Rat_13_NODE_1829_length_1099_cov_2.660920	0	1099	0	0	1099	0.0000000
Rat_13_NODE_1851_length_1093_cov_2.684971	0	1093	1	151	1093	0.1381519
Rat_13_NODE_1859_length_1090_cov_2.394203	0	1090	0	0	1090	0.0000000
Rat_13_NODE_1861_length_1090_cov_2.080193	0	1090	0	0	1090	0.0000000
Rat_13_NODE_1862_length_1089_cov_2.558994	0	1089	0	0	1089	0.0000000
Rat_13_NODE_1863_length_1088_cov_2.209100	0	1088	0	0	1088	0.0000000
Rat_13_NODE_1870_length_1085_cov_2.483495	0	1085	0	0	1085	0.0000000
Rat_13_NODE_1873_length_1084_cov_2.754130	0	1084	0	0	1084	0.0000000
Rat_13_NODE_1874_length_1084_cov_2.362488	0	1084	5	379	1084	0.3496310
Rat_13_NODE_1887_length_1077_cov_2.531311	0	1077	0	0	1077	0.0000000
Rat_13_NODE_1895_length_1074_cov_3.814524	0	1074	0	0	1074	0.0000000
Rat_13_NODE_1898_length_1074_cov_2.415113	0	1074	0	0	1074	0.0000000
Rat_13_NODE_1901_length_1073_cov_3.530452	0	1073	0	0	1073	0.0000000
Rat_13_NODE_1906_length_1072_cov_1.890855	0	1072	0	0	1072	0.0000000
Rat_13_NODE_1909_length_1071_cov_1.919291	0	1071	0	0	1071	0.0000000
Rat_13_NODE_1913_length_1070_cov_2.043350	0	1070	2	177	1070	0.1654206
Rat_13_NODE_1914_length_1069_cov_3.132150	0	1069	0	0	1069	0.0000000
Rat_13_NODE_1921_length_1067_cov_2.013834	0	1067	0	0	1067	0.0000000
Rat_13_NODE_1922_length_1066_cov_2.781405	0	1066	0	0	1066	0.0000000
Rat_13_NODE_1924_length_1065_cov_1.689109	0	1065	0	0	1065	0.0000000
Rat_13_NODE_1928_length_1064_cov_2.046581	0	1064	4	265	1064	0.2490602
Rat_13_NODE_1929_length_1064_cov_1.727453	0	1064	7	617	1064	0.5798872
Rat_13_NODE_1959_length_1055_cov_1.860000	0	1055	0	0	1055	0.0000000
Rat_13_NODE_1963_length_1054_cov_1.811812	0	1054	0	0	1054	0.0000000
Rat_13_NODE_1969_length_1053_cov_1.363727	0	1053	2	280	1053	0.2659069
Rat_13_NODE_1971_length_1052_cov_3.001003	0	1052	0	0	1052	0.0000000
Rat_13_NODE_1990_length_1046_cov_2.879919	0	1046	3	241	1046	0.2304015
Rat_13_NODE_1992_length_1045_cov_1.392929	0	1045	0	0	1045	0.0000000
Rat_13_NODE_1993_length_1044_cov_2.928210	0	1044	7	535	1044	0.5124521
Rat_13_NODE_1994_length_1043_cov_2.998988	0	1043	1	151	1043	0.1447747
Rat_13_NODE_1996_length_1042_cov_3.109422	0	1042	0	0	1042	0.0000000
Rat_13_NODE_1999_length_1039_cov_3.222561	0	1039	2	162	1039	0.1559191
Rat_13_NODE_2000_length_1039_cov_3.126016	0	1039	0	0	1039	0.0000000
Rat_13_NODE_2006_length_1038_cov_2.162767	0	1038	0	0	1038	0.0000000
Rat_13_NODE_2010_length_1037_cov_2.241344	0	1037	0	0	1037	0.0000000
Rat_13_NODE_2011_length_1037_cov_1.435845	0	1037	0	0	1037	0.0000000
Rat_13_NODE_2016_length_1034_cov_3.551583	0	1034	0	0	1034	0.0000000
Rat_13_NODE_2019_length_1033_cov_3.365031	0	1033	0	0	1033	0.0000000
Rat_13_NODE_2025_length_1032_cov_2.768680	0	1032	1	151	1032	0.1463178
Rat_13_NODE_2031_length_1031_cov_1.480533	0	1031	6	443	1031	0.4296799
Rat_13_NODE_2032_length_1030_cov_2.973333	0	1030	0	0	1030	0.0000000
Rat_13_NODE_2035_length_1030_cov_1.613333	0	1030	0	0	1030	0.0000000
Rat_13_NODE_2036_length_1029_cov_3.845996	0	1029	0	0	1029	0.0000000
Rat_13_NODE_2037_length_1029_cov_1.860370	0	1029	0	0	1029	0.0000000
Rat_13_NODE_2041_length_1027_cov_3.434156	0	1027	0	0	1027	0.0000000
Rat_13_NODE_2045_length_1025_cov_2.000000	0	1025	0	0	1025	0.0000000
Rat_13_NODE_2055_length_1021_cov_3.800207	0	1021	0	0	1021	0.0000000
Rat_13_NODE_2060_length_1020_cov_2.213472	0	1020	0	0	1020	0.0000000
Rat_13_NODE_2064_length_1018_cov_2.199377	0	1018	0	0	1018	0.0000000
Rat_13_NODE_2065_length_1017_cov_6.656965	0	1017	2	102	1017	0.1002950
Rat_13_NODE_2066_length_1017_cov_2.654886	0	1017	0	0	1017	0.0000000
Rat_13_NODE_2068_length_1016_cov_3.529657	0	1016	0	0	1016	0.0000000
Rat_13_NODE_2081_length_1013_cov_2.566806	0	1013	0	0	1013	0.0000000
Rat_13_NODE_2092_length_1010_cov_3.446073	0	1010	0	0	1010	0.0000000
Rat_13_NODE_2094_length_1010_cov_1.450262	0	1010	4	491	1010	0.4861386
Rat_13_NODE_2097_length_1008_cov_1.947534	0	1008	0	0	1008	0.0000000
Rat_13_NODE_2098_length_1007_cov_3.473739	0	1007	0	0	1007	0.0000000
Rat_13_NODE_2101_length_1006_cov_3.785489	0	1006	0	0	1006	0.0000000
Rat_13_NODE_2106_length_1003_cov_2.761603	0	1003	0	0	1003	0.0000000
Rat_13_NODE_2109_length_1002_cov_2.634636	0	1002	0	0	1002	0.0000000
Rat_13_NODE_2112_length_1000_cov_16.426455	0	1000	0	0	1000	0.0000000
Rat_14_NODE_4_length_90964_cov_9.131417	0	90964	0	0	90964	0.0000000
Rat_14_NODE_14_length_55556_cov_13.310607	0	55556	201	18659	55556	0.3358593
Rat_14_NODE_20_length_48385_cov_12.098800	0	48385	7	624	48385	0.0128966
Rat_14_NODE_21_length_45580_cov_15.259044	0	45580	99	10379	45580	0.2277095
Rat_14_NODE_26_length_42032_cov_13.435834	0	42032	98	10341	42032	0.2460268
Rat_14_NODE_34_length_38728_cov_12.867737	0	38728	88	9884	38728	0.2552159
Rat_14_NODE_45_length_36136_cov_12.812921	0	36136	125	11050	36136	0.3057892
Rat_14_NODE_47_length_34702_cov_9.851704	0	34702	31	3725	34702	0.1073425
Rat_14_NODE_48_length_34314_cov_15.731633	0	34314	3	189	34314	0.0055080
Rat_14_NODE_59_length_29565_cov_7.573263	0	29565	2	302	29565	0.0102148
Rat_14_NODE_65_length_28196_cov_9.073771	0	28196	4	496	28196	0.0175911
Rat_14_NODE_78_length_23568_cov_11.409518	0	23568	4	358	23568	0.0151901
Rat_14_NODE_91_length_20813_cov_13.184604	0	20813	47	4530	20813	0.2176524
Rat_14_NODE_97_length_19639_cov_13.490911	0	19639	28	2796	19639	0.1423698
Rat_14_NODE_101_length_18952_cov_20.929248	0	18952	0	0	18952	0.0000000
Rat_14_NODE_108_length_17900_cov_10.974615	0	17900	0	0	17900	0.0000000
Rat_14_NODE_127_length_15014_cov_5.564877	0	15014	0	0	15014	0.0000000
Rat_14_NODE_132_length_14657_cov_10.564786	0	14657	0	0	14657	0.0000000
Rat_14_NODE_136_length_14363_cov_65.464495	0	14363	0	0	14363	0.0000000
Rat_14_NODE_146_length_13317_cov_6.019303	0	13317	0	0	13317	0.0000000
Rat_14_NODE_168_length_11037_cov_13.539155	0	11037	93	6398	11037	0.5796865
Rat_14_NODE_170_length_10790_cov_11.431672	0	10790	2	100	10790	0.0092678
Rat_14_NODE_172_length_10495_cov_8.258716	0	10495	2	181	10495	0.0172463
Rat_14_NODE_175_length_10337_cov_3.658140	0	10337	2	274	10337	0.0265067
Rat_14_NODE_181_length_9984_cov_4.723235	0	9984	0	0	9984	0.0000000
Rat_14_NODE_199_length_8982_cov_3.876554	0	8982	0	0	8982	0.0000000
Rat_14_NODE_211_length_8465_cov_3.854697	0	8465	0	0	8465	0.0000000
Rat_14_NODE_222_length_7656_cov_5.028154	0	7656	2	302	7656	0.0394462
Rat_14_NODE_225_length_7486_cov_4.584040	0	7486	0	0	7486	0.0000000
Rat_14_NODE_227_length_7464_cov_7.213389	0	7464	2	243	7464	0.0325563
Rat_14_NODE_237_length_7277_cov_4.240238	0	7277	0	0	7277	0.0000000
Rat_14_NODE_238_length_7252_cov_3.857441	0	7252	0	0	7252	0.0000000
Rat_14_NODE_247_length_6856_cov_4.185561	0	6856	0	0	6856	0.0000000
Rat_14_NODE_263_length_6554_cov_4.403754	0	6554	0	0	6554	0.0000000
Rat_14_NODE_264_length_6505_cov_4.270078	0	6505	0	0	6505	0.0000000
Rat_14_NODE_268_length_6328_cov_13.889686	0	6328	0	0	6328	0.0000000
Rat_14_NODE_278_length_6105_cov_6.703140	0	6105	2	255	6105	0.0417690
Rat_14_NODE_280_length_6090_cov_4.356255	0	6090	0	0	6090	0.0000000
Rat_14_NODE_291_length_5844_cov_3.337537	0	5844	0	0	5844	0.0000000
Rat_14_NODE_295_length_5729_cov_4.406944	0	5729	0	0	5729	0.0000000
Rat_14_NODE_307_length_5529_cov_3.434965	0	5529	0	0	5529	0.0000000
Rat_14_NODE_319_length_5324_cov_3.504270	0	5324	0	0	5324	0.0000000
Rat_14_NODE_324_length_5259_cov_4.218870	0	5259	0	0	5259	0.0000000
Rat_14_NODE_327_length_5210_cov_4.357905	0	5210	0	0	5210	0.0000000
Rat_14_NODE_328_length_5194_cov_11.521697	0	5194	0	0	5194	0.0000000
Rat_14_NODE_330_length_5191_cov_11.934190	0	5191	4	356	5191	0.0685802
Rat_14_NODE_332_length_5188_cov_4.305085	0	5188	0	0	5188	0.0000000
Rat_14_NODE_333_length_5187_cov_4.312354	0	5187	0	0	5187	0.0000000
Rat_14_NODE_336_length_5093_cov_3.835252	0	5093	0	0	5093	0.0000000
Rat_14_NODE_339_length_5073_cov_3.710442	0	5073	0	0	5073	0.0000000
Rat_14_NODE_340_length_5060_cov_4.628571	0	5060	0	0	5060	0.0000000
Rat_14_NODE_343_length_5005_cov_3.959394	0	5005	0	0	5005	0.0000000
Rat_14_NODE_346_length_4961_cov_3.638402	0	4961	0	0	4961	0.0000000
Rat_14_NODE_347_length_4943_cov_29.503478	0	4943	10	796	4943	0.1610358
Rat_14_NODE_358_length_4756_cov_3.419272	0	4756	5	403	4756	0.0847351
Rat_14_NODE_359_length_4744_cov_15.250586	0	4744	0	0	4744	0.0000000
Rat_14_NODE_363_length_4638_cov_3.787475	0	4638	0	0	4638	0.0000000
Rat_14_NODE_366_length_4553_cov_4.691863	0	4553	0	0	4553	0.0000000
Rat_14_NODE_367_length_4513_cov_4.115523	0	4513	7	673	4513	0.1491248
Rat_14_NODE_370_length_4493_cov_3.947724	0	4493	2	136	4493	0.0302693
Rat_14_NODE_375_length_4406_cov_3.829464	0	4406	0	0	4406	0.0000000
Rat_14_NODE_382_length_4345_cov_4.720513	0	4345	0	0	4345	0.0000000
Rat_14_NODE_386_length_4306_cov_3.651141	0	4306	0	0	4306	0.0000000
Rat_14_NODE_392_length_4224_cov_5.391461	0	4224	0	0	4224	0.0000000
Rat_14_NODE_394_length_4194_cov_3.587823	0	4194	0	0	4194	0.0000000
Rat_14_NODE_403_length_4126_cov_3.973225	0	4126	0	0	4126	0.0000000
Rat_14_NODE_404_length_4121_cov_4.321200	0	4121	0	0	4121	0.0000000
Rat_14_NODE_407_length_4089_cov_2.993803	0	4089	1	151	4089	0.0369283
Rat_14_NODE_408_length_4088_cov_4.161914	0	4088	0	0	4088	0.0000000
Rat_14_NODE_412_length_4032_cov_4.257481	0	4032	4	337	4032	0.0835814
Rat_14_NODE_413_length_4025_cov_3.296725	0	4025	35	2400	4025	0.5962733
Rat_14_NODE_414_length_4014_cov_3.953271	0	4014	0	0	4014	0.0000000
Rat_14_NODE_416_length_4012_cov_4.084913	0	4012	0	0	4012	0.0000000
Rat_14_NODE_420_length_3957_cov_4.084828	0	3957	0	0	3957	0.0000000
Rat_14_NODE_422_length_3917_cov_9.916882	0	3917	0	0	3917	0.0000000
Rat_14_NODE_424_length_3883_cov_3.556426	0	3883	2	148	3883	0.0381149
Rat_14_NODE_425_length_3876_cov_3.114106	0	3876	10	1046	3876	0.2698658
Rat_14_NODE_426_length_3875_cov_2.554188	0	3875	2	302	3875	0.0779355
Rat_14_NODE_431_length_3787_cov_3.373526	0	3787	6	501	3787	0.1322947
Rat_14_NODE_435_length_3762_cov_4.140815	0	3762	0	0	3762	0.0000000
Rat_14_NODE_437_length_3742_cov_3.882289	0	3742	0	0	3742	0.0000000
Rat_14_NODE_440_length_3721_cov_3.764866	0	3721	0	0	3721	0.0000000
Rat_14_NODE_443_length_3684_cov_3.687517	0	3684	0	0	3684	0.0000000
Rat_14_NODE_445_length_3673_cov_3.644831	0	3673	0	0	3673	0.0000000
Rat_14_NODE_447_length_3666_cov_5.461368	0	3666	1	151	3666	0.0411893
Rat_14_NODE_451_length_3649_cov_4.720089	0	3649	0	0	3649	0.0000000
Rat_14_NODE_452_length_3642_cov_4.095623	0	3642	0	0	3642	0.0000000
Rat_14_NODE_453_length_3639_cov_3.945871	0	3639	12	1403	3639	0.3855455
Rat_14_NODE_455_length_3630_cov_4.248392	0	3630	0	0	3630	0.0000000
Rat_14_NODE_456_length_3617_cov_4.076642	0	3617	0	0	3617	0.0000000
Rat_14_NODE_457_length_3617_cov_4.039023	0	3617	0	0	3617	0.0000000
Rat_14_NODE_458_length_3603_cov_3.348929	0	3603	0	0	3603	0.0000000
Rat_14_NODE_460_length_3576_cov_3.335132	0	3576	20	1543	3576	0.4314877
Rat_14_NODE_461_length_3551_cov_4.142449	0	3551	0	0	3551	0.0000000
Rat_14_NODE_464_length_3531_cov_3.909379	0	3531	0	0	3531	0.0000000
Rat_14_NODE_465_length_3519_cov_4.182159	0	3519	0	0	3519	0.0000000
Rat_14_NODE_470_length_3493_cov_14.413613	0	3493	2	302	3493	0.0864586
Rat_14_NODE_476_length_3427_cov_2.717378	0	3427	30	1858	3427	0.5421652
Rat_14_NODE_480_length_3393_cov_3.576992	0	3393	0	0	3393	0.0000000
Rat_14_NODE_485_length_3363_cov_4.159915	0	3363	0	0	3363	0.0000000
Rat_14_NODE_497_length_3284_cov_5.553732	0	3284	26	2355	3284	0.7171133
Rat_14_NODE_499_length_3270_cov_3.414308	0	3270	0	0	3270	0.0000000
Rat_14_NODE_502_length_3251_cov_3.334481	0	3251	11	1181	3251	0.3632728
Rat_14_NODE_506_length_3220_cov_3.052133	0	3220	0	0	3220	0.0000000
Rat_14_NODE_508_length_3215_cov_3.081013	0	3215	0	0	3215	0.0000000
Rat_14_NODE_512_length_3181_cov_3.305822	0	3181	0	0	3181	0.0000000
Rat_14_NODE_515_length_3173_cov_5.194355	0	3173	0	0	3173	0.0000000
Rat_14_NODE_516_length_3159_cov_3.371134	0	3159	0	0	3159	0.0000000
Rat_14_NODE_520_length_3133_cov_7.863548	0	3133	0	0	3133	0.0000000
Rat_14_NODE_522_length_3116_cov_3.058478	0	3116	0	0	3116	0.0000000
Rat_14_NODE_523_length_3113_cov_4.626226	0	3113	0	0	3113	0.0000000
Rat_14_NODE_524_length_3111_cov_4.009490	0	3111	0	0	3111	0.0000000
Rat_14_NODE_525_length_3099_cov_3.527924	0	3099	0	0	3099	0.0000000
Rat_14_NODE_526_length_3095_cov_4.097039	0	3095	0	0	3095	0.0000000
Rat_14_NODE_531_length_3075_cov_3.319868	0	3075	0	0	3075	0.0000000
Rat_14_NODE_533_length_3050_cov_4.439399	0	3050	0	0	3050	0.0000000
Rat_14_NODE_536_length_3021_cov_3.577883	0	3021	0	0	3021	0.0000000
Rat_14_NODE_539_length_3013_cov_3.326234	0	3013	4	430	3013	0.1427149
Rat_14_NODE_542_length_2998_cov_3.694869	0	2998	0	0	2998	0.0000000
Rat_14_NODE_544_length_2977_cov_3.811431	0	2977	0	0	2977	0.0000000
Rat_14_NODE_556_length_2900_cov_3.311072	0	2900	18	1340	2900	0.4620690
Rat_14_NODE_557_length_2891_cov_4.045839	0	2891	0	0	2891	0.0000000
Rat_14_NODE_558_length_2880_cov_4.250973	0	2880	0	0	2880	0.0000000
Rat_14_NODE_560_length_2865_cov_2.740569	0	2865	0	0	2865	0.0000000
Rat_14_NODE_562_length_2860_cov_3.632442	0	2860	0	0	2860	0.0000000
Rat_14_NODE_563_length_2858_cov_4.257938	0	2858	0	0	2858	0.0000000
Rat_14_NODE_567_length_2843_cov_3.812410	0	2843	0	0	2843	0.0000000
Rat_14_NODE_572_length_2822_cov_3.838815	0	2822	0	0	2822	0.0000000
Rat_14_NODE_573_length_2819_cov_3.440304	0	2819	0	0	2819	0.0000000
Rat_14_NODE_574_length_2814_cov_3.320043	0	2814	0	0	2814	0.0000000
Rat_14_NODE_575_length_2810_cov_4.989837	0	2810	0	0	2810	0.0000000
Rat_14_NODE_576_length_2788_cov_3.589462	0	2788	2	259	2788	0.0928981
Rat_14_NODE_578_length_2776_cov_4.073502	0	2776	0	0	2776	0.0000000
Rat_14_NODE_583_length_2734_cov_3.772303	0	2734	0	0	2734	0.0000000
Rat_14_NODE_594_length_2676_cov_2.451354	0	2676	0	0	2676	0.0000000
Rat_14_NODE_596_length_2671_cov_3.967508	0	2671	0	0	2671	0.0000000
Rat_14_NODE_601_length_2627_cov_4.516719	0	2627	0	0	2627	0.0000000
Rat_14_NODE_605_length_2610_cov_22.209785	0	2610	2	301	2610	0.1153257
Rat_14_NODE_608_length_2603_cov_3.386578	0	2603	4	400	2603	0.1536689
Rat_14_NODE_615_length_2570_cov_2.972167	0	2570	0	0	2570	0.0000000
Rat_14_NODE_619_length_2561_cov_2.593376	0	2561	29	1600	2561	0.6247560
Rat_14_NODE_620_length_2555_cov_4.258400	0	2555	0	0	2555	0.0000000
Rat_14_NODE_624_length_2550_cov_3.064930	0	2550	0	0	2550	0.0000000
Rat_14_NODE_627_length_2543_cov_3.736334	0	2543	0	0	2543	0.0000000
Rat_14_NODE_630_length_2530_cov_3.964444	0	2530	0	0	2530	0.0000000
Rat_14_NODE_633_length_2524_cov_4.056703	0	2524	2	126	2524	0.0499208
Rat_14_NODE_640_length_2511_cov_4.345684	0	2511	0	0	2511	0.0000000
Rat_14_NODE_666_length_2417_cov_3.116850	0	2417	0	0	2417	0.0000000
Rat_14_NODE_669_length_2400_cov_5.131770	0	2400	6	719	2400	0.2995833
Rat_14_NODE_675_length_2373_cov_3.774806	0	2373	0	0	2373	0.0000000
Rat_14_NODE_691_length_2312_cov_3.947275	0	2312	0	0	2312	0.0000000
Rat_14_NODE_698_length_2284_cov_2.549574	0	2284	78	2179	2284	0.9540280
Rat_14_NODE_701_length_2279_cov_3.033273	0	2279	0	0	2279	0.0000000
Rat_14_NODE_704_length_2275_cov_48.540090	0	2275	0	0	2275	0.0000000
Rat_14_NODE_706_length_2274_cov_2.979270	0	2274	0	0	2274	0.0000000
Rat_14_NODE_707_length_2273_cov_2.383679	0	2273	2	157	2273	0.0690717
Rat_14_NODE_712_length_2243_cov_4.164077	0	2243	0	0	2243	0.0000000
Rat_14_NODE_713_length_2241_cov_2.656908	0	2241	0	0	2241	0.0000000
Rat_14_NODE_714_length_2230_cov_6.754023	0	2230	0	0	2230	0.0000000
Rat_14_NODE_716_length_2214_cov_4.794349	0	2214	11	1296	2214	0.5853658
Rat_14_NODE_726_length_2204_cov_2.256398	0	2204	13	1059	2204	0.4804900
Rat_14_NODE_729_length_2194_cov_3.718560	0	2194	0	0	2194	0.0000000
Rat_14_NODE_730_length_2187_cov_10.002814	0	2187	0	0	2187	0.0000000
Rat_14_NODE_734_length_2179_cov_1.975047	0	2179	0	0	2179	0.0000000
Rat_14_NODE_735_length_2176_cov_3.527581	0	2176	0	0	2176	0.0000000
Rat_14_NODE_737_length_2172_cov_4.012754	0	2172	0	0	2172	0.0000000
Rat_14_NODE_739_length_2171_cov_3.035917	0	2171	12	764	2171	0.3519116
Rat_14_NODE_753_length_2138_cov_7.768123	0	2138	12	880	2138	0.4115996
Rat_14_NODE_754_length_2138_cov_3.610658	0	2138	0	0	2138	0.0000000
Rat_14_NODE_757_length_2127_cov_3.286680	0	2127	6	365	2127	0.1716032
Rat_14_NODE_758_length_2117_cov_2.949079	0	2117	0	0	2117	0.0000000
Rat_14_NODE_759_length_2116_cov_2.956817	0	2116	15	1034	2116	0.4886578
Rat_14_NODE_763_length_2109_cov_2.681597	0	2109	0	0	2109	0.0000000
Rat_14_NODE_768_length_2093_cov_2.773307	0	2093	8	947	2093	0.4524606
Rat_14_NODE_769_length_2092_cov_3.705940	0	2092	0	0	2092	0.0000000
Rat_14_NODE_778_length_2068_cov_4.546945	0	2068	6	799	2068	0.3863636
Rat_14_NODE_788_length_2045_cov_16.933668	0	2045	0	0	2045	0.0000000
Rat_14_NODE_791_length_2039_cov_3.753528	0	2039	10	890	2039	0.4364885
Rat_14_NODE_797_length_2019_cov_3.711303	0	2019	0	0	2019	0.0000000
Rat_14_NODE_801_length_2007_cov_3.542520	0	2007	0	0	2007	0.0000000
Rat_14_NODE_802_length_2006_cov_3.148129	0	2006	12	987	2006	0.4920239
Rat_14_NODE_811_length_1994_cov_2.310469	0	1994	0	0	1994	0.0000000
Rat_14_NODE_815_length_1987_cov_3.326605	0	1987	8	724	1987	0.3643684
Rat_14_NODE_819_length_1974_cov_4.017718	0	1974	2	214	1974	0.1084093
Rat_14_NODE_821_length_1965_cov_4.226178	0	1965	0	0	1965	0.0000000
Rat_14_NODE_831_length_1945_cov_2.141270	0	1945	0	0	1945	0.0000000
Rat_14_NODE_839_length_1935_cov_2.161170	0	1935	4	305	1935	0.1576227
Rat_14_NODE_841_length_1928_cov_4.911372	0	1928	0	0	1928	0.0000000
Rat_14_NODE_844_length_1918_cov_2.983360	0	1918	0	0	1918	0.0000000
Rat_14_NODE_855_length_1907_cov_4.152268	0	1907	0	0	1907	0.0000000
Rat_14_NODE_856_length_1906_cov_3.329552	0	1906	0	0	1906	0.0000000
Rat_14_NODE_861_length_1897_cov_3.900109	0	1897	0	0	1897	0.0000000
Rat_14_NODE_864_length_1888_cov_2.199673	0	1888	8	730	1888	0.3866525
Rat_14_NODE_868_length_1884_cov_22.713505	0	1884	0	0	1884	0.0000000
Rat_14_NODE_871_length_1876_cov_3.375069	0	1876	0	0	1876	0.0000000
Rat_14_NODE_879_length_1862_cov_3.758163	0	1862	2	300	1862	0.1611171
Rat_14_NODE_881_length_1857_cov_2.170366	0	1857	4	392	1857	0.2110932
Rat_14_NODE_893_length_1831_cov_2.626126	0	1831	0	0	1831	0.0000000
Rat_14_NODE_899_length_1821_cov_2.355040	0	1821	0	0	1821	0.0000000
Rat_14_NODE_901_length_1819_cov_3.166667	0	1819	0	0	1819	0.0000000
Rat_14_NODE_904_length_1817_cov_3.587401	0	1817	0	0	1817	0.0000000
Rat_14_NODE_908_length_1806_cov_3.782981	0	1806	0	0	1806	0.0000000
Rat_14_NODE_913_length_1799_cov_3.529817	0	1799	0	0	1799	0.0000000
Rat_14_NODE_915_length_1798_cov_2.825014	0	1798	4	370	1798	0.2057842
Rat_14_NODE_918_length_1792_cov_3.695452	0	1792	0	0	1792	0.0000000
Rat_14_NODE_921_length_1790_cov_4.802882	0	1790	14	1094	1790	0.6111732
Rat_14_NODE_924_length_1784_cov_6.002892	0	1784	0	0	1784	0.0000000
Rat_14_NODE_930_length_1772_cov_1.755387	0	1772	0	0	1772	0.0000000
Rat_14_NODE_935_length_1766_cov_1.888369	0	1766	5	549	1766	0.3108720
Rat_14_NODE_937_length_1765_cov_3.970760	0	1765	0	0	1765	0.0000000
Rat_14_NODE_939_length_1765_cov_1.978363	0	1765	6	604	1765	0.3422096
Rat_14_NODE_940_length_1763_cov_3.959602	0	1763	0	0	1763	0.0000000
[truncated: 6,410 more rows]
