# Supplementary material for: Alpha-synuclein alters the faecal viromes of rats in a gut-initiated model of Parkinson’s disease
Source: Commun Biol. 2021 Sep 29;4:1140. doi: 10.1038/s42003-021-02666-1 (PMC8481466; doi:10.1038/s42003-021-02666-1)
Supplement: Supplementary file 3 — Supplementary data [file 42003_2021_2666_MOESM3_ESM.zip › Supp_data_RatPD_wDarkMatter/Input_files/c1.clusters]

Cluster	Size	Density	Internal weight	External weight	Quality	P-value	Members
1	2	280.0	280.0	823.0	0.2529	0.979387	Achromobacter~phage~JWX Achromobacter~phage~83-24
2	8	195.9	5486	3194	0.6309	0.000469553	Acinetobacter~phage~IME_AB3 Burkholderia~phage~KL1 Pseudomonas~phage~73 Pseudomonas~phage~PaMx42 Pseudomonas~phage~vB_Pae-Kakheti25 Pseudomonas~phage~vB_PaeS_SCH_Ab26 Rhodobacter~phage~RcTitan Stenotrophomonas~phage~vB_SmaS-DLP_2
3	2	345.3	345.3	1281	0.2118	0.979387	Pseudomonas~phage~PaMx28 Pseudomonas~phage~PaMx74
4	8	192.5	5389	2112	0.7169	0.000465487	Pseudomonas~phage~M6 Pseudomonas~phage~MP1412 Pseudomonas~phage~PAE1 Pseudomonas~phage~PaMx28 Pseudomonas~phage~PaMx74 Pseudomonas~phage~YuA Pseudomonas~phage~PaMx11 Pseudomonas~phage~vB_PaeS_PAO1_Ab18
5	17	185.8	2.527e+04	1.620e+04	0.6088	3.52838e-07	Achromobacter~phage~phiAxp-3 Achromobacter~phage~JWAlpha Delftia~phage~RG-2014 Dinoroseobacter~phage~DFL12phi1 Erwinia~phage~Ea9-2 Erwinia~phage~vB_EamP_Frozen Escherichia~phage~Bp4 Escherichia~phage~ECBP1 Escherichia~phage~IME11 Escherichia~phage~N4 Escherichia~phage~vB_EcoP_G7C Escherichia~phage~vB_EcoP_PhAPEC5 Escherichia~phage~vB_EcoP_PhAPEC7 Shigella~phage~pSb-1 Silicibacter~phage~DSS3phi2 S…
6	2	582.2	582.2	4933	0.1055	0.979387	Pseudomonas~phage~KPP21 Pseudomonas~phage~LUZ7
7	2	320.6	320.6	3210	0.09072	0.979387	Vibrio~phage~JA-1 Vibrio~phage~phi~1
8	4	288.0	1728	7550	0.1861	0.992931	Dinoroseobacter~phage~DFL12phi1 Silicibacter~phage~DSS3phi2 Sulfitobacter~phage~EE36phi1 Sulfitobacter~phage~phiCB2047-B
9	9	125.8	4530	1.121e+04	0.2875	0.961382	Enterobacter~phage~EcP1 Escherichia~phage~Pollock Pseudoalteromonas~phage~pYD6-A Salmonella~phage~FSL~SP-058 Salmonella~phage~FSL~SP-076 Vibrio~phage~JA-1 Vibrio~phage~VBP32 Vibrio~phage~VBP47 Vibrio~phage~phi~1
10	3	427.5	1283	3804	0.2519	0.986587	Pseudoalteromonas~phage~pYD6-A Vibrio~phage~VBP32 Vibrio~phage~VBP47
11	10	407.7	1.835e+04	1.142e+04	0.6160	8.93069e-05	Pseudomonas~phage~DL64 Pseudomonas~phage~KPP21 Pseudomonas~phage~LIT1 Pseudomonas~phage~LUZ7 Pseudomonas~phage~PEV2 Pseudomonas~phage~Pa2 Pseudomonas~phage~YH30 Pseudomonas~phage~YH6 Pseudomonas~phage~vB_PaeP_C2-10_Ab09 Pseudomonas~phage~vB_PaeP_MAG4
12	7	283.8	5959	1579	0.7891	0.00108251	Enterobacteria~phage~9g Enterobacteria~phage~JenK1 Enterobacteria~phage~JenP1 Enterobacteria~phage~JenP2 Escherichia~phage~CAjan Escherichia~phage~Seurat Escherichia~phage~slur01
13	2	291.4	291.4	175.8	0.6184	0.110336	Aggregatibacter~phage~S1249 Haemophilus~phage~Aaphi23
14	11	302.1	1.661e+04	4167	0.7986	4.07575e-05	Enterobacter~phage~Enc34 Proteus~phage~pPM_01 Providencia~phage~Redjac Salmonella~phage~118970_sal1 Salmonella~phage~37 Salmonella~phage~BP12C Salmonella~virus~Chi Salmonella~virus~FSLSP030 Salmonella~virus~FSLSP088 Salmonella~virus~SPN19 Salmonella~virus~iEPS5
15	16	576.4	6.917e+04	8556	0.8896	7.70750e-07	Staphylococcus~phage~SA1 Citrobacter~phage~Moogle Citrobacter~phage~Michonne Enterobacteriaphage~UAB_Phi87 Escherichia~phage~EC6 Escherichia~phage~HY02 Escherichia~phage~JH2 Escherichia~phage~SUSP1 Escherichia~phage~SUSP2 Escherichia~phage~vB_EcoM-VpaE1 Escherichia~phage~vB_EcoM_AYO145A Escherichia~phage~vB_EcoM_Alf5 Escherichia~phage~wV8 Salmonella~phage~BPS15Q2 Salmonella~phage~FelixO1 Salmonel…
16	3	182.5	547.5	0.000	0.9892	0.0318013	Acidianus~bottle-shaped~virus~2 Acidianus~bottle-shaped~virus Acidianus~bottle-shaped~virus~3
17	6	238.9	3583	153.6	0.9558	0.00253743	Acidianus~filamentous~virus~3 Acidianus~filamentous~virus~6 Acidianus~filamentous~virus~7 Acidianus~filamentous~virus~8 Acidianus~filamentous~virus~9 Sulfolobus~islandicus~filamentous~virus
18	12	197.4	1.303e+04	2766	0.8236	1.82925e-05	Stygiolobus~rod-shaped~virus Sulfolobus~islandicus~rod-shaped~virus~1 Sulfolobus~islandicus~rod-shaped~virus~10 Sulfolobus~islandicus~rod-shaped~virus~11 Sulfolobus~islandicus~rod-shaped~virus~2 Sulfolobus~islandicus~rod-shaped~virus~4 Sulfolobus~islandicus~rod-shaped~virus~5 Sulfolobus~islandicus~rod-shaped~virus~6 Sulfolobus~islandicus~rod-shaped~virus~7 Sulfolobus~islandicus~rod-shaped~virus~8…
19	4	207.6	1245	401.3	0.7526	0.0151914	Sulfolobus~monocaudavirus~SMV1 Sulfolobus~monocaudavirus~SMV2 Sulfolobus~monocaudavirus~SMV3 Sulfolobus~monocaudavirus~SMV4
20	9	99.37	3577	347.4	0.9073	0.000199130	Acidianus~spindle-shaped~virus~1 Sulfolobus~spindle-shaped~virus~1 Sulfolobus~spindle-shaped~virus~2 Sulfolobus~spindle-shaped~virus~4 Sulfolobus~spindle-shaped~virus~5 Sulfolobus~spindle-shaped~virus~6 Sulfolobus~spindle-shaped~virus~7 Sulfolobus~virus~Kamchatka~1 Sulfolobus~virus~Ragged~Hills
21	2	328.3	328.3	88.33	0.7805	0.110336	Sulfolobus~virus~STSV1 Sulfolobus~virus~STSV2
22	4	359.8	2159	717.8	0.7484	0.0151914	Acinetobacter~phage~LZ35 Acinetobacter~bacteriophage~AP22 Acinetobacter~phage~YMC-13-01-C62 Acinetobacter~phage~YMC11/12/R2315
23	10	197.8	8900	4730	0.6520	9.08252e-05	Acinetobacter~phage~Abp1 Acinetobacter~phage~AB3 Acinetobacter~phage~Fri1 Acinetobacter~phage~Petty Acinetobacter~phage~phiAB1 Acinetobacter~phage~phiAB6 Acinetobacter~phage~vB_AbaM_IME200 Acinetobacter~phage~vB_AbaP_Acibel007 Acinetobacter~phage~vB_AbaP_PD-6A3 Acinetobacter~phage~vB_AbaP_PD-AB9
24	17	125.7	1.709e+04	9064	0.6526	3.52838e-07	Klebsiella~phage~F19 Klebsiella~phage~KP34 Klebsiella~phage~Kp2 Klebsiella~phage~KpV41 Klebsiella~phage~KpV475 Klebsiella~phage~KpV71 Klebsiella~phage~NTUH-K2044-K1-1 Klebsiella~phage~vB_KpnP_SU503 Klebsiella~phage~vB_KpnP_SU552A Pantoea~phage~LIMElight Pectobacterium~phage~PP16 Pectobacterium~phage~PP90 Pectobacterium~phage~Peat1 Proteus~phage~PM~75 Proteus~phage~PM16 Pseudomonas~phage~YMC11/06/…
25	11	299.3	1.646e+04	7957	0.6735	4.01936e-05	Pseudomonas~phage~DL62 Pseudomonas~phage~LKD16 Pseudomonas~phage~LUZ19 Pseudomonas~phage~MPK6 Pseudomonas~phage~MPK7 Pseudomonas~phage~PT2 Pseudomonas~phage~phiKMV Pseudomonas~phage~phikF77 Pseudomonas~phage~vB_Pae-TbilisiM32 Pseudomonas~phage~vB_PaeP_PAO1_Ab05 Pseudomonas~phage~vB_PaeP_PPA-ABTNL
26	70	417.5	1.008e+06	1.495e+05	0.8708	0.00000	Acinetobacter~phage~Acj61 Acinetobacter~phage~Ac42 Acinetobacter~phage~Acj9 Acinetobacter~phage~ZZ1 Acinetobacter~virus~133 Citrobacter~phage~Merlin Citrobacter~phage~Moon Edwardsiella~phage~PEi20 Enterobacter~phage~CC31 Enterobacter~phage~PG7 Enterobacteria~phage~Bp7 Enterobacteria~phage~IME08 Enterobacteria~phage~JS10 Enterobacteria~phage~RB14 Enterobacteria~phage~RB27 Enterobacteria~phage~RB3 …
27	7	600.0	1.260e+04	6.665e+04	0.1590	0.999677	Aeromonas~phage~Aes012 Aeromonas~phage~Aes508 Aeromonas~phage~phiAS4 Aeromonas~virus~25 Aeromonas~virus~31 Aeromonas~virus~44RR2 Stenotrophomonas~phage~IME13
28	10	254.1	1.144e+04	7.204e+04	0.1370	0.999933	Aeromonas~phage~CC2 Aeromonas~phage~PX29 Aeromonas~phage~phiAS5 Aeromonas~virus~65 Aeromonas~virus~Aeh1 Cronobacter~phage~S13 Vibrio~phage~KVP40 Vibrio~phage~VH7D Vibrio~phage~ValKK3 Vibrio~phage~nt-1
29	11	600.0	3.300e+04	5.779e+04	0.3634	1.27652e-05	Citrobacter~phage~IME-CF2 Citrobacter~phage~Margaery Citrobacter~phage~Miller Citrobacter~phage~vB_CfrM_CfP1 Cronobacter~phage~vB_CsaM_GAP161 Enterobacteria~phage~RB16 Enterobacteria~phage~RB43 Escherichia~phage~Lw1 Klebsiella~phage~KP15 Klebsiella~phage~KP27 Klebsiella~phage~Matisse
30	15	423.1	4.442e+04	9.051e+04	0.3291	0.370011	Citrobacter~phage~IME-CF2 Citrobacter~phage~Margaery Citrobacter~phage~Miller Citrobacter~phage~vB_CfrM_CfP1 Cronobacter~phage~vB_CsaM_GAP161 Enterobacteria~phage~GEC-3S Enterobacteria~phage~Phi1 Enterobacteria~phage~RB16 Enterobacteria~phage~RB43 Enterobacteria~phage~RB49 Escherichia~phage~JSE Escherichia~phage~Lw1 Klebsiella~phage~KP15 Klebsiella~phage~KP27 Klebsiella~phage~Matisse
31	4	600.0	3600	2.391e+04	0.1308	0.995529	Vibrio~phage~KVP40 Vibrio~phage~VH7D Vibrio~phage~ValKK3 Vibrio~phage~nt-1
32	4	19.99	120.0	397.1	0.2285	0.557383	Acinetobacter~phage~vB_AbaS_TRS1 Acinetobacter~phage~Bphi-B1251 Pseudomonas~phage~phiPSA1 Rat_1_NODE_18_length_42500_cov_5.028036
33	7	86.64	1820	1151	0.6097	0.00164726	Pseudomonas~phage~YMC11/02/R656 Pseudomonas~phage~JBD44 Pseudomonas~phage~YMC11/07/P54_PAE_BP Pseudomonas~phage~phi297 Pseudomonas~phage~PAJU2 Pseudomonas~virus~D3 Pseudomonas~virus~PMG1
34	3	26.74	80.21	191.2	0.2891	0.500000	Pseudomonas~phage~phiPSA1 Rat_1_NODE_18_length_42500_cov_5.028036 Rat_15_NODE_365_length_4293_cov_3.556866
35	2	303.1	303.1	1455	0.1720	0.979387	Acinetobacter~phage~vB_AbaM_Acibel004 Acinetobacter~phage~vB_AbaM_phiAbaA1
36	20	355.7	6.758e+04	5805	0.9204	3.38265e-08	Pseudomonas~phage~C11 Pseudomonas~phage~CHA_P1 Pseudomonas~phage~JG004 Pseudomonas~phage~K5 Pseudomonas~phage~K8 Pseudomonas~phage~KPP10 Pseudomonas~phage~PAK_P1 Pseudomonas~phage~PAK_P2 Pseudomonas~phage~PAK_P3 Pseudomonas~phage~PAK_P4 Pseudomonas~phage~PAK_P5 Pseudomonas~phage~PaP1 Pseudomonas~phage~PaoP5 Pseudomonas~phage~VCM Pseudomonas~phage~phiMK Pseudomonas~phage~phiPsa374 Pseudomonas~phag…
37	6	600.0	9000	1.415e+04	0.3886	0.00138921	Pseudomonas~phage~CHA_P1 Pseudomonas~phage~KPP10 Pseudomonas~phage~PAK_P3 Pseudomonas~phage~PAK_P5 Pseudomonas~phage~vB_PaeM_PAO1_Ab03 Pseudomonas~phage~vB_PaeM_PS24
38	3	447.1	1341	9937	0.1189	0.985452	Pseudomonas~phage~VCM Pseudomonas~phage~phiPsa374 Pseudomonas~phage~vB_PsyM_KIL1
39	2	600.0	600.0	2540	0.1908	0.979387	Enterobacteria~phage~phi92 Escherichia~phage~phAPEC8
40	17	241.2	3.281e+04	8145	0.8004	3.52838e-07	Enterobacter~phage~phiEap-2 Escherichia~phage~K1-dep(1) Escherichia~phage~K1-dep(4) Salmonella~phage~BPS11Q3 Salmonella~phage~Ent1 Salmonella~phage~FSL~SP-031 Salmonella~phage~Jersey Salmonella~phage~LSPA1 Salmonella~phage~MA12 Salmonella~phage~SE2 Salmonella~phage~SETP13 Salmonella~phage~SETP3 Salmonella~phage~SETP7 Salmonella~phage~SS3e Salmonella~phage~f18SE Salmonella~phage~vB_SenS-Ent2 Salmo…
41	5	23.52	235.2	151.3	0.5932	0.0107859	Pseudoalteromonas~phage~BS5 Pseudoalteromonas~phage~H105/1 Idiomarinaceae~phage~1N2-2 Marinomonas~phage~P12026 Pseudoalteromonas~phage~Pq0
42	4	150.3	901.9	851.1	0.5121	0.0151914	Bacillus~phage~Aurora Bacillus~phage~Claudi Bacillus~phage~MG-B1 Bacillus~phage~Stitch
43	3	9.389	28.17	278.2	0.09019	0.985452	Actinomyces~virus~Av1 Rat_9_NODE_48_length_15870_cov_19.361492 Streptococcus~phage~Cp-1
44	15	21.56	2263	1574	0.5852	3.06107e-06	Bacillus~phage~VMY22 Bacillus~virus~B103 Bacillus~virus~GA1 Bacillus~virus~phi29 C24-R2-3-4-18_NODE_125_length_16289_cov_19.404246 Rat_10_NODE_54_length_16036_cov_10.594805 Rat_1_NODE_59_length_19376_cov_13.335542 Rat_1_NODE_66_length_16375_cov_11.563907 Rat_1_NODE_93_length_11574_cov_31.451775 Rat_3_NODE_63_length_15960_cov_9.268124 Rat_6_NODE_62_length_15250_cov_17.360862 Rat_6_NODE_65_length_1…
45	4	8.327	49.96	463.3	0.09586	0.992931	Rat_1_NODE_93_length_11574_cov_31.451775 Streptococcus~phage~Cp-1 Lactococcus~phage~asccphi28 Rat_11_NODE_124_length_11866_cov_28.169249
46	4	12.31	73.83	492.1	0.1286	0.943824	Rat_8_NODE_89_length_16380_cov_4.990077 Rat_7_NODE_166_length_12216_cov_5.997533 Rat_8_NODE_1219_length_2196_cov_2.595516 Rat_14_NODE_136_length_14363_cov_65.464495
47	3	187.3	561.9	474.8	0.5389	0.0404278	Gordonia~phage~GTE6 Gordonia~phage~Phinally Gordonia~phage~Vivi2
48	2	481.3	481.3	542.5	0.4683	0.110336	Gordonia~phage~Twister6 Gordonia~phage~Wizard
49	23	258.1	6.531e+04	8.541e+04	0.4332	1.08160e-07	Mycobacterium~phage~39HC Mycobacterium~phage~Adawi Mycobacterium~phage~Akoma Mycobacterium~phage~Baee Mycobacterium~phage~Bane1 Mycobacterium~phage~Bernardo Mycobacterium~phage~BrownCNA Mycobacterium~phage~Cooper Mycobacterium~phage~Gadjet Mycobacterium~phage~Hosp Mycobacterium~phage~JAMaL Mycobacterium~phage~Jolie1 Mycobacterium~phage~KayaCho Mycobacterium~phage~Nigel Mycobacterium~phage~Phaedru…
50	6	574.2	8614	2.924e+04	0.2275	0.998474	Mycobacterium~phage~Akoma Mycobacterium~phage~Bernardo Mycobacterium~phage~Gadjet Mycobacterium~phage~Phaedrus Mycobacterium~phage~Phlyer Mycobacterium~phage~Pipefish
51	41	296.9	2.435e+05	2.378e+04	0.9108	0.00000	Mycobacterium~phage~39HC Mycobacterium~phage~Adawi Mycobacterium~phage~Akoma Mycobacterium~phage~Apizium Mycobacterium~phage~Badfish Mycobacterium~phage~Baee Mycobacterium~phage~Bane1 Mycobacterium~phage~Bernardo Mycobacterium~phage~BrownCNA Mycobacterium~phage~Colbert Mycobacterium~phage~Cooper Mycobacterium~phage~Eremos Mycobacterium~phage~Gadjet Mycobacterium~phage~Hosp Mycobacterium~phage~JAM…
52	21	590.5	1.240e+05	5123	0.9600	1.55810e-08	Dickeya~phage~RC-2014 Dickeya~virus~Limestone Erwinia~phage~phiEa2809 Escherichia~phage~ECML-4 Escherichia~phage~PhaxI Escherichia~virus~CBA120 Klebsiella~phage~0507-KN2-1 Salmonella~phage~38 Salmonella~phage~Det7 Salmonella~phage~GG32 Salmonella~phage~Marshall Salmonella~phage~Maynard Salmonella~phage~SFP10 Salmonella~phage~SKML-39 Salmonella~phage~Sh19 Salmonella~phage~ViI Salmonella~phage~vB_S…
53	5	150.5	1505	0.000	0.9934	0.00374748	Enterobacteria~phage~phiEcoM-GJ1 Aeromonas~phage~pAh6-C Erwinia~phage~vB_EamM-Y2 Pectobacterium~phage~PM1 Shewanella~phage~Spp001
54	10	69.81	3141	1846	0.6273	9.13355e-05	Burkholderia~phage~JG068 Caulobacter~phage~Percy Escherichia~phage~phiKT Pseudomonas~phage~Andromeda Pseudomonas~phage~Bf7 Ralstonia~phage~RSB1 Ralstonia~phage~RSJ2 Ralstonia~phage~RSJ5 Xylella~phage~Paz Xylella~phage~Prado
55	5	160.6	1606	1009	0.6117	0.00609289	Aeromonas~phage~phiAS7 Cronobacter~phage~Dev-CD-23823 Cronobacter~phage~vB_CskP_GAP227 Yersinia~phage~phi80-18 Yersinia~phage~vB_YenP_ISAO8
56	15	142.8	1.499e+04	38.41	0.9955	1.36876e-06	Erwinia~amylovora~phage~Era103 Erwinia~phage~phiEa100 Escherichia~phage~ECBP5 Proteus~phage~PM~93 Proteus~phage~vB_PmiP_Pm5460 Enterobacteria~phage~vB_EcoP_ACG-C91 Enterobacteria~phage~UAB_Phi78 Escherichia~virus~K1-5 Escherichia~virus~K1E Lelliottia~phage~phD2B Pectobacterium~phage~PP1 Proteus~phage~PM~85 Salmonella~phage~BP12B Salmonella~virus~SP6 Vibrio~phage~phi-A318
57	4	367.5	2205	713.5	0.7534	0.0151914	Burkholderia~virus~Bcep1 Burkholderia~virus~Bcep43 Burkholderia~virus~Bcep781 Burkholderia~virus~BcepNY3
58	29	100.7	4.090e+04	6374	0.8641	0.00000	Burkholderia~phage~KS14 Burkholderia~phage~ST79 Burkholderia~virus~phiE122 Enterobacteria~phage~P88 Enterobacteria~phage~WPhi Enterobacteria~phage~fiAA91-ss Erwinia~phage~ENT90 Escherichia~phage~pro147 Escherichia~phage~pro483 Escherichia~virus~186 Escherichia~virus~P2 Mannheimia~phage~phiMHaA1 Mannheimia~phage~vB_MhM_587AP1 Pseudomonas~phage~phiCTX Salmonella~phage~FSL~SP-004 Salmonella~phage~Fe…
59	7	108.4	2276	1457	0.6075	0.00108251	Aeromonas~virus~phiO18P Haemophilus~phage~HP1 Haemophilus~phage~HP2 Pasteurella~phage~F108 Pseudomonas~phage~phi3 Vibrio~phage~K139 Vibrio~phage~VPUSM~8
60	3	34.93	104.8	150.5	0.4010	0.331260	Bdellovibrio~phage~phi1422 Rat_3_NODE_16_length_38129_cov_21.532122 Rat_2_NODE_443_length_4585_cov_8.048124
61	7	11.42	239.8	188.2	0.5425	0.0368191	Bdellovibrio~phage~phi1422 Psychrobacter~phage~pOW20-A Rat_3_NODE_16_length_38129_cov_21.532122 Vibrio~phage~VBM1 Rat_16_NODE_8_length_45439_cov_11.608805 Rat_13_NODE_239_length_5244_cov_15.235305 Rat_2_NODE_443_length_4585_cov_8.048124
62	5	103.2	1032	2852	0.2650	0.969949	Salmonella~phage~Fels-1 Enterobacteria~phage~cdtI Enterobacteria~phage~mEp460 Phage~Gifsy-1 Phage~Gifsy-2
63	6	127.4	1912	686.5	0.7324	0.00253743	Klebsiella~phage~JD001 Vibrio~phage~CP-T1 Edwardsiella~phage~PEi21 Edwardsiella~phage~MSW-3 Iodobacteriophage~phiPLPE Vibrio~phage~vB_VchM-138
64	3	8.040	24.12	85.34	0.2089	0.904785	Agrobacterium~phage~7-7-1 Rhizobium~phage~vB_RglS_P106B Salmonella~phage~9NA
65	2	218.9	218.9	166.7	0.5619	0.0969654	Cyanophage~PP Phormidium~phage~Pf-WMP3
66	2	78.80	78.80	11.46	0.8360	0.110336	Halorubrum~phage~CGphi46 Archaeal~BJ1~virus
67	2	84.67	84.67	0.000	0.9549	0.0969654	Arthrobacter~phage~vB_ArtM-ArV1 Arthrobacter~phage~BarretLemon
68	4	75.99	456.0	115.7	0.7866	0.0151914	Gordonia~phage~GMA5 Gordonia~phage~GRU3 Gordonia~phage~McGonagall Rhodococcus~phage~RRH1
69	2	588.1	588.1	0.000	0.9932	0.0969654	Arthrobacter~phage~Kitkat Arthrobacter~phage~KellEzio
70	22	73.74	1.703e+04	1.590e+04	0.5165	7.21428e-09	C11-R3-Base_NODE_1_length_50082_cov_6.552762 Arthrobacter~phage~Mudcat C21-R1-1-5-18_NODE_22_length_56433_cov_10.330501 C21-R2-1-5-18_NODE_10_length_19008_cov_6.072495 Rat_11_NODE_12_length_50475_cov_19.597679 Rat_12_NODE_19_length_41386_cov_19.639665 Rat_13_NODE_8_length_58403_cov_20.849918 Rat_14_NODE_101_length_18952_cov_20.929248 Rat_14_NODE_132_length_14657_cov_10.564786 Rat_17_NODE_19_lengt…
71	2	490.5	490.5	3227	0.1318	0.984809	Rhodococcus~phage~ReqiPepy6 Rhodococcus~phage~ReqiPoco6
72	8	23.75	665.1	4273	0.1343	0.999691	C15-R3-T1_NODE_258_length_6118_cov_4.306614 Rat_10_NODE_517_length_2614_cov_4.516608 Rat_14_NODE_425_length_3876_cov_3.114106 Rat_14_NODE_453_length_3639_cov_3.945871 Rat_15_NODE_655_length_2628_cov_3.729499 Rat_1_NODE_1149_length_1359_cov_2.105061 Rat_7_NODE_296_length_8007_cov_5.710010 Rat_8_NODE_94_length_16086_cov_13.484187
73	10	21.82	981.8	3581	0.2142	0.995446	C15-R3-T1_NODE_367_length_4800_cov_3.986723 Rat_12_NODE_323_length_6282_cov_17.725711 Rat_12_NODE_797_length_2884_cov_10.135384 Rat_15_NODE_1039_length_1878_cov_8.623697 Rat_7_NODE_495_length_5176_cov_22.924429 Rat_14_NODE_340_length_5060_cov_4.628571 Rat_14_NODE_791_length_2039_cov_3.753528 Rat_14_NODE_844_length_1918_cov_2.983360 Rat_16_NODE_717_length_2081_cov_2.675222 Rat_18_NODE_604_length_3…
74	2	163.7	163.7	675.6	0.1942	0.979387	C16-R2-Base_NODE_27_length_24883_cov_87.613098 Rat_4_NODE_28_length_23985_cov_32.503051
75	4	32.30	193.8	840.5	0.1859	0.843839	C21-R2-1-5-18_NODE_25_length_13621_cov_5.819401 Rat_10_NODE_42_length_19794_cov_5.045646 Rat_8_NODE_212_length_9537_cov_7.288336 Rat_2_NODE_418_length_4902_cov_3.795131
76	4	480.1	2881	2893	0.4982	0.0151914	Lactococcus~phage~P078 Lactococcus~phage~P092 Lactococcus~phage~P118 Lactococcus~phage~P162
77	6	9.077	136.2	477.5	0.2176	0.655540	Rat_10_NODE_519_length_2586_cov_3.314895 Rat_11_NODE_116_length_12164_cov_13.749277 Rat_13_NODE_286_length_4169_cov_15.377491 Rat_12_NODE_134_length_13802_cov_12.203826 Rat_7_NODE_1864_length_1251_cov_2.937291 Rat_12_NODE_2055_length_1353_cov_2.904468
78	5	22.92	229.2	895.8	0.2020	0.993907	Rat_14_NODE_431_length_3787_cov_3.373526 Rat_15_NODE_379_length_4184_cov_3.117220 Rat_8_NODE_770_length_3181_cov_4.780230 Rat_10_NODE_181_length_6272_cov_4.757600 Rat_2_NODE_802_length_2391_cov_3.043236
79	4	6.654	39.92	154.5	0.1973	0.766087	Rat_15_NODE_1172_length_1700_cov_3.148936 Rat_2_NODE_494_length_4034_cov_3.843428 Rat_3_NODE_1441_length_2057_cov_2.058941 Rat_14_NODE_1281_length_1435_cov_2.999275
80	3	78.26	234.8	288.9	0.4432	0.191367	Gordonia~phage~Lucky10 Gordonia~phage~GAL1 Gordonia~phage~BritBrat
81	2	90.12	90.12	57.00	0.5964	0.110336	Rhizobium~phage~RR1-A Rhizobium~phage~vB_RleM_PPF1
82	4	224.3	1346	3210	0.2949	0.992931	Enterobacter~phage~Arya Escherichia~phage~vB_EcoM-ep3 Escherichia~phage~vB_EcoM_ECO1230-10 Pseudomonas~phage~PPpW-3
83	3	258.9	776.7	2271	0.2544	0.985452	Vibrio~phage~VHML Vibrio~phage~VP585 Vibrio~phage~vB_VpaM_MAR
84	2	105.6	105.6	0.000	0.9635	0.0969654	Yersinia~phage~phiR1-37 Bacillus~phage~AR9
85	2	12.55	12.55	110.4	0.09884	0.658454	Rat_11_NODE_124_length_11866_cov_28.169249 Rat_9_NODE_333_length_4275_cov_4.756635
86	28	294.4	1.113e+05	8.747e+04	0.5597	0.00000	Bacillus~phage~B4 Bacillus~phage~AvesoBmore Bacillus~phage~BCP78 Bacillus~phage~BCP8-2 Bacillus~phage~BM5 Bacillus~phage~Bastille Bacillus~phage~Bcp1 Bacillus~phage~BigBertha Bacillus~phage~Bobb Bacillus~phage~Bp8p-C Bacillus~phage~CAM003 Bacillus~phage~Deep~Blue Bacillus~phage~Eldridge Bacillus~phage~Evoli Bacillus~phage~Grass Bacillus~phage~Hoody~T Bacillus~phage~JBP901 Bacillus~phage~Mater Bac…
87	43	281.8	2.544e+05	1.772e+04	0.9346	0.00000	Bacillus~phage~B4 Bacillus~phage~AvesoBmore Bacillus~phage~BCP78 Bacillus~phage~BCP8-2 Bacillus~phage~BPS10C Bacillus~phage~BPS13 Bacillus~phage~Bastille Bacillus~phage~Bcp1 Bacillus~phage~Belinda Bacillus~phage~BigBertha Bacillus~phage~Bobb Bacillus~phage~Bp8p-C Bacillus~phage~CAM003 Bacillus~phage~DIGNKC Bacillus~phage~Deep~Blue Bacillus~phage~DirtyBetty Bacillus~phage~Eldridge Bacillus~phage~E…
88	5	345.5	3455	752.2	0.8192	0.00609289	Bacillus~phage~CampHawk Bacillus~virus~SPO1 Bacillus~phage~CP-51 Bacillus~phage~JL Bacillus~phage~Shanette
89	5	33.19	331.9	829.0	0.2834	0.417266	Bacillus~phage~vB_BanS-Tsamsa Bacillus~phage~SPBc2 Brevibacillus~phage~Sundance Geobacillus~virus~E3 Staphylococcus~phage~SPbeta-like
90	4	482.4	2895	1.436e+04	0.1677	0.992931	Enterococcus~phage~ECP3 Enterococcus~phage~EFDG1 Enterococcus~phage~EFLK1 Enterococcus~phage~phiEF24C
91	3	25.76	77.28	34.66	0.6553	0.0382613	Rat_15_NODE_49_length_14888_cov_3.549990 Rat_10_NODE_105_length_9964_cov_4.014129 Rat_8_NODE_325_length_6533_cov_5.859679
92	3	12.73	38.18	34.93	0.4826	0.191367	Bacillus~phage~BCD7 Rat_1_NODE_125_length_9048_cov_3.561993 Rat_8_NODE_127_length_13284_cov_5.229798
93	2	90.82	90.82	137.3	0.3913	0.110336	Streptococcus~phage~Dp-1 Clostridium~phage~phiCTP1
94	2	241.8	241.8	287.1	0.4538	0.110336	Bacillus~virus~250 Bacillus~virus~IEBH
95	2	116.3	116.3	402.4	0.2225	0.979387	Lactobacillus~phage~LL-H Lactobacillus~phage~phiJB
96	2	81.02	81.02	165.5	0.3234	0.658454	Deep-sea~thermophilic~phage~D6E Geobacillus~virus~E2
97	3	151.8	455.3	662.6	0.4051	0.0952151	Enterococcus~phage~EFC-1 Enterococcus~phage~phiEf11 Enterococcus~phage~vB_EfaS_IME197
98	6	131.1	1966	525.1	0.7854	0.00253743	Listeria~phage~A118 Listeria~phage~A500 Listeria~phage~LP-030-3 Listeria~phage~vB_LmoS_293 Listeria~phage~vB_LmoS_188 Listeria~phage~A006
99	7	253.3	5318	2752	0.6578	0.00108251	Paenibacillus~phage~Diva Paenibacillus~phage~Fern Paenibacillus~phage~HB10c2 Paenibacillus~phage~Rani Paenibacillus~phage~Sitara Paenibacillus~phage~Xenia Paenibacillus~phage~phiIBB_Pl23
100	2	6.523	6.523	29.37	0.1635	0.658454	Rat_4_NODE_94_length_9447_cov_6.178982 C11-R1-Base_NODE_314_length_3414_cov_3.980947
101	2	329.1	329.1	1294	0.2022	0.979387	Streptococcus~phage~315.4 Temperate~phage~phiNIH1.1
102	17	101.3	1.378e+04	6497	0.6784	3.52838e-07	Streptococcus~virus~9871 Streptococcus~virus~9872 Streptococcus~virus~9874 Streptococcus~phage~YMC-2011 Streptococcus~virus~7201 Streptococcus~virus~DT1 Streptococcus~virus~Sfi19 Streptococcus~virus~Sfi21 Streptococcus~virus~phiAbc2 Streptococcus~phage~TP-778L Streptococcus~virus~O1205 Streptococcus~virus~2972 Streptococcus~virus~858 Streptococcus~virus~ALQ132 Streptococcus~virus~Sfi11 Streptococ…
103	7	112.8	2368	3468	0.4048	0.0149210	Streptococcus~phage~315.4 Streptococcus~phage~A25 Streptococcus~phage~MM1 Streptococcus~phage~phiARI0468-4 Streptococcus~phage~phiBHN167 Streptococcus~phage~phiNJ2 Temperate~phage~phiNIH1.1
104	8	600.0	1.680e+04	2.485e+04	0.4032	0.000204966	Listeria~phage~LP-083-2 Listeria~phage~LMTA-148 Listeria~phage~LP-125 Listeria~phage~LMSP-25 Listeria~phage~LP-048 Listeria~phage~List-36 Listeria~phage~vB_LmoM_AG20 Listeria~virus~A511
105	6	285.5	4283	587.3	0.8772	0.00253743	Bacillus~phage~Page Bacillus~phage~Palmer Bacillus~phage~Pascal Bacillus~phage~Pavlov Bacillus~phage~Pony Bacillus~phage~Pookie
106	2	236.8	236.8	555.1	0.2975	0.979387	Bacillus~virus~1 Geobacillus~phage~GBSV1
107	16	42.54	5105	4191	0.5473	1.35080e-06	Lactococcus~phage~bIL285 Lactococcus~phage~TP901-1 Lactococcus~phage~Tuc2009 Lactococcus~phage~ul36 Lactococcus~phage~BK5-T Lactococcus~phage~P335~sensu~lato Lactococcus~phage~bIL286 Lactococcus~phage~bIL309 Lactococcus~phage~50101 Lactococcus~phage~63301 Lactococcus~phage~BM13 Lactococcus~phage~phiLC3 Rat_10_NODE_20_length_31020_cov_276.008623 Lactococcus~phage~98201 Lactococcus~phage~28201 Lact…
108	4	67.28	403.7	747.3	0.3483	0.235243	Streptococcus~phage~PH10 Streptococcus~phage~phiARI0131-2 Streptococcus~phage~SpSL1 Streptococcus~phage~phiARI0923
109	9	149.4	5379	2817	0.6548	0.000206148	Clostridium~phage~phiCD505 Clostridium~phage~phiMMP02 Clostridium~virus~phiCD27 Clostridium~phage~CDMH1 Clostridium~phage~phiMMP01 Clostridium~phage~phiMMP03 Clostridium~virus~phiC2 Clostridium~phage~phiCDHM19 Clostridium~virus~phiCD119
110	4	87.42	524.5	0.000	0.9850	0.0105353	Bacillus~phage~GIL16c Bacillus~phage~Bam35c Bacillus~phage~Wip1 Bacillus~virus~AP50
111	19	509.9	8.719e+04	2.541e+04	0.7740	7.39306e-08	Staphylococcus~phage~phiIPLA-C1C Staphylococcus~phage~812 Staphylococcus~phage~GH15 Staphylococcus~phage~JD007 Staphylococcus~phage~MCE-2014 Staphylococcus~phage~P108 Staphylococcus~phage~S25-3 Staphylococcus~phage~S25-4 Staphylococcus~phage~Sb-1 Staphylococcus~phage~Stau2 Staphylococcus~phage~Team1 Staphylococcus~phage~Twort Staphylococcus~phage~phiIPLA-RODI Staphylococcus~phage~phiSA12 Staphylo…
112	3	288.7	866.2	1105	0.4381	0.0404278	Bacillus~phage~Fah Bacillus~phage~Gamma Bacillus~virus~Wbeta
113	7	94.51	1985	1445	0.5764	0.00164726	Bacillus~phage~BtCS33 Bacillus~phage~Waukesha92 Bacillus~phage~phIS3501 Bacillus~phage~phi4J1 Bacillus~phage~phiCM3 Bacillus~phage~vB_BtS_BMBtp3 Staphylococcus~phage~SpaA1
114	4	156.8	940.6	606.9	0.6047	0.0303010	Bacillus~phage~Waukesha92 Bacillus~phage~phi4J1 Bacillus~phage~vB_BtS_BMBtp3 Staphylococcus~phage~SpaA1
115	2	270.6	270.6	61.21	0.8058	0.110336	Bacillus~phage~TP21-L Bacillus~virus~BMBtp2
116	3	45.10	135.3	222.0	0.3724	0.191367	Clostridium~phage~phi3626 Clostridium~phage~phiSM101 Clostridium~phage~PhiS63
117	3	245.0	735.0	945.0	0.4360	0.0887649	Clostridium~phage~phiCT453B Clostridium~phage~phiCT19406B Clostridium~phage~phiCTC2B
118	3	19.35	58.06	160.7	0.2583	0.808633	Rat_2_NODE_105_length_16243_cov_12.428519 Clostridium~phage~phi24R Rat_10_NODE_380_length_3300_cov_4.542989
119	5	9.917	99.17	210.6	0.3101	0.334217	C11-R1-Base_NODE_380_length_3178_cov_3.397054 C11-R2-Base_NODE_557_length_3061_cov_4.740186 C15-R3-Base_NODE_754_length_2477_cov_2.116433 C21-R3-1-5-18_NODE_288_length_3190_cov_4.870813 C21-R2-1-5-18_NODE_474_length_3199_cov_3.373728
120	2	118.4	118.4	124.6	0.4793	0.110336	Listeria~phage~P35 Listeria~phage~P40
121	2	434.9	434.9	516.5	0.4552	0.0969654	Clostridium~phage~phiCT19406A Clostridium~phage~phiCTC2A
122	6	89.18	1338	323.3	0.7996	0.00253743	Bacteroides~phage~B40-8 Bacteroides~phage~B124-14 C13-R2-T1_NODE_1_length_28762_cov_11.155781 Croceibacter~phage~P2559S Rat_1_NODE_43_length_26583_cov_136.438292 Rat_7_NODE_41_length_29967_cov_19.940659
123	2	44.15	44.15	300.6	0.1266	0.658454	Geobacillus~phage~GBK2 Bacillus~phage~SPP1
124	7	93.23	1958	2069	0.4845	0.0149210	Lactococcus~phage~50101 Lactococcus~phage~63301 Lactococcus~phage~phiLC3 Streptococcus~phage~Str-PAP-1 Lactococcus~phage~r1t Streptococcus~phage~315.3 Streptococcus~phage~SM1
125	3	141.2	423.5	1302	0.2446	0.904785	Rat_17_NODE_18_length_37293_cov_390.559831 Rat_4_NODE_11_length_37704_cov_14.567319 Rat_3_NODE_76_length_14042_cov_23.421677
126	4	113.2	679.4	1090	0.3822	0.0969654	Rat_1_NODE_19_length_41494_cov_9.927122 Rat_4_NODE_42_length_19790_cov_6.963162 Rat_7_NODE_36_length_31124_cov_44.217580 Rat_8_NODE_26_length_35510_cov_7.820279
127	4	29.44	176.6	363.3	0.3224	0.156161	Rat_2_NODE_11_length_54418_cov_15.901422 Rat_12_NODE_31_length_34872_cov_15.169285 Rat_14_NODE_146_length_13317_cov_6.019303 Rat_18_NODE_61_length_21390_cov_6.269229
128	17	116.4	1.583e+04	2.650e+04	0.3736	0.00657033	Staphylococcus~phage~23MRA Staphylococcus~phage~P954 Staphylococcus~phage~StauST398-4 Staphylococcus~phage~phi5967PVL Staphylococcus~phage~phiBU01 Staphylococcus~phage~phiN315 Staphylococcus~phage~phiNM3 Staphylococcus~phage~PVL Staphylococcus~phage~tp310-1 Staphylococcus~phage~phiSa119 Staphylococcus~virus~77 Staphylococcus~phage~JS01 Staphylococcus~phage~phiPVL-CN125 Staphylococcus~phage~tp310-…
129	13	209.7	1.636e+04	2.168e+04	0.4298	0.000879387	Staphylococcus~phage~SMSAP5 Staphylococcus~phage~StauST398-2 Staphylococcus~phage~YMC/09/04/R1988 Staphylococcus~phage~phi2958PVL Staphylococcus~phage~phi7401PVL Staphylococcus~phage~tp310-2 Staphylococcus~phage~vB_SauS_phi2 Staphylococcus~virus~3a Staphylococcus~virus~47 Staphylococcus~virus~IPLA35 Staphylococcus~virus~phi12 Staphylococcus~virus~42e Staphylococcus~virus~phiSLT
130	2	278.4	278.4	856.6	0.2444	0.979387	Streptococcus~phage~315.6 Streptococcus~phage~P9
131	4	77.76	466.6	4630	0.09140	0.992931	Staphylococcus~phage~StB20-like Staphylococcus~phage~IME-SA4 Staphylococcus~phage~StB20 Staphylococcus~phage~phiRS7
132	58	95.47	1.578e+05	3.597e+04	0.8139	0.00000	Staphylococcus~phage~StauST398-2 Staphylococcus~phage~YMC/09/04/R1988 Staphylococcus~phage~phi2958PVL Staphylococcus~phage~tp310-2 Staphylococcus~phage~vB_SauS_phi2 Staphylococcus~virus~3a Staphylococcus~virus~47 Staphylococcus~virus~IPLA35 Staphylococcus~virus~phi12 Staphylococcus~virus~42e Staphylococcus~virus~phiSLT Staphylococcus~phage~B166 Staphylococcus~phage~B236 Staphylococcus~phage~CNPx …
133	4	51.27	307.6	470.3	0.3914	0.156161	C14-R1-Base_NODE_124_length_13190_cov_4.079102 C16-R3-Base_NODE_487_length_5303_cov_3.406059 C9-R1-T1_NODE_61_length_13094_cov_6.164200 Lactobacillus~phage~JCL1032
134	2	115.7	115.7	80.82	0.5770	0.110336	Rat_15_NODE_1_length_117360_cov_11.330463 Rat_10_NODE_1_length_291209_cov_25.428169
135	3	172.1	516.4	576.7	0.4699	0.191367	Enterococcus~phage~phiFL3A Enterococcus~phage~phiFL1A Enterococcus~phage~phiFL2A
136	7	189.9	3987	2.013e+04	0.1652	0.999299	Staphylococcus~phage~CNPx Staphylococcus~virus~37 Staphylococcus~virus~CNPH82 Staphylococcus~virus~EW Staphylococcus~virus~IPLA5 Staphylococcus~virus~IPLA7 Staphylococcus~virus~PH15
137	4	542.0	3252	0.000	0.9975	0.0105353	Bacillus~phage~Stahl Bacillus~phage~Slash Bacillus~phage~Staley Bacillus~phage~Stills
138	2	100.5	100.5	168.8	0.3678	0.658454	Lactobacillus~phage~PLE2 Lactobacillus~phage~iA2
139	2	20.61	20.61	116.8	0.1458	0.658454	C9-R3-T5_NODE_50_length_10436_cov_4.935748 C16-R2-T5_NODE_537_length_2828_cov_3.274793
140	3	599.0	1797	551.7	0.7631	0.0382613	Lactococcus~phage~949 Lactococcus~phage~WRP3 Lactococcus~phage~phiL47
141	4	166.4	998.3	793.1	0.5548	0.0151914	Listeria~phage~B025 Listeria~phage~LP-101 Listeria~phage~2389 Listeria~phage~LP-030-2
142	2	193.7	193.7	643.2	0.2303	0.979387	Streptococcus~phage~phi3396 Streptococcus~phage~315.1
143	20	16.05	3050	1521	0.6615	3.34944e-08	C10-R2-T1_NODE_142_length_5059_cov_4.319145 C11-R1-Base_NODE_637_length_2475_cov_4.861570 C13-R2-T5_NODE_262_length_4888_cov_9.581419 C14-R2-T1_NODE_1315_length_1836_cov_2.590118 C15-R1-Base_NODE_1163_length_3039_cov_2.738606 C15-R1-T1_NODE_44_length_5298_cov_5.070952 C15-R2-T1_NODE_1023_length_1770_cov_4.251895 C15-R3-Base_NODE_2414_length_1260_cov_2.258921 C15-R3-T1_NODE_622_length_3523_cov_4.2…
144	8	12.98	363.5	340.2	0.5051	0.0118710	C13-R2-T5_NODE_322_length_4302_cov_7.524135 C22-R3-1-5-18_NODE_5_length_8601_cov_6.613737 C22-R2-1-5-18_NODE_23_length_8103_cov_4.103504 C15-R1-T1_NODE_34_length_5582_cov_4.463543 C9-R2-T5_NODE_28_length_10693_cov_7.240365 Rat_17_NODE_792_length_2778_cov_2.643775 C15-R1-Base_NODE_2215_length_1993_cov_2.152219 Rat_2_NODE_198_length_9225_cov_3.809269
145	4	34.96	209.8	356.6	0.3652	0.442617	C22-R3-1-5-18_NODE_5_length_8601_cov_6.613737 C22-R2-1-5-18_NODE_23_length_8103_cov_4.103504 C15-R1-T1_NODE_34_length_5582_cov_4.463543 C9-R2-T5_NODE_28_length_10693_cov_7.240365
146	7	394.0	8274	0.000	0.9983	0.000528788	Bacillus~virus~Blastoid Bacillus~virus~Andromeda Bacillus~virus~Curly Bacillus~virus~Eoghan Bacillus~virus~Finn Bacillus~virus~Glittering Bacillus~virus~Riggi
147	5	24.71	247.1	919.9	0.2100	0.969949	Bordetella~virus~BPP1 Burkholderia~virus~BcepC6B Pseudomonas~phage~AF Pseudomonas~phage~vB_PaeP_Tr60_Ab31 Xanthomonas~citri~phage~CP2
148	4	44.61	267.7	1112	0.1929	0.558074	Bacteriophage~APSE-2 Hamiltonella~virus~APSE1 Vibrio~phage~VvAW1 Thalassomonas~phage~BA3
149	15	143.9	1.511e+04	1.397e+04	0.5190	4.53666e-06	Enterobacteria~phage~ST104 Enterobacteria~phage~Sf101 Enterobacteria~phage~UAB_Phi20 Salmonella~enterica~bacteriophage~SE1 Salmonella~phage~103203_sal5 Salmonella~phage~118970_sal4 Salmonella~phage~SEN22 Salmonella~phage~SPN9CC Salmonella~phage~ST160 Salmonella~phage~ST64T Salmonella~phage~epsilon34 Salmonella~phage~vB_SemP_Emek Salmonella~virus~HK620 Salmonella~virus~P22 Shigella~virus~Sf6
150	2	80.86	80.86	60.44	0.5565	0.110336	Vibrio~phage~VvAW1 Thalassomonas~phage~BA3
151	6	142.1	2131	1233	0.6312	0.00253743	Shigella~phage~SfIV Enterobacteria~phage~phiP27 Enterobacteria~phage~SfV Salmonella~phage~ST64B Shigella~phage~SfII Salmonella~phage~118970_sal3
152	13	26.21	2045	1602	0.5567	1.29643e-05	C13-R2-T5_NODE_2_length_35662_cov_7.760300 C24-R3-1-5-18_NODE_26_length_9396_cov_4.158013 Rat_10_NODE_246_length_4904_cov_3.737059 Rat_13_NODE_170_length_7076_cov_5.573280 Rat_1_NODE_128_length_8933_cov_4.203312 Rat_2_NODE_480_length_4150_cov_7.752625 Rat_7_NODE_209_length_10314_cov_5.557657 Rat_7_NODE_588_length_4375_cov_4.655787 Rat_8_NODE_547_length_4180_cov_6.636606 Rat_8_NODE_639_length_3594…
153	2	10.16	10.16	37.58	0.1964	0.658454	Rat_10_NODE_552_length_2458_cov_2.986683 Rat_14_NODE_947_length_1757_cov_3.613984
154	8	11.79	330.2	515.0	0.3834	0.0946315	Rat_13_NODE_62_length_21486_cov_6.032943 Rat_2_NODE_942_length_2028_cov_5.499240 Rat_9_NODE_149_length_8411_cov_6.414672 Rat_10_NODE_454_length_2919_cov_3.360684 Rat_14_NODE_358_length_4756_cov_3.419272 Rat_16_NODE_838_length_1890_cov_2.623978 Rat_8_NODE_331_length_6480_cov_5.676265 Rat_10_NODE_973_length_1606_cov_5.389426
155	5	8.300	83.00	143.9	0.3504	0.262259	Rat_7_NODE_269_length_8560_cov_6.838918 Rat_8_NODE_379_length_5621_cov_5.879986 Rat_10_NODE_1332_length_1316_cov_4.426646 Rat_7_NODE_1298_length_1815_cov_4.032955 Rat_16_NODE_1615_length_1204_cov_2.965187
156	3	28.00	84.01	27.31	0.7160	0.0382613	Rat_2_NODE_620_length_3138_cov_8.108985 Rat_17_NODE_1646_length_1403_cov_2.517804 Rat_7_NODE_524_length_4922_cov_5.001027
157	2	16.06	16.06	117.4	0.1168	0.979387	C23-R3-T5_NODE_17_length_9037_cov_5.718214 C24-R1-3-4-18_NODE_14_length_8056_cov_4.307337
158	12	19.60	1294	270.2	0.8147	1.80794e-05	Bdellovibrio~phage~phiMH2K Chlamydia~phage~2 Chlamydia~phage~4 Chlamydia~virus~CPAR39 Gokushovirinae~Bog1183_53 Gokushovirinae~Bog5712_52 Gokushovirinae~Bog8989_22 Gokushovirinae~Fen672_31 Gokushovirinae~Fen7875_21 Guinea~pig~Chlamydia~phage Marine~gokushovirus Rat_11_NODE_329_length_4871_cov_5.844892
159	2	20.70	20.70	66.26	0.2276	0.984809	Chimpanzee~faeces~associated~microphage~1 Chimpanzee~faeces~associated~microphage~3
160	5	177.7	1777	687.2	0.7182	0.00609289	Enterobacter~phage~Tyrion Enterobacteria~phage~epsilon15 Escherichia~phage~TL-2011b Escherichia~phage~phiV10 Salmonella~phage~SPN1S
161	2	221.8	221.8	70.76	0.7479	0.110336	Liberibacter~phage~SC1 Liberibacter~phage~SC2
162	4	371.3	2228	1313	0.6278	0.0151914	Brevibacillus~phage~Davies Brevibacillus~phage~Abouo Brevibacillus~phage~Jimmer1 Brevibacillus~phage~Osiris
163	10	8.074	363.3	797.8	0.3076	0.633522	C11-R3-T1_NODE_156_length_3666_cov_3.524508 C14-R2-T1_NODE_4628_length_1064_cov_2.506442 C21-R3-1-5-18_NODE_1119_length_1659_cov_1.680798 Rat_12_NODE_1395_length_1850_cov_2.891365 Rat_18_NODE_618_length_3692_cov_2.655210 Rat_1_NODE_532_length_2489_cov_2.423993 Rat_12_NODE_1636_length_1626_cov_3.090388 C13-R2-T5_NODE_464_length_3263_cov_3.178928 C24-R2-3-4-18_NODE_87_length_20260_cov_8.658352 C15-…
164	4	38.97	233.8	1542	0.1311	0.969699	C16-R2-Base_NODE_23_length_28638_cov_6.389602 C24-R2-T5_NODE_2_length_44130_cov_12.490618 Rat_12_NODE_567_length_3912_cov_3.565465 Rat_13_NODE_233_length_5424_cov_3.674241
165	5	8.737	87.37	524.5	0.1405	0.996692	Rat_12_NODE_567_length_3912_cov_3.565465 C12-R3-T1_NODE_259_length_3516_cov_3.347876 C11-R3-T1_NODE_756_length_2023_cov_3.080285 C24-R3-1-5-18_NODE_1428_length_1538_cov_2.507080 Rat_13_NODE_233_length_5424_cov_3.674241
166	2	10.96	10.96	97.86	0.09713	0.658454	C11-R2-Base_NODE_2968_length_1075_cov_2.577451 Rat_12_NODE_1636_length_1626_cov_3.090388
167	6	123.1	1847	689.0	0.7249	0.00253743	C12-R2-Base_NODE_33_length_32646_cov_8.978951 C14-R3-T1_NODE_18_length_38512_cov_9.374678 Lactobacillus~phage~KC5a Lactobacillus~phage~phi~jlb1 Lactobacillus~phage~phiAQ113 Lactobacillus~prophage~Lj771
168	7	47.50	997.5	2002	0.3310	0.153343	Rat_8_NODE_38_length_31023_cov_99.420531 Rat_11_NODE_11_length_50810_cov_53.184376 Rat_14_NODE_278_length_6105_cov_6.703140 Rat_18_NODE_263_length_7433_cov_8.383979 Rat_4_NODE_72_length_12470_cov_8.456222 Rat_14_NODE_366_length_4553_cov_4.691863 Rat_15_NODE_151_length_8318_cov_13.174029
169	5	143.9	1439	1030	0.5803	0.00609289	Lactobacillus~prophage~Lj965 Oenococcus~phage~phi9805 Oenococcus~phage~phiS11 Oenococcus~phage~phiS13 Rat_13_NODE_40_length_29910_cov_15.490471
170	11	150.3	8268	1398	0.8534	4.07575e-05	Streptococcus~phage~IC1 Streptococcus~phage~phiARI0004 Streptococcus~phage~phiARI0031 Streptococcus~phage~phiARI0462 Streptococcus~phage~phiARI0468-1 Streptococcus~phage~phiARI0131-1 Streptococcus~phage~phiARI0746 Streptococcus~phage~phiARI0468-2 Streptococcus~phage~DCC1738 Streptococcus~phage~K13 Streptococcus~phage~phiARI0460-1
171	3	51.95	155.8	703.6	0.1801	0.985452	C24-R2-3-4-18_NODE_85_length_20508_cov_4.395785 Lactobacillus~phage~LfeSau C14-R1-Base_NODE_58_length_22197_cov_5.077951
172	2	299.2	299.2	1059	0.2197	0.979387	Lactobacillus~phage~PLE3 Lactobacillus~phage~iLp84
173	2	29.29	29.29	94.24	0.2297	0.658454	Lactobacillus~prophage~Lj928 C16-R3-Base_NODE_1068_length_3038_cov_4.068052
174	10	63.09	2839	3597	0.4397	0.0378308	Enterococcus~phage~EFC-1 Brochothrix~phage~NF5 Enterococcus~phage~phiEf11 Enterococcus~phage~vB_EfaS_IME197 Lactococcus~phage~TP901-1 Lactococcus~phage~Tuc2009 Lactococcus~phage~ul36 Streptococcus~virus~9871 Streptococcus~virus~9872 Streptococcus~virus~9874
175	2	20.52	20.52	0.000	0.8369	0.0969654	Rhizobium~phage~16-3 Brucella~phage~BiPBO1
176	2	383.2	383.2	29.65	0.9193	0.110336	Brucella~phage~Tb Brucella~phage~Pr
177	3	35.70	107.1	99.85	0.5029	0.0404278	Idiomarinaceae~phage~1N2-2 Marinomonas~phage~P12026 Pseudoalteromonas~phage~Pq0
178	2	92.86	92.86	68.85	0.5604	0.110336	Listonella~phage~phiHSIC Vibrio~phage~pYD38-B
179	3	339.4	1018	11.59	0.9830	0.0382613	Sulfitobacter~phage~NYA-2014a Sulfitobacter~phage~pCB2047-A Sulfitobacter~phage~pCB2047-C
180	4	192.8	1157	2301	0.3338	0.557383	Pseudomonas~phage~PaMx28 Pseudomonas~phage~PaMx74 Pseudomonas~phage~PaMx11 Pseudomonas~phage~vB_PaeS_PAO1_Ab18
181	5	135.5	1355	1375	0.4946	0.0183569	Burkholderia~phage~KS9 Burkholderia~phage~Bcep176 Burkholderia~virus~phi1026b Burkholderia~virus~phi6442 Burkholderia~virus~phiE125
182	15	164.4	1.726e+04	1.822e+04	0.4861	2.52616e-06	Enterobacteria~phage~HK106 Enterobacteria~phage~HK140 Enterobacteria~phage~HK446 Enterobacteria~phage~HK542 Enterobacteria~phage~HK544 Enterobacteria~phage~HK633 Enterobacteria~phage~mEp235 Enterobacteria~phage~mEpX1 Enterobacteria~phage~mEpX2 Enterobacterial~phage~mEp234 Escherichia~phage~HK75 Escherichia~virus~HK022 Escherichia~virus~HK97 Enterobacterial~phage~mEp213 Enterobacteria~phage~mEp043…
183	9	64.96	2338	5877	0.2840	0.855343	Enterobacteria~phage~HK225 Enterobacteria~phage~mEp237 Enterobacteria~phage~phi80 Escherichia~virus~N15 Salmonella~phage~Fels-1 Enterobacteria~phage~cdtI Enterobacteria~phage~mEp460 Phage~Gifsy-1 Phage~Gifsy-2
184	13	531.5	4.145e+04	5916	0.8746	8.05813e-06	Pseudomonas~phage~14-1 Pseudomonas~phage~DL60 Pseudomonas~phage~DL68 Pseudomonas~phage~F8 Pseudomonas~phage~JG024 Pseudomonas~phage~KPP12 Pseudomonas~phage~LBL3 Pseudomonas~phage~LMA2 Pseudomonas~phage~NH-4 Pseudomonas~phage~PB1 Pseudomonas~phage~SN Pseudomonas~phage~vB_PaeM_PAO1_Ab27 Pseudomonas~phage~vB_Pae_PS44
185	3	56.75	170.2	1664	0.09251	0.985452	Burkholderia~phage~BcepB1A Rat_14_NODE_47_length_34702_cov_9.851704 Shewanella~sp.~phage~1/41
186	5	205.5	2055	1116	0.6459	0.00609289	Xanthomonas~virus~CP1 Xanthomonas~virus~OP1 Xanthomonas~virus~Xop411 Xanthomonas~virus~Xp10 Xanthomonas~virus~phil7
187	2	281.3	281.3	489.7	0.3630	0.110336	Burkholderia~virus~BcepMu Burkholderia~virus~phiE255
188	3	317.6	952.9	647.0	0.5934	0.0382613	Escherichia~phage~D108 Escherichia~virus~Mu Shigella~phage~SfMu
189	6	135.4	2031	4314	0.3195	0.712413	Burkholderia~virus~BcepMu Burkholderia~virus~phiE255 Pseudomonas~phage~B3 Pseudomonas~phage~JBD18 Pseudomonas~phage~JBD25 Pseudomonas~phage~vB_PaeS_PM105
190	18	282.6	4.323e+04	8025	0.8428	1.61460e-07	Pseudomonas~phage~vB_PaeS_PAO1_Ab30 Pseudomonas~virus~LPB1 Phage~MP22 Pseudomonas~phage~H70 Pseudomonas~phage~JBD24 Pseudomonas~phage~JBD30 Pseudomonas~phage~JBD5 Pseudomonas~phage~JBD69 Pseudomonas~phage~JBD88a Pseudomonas~phage~JBD93 Pseudomonas~phage~JD024 Pseudomonas~phage~MP42 Pseudomonas~phage~MP48 Pseudomonas~virus~D3112 Pseudomonas~virus~DMS3 Pseudomonas~virus~MP29 Pseudomonas~virus~MP38 …
191	2	367.2	367.2	370.1	0.4954	0.0969654	Rhodobacter~phage~RC1 Rhodovulum~phage~RS1
192	2	151.1	151.1	50.36	0.7354	0.110336	Synechococcus~phage~S-CBS1 Synechococcus~phage~S-CBS3
193	2	118.5	118.5	340.6	0.2558	0.658454	Klebsiella~phage~phiKO2 Yersinia~phage~PY54
194	4	298.5	1791	459.3	0.7931	0.0151914	Burkholderia~virus~Bcepil02 Burkholderia~virus~Bcep22 Burkholderia~virus~Bcepmigl Burkholderia~virus~DC1
195	15	226.9	2.382e+04	7894	0.7504	1.69572e-06	Escherichia~phage~Min27 Escherichia~phage~vB_EcoP_24B Enterobacteria~phage~933W Stx2-converting~phage~86 Shigella~phage~75/02~Stx Enterobacteria~phage~VT2-Sakai Enterobacteria~phage~VT2phi_272 Escherichia~Stx1~converting~phage Escherichia~phage~P13374 Escherichia~phage~PA2 Escherichia~phage~Stx2~II Escherichia~phage~TL-2011c Escherichia~phage~phi191 Shigella~phage~POCJ13 Shigella~phage~Ss-VASD
196	4	14.51	87.07	67.71	0.5349	0.0561756	C12-R2-Base_NODE_990_length_3417_cov_7.530042 C10-R1-Base_NODE_1961_length_1575_cov_3.335526 Rat_12_NODE_558_length_3975_cov_6.383929 C24-R3-3-4-18_NODE_147_length_10556_cov_11.512332
197	5	46.83	468.3	274.2	0.6223	0.00609289	C14-R2-Base_NODE_11_length_31999_cov_12.038035 C10-R1-Base_NODE_27_length_23948_cov_6.670824 C23-R1-1-5-18_NODE_1_length_46533_cov_31.772710 Lactobacillus~phage~LBR48 Listeria~phage~B054
198	2	15.12	15.12	56.40	0.2002	0.658454	C16-R3-Base_NODE_248_length_8520_cov_4.189722 C24-R3-3-4-18_NODE_146_length_10597_cov_5.046955
199	2	8.958	8.958	56.66	0.1287	0.979387	C16-R3-Base_NODE_3611_length_1154_cov_1.939035 C24-R2-3-4-18_NODE_3183_length_1907_cov_2.541577
200	2	29.70	29.70	172.3	0.1442	0.658454	C10-R1-Base_NODE_330_length_6884_cov_7.399473 C16-R3-Base_NODE_278_length_7951_cov_4.450608
201	4	12.24	73.45	55.78	0.5352	0.0151914	C14-R1-Base_NODE_270_length_7994_cov_3.821766 C12-R2-Base_NODE_253_length_9423_cov_16.527007 C21-R2-3-4-18_NODE_284_length_6395_cov_6.861514 C24-R1-1-5-18_NODE_20_length_6147_cov_7.817630
202	12	72.54	4787	8118	0.3703	0.291680	Lactococcus~phage~BK5-T Lactococcus~phage~P335~sensu~lato Lactococcus~phage~bIL286 Streptococcus~phage~YMC-2011 Streptococcus~virus~7201 Streptococcus~virus~DT1 Streptococcus~virus~Sfi19 Streptococcus~virus~Sfi21 Streptococcus~virus~phiAbc2 Streptococcus~phage~APCM01 Streptococcus~phage~M102 Streptococcus~phage~M102AD
203	3	11.20	33.59	31.96	0.4694	0.191367	C12-R2-Base_NODE_930_length_3582_cov_4.884321 C10-R1-Base_NODE_335_length_6764_cov_5.480549 C14-R2-Base_NODE_83_length_9809_cov_27.402912
204	11	82.17	4519	2317	0.6590	4.07575e-05	Lactobacillus~phage~PLE3 Lactobacillus~phage~iLp84 Lactobacillus~phage~Lc-Nu Lactobacillus~phage~phiAT3 Lactobacillus~phage~CL1 Lactobacillus~phage~iLp1308 Lactobacillus~phage~CL2 Lactobacillus~phage~A2 Lactobacillus~phage~J-1 Lactobacillus~phage~Lrm1 Lactobacillus~phage~PL-1
205	2	21.92	21.92	5.299	0.7022	0.110336	C24-R3-3-4-18_NODE_475_length_4937_cov_4.151987 C10-R1-Base_NODE_81_length_14534_cov_6.058499
206	3	38.71	116.1	57.18	0.6477	0.0360991	C10-R3-Base_NODE_95_length_3296_cov_3.244986 C10-R1-T1_NODE_623_length_3144_cov_3.145678 C15-R3-T1_NODE_348_length_4950_cov_4.858427
207	7	11.54	242.3	395.9	0.3715	0.261452	Rat_16_NODE_119_length_6880_cov_4.476337 C11-R1-T1_NODE_1178_length_1269_cov_2.177100 C10-R3-Base_NODE_76_length_3466_cov_2.451187 C13-R2-T1_NODE_1885_length_1182_cov_3.213842 C23-R2-3-4-18_NODE_605_length_2941_cov_4.235274 C23-R3-1-5-18_NODE_916_length_2499_cov_2.982815 C23-R3-3-4-18_NODE_1146_length_1871_cov_3.506608
208	2	9.754	9.754	11.82	0.3814	0.658454	C24-R2-3-4-18_NODE_885_length_3916_cov_2.610464 C10-R1-T1_NODE_997_length_2454_cov_2.314714
209	6	260.7	3910	132.8	0.9643	0.00246102	Lactobacillus~phage~Ld17 Lactobacillus~phage~Ld25A Lactobacillus~phage~Ld3 Lactobacillus~virus~LLKu Lactobacillus~virus~c5 Lactobacillus~phage~phiLdb
210	3	6.276	18.83	6.472	0.6015	0.0382613	C15-R2-T5_NODE_1059_length_1544_cov_1.978509 C10-R1-T5_NODE_217_length_2046_cov_2.480663 C9-R1-T1_NODE_929_length_2776_cov_3.546490
211	8	2.627	73.55	258.4	0.2114	0.603701	Rat_10_NODE_187_length_6046_cov_3.836087 C10-R2-T1_NODE_10_length_13050_cov_4.762139 Rat_8_NODE_116_length_14012_cov_5.328366 Rat_9_NODE_141_length_8636_cov_3.842792 Rat_8_NODE_691_length_3392_cov_5.050045 Rat_1_NODE_669_length_2063_cov_2.114044 Rat_12_NODE_2229_length_1271_cov_2.427632 Rat_18_NODE_3630_length_1045_cov_1.745455
212	6	14.84	222.6	299.8	0.4165	0.148553	Rat_13_NODE_62_length_21486_cov_6.032943 Rat_2_NODE_942_length_2028_cov_5.499240 Rat_9_NODE_149_length_8411_cov_6.414672 Rat_10_NODE_973_length_1606_cov_5.389426 Rat_12_NODE_2977_length_1037_cov_2.567210 Rat_6_NODE_1837_length_1147_cov_1.974359
213	12	21.24	1402	1198	0.5343	0.000154022	Rat_10_NODE_362_length_3386_cov_2.622336 C10-R2-T1_NODE_111_length_5670_cov_4.318967 Rat_11_NODE_175_length_8611_cov_6.491468 Rat_13_NODE_99_length_14081_cov_6.305005 Rat_15_NODE_820_length_2229_cov_4.396964 Rat_17_NODE_212_length_8110_cov_4.450279 Rat_1_NODE_101_length_11023_cov_6.604395 Rat_2_NODE_1341_length_1465_cov_2.867376 Rat_7_NODE_557_length_4650_cov_6.461589 Rat_8_NODE_273_length_7759_c…
214	3	28.09	84.28	18.23	0.7767	0.0404278	C11-R1-Base_NODE_174_length_4440_cov_4.579475 C11-R3-T1_NODE_217_length_3301_cov_4.189464 C16-R2-T5_NODE_124_length_4794_cov_4.527537
215	3	48.05	144.1	82.88	0.6186	0.0404278	C15-R3-T1_NODE_126_length_9037_cov_5.156201 C12-R3-Base_NODE_17_length_5319_cov_4.884878 C24-R2-3-4-18_NODE_150_length_13874_cov_7.400897
216	3	2.735	8.205	2.417	0.4936	0.0360991	C14-R2-T1_NODE_1007_length_2046_cov_10.290809 C10-R3-Base_NODE_296_length_2490_cov_12.282136 C23-R2-3-4-18_NODE_1556_length_1694_cov_12.995119
217	3	297.4	892.3	714.2	0.5534	0.0404278	Clostridium~phage~phiCD111 Clostridium~phage~phiCD146 Clostridium~phage~phiCD38-2
218	3	17.81	53.43	65.53	0.4276	0.0404278	C11-R1-Base_NODE_184_length_4311_cov_4.753524 C24-R1-1-5-18_NODE_33_length_5194_cov_2.990270 C9-R3-T5_NODE_101_length_7619_cov_6.552882
219	10	15.99	719.4	274.7	0.7094	9.03170e-05	C21-R3-1-5-18_NODE_3_length_20340_cov_5.372788 C11-R3-T5_NODE_19_length_5664_cov_2.742557 C11-R1-Base_NODE_50_length_7174_cov_4.245962 C15-R2-T1_NODE_3919_length_1061_cov_2.905567 C22-R3-T5_NODE_689_length_1813_cov_2.018203 C23-R2-3-4-18_NODE_247_length_4512_cov_4.026026 C23-R3-3-4-18_NODE_1178_length_1852_cov_3.050083 C24-R2-1-5-18_NODE_22_length_4863_cov_4.234401 C9-R1-T1_NODE_1912_length_1833_…
220	2	22.52	22.52	2.241	0.7830	0.110336	C16-R1-T1_NODE_6_length_26201_cov_4.607435 C11-R1-Base_NODE_43_length_7563_cov_5.133191
221	5	15.69	156.9	0.000	0.9401	0.00334719	C16-R2-T1_NODE_458_length_2851_cov_3.022175 C11-R1-Base_NODE_475_length_2876_cov_4.456221 C21-R2-1-5-18_NODE_135_length_7056_cov_3.829596 C22-R2-1-5-18_NODE_518_length_2885_cov_2.015901 C22-R2-T5_NODE_1209_length_1667_cov_2.755583
222	3	10.27	30.80	28.68	0.4704	0.0952151	C11-R2-Base_NODE_571_length_3014_cov_3.773572 C11-R1-Base_NODE_84_length_5961_cov_4.909245 C9-R3-T5_NODE_549_length_3264_cov_5.673107
223	4	8.765	52.59	75.30	0.3870	0.154712	C11-R2-Base_NODE_571_length_3014_cov_3.773572 C11-R1-Base_NODE_84_length_5961_cov_4.909245 C13-R2-T5_NODE_1_length_38677_cov_7.988737 C9-R3-T5_NODE_549_length_3264_cov_5.673107
224	2	28.72	28.72	13.41	0.6225	0.110336	C11-R2-T1_NODE_13_length_6253_cov_6.543724 C11-R1-T1_NODE_3_length_25254_cov_9.308742
225	4	11.77	70.60	23.27	0.6930	0.0151914	C14-R2-T5_NODE_526_length_2895_cov_3.914437 C11-R1-T5_NODE_190_length_3011_cov_7.900880 C15-R1-T1_NODE_268_length_2748_cov_3.273301 C16-R3-T1_NODE_136_length_3937_cov_8.690366
226	2	14.66	14.66	34.99	0.2733	0.979387	C11-R1-T5_NODE_190_length_3011_cov_7.900880 C16-R3-T1_NODE_136_length_3937_cov_8.690366
227	3	10.43	31.28	58.97	0.3250	0.326548	C12-R3-T1_NODE_1562_length_1682_cov_2.738783 C22-R2-1-5-18_NODE_2119_length_1577_cov_1.579501 C9-R3-T5_NODE_270_length_4931_cov_4.849467
228	3	24.89	74.66	79.03	0.4675	0.191367	Rat_17_NODE_46_length_24489_cov_10.084964 Rat_15_NODE_454_length_3562_cov_4.123182 C9-R2-T5_NODE_39_length_9358_cov_7.213372
229	3	22.86	68.59	74.43	0.4603	0.328953	C13-R2-T5_NODE_464_length_3263_cov_3.178928 C24-R2-3-4-18_NODE_87_length_20260_cov_8.658352 C15-R3-T1_NODE_370_length_4786_cov_4.393574
230	5	63.67	636.7	791.5	0.4427	0.0473465	C11-R2-T1_NODE_2_length_15455_cov_5.044610 Rat_15_NODE_62_length_13373_cov_5.446764 Rat_17_NODE_290_length_6206_cov_5.433263 Rat_18_NODE_313_length_6490_cov_5.499301 Rat_1_NODE_42_length_26705_cov_42.886492
231	2	54.55	54.55	243.1	0.1808	0.979387	Rat_11_NODE_288_length_5413_cov_11.015677 Rat_1_NODE_21_length_40585_cov_40.014903
232	6	66.95	1004	1194	0.4543	0.0641026	C11-R2-T1_NODE_2_length_15455_cov_5.044610 Rat_12_NODE_3_length_80714_cov_31.020828 Rat_15_NODE_62_length_13373_cov_5.446764 Rat_17_NODE_290_length_6206_cov_5.433263 Rat_18_NODE_313_length_6490_cov_5.499301 Rat_1_NODE_42_length_26705_cov_42.886492
233	4	13.60	81.59	0.000	0.9107	0.0105353	C15-R1-Base_NODE_20_length_23782_cov_6.085767 C11-R2-T5_NODE_139_length_5927_cov_4.662125 C23-R2-T5_NODE_19_length_4971_cov_4.590928 C14-R2-Base_NODE_152_length_5334_cov_4.386058
234	5	17.90	179.0	73.91	0.6808	0.0105883	C13-R2-T5_NODE_1_length_38677_cov_7.988737 C13-R2-T5_NODE_137_length_7095_cov_7.753835 C11-R2-T5_NODE_176_length_5359_cov_4.018854 C9-R3-T5_NODE_1_length_33651_cov_6.137606 C9-R3-T5_NODE_280_length_4798_cov_3.325111
235	2	8.162	8.162	0.000	0.6711	0.0969654	C23-R3-T5_NODE_51_length_5771_cov_2.977607 C11-R2-T5_NODE_236_length_4475_cov_4.429638
236	2	16.06	16.06	44.86	0.2474	0.658454	C11-R3-Base_NODE_158_length_6031_cov_4.453313 C15-R2-T1_NODE_3623_length_1101_cov_2.311663
237	2	9.074	9.074	30.57	0.2079	0.658454	C21-R3-1-5-18_NODE_200_length_3675_cov_3.167680 C16-R2-T5_NODE_1305_length_1864_cov_2.731896
238	2	76.65	76.65	96.63	0.4323	0.658454	Rat_17_NODE_20_length_35284_cov_16.778393 C21-R2-1-5-18_NODE_18_length_15990_cov_4.796486
239	3	148.1	444.4	0.000	0.9867	0.0318013	C11-R3-T1_NODE_6_length_13611_cov_6.890307 C11-R3-Base_NODE_18_length_13857_cov_5.870236 C12-R2-Base_NODE_159_length_13307_cov_6.479324
240	2	6.273	6.273	70.67	0.07750	0.658454	Rat_10_NODE_222_length_5365_cov_5.272505 Rat_12_NODE_1670_length_1590_cov_2.979153
241	6	6.264	93.96	331.2	0.2149	0.189239	Rat_10_NODE_257_length_4721_cov_4.821046 Rat_15_NODE_1172_length_1700_cov_3.148936 Rat_2_NODE_1930_length_1075_cov_3.417647 Rat_2_NODE_494_length_4034_cov_3.843428 Rat_15_NODE_1793_length_1210_cov_4.199134 Rat_17_NODE_1239_length_1844_cov_2.747904
242	2	23.76	23.76	196.8	0.1058	0.979387	Rat_10_NODE_338_length_3592_cov_3.125530 Rat_8_NODE_651_length_3555_cov_4.260571
243	3	29.42	88.26	518.5	0.1440	0.959572	Rat_10_NODE_368_length_3349_cov_4.538251 Rat_8_NODE_212_length_9537_cov_7.288336 Rat_2_NODE_418_length_4902_cov_3.795131
244	5	12.47	124.7	501.7	0.1959	0.989803	Rat_11_NODE_453_length_3714_cov_4.970210 Rat_14_NODE_778_length_2068_cov_4.546945 Rat_18_NODE_821_length_2986_cov_3.126237 Rat_9_NODE_296_length_4682_cov_5.659391 Rat_18_NODE_674_length_3492_cov_3.404713
245	3	10.56	31.67	46.13	0.3779	0.328953	Rat_14_NODE_407_length_4089_cov_2.993803 Rat_10_NODE_426_length_3034_cov_3.234978 Rat_8_NODE_1552_length_1828_cov_3.460801
246	3	3.371	10.11	7.251	0.4329	0.0234271	Rat_11_NODE_1252_length_1476_cov_3.344828 Rat_10_NODE_660_length_2143_cov_2.648946 Rat_14_NODE_1632_length_1228_cov_5.179881
247	3	5.542	16.63	32.49	0.3017	0.328953	Rat_15_NODE_1188_length_1681_cov_3.220787 Rat_15_NODE_550_length_3068_cov_3.695320 Rat_17_NODE_2179_length_1069_cov_1.543393
248	2	10.96	10.96	26.16	0.2665	0.658454	Rat_2_NODE_1930_length_1075_cov_3.417647 Rat_15_NODE_1793_length_1210_cov_4.199134
249	4	8.190	49.14	88.90	0.3365	0.667497	Rat_10_NODE_512_length_2646_cov_3.008491 Rat_8_NODE_1251_length_2152_cov_3.819742 Rat_14_NODE_1678_length_1204_cov_2.403829 Rat_14_NODE_576_length_2788_cov_3.589462
250	2	8.162	8.162	38.25	0.1619	0.658454	Rat_3_NODE_1441_length_2057_cov_2.058941 Rat_14_NODE_1281_length_1435_cov_2.999275
251	3	13.49	40.47	209.5	0.1581	0.985452	C12-R3-T1_NODE_259_length_3516_cov_3.347876 C11-R3-T1_NODE_756_length_2023_cov_3.080285 C24-R3-1-5-18_NODE_1428_length_1538_cov_2.507080
252	3	7.600	22.80	0.000	0.7917	0.0296732	C21-R2-3-4-18_NODE_1026_length_2011_cov_1.907464 C12-R2-Base_NODE_1522_length_2448_cov_5.997075 Rat_13_NODE_175_length_6860_cov_4.234093
253	2	3.371	3.371	0.000	0.4574	0.0969654	Rat_15_NODE_1754_length_1230_cov_2.230638 C12-R2-Base_NODE_2209_length_1884_cov_3.227993
254	4	87.10	522.6	35.41	0.9233	0.0151914	C12-R2-Base_NODE_24_length_35525_cov_30.150240 Rat_17_NODE_85_length_16617_cov_207.174979 Rat_4_NODE_15_length_33104_cov_519.235136 Rat_6_NODE_93_length_11100_cov_1926.838298
255	2	7.462	7.462	16.50	0.2668	0.658454	Rat_12_NODE_412_length_5112_cov_6.820249 C12-R2-Base_NODE_2555_length_1697_cov_4.959196
256	2	45.63	45.63	179.7	0.1989	0.979387	C12-R2-Base_NODE_269_length_9119_cov_5.711717 Rat_12_NODE_57_length_25204_cov_5.617679
257	3	1.611	4.834	0.000	0.4462	0.0296732	C9-R2-T5_NODE_1089_length_2581_cov_4.957245 C12-R2-Base_NODE_2745_length_1619_cov_2.191176 Rat_15_NODE_823_length_2221_cov_9.418744
258	2	40.59	40.59	20.45	0.6241	0.110336	C14-R1-Base_NODE_161_length_11049_cov_7.044479 C12-R2-Base_NODE_2_length_74021_cov_17.827069
259	6	18.38	275.7	293.2	0.4746	0.0327761	Rat_11_NODE_16_length_39147_cov_29.604855 Rat_12_NODE_55_length_25579_cov_10.449146 Rat_14_NODE_440_length_3721_cov_3.764866 Rat_17_NODE_482_length_4199_cov_4.054054 Rat_17_NODE_72_length_18733_cov_6.572920 Rat_7_NODE_130_length_14254_cov_6.320868
260	2	49.42	49.42	76.44	0.3806	0.658454	Rat_17_NODE_250_length_7147_cov_4.386351 Rat_14_NODE_238_length_7252_cov_3.857441
261	3	4.716	14.15	18.91	0.3623	0.328953	Rat_4_NODE_241_length_4681_cov_3.540424 Rat_3_NODE_256_length_6436_cov_4.497414 Rat_7_NODE_454_length_5582_cov_4.360413
262	5	9.107	91.07	271.2	0.2446	0.582734	C13-R1-Base_NODE_51_length_5867_cov_4.547832 C14-R1-Base_NODE_58_length_22197_cov_5.077951 C14-R3-T1_NODE_508_length_3996_cov_3.347120 C14-R3-T1_NODE_372_length_4982_cov_2.985590 C24-R3-3-4-18_NODE_278_length_6959_cov_4.239861
263	3	16.55	49.66	172.9	0.2173	0.331260	C14-R1-Base_NODE_58_length_22197_cov_5.077951 C14-R3-T1_NODE_372_length_4982_cov_2.985590 C24-R3-3-4-18_NODE_278_length_6959_cov_4.239861
264	6	11.25	168.8	197.3	0.4464	0.0325405	C9-R2-T5_NODE_28_length_10693_cov_7.240365 C16-R2-T5_NODE_2471_length_1376_cov_2.513248 C16-R1-T1_NODE_689_length_2585_cov_2.862055 C22-R3-T5_NODE_2937_length_1036_cov_2.282365 C24-R1-1-5-18_NODE_1028_length_1811_cov_3.333713 C9-R2-T5_NODE_1182_length_2481_cov_4.858615
265	4	12.71	76.24	0.000	0.9050	0.0101040	C23-R3-3-4-18_NODE_514_length_2600_cov_2.988212 C12-R2-T5_NODE_513_length_2281_cov_3.341869 C24-R3-3-4-18_NODE_1372_length_2499_cov_2.840835 Rat_17_NODE_227_length_7651_cov_4.675224
266	8	12.70	355.5	599.4	0.3662	0.0156621	Rat_16_NODE_119_length_6880_cov_4.476337 C11-R1-T1_NODE_1178_length_1269_cov_2.177100 C10-R3-Base_NODE_76_length_3466_cov_2.451187 C13-R2-T1_NODE_1885_length_1182_cov_3.213842 C23-R2-3-4-18_NODE_605_length_2941_cov_4.235274 C23-R3-1-5-18_NODE_916_length_2499_cov_2.982815 C23-R3-3-4-18_NODE_1146_length_1871_cov_3.506608 Rat_3_NODE_76_length_14042_cov_23.421677
267	3	13.70	41.09	105.7	0.2689	0.326548	Rat_1_NODE_169_length_6589_cov_38.438323 Rat_18_NODE_3715_length_1024_cov_2.512900 Rat_11_NODE_1108_length_1625_cov_6.469427
268	2	10.96	10.96	0.000	0.7326	0.0969654	C24-R2-3-4-18_NODE_7222_length_1207_cov_1.771701 C12-R3-T5_NODE_1587_length_1336_cov_1.769711
269	2	6.339	6.339	11.33	0.2925	0.658454	C23-R1-1-5-18_NODE_119_length_8569_cov_26.629082 C13-R1-Base_NODE_1370_length_1500_cov_2.925952
270	2	9.754	9.754	0.000	0.7092	0.0969654	C24-R2-1-5-18_NODE_322_length_2337_cov_2.071867 C13-R2-T1_NODE_233_length_2213_cov_3.521779
271	3	10.03	30.08	5.445	0.7244	0.0404278	C14-R2-T5_NODE_1640_length_1644_cov_3.007552 C9-R2-T1_NODE_358_length_1991_cov_2.700930 C16-R3-T1_NODE_902_length_2034_cov_3.445174
272	4	4.450	26.70	9.142	0.6090	0.0147005	Rat_10_NODE_1151_length_1465_cov_2.274468 Rat_12_NODE_505_length_4308_cov_5.181989 Rat_9_NODE_1079_length_1791_cov_2.734447 Rat_9_NODE_1844_length_1186_cov_2.893015
273	2	10.16	10.16	66.71	0.1257	0.658454	Rat_10_NODE_592_length_2341_cov_2.639983 Rat_12_NODE_1842_length_1467_cov_4.504958
274	2	15.61	15.61	53.84	0.2126	0.658454	C22-R2-3-4-18_NODE_77_length_15842_cov_9.117248 C9-R1-T1_NODE_274_length_6121_cov_5.911968
275	3	25.49	76.48	31.89	0.6687	0.0404278	C14-R3-T1_NODE_856_length_2931_cov_3.529903 C14-R1-Base_NODE_1423_length_2573_cov_4.949960 C15-R3-T1_NODE_835_length_2971_cov_3.010631
276	2	11.01	11.01	23.57	0.2854	0.658454	C24-R3-3-4-18_NODE_278_length_6959_cov_4.239861 C16-R3-Base_NODE_514_length_5095_cov_8.066071
277	2	4.530	4.530	94.94	0.04378	0.979387	Rat_1_NODE_311_length_3887_cov_3.520877 Weissella~phage~WCP30
278	2	8.313	8.313	14.46	0.3105	0.658454	C14-R1-T1_NODE_120_length_5828_cov_3.084531 Rat_15_NODE_893_length_2107_cov_3.421540
279	2	15.61	15.61	0.000	0.7961	0.0969654	C14-R3-T1_NODE_226_length_6815_cov_3.293639 C14-R1-T1_NODE_279_length_3536_cov_3.278656
280	5	157.1	1571	1985	0.4406	0.0107859	Lactobacillus~phage~PLE3 Lactobacillus~phage~iLp84 Lactobacillus~phage~CL1 Lactobacillus~phage~iLp1308 Lactobacillus~phage~CL2
281	5	19.47	194.7	164.9	0.5269	0.0718360	Rat_14_NODE_34_length_38728_cov_12.867737 Rat_17_NODE_564_length_3697_cov_3.626030 Rat_7_NODE_195_length_10947_cov_6.905252 Rat_8_NODE_115_length_14203_cov_4.931227 Rat_14_NODE_363_length_4638_cov_3.787475
282	2	4.497	4.497	19.36	0.1614	0.658454	C14-R2-Base_NODE_39_length_19031_cov_16.541263 Rat_18_NODE_1536_length_1854_cov_2.781545
283	2	24.85	24.85	71.28	0.2482	0.979387	Rat_17_NODE_564_length_3697_cov_3.626030 Rat_14_NODE_363_length_4638_cov_3.787475
284	2	3.653	3.653	0.000	0.4773	0.0969654	Rat_12_NODE_623_length_3652_cov_6.308312 C14-R2-Base_NODE_9_length_33804_cov_13.518623
285	2	10.16	10.16	16.15	0.3353	0.110336	C14-R3-T1_NODE_1174_length_2405_cov_2.516596 C24-R3-3-4-18_NODE_2034_length_1960_cov_3.108661
286	8	129.9	3638	4434	0.4498	0.00679364	Rat_10_NODE_18_length_33311_cov_15.387539 Rat_11_NODE_28_length_31930_cov_7.646024 Rat_17_NODE_24_length_33754_cov_12.587287 Rat_18_NODE_25_length_39435_cov_8.367318 Rat_8_NODE_156_length_11596_cov_6.785027 Rat_8_NODE_3_length_94499_cov_10.358837 Rat_8_NODE_48_length_27086_cov_5.717916 Rat_9_NODE_8_length_49380_cov_9.661004
287	3	10.56	31.67	245.0	0.1120	0.986587	C14-R3-T1_NODE_486_length_4107_cov_2.712734 Rat_17_NODE_785_length_2799_cov_4.207362 Rat_8_NODE_2468_length_1254_cov_3.821518
288	2	18.35	18.35	10.14	0.5648	0.110336	C16-R3-Base_NODE_1049_length_3093_cov_4.793614 C14-R3-T1_NODE_881_length_2889_cov_3.153846
289	5	33.86	338.6	110.1	0.7382	0.00609289	C15-R1-Base_NODE_44_length_17297_cov_4.660828 C15-R1-Base_NODE_175_length_10156_cov_5.719236 Rat_17_NODE_659_length_3220_cov_5.620537 Rat_7_NODE_456_length_5544_cov_4.421206 Rat_8_NODE_522_length_4334_cov_3.454779
290	3	8.714	26.14	18.15	0.5198	0.0952151	Rat_18_NODE_533_length_4208_cov_5.385504 Rat_18_NODE_283_length_6910_cov_5.085047 Rat_18_NODE_446_length_4898_cov_4.404295
291	2	17.61	17.61	17.80	0.4469	0.658454	Rat_7_NODE_593_length_4326_cov_4.545071 Rat_6_NODE_1429_length_1450_cov_1.989247
292	5	12.79	127.9	40.20	0.7181	0.00496851	C15-R1-Base_NODE_1767_length_2299_cov_5.956774 Rat_17_NODE_619_length_3401_cov_3.820383 Rat_6_NODE_627_length_2893_cov_2.277660 Rat_7_NODE_441_length_5766_cov_5.048678 Rat_8_NODE_392_length_5462_cov_3.338635
293	3	29.52	88.55	50.03	0.6125	0.0360991	Rat_17_NODE_792_length_2778_cov_2.643775 C15-R1-Base_NODE_2215_length_1993_cov_2.152219 Rat_2_NODE_198_length_9225_cov_3.809269
294	2	45.36	45.36	19.90	0.6549	0.110336	C15-R1-Base_NODE_22_length_23464_cov_6.219360 Rat_6_NODE_120_length_9027_cov_5.541908
295	4	22.46	134.7	77.81	0.6109	0.0151914	Rat_1_NODE_10_length_53934_cov_16.433471 Rat_12_NODE_33_length_34151_cov_11.390574 Rat_2_NODE_289_length_6827_cov_5.652688 Rat_18_NODE_580_length_3915_cov_3.692487
296	2	10.96	10.96	2.417	0.6307	0.110336	C15-R2-T1_NODE_1513_length_1545_cov_2.416779 C15-R1-Base_NODE_902_length_3550_cov_2.840343
297	2	56.40	56.40	21.05	0.6925	0.110336	C16-R2-Base_NODE_42_length_19209_cov_8.556333 C15-R3-Base_NODE_73_length_12449_cov_6.228175
298	3	3.371	10.11	7.251	0.4329	0.0234271	Rat_12_NODE_1544_length_1704_cov_3.196483 Rat_1_NODE_558_length_2381_cov_3.549011 Rat_3_NODE_3217_length_1174_cov_3.447721
299	7	9.791	205.6	29.28	0.8261	0.000898162	C15-R3-T1_NODE_479_length_4152_cov_2.184769 C15-R3-T1_NODE_315_length_5262_cov_4.673516 C21-R2-T5_NODE_59_length_4268_cov_2.297887 C24-R2-3-4-18_NODE_1116_length_3431_cov_4.840936 Rat_10_NODE_336_length_3622_cov_3.884777 Rat_15_NODE_535_length_3140_cov_3.284927 Rat_17_NODE_209_length_8178_cov_4.385326
300	3	4.117	12.35	52.84	0.1735	0.668740	Rat_17_NODE_209_length_8178_cov_4.385326 Rat_8_NODE_795_length_3090_cov_3.446129 Rat_9_NODE_1439_length_1454_cov_2.511794
301	2	10.96	10.96	5.255	0.5421	0.110336	C16-R2-Base_NODE_736_length_2746_cov_2.503159 C15-R3-T1_NODE_905_length_2845_cov_3.901792
302	2	8.961	8.961	0.000	0.6914	0.0969654	C9-R2-T5_NODE_152_length_6057_cov_4.803732 C15-R3-T1_NODE_90_length_11185_cov_5.319048
303	2	3.371	3.371	0.000	0.4574	0.0969654	C24-R1-3-4-18_NODE_962_length_1615_cov_5.673718 C15-R3-T5_NODE_300_length_1538_cov_11.650034
304	2	20.89	20.89	14.60	0.5290	0.110336	C16-R2-Base_NODE_123_length_8108_cov_4.150006 Rat_3_NODE_843_length_2904_cov_3.125307
305	3	239.0	717.0	848.2	0.4563	0.0404278	Streptococcus~phage~APCM01 Streptococcus~phage~M102 Streptococcus~phage~M102AD
306	2	2.417	2.417	24.21	0.07892	0.658454	Rat_10_NODE_771_length_1885_cov_2.287978 Rat_2_NODE_1043_length_1831_cov_3.126126
307	2	10.16	10.16	47.04	0.1660	0.979387	C9-R3-Base_NODE_1065_length_2356_cov_2.936984 Rat_18_NODE_727_length_3291_cov_4.522868
308	2	10.96	10.96	61.79	0.1428	0.979387	Rat_12_NODE_2842_length_1072_cov_2.793510 Rat_8_NODE_1193_length_2244_cov_3.463682
309	4	40.11	240.7	9.377	0.9327	0.0132594	Rat_18_NODE_146_length_11188_cov_164.117219 C21-R2-1-5-18_NODE_43_length_11350_cov_16.480567 Rat_18_NODE_180_length_9832_cov_11.329038 Rat_9_NODE_89_length_11229_cov_31.748344
310	2	35.89	35.89	162.1	0.1777	0.658454	Rat_15_NODE_394_length_4038_cov_5.545318 Rat_3_NODE_78_length_13922_cov_19.391649
311	4	21.40	128.4	198.9	0.3829	0.332503	Rat_12_NODE_31_length_34872_cov_15.169285 Rat_14_NODE_146_length_13317_cov_6.019303 Rat_10_NODE_498_length_2718_cov_3.066466 Rat_18_NODE_61_length_21390_cov_6.269229
312	2	6.497	6.497	0.000	0.6189	0.0969654	C9-R2-Base_NODE_1_length_17424_cov_5.762220 C21-R2-T5_NODE_94_length_3704_cov_4.208276
313	2	2.482	2.482	4.739	0.2212	0.658454	Rat_13_NODE_28_length_32113_cov_8.787978 C22-R2-1-5-18_NODE_898_length_2306_cov_3.431808
314	3	11.41	34.22	14.80	0.6219	0.0382613	C24-R2-3-4-18_NODE_6658_length_1264_cov_1.633581 C22-R2-3-4-18_NODE_2902_length_1315_cov_2.740476 Rat_13_NODE_143_length_9371_cov_9.149420
315	2	20.70	20.70	4.748	0.7030	0.0969654	C9-R3-Base_NODE_912_length_2525_cov_3.606883 C23-R2-3-4-18_NODE_1762_length_1587_cov_2.881854
316	2	8.356	8.356	100.0	0.07435	0.979387	C24-R2-3-4-18_NODE_6509_length_1281_cov_3.097879 Rat_18_NODE_1307_length_2089_cov_3.805801
317	6	10.34	155.1	314.7	0.3219	0.286915	Rat_7_NODE_269_length_8560_cov_6.838918 Rat_11_NODE_417_length_4008_cov_3.533266 Rat_14_NODE_601_length_2627_cov_4.516719 Rat_8_NODE_379_length_5621_cov_5.879986 Rat_9_NODE_288_length_4739_cov_4.613578 Rat_9_NODE_432_length_3591_cov_11.118778
318	6	8.737	131.1	389.0	0.2463	0.656581	Rat_12_NODE_2345_length_1222_cov_3.129392 Rat_15_NODE_345_length_4440_cov_4.672064 Rat_7_NODE_1091_length_2224_cov_2.512679 Rat_9_NODE_390_length_3818_cov_4.124635 Rat_12_NODE_1620_length_1642_cov_2.513548 Rat_2_NODE_1355_length_1457_cov_2.465050
319	3	2.735	8.205	4.834	0.4310	0.0360991	Rat_2_NODE_1319_length_1480_cov_3.058246 Rat_8_NODE_1319_length_2068_cov_5.939891 Rat_8_NODE_2604_length_1198_cov_1.930884
320	10	14.01	630.5	291.4	0.6694	0.000123064	Rat_12_NODE_76_length_20372_cov_7.315598 Rat_14_NODE_127_length_15014_cov_5.564877 Rat_14_NODE_347_length_4943_cov_29.503478 Rat_2_NODE_131_length_13704_cov_18.349989 Rat_3_NODE_408_length_4545_cov_28.853007 Rat_6_NODE_52_length_16500_cov_6.285801 Rat_6_NODE_564_length_3098_cov_2.894183 Rat_8_NODE_327_length_6500_cov_5.260667 Rat_8_NODE_1080_length_2443_cov_34.457705 Rat_8_NODE_562_length_4068_co…
321	9	181.0	6514	1045	0.8597	0.000206148	Enterococcus~phage~EFAP-1 Enterococcus~phage~Ec-ZZ2 Enterococcus~phage~IME-EF4 Enterococcus~phage~vB_EfaS_IME196 Enterococcus~phage~EfaCPT1 Enterococcus~phage~IME-EFm1 Enterococcus~phage~IME-EFm5 Enterococcus~phage~IME_EF3 Enterococcus~phage~SANTOR1
322	3	67.06	201.2	618.2	0.2438	0.959572	C9-R1-T1_NODE_44_length_14840_cov_6.194251 Lactobacillus~phage~LF1 Lactobacillus~phage~phiPYB5
323	3	53.46	160.4	470.1	0.2520	0.959572	Rat_17_NODE_96_length_15968_cov_9.456922 Rat_9_NODE_35_length_18865_cov_7.704147 Rat_15_NODE_64_length_13122_cov_7.175939
324	5	13.58	135.8	208.5	0.3833	0.335687	Rat_15_NODE_210_length_6772_cov_6.781748 Rat_17_NODE_148_length_10588_cov_10.095699 Rat_10_NODE_535_length_2505_cov_9.216327 Rat_18_NODE_2217_length_1472_cov_2.717713 Rat_8_NODE_1955_length_1514_cov_2.458533
325	5	244.9	2449	1681	0.5915	0.00609289	Clostridium~phage~phiCD481-1 Clostridium~phage~phiCD506 Clostridium~phage~phiCDHM11 Clostridium~phage~phiCDHM13 Clostridium~phage~phiMMP04
326	4	600.0	3600	645.1	0.8464	0.0105353	Campylobacter~phage~PC14 Campylobacter~phage~CP30A Campylobacter~virus~CPX Campylobacter~virus~NCTC12673
327	3	600.0	1800	620.5	0.7418	0.0318013	Campylobacter~virus~CP21 Campylobacter~virus~CP220 Campylobacter~virus~CPt10
328	2	600.0	600.0	4553	0.1163	0.979387	Sinorhizobium~phage~phiM12 Sinorhizobium~phage~phiN3
329	50	360.9	4.421e+05	3.671e+04	0.9231	0.00000	Synechococcus~phage~S-CAM3 Cyanophage~P-RSM1 Cyanophage~P-RSM6 Cyanophage~P-TIM40 Cyanophage~S-RIM32 Cyanophage~S-RIM50 Cyanophage~Syn30 Prochlorococcus~phage~MED4-213 Prochlorococcus~phage~P-HM1 Prochlorococcus~phage~P-HM2 Prochlorococcus~phage~P-RSM4 Prochlorococcus~phage~P-SSM2 Prochlorococcus~phage~P-SSM3 Prochlorococcus~phage~P-SSM4 Prochlorococcus~phage~P-SSM7 Prochlorococcus~phage~P-TIM68 …
330	6	502.7	7540	0.000	0.9984	0.00138921	Caulobacter~virus~Karma Caulobacter~phage~CcrColossus Caulobacter~virus~Magneto Caulobacter~virus~Rogue Caulobacter~virus~Swift Caulobacter~virus~phiCbK
331	2	510.3	510.3	1538	0.2487	0.979387	Rhizobium~phage~vB_RleM_P10VF Sinorhizobium~phage~phiM9
332	4	127.1	762.3	320.9	0.6986	0.0151914	Citrobacter~phage~CVT22 Pseudomonas~phage~O4 Pseudomonas~phage~PA11 Salinivibrio~phage~CW02
333	2	110.5	110.5	114.9	0.4817	0.110336	Celeribacter~phage~P12053L Roseobacter~phage~SIO1
334	2	289.4	289.4	112.1	0.7137	0.110336	Vibrio~phage~ICP2 Vibrio~phage~ICP2_2013_A_Haiti
335	4	373.1	2238	177.8	0.9234	0.0151914	Cellulophaga~phage~phi13:2 Cellulophaga~phage~phi18:3 Cellulophaga~phage~phi19:3 Cellulophaga~phage~phi46:3
336	2	169.0	169.0	154.9	0.5154	0.110336	Cellulophaga~phage~phi10:1 Cellulophaga~phage~phi19:1
337	2	600.0	600.0	34.43	0.9398	0.110336	Cellulophaga~phage~phi4:1 Cellulophaga~phage~phi17:2
338	3	318.4	955.1	0.000	0.9938	0.0318013	Cellulophaga~phage~phi17:1 Cellulophaga~phage~phi12:1 Cellulophaga~phage~phi18:1
339	2	91.58	91.58	0.000	0.9581	0.0969654	Cellulophaga~phage~phi12a:1 Cellulophaga~phage~phi12:2
340	4	477.1	2863	118.7	0.9576	0.0142148	Flavobacterium~phage~Fpv1 Flavobacterium~phage~Fpv2 Flavobacterium~phage~Fpv20 Flavobacterium~phage~Fpv3
341	3	243.7	731.1	44.64	0.9352	0.0404278	Rat_8_NODE_1_length_150171_cov_53.632557 Rat_7_NODE_4_length_105957_cov_16.617014 Rat_3_NODE_1_length_104210_cov_133.456944
342	2	70.54	70.54	2.197	0.9192	0.110336	Flavobacterium~phage~FCL-2 Cellulophaga~phage~phiSM
343	60	123.8	2.191e+05	3089	0.9856	0.00000	Citrobacter~phage~CR8 Citrobacter~phage~CR44b Citrobacter~phage~SH1 Citrobacter~phage~SH2 Citrobacter~phage~SH3 Citrobacter~phage~SH4 Citrobacter~phage~phiCFP-1 Cronobacter~phage~Dev2 Delftia~phage~IME-DE1 Enterobacter~phage~E-2 Enterobacter~phage~E-3 Enterobacter~phage~phiEap-1 Enterobacteria~phage~13a Enterobacteria~phage~285P Enterobacteria~phage~BA14 Enterobacteria~phage~EcoDS1 Enterobacteria…
344	19	81.04	1.386e+04	1256	0.9146	7.39306e-08	Cyanophage~KBS-P-1A Cyanophage~9515-10a Cyanophage~NATL1A-7 Cyanophage~NATL2A-133 Cyanophage~P-SSP2 Cyanophage~SS120-1 Prochlorococcus~phage~P-GSP1 Prochlorococcus~phage~P-SSP10 Prochlorococcus~phage~P-SSP3 Prochlorococcus~phage~P-SSP7 Synechococcus~phage~P60 Synechococcus~phage~S-CBP1 Synechococcus~phage~S-CBP2 Synechococcus~phage~S-CBP3 Synechococcus~phage~S-CBP4 Synechococcus~phage~S-CBP42 Syn…
345	11	373.9	2.056e+04	1.186e+04	0.6337	4.07575e-05	Escherichia~phage~Av-05 Cronobacter~phage~vB_CsaM_GAP31 Escherichia~phage~4MG Escherichia~phage~FFH2 Escherichia~phage~FV3 Escherichia~phage~JES2013 Escherichia~phage~V5 Escherichia~phage~slur16 Klebsiella~phage~vB_KpnM_KB57 Salmonella~phage~PVP-SE1 Salmonella~phage~SSE121
346	2	600.0	600.0	7753	0.07179	0.979387	Erwinia~phage~phiEa104 Erwinia~phage~phiEa21-4
347	2	600.0	600.0	744.3	0.4450	0.110336	Shewanella~sp.~phage~1/4 Shewanella~sp.~phage~1/40
348	25	204.4	6.133e+04	1292	0.9786	0.00000	Cronobacter~virus~ESP29491 Citrobacter~virus~Stevie Enterobacteria~phage~vB_EcoS_NBD2 Enterobacteria~phage~vB_EcoS_Rogue1 Escherichia~phage~ADB-2 Escherichia~phage~EB49 Escherichia~phage~e4/1c Escherichia~phage~vB_EcoS_AHP42 Escherichia~phage~vB_EcoS_AHS24 Escherichia~phage~vB_EcoS_AKS96 Escherichia~phage~vB_Eco_ACG-M12 Escherichia~virus~KP26 Escherichia~virus~Rtp Escherichia~virus~T1 Escherichia…
349	3	44.10	132.3	0.000	0.9566	0.0318013	Clavibacter~phage~CN1A Clavibacter~phage~CMP1 Microbacterium~phage~vB_MoxS-ISF9
350	3	127.9	383.7	145.5	0.7169	0.0404278	Clostridium~phage~phiCP7R Clostridium~phage~phiCPV4 Clostridium~phage~phiZP2
351	5	594.6	5946	201.4	0.9657	0.00609289	Listeria~phage~LP-026 Listeria~phage~LP-037 Listeria~phage~LP-110 Listeria~phage~LP-114 Listeria~phage~P70
352	2	63.05	63.05	186.7	0.2485	0.658454	Rat_14_NODE_48_length_34314_cov_15.731633 Rat_1_NODE_17_length_42608_cov_61.349517
353	4	270.2	1621	0.000	0.9951	0.0105353	Clostridium~phage~phiCP26F Clostridium~phage~phiCP13O Clostridium~phage~phiCP34O Clostridium~phage~phiCP39-O
354	3	371.4	1114	177.3	0.8587	0.0404278	Gordonia~phage~GRU1 Gordonia~phage~GTE5 Gordonia~phage~GTE8
355	2	15.49	15.49	122.1	0.1094	0.979387	Corynebacterium~phage~BFK20 Nocardia~phage~NBR1
356	3	27.20	81.59	213.5	0.2710	0.331260	Gordonia~phage~GMA1 Rhodococcus~phage~REQ3 Streptomyces~phage~SV1
357	3	311.2	933.7	96.11	0.9014	0.0360991	Gordonia~phage~Gsput1 Gordonia~phage~Splinter Gordonia~phage~Vendetta
358	5	432.4	4324	2197	0.6621	0.00609289	Mycobacterium~phage~PBI1 Mycobacterium~phage~Gumball Mycobacterium~phage~PLot Mycobacterium~phage~Hawkeye Mycobacterium~phage~Troll4
359	5	600.0	6000	8360	0.4175	0.00374748	Cronobacter~phage~CR8 Cronobacter~phage~CR3 Cronobacter~phage~CR9 Cronobacter~phage~PBES~02 Pectobacterium~phage~phiTE
360	5	600.0	6000	1.042e+04	0.3651	0.00374748	Escherichia~phage~FFH2 Escherichia~phage~FV3 Escherichia~phage~JES2013 Escherichia~phage~V5 Escherichia~phage~slur16
361	6	169.8	2548	1495	0.6283	0.00253743	Vibrio~phage~11895-B1 Vibrio~phage~PWH3a-P1 Vibrio~phage~qdvp001 Vibrio~phage~ICP1 Vibrio~phage~eugene~12A10 Vibrio~phage~helene~12B3
362	10	141.9	6385	7811	0.4491	0.00289768	Erwinia~phage~Ea35-70 Erwinia~phage~PhiEaH1 Halocynthia~phage~JM-2012 Pseudomonas~phage~201phi2-1 Pseudomonas~phage~EL Pseudomonas~phage~OBP Pseudomonas~phage~PhiPA3 Pseudomonas~phage~phiKZ Ralstonia~phage~RSF1 Ralstonia~phage~RSL2
363	10	562.8	2.533e+04	7811	0.7638	9.13355e-05	Cronobacter~phage~CR5 Erwinia~phage~phiEaH2 Erwinia~phage~vB_EamM_Asesino Erwinia~phage~vB_EamM_Caitlin Erwinia~phage~vB_EamM_ChrisDB Erwinia~phage~vB_EamM_EarlPhillipIV Erwinia~phage~vB_EamM_Huxley Erwinia~phage~vB_EamM_Kwan Erwinia~phage~vB_EamM_Phobos Salmonella~phage~SPN3US
364	3	517.8	1553	4151	0.2720	0.985452	Pseudomonas~phage~201phi2-1 Pseudomonas~phage~PhiPA3 Pseudomonas~phage~phiKZ
365	2	256.2	256.2	2100	0.1086	0.979387	Pseudomonas~phage~EL Pseudomonas~phage~OBP
366	2	600.0	600.0	3194	0.1580	0.979387	Ralstonia~phage~RSF1 Ralstonia~phage~RSL2
367	4	191.5	1149	840.5	0.5752	0.0151914	Salmonella~phage~64795_sal3 Salmonella~phage~IME207 Salmonella~phage~Vi~II-E1 Vibrio~phage~pYD38-A
368	12	67.57	4460	9477	0.3194	0.253360	Enterobacteria~phage~HK225 Enterobacteria~phage~mEp237 Enterobacteria~phage~phi80 Escherichia~virus~N15 Salmonella~phage~Fels-1 Enterobacteria~phage~HK629 Escherichia~virus~Lambda Enterobacteria~phage~HK630 Enterobacteria~phage~cdtI Enterobacteria~phage~mEp460 Phage~Gifsy-1 Phage~Gifsy-2
369	3	209.5	628.5	410.2	0.6016	0.0404278	Mannheimia~phage~vB_MhS_535AP2 Mannheimia~phage~vB_MhS_587AP2 Mannheimia~phage~vB_MhS_1152AP2
370	5	24.78	247.8	366.1	0.3972	0.338052	Idiomarinaceae~phage~Phi1M2-2 Listonella~phage~phiHSIC Pseudoalteromonas~phage~H103 Vibrio~phage~pYD21-A Vibrio~phage~pYD38-B
371	10	319.0	1.435e+04	4918	0.7440	9.08252e-05	Escherichia~phage~EK99P-1 Escherichia~phage~Envy Escherichia~phage~Gluttony Escherichia~phage~HK578 Escherichia~phage~YD-2008.s Escherichia~phage~slur05 Escherichia~virus~JL1 Escherichia~virus~SSL2009a Shigella~phage~EP23 Sodalis~phage~SO1
372	4	583.1	3499	691.4	0.8334	0.0151914	Cronobacter~phage~vB_CsaM_GAP32 Enterobacteria~phage~vB_KleM-RaK2 Escherichia~phage~121Q Escherichia~phage~PBECO~4
373	2	288.8	288.8	1282	0.1834	0.979387	Salmonella~phage~7-11 Cronobacter~phage~vB_CsaP_GAP52
374	6	523.6	7854	1173	0.8689	0.00253743	Escherichia~phage~172-1 Escherichia~phage~ECBP2 Escherichia~phage~KBNP1711 Escherichia~phage~NJ01 Escherichia~phage~vB_EcoP_SU10 Escherichia~virus~phiEco32
375	10	292.0	1.314e+04	390.6	0.9697	9.08252e-05	Pseudomonas~phage~DL54 Pseudomonas~phage~LUZ24 Pseudomonas~phage~PaP3 Pseudomonas~phage~PhiCHU Pseudomonas~phage~TL Pseudomonas~phage~UFV-P2 Pseudomonas~phage~phiIBB-PAA2 Pseudomonas~phage~tf Pseudomonas~phage~vB_PaeP_C2-10_Ab22 Pseudomonas~phage~vB_PaeP_p2-10_Or1
376	2	375.7	375.7	111.6	0.7647	0.110336	Cyanophage~MED4-117 Prochlorococcus~phage~MED4-184
377	2	90.95	90.95	65.23	0.5678	0.110336	Salmonella~phage~SSU5 Rhizobium~phage~RHEph10
378	2	96.51	96.51	16.04	0.8280	0.110336	Synechococcus~phage~S-CBS2 Cyanophage~PSS2
379	3	128.7	386.2	0.000	0.9847	0.0318013	Pseudoalteromonas~phage~PH1 Edwardsiella~phage~KF-1 Vibrio~phage~VPMS1
380	9	34.78	1252	37.09	0.9579	0.000169024	Enterobacteria~phage~G4~sensu~lato Enterobacteria~phage~ID18~sensu~lato Enterobacteria~phage~ID2~Moscow/ID/2001 Enterobacteria~phage~St-1 Enterobacteria~phage~WA13~sensu~lato Enterobacteria~phage~alpha3 Enterobacteria~phage~phiX174~sensu~lato Escherichia~virus~phiK Rat_10_NODE_220_length_5441_cov_11.223357
381	2	155.1	155.1	430.0	0.2633	0.658454	Halomonas~phage~phiHAP-1 Vibrio~phage~VP882
382	4	9.754	58.52	0.000	0.8797	0.00656190	Enterobacteria~phage~Hgal1 Enterobacteria~phage~C-1~INW-2012 Enterobacteria~phage~M Pseudomonas~phage~PRR1
383	3	9.754	29.26	0.000	0.8298	0.0234271	Escherichia~virus~FI Enterobacteria~phage~FI~sensu~lato Escherichia~virus~Qbeta
384	2	27.46	27.46	40.22	0.3831	0.658454	Enterobacteria~phage~Ike Escherichia~virus~I22
385	3	37.66	113.0	40.22	0.7097	0.0360991	Enterobacteria~phage~If1 Enterobacteria~phage~fd Escherichia~virus~M13
386	3	110.4	331.3	63.22	0.8272	0.0404278	Pseudomonas~phage~phi2 Pseudomonas~phage~MD8 Pseudomonas~phage~F10
387	4	400.5	2403	176.7	0.9286	0.0151914	Enterococcus~phage~VD13 Enterococcus~phage~BC611 Enterococcus~phage~vB_EfaS_IME198 Streptococcus~phage~SPQS1
388	3	191.8	575.5	64.07	0.8915	0.0404278	Lactobacillus~virus~ATCC8014 Lactobacillus~virus~phiJL1 Pediococcus~virus~cIP1
389	6	39.98	599.6	1209	0.3294	0.531963	Enterococcus~phage~phiFL4A Lactococcus~phage~1358 Lactococcus~phage~BM13 Listeria~phage~P35 Listeria~phage~P40 Rat_10_NODE_20_length_31020_cov_276.008623
390	2	140.2	140.2	364.1	0.2759	0.979387	Enterococcus~phage~vB_Efae230P-4 Enterococcus~phage~vB_EfaP_IME195
391	8	108.0	3023	558.2	0.8404	0.000437682	Staphylococcus~aureus~phage~P68 Staphylococcus~phage~44AHJD Staphylococcus~phage~66 Staphylococcus~phage~BP39 Staphylococcus~phage~GRCS Staphylococcus~phage~S24-1 Staphylococcus~phage~SAP-2 Staphylococcus~phage~SLPW
392	15	549.3	5.768e+04	4250	0.9309	1.69148e-06	Escherichia~phage~vB_EcoS_FFH1 Escherichia~phage~slur09 Escherichia~virus~AKFV33 Escherichia~virus~DT57C Escherichia~virus~EPS7 Escherichia~virus~T5 Pectobacterium~phage~My1 Salmonella~phage~100268_sal2 Salmonella~phage~118970_sal2 Salmonella~phage~NR01 Salmonella~phage~Shivani Salmonella~virus~SPC35 Salmonella~virus~Stitch Shigella~phage~SHSML-45 Yersinia~phage~phiR201
393	2	342.8	342.8	4250	0.07457	0.979387	Vibrio~phage~pVp-1 Vibrio~phage~phi~3
394	2	9.754	9.754	0.000	0.7092	0.0969654	Escherichia~virus~MS2 Escherichia~virus~BZ13
395	2	436.3	436.3	0.000	0.9909	0.0969654	Salmonella~phage~SJ46 Escherichia~virus~P1
396	3	285.5	856.4	2.197	0.9905	0.0382613	Flavobacterium~phage~2A Flavobacterium~phage~1H Flavobacterium~phage~6H
397	2	32.92	32.92	30.93	0.4852	0.110336	Rat_13_NODE_1_length_100372_cov_17.957136 Rat_9_NODE_137_length_8702_cov_5.224124
398	6	392.9	5894	0.000	0.9980	0.000630973	Flavobacterium~phage~Fpv11 Flavobacterium~phage~Fpv10 Flavobacterium~phage~Fpv5 Flavobacterium~phage~Fpv6 Flavobacterium~phage~Fpv7 Flavobacterium~phage~Fpv8
399	5	554.7	5547	1751	0.7591	0.00609289	Gordonia~phage~Bachita Gordonia~phage~ClubL Gordonia~phage~Cucurbita Gordonia~phage~OneUp Gordonia~phage~Smoothie
400	3	47.66	143.0	1078	0.1165	0.985452	Gordonia~phage~BetterKatz Mycobacterium~phage~Giles Mycobacterium~phage~32HC
401	6	212.4	3186	1834	0.6331	0.00253743	Gordonia~phage~BaxterFox Gordonia~phage~Kita Gordonia~phage~Nymphadora Gordonia~phage~SoilAssassin Gordonia~phage~Yeezy Gordonia~phage~Zirinka
402	7	306.8	6442	2018	0.7602	0.00108251	Gordonia~phage~Blueberry Gordonia~phage~CaptainKirk2 Gordonia~phage~CarolAnn Gordonia~phage~Guacamole Gordonia~phage~Obliviate Gordonia~phage~UmaThurman Gordonia~phage~Utz
403	3	195.7	587.1	1298	0.3105	0.904785	Gordonia~phage~Bowser Gordonia~phage~Hedwig Gordonia~phage~Schwabeltier
404	7	335.2	7040	6226	0.5301	0.00108251	Mycobacterium~phage~BigNuz Mycobacterium~phage~Brusacoram Mycobacterium~phage~Donovan Mycobacterium~phage~Fishburne Mycobacterium~phage~Malithi Mycobacterium~phage~Phayonce Mycobacterium~phage~Shipwreck
405	3	17.95	53.86	722.9	0.06880	0.985452	Mycobacterium~phage~Sparky Mycobacterium~phage~MosMoris Mycobacterium~phage~Bernal13
406	19	253.6	4.337e+04	7769	0.8474	7.38149e-08	Mycobacterium~phage~BarrelRoll Mycobacterium~phage~Gengar Mycobacterium~phage~Kratio Mycobacterium~phage~Milly Mycobacterium~phage~Mufasa Mycobacterium~phage~Murucutumbu Mycobacterium~phage~OkiRoe Mycobacterium~phage~Omnicron Mycobacterium~phage~ShedlockHolmes Mycobacterium~phage~TM4 Mycobacterium~phage~Validus Mycobacterium~phage~ZoeJ Mycobacterium~virus~Angelica Mycobacterium~virus~Crimd Mycoba…
407	4	600.0	3600	2156	0.6246	0.0105353	Mycobacterium~phage~Catdawg Mycobacterium~phage~Dylan Mycobacterium~virus~Firecracker Mycobacterium~virus~Corndog
408	8	600.0	1.680e+04	1.010e+04	0.6241	0.000204966	Mycobacterium~phage~Minerva Mycobacterium~phage~Ariel Mycobacterium~phage~MiaZeal Mycobacterium~phage~Redno2 Mycobacterium~phage~Thibault Mycobacterium~virus~Courthouse Mycobacterium~phage~Wanda Mycobacterium~virus~Omega
409	3	286.1	858.2	445.7	0.6552	0.0404278	Gordonia~phage~Emalyn Gordonia~phage~Cozz Gordonia~phage~GTE2
410	2	409.5	409.5	827.6	0.3299	0.658454	Mycobacterium~phage~Muddy Mycobacterium~phage~vB_MapS_FF47
411	5	343.6	3436	3429	0.4998	0.00609289	Gordonia~phage~GMA3 Gordonia~phage~Gmala1 Gordonia~phage~GordDuk1 Gordonia~phage~GordTnk2 Gordonia~phage~Jumbo
412	9	285.0	1.026e+04	3966	0.7203	0.000206148	Gordonia~phage~Demosthenes Gordonia~phage~GMA7 Gordonia~phage~GTE7 Gordonia~phage~Hotorobo Gordonia~phage~Kvothe Gordonia~phage~Monty Gordonia~phage~Woes Tsukamurella~phage~TIN2 Tsukamurella~phage~TIN3
413	8	236.4	6618	9164	0.4189	0.00370277	Mycobacterium~phage~Charlie Mycobacterium~phage~Butters Mycobacterium~phage~Carcharodon Mycobacterium~phage~MichelleMyBell Mycobacterium~phage~Panchino Mycobacterium~phage~Phrann Mycobacterium~phage~Redi Mycobacterium~phage~Xeno
414	44	313.4	2.965e+05	3.056e+04	0.9063	0.00000	Mycobacterium~phage~Bipolar Mycobacterium~phage~Hamulus Mycobacterium~phage~Inventum Mycobacterium~phage~Tweety Mycobacterium~virus~Llij Mycobacterium~phage~CaptainTrips Mycobacterium~phage~Squirty Mycobacterium~phage~Bobi Mycobacterium~phage~Brocalys Mycobacterium~phage~BuzzLyseyear Mycobacterium~phage~Cabrinians Mycobacterium~phage~Daenerys Mycobacterium~phage~Dante Mycobacterium~phage~Estave1 …
415	3	364.8	1095	1.643e+04	0.06245	0.985452	Mycobacterium~virus~Avani Mycobacterium~phage~Jabbawokkie Mycobacterium~virus~Che9d
416	5	543.5	5435	2.579e+04	0.1740	0.996692	Gordonia~phage~KatherineG Gordonia~phage~JSwag Gordonia~phage~Remus Gordonia~phage~Rosalind Gordonia~phage~Soups
417	44	240.4	2.274e+05	6.820e+04	0.7690	0.00000	Gordonia~phage~KatherineG Gordonia~phage~JSwag Gordonia~phage~Remus Gordonia~phage~Rosalind Gordonia~phage~Soups Mycobacterium~phage~20ES Mycobacterium~phage~40AC Mycobacterium~phage~Adzzy Mycobacterium~phage~AnnaL29 Mycobacterium~phage~ArcherNM Mycobacterium~phage~Artemis2UCLA Mycobacterium~phage~Bactobuster Mycobacterium~phage~Blue7 Mycobacterium~phage~CRB1 Mycobacterium~phage~Catalina Mycobact…
418	28	191.3	7.232e+04	6.999e+04	0.5080	0.00000	Mycobacterium~phage~Anubis Mycobacterium~phage~BTCU-1 Mycobacterium~phage~BellusTerra Mycobacterium~phage~Chadwick Mycobacterium~phage~Conspiracy Mycobacterium~phage~Fredward Mycobacterium~phage~HINdeR Mycobacterium~phage~Iracema64 Mycobacterium~phage~Jobu08 Mycobacterium~phage~Jovo Mycobacterium~phage~Kampy Mycobacterium~phage~LittleCherry Mycobacterium~phage~MarQuardt Mycobacterium~phage~Nyxis …
419	9	351.9	1.267e+04	3.500e+04	0.2657	0.999853	Mycobacterium~phage~Chadwick Mycobacterium~phage~Conspiracy Mycobacterium~phage~Fredward Mycobacterium~phage~Jovo Mycobacterium~phage~LittleCherry Mycobacterium~phage~Smeadley Mycobacterium~phage~Swirley Mycobacterium~phage~Theia Mycobacterium~phage~UnionJack
420	3	321.0	963.0	1.129e+04	0.07854	0.985452	Rhodococcus~phage~CosmicSans Rhodococcus~phage~RER2 Rhodococcus~phage~RGL3
421	9	245.4	8836	6984	0.5579	0.000203320	Mycobacterium~phage~Angel Mycobacterium~phage~Jolie2 Mycobacterium~phage~Leo Mycobacterium~phage~MOOREtheMARYer Mycobacterium~phage~Sneeze Mycobacterium~virus~Halo Mycobacterium~virus~Liefie Mycobacterium~phage~Cambiare Mycobacterium~phage~FlagStaff
422	6	288.8	4332	1922	0.6914	0.00249906	Mycobacterium~phage~Barnyard Mycobacterium~phage~Damien Mycobacterium~phage~Konstantine Mycobacterium~phage~Oaker Mycobacterium~phage~Patience Mycobacterium~phage~Predator
423	4	198.5	1191	0.000	0.9933	0.0105353	Haloarcula~hispanica~icosahedral~virus~2 Haloarcula~californiae~icosahedral~virus~1 Haloarcula~hispanica~virus~PH1 Haloarcula~hispanica~virus~SH1
424	2	51.32	51.32	38.32	0.5481	0.110336	Haloarcula~hispanica~pleomorphic~virus~2 Haloarcula~hispanica~pleomorphic~virus~1
425	3	28.45	85.36	38.32	0.6582	0.0404278	Halorubrum~pleomorphic~virus~1 Halorubrum~pleomorphic~virus~2 Halorubrum~pleomorphic~virus~6
426	6	328.6	4929	50.83	0.9874	0.00253743	Halovirus~HF1 Halorubrum~phage~HF2 Halovirus~HRTV-5 Halovirus~HRTV-7 Halovirus~HRTV-8 Halovirus~HSTV-2
427	2	564.5	564.5	1080	0.3424	0.110336	Halovirus~HRTV-7 Halovirus~HSTV-2
428	3	470.3	1411	155.2	0.8975	0.0404278	Halovirus~HCTV-5 Halovirus~HCTV-1 Halovirus~HVTV-1
429	2	142.0	142.0	146.9	0.4848	0.110336	Halovirus~HCTV-2 Halovirus~HHTV-2
430	4	149.6	897.5	0.000	0.9912	0.0105353	Helicobacter~phage~KHP30 Helicobacter~phage~1961P Helicobacter~phage~KHP40 Helicobacter~phage~phiHP33
431	3	121.6	364.8	1040	0.2586	0.808633	Lactococcus~phage~98201 Lactococcus~phage~28201 Rat_15_NODE_61_length_13463_cov_6.117243
432	2	528.0	528.0	625.5	0.4562	0.110336	Staphylococcus~phage~6ec Staphylococcus~phage~vB_SepS_SEP9
433	3	18.02	54.05	98.87	0.3401	0.331260	Rat_13_NODE_518_length_2451_cov_3.820534 Rat_15_NODE_1113_length_1777_cov_2.063879 Rat_16_NODE_117_length_6935_cov_3.729797
434	2	15.31	15.31	28.72	0.3188	0.658454	Rat_12_NODE_216_length_9199_cov_8.455599 Rat_15_NODE_555_length_3019_cov_11.370783
435	2	6.497	6.497	48.87	0.1094	0.658454	Rat_15_NODE_101_length_10167_cov_6.000692 Rat_3_NODE_751_length_3095_cov_4.417105
436	15	261.1	2.741e+04	30.49	0.9978	1.54062e-06	Lactococcus~phage~P680 Lactococcus~phage~340 Lactococcus~phage~jm2 Lactococcus~phage~jm3 Lactococcus~phage~phi7 Lactococcus~virus~712 Lactococcus~virus~ASCC191 Lactococcus~virus~Bibb29 Lactococcus~virus~CB13 Lactococcus~virus~CB14 Lactococcus~virus~P008 Lactococcus~virus~Sl4 Lactococcus~virus~bIL170 Lactococcus~virus~jj50 Lactococcus~virus~sk1
437	7	240.1	5043	247.8	0.9506	0.00103439	Lactococcus~phage~D4412 Lactococcus~phage~D4410 Lactococcus~phage~M5938 Lactococcus~phage~M6162 Lactococcus~phage~M6165 Lactococcus~virus~bIL67 Lactococcus~virus~c2
438	2	21.01	21.01	0.000	0.8401	0.0969654	Lactococcus~phage~bIL312 Lactococcus~phage~bIL310
439	2	4.583	4.583	2.049	0.4310	0.110336	Lactococcus~phage~bIL311 Rat_15_NODE_1859_length_1175_cov_2.827679
440	6	252.8	3792	2783	0.5757	0.00238591	Leuconostoc~phage~Lmd1 Leuconostoc~phage~P793 Leuconostoc~phage~phiLN03 Leuconostoc~phage~phiLN04 Leuconostoc~phage~phiLN12 Leuconostoc~phage~phiLN6B
441	7	227.2	4772	2783	0.6304	0.00105828	Leuconostoc~phage~1-A4 Leuconostoc~phage~Ln-8 Leuconostoc~phage~Ln-9 Leuconostoc~phage~phiLN25 Leuconostoc~phage~phiLN34 Leuconostoc~phage~phiLNTR2 Leuconostoc~phage~phiLNTR3
442	2	204.6	204.6	0.000	0.9808	0.0969654	Methanothermobacter~phage~psiM100 Methanobacterium~phage~psiM2
443	2	600.0	600.0	0.000	0.9934	0.0969654	Microcystis~phage~MaMV-DC Microcystis~aeruginosa~phage~Ma-LMM01
444	7	8.230	172.8	40.57	0.7600	0.000964757	Microviridae~Bog1249_12 Microviridae~Fen7918_21 Parabacteroides~phage~YZ-2015a Parabacteroides~phage~YZ-2015b Rat_11_NODE_233_length_6475_cov_12.499844 Rat_11_NODE_332_length_4819_cov_16.714736 Rat_5_NODE_227_length_4842_cov_6.717568
445	4	13.75	82.51	38.50	0.6396	0.0265039	Rat_11_NODE_233_length_6475_cov_12.499844 Rat_11_NODE_240_length_6156_cov_50.803311 Rat_12_NODE_331_length_6161_cov_7.552080 Rat_8_NODE_349_length_6091_cov_5.082008
446	8	13.91	389.6	14.52	0.9274	0.000268341	Microviridae~Fen4707_41 Microviridae~Bog9017_22 Microviridae~Bog5275_51 Microviridae~Fen2266_11 Microviridae~Fen418_41 Microviridae~Fen685_11 Microviridae~Fen7786_21 Microviridae~Fen7895_21
447	46	370.2	3.831e+05	1123	0.9968	0.00000	Mycobacterium~virus~Billknuckles Mycobacterium~phage~Aeneas Mycobacterium~phage~Abrogate Mycobacterium~phage~Alsfro Mycobacterium~phage~Alvin Mycobacterium~phage~Barriga Mycobacterium~phage~CASbig Mycobacterium~phage~DD5 Mycobacterium~phage~Dreamboat Mycobacterium~phage~Edtherson Mycobacterium~phage~Gompeii16 Mycobacterium~phage~Graduation Mycobacterium~phage~HanShotFirst Mycobacterium~phage~Lami…
448	19	600.0	1.026e+05	8847	0.9203	9.76113e-09	Mycobacterium~phage~ArcherS7 Mycobacterium~phage~Alice Mycobacterium~phage~Astraea Mycobacterium~phage~Breeniome Mycobacterium~phage~Bxz1 Mycobacterium~phage~Cali Mycobacterium~phage~Catera Mycobacterium~phage~Dandelion Mycobacterium~phage~ET08 Mycobacterium~phage~Gizmo Mycobacterium~phage~HyRo Mycobacterium~phage~LinStu Mycobacterium~phage~MoMoMixon Mycobacterium~phage~Nappy Mycobacterium~phage~…
449	9	478.4	1.722e+04	6841	0.7152	0.000206148	Mycobacterium~phage~Archie Mycobacterium~phage~Crossroads Mycobacterium~phage~Gardann Mycobacterium~phage~Lolly9 Mycobacterium~phage~Snenia Mycobacterium~phage~Whirlwind Mycobacterium~virus~Bron Mycobacterium~virus~Faith1 Mycobacterium~virus~Rumpelstiltskin
450	21	600.0	1.260e+05	1.162e+04	0.9153	1.67293e-09	Mycobacterium~phage~Bruin Mycobacterium~phage~Contagion Mycobacterium~phage~DrDrey Mycobacterium~phage~Dumbo Mycobacterium~phage~Dusk Mycobacterium~phage~Goku Mycobacterium~phage~HufflyPuff Mycobacterium~phage~Lilac Mycobacterium~phage~Mindy Mycobacterium~phage~Murphy Mycobacterium~phage~Nala Mycobacterium~phage~NelitzaMV Mycobacterium~phage~PhatBacter Mycobacterium~phage~Phaux Mycobacterium~phag…
451	2	93.42	93.42	1342	0.06492	0.979387	Mycobacterium~phage~PegLeg Mycobacterium~phage~Wildcat
452	2	333.1	333.1	0.000	0.9881	0.0969654	Nonlabens~phage~P12024S Nonlabens~phage~P12024L
453	2	257.4	257.4	0.000	0.9847	0.0969654	Phormidium~phage~MIS-PhV1B Phormidium~phage~MIS-PhV1A
454	2	431.7	431.7	0.000	0.9908	0.0969654	Polaribacter~phage~P12002S Polaribacter~phage~P12002L
455	59	262.2	4.486e+05	0.000	0.9997	0.00000	Propionibacterium~phage~ATCC29399B_T Propionibacterium~phage~ATCC29399B_C Propionibacterium~phage~Attacne Propionibacterium~phage~BruceLethal Propionibacterium~phage~Enoki Propionibacterium~phage~Kubed Propionibacterium~phage~Lauchelly Propionibacterium~phage~Moyashi Propionibacterium~phage~MrAK Propionibacterium~phage~Ouroboros Propionibacterium~phage~P1.1 Propionibacterium~phage~P100D Propionib…
456	2	361.8	361.8	0.000	0.9891	0.0969654	Propionibacterium~phage~PFR2 Propionibacterium~phage~PFR1
457	2	336.7	336.7	0.000	0.9883	0.0969654	Pseudomonas~phage~PaP2 Pseudomonas~phage~119X
458	2	325.5	325.5	141.6	0.6909	0.110336	Pseudomonas~phage~PaBG Pseudomonas~phage~Lu11
459	4	5.584	33.50	0.000	0.8072	0.0105353	Pseudomonas~phage~phi13 Pseudomonas~phage~phi12 Pseudomonas~phage~phi2954 Pseudomonas~phage~phi6
460	2	7.024	7.024	0.000	0.6372	0.0969654	Vibrio~phage~CHOED Puniceispirillum~phage~HMO-2011
461	2	37.62	37.62	0.000	0.9039	0.0969654	Thermoproteus~tenax~spherical~virus~1 Pyrobaculum~spherical~virus
462	3	58.16	174.5	23.05	0.8573	0.0404278	Ralstonia~phage~RSS0 Ralstonia~phage~RSS1 Ralstonia~phage~RSS20
463	2	20.65	20.65	10.66	0.5848	0.110336	Ralstonia~phage~PE226 Ralstonia~phage~p12J
464	3	60.23	180.7	3.401	0.9505	0.0382613	Ralstonia~phage~RSM1 Ralstonia~phage~RS603 Ralstonia~phage~RSM3
465	6	15.84	237.5	169.1	0.5674	0.00253743	Rat_11_NODE_1132_length_1596_cov_13.824140 Rat_10_NODE_1025_length_1560_cov_7.949502 Rat_15_NODE_1068_length_1841_cov_3.129339 Rat_17_NODE_1126_length_2000_cov_3.870437 Rat_8_NODE_1264_length_2136_cov_4.364248 Rat_9_NODE_831_length_2158_cov_4.715644
466	6	19.69	295.4	213.6	0.5670	0.00411951	Rat_3_NODE_399_length_4594_cov_5.977748 Rat_12_NODE_874_length_2670_cov_15.296367 Rat_2_NODE_477_length_4222_cov_4.627070 Rat_4_NODE_304_length_3935_cov_3.322680 Rat_8_NODE_846_length_2950_cov_5.849396 Rat_6_NODE_964_length_2065_cov_3.575124
467	7	16.31	342.4	167.1	0.6541	0.00246895	Rat_3_NODE_443_length_4283_cov_3.741958 Rat_4_NODE_456_length_2950_cov_3.489465 Rat_1_NODE_662_length_2074_cov_4.870233 Rat_15_NODE_243_length_5942_cov_5.150841 Rat_17_NODE_489_length_4148_cov_12.143660 Rat_18_NODE_1755_length_1705_cov_2.587273 Rat_9_NODE_1181_length_1687_cov_2.851103
468	5	2.421	24.21	0.000	0.7077	0.00364518	Rat_2_NODE_2049_length_1026_cov_2.027806 Rat_10_NODE_1029_length_1558_cov_3.456420 Rat_8_NODE_2885_length_1107_cov_2.346008 Rat_8_NODE_649_length_3563_cov_4.332668 Rat_14_NODE_1209_length_1481_cov_2.521739
469	3	5.336	16.01	4.834	0.5964	0.0360991	Rat_10_NODE_1029_length_1558_cov_3.456420 Rat_8_NODE_649_length_3563_cov_4.332668 Rat_14_NODE_1209_length_1481_cov_2.521739
470	2	2.417	2.417	6.846	0.1822	0.658454	Rat_17_NODE_1606_length_1449_cov_1.807030 Rat_10_NODE_1054_length_1538_cov_1.973702
471	2	2.417	2.417	0.000	0.3767	0.0969654	Rat_1_NODE_1322_length_1241_cov_2.349073 Rat_10_NODE_1065_length_1528_cov_3.551935
472	2	10.96	10.96	39.54	0.2011	0.979387	Rat_10_NODE_1069_length_1522_cov_3.498296 Rat_8_NODE_1455_length_1900_cov_3.440108
473	5	21.22	212.2	1335	0.1363	0.993907	Rat_2_NODE_118_length_14816_cov_5.422126 Rat_18_NODE_599_length_3765_cov_3.581132 Rat_8_NODE_1458_length_1898_cov_4.286489 Rat_8_NODE_1859_length_1579_cov_4.625328 Rat_8_NODE_731_length_3267_cov_3.275529
474	4	3.061	18.37	9.765	0.5083	0.0507957	Rat_18_NODE_2841_length_1235_cov_3.371186 Rat_10_NODE_1100_length_1495_cov_3.003472 Rat_7_NODE_1781_length_1310_cov_3.594422 Rat_6_NODE_170_length_6891_cov_5.635167
475	2	3.371	3.371	0.000	0.4574	0.0969654	Rat_14_NODE_633_length_2524_cov_4.056703 Rat_10_NODE_1102_length_1494_cov_4.079222
476	3	14.21	42.62	0.000	0.8766	0.0296732	Rat_15_NODE_1356_length_1511_cov_4.677198 Rat_10_NODE_1119_length_1484_cov_2.237929 Rat_2_NODE_1444_length_1375_cov_1.950000
477	3	19.04	57.11	38.30	0.5632	0.0404278	Rat_8_NODE_1520_length_1852_cov_5.093489 Rat_9_NODE_618_length_2746_cov_5.569677 Rat_2_NODE_1193_length_1629_cov_3.251588
478	4	44.74	268.5	536.7	0.3302	0.156161	Rat_10_NODE_114_length_9472_cov_35.509823 Rat_18_NODE_276_length_6990_cov_5.193079 Rat_8_NODE_25_length_36514_cov_154.735950 Rat_9_NODE_169_length_7491_cov_11.629774
479	2	2.417	2.417	19.56	0.09305	0.658454	Rat_13_NODE_1181_length_1441_cov_4.825397 Rat_13_NODE_2055_length_1021_cov_3.800207
480	5	5.838	58.38	137.3	0.2838	0.200983	Rat_9_NODE_163_length_7654_cov_14.177523 Rat_16_NODE_745_length_2030_cov_3.235443 Rat_5_NODE_142_length_7523_cov_38.885645 Rat_11_NODE_542_length_3151_cov_45.077519 Rat_8_NODE_1112_length_2375_cov_16.480603
481	8	14.50	406.1	307.8	0.5564	0.00368103	Rat_11_NODE_345_length_4659_cov_15.975456 Rat_17_NODE_579_length_3605_cov_11.307606 Rat_7_NODE_158_length_12424_cov_5.862317 Rat_7_NODE_573_length_4521_cov_5.292208 Rat_8_NODE_68_length_20417_cov_49.602740 Rat_15_NODE_216_length_6660_cov_4.990159 Rat_5_NODE_222_length_4985_cov_3.933266 Rat_1_NODE_258_length_4541_cov_5.413509
482	12	14.89	982.6	1990	0.3279	0.0786064	Rat_10_NODE_28_length_28132_cov_6.670798 Rat_12_NODE_528_length_4154_cov_3.962918 Rat_16_NODE_81_length_8713_cov_4.942250 Rat_17_NODE_603_length_3475_cov_3.833918 Rat_1_NODE_73_length_15294_cov_6.528053 Rat_4_NODE_158_length_6109_cov_5.618269 Rat_8_NODE_136_length_12665_cov_13.741316 Rat_8_NODE_202_length_9849_cov_18.723913 Rat_8_NODE_435_length_5029_cov_3.409731 Rat_10_NODE_475_length_2830_cov_5…
483	11	10.28	565.2	838.4	0.3965	0.0502377	Rat_10_NODE_117_length_9307_cov_9.685906 Rat_12_NODE_834_length_2785_cov_5.333333 Rat_15_NODE_1344_length_1519_cov_3.744536 Rat_15_NODE_625_length_2726_cov_4.235492 Rat_17_NODE_308_length_5964_cov_16.380267 Rat_17_NODE_338_length_5427_cov_10.334885 Rat_18_NODE_573_length_3962_cov_5.292040 Rat_1_NODE_1353_length_1222_cov_2.049700 Rat_7_NODE_1407_length_1664_cov_2.857054 Rat_8_NODE_1111_length_2376…
484	2	30.28	30.28	240.0	0.1104	0.979387	Rat_10_NODE_456_length_2907_cov_3.300842 Rat_15_NODE_247_length_5908_cov_4.819751
485	5	66.12	661.2	1636	0.2865	0.201698	Rat_11_NODE_85_length_15384_cov_23.269163 Rat_4_NODE_56_length_15356_cov_5.769688 Rat_8_NODE_14_length_51469_cov_60.018380 Rat_2_NODE_127_length_14341_cov_5.627607 Rat_9_NODE_65_length_13778_cov_9.106901
486	9	10.37	373.3	451.0	0.4432	0.0130851	Rat_10_NODE_456_length_2907_cov_3.300842 Rat_12_NODE_783_length_2936_cov_4.802499 Rat_15_NODE_247_length_5908_cov_4.819751 Rat_15_NODE_597_length_2840_cov_4.258528 Rat_16_NODE_398_length_3040_cov_2.857286 Rat_7_NODE_924_length_2626_cov_3.722287 Rat_8_NODE_1152_length_2315_cov_3.310619 Rat_8_NODE_418_length_5206_cov_3.346729 Rat_9_NODE_886_length_2069_cov_4.611221
487	4	11.68	70.09	232.6	0.2256	0.969699	Rat_12_NODE_834_length_2785_cov_5.333333 Rat_1_NODE_1353_length_1222_cov_2.049700 Rat_8_NODE_1111_length_2376_cov_3.776389 Rat_9_NODE_1470_length_1431_cov_2.659157
488	2	10.96	10.96	110.1	0.08762	0.979387	Rat_15_NODE_625_length_2726_cov_4.235492 Rat_2_NODE_1915_length_1081_cov_2.157895
489	3	10.43	31.28	86.30	0.2531	0.326548	Rat_11_NODE_496_length_3411_cov_16.546782 Rat_4_NODE_143_length_6630_cov_6.426160 Rat_8_NODE_640_length_3588_cov_5.279649
490	2	16.95	16.95	12.64	0.5046	0.110336	Rat_15_NODE_318_length_4681_cov_2.513619 Rat_14_NODE_386_length_4306_cov_3.651141
491	4	10.06	60.36	18.85	0.6921	0.0147005	Rat_15_NODE_318_length_4681_cov_2.513619 Rat_10_NODE_119_length_9251_cov_6.196607 Rat_17_NODE_1102_length_2043_cov_2.246982 Rat_14_NODE_386_length_4306_cov_3.651141
492	2	16.95	16.95	11.61	0.5207	0.110336	Rat_2_NODE_779_length_2478_cov_3.970285 Rat_8_NODE_1715_length_1685_cov_3.049693
493	2	3.371	3.371	0.000	0.4574	0.0969654	Rat_12_NODE_2299_length_1242_cov_4.108677 Rat_10_NODE_1222_length_1398_cov_2.997022
494	2	10.96	10.96	58.39	0.1494	0.658454	Rat_10_NODE_1229_length_1393_cov_3.459641 Rat_10_NODE_1996_length_1029_cov_2.661191
495	7	11.73	246.4	16.93	0.8885	0.000953448	Rat_17_NODE_333_length_5475_cov_4.346310 Rat_10_NODE_122_length_9191_cov_6.432574 Rat_3_NODE_1002_length_2564_cov_3.952969 Rat_4_NODE_537_length_2598_cov_3.287456 Rat_6_NODE_1679_length_1252_cov_3.160401 Rat_7_NODE_1234_length_1943_cov_3.672140 Rat_7_NODE_625_length_4020_cov_6.050694
496	3	1.611	4.834	0.000	0.4462	0.0296732	Rat_17_NODE_1880_length_1241_cov_4.294266 Rat_10_NODE_1231_length_1393_cov_2.966368 Rat_14_NODE_1045_length_1638_cov_2.460518
497	3	3.371	10.11	0.000	0.6276	0.0234271	Rat_15_NODE_1138_length_1748_cov_2.931483 Rat_10_NODE_1248_length_1374_cov_2.053071 Rat_9_NODE_2169_length_1033_cov_4.048057
498	3	13.70	41.09	33.54	0.5096	0.0382613	Rat_15_NODE_746_length_2381_cov_3.854686 Rat_10_NODE_125_length_8917_cov_6.028549 Rat_7_NODE_1027_length_2382_cov_2.388483
499	2	10.16	10.16	5.727	0.5109	0.110336	Rat_8_NODE_1491_length_1874_cov_4.088510 Rat_2_NODE_1289_length_1504_cov_2.553485
500	4	13.93	83.55	125.3	0.3852	0.331559	Rat_8_NODE_161_length_11435_cov_7.244376 Rat_10_NODE_130_length_8788_cov_4.814611 Rat_15_NODE_493_length_3348_cov_4.022472 Rat_7_NODE_919_length_2634_cov_3.290035
501	4	14.18	85.07	55.45	0.5728	0.0551051	Rat_10_NODE_127_length_8832_cov_7.114504 Rat_17_NODE_196_length_8673_cov_7.768856 Rat_10_NODE_603_length_2292_cov_7.648190 Rat_8_NODE_1116_length_2371_cov_3.826425
502	3	9.187	27.56	24.16	0.4775	0.187913	Rat_17_NODE_360_length_5256_cov_7.106903 Rat_10_NODE_668_length_2124_cov_2.512325 Rat_9_NODE_115_length_9534_cov_4.886908
503	3	2.735	8.205	0.000	0.5776	0.0296732	Rat_12_NODE_1956_length_1406_cov_14.131014 Rat_10_NODE_1309_length_1329_cov_6.473312 Rat_16_NODE_571_length_2396_cov_5.826143
504	4	7.283	43.70	35.63	0.5004	0.0561756	Rat_15_NODE_130_length_9020_cov_5.596319 Rat_16_NODE_1519_length_1255_cov_2.448333 Rat_8_NODE_1135_length_2341_cov_3.311899 Rat_8_NODE_763_length_3197_cov_3.573520
505	3	7.035	21.11	19.18	0.4560	0.191367	Rat_15_NODE_424_length_3804_cov_3.877834 Rat_8_NODE_1037_length_2522_cov_7.697608 Rat_7_NODE_757_length_3272_cov_3.195835
506	2	19.30	19.30	26.23	0.3898	0.110336	Rat_15_NODE_493_length_3348_cov_4.022472 Rat_7_NODE_919_length_2634_cov_3.290035
507	2	8.666	8.666	44.22	0.1523	0.979387	Rat_1_NODE_1580_length_1099_cov_1.778736 Rat_7_NODE_475_length_5376_cov_3.519075
508	2	3.371	3.371	0.000	0.4574	0.0969654	Rat_15_NODE_1136_length_1750_cov_2.859587 Rat_10_NODE_1311_length_1329_cov_3.682889
509	5	3.371	33.71	0.000	0.7712	0.00198838	Rat_15_NODE_1727_length_1246_cov_4.145256 Rat_10_NODE_1376_length_1294_cov_3.589185 Rat_2_NODE_1968_length_1059_cov_3.096614 Rat_7_NODE_1449_length_1619_cov_2.475703 Rat_8_NODE_1435_length_1933_cov_7.855165
510	2	17.27	17.27	10.99	0.5352	0.110336	Rat_10_NODE_145_length_7979_cov_4.435134 Rat_8_NODE_887_length_2838_cov_3.273805
511	4	10.88	65.25	56.01	0.5048	0.153246	Rat_17_NODE_132_length_11514_cov_7.410245 Rat_18_NODE_1567_length_1827_cov_2.948646 Rat_6_NODE_935_length_2111_cov_4.538424 Rat_7_NODE_1123_length_2154_cov_4.652692
512	2	9.074	9.074	0.000	0.6940	0.0969654	Rat_8_NODE_1070_length_2467_cov_4.029436 Rat_10_NODE_1490_length_1231_cov_3.073129
513	3	2.735	8.205	0.000	0.5776	0.0296732	Rat_12_NODE_1288_length_1964_cov_7.607124 Rat_10_NODE_1620_length_1166_cov_10.412241 Rat_9_NODE_1010_length_1880_cov_5.984110
514	5	9.712	97.12	61.68	0.5754	0.0180726	Rat_11_NODE_433_length_3846_cov_14.083883 Rat_10_NODE_1635_length_1161_cov_1.665461 Rat_12_NODE_856_length_2724_cov_3.751592 Rat_15_NODE_734_length_2409_cov_2.751062 Rat_15_NODE_1945_length_1138_cov_3.670360
515	2	37.14	37.14	6.128	0.7858	0.110336	Rat_4_NODE_198_length_5238_cov_5.529616 Rat_10_NODE_163_length_6970_cov_4.671294
516	2	32.79	32.79	52.77	0.3661	0.658454	Rat_4_NODE_20_length_27285_cov_5.861072 Rat_8_NODE_35_length_32620_cov_10.246522
517	3	6.824	20.47	2.424	0.7085	0.0382613	Rat_15_NODE_332_length_4533_cov_3.330951 Rat_10_NODE_167_length_6824_cov_3.790368 Rat_7_NODE_1266_length_1888_cov_2.714675
518	3	52.41	157.2	471.7	0.2476	0.500000	Rat_10_NODE_16_length_36201_cov_10.829414 Rat_8_NODE_210_length_9581_cov_5.202603 Rat_8_NODE_28_length_35422_cov_8.633048
519	2	68.51	68.51	121.0	0.3541	0.658454	Rat_8_NODE_6_length_65041_cov_13.392500 Rat_12_NODE_236_length_8418_cov_5.361951
520	2	5.727	5.727	9.129	0.3037	0.658454	Rat_17_NODE_374_length_5124_cov_3.274216 Rat_7_NODE_714_length_3497_cov_3.869553
521	3	12.96	38.87	44.57	0.4346	0.0952151	Rat_15_NODE_1134_length_1753_cov_2.940518 Rat_7_NODE_574_length_4520_cov_4.711310 Rat_8_NODE_483_length_4566_cov_5.030592
522	3	18.24	54.73	91.08	0.3605	0.326548	Rat_17_NODE_458_length_4427_cov_3.359561 Rat_8_NODE_1097_length_2408_cov_3.177221 Rat_8_NODE_1811_length_1613_cov_3.641207
523	6	5.830	87.45	140.6	0.3643	0.0863664	Rat_15_NODE_1033_length_1886_cov_3.073184 Rat_15_NODE_1657_length_1291_cov_3.284790 Rat_2_NODE_1352_length_1459_cov_2.055556 Rat_8_NODE_1876_length_1570_cov_3.188779 Rat_8_NODE_210_length_9581_cov_5.202603 Rat_8_NODE_2499_length_1237_cov_3.010998
524	2	10.96	10.96	20.02	0.3133	0.658454	Rat_15_NODE_1657_length_1291_cov_3.284790 Rat_8_NODE_2499_length_1237_cov_3.010998
525	2	27.49	27.49	55.55	0.3159	0.658454	Rat_15_NODE_249_length_5875_cov_3.321134 Rat_7_NODE_1040_length_2353_cov_3.402089
526	3	10.43	31.28	70.74	0.2896	0.326548	Rat_15_NODE_517_length_3223_cov_3.085543 Rat_3_NODE_3549_length_1090_cov_2.260870 Rat_8_NODE_2054_length_1454_cov_2.981415
527	2	12.16	12.16	20.44	0.3323	0.0969654	Rat_7_NODE_731_length_3397_cov_4.190305 Rat_8_NODE_1422_length_1953_cov_2.920443
528	3	21.66	64.98	60.93	0.4926	0.0404278	Rat_14_NODE_181_length_9984_cov_4.723235 Rat_10_NODE_175_length_6551_cov_7.807266 Rat_8_NODE_219_length_9245_cov_4.532535
529	3	56.02	168.1	316.6	0.3426	0.331260	Rat_2_NODE_101_length_16745_cov_14.678011 Rat_3_NODE_33_length_22678_cov_7.107280 Rat_6_NODE_27_length_29727_cov_23.126483
530	5	9.577	95.77	92.03	0.4842	0.0296635	Rat_7_NODE_215_length_10134_cov_9.799484 Rat_17_NODE_178_length_9119_cov_7.318954 Rat_13_NODE_222_length_5620_cov_7.575202 Rat_17_NODE_515_length_3980_cov_4.861656 Rat_18_NODE_517_length_4306_cov_3.018584
531	2	2.417	2.417	0.000	0.3767	0.0969654	Rat_13_NODE_588_length_2219_cov_4.024954 Rat_10_NODE_1773_length_1101_cov_2.341300
532	9	15.31	551.2	71.13	0.8608	0.000196371	Rat_12_NODE_929_length_2544_cov_3.769787 Rat_10_NODE_177_length_6354_cov_6.031751 Rat_16_NODE_1030_length_1650_cov_2.342947 Rat_16_NODE_797_length_1938_cov_3.113648 Rat_17_NODE_285_length_6354_cov_6.028893 Rat_2_NODE_700_length_2744_cov_4.454072 Rat_5_NODE_279_length_3880_cov_4.431895 Rat_7_NODE_266_length_8679_cov_5.273655 Rat_8_NODE_570_length_4012_cov_4.597422
533	3	5.290	15.87	26.86	0.3257	0.668740	Rat_10_NODE_202_length_5776_cov_4.715959 Rat_5_NODE_89_length_11515_cov_22.595986 Rat_17_NODE_1111_length_2013_cov_2.514811
534	4	12.38	74.26	42.78	0.5939	0.0151914	Rat_10_NODE_186_length_6077_cov_15.630854 Rat_10_NODE_505_length_2689_cov_5.410782 Rat_15_NODE_340_length_4472_cov_7.930496 Rat_17_NODE_767_length_2851_cov_3.848355
535	2	34.46	34.46	56.14	0.3643	0.110336	Rat_10_NODE_188_length_6039_cov_5.915608 Rat_8_NODE_315_length_6725_cov_8.120840
536	2	16.00	16.00	243.0	0.06084	0.979387	Rat_12_NODE_314_length_6525_cov_5.714992 Rat_9_NODE_222_length_5801_cov_4.508006
537	5	12.16	121.6	257.9	0.3123	0.999096	Rat_15_NODE_668_length_2586_cov_3.433030 Rat_17_NODE_951_length_2336_cov_2.881192 Rat_4_NODE_714_length_2028_cov_2.693360 Rat_8_NODE_1429_length_1940_cov_2.291777 Rat_8_NODE_183_length_10515_cov_5.238337
538	3	11.36	34.08	97.00	0.2486	0.987691	Rat_18_NODE_1109_length_2355_cov_4.721739 Rat_9_NODE_1097_length_1766_cov_3.057276 Rat_9_NODE_1682_length_1282_cov_2.635697
539	2	10.96	10.96	133.3	0.07393	0.979387	Rat_8_NODE_1055_length_2491_cov_2.928571 Rat_8_NODE_518_length_4356_cov_3.486864
540	2	37.69	37.69	3.981	0.8252	0.110336	Rat_12_NODE_288_length_6954_cov_10.419336 Rat_10_NODE_197_length_5821_cov_8.571106
541	2	17.61	17.61	6.472	0.6272	0.110336	Rat_8_NODE_1281_length_2111_cov_3.613327 Rat_10_NODE_1993_length_1030_cov_3.501538
542	4	7.821	46.93	36.22	0.5149	0.0956335	Rat_14_NODE_515_length_3173_cov_5.194355 Rat_10_NODE_200_length_5804_cov_6.402157 Rat_18_NODE_323_length_6349_cov_15.055291 Rat_8_NODE_510_length_4381_cov_6.173370
543	3	33.11	99.32	28.35	0.7431	0.0404278	Rat_14_NODE_516_length_3159_cov_3.371134 Rat_7_NODE_197_length_10863_cov_7.478812 Rat_17_NODE_841_length_2617_cov_4.364169
544	3	15.21	45.64	184.6	0.1932	0.904785	Rat_10_NODE_201_length_5791_cov_9.965132 Rat_10_NODE_373_length_3330_cov_4.405802 Rat_12_NODE_2607_length_1134_cov_2.232623
545	8	19.53	546.7	1048	0.3394	0.159213	Rat_12_NODE_528_length_4154_cov_3.962918 Rat_16_NODE_81_length_8713_cov_4.942250 Rat_17_NODE_603_length_3475_cov_3.833918 Rat_4_NODE_158_length_6109_cov_5.618269 Rat_8_NODE_202_length_9849_cov_18.723913 Rat_10_NODE_475_length_2830_cov_5.544144 Rat_12_NODE_921_length_2559_cov_5.022364 Rat_1_NODE_395_length_3214_cov_5.298196
546	5	17.03	170.3	247.5	0.3981	0.200263	Rat_12_NODE_1230_length_2042_cov_29.378963 Rat_12_NODE_876_length_2666_cov_6.382612 Rat_13_NODE_1281_length_1371_cov_4.361702 Rat_16_NODE_246_length_4281_cov_6.670611 Rat_8_NODE_2087_length_1442_cov_4.865177
547	3	6.775	20.32	96.69	0.1652	0.907981	Rat_10_NODE_2021_length_1020_cov_2.592746 Rat_8_NODE_410_length_5295_cov_12.907061 Rat_18_NODE_2165_length_1500_cov_2.921799
548	2	14.15	14.15	0.000	0.7796	0.0969654	Rat_14_NODE_426_length_3875_cov_2.554188 Rat_10_NODE_204_length_5614_cov_4.804461
549	5	3.744	37.44	4.846	0.7161	0.00473368	Rat_2_NODE_1158_length_1668_cov_2.719777 Rat_15_NODE_864_length_2156_cov_3.232270 Rat_7_NODE_2405_length_1002_cov_2.274551 Rat_8_NODE_2210_length_1384_cov_1.945071 Rat_17_NODE_2319_length_1015_cov_1.459375
550	4	17.01	102.0	33.20	0.7124	0.0151914	Rat_4_NODE_881_length_1739_cov_2.506532 Rat_8_NODE_815_length_3027_cov_3.459623 Rat_8_NODE_884_length_2840_cov_4.025135 Rat_7_NODE_1765_length_1319_cov_2.274525
551	2	8.356	8.356	4.244	0.5034	0.110336	Rat_8_NODE_1206_length_2219_cov_3.207024 Rat_7_NODE_1572_length_1478_cov_2.198173
552	8	23.49	657.7	115.1	0.8338	0.000429949	Rat_10_NODE_381_length_3299_cov_61.552404 Rat_10_NODE_216_length_5470_cov_100.697507 Rat_15_NODE_265_length_5470_cov_89.262604 Rat_15_NODE_339_length_4495_cov_57.986712 Rat_15_NODE_621_length_2744_cov_13.830048 Rat_17_NODE_1191_length_1898_cov_33.148671 Rat_17_NODE_400_length_4877_cov_12.892990 Rat_1_NODE_199_length_5661_cov_10.292900
553	2	6.800	6.800	104.2	0.05912	0.658454	Rat_10_NODE_229_length_5213_cov_4.759984 Rat_7_NODE_1917_length_1218_cov_2.569218
554	4	11.32	67.94	227.6	0.2238	0.903035	Rat_10_NODE_237_length_5030_cov_3.745930 Rat_12_NODE_1033_length_2336_cov_6.546252 Rat_14_NODE_222_length_7656_cov_5.028154 Rat_9_NODE_303_length_4575_cov_4.275885
555	2	2.417	2.417	12.88	0.1253	0.658454	Rat_10_NODE_242_length_4955_cov_5.228776 Rat_7_NODE_1866_length_1250_cov_2.517992
556	2	10.96	10.96	23.99	0.2814	0.658454	Rat_15_NODE_1252_length_1593_cov_3.397919 Rat_1_NODE_681_length_2026_cov_2.718417
557	4	5.762	34.57	129.3	0.2012	0.764757	Rat_15_NODE_1252_length_1593_cov_3.397919 Rat_3_NODE_1242_length_2265_cov_1.945249 Rat_7_NODE_342_length_7204_cov_3.990768 Rat_1_NODE_681_length_2026_cov_2.718417
558	3	7.305	21.92	30.90	0.3726	0.500000	Rat_4_NODE_1705_length_1034_cov_2.116445 Rat_8_NODE_1747_length_1663_cov_1.894279 Rat_3_NODE_3428_length_1118_cov_2.472248
559	4	24.35	146.1	239.4	0.3712	0.557725	Rat_14_NODE_108_length_17900_cov_10.974615 Rat_12_NODE_169_length_11423_cov_6.203818 Rat_4_NODE_353_length_3612_cov_3.769750 Rat_7_NODE_760_length_3264_cov_4.825179
560	2	16.95	16.95	118.3	0.1217	0.979387	Rat_14_NODE_333_length_5187_cov_4.312354 Rat_18_NODE_471_length_4670_cov_3.847671
561	6	60.12	901.7	1503	0.3732	0.287587	Rat_14_NODE_20_length_48385_cov_12.098800 Rat_14_NODE_65_length_28196_cov_9.073771 Rat_6_NODE_2_length_99191_cov_20.740397 Rat_6_NODE_5_length_70754_cov_44.983932 Rat_14_NODE_45_length_36136_cov_12.812921 Rat_14_NODE_26_length_42032_cov_13.435834
562	7	3.099	65.07	14.50	0.6954	0.000428413	Rat_12_NODE_1768_length_1511_cov_4.881868 Rat_12_NODE_2432_length_1186_cov_2.736516 Rat_15_NODE_2285_length_1019_cov_3.103734 Rat_2_NODE_2078_length_1016_cov_1.967742 Rat_5_NODE_453_length_2213_cov_3.216404 Rat_8_NODE_2139_length_1416_cov_2.321822 Rat_14_NODE_940_length_1763_cov_3.959602
563	2	3.371	3.371	9.668	0.1979	0.984809	Rat_2_NODE_1281_length_1511_cov_3.000000 Rat_8_NODE_842_length_2956_cov_3.596691
564	3	1.611	4.834	0.000	0.4462	0.0296732	Rat_17_NODE_2253_length_1035_cov_1.770408 Rat_10_NODE_330_length_3693_cov_6.601979 Rat_8_NODE_2712_length_1161_cov_1.600362
565	2	10.16	10.16	0.000	0.7176	0.0969654	Rat_17_NODE_1130_length_1996_cov_2.060793 Rat_10_NODE_379_length_3302_cov_3.668925
566	2	165.6	165.6	3.335	0.9576	0.110336	Rat_7_NODE_82_length_19492_cov_6.345064 Rat_10_NODE_41_length_20006_cov_7.481029
567	2	8.356	8.356	2.255	0.5719	0.110336	Rat_10_NODE_434_length_2990_cov_3.696082 Rat_2_NODE_1227_length_1576_cov_2.157791
568	2	15.10	15.10	7.109	0.5762	0.110336	Rat_17_NODE_774_length_2834_cov_4.851026 Rat_10_NODE_910_length_1693_cov_3.321123
569	4	29.75	178.5	173.3	0.4961	0.0151914	Rat_10_NODE_454_length_2919_cov_3.360684 Rat_14_NODE_358_length_4756_cov_3.419272 Rat_16_NODE_838_length_1890_cov_2.623978 Rat_8_NODE_331_length_6480_cov_5.676265
570	2	2.417	2.417	0.000	0.3767	0.0969654	Rat_12_NODE_1296_length_1959_cov_2.303046 Rat_10_NODE_483_length_2795_cov_8.123723
571	2	2.417	2.417	0.000	0.3767	0.0969654	Rat_1_NODE_764_length_1852_cov_6.156372 Rat_10_NODE_495_length_2730_cov_4.515140
572	2	10.16	10.16	26.88	0.2476	0.658454	Rat_8_NODE_1406_length_1967_cov_3.793410 Rat_7_NODE_2044_length_1156_cov_2.039964
573	3	12.87	38.62	49.60	0.4099	0.0887649	Rat_10_NODE_535_length_2505_cov_9.216327 Rat_18_NODE_2217_length_1472_cov_2.717713 Rat_8_NODE_1955_length_1514_cov_2.458533
574	2	12.16	12.16	54.84	0.1713	0.984809	Rat_16_NODE_981_length_1699_cov_3.307786 Rat_17_NODE_1390_length_1677_cov_2.311344
575	2	10.96	10.96	0.000	0.7326	0.0969654	Rat_8_NODE_2051_length_1454_cov_4.425304 Rat_10_NODE_558_length_2440_cov_4.009224
576	2	12.16	12.16	0.000	0.7525	0.0969654	Rat_18_NODE_1265_length_2139_cov_3.756718 Rat_10_NODE_569_length_2416_cov_2.370606
577	2	5.836	5.836	2.128	0.4878	0.110336	Rat_5_NODE_478_length_2122_cov_2.451379 Rat_10_NODE_58_length_15138_cov_17.465624
578	3	14.49	43.48	30.09	0.5465	0.0952151	Rat_10_NODE_596_length_2325_cov_2.844493 Rat_3_NODE_409_length_4538_cov_5.806826 Rat_9_NODE_266_length_4998_cov_3.638074
579	3	12.16	36.49	0.000	0.8588	0.0234271	Rat_14_NODE_536_length_3021_cov_3.577883 Rat_10_NODE_622_length_2242_cov_6.480110 Rat_17_NODE_1701_length_1371_cov_2.568389
580	2	55.98	55.98	104.3	0.3407	0.658454	Rat_10_NODE_67_length_13772_cov_7.409127 Rat_17_NODE_161_length_9838_cov_8.965246
581	3	2.735	8.205	0.000	0.5776	0.0296732	Rat_1_NODE_229_length_5009_cov_4.805006 Rat_10_NODE_681_length_2096_cov_3.280255 Rat_8_NODE_491_length_4522_cov_5.962839
582	2	27.49	27.49	0.000	0.8730	0.0969654	Rat_8_NODE_1378_length_1998_cov_3.344828 Rat_10_NODE_688_length_2081_cov_2.649062
583	3	15.74	47.23	194.0	0.1910	0.985452	Rat_8_NODE_327_length_6500_cov_5.260667 Rat_8_NODE_1080_length_2443_cov_34.457705 Rat_8_NODE_562_length_4068_cov_5.176177
584	5	63.84	638.4	212.4	0.7416	0.00609289	Rat_2_NODE_21_length_43414_cov_15.962245 Rat_1_NODE_48_length_23165_cov_21.171008 Rat_7_NODE_118_length_15152_cov_13.520633 Rat_7_NODE_47_length_28301_cov_9.398074 Rat_13_NODE_96_length_14358_cov_7.914424
585	2	8.958	8.958	0.000	0.6913	0.0969654	Rat_17_NODE_1263_length_1815_cov_2.710795 Rat_10_NODE_735_length_1963_cov_4.972222
586	6	3.371	50.57	0.000	0.8082	0.000630973	Rat_10_NODE_850_length_1770_cov_13.151603 Rat_10_NODE_756_length_1916_cov_19.282644 Rat_14_NODE_1077_length_1599_cov_32.738990 Rat_15_NODE_1428_length_1446_cov_9.573688 Rat_16_NODE_897_length_1810_cov_17.813675 Rat_17_NODE_1184_length_1908_cov_11.110092
587	2	10.96	10.96	0.000	0.7326	0.0969654	Rat_8_NODE_1457_length_1899_cov_2.960954 Rat_10_NODE_791_length_1855_cov_2.785000
588	2	8.958	8.958	5.857	0.4761	0.110336	Rat_10_NODE_813_length_1825_cov_5.155932 Rat_17_NODE_707_length_3027_cov_2.994280
589	2	66.40	66.40	41.39	0.5940	0.110336	Rat_7_NODE_493_length_5190_cov_4.995326 Rat_10_NODE_83_length_11971_cov_7.024085
590	2	2.417	2.417	0.000	0.3767	0.0969654	Rat_14_NODE_1050_length_1632_cov_3.412175 Rat_10_NODE_857_length_1757_cov_16.886604
591	3	17.40	52.19	84.77	0.3651	0.500000	Rat_12_NODE_271_length_7484_cov_8.909005 Rat_10_NODE_86_length_11428_cov_7.919283 Rat_2_NODE_93_length_17768_cov_5.707672
592	6	39.42	591.3	477.6	0.5470	0.00411951	Rat_3_NODE_33_length_22678_cov_7.107280 Rat_14_NODE_21_length_45580_cov_15.259044 Rat_8_NODE_63_length_21599_cov_51.700613 Rat_2_NODE_108_length_15819_cov_9.205785 Rat_2_NODE_56_length_26834_cov_7.961052 Rat_7_NODE_74_length_20739_cov_6.505366
593	2	9.560	9.560	11.73	0.3780	0.658454	Rat_17_NODE_256_length_7028_cov_4.096515 Rat_14_NODE_533_length_3050_cov_4.439399
594	4	10.35	62.13	161.5	0.2682	0.905709	Rat_10_NODE_873_length_1738_cov_3.058229 Rat_2_NODE_711_length_2691_cov_2.414264 Rat_8_NODE_818_length_3021_cov_9.586649 Rat_7_NODE_1782_length_1309_cov_3.048644
595	2	2.417	2.417	9.083	0.1559	0.933193	Rat_7_NODE_2341_length_1023_cov_3.190083 Rat_12_NODE_1337_length_1911_cov_2.829741
596	2	22.16	22.16	56.11	0.2694	0.658454	Rat_10_NODE_896_length_1709_cov_2.296252 Rat_9_NODE_215_length_5922_cov_3.968809
597	4	4.877	29.26	0.000	0.7853	0.00967973	Rat_14_NODE_1180_length_1508_cov_2.761184 Rat_10_NODE_929_length_1667_cov_5.028536 Rat_17_NODE_862_length_2564_cov_3.319251 Rat_15_NODE_1413_length_1453_cov_3.090129
598	3	10.03	30.08	23.69	0.5032	0.0404278	Rat_12_NODE_1582_length_1673_cov_3.270087 Rat_10_NODE_931_length_1667_cov_3.119727 Rat_8_NODE_2064_length_1451_cov_3.419771
599	5	12.03	120.3	92.60	0.5397	0.0712283	Rat_7_NODE_1360_length_1729_cov_3.203106 Rat_9_NODE_277_length_4890_cov_6.449845 Rat_17_NODE_1587_length_1462_cov_2.222459 Rat_8_NODE_923_length_2751_cov_4.239614 Rat_8_NODE_2013_length_1478_cov_5.432186
600	2	3.371	3.371	4.834	0.2762	0.0969654	Rat_5_NODE_467_length_2161_cov_2.334758 Rat_10_NODE_998_length_1584_cov_4.098103
601	3	2.735	8.205	0.000	0.5776	0.0296732	Rat_14_NODE_1675_length_1206_cov_2.421373 Rat_11_NODE_1079_length_1664_cov_2.202610 Rat_9_NODE_1910_length_1152_cov_2.639015
602	2	6.339	6.339	11.41	0.2914	0.658454	Rat_7_NODE_358_length_6965_cov_4.291172 Rat_11_NODE_1164_length_1561_cov_2.351262
603	2	2.417	2.417	0.000	0.3767	0.0969654	Rat_12_NODE_1226_length_2044_cov_6.031171 Rat_11_NODE_1196_length_1521_cov_2.275580
604	3	5.972	17.92	88.27	0.1597	0.959572	Rat_17_NODE_195_length_8768_cov_22.699644 Rat_8_NODE_968_length_2646_cov_4.624855 Rat_11_NODE_258_length_5933_cov_6.974141
605	2	14.66	14.66	104.1	0.1194	0.979387	Rat_18_NODE_339_length_6172_cov_11.879680 Rat_9_NODE_136_length_8735_cov_8.085138
606	3	9.860	29.58	23.02	0.5048	0.187913	Rat_5_NODE_142_length_7523_cov_38.885645 Rat_11_NODE_542_length_3151_cov_45.077519 Rat_8_NODE_1112_length_2375_cov_16.480603
607	3	2.735	8.205	0.000	0.5776	0.0296732	Rat_1_NODE_1121_length_1384_cov_3.260346 Rat_11_NODE_1200_length_1519_cov_2.376366 Rat_7_NODE_1428_length_1641_cov_2.230139
608	11	1.239	68.12	0.000	0.7559	7.29368e-06	Rat_12_NODE_3085_length_1013_cov_3.112735 Rat_11_NODE_1221_length_1503_cov_3.503453 Rat_1_NODE_1061_length_1433_cov_2.656749 Rat_7_NODE_1481_length_1578_cov_3.729481 Rat_14_NODE_1164_length_1516_cov_4.931554 Rat_16_NODE_1339_length_1358_cov_3.576362 Rat_18_NODE_1370_length_2018_cov_21.995925 Rat_7_NODE_1330_length_1769_cov_4.420653 Rat_7_NODE_1607_length_1440_cov_2.877978 Rat_8_NODE_2364_length_1…
609	2	21.47	21.47	21.70	0.4551	0.110336	Rat_11_NODE_122_length_11978_cov_4.786463 Rat_16_NODE_283_length_3863_cov_2.369748
610	2	14.15	14.15	18.24	0.3888	0.110336	Rat_2_NODE_247_length_7720_cov_10.167776 Rat_8_NODE_234_length_8913_cov_5.296342
611	4	7.011	42.06	44.28	0.4458	0.156161	Rat_2_NODE_247_length_7720_cov_10.167776 Rat_6_NODE_324_length_4686_cov_4.374433 Rat_8_NODE_234_length_8913_cov_5.296342 Rat_4_NODE_288_length_4083_cov_4.508937
612	3	6.503	19.51	0.000	0.7648	0.0296732	Rat_3_NODE_3110_length_1208_cov_3.302689 Rat_11_NODE_1293_length_1435_cov_2.296377 Rat_14_NODE_1457_length_1327_cov_2.507862
613	3	11.94	35.82	0.000	0.8565	0.0296732	Rat_1_NODE_494_length_2669_cov_2.969013 Rat_11_NODE_1326_length_1411_cov_1.929204 Rat_1_NODE_652_length_2092_cov_1.804124
614	8	3.371	94.40	0.000	0.8551	6.87926e-05	Rat_12_NODE_793_length_2904_cov_5.161460 Rat_11_NODE_1397_length_1361_cov_2.789433 Rat_17_NODE_1286_length_1785_cov_3.398844 Rat_17_NODE_293_length_6168_cov_4.470964 Rat_1_NODE_931_length_1574_cov_4.292956 Rat_4_NODE_447_length_2993_cov_8.099047 Rat_8_NODE_1244_length_2163_cov_2.358634 Rat_8_NODE_408_length_5330_cov_4.148815
615	2	12.16	12.16	0.000	0.7525	0.0969654	Rat_8_NODE_2823_length_1127_cov_1.387127 Rat_11_NODE_1453_length_1316_cov_1.666138
616	2	9.754	9.754	0.000	0.7092	0.0969654	Rat_14_NODE_815_length_1987_cov_3.326605 Rat_11_NODE_1458_length_1311_cov_2.793790
617	7	27.50	577.6	310.4	0.6404	0.00108251	Rat_12_NODE_574_length_3881_cov_25.861213 Rat_11_NODE_148_length_10013_cov_15.032838 Rat_15_NODE_296_length_4985_cov_3.683773 Rat_2_NODE_300_length_6654_cov_5.288983 Rat_4_NODE_678_length_2136_cov_2.473330 Rat_5_NODE_136_length_7695_cov_4.589791 Rat_7_NODE_431_length_5850_cov_5.397066
618	2	12.16	12.16	18.27	0.3532	0.0969654	Rat_13_NODE_1862_length_1089_cov_2.558994 Rat_16_NODE_1178_length_1484_cov_1.637509
619	4	4.200	25.20	0.000	0.7590	0.00967973	Rat_18_NODE_2970_length_1200_cov_1.855895 Rat_11_NODE_1534_length_1249_cov_2.141541 Rat_3_NODE_3161_length_1193_cov_2.309315 Rat_7_NODE_2048_length_1154_cov_1.837125
620	2	3.371	3.371	0.000	0.4574	0.0969654	Rat_14_NODE_2146_length_1033_cov_1.852761 Rat_11_NODE_1575_length_1223_cov_1.788527
621	2	3.371	3.371	0.000	0.4574	0.0969654	Rat_13_NODE_1592_length_1203_cov_3.273519 Rat_11_NODE_1638_length_1188_cov_2.462489
622	4	20.38	122.3	191.6	0.3799	0.156161	Rat_12_NODE_55_length_25579_cov_10.449146 Rat_14_NODE_440_length_3721_cov_3.764866 Rat_17_NODE_482_length_4199_cov_4.054054 Rat_7_NODE_130_length_14254_cov_6.320868
623	5	6.784	67.84	83.82	0.4196	0.201698	Rat_14_NODE_455_length_3630_cov_4.248392 Rat_17_NODE_740_length_2906_cov_3.829884 Rat_3_NODE_129_length_9935_cov_6.359717 Rat_2_NODE_180_length_10031_cov_4.566259 Rat_8_NODE_217_length_9300_cov_5.143104
624	2	12.16	12.16	9.890	0.4668	0.0969654	Rat_16_NODE_529_length_2513_cov_3.887307 Rat_17_NODE_851_length_2585_cov_3.941897
625	5	5.804	58.04	88.55	0.3706	0.0718360	Rat_8_NODE_174_length_10925_cov_5.651518 Rat_16_NODE_547_length_2454_cov_2.655690 Rat_18_NODE_871_length_2845_cov_3.824014 Rat_2_NODE_382_length_5229_cov_5.352532 Rat_7_NODE_454_length_5582_cov_4.360413
626	4	50.51	303.0	325.7	0.4759	0.0969654	Rat_2_NODE_24_length_42651_cov_14.223260 Rat_18_NODE_39_length_27825_cov_33.509039 Rat_17_NODE_102_length_15141_cov_53.223320 Rat_17_NODE_194_length_8771_cov_4.188619
627	3	12.87	38.61	30.05	0.5172	0.0404278	Rat_18_NODE_15_length_46672_cov_7.706480 Rat_3_NODE_585_length_3637_cov_3.053881 Rat_3_NODE_525_length_3901_cov_3.336973
628	2	2.417	2.417	0.000	0.3767	0.0969654	Rat_3_NODE_2470_length_1406_cov_2.247224 Rat_11_NODE_1733_length_1145_cov_3.211927
629	5	3.678	36.78	39.29	0.4273	0.333215	Rat_2_NODE_1407_length_1411_cov_6.442478 Rat_8_NODE_2028_length_1472_cov_7.016231 Rat_15_NODE_1841_length_1183_cov_2.848404 Rat_14_NODE_879_length_1862_cov_3.758163 Rat_8_NODE_1196_length_2242_cov_5.479195
630	4	12.16	72.97	148.8	0.3176	0.997531	Rat_8_NODE_1170_length_2287_cov_6.648297 Rat_8_NODE_1242_length_2166_cov_5.598295 Rat_9_NODE_1073_length_1798_cov_3.697648 Rat_9_NODE_1315_length_1563_cov_2.471485
631	5	2.990	29.90	9.668	0.6032	0.00374748	Rat_7_NODE_1448_length_1619_cov_3.166240 Rat_7_NODE_1204_length_1995_cov_6.658763 Rat_8_NODE_1421_length_1954_cov_6.916272 Rat_8_NODE_1566_length_1808_cov_4.431261 Rat_9_NODE_1336_length_1544_cov_4.271323
632	2	2.417	2.417	0.000	0.3767	0.0969654	Rat_8_NODE_1530_length_1844_cov_4.040805 Rat_11_NODE_1773_length_1127_cov_1.820896
633	2	2.417	2.417	0.000	0.3767	0.0969654	Rat_13_NODE_1696_length_1150_cov_3.047489 Rat_11_NODE_1776_length_1125_cov_2.752336
634	3	2.735	8.205	0.000	0.5776	0.0296732	Rat_13_NODE_1682_length_1157_cov_2.119782 Rat_11_NODE_1893_length_1082_cov_2.125609 Rat_18_NODE_2647_length_1300_cov_3.267470
635	5	2.462	24.62	15.92	0.4871	0.0158432	Rat_11_NODE_2083_length_1016_cov_3.216441 Rat_11_NODE_1903_length_1079_cov_2.983398 Rat_13_NODE_1861_length_1090_cov_2.080193 Rat_15_NODE_1446_length_1429_cov_2.276565 Rat_16_NODE_580_length_2376_cov_2.535114
636	2	2.417	2.417	9.340	0.1534	0.658454	Rat_8_NODE_2392_length_1287_cov_2.246753 Rat_11_NODE_1995_length_1048_cov_3.202417
637	2	3.371	3.371	0.000	0.4574	0.0969654	Rat_18_NODE_1230_length_2173_cov_3.356941 Rat_11_NODE_2034_length_1036_cov_1.886850
638	3	6.904	20.71	24.47	0.4046	0.191367	Rat_9_NODE_570_length_2928_cov_2.714932 Rat_11_NODE_2062_length_1027_cov_1.584362 Rat_7_NODE_944_length_2548_cov_3.056157
639	2	2.417	2.417	6.390	0.1887	0.658454	Rat_17_NODE_1062_length_2131_cov_3.305395 Rat_11_NODE_2065_length_1026_cov_1.808445
640	5	21.70	217.0	125.1	0.6163	0.00609289	Rat_11_NODE_20_length_36800_cov_6.562961 Rat_2_NODE_80_length_19813_cov_5.022826 Rat_7_NODE_368_length_6772_cov_5.898020 Rat_7_NODE_565_length_4594_cov_4.061027 Rat_8_NODE_614_length_3728_cov_4.888647
641	8	15.63	437.7	164.3	0.7082	0.000453429	Rat_3_NODE_25_length_27728_cov_7.556608 Rat_4_NODE_26_length_24672_cov_5.920624 Rat_14_NODE_264_length_6505_cov_4.270078 Rat_12_NODE_54_length_27209_cov_10.697614 Rat_3_NODE_156_length_8809_cov_4.314485 Rat_7_NODE_134_length_14027_cov_6.269754 Rat_7_NODE_168_length_12170_cov_6.037887 Rat_8_NODE_149_length_11820_cov_5.196175
642	2	12.16	12.16	0.000	0.7525	0.0969654	Rat_13_NODE_890_length_1711_cov_2.293478 Rat_11_NODE_2104_length_1010_cov_2.183246
643	3	12.22	36.67	30.05	0.5043	0.0404278	Rat_14_NODE_330_length_5191_cov_11.934190 Rat_11_NODE_213_length_7101_cov_7.513767 Rat_7_NODE_405_length_6204_cov_8.941454
644	3	25.79	77.38	40.13	0.6265	0.0382613	Rat_8_NODE_82_length_17875_cov_5.761841 Rat_17_NODE_820_length_2681_cov_4.886519 Rat_14_NODE_524_length_3111_cov_4.009490
645	2	29.70	29.70	0.000	0.8813	0.0969654	Rat_7_NODE_515_length_5021_cov_4.090213 Rat_11_NODE_218_length_6925_cov_4.551820
646	2	44.96	44.96	0.000	0.9183	0.0969654	Rat_18_NODE_21_length_41765_cov_7.350731 Rat_11_NODE_232_length_6505_cov_5.681550
647	3	18.27	54.80	16.52	0.7088	0.0404278	Rat_18_NODE_515_length_4329_cov_3.767899 Rat_11_NODE_255_length_5967_cov_4.728180 Rat_7_NODE_589_length_4374_cov_3.432508
648	5	27.50	275.0	292.2	0.4765	0.0718360	Rat_17_NODE_306_length_5987_cov_16.380479 Rat_1_NODE_155_length_7337_cov_5.952211 Rat_5_NODE_133_length_7899_cov_4.371239 Rat_13_NODE_180_length_6738_cov_3.601826 Rat_7_NODE_390_length_6426_cov_6.738503
649	3	28.41	85.23	224.3	0.2701	0.987691	Rat_12_NODE_631_length_3600_cov_14.909450 Rat_7_NODE_726_length_3426_cov_4.931474 Rat_9_NODE_544_length_3040_cov_3.936683
650	2	10.16	10.16	51.24	0.1554	0.979387	Rat_3_NODE_572_length_3698_cov_5.518529 Rat_18_NODE_1345_length_2047_cov_2.169177
651	2	10.16	10.16	29.87	0.2308	0.658454	Rat_2_NODE_979_length_1950_cov_4.416887 Rat_14_NODE_1142_length_1535_cov_2.877703
652	5	6.416	64.16	0.000	0.8651	0.00354436	Rat_17_NODE_1087_length_2065_cov_3.532836 Rat_11_NODE_367_length_4395_cov_8.311982 Rat_18_NODE_1103_length_2359_cov_2.470052 Rat_7_NODE_255_length_8974_cov_5.834398 Rat_8_NODE_180_length_10742_cov_5.105362
653	6	29.25	438.8	280.2	0.6003	0.00645328	Rat_12_NODE_85_length_19058_cov_8.599747 Rat_11_NODE_40_length_26545_cov_7.687429 Rat_14_NODE_225_length_7486_cov_4.584040 Rat_4_NODE_161_length_6034_cov_4.708647 Rat_7_NODE_208_length_10432_cov_6.729112 Rat_8_NODE_341_length_6196_cov_5.378766
654	3	5.571	16.71	20.47	0.3870	0.187913	Rat_14_NODE_420_length_3957_cov_4.084828 Rat_7_NODE_227_length_9828_cov_6.878748 Rat_17_NODE_392_length_4972_cov_2.870653
655	8	20.31	568.6	293.8	0.6473	0.000465487	Rat_12_NODE_85_length_19058_cov_8.599747 Rat_11_NODE_40_length_26545_cov_7.687429 Rat_14_NODE_225_length_7486_cov_4.584040 Rat_2_NODE_233_length_7955_cov_4.657722 Rat_4_NODE_161_length_6034_cov_4.708647 Rat_7_NODE_208_length_10432_cov_6.729112 Rat_7_NODE_250_length_8999_cov_6.245751 Rat_8_NODE_341_length_6196_cov_5.378766
656	2	2.417	2.417	10.64	0.1417	0.658454	Rat_17_NODE_800_length_2761_cov_3.668884 Rat_2_NODE_1379_length_1432_cov_2.843137
657	2	9.560	9.560	57.03	0.1354	0.979387	Rat_12_NODE_759_length_3014_cov_6.471105 Rat_5_NODE_1220_length_1035_cov_2.191837
658	3	22.57	67.71	70.37	0.4699	0.191367	Rat_1_NODE_74_length_14648_cov_11.928870 Rat_17_NODE_221_length_7830_cov_12.056077 Rat_12_NODE_33_length_34151_cov_11.390574
659	4	110.6	663.8	46.46	0.9242	0.0147005	Rat_11_NODE_4_length_93677_cov_14.324240 Rat_14_NODE_4_length_90964_cov_9.131417 Rat_1_NODE_5_length_89579_cov_21.876726 uncultured~crAssphage
660	2	104.7	104.7	209.4	0.3292	0.658454	Rat_14_NODE_4_length_90964_cov_9.131417 Rat_1_NODE_5_length_89579_cov_21.876726
661	2	8.958	8.958	0.000	0.6913	0.0969654	Rat_8_NODE_1606_length_1776_cov_3.888437 Rat_11_NODE_557_length_3027_cov_3.346231
662	3	32.72	98.16	0.000	0.9424	0.0318013	Rat_7_NODE_317_length_7591_cov_7.286226 Rat_11_NODE_61_length_18569_cov_6.439343 Rat_7_NODE_380_length_6579_cov_4.873850
663	4	2.173	13.04	0.000	0.6198	0.00967973	Rat_13_NODE_529_length_2430_cov_4.578526 Rat_11_NODE_724_length_2380_cov_15.588817 Rat_16_NODE_1310_length_1380_cov_3.496604 Rat_8_NODE_1655_length_1735_cov_1.921429
664	2	3.371	3.371	0.000	0.4574	0.0969654	Rat_8_NODE_1459_length_1898_cov_3.944655 Rat_11_NODE_771_length_2235_cov_5.949083
665	2	10.96	10.96	0.000	0.7326	0.0969654	Rat_2_NODE_1124_length_1699_cov_3.950122 Rat_11_NODE_845_length_2038_cov_5.054967
666	2	2.417	2.417	0.000	0.3767	0.0969654	Rat_8_NODE_2536_length_1223_cov_2.740582 Rat_11_NODE_855_length_2020_cov_3.789313
667	2	10.96	10.96	0.000	0.7326	0.0969654	Rat_8_NODE_1415_length_1958_cov_3.158697 Rat_11_NODE_862_length_2004_cov_2.933299
668	2	23.88	23.88	0.000	0.8565	0.0969654	Rat_8_NODE_186_length_10412_cov_23.587043 Rat_11_NODE_87_length_15254_cov_5.948154
669	2	3.371	3.371	0.000	0.4574	0.0969654	Rat_1_NODE_1444_length_1163_cov_2.677798 Rat_11_NODE_965_length_1811_cov_6.509681
670	2	2.417	2.417	0.000	0.3767	0.0969654	Rat_18_NODE_1809_length_1672_cov_3.312925 Rat_12_NODE_1029_length_2343_cov_4.696241
671	2	17.61	17.61	7.870	0.5974	0.110336	Rat_12_NODE_1054_length_2309_cov_4.255546 Rat_5_NODE_793_length_1351_cov_3.281636
672	2	7.560	7.560	0.000	0.6540	0.0969654	Rat_14_NODE_615_length_2570_cov_2.972167 Rat_12_NODE_1067_length_2276_cov_6.351643
673	2	3.371	3.371	0.000	0.4574	0.0969654	Rat_7_NODE_2150_length_1102_cov_2.335244 Rat_12_NODE_1068_length_2275_cov_3.665766
674	2	8.958	8.958	0.000	0.6913	0.0969654	Rat_13_NODE_503_length_2542_cov_3.259751 Rat_12_NODE_1124_length_2190_cov_3.034660
675	2	9.074	9.074	24.43	0.2420	0.658454	Rat_12_NODE_1128_length_2184_cov_4.604979 Rat_8_NODE_2422_length_1274_cov_2.685808
676	2	8.958	8.958	0.000	0.6913	0.0969654	Rat_9_NODE_236_length_5443_cov_3.961024 Rat_12_NODE_1139_length_2161_cov_5.231244
677	3	1.611	4.834	0.000	0.4462	0.0296732	Rat_14_NODE_1922_length_1098_cov_1.739214 Rat_12_NODE_1154_length_2139_cov_2.106046 Rat_18_NODE_1903_length_1623_cov_2.965561
678	2	2.417	2.417	0.000	0.3767	0.0969654	Rat_6_NODE_1428_length_1450_cov_2.377778 Rat_12_NODE_1158_length_2135_cov_3.545192
679	4	2.894	17.36	0.000	0.6846	0.00885303	Rat_13_NODE_1108_length_1494_cov_2.863794 Rat_12_NODE_1185_length_2105_cov_5.350244 Rat_18_NODE_2302_length_1434_cov_1.949239 Rat_3_NODE_1308_length_2191_cov_2.055243
680	2	7.560	7.560	0.000	0.6540	0.0969654	Rat_13_NODE_1550_length_1220_cov_2.363948 Rat_12_NODE_1216_length_2054_cov_3.219110
681	2	2.417	2.417	0.000	0.3767	0.0969654	Rat_6_NODE_1023_length_1957_cov_4.737119 Rat_12_NODE_1246_length_2027_cov_3.528398
682	2	10.96	10.96	2.417	0.6307	0.110336	Rat_18_NODE_2430_length_1377_cov_2.721634 Rat_12_NODE_1247_length_2025_cov_4.061929
683	3	2.735	8.205	0.000	0.5776	0.0296732	Rat_18_NODE_1614_length_1800_cov_2.475072 Rat_12_NODE_1265_length_2000_cov_3.359383 Rat_3_NODE_2221_length_1523_cov_1.778610
684	4	15.23	91.39	163.5	0.3477	0.669402	Rat_12_NODE_1318_length_1933_cov_3.272630 Rat_14_NODE_958_length_1742_cov_3.679312 Rat_18_NODE_786_length_3077_cov_5.886499 Rat_8_NODE_1094_length_2416_cov_4.554850
685	4	23.01	138.0	402.1	0.2518	0.764757	Rat_8_NODE_260_length_8035_cov_5.049749 Rat_14_NODE_394_length_4194_cov_3.587823 Rat_3_NODE_355_length_5044_cov_4.646623 Rat_3_NODE_451_length_4241_cov_5.185141
686	2	9.560	9.560	0.000	0.7050	0.0969654	Rat_12_NODE_474_length_4496_cov_4.147940 Rat_12_NODE_1338_length_1910_cov_3.690027
687	3	3.371	10.11	0.000	0.6276	0.0234271	Rat_3_NODE_2785_length_1303_cov_2.515224 Rat_12_NODE_1359_length_1881_cov_3.285323 Rat_8_NODE_3191_length_1019_cov_2.375519
688	2	8.162	8.162	0.000	0.6711	0.0969654	Rat_7_NODE_1365_length_1714_cov_4.528632 Rat_12_NODE_1360_length_1880_cov_3.130411
689	2	3.371	3.371	0.000	0.4574	0.0969654	Rat_14_NODE_1355_length_1386_cov_2.688956 Rat_12_NODE_1362_length_1878_cov_3.313769
690	2	8.958	8.958	0.000	0.6913	0.0969654	Rat_18_NODE_1133_length_2321_cov_3.991615 Rat_12_NODE_1390_length_1854_cov_3.375764
691	2	2.417	2.417	0.000	0.3767	0.0969654	Rat_3_NODE_2690_length_1333_cov_2.151017 Rat_12_NODE_1392_length_1853_cov_2.160178
692	2	2.417	2.417	0.000	0.3767	0.0969654	Rat_13_NODE_881_length_1723_cov_2.340528 Rat_12_NODE_1443_length_1798_cov_2.084337
693	2	8.356	8.356	21.38	0.2477	0.933193	Rat_1_NODE_1234_length_1294_cov_3.074253 Rat_12_NODE_1459_length_1785_cov_3.820231
694	2	12.16	12.16	0.000	0.7525	0.0969654	Rat_8_NODE_1556_length_1822_cov_4.976231 Rat_12_NODE_1467_length_1774_cov_3.638743
695	2	12.16	12.16	0.000	0.7525	0.0969654	Rat_3_NODE_1907_length_1700_cov_2.052888 Rat_12_NODE_1500_length_1745_cov_4.135503
696	6	3.371	50.57	0.000	0.8082	0.000630973	Rat_12_NODE_2529_length_1159_cov_2.298007 Rat_12_NODE_1502_length_1744_cov_4.926584 Rat_17_NODE_2184_length_1066_cov_2.533136 Rat_1_NODE_655_length_2089_cov_2.423304 Rat_3_NODE_3389_length_1128_cov_2.323392 Rat_8_NODE_2071_length_1449_cov_2.035868
697	3	3.371	10.11	0.000	0.6276	0.0234271	Rat_16_NODE_524_length_2520_cov_3.213387 Rat_12_NODE_1508_length_1741_cov_2.376631 Rat_7_NODE_2185_length_1088_cov_2.139400
698	4	4.200	25.20	53.03	0.2923	0.558790	Rat_12_NODE_1620_length_1642_cov_2.513548 Rat_16_NODE_1713_length_1158_cov_1.970082 Rat_1_NODE_1188_length_1321_cov_2.974724 Rat_2_NODE_1355_length_1457_cov_2.465050
699	2	3.371	3.371	9.668	0.1979	0.984809	Rat_16_NODE_1713_length_1158_cov_1.970082 Rat_1_NODE_1188_length_1321_cov_2.974724
700	2	3.371	3.371	0.000	0.4574	0.0969654	Rat_3_NODE_2264_length_1502_cov_3.426399 Rat_12_NODE_1638_length_1620_cov_2.719489
701	2	2.417	2.417	4.834	0.2148	0.658454	Rat_8_NODE_1174_length_2279_cov_4.477518 Rat_12_NODE_1659_length_1602_cov_2.634777
702	2	9.560	9.560	0.000	0.7050	0.0969654	Rat_12_NODE_444_length_4798_cov_5.123550 Rat_12_NODE_1668_length_1592_cov_1.766428
703	3	2.735	8.205	2.417	0.4936	0.0360991	Rat_16_NODE_1792_length_1111_cov_1.699811 Rat_12_NODE_1689_length_1576_cov_3.195266 Rat_18_NODE_1400_length_1982_cov_4.084587
704	3	17.61	52.82	14.66	0.7188	0.0360991	Rat_18_NODE_570_length_3980_cov_2.741911 Rat_12_NODE_168_length_11446_cov_6.676587 Rat_3_NODE_930_length_2715_cov_2.686466
705	2	2.417	2.417	0.000	0.3767	0.0969654	Rat_14_NODE_2136_length_1035_cov_1.961224 Rat_12_NODE_1693_length_1572_cov_3.642057
706	2	7.477	7.477	26.51	0.1969	0.979387	Rat_13_NODE_2109_length_1002_cov_2.634636 Rat_8_NODE_168_length_11143_cov_4.897998
707	4	10.92	65.55	71.03	0.4534	0.0303010	Rat_14_NODE_328_length_5194_cov_11.521697 Rat_17_NODE_527_length_3908_cov_4.072930 Rat_3_NODE_918_length_2745_cov_4.746840 Rat_8_NODE_997_length_2592_cov_4.771778
708	2	15.26	15.26	27.06	0.3295	0.658454	Rat_3_NODE_558_length_3760_cov_2.968691 Rat_7_NODE_620_length_4051_cov_5.001251
709	2	32.65	32.65	52.89	0.3647	0.658454	Rat_4_NODE_353_length_3612_cov_3.769750 Rat_7_NODE_760_length_3264_cov_4.825179
710	2	10.96	10.96	0.000	0.7326	0.0969654	Rat_3_NODE_3689_length_1059_cov_2.503984 Rat_12_NODE_1792_length_1494_cov_3.453787
711	2	7.074	7.074	0.000	0.6388	0.0969654	Rat_9_NODE_316_length_4408_cov_7.592695 Rat_12_NODE_1799_length_1488_cov_2.995813
712	4	58.38	350.3	210.5	0.6158	0.0956335	Rat_7_NODE_44_length_29370_cov_21.151356 Rat_12_NODE_263_length_7766_cov_25.355466 Rat_12_NODE_192_length_9998_cov_30.489188 Rat_5_NODE_138_length_7627_cov_3.904385
713	3	1.611	4.834	0.000	0.4462	0.0296732	Rat_18_NODE_2856_length_1232_cov_3.320306 Rat_12_NODE_1872_length_1451_cov_5.087393 Rat_13_NODE_717_length_1940_cov_2.847215
714	3	17.27	51.81	13.62	0.7253	0.0382613	Rat_15_NODE_1239_length_1612_cov_3.303147 Rat_2_NODE_1680_length_1207_cov_6.704861 Rat_8_NODE_1706_length_1693_cov_4.938950
715	2	6.064	6.064	13.62	0.2560	0.933193	Rat_12_NODE_1885_length_1444_cov_4.235421 Rat_9_NODE_531_length_3100_cov_7.048933
716	2	3.371	3.371	0.000	0.4574	0.0969654	Rat_14_NODE_1954_length_1086_cov_2.374394 Rat_12_NODE_1886_length_1444_cov_4.205184
717	3	8.403	25.21	4.834	0.6994	0.0382613	Rat_18_NODE_2782_length_1256_cov_3.260616 Rat_12_NODE_188_length_10280_cov_5.405966 Rat_3_NODE_1666_length_1865_cov_2.472928
718	2	2.417	2.417	0.000	0.3767	0.0969654	Rat_18_NODE_2098_length_1525_cov_2.386395 Rat_12_NODE_1896_length_1438_cov_1.702097
719	5	3.678	36.78	4.834	0.7126	0.00485039	Rat_12_NODE_2045_length_1357_cov_2.241935 Rat_12_NODE_1929_length_1422_cov_2.825896 Rat_14_NODE_1545_length_1271_cov_1.903783 Rat_18_NODE_2238_length_1462_cov_2.940299 Rat_3_NODE_2315_length_1473_cov_2.068406
720	2	3.371	3.371	0.000	0.4574	0.0969654	Rat_17_NODE_1221_length_1867_cov_3.429360 Rat_12_NODE_1957_length_1406_cov_2.457439
721	2	2.417	2.417	7.249	0.1769	0.658454	Rat_17_NODE_2086_length_1109_cov_2.222960 Rat_12_NODE_1970_length_1396_cov_4.523490
722	2	2.417	2.417	11.00	0.1388	0.658454	Rat_8_NODE_1503_length_1864_cov_5.050857 Rat_12_NODE_1974_length_1393_cov_3.469357
723	2	8.666	8.666	0.000	0.6842	0.0969654	Rat_18_NODE_1412_length_1970_cov_2.095561 Rat_12_NODE_197_length_9801_cov_5.008927
724	2	3.371	3.371	0.000	0.4574	0.0969654	Rat_15_NODE_1678_length_1279_cov_4.332516 Rat_12_NODE_1987_length_1386_cov_3.708490
725	2	3.371	3.371	0.000	0.4574	0.0969654	Rat_9_NODE_1633_length_1308_cov_1.656026 Rat_12_NODE_1995_length_1379_cov_2.216012
726	2	3.371	3.371	0.000	0.4574	0.0969654	Rat_14_NODE_1843_length_1129_cov_2.152700 Rat_12_NODE_2007_length_1376_cov_2.887207
727	2	2.417	2.417	4.042	0.2311	0.658454	Rat_15_NODE_1919_length_1149_cov_3.054845 Rat_12_NODE_2032_length_1364_cov_3.339190
728	3	2.735	8.205	0.000	0.5776	0.0296732	Rat_15_NODE_2184_length_1049_cov_1.414487 Rat_12_NODE_2077_length_1344_cov_2.194725 Rat_17_NODE_1138_length_1982_cov_2.981837
729	2	3.371	3.371	0.000	0.4574	0.0969654	Rat_7_NODE_2059_length_1147_cov_3.115385 Rat_12_NODE_2084_length_1342_cov_3.646465
730	2	27.49	27.49	0.000	0.8730	0.0969654	Rat_8_NODE_2009_length_1482_cov_4.088297 Rat_12_NODE_2127_length_1319_cov_2.805380
731	2	3.371	3.371	0.000	0.4574	0.0969654	Rat_1_NODE_899_length_1619_cov_1.765985 Rat_12_NODE_2158_length_1301_cov_4.738363
732	5	17.59	175.9	20.24	0.8533	0.00485039	Rat_14_NODE_247_length_6856_cov_4.185561 Rat_12_NODE_2178_length_1296_cov_2.167607 Rat_17_NODE_1433_length_1626_cov_3.236155 Rat_7_NODE_403_length_6233_cov_3.874555 Rat_8_NODE_268_length_7886_cov_4.505555
733	2	10.16	10.16	2.417	0.6129	0.110336	Rat_8_NODE_1360_length_2020_cov_2.670229 Rat_7_NODE_734_length_3391_cov_4.846523
734	2	6.523	6.523	0.000	0.6199	0.0969654	Rat_18_NODE_1255_length_2149_cov_2.707736 Rat_12_NODE_218_length_9102_cov_5.907594
735	2	3.371	3.371	0.000	0.4574	0.0969654	Rat_7_NODE_2020_length_1168_cov_2.079066 Rat_12_NODE_2195_length_1288_cov_2.351176
736	2	3.371	3.371	0.000	0.4574	0.0969654	Rat_18_NODE_1948_length_1596_cov_3.229072 Rat_12_NODE_2223_length_1272_cov_3.106820
737	3	6.775	20.32	7.074	0.6085	0.0360991	Rat_1_NODE_669_length_2063_cov_2.114044 Rat_12_NODE_2229_length_1271_cov_2.427632 Rat_18_NODE_3630_length_1045_cov_1.745455
738	3	8.112	24.34	22.26	0.4627	0.191367	Rat_8_NODE_725_length_3277_cov_5.116077 Rat_12_NODE_2231_length_1270_cov_3.248560 Rat_15_NODE_754_length_2359_cov_3.280816
739	2	7.477	7.477	0.000	0.6515	0.0969654	Rat_18_NODE_2859_length_1232_cov_1.738318 Rat_12_NODE_224_length_8888_cov_5.288011
740	2	24.00	24.00	20.12	0.4987	0.110336	Rat_2_NODE_520_length_3743_cov_3.971529 Rat_12_NODE_2280_length_1250_cov_2.253556
741	4	3.371	20.23	48.34	0.2642	0.997531	Rat_12_NODE_232_length_8623_cov_4.732726 Rat_3_NODE_1573_length_1943_cov_2.492055 Rat_7_NODE_816_length_2989_cov_4.294819 Rat_8_NODE_2591_length_1203_cov_2.315331
742	2	2.417	2.417	0.000	0.3767	0.0969654	Rat_12_NODE_2740_length_1096_cov_5.279539 Rat_12_NODE_2338_length_1224_cov_5.318221
743	2	12.16	12.16	0.000	0.7525	0.0969654	Rat_8_NODE_2049_length_1458_cov_1.791162 Rat_12_NODE_2354_length_1220_cov_2.957940
744	2	96.16	96.16	60.00	0.6004	0.110336	Rat_5_NODE_21_length_35971_cov_8.386513 Rat_1_NODE_6_length_78379_cov_17.247766
745	2	2.417	2.417	0.000	0.3767	0.0969654	Rat_18_NODE_1531_length_1857_cov_2.434517 Rat_12_NODE_2416_length_1194_cov_3.582968
746	4	3.371	20.23	0.000	0.7166	0.00656190	Rat_14_NODE_1863_length_1121_cov_4.598499 Rat_12_NODE_2461_length_1177_cov_1.610517 Rat_2_NODE_1614_length_1246_cov_2.685978 Rat_3_NODE_2802_length_1297_cov_2.263285
747	2	2.417	2.417	0.000	0.3767	0.0969654	Rat_18_NODE_2206_length_1475_cov_4.454930 Rat_12_NODE_2464_length_1176_cov_2.152542
748	2	8.356	8.356	6.472	0.4438	0.110336	Rat_7_NODE_1284_length_1851_cov_3.963808 Rat_12_NODE_2470_length_1174_cov_3.642538
749	2	2.417	2.417	0.000	0.3767	0.0969654	Rat_18_NODE_649_length_3605_cov_2.456620 Rat_12_NODE_2482_length_1171_cov_2.201613
750	2	9.754	9.754	0.000	0.7092	0.0969654	Rat_18_NODE_2761_length_1262_cov_2.503728 Rat_12_NODE_2567_length_1146_cov_3.208066
751	2	3.371	3.371	0.000	0.4574	0.0969654	Rat_18_NODE_3263_length_1122_cov_2.047798 Rat_12_NODE_2701_length_1108_cov_2.436847
752	2	9.560	9.560	0.000	0.7050	0.0969654	Rat_18_NODE_989_length_2575_cov_3.752778 Rat_12_NODE_2770_length_1090_cov_2.721739
753	2	3.371	3.371	0.000	0.4574	0.0969654	Rat_12_NODE_985_length_2445_cov_4.760251 Rat_12_NODE_2780_length_1087_cov_1.948643
754	2	3.371	3.371	0.000	0.4574	0.0969654	Rat_3_NODE_3696_length_1058_cov_1.954138 Rat_12_NODE_2786_length_1086_cov_2.109602
755	2	7.477	7.477	0.000	0.6515	0.0969654	Rat_17_NODE_268_length_6730_cov_3.964944 Rat_12_NODE_2805_length_1080_cov_2.336585
756	3	4.742	14.23	3.981	0.5877	0.0382613	Rat_18_NODE_479_length_4595_cov_6.920264 Rat_14_NODE_268_length_6328_cov_13.889686 Rat_7_NODE_334_length_7345_cov_8.504938
757	2	8.313	8.313	0.000	0.6752	0.0969654	Rat_18_NODE_2979_length_1197_cov_1.949212 Rat_12_NODE_296_length_6849_cov_4.775832
758	2	3.371	3.371	0.000	0.4574	0.0969654	Rat_8_NODE_487_length_4547_cov_3.313224 Rat_12_NODE_326_length_6213_cov_21.025171
759	2	7.074	7.074	0.000	0.6388	0.0969654	Rat_3_NODE_615_length_3506_cov_2.707911 Rat_12_NODE_350_length_5769_cov_5.553203
760	5	10.29	102.9	44.96	0.6518	0.0172268	Rat_12_NODE_392_length_5327_cov_5.931335 Rat_7_NODE_114_length_15791_cov_5.448271 Rat_13_NODE_650_length_2069_cov_2.667329 Rat_8_NODE_1007_length_2570_cov_5.900596 Rat_8_NODE_1179_length_2269_cov_5.610659
761	2	7.462	7.462	0.000	0.6510	0.0969654	Rat_3_NODE_2349_length_1458_cov_2.895225 Rat_12_NODE_397_length_5247_cov_5.089561
762	8	62.98	1763	908.7	0.6560	0.00192496	C11-R2-T1_NODE_2_length_15455_cov_5.044610 Rat_12_NODE_3_length_80714_cov_31.020828 Rat_15_NODE_62_length_13373_cov_5.446764 Rat_1_NODE_42_length_26705_cov_42.886492 Rat_14_NODE_168_length_11037_cov_13.539155 Rat_15_NODE_96_length_10603_cov_5.257300 Rat_18_NODE_85_length_15856_cov_5.203215 Rat_8_NODE_96_length_16028_cov_12.476992
763	3	34.68	104.0	170.4	0.3710	0.331260	Rat_17_NODE_260_length_6897_cov_5.775943 Rat_18_NODE_240_length_7813_cov_5.331658 Rat_6_NODE_157_length_7329_cov_4.849876
764	2	12.08	12.08	66.72	0.1459	0.658454	Rat_3_NODE_478_length_4101_cov_3.643599 Rat_8_NODE_103_length_15157_cov_53.880678
765	3	15.25	45.74	19.23	0.6444	0.0360991	Rat_8_NODE_157_length_11536_cov_35.245536 Rat_12_NODE_428_length_4873_cov_16.956413 Rat_8_NODE_382_length_5566_cov_27.779713
766	3	4.326	12.98	5.578	0.5285	0.0382613	Rat_7_NODE_236_length_9447_cov_4.339651 Rat_12_NODE_468_length_4572_cov_3.912774 Rat_8_NODE_391_length_5468_cov_5.482173
767	2	8.958	8.958	0.000	0.6913	0.0969654	Rat_18_NODE_548_length_4127_cov_2.906680 Rat_12_NODE_486_length_4415_cov_4.280505
768	2	7.560	7.560	0.000	0.6540	0.0969654	Rat_18_NODE_545_length_4147_cov_2.931085 Rat_12_NODE_519_length_4222_cov_3.945284
769	2	10.16	10.16	2.417	0.6129	0.110336	Rat_7_NODE_2221_length_1074_cov_2.323847 Rat_12_NODE_521_length_4215_cov_4.788221
770	3	25.88	77.63	111.7	0.3975	0.191367	Rat_14_NODE_264_length_6505_cov_4.270078 Rat_3_NODE_156_length_8809_cov_4.314485 Rat_7_NODE_168_length_12170_cov_6.037887
771	2	7.462	7.462	22.06	0.2226	0.658454	Rat_14_NODE_332_length_5188_cov_4.305085 Rat_8_NODE_181_length_10675_cov_4.673917
772	2	23.76	23.76	18.53	0.5133	0.0969654	Rat_18_NODE_381_length_5648_cov_3.222957 Rat_7_NODE_578_length_4478_cov_3.270631
773	2	26.16	26.16	29.33	0.4397	0.658454	Rat_17_NODE_120_length_13043_cov_7.173237 Rat_15_NODE_698_length_2499_cov_5.463175
774	2	15.10	15.10	35.45	0.2769	0.658454	Rat_2_NODE_231_length_8006_cov_4.889448 Rat_6_NODE_180_length_6491_cov_3.832194
775	3	1.611	4.834	0.000	0.4462	0.0296732	Rat_14_NODE_2195_length_1019_cov_2.629668 Rat_12_NODE_628_length_3615_cov_4.129775 Rat_3_NODE_1007_length_2562_cov_2.931791
776	2	9.074	9.074	0.000	0.6940	0.0969654	Rat_14_NODE_1332_length_1401_cov_2.476226 Rat_12_NODE_639_length_3546_cov_6.239473
777	3	30.74	92.23	50.02	0.6221	0.0360991	Rat_12_NODE_646_length_3510_cov_2.969320 Rat_7_NODE_941_length_2554_cov_4.133253 Rat_8_NODE_558_length_4082_cov_4.970946
778	2	2.417	2.417	0.000	0.3767	0.0969654	Rat_18_NODE_2451_length_1368_cov_3.507235 Rat_12_NODE_675_length_3354_cov_7.067293
779	3	11.45	34.35	73.50	0.3017	0.331260	Rat_15_NODE_1300_length_1551_cov_3.227941 Rat_12_NODE_676_length_3349_cov_4.232240 Rat_1_NODE_1170_length_1337_cov_2.113885
780	2	9.754	9.754	0.000	0.7092	0.0969654	Rat_8_NODE_671_length_3471_cov_4.161593 Rat_12_NODE_679_length_3342_cov_2.792516
781	3	11.73	35.19	0.000	0.8543	0.0318013	Rat_7_NODE_367_length_6773_cov_4.380024 Rat_12_NODE_706_length_3248_cov_3.505168 Rat_8_NODE_162_length_11432_cov_4.753098
782	4	10.36	62.13	47.89	0.5264	0.0902013	Rat_7_NODE_1075_length_2265_cov_45.975113 Rat_8_NODE_1239_length_2170_cov_3.359338 Rat_8_NODE_703_length_3364_cov_5.988818 Rat_9_NODE_561_length_2965_cov_29.035739
783	2	8.958	8.958	0.000	0.6913	0.0969654	Rat_8_NODE_635_length_3613_cov_4.265037 Rat_12_NODE_777_length_2953_cov_2.631470
784	3	9.223	27.67	8.958	0.6491	0.0360991	Rat_14_NODE_456_length_3617_cov_4.076642 Rat_12_NODE_780_length_2942_cov_3.435054 Rat_9_NODE_638_length_2651_cov_3.459553
785	3	4.981	14.94	8.958	0.4998	0.187913	Rat_7_NODE_548_length_4683_cov_3.718021 Rat_8_NODE_405_length_5377_cov_4.742578 Rat_7_NODE_929_length_2595_cov_3.800394
786	4	7.915	47.49	14.21	0.6814	0.0132594	Rat_2_NODE_398_length_5080_cov_4.647761 Rat_12_NODE_787_length_2927_cov_3.724582 Rat_5_NODE_110_length_9562_cov_5.039024 Rat_7_NODE_1180_length_2046_cov_4.040181
787	4	12.20	73.21	6.958	0.8303	0.0127901	Rat_14_NODE_408_length_4088_cov_4.161914 Rat_12_NODE_803_length_2859_cov_4.246790 Rat_16_NODE_200_length_4828_cov_3.594385 Rat_18_NODE_434_length_4995_cov_3.440688
788	2	19.30	19.30	0.000	0.8284	0.0969654	Rat_7_NODE_677_length_3679_cov_4.576435 Rat_12_NODE_864_length_2706_cov_4.218031
789	4	20.66	124.0	146.4	0.4454	0.156161	Rat_14_NODE_14_length_55556_cov_13.310607 Rat_12_NODE_86_length_18693_cov_9.038202 Rat_2_NODE_212_length_8652_cov_4.619867 Rat_17_NODE_107_length_14479_cov_6.452787
790	2	2.417	2.417	0.000	0.3767	0.0969654	Rat_8_NODE_965_length_2648_cov_3.199383 Rat_12_NODE_879_length_2657_cov_3.769408
791	4	12.35	74.10	61.10	0.5175	0.0561756	Rat_7_NODE_226_length_9872_cov_7.387287 Rat_15_NODE_494_length_3347_cov_3.190765 Rat_7_NODE_424_length_5927_cov_5.733992 Rat_6_NODE_329_length_4618_cov_3.979838
792	3	1.611	4.834	0.000	0.4462	0.0296732	Rat_18_NODE_743_length_3210_cov_3.821870 Rat_12_NODE_911_length_2583_cov_3.169699 Rat_8_NODE_1118_length_2368_cov_4.019455
793	3	2.735	8.205	0.000	0.5776	0.0296732	Rat_18_NODE_949_length_2650_cov_4.038536 Rat_12_NODE_915_length_2576_cov_3.419278 Rat_2_NODE_763_length_2510_cov_2.851731
794	2	19.30	19.30	0.000	0.8284	0.0969654	Rat_14_NODE_915_length_1798_cov_2.825014 Rat_12_NODE_959_length_2500_cov_4.007362
795	2	18.35	18.35	0.000	0.8210	0.0969654	Rat_9_NODE_1307_length_1571_cov_3.471636 Rat_12_NODE_992_length_2435_cov_4.205882
796	2	7.727	7.727	28.16	0.1937	0.658454	Rat_3_NODE_1193_length_2320_cov_3.884327 Rat_2_NODE_215_length_8536_cov_5.571631
797	2	2.417	2.417	0.000	0.3767	0.0969654	Rat_2_NODE_1897_length_1089_cov_2.829787 Rat_13_NODE_1050_length_1536_cov_3.024308
798	3	2.735	8.205	0.000	0.5776	0.0296732	Rat_14_NODE_1277_length_1437_cov_1.552098 Rat_13_NODE_1056_length_1530_cov_2.625763 Rat_18_NODE_2180_length_1493_cov_2.748957
799	2	2.417	2.417	0.000	0.3767	0.0969654	Rat_18_NODE_3336_length_1104_cov_3.604385 Rat_13_NODE_1075_length_1515_cov_2.732192
800	2	3.371	3.371	0.000	0.4574	0.0969654	Rat_18_NODE_2959_length_1202_cov_2.266783 Rat_13_NODE_1130_length_1476_cov_2.631246
801	2	2.417	2.417	0.000	0.3767	0.0969654	Rat_18_NODE_3708_length_1025_cov_4.253608 Rat_13_NODE_1131_length_1476_cov_2.543983
802	3	4.274	12.82	4.875	0.5411	0.0382613	Rat_13_NODE_1155_length_1463_cov_2.337358 Rat_18_NODE_442_length_4905_cov_5.138144 Rat_18_NODE_459_length_4733_cov_4.653057
803	2	2.417	2.417	0.000	0.3767	0.0969654	Rat_18_NODE_2017_length_1563_cov_3.367374 Rat_13_NODE_1172_length_1447_cov_2.211207
804	3	2.735	8.205	0.000	0.5776	0.0296732	Rat_18_NODE_3095_length_1164_cov_3.204689 Rat_13_NODE_1227_length_1408_cov_2.529194 Rat_18_NODE_3211_length_1134_cov_2.026877
805	2	2.417	2.417	0.000	0.3767	0.0969654	Rat_18_NODE_2275_length_1448_cov_3.600144 Rat_13_NODE_1260_length_1387_cov_2.363363
806	2	3.371	3.371	0.000	0.4574	0.0969654	Rat_18_NODE_2357_length_1405_cov_3.248148 Rat_13_NODE_1266_length_1384_cov_2.911211
807	2	8.162	8.162	2.241	0.5667	0.110336	Rat_14_NODE_1288_length_1430_cov_2.773818 Rat_13_NODE_1312_length_1352_cov_2.045490
808	2	3.371	3.371	0.000	0.4574	0.0969654	Rat_18_NODE_3671_length_1035_cov_3.362245 Rat_13_NODE_1319_length_1347_cov_2.739164
809	2	2.417	2.417	0.000	0.3767	0.0969654	Rat_18_NODE_2355_length_1406_cov_2.762398 Rat_13_NODE_1344_length_1334_cov_2.583268
810	3	2.735	8.205	0.000	0.5776	0.0296732	Rat_6_NODE_1263_length_1634_cov_3.651045 Rat_13_NODE_1372_length_1323_cov_2.129338 Rat_7_NODE_1379_length_1692_cov_3.585828
811	2	2.417	2.417	0.000	0.3767	0.0969654	Rat_18_NODE_3297_length_1116_cov_2.445806 Rat_13_NODE_1387_length_1313_cov_2.605723
812	2	8.666	8.666	0.000	0.6842	0.0969654	Rat_6_NODE_389_length_4126_cov_5.958978 Rat_13_NODE_138_length_9714_cov_6.893053
813	2	2.417	2.417	2.417	0.2736	0.308538	Rat_14_NODE_899_length_1821_cov_2.355040 Rat_13_NODE_1489_length_1253_cov_2.400668
814	2	3.371	3.371	0.000	0.4574	0.0969654	Rat_6_NODE_1814_length_1160_cov_9.433484 Rat_13_NODE_1518_length_1239_cov_4.256757
815	2	10.96	10.96	0.000	0.7326	0.0969654	Rat_18_NODE_2307_length_1433_cov_2.674165 Rat_13_NODE_1549_length_1220_cov_2.980258
816	3	3.371	10.11	0.000	0.6276	0.0234271	Rat_18_NODE_2445_length_1371_cov_2.800152 Rat_13_NODE_1596_length_1202_cov_2.775937 Rat_18_NODE_3831_length_1005_cov_2.428421
817	2	12.16	12.16	0.000	0.7525	0.0969654	Rat_8_NODE_1749_length_1661_cov_4.401619 Rat_13_NODE_1609_length_1198_cov_2.707787
818	3	3.371	10.11	0.000	0.6276	0.0234271	Rat_13_NODE_884_length_1718_cov_2.173181 Rat_13_NODE_1616_length_1197_cov_2.401926 Rat_18_NODE_3750_length_1019_cov_2.205394
819	2	3.371	3.371	0.000	0.4574	0.0969654	Rat_18_NODE_2370_length_1400_cov_2.453532 Rat_13_NODE_1697_length_1150_cov_2.664840
820	2	3.371	3.371	0.000	0.4574	0.0969654	Rat_18_NODE_3047_length_1178_cov_2.518255 Rat_13_NODE_1710_length_1145_cov_2.566972
821	2	2.417	2.417	0.000	0.3767	0.0969654	Rat_9_NODE_1608_length_1333_cov_2.474178 Rat_13_NODE_1720_length_1140_cov_1.966820
822	2	3.371	3.371	0.000	0.4574	0.0969654	Rat_18_NODE_1542_length_1848_cov_2.671500 Rat_13_NODE_1772_length_1120_cov_1.969014
823	3	9.752	29.26	6.666	0.6979	0.0382613	Rat_13_NODE_185_length_6572_cov_3.844560 Rat_5_NODE_127_length_8197_cov_7.824613 Rat_8_NODE_574_length_3995_cov_166.346701
824	2	3.371	3.371	0.000	0.4574	0.0969654	Rat_18_NODE_2602_length_1315_cov_2.723016 Rat_13_NODE_1901_length_1073_cov_3.530452
825	2	12.16	12.16	0.000	0.7525	0.0969654	Rat_15_NODE_804_length_2265_cov_3.423982 Rat_13_NODE_2098_length_1007_cov_3.473739
826	2	2.417	2.417	0.000	0.3767	0.0969654	Rat_18_NODE_3502_length_1068_cov_3.371175 Rat_13_NODE_2101_length_1006_cov_3.785489
827	3	10.98	32.95	34.35	0.4495	0.500000	Rat_17_NODE_515_length_3980_cov_4.861656 Rat_18_NODE_517_length_4306_cov_3.018584 Rat_14_NODE_640_length_2511_cov_4.345684
828	2	8.958	8.958	6.666	0.4565	0.110336	Rat_17_NODE_813_length_2707_cov_4.018100 Rat_14_NODE_526_length_3095_cov_4.097039
829	5	24.39	243.9	259.9	0.4747	0.0718360	Rat_13_NODE_34_length_30928_cov_4.790302 Rat_4_NODE_8_length_40985_cov_12.016150 Rat_6_NODE_88_length_11293_cov_5.734561 Rat_7_NODE_560_length_4625_cov_5.510503 Rat_7_NODE_932_length_2588_cov_4.254244
830	2	10.96	10.96	22.51	0.2925	0.658454	Rat_16_NODE_1404_length_1312_cov_2.541766 Rat_18_NODE_2810_length_1244_cov_2.973928
831	3	34.96	104.9	40.70	0.6919	0.0360991	Rat_6_NODE_83_length_11992_cov_5.089302 Rat_18_NODE_924_length_2706_cov_3.950962 Rat_7_NODE_702_length_3556_cov_3.676378
832	3	7.059	21.18	25.99	0.3983	0.328953	Rat_6_NODE_1666_length_1264_cov_6.197684 Rat_18_NODE_746_length_3204_cov_3.648460 Rat_7_NODE_1193_length_2018_cov_3.715741
833	2	24.00	24.00	0.000	0.8571	0.0969654	Rat_18_NODE_1232_length_2171_cov_3.152647 Rat_13_NODE_402_length_3074_cov_2.625704
834	2	8.958	8.958	0.000	0.6913	0.0969654	Rat_18_NODE_2182_length_1492_cov_2.116910 Rat_13_NODE_414_length_2984_cov_2.720382
835	2	2.417	2.417	0.000	0.3767	0.0969654	Rat_15_NODE_858_length_2169_cov_2.679281 Rat_13_NODE_424_length_2930_cov_3.046957
836	2	2.417	2.417	0.000	0.3767	0.0969654	Rat_18_NODE_3167_length_1142_cov_3.635695 Rat_13_NODE_434_length_2870_cov_3.020959
837	2	2.417	2.417	0.000	0.3767	0.0969654	Rat_18_NODE_963_length_2619_cov_9.223089 Rat_13_NODE_448_length_2780_cov_8.584587
838	3	3.371	10.11	0.000	0.6276	0.0234271	Rat_18_NODE_2786_length_1254_cov_3.000000 Rat_13_NODE_449_length_2780_cov_2.700917 Rat_18_NODE_977_length_2591_cov_2.897082
839	2	7.462	7.462	0.000	0.6510	0.0969654	Rat_18_NODE_2539_length_1337_cov_2.939938 Rat_13_NODE_497_length_2564_cov_3.764448
840	2	17.01	17.01	0.000	0.8096	0.0969654	Rat_18_NODE_424_length_5151_cov_6.177394 Rat_13_NODE_570_length_2285_cov_5.407623
841	2	2.417	2.417	0.000	0.3767	0.0969654	Rat_14_NODE_1324_length_1405_cov_1.768148 Rat_13_NODE_606_length_2164_cov_4.484116
842	2	10.96	10.96	15.80	0.3563	0.658454	Rat_15_NODE_1495_length_1395_cov_2.799254 Rat_2_NODE_1197_length_1626_cov_3.015277
843	2	10.96	10.96	30.10	0.2432	0.979387	Rat_17_NODE_1517_length_1525_cov_3.173469 Rat_2_NODE_1556_length_1282_cov_1.956805
844	2	2.417	2.417	11.78	0.1328	0.658454	Rat_2_NODE_1718_length_1180_cov_3.243556 Rat_8_NODE_2871_length_1109_cov_3.611006
845	2	20.43	20.43	9.630	0.5999	0.110336	Rat_7_NODE_146_length_13376_cov_5.266121 Rat_8_NODE_1133_length_2346_cov_4.118289
846	2	12.16	12.16	48.72	0.1875	0.984809	Rat_7_NODE_1617_length_1429_cov_3.769287 Rat_8_NODE_3046_length_1057_cov_3.292415
847	2	16.95	16.95	26.48	0.3574	0.110336	Rat_13_NODE_650_length_2069_cov_2.667329 Rat_8_NODE_1007_length_2570_cov_5.900596
848	3	14.49	43.48	40.44	0.4836	0.0404278	Rat_2_NODE_374_length_5401_cov_9.905537 Rat_13_NODE_757_length_1885_cov_4.780328 Rat_6_NODE_258_length_5312_cov_5.470801
849	2	9.754	9.754	0.000	0.7092	0.0969654	Rat_18_NODE_2601_length_1315_cov_2.755556 Rat_13_NODE_819_length_1791_cov_2.996544
850	4	10.96	65.75	33.51	0.6130	0.0132594	Rat_16_NODE_1153_length_1513_cov_3.434156 Rat_18_NODE_1695_length_1743_cov_2.800355 Rat_14_NODE_675_length_2373_cov_3.774806 Rat_18_NODE_377_length_5697_cov_3.427508
851	4	3.371	20.23	19.34	0.4253	0.00656190	Rat_13_NODE_843_length_1764_cov_3.467525 Rat_3_NODE_1725_length_1820_cov_3.543343 Rat_3_NODE_3292_length_1154_cov_1.942675 Rat_7_NODE_2190_length_1087_cov_2.189922
852	2	2.417	2.417	9.023	0.1565	0.933193	Rat_15_NODE_1705_length_1259_cov_2.645349 Rat_8_NODE_2857_length_1114_cov_1.805477
853	2	2.417	2.417	0.000	0.3767	0.0969654	Rat_18_NODE_1111_length_2354_cov_2.630709 Rat_13_NODE_988_length_1597_cov_4.278210
854	2	2.417	2.417	0.000	0.3767	0.0969654	Rat_18_NODE_3151_length_1148_cov_2.200366 Rat_13_NODE_991_length_1594_cov_2.648473
855	2	3.371	3.371	0.000	0.4574	0.0969654	Rat_3_NODE_1943_length_1680_cov_2.707692 Rat_14_NODE_1001_length_1683_cov_2.660934
856	2	2.417	2.417	0.000	0.3767	0.0969654	Rat_17_NODE_1500_length_1542_cov_3.215198 Rat_14_NODE_1009_length_1671_cov_3.120050
857	3	10.54	31.61	2.818	0.7819	0.0382613	Rat_18_NODE_617_length_3692_cov_3.298873 Rat_14_NODE_1019_length_1665_cov_2.283230 Rat_14_NODE_971_length_1718_cov_2.708960
858	2	17.91	17.91	48.49	0.2544	0.984809	Rat_17_NODE_1320_length_1752_cov_1.857985 Rat_8_NODE_1257_length_2147_cov_4.014340
859	2	2.417	2.417	0.000	0.3767	0.0969654	Rat_7_NODE_2328_length_1028_cov_2.633094 Rat_14_NODE_1122_length_1548_cov_2.704622
860	2	3.371	3.371	0.000	0.4574	0.0969654	Rat_17_NODE_1525_length_1516_cov_23.013689 Rat_14_NODE_1130_length_1541_cov_4.048452
861	3	2.735	8.205	0.000	0.5776	0.0296732	Rat_17_NODE_1356_length_1710_cov_3.705136 Rat_14_NODE_1190_length_1501_cov_4.695021 Rat_2_NODE_1209_length_1606_cov_2.909091
862	3	1.611	4.834	0.000	0.4462	0.0296732	Rat_17_NODE_1781_length_1311_cov_3.542994 Rat_14_NODE_1215_length_1478_cov_4.298665 Rat_2_NODE_1015_length_1882_cov_2.852764
863	2	8.958	8.958	20.24	0.2698	0.658454	Rat_18_NODE_1141_length_2309_cov_3.792369 Rat_14_NODE_1268_length_1440_cov_3.422383
864	6	6.220	93.30	91.26	0.4746	0.0224756	Rat_18_NODE_1079_length_2397_cov_30.798890 Rat_18_NODE_1504_length_1877_cov_4.212404 Rat_2_NODE_312_length_6259_cov_47.377660 Rat_3_NODE_394_length_4642_cov_41.817310 Rat_14_NODE_704_length_2275_cov_48.540090 Rat_9_NODE_217_length_5877_cov_30.853143
865	3	3.371	10.11	0.000	0.6276	0.0234271	Rat_16_NODE_787_length_1958_cov_2.930110 Rat_14_NODE_1280_length_1435_cov_3.377536 Rat_17_NODE_1178_length_1911_cov_4.123384
866	2	3.371	3.371	0.000	0.4574	0.0969654	Rat_18_NODE_2071_length_1534_cov_3.029750 Rat_14_NODE_1282_length_1432_cov_2.801017
867	2	2.417	2.417	0.000	0.3767	0.0969654	Rat_18_NODE_3337_length_1104_cov_2.277407 Rat_14_NODE_1321_length_1407_cov_1.702663
868	3	11.36	34.08	0.000	0.8503	0.0296732	Rat_3_NODE_2911_length_1264_cov_2.165426 Rat_14_NODE_1412_length_1355_cov_2.228462 Rat_7_NODE_2307_length_1037_cov_2.272912
869	3	2.735	8.205	0.000	0.5776	0.0296732	Rat_18_NODE_455_length_4791_cov_3.637458 Rat_14_NODE_1419_length_1347_cov_3.989938 Rat_2_NODE_1376_length_1436_cov_2.086894
870	3	5.707	17.12	13.62	0.4660	0.187913	Rat_17_NODE_561_length_3706_cov_2.781156 Rat_6_NODE_777_length_2464_cov_3.811955 Rat_8_NODE_498_length_4488_cov_5.635687
871	3	12.22	36.67	37.00	0.4603	0.0952151	Rat_17_NODE_679_length_3162_cov_4.400064 Rat_7_NODE_394_length_6365_cov_4.138827 Rat_8_NODE_620_length_3689_cov_5.644744
872	4	4.200	25.20	11.88	0.5590	0.0132594	Rat_2_NODE_765_length_2504_cov_4.894651 Rat_8_NODE_1110_length_2378_cov_2.700818 Rat_2_NODE_1263_length_1537_cov_2.769906 Rat_14_NODE_855_length_1907_cov_4.152268
873	2	7.870	7.870	0.000	0.6630	0.0969654	Rat_7_NODE_577_length_4486_cov_4.154593 Rat_14_NODE_1500_length_1298_cov_1.938053
874	2	8.356	8.356	0.000	0.6763	0.0969654	Rat_18_NODE_1309_length_2089_cov_2.659292 Rat_14_NODE_1608_length_1246_cov_2.720403
875	2	2.417	2.417	0.000	0.3767	0.0969654	Rat_16_NODE_1475_length_1275_cov_1.716393 Rat_14_NODE_1618_length_1237_cov_2.397631
876	6	21.97	329.5	83.13	0.7760	0.00249906	Rat_17_NODE_181_length_9014_cov_3.927894 Rat_14_NODE_170_length_10790_cov_11.431672 Rat_2_NODE_649_length_2978_cov_5.048238 Rat_3_NODE_148_length_9273_cov_5.137015 Rat_7_NODE_214_length_10219_cov_5.753935 Rat_7_NODE_546_length_4715_cov_3.357940
877	3	5.972	17.92	30.35	0.3301	0.328953	Rat_3_NODE_488_length_4077_cov_4.267777 Rat_8_NODE_779_length_3158_cov_3.350628 Rat_2_NODE_531_length_3664_cov_4.665558
878	2	12.16	12.16	0.000	0.7525	0.0969654	Rat_18_NODE_2964_length_1201_cov_2.576789 Rat_14_NODE_1732_length_1174_cov_2.123324
879	2	3.371	3.371	0.000	0.4574	0.0969654	Rat_9_NODE_2109_length_1054_cov_1.832833 Rat_14_NODE_1735_length_1173_cov_2.506261
880	2	3.371	3.371	0.000	0.4574	0.0969654	Rat_18_NODE_2448_length_1370_cov_2.942966 Rat_14_NODE_1745_length_1169_cov_3.298025
881	8	12.81	358.7	132.1	0.7078	0.00134132	Rat_2_NODE_256_length_7509_cov_4.992487 Rat_14_NODE_175_length_10337_cov_3.658140 Rat_3_NODE_161_length_8651_cov_4.226268 Rat_6_NODE_39_length_22586_cov_23.967911 Rat_2_NODE_224_length_8147_cov_4.880376 Rat_14_NODE_280_length_6090_cov_4.356255 Rat_7_NODE_234_length_9506_cov_5.832187 Rat_8_NODE_420_length_5191_cov_4.632204
882	2	12.16	12.16	0.000	0.7525	0.0969654	Rat_18_NODE_3076_length_1171_cov_2.134409 Rat_14_NODE_1912_length_1102_cov_2.065903
883	3	2.735	8.205	0.000	0.5776	0.0296732	Rat_4_NODE_991_length_1559_cov_3.018617 Rat_14_NODE_1953_length_1086_cov_2.528613 Rat_8_NODE_1795_length_1624_cov_5.091778
884	3	3.371	10.11	0.000	0.6276	0.0234271	Rat_2_NODE_805_length_2384_cov_3.418205 Rat_14_NODE_1955_length_1086_cov_2.193986 Rat_8_NODE_2229_length_1374_cov_3.129644
885	2	2.417	2.417	0.000	0.3767	0.0969654	Rat_7_NODE_2009_length_1172_cov_2.664279 Rat_14_NODE_1963_length_1084_cov_2.517007
886	3	2.735	8.205	4.834	0.4310	0.0360991	Rat_18_NODE_2745_length_1268_cov_2.944765 Rat_14_NODE_1987_length_1079_cov_1.895508 Rat_1_NODE_1634_length_1076_cov_1.697356
887	2	16.50	16.50	28.89	0.3341	0.658454	Rat_14_NODE_199_length_8982_cov_3.876554 Rat_17_NODE_578_length_3616_cov_3.790508
888	2	3.371	3.371	0.000	0.4574	0.0969654	Rat_2_NODE_2002_length_1045_cov_2.429293 Rat_14_NODE_2017_length_1069_cov_3.114398
889	2	3.371	3.371	0.000	0.4574	0.0969654	Rat_8_NODE_3104_length_1040_cov_2.787817 Rat_14_NODE_2033_length_1064_cov_3.102081
890	2	10.96	10.96	16.91	0.3438	0.658454	Rat_16_NODE_315_length_3532_cov_2.807305 Rat_17_NODE_1058_length_2135_cov_3.978846
891	2	10.96	10.96	61.23	0.1438	0.979387	Rat_17_NODE_1318_length_1754_cov_3.339023 Rat_18_NODE_2704_length_1281_cov_2.960033
892	2	24.00	24.00	63.45	0.2624	0.658454	Rat_7_NODE_252_length_8989_cov_6.116857 Rat_2_NODE_396_length_5101_cov_4.206104
893	4	5.562	33.37	27.90	0.4818	0.0551051	Rat_14_NODE_211_length_8465_cov_3.854697 Rat_7_NODE_329_length_7389_cov_6.037906 Rat_4_NODE_357_length_3606_cov_3.911574 Rat_2_NODE_634_length_3092_cov_4.213698
894	2	2.417	2.417	0.000	0.3767	0.0969654	Rat_3_NODE_3630_length_1074_cov_1.812561 Rat_14_NODE_2127_length_1037_cov_1.305499
895	2	3.371	3.371	0.000	0.4574	0.0969654	Rat_3_NODE_3464_length_1111_cov_2.323864 Rat_14_NODE_2231_length_1011_cov_3.170502
896	2	3.371	3.371	0.000	0.4574	0.0969654	Rat_8_NODE_1688_length_1707_cov_3.662228 Rat_14_NODE_2234_length_1009_cov_2.009434
897	2	8.666	8.666	0.000	0.6842	0.0969654	Rat_3_NODE_1683_length_1849_cov_2.809365 Rat_14_NODE_227_length_7464_cov_7.213389
898	3	9.977	29.93	68.89	0.2855	0.668740	Rat_14_NODE_237_length_7277_cov_4.240238 Rat_3_NODE_247_length_6602_cov_6.283336 Rat_8_NODE_329_length_6489_cov_4.621231
899	5	26.67	266.7	417.8	0.3840	0.201698	Rat_14_NODE_78_length_23568_cov_11.409518 Rat_14_NODE_59_length_29565_cov_7.573263 Rat_17_NODE_155_length_10384_cov_5.851002 Rat_17_NODE_251_length_7136_cov_3.402909 Rat_7_NODE_280_length_8233_cov_5.607239
900	2	60.73	60.73	30.83	0.6355	0.110336	Rat_4_NODE_86_length_10231_cov_6.349941 Rat_17_NODE_264_length_6796_cov_8.002819
901	3	17.59	52.77	24.20	0.6360	0.0404278	Rat_7_NODE_320_length_7583_cov_6.302338 Rat_6_NODE_318_length_4717_cov_3.424925 Rat_2_NODE_408_length_4995_cov_4.546964
902	2	10.96	10.96	19.27	0.3201	0.110336	Rat_7_NODE_735_length_3385_cov_6.240841 Rat_8_NODE_618_length_3700_cov_5.552263
903	4	17.16	102.9	96.15	0.4971	0.0151914	Rat_2_NODE_224_length_8147_cov_4.880376 Rat_14_NODE_280_length_6090_cov_4.356255 Rat_7_NODE_234_length_9506_cov_5.832187 Rat_8_NODE_420_length_5191_cov_4.632204
904	4	3.851	23.11	0.000	0.7428	0.0105353	Rat_17_NODE_255_length_7031_cov_3.641915 Rat_14_NODE_295_length_5729_cov_4.406944 Rat_16_NODE_314_length_3538_cov_2.978754 Rat_14_NODE_522_length_3116_cov_3.058478
905	3	10.94	32.83	8.004	0.7010	0.0382613	Rat_7_NODE_136_length_14000_cov_5.186590 Rat_14_NODE_319_length_5324_cov_3.504270 Rat_8_NODE_466_length_4713_cov_5.214255
906	2	27.49	27.49	0.000	0.8730	0.0969654	Rat_16_NODE_208_length_4780_cov_3.035132 Rat_14_NODE_324_length_5259_cov_4.218870
907	2	2.417	2.417	2.417	0.2736	0.308538	Rat_7_NODE_2087_length_1128_cov_2.281454 Rat_8_NODE_825_length_3009_cov_4.808057
908	2	16.95	16.95	55.41	0.2220	0.979387	Rat_14_NODE_336_length_5093_cov_3.835252 Rat_17_NODE_368_length_5180_cov_4.547512
909	5	13.64	136.4	223.5	0.3687	0.200263	Rat_15_NODE_40_length_16245_cov_5.009389 Rat_8_NODE_185_length_10463_cov_4.632879 Rat_14_NODE_443_length_3684_cov_3.687517 Rat_18_NODE_886_length_2822_cov_3.234911 Rat_7_NODE_415_length_6039_cov_4.326872
910	4	8.429	50.58	54.13	0.4487	0.233913	Rat_8_NODE_99_length_15549_cov_5.510907 Rat_2_NODE_132_length_13700_cov_4.530304 Rat_18_NODE_448_length_4854_cov_3.391748 Rat_8_NODE_446_length_4921_cov_4.287505
911	2	17.91	17.91	0.000	0.8174	0.0969654	Rat_17_NODE_395_length_4933_cov_3.176507 Rat_14_NODE_346_length_4961_cov_3.638402
912	8	12.25	342.9	177.3	0.6394	0.000973763	Rat_14_NODE_34_length_38728_cov_12.867737 Rat_17_NODE_564_length_3697_cov_3.626030 Rat_7_NODE_195_length_10947_cov_6.905252 Rat_8_NODE_115_length_14203_cov_4.931227 Rat_14_NODE_363_length_4638_cov_3.787475 Rat_2_NODE_102_length_16723_cov_5.628210 Rat_7_NODE_285_length_8180_cov_3.857600 Rat_8_NODE_209_length_9582_cov_5.778419
913	2	2.417	2.417	4.771	0.2160	0.658454	Rat_17_NODE_453_length_4464_cov_4.039011 Rat_2_NODE_732_length_2626_cov_3.157915
914	2	2.417	2.417	4.771	0.2160	0.658454	Rat_18_NODE_1342_length_2049_cov_3.336008 Rat_8_NODE_2466_length_1255_cov_2.178333
915	4	10.38	62.29	42.30	0.5532	0.150261	Rat_3_NODE_622_length_3484_cov_3.467483 Rat_16_NODE_610_length_2293_cov_2.716265 Rat_8_NODE_1591_length_1792_cov_3.499136 Rat_8_NODE_922_length_2751_cov_4.513353
916	4	18.61	111.7	102.6	0.5024	0.0151914	Rat_14_NODE_370_length_4493_cov_3.947724 Rat_3_NODE_270_length_6106_cov_4.188399 Rat_7_NODE_474_length_5391_cov_5.395802 Rat_8_NODE_378_length_5631_cov_4.021521
917	7	4.843	101.7	66.13	0.5593	0.00351780	Rat_3_NODE_622_length_3484_cov_3.467483 Rat_14_NODE_375_length_4406_cov_3.829464 Rat_17_NODE_349_length_5317_cov_4.067655 Rat_18_NODE_221_length_8284_cov_3.992344 Rat_16_NODE_610_length_2293_cov_2.716265 Rat_8_NODE_1591_length_1792_cov_3.499136 Rat_8_NODE_922_length_2751_cov_4.513353
918	4	3.194	19.16	21.93	0.3903	0.232562	Rat_14_NODE_416_length_4012_cov_4.084913 Rat_8_NODE_610_length_3747_cov_5.951246 Rat_6_NODE_972_length_2056_cov_2.562219 Rat_8_NODE_975_length_2635_cov_4.880620
919	6	4.449	66.74	84.55	0.4087	0.0327761	Rat_14_NODE_416_length_4012_cov_4.084913 Rat_2_NODE_111_length_15592_cov_4.724786 Rat_8_NODE_610_length_3747_cov_5.951246 Rat_18_NODE_315_length_6452_cov_4.044396 Rat_7_NODE_361_length_6948_cov_5.557812 Rat_4_NODE_150_length_6352_cov_3.758933
920	3	9.646	28.94	24.50	0.4868	0.191367	Rat_17_NODE_1012_length_2221_cov_3.526316 Rat_14_NODE_437_length_3742_cov_3.882289 Rat_17_NODE_299_length_6092_cov_3.973000
921	6	11.54	173.1	36.31	0.7818	0.00238591	Rat_17_NODE_307_length_5983_cov_6.222672 Rat_14_NODE_451_length_3649_cov_4.720089 Rat_18_NODE_266_length_7358_cov_6.284814 Rat_18_NODE_552_length_4091_cov_3.742319 Rat_2_NODE_190_length_9555_cov_4.250316 Rat_7_NODE_298_length_7965_cov_5.463970
922	4	9.560	57.36	8.162	0.7802	0.0127901	Rat_18_NODE_1395_length_1985_cov_4.460104 Rat_14_NODE_457_length_3617_cov_4.039023 Rat_2_NODE_815_length_2367_cov_3.051038 Rat_7_NODE_836_length_2907_cov_6.520337
923	2	12.16	12.16	0.000	0.7525	0.0969654	Rat_18_NODE_2200_length_1480_cov_2.709474 Rat_14_NODE_458_length_3603_cov_3.348929
924	5	14.81	148.1	52.26	0.7041	0.00570602	Rat_18_NODE_574_length_3962_cov_4.072690 Rat_14_NODE_460_length_3576_cov_3.335132 Rat_3_NODE_1449_length_2047_cov_2.484438 Rat_3_NODE_334_length_5267_cov_3.755372 Rat_7_NODE_1846_length_1267_cov_3.104785
925	3	17.55	52.64	0.000	0.8977	0.0318013	Rat_16_NODE_491_length_2623_cov_3.115654 Rat_14_NODE_461_length_3551_cov_4.142449 Rat_17_NODE_484_length_4166_cov_4.342496
926	3	11.42	34.27	9.754	0.6851	0.0382613	Rat_17_NODE_676_length_3171_cov_3.722721 Rat_18_NODE_235_length_7912_cov_3.922617 Rat_7_NODE_485_length_5279_cov_3.426876
927	2	8.958	8.958	0.000	0.6913	0.0969654	Rat_17_NODE_1307_length_1767_cov_4.341121 Rat_14_NODE_480_length_3393_cov_3.576992
928	2	17.91	17.91	47.13	0.2594	0.658454	Rat_17_NODE_1707_length_1366_cov_2.868802 Rat_1_NODE_904_length_1613_cov_1.486521
929	2	10.16	10.16	0.000	0.7176	0.0969654	Rat_17_NODE_272_length_6587_cov_4.019443 Rat_14_NODE_499_length_3270_cov_3.414308
930	6	10.59	158.8	131.8	0.5247	0.00253743	Rat_18_NODE_1203_length_2219_cov_3.527264 Rat_14_NODE_508_length_3215_cov_3.081013 Rat_8_NODE_303_length_7004_cov_4.954382 Rat_9_NODE_297_length_4676_cov_5.928587 Rat_17_NODE_660_length_3220_cov_2.555134 Rat_17_NODE_650_length_3239_cov_4.273241
931	2	2.417	2.417	2.611	0.2677	0.658454	Rat_17_NODE_2108_length_1102_cov_4.230181 Rat_14_NODE_531_length_3075_cov_3.319868
932	2	43.49	43.49	0.000	0.9158	0.0969654	Rat_17_NODE_823_length_2669_cov_3.821347 Rat_14_NODE_544_length_2977_cov_3.811431
933	2	6.472	6.472	0.000	0.6180	0.0969654	Rat_17_NODE_1358_length_1704_cov_3.560340 Rat_14_NODE_558_length_2880_cov_4.250973
934	2	10.96	10.96	0.000	0.7326	0.0969654	Rat_7_NODE_1131_length_2136_cov_3.882749 Rat_14_NODE_560_length_2865_cov_2.740569
935	2	17.61	17.61	0.000	0.8149	0.0969654	Rat_17_NODE_203_length_8294_cov_5.112514 Rat_14_NODE_562_length_2860_cov_3.632442
936	2	2.417	2.417	7.040	0.1796	0.658454	Rat_16_NODE_1601_length_1211_cov_2.101211 Rat_14_NODE_563_length_2858_cov_4.257938
937	2	2.417	2.417	0.000	0.3767	0.0969654	Rat_18_NODE_999_length_2535_cov_4.429435 Rat_14_NODE_594_length_2676_cov_2.451354
938	2	3.371	3.371	0.000	0.4574	0.0969654	Rat_18_NODE_2966_length_1200_cov_3.334498 Rat_14_NODE_596_length_2671_cov_3.967508
939	2	18.35	18.35	69.87	0.1990	0.979387	Rat_7_NODE_705_length_3543_cov_3.776376 Rat_8_NODE_540_length_4217_cov_4.158578
940	2	3.371	3.371	0.000	0.4574	0.0969654	Rat_7_NODE_1565_length_1486_cov_2.948288 Rat_14_NODE_619_length_2561_cov_2.593376
941	2	2.417	2.417	0.000	0.3767	0.0969654	Rat_18_NODE_1246_length_2163_cov_3.337287 Rat_14_NODE_620_length_2555_cov_4.258400
942	2	3.371	3.371	0.000	0.4574	0.0969654	Rat_18_NODE_1516_length_1867_cov_3.363135 Rat_14_NODE_630_length_2530_cov_3.964444
943	2	12.16	12.16	10.26	0.4603	0.0969654	Rat_2_NODE_889_length_2151_cov_2.990458 Rat_3_NODE_1281_length_2218_cov_3.654184
944	2	2.417	2.417	0.000	0.3767	0.0969654	Rat_17_NODE_990_length_2252_cov_3.673191 Rat_14_NODE_691_length_2312_cov_3.947275
945	3	9.094	27.28	28.07	0.4447	0.0404278	Rat_3_NODE_394_length_4642_cov_41.817310 Rat_14_NODE_704_length_2275_cov_48.540090 Rat_9_NODE_217_length_5877_cov_30.853143
946	3	5.506	16.52	0.000	0.7335	0.0318013	Rat_9_NODE_894_length_2056_cov_6.290355 Rat_14_NODE_707_length_2273_cov_2.383679 Rat_16_NODE_805_length_1928_cov_2.499733
947	2	12.16	12.16	4.834	0.5793	0.0969654	Rat_14_NODE_712_length_2243_cov_4.164077 Rat_18_NODE_1058_length_2433_cov_2.551304
948	3	5.707	17.12	0.000	0.7405	0.0318013	Rat_7_NODE_729_length_3403_cov_3.459677 Rat_14_NODE_716_length_2214_cov_4.794349 Rat_9_NODE_637_length_2652_cov_2.735849
949	2	3.371	3.371	0.000	0.4574	0.0969654	Rat_5_NODE_617_length_1639_cov_3.652146 Rat_14_NODE_729_length_2194_cov_3.718560
950	2	3.371	3.371	0.000	0.4574	0.0969654	Rat_7_NODE_1699_length_1363_cov_2.996942 Rat_14_NODE_753_length_2138_cov_7.768123
951	3	2.735	8.205	0.000	0.5776	0.0296732	Rat_18_NODE_1164_length_2277_cov_2.514401 Rat_14_NODE_754_length_2138_cov_3.610658 Rat_8_NODE_840_length_2957_cov_4.736044
952	2	2.417	2.417	0.000	0.3767	0.0969654	Rat_2_NODE_912_length_2110_cov_2.918248 Rat_14_NODE_763_length_2109_cov_2.681597
953	2	3.371	3.371	4.834	0.2762	0.0969654	Rat_17_NODE_1858_length_1254_cov_3.175146 Rat_5_NODE_900_length_1246_cov_2.062133
954	2	49.42	49.42	54.87	0.4564	0.110336	Rat_3_NODE_122_length_10270_cov_5.215761 Rat_6_NODE_107_length_10046_cov_4.093784
955	5	1.787	17.87	0.000	0.6412	0.00325085	Rat_16_NODE_809_length_1919_cov_4.185086 Rat_14_NODE_861_length_1897_cov_3.900109 Rat_17_NODE_1399_length_1661_cov_5.465753 Rat_6_NODE_617_length_2924_cov_4.317184 Rat_7_NODE_896_length_2720_cov_10.806004
956	2	19.30	19.30	0.000	0.8284	0.0969654	Rat_18_NODE_1749_length_1710_cov_3.212689 Rat_14_NODE_871_length_1876_cov_3.375069
957	3	3.371	10.11	14.50	0.3303	0.0234271	Rat_15_NODE_1841_length_1183_cov_2.848404 Rat_14_NODE_879_length_1862_cov_3.758163 Rat_8_NODE_1196_length_2242_cov_5.479195
958	6	6.350	95.25	60.72	0.5671	0.0150289	Rat_7_NODE_460_length_5496_cov_5.017460 Rat_7_NODE_672_length_3716_cov_7.698989 Rat_4_NODE_180_length_5499_cov_3.696363 Rat_17_NODE_526_length_3910_cov_4.280415 Rat_2_NODE_610_length_3167_cov_4.246465 Rat_7_NODE_1031_length_2371_cov_4.835924
959	2	2.417	2.417	0.000	0.3767	0.0969654	Rat_16_NODE_952_length_1736_cov_2.416419 Rat_14_NODE_930_length_1772_cov_1.755387
960	2	2.417	2.417	0.000	0.3767	0.0969654	Rat_2_NODE_983_length_1946_cov_3.383395 Rat_14_NODE_937_length_1765_cov_3.970760
961	2	3.371	3.371	0.000	0.4574	0.0969654	Rat_17_NODE_1308_length_1766_cov_3.748685 Rat_14_NODE_943_length_1761_cov_3.682298
962	2	2.417	2.417	0.000	0.3767	0.0969654	Rat_8_NODE_2580_length_1206_cov_3.652476 Rat_14_NODE_945_length_1758_cov_2.221374
963	3	2.735	8.205	0.000	0.5776	0.0296732	Rat_18_NODE_2380_length_1394_cov_3.228529 Rat_14_NODE_952_length_1750_cov_1.646608 Rat_7_NODE_1036_length_2361_cov_4.503903
964	2	9.754	9.754	0.000	0.7092	0.0969654	Rat_2_NODE_1169_length_1660_cov_5.149533 Rat_14_NODE_966_length_1731_cov_8.262530
965	2	3.371	3.371	0.000	0.4574	0.0969654	Rat_16_NODE_904_length_1800_cov_2.867049 Rat_14_NODE_999_length_1683_cov_3.374079
966	2	3.371	3.371	0.000	0.4574	0.0969654	Rat_18_NODE_3304_length_1114_cov_2.733711 Rat_15_NODE_1020_length_1905_cov_3.469730
967	2	3.371	3.371	0.000	0.4574	0.0969654	Rat_16_NODE_906_length_1793_cov_3.741657 Rat_15_NODE_1108_length_1783_cov_2.048032
968	2	10.96	10.96	67.60	0.1327	0.979387	Rat_18_NODE_2491_length_1354_cov_2.457275 Rat_15_NODE_1161_length_1720_cov_5.351952
969	2	8.004	8.004	0.000	0.6668	0.0969654	Rat_17_NODE_403_length_4837_cov_5.608114 Rat_15_NODE_1167_length_1708_cov_3.208711
970	2	2.417	2.417	4.834	0.2148	0.658454	Rat_2_NODE_1481_length_1336_cov_7.430913 Rat_9_NODE_1240_length_1635_cov_5.808228
971	2	12.16	12.16	4.834	0.5793	0.0969654	Rat_15_NODE_1214_length_1646_cov_2.800754 Rat_9_NODE_1098_length_1765_cov_7.273684
972	2	7.040	7.040	0.000	0.6377	0.0969654	Rat_17_NODE_253_length_7050_cov_5.848034 Rat_15_NODE_1230_length_1620_cov_4.173163
973	2	19.30	19.30	0.000	0.8284	0.0969654	Rat_3_NODE_1236_length_2273_cov_3.844004 Rat_15_NODE_1386_length_1478_cov_1.475755
974	2	10.96	10.96	0.000	0.7326	0.0969654	Rat_1_NODE_1032_length_1460_cov_2.575089 Rat_15_NODE_1482_length_1405_cov_3.059259
975	2	3.371	3.371	0.000	0.4574	0.0969654	Rat_8_NODE_2097_length_1440_cov_2.605776 Rat_15_NODE_1618_length_1311_cov_3.708599
976	2	10.96	10.96	0.000	0.7326	0.0969654	Rat_17_NODE_2037_length_1134_cov_2.221501 Rat_15_NODE_1679_length_1279_cov_3.160948
977	2	9.560	9.560	0.000	0.7050	0.0969654	Rat_17_NODE_189_length_8813_cov_4.854761 Rat_15_NODE_1706_length_1259_cov_2.181063
978	2	18.35	18.35	0.000	0.8210	0.0969654	Rat_17_NODE_900_length_2468_cov_4.252383 Rat_15_NODE_1787_length_1212_cov_3.260156
979	2	12.16	12.16	4.834	0.5793	0.0969654	Rat_18_NODE_3169_length_1142_cov_2.230911 Rat_15_NODE_1922_length_1148_cov_3.635865
980	2	3.371	3.371	0.000	0.4574	0.0969654	Rat_2_NODE_1372_length_1439_cov_2.912572 Rat_15_NODE_1939_length_1142_cov_1.917203
981	2	25.94	25.94	70.84	0.2574	0.979387	Rat_18_NODE_1755_length_1705_cov_2.587273 Rat_9_NODE_1181_length_1687_cov_2.851103
982	2	13.92	13.92	0.000	0.7768	0.0969654	Rat_17_NODE_380_length_5069_cov_4.377343 Rat_15_NODE_341_length_4460_cov_2.834960
983	2	15.67	15.67	11.47	0.5032	0.110336	Rat_2_NODE_339_length_5815_cov_4.178646 Rat_8_NODE_984_length_2622_cov_2.835995
984	2	39.07	39.07	11.47	0.7164	0.110336	Rat_15_NODE_402_length_3943_cov_3.953447 Rat_3_NODE_388_length_4678_cov_4.422886
985	2	6.958	6.958	0.000	0.6350	0.0969654	Rat_8_NODE_1207_length_2219_cov_2.450555 Rat_15_NODE_431_length_3723_cov_3.729553
986	7	1.692	35.53	90.05	0.2546	0.256750	Rat_17_NODE_1158_length_1939_cov_2.959130 Rat_15_NODE_434_length_3713_cov_6.011482 Rat_8_NODE_1189_length_2249_cov_3.945305 Rat_17_NODE_1502_length_1540_cov_2.660606 Rat_16_NODE_1425_length_1298_cov_2.568785 Rat_17_NODE_2085_length_1110_cov_2.544076 Rat_8_NODE_1980_length_1499_cov_3.315097
987	2	6.666	6.666	3.981	0.4551	0.110336	Rat_17_NODE_1039_length_2173_cov_1.844665 Rat_15_NODE_453_length_3566_cov_3.597266
988	2	10.96	10.96	0.000	0.7326	0.0969654	Rat_8_NODE_1359_length_2021_cov_2.511190 Rat_15_NODE_499_length_3319_cov_3.626838
989	3	35.17	105.5	193.1	0.3464	0.500000	Rat_2_NODE_23_length_42787_cov_11.195661 Rat_7_NODE_15_length_51047_cov_22.090936 Rat_8_NODE_318_length_6660_cov_6.355791
990	3	195.9	587.7	180.7	0.7589	0.0404278	Rat_15_NODE_4_length_64874_cov_60.452861 Rat_7_NODE_106_length_16672_cov_7.927484 Rat_9_NODE_17_length_35895_cov_5.920006
991	2	10.96	10.96	4.834	0.5537	0.110336	Rat_9_NODE_811_length_2203_cov_3.670857 Rat_15_NODE_610_length_2810_cov_4.060980
992	2	2.417	2.417	7.251	0.1768	0.658454	Rat_18_NODE_3542_length_1061_cov_2.339960 Rat_8_NODE_2359_length_1303_cov_3.062500
993	2	17.61	17.61	66.57	0.1997	0.658454	Rat_17_NODE_461_length_4423_cov_2.511905 Rat_8_NODE_1039_length_2521_cov_2.545418
994	2	12.16	12.16	4.834	0.5793	0.0969654	Rat_15_NODE_656_length_2626_cov_3.757682 Rat_8_NODE_1509_length_1861_cov_3.308416
995	2	3.371	3.371	24.17	0.1069	0.984809	Rat_7_NODE_1728_length_1343_cov_3.431677 Rat_9_NODE_1239_length_1636_cov_3.271347
996	2	19.30	19.30	0.000	0.8284	0.0969654	Rat_1_NODE_735_length_1926_cov_2.232496 Rat_15_NODE_730_length_2413_cov_2.660305
997	2	2.417	2.417	4.042	0.2311	0.658454	Rat_15_NODE_757_length_2352_cov_3.615586 Rat_9_NODE_2203_length_1020_cov_2.748187
998	2	2.417	2.417	0.000	0.3767	0.0969654	Rat_17_NODE_1275_length_1801_cov_6.969072 Rat_15_NODE_834_length_2204_cov_3.468125
999	3	6.775	20.32	8.162	0.5893	0.0360991	Rat_15_NODE_864_length_2156_cov_3.232270 Rat_7_NODE_2405_length_1002_cov_2.274551 Rat_8_NODE_2210_length_1384_cov_1.945071
1000	2	2.417	2.417	0.000	0.3767	0.0969654	Rat_2_NODE_1271_length_1528_cov_2.186015 Rat_15_NODE_883_length_2118_cov_3.167717
1001	3	2.735	8.205	2.417	0.4936	0.0360991	Rat_7_NODE_804_length_3033_cov_3.239087 Rat_2_NODE_1416_length_1404_cov_3.074129 Rat_17_NODE_2198_length_1061_cov_2.703777
1002	3	2.735	8.205	0.000	0.5776	0.0296732	Rat_17_NODE_1027_length_2191_cov_3.545880 Rat_15_NODE_922_length_2071_cov_4.403770 Rat_18_NODE_2490_length_1354_cov_2.706697
1003	5	3.678	36.78	0.000	0.7862	0.00325085	Rat_17_NODE_1432_length_1627_cov_2.797074 Rat_15_NODE_971_length_1990_cov_3.804134 Rat_7_NODE_1095_length_2215_cov_4.104630 Rat_7_NODE_1478_length_1580_cov_2.223607 Rat_8_NODE_1066_length_2472_cov_3.369053
1004	2	3.371	3.371	0.000	0.4574	0.0969654	Rat_17_NODE_1510_length_1535_cov_3.960811 Rat_16_NODE_1026_length_1652_cov_2.619286
1005	4	9.618	57.71	9.754	0.7647	0.0132594	Rat_17_NODE_441_length_4529_cov_4.451051 Rat_16_NODE_1048_length_1631_cov_3.274112 Rat_18_NODE_826_length_2976_cov_3.580281 Rat_7_NODE_910_length_2669_cov_5.249809
1006	3	6.373	19.12	0.000	0.7611	0.0318013	Rat_2_NODE_568_length_3417_cov_3.147829 Rat_16_NODE_1073_length_1592_cov_4.159401 Rat_17_NODE_592_length_3517_cov_4.990179
1007	2	2.417	2.417	0.000	0.3767	0.0969654	Rat_9_NODE_799_length_2235_cov_8.387156 Rat_16_NODE_1177_length_1484_cov_4.012596
1008	2	2.417	2.417	0.000	0.3767	0.0969654	Rat_6_NODE_1546_length_1349_cov_3.394127 Rat_16_NODE_1224_length_1443_cov_3.300432
1009	2	10.96	10.96	0.000	0.7326	0.0969654	Rat_8_NODE_1617_length_1766_cov_2.389831 Rat_16_NODE_1278_length_1402_cov_1.264291
1010	2	3.371	3.371	4.834	0.2762	0.0969654	Rat_17_NODE_1502_length_1540_cov_2.660606 Rat_16_NODE_1425_length_1298_cov_2.568785
1011	2	12.16	12.16	16.01	0.3781	0.0969654	Rat_7_NODE_1298_length_1815_cov_4.032955 Rat_16_NODE_1615_length_1204_cov_2.965187
1012	2	2.417	2.417	0.000	0.3767	0.0969654	Rat_9_NODE_2041_length_1089_cov_1.791103 Rat_16_NODE_1699_length_1165_cov_1.730631
1013	2	14.66	14.66	25.98	0.3284	0.110336	Rat_7_NODE_361_length_6948_cov_5.557812 Rat_4_NODE_150_length_6352_cov_3.758933
1014	2	3.371	3.371	0.000	0.4574	0.0969654	Rat_18_NODE_1549_length_1841_cov_2.662374 Rat_16_NODE_1995_length_1034_cov_1.480082
1015	2	2.417	2.417	0.000	0.3767	0.0969654	Rat_2_NODE_497_length_3979_cov_10.023955 Rat_16_NODE_300_length_3678_cov_5.067348
1016	2	10.96	10.96	0.000	0.7326	0.0969654	Rat_2_NODE_928_length_2068_cov_2.493294 Rat_16_NODE_413_length_2950_cov_3.264249
1017	2	12.16	12.16	0.000	0.7525	0.0969654	Rat_17_NODE_703_length_3042_cov_3.256779 Rat_16_NODE_422_length_2908_cov_2.847529
1018	3	2.735	8.205	6.339	0.3994	0.326548	Rat_18_NODE_1128_length_2328_cov_3.226573 Rat_16_NODE_550_length_2448_cov_2.838278 Rat_7_NODE_2248_length_1064_cov_2.435084
1019	2	2.417	2.417	0.000	0.3767	0.0969654	Rat_18_NODE_1820_length_1667_cov_3.624690 Rat_16_NODE_569_length_2398_cov_2.667093
1020	2	2.417	2.417	0.000	0.3767	0.0969654	Rat_3_NODE_868_length_2848_cov_3.038310 Rat_16_NODE_638_length_2223_cov_4.867620
1021	2	10.96	10.96	0.000	0.7326	0.0969654	Rat_17_NODE_882_length_2506_cov_3.311710 Rat_16_NODE_686_length_2124_cov_2.930401
1022	2	3.371	3.371	0.000	0.4574	0.0969654	Rat_18_NODE_1780_length_1689_cov_3.227050 Rat_16_NODE_866_length_1845_cov_3.016760
1023	3	3.371	10.11	0.000	0.6276	0.0234271	Rat_18_NODE_1610_length_1800_cov_7.826934 Rat_16_NODE_883_length_1824_cov_3.821933 Rat_9_NODE_999_length_1895_cov_6.163043
1024	2	2.417	2.417	0.000	0.3767	0.0969654	Rat_8_NODE_1874_length_1572_cov_2.317732 Rat_16_NODE_909_length_1791_cov_2.161290
1025	2	12.16	12.16	0.000	0.7525	0.0969654	Rat_9_NODE_1753_length_1241_cov_1.962057 Rat_16_NODE_969_length_1715_cov_2.263855
1026	3	2.735	8.205	0.000	0.5776	0.0296732	Rat_18_NODE_2606_length_1313_cov_2.852941 Rat_17_NODE_1038_length_2174_cov_4.459179 Rat_6_NODE_1138_length_1797_cov_2.572331
1027	2	2.417	2.417	0.000	0.3767	0.0969654	Rat_2_NODE_1459_length_1360_cov_2.767050 Rat_17_NODE_1045_length_2152_cov_3.741059
1028	2	3.371	3.371	0.000	0.4574	0.0969654	Rat_2_NODE_812_length_2371_cov_2.855354 Rat_17_NODE_1084_length_2069_cov_4.037736
1029	2	10.16	10.16	2.417	0.6129	0.110336	Rat_18_NODE_1320_length_2074_cov_5.051015 Rat_18_NODE_420_length_5195_cov_4.995525
1030	2	3.371	3.371	0.000	0.4574	0.0969654	Rat_18_NODE_1458_length_1925_cov_3.663102 Rat_17_NODE_1207_length_1882_cov_4.269841
1031	2	10.96	10.96	0.000	0.7326	0.0969654	Rat_8_NODE_1494_length_1870_cov_3.601102 Rat_17_NODE_1217_length_1875_cov_3.139560
1032	2	2.417	2.417	0.000	0.3767	0.0969654	Rat_8_NODE_1944_length_1518_cov_3.462064 Rat_17_NODE_1232_length_1858_cov_2.394343
1033	3	1.611	4.834	0.000	0.4462	0.0296732	Rat_3_NODE_3918_length_1011_cov_3.389121 Rat_17_NODE_1256_length_1824_cov_2.367439 Rat_17_NODE_2148_length_1086_cov_2.411251
1034	2	10.96	10.96	0.000	0.7326	0.0969654	Rat_2_NODE_1160_length_1667_cov_3.142060 Rat_17_NODE_1310_length_1765_cov_5.218713
1035	2	8.356	8.356	0.000	0.6763	0.0969654	Rat_8_NODE_2234_length_1370_cov_4.642586 Rat_17_NODE_1322_length_1751_cov_3.163325
1036	2	10.96	10.96	2.417	0.6307	0.110336	Rat_8_NODE_1726_length_1677_cov_5.497534 Rat_17_NODE_1395_length_1664_cov_2.047234
1037	2	3.371	3.371	0.000	0.4574	0.0969654	Rat_2_NODE_794_length_2415_cov_3.127542 Rat_17_NODE_1426_length_1630_cov_4.578413
1038	2	10.96	10.96	0.000	0.7326	0.0969654	Rat_3_NODE_1191_length_2322_cov_4.391266 Rat_17_NODE_1464_length_1585_cov_2.464052
1039	2	2.417	2.417	0.000	0.3767	0.0969654	Rat_9_NODE_1271_length_1610_cov_6.281029 Rat_17_NODE_1507_length_1535_cov_8.999324
1040	2	3.371	3.371	0.000	0.4574	0.0969654	Rat_2_NODE_1350_length_1459_cov_4.942308 Rat_17_NODE_1567_length_1479_cov_5.232444
1041	2	2.417	2.417	0.000	0.3767	0.0969654	Rat_8_NODE_1586_length_1795_cov_3.436782 Rat_17_NODE_1636_length_1416_cov_3.483468
1042	2	19.30	19.30	0.000	0.8284	0.0969654	Rat_18_NODE_2155_length_1505_cov_5.051724 Rat_17_NODE_1695_length_1375_cov_2.890909
1043	2	2.417	2.417	0.000	0.3767	0.0969654	Rat_2_NODE_2085_length_1014_cov_2.419187 Rat_17_NODE_1826_length_1278_cov_2.475879
1044	2	2.417	2.417	0.000	0.3767	0.0969654	Rat_7_NODE_2115_length_1117_cov_1.722222 Rat_17_NODE_1842_length_1266_cov_3.434352
1045	2	3.371	3.371	0.000	0.4574	0.0969654	Rat_18_NODE_3774_length_1015_cov_3.062500 Rat_17_NODE_1882_length_1241_cov_3.179595
1046	4	2.173	13.04	0.000	0.6198	0.00967973	Rat_1_NODE_1157_length_1351_cov_3.477623 Rat_17_NODE_1980_length_1163_cov_1.634477 Rat_3_NODE_3704_length_1057_cov_2.157685 Rat_8_NODE_2917_length_1096_cov_2.265130
1047	2	12.16	12.16	0.000	0.7525	0.0969654	Rat_7_NODE_1999_length_1176_cov_3.134701 Rat_17_NODE_2016_length_1146_cov_2.535289
1048	2	3.371	3.371	4.834	0.2762	0.0969654	Rat_17_NODE_2085_length_1110_cov_2.544076 Rat_8_NODE_1980_length_1499_cov_3.315097
1049	3	9.817	29.45	44.84	0.3668	0.331260	Rat_8_NODE_248_length_8375_cov_4.740144 Rat_8_NODE_1194_length_2244_cov_3.181818 Rat_2_NODE_467_length_4313_cov_3.871536
1050	3	1.611	4.834	2.417	0.3648	0.0786496	Rat_8_NODE_3180_length_1022_cov_2.522234 Rat_17_NODE_2096_length_1105_cov_1.589524 Rat_8_NODE_3209_length_1015_cov_2.982292
1051	2	2.417	2.417	0.000	0.3767	0.0969654	Rat_3_NODE_633_length_3456_cov_7.972655 Rat_17_NODE_2280_length_1025_cov_3.767010
1052	2	15.26	15.26	0.000	0.7923	0.0969654	Rat_8_NODE_345_length_6157_cov_4.749754 Rat_17_NODE_372_length_5139_cov_4.007868
1053	3	5.376	16.13	0.000	0.7288	0.0318013	Rat_1_NODE_106_length_10343_cov_35.985420 Rat_17_NODE_398_length_4885_cov_4.203106 Rat_17_NODE_422_length_4661_cov_4.433565
1054	2	14.27	14.27	44.62	0.2269	0.658454	Rat_2_NODE_139_length_12726_cov_5.143872 Rat_8_NODE_421_length_5180_cov_3.585171
1055	2	9.560	9.560	12.96	0.3605	0.658454	Rat_17_NODE_413_length_4732_cov_3.505452 Rat_2_NODE_675_length_2811_cov_2.416546
1056	2	2.417	2.417	0.000	0.3767	0.0969654	Rat_5_NODE_327_length_3128_cov_3.687276 Rat_17_NODE_433_length_4574_cov_4.306484
1057	3	6.037	18.11	23.18	0.3829	0.191367	Rat_7_NODE_910_length_2669_cov_5.249809 Rat_8_NODE_351_length_6042_cov_3.758477 Rat_6_NODE_554_length_3164_cov_2.423609
1058	4	27.46	164.7	104.2	0.5948	0.0956335	Rat_2_NODE_16_length_48399_cov_9.527987 Rat_17_NODE_4_length_108830_cov_10.208348 Rat_7_NODE_222_length_9947_cov_5.514658 Rat_7_NODE_259_length_8858_cov_4.916392
1059	2	19.30	19.30	0.000	0.8284	0.0969654	Rat_2_NODE_1117_length_1710_cov_2.792749 Rat_17_NODE_572_length_3639_cov_3.685826
1060	2	42.58	42.58	52.81	0.4284	0.110336	Rat_2_NODE_188_length_9651_cov_10.276990 Rat_7_NODE_357_length_7016_cov_10.196236
1061	2	10.16	10.16	10.68	0.4091	0.110336	Rat_18_NODE_1081_length_2396_cov_2.783426 Rat_17_NODE_635_length_3302_cov_3.633508
1062	2	2.417	2.417	0.000	0.3767	0.0969654	Rat_18_NODE_698_length_3401_cov_2.812612 Rat_17_NODE_664_length_3202_cov_5.070861
1063	2	2.417	2.417	0.000	0.3767	0.0969654	Rat_2_NODE_2013_length_1042_cov_2.372847 Rat_17_NODE_780_length_2815_cov_3.693841
1064	2	10.96	10.96	0.000	0.7326	0.0969654	Rat_18_NODE_2468_length_1361_cov_3.229709 Rat_17_NODE_782_length_2805_cov_3.810182
1065	2	3.371	3.371	0.000	0.4574	0.0969654	Rat_18_NODE_2700_length_1282_cov_3.110024 Rat_17_NODE_806_length_2742_cov_3.517306
1066	4	3.194	19.16	0.000	0.7055	0.0101040	Rat_9_NODE_811_length_2203_cov_3.670857 Rat_15_NODE_610_length_2810_cov_4.060980 Rat_8_NODE_1830_length_1598_cov_2.707712 Rat_17_NODE_844_length_2607_cov_6.971787
1067	2	29.62	29.62	0.000	0.8810	0.0969654	Rat_18_NODE_466_length_4705_cov_4.030108 Rat_17_NODE_902_length_2467_cov_3.295191
1068	2	12.16	12.16	27.04	0.2815	0.984809	Rat_8_NODE_2107_length_1434_cov_4.419869 Rat_8_NODE_2860_length_1113_cov_3.487713
1069	2	17.61	17.61	0.000	0.8149	0.0969654	Rat_3_NODE_307_length_5523_cov_3.246708 Rat_18_NODE_1033_length_2465_cov_3.668050
1070	2	9.754	9.754	0.000	0.7092	0.0969654	Rat_9_NODE_699_length_2483_cov_5.086491 Rat_18_NODE_1048_length_2448_cov_9.022566
1071	2	10.96	10.96	0.000	0.7326	0.0969654	Rat_9_NODE_774_length_2295_cov_4.144196 Rat_18_NODE_1085_length_2387_cov_6.209691
1072	2	8.356	8.356	0.000	0.6763	0.0969654	Rat_18_NODE_3350_length_1101_cov_2.918738 Rat_18_NODE_1222_length_2190_cov_3.325527
1073	2	3.371	3.371	0.000	0.4574	0.0969654	Rat_2_NODE_318_length_6148_cov_4.781717 Rat_18_NODE_1289_length_2107_cov_3.532651
1074	2	3.371	3.371	0.000	0.4574	0.0969654	Rat_8_NODE_3177_length_1023_cov_1.482438 Rat_18_NODE_1382_length_1999_cov_2.769547
1075	2	2.417	2.417	0.000	0.3767	0.0969654	Rat_18_NODE_3552_length_1059_cov_1.685259 Rat_18_NODE_1425_length_1956_cov_2.431878
1076	2	3.371	3.371	0.000	0.4574	0.0969654	Rat_18_NODE_2627_length_1308_cov_2.811652 Rat_18_NODE_1568_length_1827_cov_2.887133
1077	2	48.02	48.02	7.597	0.8055	0.110336	Rat_3_NODE_294_length_5680_cov_4.007289 Rat_7_NODE_374_length_6707_cov_4.331329
1078	2	10.96	10.96	0.000	0.7326	0.0969654	Rat_3_NODE_3313_length_1147_cov_2.792125 Rat_18_NODE_1623_length_1793_cov_2.989068
1079	3	6.904	20.71	0.000	0.7754	0.0318013	Rat_7_NODE_1306_length_1799_cov_13.263761 Rat_18_NODE_1650_length_1774_cov_5.098895 Rat_9_NODE_1265_length_1618_cov_6.524632
1080	2	3.371	3.371	0.000	0.4574	0.0969654	Rat_3_NODE_3789_length_1039_cov_2.575203 Rat_18_NODE_1675_length_1758_cov_2.261891
1081	2	2.417	2.417	0.000	0.3767	0.0969654	Rat_3_NODE_1918_length_1692_cov_3.087966 Rat_18_NODE_1687_length_1748_cov_2.910219
1082	2	12.16	12.16	0.000	0.7525	0.0969654	Rat_18_NODE_2844_length_1235_cov_2.611017 Rat_18_NODE_1740_length_1717_cov_2.557160
1083	2	19.30	19.30	0.000	0.8284	0.0969654	Rat_3_NODE_2835_length_1287_cov_2.598214 Rat_18_NODE_1762_length_1699_cov_2.568735
1084	2	2.417	2.417	0.000	0.3767	0.0969654	Rat_3_NODE_1818_length_1765_cov_3.212281 Rat_18_NODE_1771_length_1693_cov_3.643468
1085	2	2.417	2.417	0.000	0.3767	0.0969654	Rat_8_NODE_2836_length_1120_cov_1.767136 Rat_18_NODE_1839_length_1658_cov_4.087336
1086	2	3.371	3.371	0.000	0.4574	0.0969654	Rat_7_NODE_1341_length_1757_cov_7.846063 Rat_18_NODE_1870_length_1641_cov_4.463430
1087	2	3.371	3.371	0.000	0.4574	0.0969654	Rat_2_NODE_1315_length_1483_cov_2.968487 Rat_18_NODE_1875_length_1639_cov_4.695076
1088	2	12.16	12.16	0.000	0.7525	0.0969654	Rat_5_NODE_618_length_1639_cov_2.100379 Rat_18_NODE_2025_length_1558_cov_4.117764
1089	2	3.371	3.371	0.000	0.4574	0.0969654	Rat_2_NODE_1575_length_1272_cov_3.391947 Rat_18_NODE_2031_length_1556_cov_2.203864
1090	2	2.417	2.417	0.000	0.3767	0.0969654	Rat_18_NODE_2579_length_1324_cov_1.803783 Rat_18_NODE_2078_length_1532_cov_3.194313
1091	2	9.754	9.754	0.000	0.7092	0.0969654	Rat_2_NODE_1781_length_1141_cov_2.020258 Rat_18_NODE_2113_length_1521_cov_2.900409
1092	2	22.91	22.91	0.000	0.8514	0.0969654	Rat_9_NODE_203_length_6264_cov_30.450475 Rat_18_NODE_214_length_8476_cov_24.091319
1093	2	2.417	2.417	0.000	0.3767	0.0969654	Rat_7_NODE_1818_length_1284_cov_2.242474 Rat_18_NODE_2197_length_1482_cov_2.515767
1094	2	24.85	24.85	8.356	0.6679	0.110336	Rat_8_NODE_1026_length_2537_cov_3.713940 Rat_2_NODE_428_length_4731_cov_3.057314
1095	2	2.417	2.417	0.000	0.3767	0.0969654	Rat_3_NODE_1543_length_1976_cov_3.023425 Rat_18_NODE_2433_length_1376_cov_3.093111
1096	3	26.91	80.74	0.000	0.9308	0.0318013	Rat_2_NODE_362_length_5504_cov_5.597357 Rat_18_NODE_264_length_7396_cov_5.724561 Rat_7_NODE_492_length_5195_cov_4.565370
1097	2	3.371	3.371	0.000	0.4574	0.0969654	Rat_18_NODE_3034_length_1181_cov_2.413854 Rat_18_NODE_2846_length_1234_cov_2.569975
1098	2	3.371	3.371	0.000	0.4574	0.0969654	Rat_8_NODE_2831_length_1122_cov_2.107779 Rat_18_NODE_2858_length_1232_cov_2.231946
1099	2	3.371	3.371	0.000	0.4574	0.0969654	Rat_2_NODE_964_length_1970_cov_3.517493 Rat_18_NODE_2891_length_1221_cov_2.478559
1100	2	2.417	2.417	0.000	0.3767	0.0969654	Rat_3_NODE_1302_length_2197_cov_2.698880 Rat_18_NODE_2954_length_1203_cov_2.433798
1101	2	3.371	3.371	0.000	0.4574	0.0969654	Rat_1_NODE_1171_length_1337_cov_2.071763 Rat_18_NODE_3031_length_1182_cov_1.850044
1102	3	2.735	8.205	0.000	0.5776	0.0296732	Rat_2_NODE_2120_length_1002_cov_2.017951 Rat_18_NODE_3062_length_1174_cov_2.365505 Rat_8_NODE_1253_length_2152_cov_2.730567
1103	2	3.371	3.371	0.000	0.4574	0.0969654	Rat_8_NODE_2354_length_1304_cov_3.532426 Rat_18_NODE_3129_length_1154_cov_2.633303
1104	2	3.371	3.371	0.000	0.4574	0.0969654	Rat_6_NODE_2092_length_1016_cov_1.877211 Rat_18_NODE_3195_length_1137_cov_3.585952
1105	2	3.371	3.371	0.000	0.4574	0.0969654	Rat_3_NODE_3473_length_1108_cov_2.111111 Rat_18_NODE_3295_length_1117_cov_1.461394
1106	2	2.417	2.417	0.000	0.3767	0.0969654	Rat_2_NODE_2019_length_1040_cov_1.929949 Rat_18_NODE_3300_length_1115_cov_2.447170
1107	2	3.371	3.371	0.000	0.4574	0.0969654	Rat_5_NODE_1292_length_1001_cov_2.465116 Rat_18_NODE_3420_length_1087_cov_1.889535
1108	2	2.417	2.417	0.000	0.3767	0.0969654	Rat_3_NODE_2467_length_1407_cov_2.441568 Rat_18_NODE_3491_length_1069_cov_2.894477
1109	2	10.96	10.96	2.417	0.6307	0.110336	Rat_3_NODE_2113_length_1575_cov_2.238816 Rat_8_NODE_1107_length_2390_cov_2.926338
1110	2	3.371	3.371	0.000	0.4574	0.0969654	Rat_3_NODE_3258_length_1162_cov_1.525745 Rat_18_NODE_3554_length_1058_cov_2.164506
1111	2	38.02	38.02	58.61	0.3778	0.110336	Rat_18_NODE_355_length_6025_cov_5.417420 Rat_2_NODE_381_length_5242_cov_3.416426
1112	2	2.417	2.417	0.000	0.3767	0.0969654	Rat_2_NODE_906_length_2124_cov_2.055099 Rat_18_NODE_3561_length_1057_cov_2.547904
1113	2	2.417	2.417	0.000	0.3767	0.0969654	Rat_7_NODE_1616_length_1431_cov_1.623547 Rat_18_NODE_3587_length_1053_cov_1.473948
1114	2	13.92	13.92	6.666	0.5663	0.110336	Rat_8_NODE_306_length_6945_cov_5.171553 Rat_18_NODE_361_length_5912_cov_3.809800
1115	3	2.735	8.205	0.000	0.5776	0.0296732	Rat_8_NODE_1507_length_1862_cov_2.030991 Rat_18_NODE_3667_length_1037_cov_3.422607 Rat_9_NODE_2011_length_1107_cov_2.468631
1116	2	3.371	3.371	0.000	0.4574	0.0969654	Rat_7_NODE_2289_length_1046_cov_1.372351 Rat_18_NODE_3668_length_1037_cov_2.436864
1117	2	3.371	3.371	0.000	0.4574	0.0969654	Rat_3_NODE_2042_length_1621_cov_2.364623 Rat_18_NODE_3676_length_1034_cov_3.605720
1118	2	2.417	2.417	0.000	0.3767	0.0969654	Rat_2_NODE_1699_length_1197_cov_2.461471 Rat_18_NODE_3852_length_1002_cov_2.299894
1119	2	17.91	17.91	0.000	0.8174	0.0969654	Rat_8_NODE_495_length_4494_cov_3.209957 Rat_18_NODE_402_length_5392_cov_3.984073
1120	2	26.41	26.41	23.11	0.4935	0.110336	Rat_8_NODE_346_length_6131_cov_5.756912 Rat_7_NODE_591_length_4334_cov_4.585183
1121	2	6.472	6.472	0.000	0.6180	0.0969654	Rat_8_NODE_538_length_4228_cov_5.632878 Rat_18_NODE_467_length_4698_cov_3.552875
1122	3	10.56	31.67	0.000	0.8407	0.0296732	Rat_2_NODE_530_length_3667_cov_5.053987 Rat_18_NODE_498_length_4464_cov_3.942844 Rat_8_NODE_981_length_2626_cov_4.086737
1123	3	1.611	4.834	0.000	0.4462	0.0296732	Rat_7_NODE_884_length_2758_cov_3.065113 Rat_18_NODE_502_length_4429_cov_3.770919 Rat_8_NODE_2432_length_1270_cov_3.704527
1124	2	10.16	10.16	0.000	0.7176	0.0969654	Rat_7_NODE_715_length_3484_cov_3.636920 Rat_18_NODE_524_length_4288_cov_3.670446
1125	2	10.16	10.16	0.000	0.7176	0.0969654	Rat_7_NODE_847_length_2866_cov_3.442191 Rat_18_NODE_627_length_3674_cov_3.411440
1126	2	8.958	8.958	0.000	0.6913	0.0969654	Rat_8_NODE_735_length_3253_cov_5.183240 Rat_18_NODE_749_length_3196_cov_4.021012
1127	2	8.313	8.313	0.000	0.6752	0.0969654	Rat_5_NODE_144_length_7244_cov_90.487829 Rat_18_NODE_772_length_3119_cov_7.759791
1128	2	2.417	2.417	0.000	0.3767	0.0969654	Rat_7_NODE_451_length_5629_cov_4.367420 Rat_18_NODE_837_length_2949_cov_4.573946
1129	3	30.74	92.23	25.67	0.7444	0.0360991	Rat_18_NODE_855_length_2883_cov_4.207214 Rat_3_NODE_627_length_3463_cov_4.882923 Rat_8_NODE_788_length_3127_cov_4.018555
1130	2	2.417	2.417	0.000	0.3767	0.0969654	Rat_7_NODE_1314_length_1792_cov_3.089810 Rat_18_NODE_899_length_2784_cov_3.447417
1131	2	15.61	15.61	0.000	0.7961	0.0969654	Rat_5_NODE_794_length_1351_cov_1.918981 Rat_18_NODE_975_length_2592_cov_5.318092
1132	2	2.417	2.417	0.000	0.3767	0.0969654	Rat_8_NODE_2904_length_1100_cov_3.668900 Rat_18_NODE_990_length_2572_cov_3.554629
1133	3	1.611	4.834	0.000	0.4462	0.0296732	Rat_9_NODE_1422_length_1471_cov_3.382768 Rat_1_NODE_1009_length_1488_cov_1.627355 Rat_8_NODE_2348_length_1308_cov_2.197925
1134	2	2.417	2.417	0.000	0.3767	0.0969654	Rat_8_NODE_2378_length_1292_cov_2.721908 Rat_1_NODE_1155_length_1352_cov_2.452583
1135	2	2.417	2.417	0.000	0.3767	0.0969654	Rat_2_NODE_1969_length_1059_cov_2.323705 Rat_1_NODE_1163_length_1344_cov_2.806827
1136	3	21.11	63.33	232.2	0.2100	0.904785	Rat_1_NODE_1278_length_1271_cov_1.747533 Rat_1_NODE_472_length_2810_cov_4.942287 Rat_2_NODE_504_length_3883_cov_3.619383
1137	2	2.417	2.417	2.723	0.2644	0.658454	Rat_3_NODE_3323_length_1145_cov_2.290826 Rat_7_NODE_1842_length_1268_cov_14.532564
1138	3	2.735	8.205	2.417	0.4936	0.0360991	Rat_2_NODE_1166_length_1661_cov_4.631382 Rat_6_NODE_642_length_2836_cov_3.706221 Rat_8_NODE_2884_length_1107_cov_3.093156
1139	2	12.16	12.16	0.000	0.7525	0.0969654	Rat_8_NODE_2337_length_1311_cov_3.869427 Rat_1_NODE_1482_length_1147_cov_2.601648
1140	2	2.417	2.417	4.834	0.2148	0.658454	Rat_1_NODE_1598_length_1093_cov_2.569364 Rat_8_NODE_1686_length_1707_cov_8.762712
1141	2	3.371	3.371	0.000	0.4574	0.0969654	Rat_7_NODE_2276_length_1050_cov_2.237186 Rat_1_NODE_1725_length_1036_cov_2.440367
1142	2	3.371	3.371	0.000	0.4574	0.0969654	Rat_2_NODE_1381_length_1432_cov_1.877996 Rat_1_NODE_1730_length_1035_cov_2.142857
1143	2	4.455	4.455	16.14	0.1811	0.658454	Rat_3_NODE_3038_length_1229_cov_3.871380 Rat_8_NODE_70_length_19859_cov_5.300141
1144	3	8.422	25.27	0.000	0.8081	0.0318013	Rat_7_NODE_708_length_3529_cov_3.604491 Rat_1_NODE_554_length_2409_cov_3.574342 Rat_8_NODE_1357_length_2022_cov_3.548551
1145	2	9.754	9.754	0.000	0.7092	0.0969654	Rat_8_NODE_1454_length_1900_cov_3.553388 Rat_1_NODE_646_length_2114_cov_3.749879
1146	3	2.735	8.205	0.000	0.5776	0.0296732	Rat_5_NODE_612_length_1651_cov_2.899749 Rat_1_NODE_661_length_2076_cov_3.259278 Rat_7_NODE_1179_length_2046_cov_39.979910
1147	4	11.33	67.97	33.81	0.6191	0.0151914	Rat_6_NODE_109_length_9754_cov_4.431488 Rat_7_NODE_490_length_5221_cov_7.391405 Rat_4_NODE_164_length_6008_cov_4.619184 Rat_7_NODE_120_length_15126_cov_9.687811
1148	2	47.84	47.84	20.31	0.6631	0.110336	Rat_8_NODE_316_length_6723_cov_6.093581 Rat_8_NODE_592_length_3901_cov_4.180707
1149	2	12.16	12.16	0.000	0.7525	0.0969654	Rat_7_NODE_1421_length_1646_cov_5.407291 Rat_1_NODE_920_length_1586_cov_3.098628
1150	2	2.417	2.417	0.000	0.3767	0.0969654	Rat_4_NODE_1126_length_1423_cov_4.736842 Rat_1_NODE_950_length_1555_cov_6.457333
1151	2	8.958	8.958	0.000	0.6913	0.0969654	Rat_8_NODE_2094_length_1440_cov_4.054874 Rat_2_NODE_1004_length_1901_cov_3.952871
1152	2	3.371	3.371	0.000	0.4574	0.0969654	Rat_8_NODE_2723_length_1158_cov_1.799637 Rat_2_NODE_1036_length_1836_cov_2.081415
1153	3	6.276	18.83	0.000	0.7583	0.0318013	Rat_4_NODE_765_length_1930_cov_3.620800 Rat_2_NODE_1086_length_1756_cov_5.318048 Rat_7_NODE_559_length_4632_cov_5.330129
1154	2	7.477	7.477	0.000	0.6515	0.0969654	Rat_8_NODE_356_length_5975_cov_3.276351 Rat_2_NODE_1123_length_1703_cov_2.801578
1155	2	2.417	2.417	0.000	0.3767	0.0969654	Rat_8_NODE_3125_length_1036_cov_1.776758 Rat_2_NODE_1375_length_1436_cov_2.645909
1156	2	2.417	2.417	0.000	0.3767	0.0969654	Rat_8_NODE_2968_length_1084_cov_1.492711 Rat_2_NODE_1402_length_1415_cov_2.886029
1157	2	12.16	12.16	0.000	0.7525	0.0969654	Rat_8_NODE_1214_length_2203_cov_2.750931 Rat_2_NODE_1461_length_1359_cov_3.547546
1158	3	2.735	8.205	6.497	0.3963	0.326548	Rat_7_NODE_1338_length_1759_cov_3.050469 Rat_2_NODE_1537_length_1296_cov_1.958904 Rat_8_NODE_2342_length_1309_cov_2.811802
1159	2	20.70	20.70	0.000	0.8381	0.0969654	Rat_8_NODE_2881_length_1108_cov_1.695157 Rat_2_NODE_1661_length_1216_cov_2.193798
1160	2	2.417	2.417	0.000	0.3767	0.0969654	Rat_7_NODE_1588_length_1457_cov_2.818830 Rat_2_NODE_1722_length_1176_cov_2.486173
1161	2	12.16	12.16	0.000	0.7525	0.0969654	Rat_8_NODE_2269_length_1348_cov_2.139985 Rat_2_NODE_1724_length_1173_cov_2.428444
1162	2	9.074	9.074	0.000	0.6940	0.0969654	Rat_8_NODE_963_length_2650_cov_8.818882 Rat_2_NODE_1756_length_1154_cov_3.876251
1163	2	12.16	12.16	0.000	0.7525	0.0969654	Rat_8_NODE_2414_length_1280_cov_2.365714 Rat_2_NODE_1860_length_1109_cov_3.257116
1164	2	2.417	2.417	0.000	0.3767	0.0969654	Rat_8_NODE_1639_length_1746_cov_4.793022 Rat_2_NODE_1869_length_1104_cov_6.888465
1165	2	8.162	8.162	2.107	0.5720	0.110336	Rat_6_NODE_414_length_3994_cov_3.995176 Rat_7_NODE_903_length_2690_cov_5.316509
1166	2	14.66	14.66	18.67	0.3927	0.658454	Rat_2_NODE_306_length_6379_cov_4.013599 Rat_8_NODE_1650_length_1739_cov_5.276722
1167	2	21.27	21.27	0.000	0.8417	0.0969654	Rat_3_NODE_649_length_3383_cov_2.863582 Rat_2_NODE_311_length_6304_cov_6.061610
1168	2	3.371	3.371	0.000	0.4574	0.0969654	Rat_8_NODE_1086_length_2439_cov_4.141359 Rat_2_NODE_341_length_5779_cov_3.692348
1169	2	8.004	8.004	0.000	0.6668	0.0969654	Rat_6_NODE_616_length_2928_cov_3.551688 Rat_2_NODE_343_length_5759_cov_3.991760
1170	2	8.958	8.958	0.000	0.6913	0.0969654	Rat_4_NODE_435_length_3085_cov_3.409241 Rat_2_NODE_499_length_3948_cov_4.640894
1171	2	17.91	17.91	47.06	0.2597	0.979387	Rat_2_NODE_573_length_3392_cov_4.199580 Rat_6_NODE_415_length_3986_cov_4.002035
1172	4	11.55	69.32	58.26	0.5113	0.0942912	Rat_7_NODE_240_length_9285_cov_5.075840 Rat_4_NODE_575_length_2464_cov_3.764218 Rat_3_NODE_638_length_3438_cov_3.789536 Rat_6_NODE_195_length_6191_cov_3.675359
1173	2	12.16	12.16	17.33	0.3631	0.0969654	Rat_2_NODE_610_length_3167_cov_4.246465 Rat_7_NODE_1031_length_2371_cov_4.835924
1174	2	9.754	9.754	8.356	0.4412	0.110336	Rat_4_NODE_357_length_3606_cov_3.911574 Rat_2_NODE_634_length_3092_cov_4.213698
1175	2	10.96	10.96	0.000	0.7326	0.0969654	Rat_7_NODE_2396_length_1003_cov_5.496835 Rat_2_NODE_636_length_3081_cov_4.433576
1176	2	3.371	3.371	0.000	0.4574	0.0969654	Rat_7_NODE_590_length_4364_cov_5.938501 Rat_2_NODE_894_length_2140_cov_4.537170
1177	3	2.735	8.205	0.000	0.5776	0.0296732	Rat_7_NODE_837_length_2904_cov_4.864865 Rat_2_NODE_948_length_2019_cov_5.383401 Rat_8_NODE_3057_length_1054_cov_1.592593
1178	2	3.371	3.371	0.000	0.4574	0.0969654	Rat_7_NODE_952_length_2522_cov_4.015809 Rat_3_NODE_1109_length_2422_cov_2.414871
1179	2	12.16	12.16	0.000	0.7525	0.0969654	Rat_6_NODE_1066_length_1898_cov_4.476940 Rat_3_NODE_1329_length_2172_cov_5.600378
1180	2	2.417	2.417	0.000	0.3767	0.0969654	Rat_8_NODE_1414_length_1958_cov_5.609564 Rat_3_NODE_1867_length_1734_cov_5.108398
1181	2	2.417	2.417	0.000	0.3767	0.0969654	Rat_7_NODE_2045_length_1155_cov_4.523636 Rat_3_NODE_1960_length_1672_cov_2.473717
1182	3	11.36	34.08	0.000	0.8503	0.0296732	Rat_6_NODE_1611_length_1304_cov_3.828663 Rat_3_NODE_2080_length_1599_cov_4.216969 Rat_7_NODE_1002_length_2427_cov_4.387437
1183	2	18.35	18.35	14.01	0.5047	0.110336	Rat_3_NODE_249_length_6555_cov_6.477692 Rat_9_NODE_746_length_2352_cov_8.023509
1184	2	2.417	2.417	0.000	0.3767	0.0969654	Rat_8_NODE_1672_length_1723_cov_3.109113 Rat_3_NODE_2970_length_1250_cov_1.309623
1185	4	3.371	20.23	0.000	0.7166	0.00656190	Rat_4_NODE_1061_length_1483_cov_3.109944 Rat_3_NODE_3269_length_1159_cov_2.151268 Rat_7_NODE_1608_length_1439_cov_2.813584 Rat_7_NODE_1632_length_1412_cov_2.323508
1186	2	3.371	3.371	0.000	0.4574	0.0969654	Rat_7_NODE_2339_length_1024_cov_2.441692 Rat_3_NODE_3399_length_1126_cov_2.974790
1187	2	2.417	2.417	0.000	0.3767	0.0969654	Rat_4_NODE_372_length_3523_cov_4.029700 Rat_3_NODE_473_length_4107_cov_4.249753
1188	2	3.371	3.371	0.000	0.4574	0.0969654	Rat_9_NODE_454_length_3464_cov_10.460546 Rat_3_NODE_520_length_3914_cov_10.470329
1189	2	26.41	26.41	0.000	0.8684	0.0969654	Rat_9_NODE_979_length_1920_cov_2.766220 Rat_3_NODE_560_length_3759_cov_3.356911
1190	2	12.16	12.16	16.01	0.3781	0.0969654	Rat_4_NODE_575_length_2464_cov_3.764218 Rat_3_NODE_638_length_3438_cov_3.789536
1191	2	2.417	2.417	0.000	0.3767	0.0969654	Rat_8_NODE_1731_length_1673_cov_3.133498 Rat_3_NODE_693_length_3261_cov_4.873674
1192	2	8.958	8.958	0.000	0.6913	0.0969654	Rat_8_NODE_2633_length_1186_cov_2.388152 Rat_3_NODE_897_length_2780_cov_3.575413
1193	2	14.18	14.18	26.49	0.3175	0.658454	Rat_7_NODE_120_length_15126_cov_9.687811 Rat_6_NODE_267_length_5206_cov_4.432343
1194	3	11.86	35.59	13.74	0.6432	0.0382613	Rat_5_NODE_74_length_13022_cov_14.500421 Rat_4_NODE_204_length_5145_cov_5.014145 Rat_9_NODE_666_length_2573_cov_3.845512
1195	2	9.560	9.560	0.000	0.7050	0.0969654	Rat_7_NODE_695_length_3594_cov_6.060752 Rat_4_NODE_531_length_2616_cov_3.023428
1196	3	4.840	14.52	0.000	0.7076	0.0318013	Rat_6_NODE_97_length_10690_cov_4.547250 Rat_5_NODE_2_length_111061_cov_13.071717 Rat_5_NODE_8_length_57183_cov_11.048978
1197	2	3.371	3.371	0.000	0.4574	0.0969654	Rat_8_NODE_3115_length_1038_cov_2.269583 Rat_5_NODE_625_length_1614_cov_2.334830
1198	2	3.371	3.371	0.000	0.4574	0.0969654	Rat_7_NODE_906_length_2681_cov_4.015613 Rat_6_NODE_1063_length_1905_cov_2.758378
1199	2	3.371	3.371	0.000	0.4574	0.0969654	Rat_8_NODE_807_length_3045_cov_4.047157 Rat_6_NODE_1150_length_1786_cov_3.109185
1200	2	12.16	12.16	0.000	0.7525	0.0969654	Rat_7_NODE_1282_length_1856_cov_4.489728 Rat_6_NODE_1210_length_1697_cov_2.763094
1201	2	3.371	3.371	0.000	0.4574	0.0969654	Rat_7_NODE_1106_length_2189_cov_3.962980 Rat_6_NODE_1332_length_1548_cov_3.476892
1202	2	3.371	3.371	0.000	0.4574	0.0969654	Rat_8_NODE_1519_length_1853_cov_5.365406 Rat_6_NODE_1335_length_1543_cov_2.399194
1203	2	9.074	9.074	2.417	0.5858	0.110336	Rat_8_NODE_937_length_2709_cov_4.342879 Rat_7_NODE_406_length_6202_cov_4.232308
1204	2	2.417	2.417	0.000	0.3767	0.0969654	Rat_7_NODE_1457_length_1611_cov_2.233290 Rat_6_NODE_2112_length_1007_cov_2.308824
1205	2	10.96	10.96	0.000	0.7326	0.0969654	Rat_7_NODE_640_length_3934_cov_4.992008 Rat_6_NODE_383_length_4181_cov_2.761755
1206	2	2.417	2.417	0.000	0.3767	0.0969654	Rat_9_NODE_1536_length_1391_cov_2.100299 Rat_6_NODE_760_length_2504_cov_2.247040
1207	2	3.371	3.371	4.834	0.2762	0.0969654	Rat_6_NODE_972_length_2056_cov_2.562219 Rat_8_NODE_975_length_2635_cov_4.880620
1208	2	3.371	3.371	0.000	0.4574	0.0969654	Rat_9_NODE_1038_length_1845_cov_2.589385 Rat_7_NODE_1009_length_2409_cov_2.774851
1209	2	2.417	2.417	0.000	0.3767	0.0969654	Rat_8_NODE_1331_length_2053_cov_2.877878 Rat_7_NODE_1048_length_2329_cov_3.331135
1210	2	10.16	10.16	0.000	0.7176	0.0969654	Rat_8_NODE_2531_length_1225_cov_2.175214 Rat_7_NODE_1321_length_1783_cov_2.954861
1211	2	2.417	2.417	0.000	0.3767	0.0969654	Rat_8_NODE_1531_length_1844_cov_3.820570 Rat_7_NODE_1334_length_1767_cov_2.917640
1212	2	3.371	3.371	0.000	0.4574	0.0969654	Rat_8_NODE_2025_length_1474_cov_2.396054 Rat_7_NODE_1347_length_1752_cov_2.324101
1213	6	20.13	301.9	1329	0.1837	0.993467	Rat_14_NODE_431_length_3787_cov_3.373526 Rat_15_NODE_379_length_4184_cov_3.117220 Rat_7_NODE_135_length_14017_cov_5.648689 Rat_8_NODE_770_length_3181_cov_4.780230 Rat_10_NODE_181_length_6272_cov_4.757600 Rat_2_NODE_802_length_2391_cov_3.043236
1214	2	9.560	9.560	3.185	0.5709	0.110336	Rat_8_NODE_766_length_3186_cov_4.721175 Rat_8_NODE_2307_length_1326_cov_3.381589
1215	2	2.417	2.417	0.000	0.3767	0.0969654	Rat_9_NODE_2009_length_1108_cov_2.126306 Rat_7_NODE_1499_length_1558_cov_1.952761
1216	2	2.417	2.417	0.000	0.3767	0.0969654	Rat_8_NODE_2457_length_1258_cov_2.305071 Rat_7_NODE_1563_length_1488_cov_1.859037
1217	2	2.417	2.417	0.000	0.3767	0.0969654	Rat_8_NODE_2305_length_1327_cov_3.599843 Rat_7_NODE_1646_length_1398_cov_2.935964
1218	2	3.371	3.371	0.000	0.4574	0.0969654	Rat_8_NODE_2144_length_1412_cov_2.281503 Rat_7_NODE_1726_length_1346_cov_3.001549
1219	2	12.16	12.16	0.000	0.7525	0.0969654	Rat_9_NODE_703_length_2474_cov_2.859859 Rat_7_NODE_1755_length_1323_cov_5.299685
1220	3	2.735	8.205	0.000	0.5776	0.0296732	Rat_8_NODE_2030_length_1470_cov_3.109541 Rat_7_NODE_1792_length_1300_cov_2.433735 Rat_9_NODE_1017_length_1876_cov_3.454146
1221	2	19.30	19.30	0.000	0.8284	0.0969654	Rat_9_NODE_2059_length_1079_cov_2.273438 Rat_7_NODE_1793_length_1299_cov_3.629421
1222	2	2.417	2.417	0.000	0.3767	0.0969654	Rat_8_NODE_1050_length_2501_cov_4.078904 Rat_7_NODE_1859_length_1253_cov_4.199499
1223	2	3.371	3.371	0.000	0.4574	0.0969654	Rat_8_NODE_2670_length_1173_cov_2.144007 Rat_7_NODE_2021_length_1167_cov_1.817446
1224	2	2.417	2.417	0.000	0.3767	0.0969654	Rat_8_NODE_2415_length_1280_cov_2.145306 Rat_7_NODE_2046_length_1155_cov_2.770909
1225	2	2.417	2.417	0.000	0.3767	0.0969654	Rat_8_NODE_2593_length_1202_cov_2.261552 Rat_7_NODE_2160_length_1097_cov_2.523992
1226	2	2.417	2.417	0.000	0.3767	0.0969654	Rat_8_NODE_2131_length_1421_cov_2.546120 Rat_7_NODE_2270_length_1054_cov_1.236236
1227	2	2.417	2.417	0.000	0.3767	0.0969654	Rat_8_NODE_2955_length_1086_cov_4.021339 Rat_7_NODE_2314_length_1034_cov_2.261491
1228	2	10.96	10.96	0.000	0.7326	0.0969654	Rat_8_NODE_1777_length_1644_cov_2.242920 Rat_7_NODE_2365_length_1016_cov_2.849116
1229	2	5.712	5.712	0.000	0.5881	0.0969654	Rat_7_NODE_466_length_5457_cov_5.379674 Rat_7_NODE_349_length_7141_cov_3.766300
1230	2	40.37	40.37	0.000	0.9099	0.0969654	Rat_8_NODE_264_length_7988_cov_5.152149 Rat_7_NODE_419_length_5983_cov_4.284919
1231	2	8.666	8.666	0.000	0.6842	0.0969654	Rat_9_NODE_765_length_2311_cov_3.777039 Rat_7_NODE_425_length_5918_cov_4.671158
1232	2	26.41	26.41	5.578	0.7338	0.110336	Rat_7_NODE_540_length_4774_cov_3.674083 Rat_8_NODE_630_length_3655_cov_4.625556
1233	2	10.16	10.16	0.000	0.7176	0.0969654	Rat_8_NODE_485_length_4554_cov_5.350300 Rat_7_NODE_599_length_4259_cov_4.742388
1234	2	7.870	7.870	0.000	0.6630	0.0969654	Rat_8_NODE_508_length_4416_cov_4.771383 Rat_7_NODE_686_length_3652_cov_4.341118
1235	2	2.417	2.417	0.000	0.3767	0.0969654	Rat_8_NODE_681_length_3432_cov_3.840687 Rat_7_NODE_697_length_3583_cov_4.308390
1236	2	10.16	10.16	0.000	0.7176	0.0969654	Rat_9_NODE_640_length_2644_cov_3.370413 Rat_7_NODE_768_length_3237_cov_3.840038
1237	2	17.61	17.61	0.000	0.8149	0.0969654	Rat_8_NODE_532_length_4244_cov_3.872762 Rat_7_NODE_860_length_2837_cov_3.794752
1238	2	19.30	19.30	0.000	0.8284	0.0969654	Rat_8_NODE_741_length_3243_cov_3.575282 Rat_7_NODE_937_length_2559_cov_4.085463
1239	2	18.35	18.35	0.000	0.8210	0.0969654	Rat_9_NODE_2177_length_1030_cov_2.643077 Rat_7_NODE_956_length_2519_cov_3.333604
1240	2	10.16	10.16	0.000	0.7176	0.0969654	Rat_8_NODE_712_length_3322_cov_4.913988 Rat_7_NODE_997_length_2434_cov_3.475410
1241	2	10.96	10.96	0.000	0.7326	0.0969654	Rat_8_NODE_1246_length_2162_cov_2.483151 Rat_7_NODE_999_length_2430_cov_4.118737
1242	2	9.754	9.754	0.000	0.7092	0.0969654	Rat_9_NODE_892_length_2062_cov_3.855506 Rat_8_NODE_1023_length_2544_cov_3.036561
1243	2	12.16	12.16	0.000	0.7525	0.0969654	Rat_9_NODE_1234_length_1640_cov_2.319874 Rat_8_NODE_1210_length_2213_cov_2.906858
1244	2	16.00	16.00	0.000	0.8000	0.0969654	Rat_9_NODE_556_length_2996_cov_2.744305 Rat_8_NODE_1229_length_2181_cov_2.656162
1245	2	10.16	10.16	0.000	0.7176	0.0969654	Rat_9_NODE_602_length_2800_cov_3.070674 Rat_8_NODE_1256_length_2149_cov_2.872970
1246	2	18.92	18.92	0.000	0.8255	0.0969654	Rat_9_NODE_99_length_10530_cov_4.520764 Rat_8_NODE_138_length_12616_cov_4.985988
1247	2	6.800	6.800	0.000	0.6296	0.0969654	Rat_9_NODE_474_length_3349_cov_3.379781 Rat_8_NODE_1483_length_1877_cov_2.581229
1248	2	3.371	3.371	0.000	0.4574	0.0969654	Rat_9_NODE_1444_length_1449_cov_3.525108 Rat_8_NODE_1808_length_1615_cov_3.420513
1249	2	9.754	9.754	0.000	0.7092	0.0969654	Rat_9_NODE_871_length_2093_cov_3.131992 Rat_8_NODE_1813_length_1612_cov_2.811818
1250	2	10.96	10.96	0.000	0.7326	0.0969654	Rat_9_NODE_1146_length_1720_cov_2.248048 Rat_8_NODE_2011_length_1481_cov_3.212482
1251	2	3.371	3.371	0.000	0.4574	0.0969654	Rat_8_NODE_711_length_3324_cov_5.193943 Rat_8_NODE_2787_length_1136_cov_3.799260
1252	2	3.371	3.371	0.000	0.4574	0.0969654	Rat_9_NODE_795_length_2243_cov_3.281536 Rat_8_NODE_987_length_2614_cov_4.453302
1253	2	6.222	6.222	5.983	0.3840	0.110336	Rhizobium~phage~vB_RleS_L338C Vibrio~phage~SIO-2
1254	2	6.482	6.482	0.000	0.6184	0.0969654	Stenotrophomonas~phage~S1 Shewanella~sp.~phage~1/44
1255	3	60.32	181.0	0.000	0.9679	0.0296732	Spiroplasma~phage~1-R8A2B Spiroplasma~phage~1-C74 Spiroplasma~virus~SkV1CR23x
1256	2	11.86	11.86	9.381	0.4698	0.110336	Stenotrophomonas~phage~SMA7 Stenotrophomonas~phage~phiSHP2
1257	3	262.0	786.1	88.34	0.8929	0.0382613	Streptomyce~phage~TG1 Streptomyces~virus~phiBT1 Streptomyces~virus~phiC31
1258	10	330.4	1.487e+04	0.000	0.9987	3.19322e-05	Streptomyces~phage~Caliburn Streptomyces~phage~Amela Streptomyces~phage~Izzy Streptomyces~phage~Lannister Streptomyces~phage~Lika Streptomyces~phage~Nanodon Streptomyces~phage~R4 Streptomyces~phage~Sujidade Streptomyces~phage~Zemlya Streptomyces~phage~phiHau3
1259	3	112.2	336.5	35.86	0.8894	0.0404278	Streptomyces~phage~SF3 Streptomyces~phage~SF1 Streptomyces~phage~VWB
1260	3	307.5	922.6	0.000	0.9935	0.0318013	Streptomyces~phage~YDN12 Streptomyces~phage~TP1604 Streptomyces~phage~phiSAJS1
1261	2	199.7	199.7	73.79	0.7197	0.110336	Sulfolobales~virus~YNP1 Sulfolobales~Virus~YNP2
1262	2	136.3	136.3	0.000	0.9715	0.0969654	Sulfolobus~turreted~icosahedral~virus~2 Sulfolobus~turreted~icosahedral~virus~1
1263	2	600.0	600.0	0.000	0.9934	0.0969654	Thermus~phage~phiYS40 Thermus~phage~TMA
1264	2	155.3	155.3	0.000	0.9749	0.0969654	Thermus~virus~P23-77 Thermus~virus~IN93
1265	2	600.0	600.0	0.000	0.9934	0.0969654	Thermus~virus~P74-26 Thermus~virus~P23-45
1266	3	53.23	159.7	0.000	0.9638	0.0234271	Uncultured~phage~WW-nAnB~strain~3 Uncultured~phage~WW-nAnB~strain~2 uncultured~phage~WW-nAnB
1267	5	272.1	2721	0.000	0.9963	0.00374748	Vibrio~phage~QH Vibrio~phage~J2 Vibrio~phage~VP2 Vibrio~phage~VP5 Vibrio~phage~phiVC8
1268	2	17.92	17.92	18.32	0.4454	0.110336	Vibrio~phage~VCY-phi Vibrio~phage~KSF1
1269	4	14.36	86.17	20.04	0.7545	0.0147005	Vibrio~phage~VCY-phi Vibrio~phage~KSF1 Vibrio~phage~VfO3K6 Vibrio~phage~VfO4K68
1270	4	47.04	282.2	81.87	0.7585	0.0151914	Vibrio~phage~VGJphi Vibrio~phage~VEJphi Vibrio~phage~VSK Vibrio~virus~fs1
1271	2	56.38	56.38	0.000	0.9338	0.0969654	Vibrio~phage~fs2 Vibrio~phage~VFJ
