# Supplementary material for: Alpha-synuclein alters the faecal viromes of rats in a gut-initiated model of Parkinson’s disease
Source: Commun Biol. 2021 Sep 29;4:1140. doi: 10.1038/s42003-021-02666-1 (PMC8481466; doi:10.1038/s42003-021-02666-1)
Supplement: Supplementary file 3 — Supplementary data [file 42003_2021_2666_MOESM3_ESM.zip › Supp_data_RatPD_wDarkMatter/Input_files/contig_IDs.csv]

x
C10-R1-Base_NODE_1961_length_1575_cov_3.335526
C10-R1-Base_NODE_27_length_23948_cov_6.670824
C10-R1-Base_NODE_330_length_6884_cov_7.399473
C10-R1-Base_NODE_335_length_6764_cov_5.480549
C10-R1-Base_NODE_663_length_4190_cov_3.066747
C10-R1-Base_NODE_700_length_4055_cov_3.633750
C10-R1-Base_NODE_81_length_14534_cov_6.058499
C10-R1-T1_NODE_1024_length_2423_cov_4.060811
C10-R1-T1_NODE_119_length_7472_cov_4.701497
C10-R1-T1_NODE_1192_length_2201_cov_3.299161
C10-R1-T1_NODE_1224_length_2173_cov_3.550992
C10-R1-T1_NODE_1773_length_1803_cov_2.831808
C10-R1-T1_NODE_1799_length_1789_cov_34.192618
C10-R1-T1_NODE_195_length_5495_cov_4.028309
C10-R1-T1_NODE_3057_length_1357_cov_1.470046
C10-R1-T1_NODE_623_length_3144_cov_3.145678
C10-R1-T1_NODE_923_length_2551_cov_4.681490
C10-R1-T1_NODE_997_length_2454_cov_2.314714
C10-R1-T5_NODE_1212_length_1137_cov_1.630314
C10-R1-T5_NODE_1231_length_1132_cov_1.950789
C10-R1-T5_NODE_146_length_2360_cov_2.494143
C10-R1-T5_NODE_217_length_2046_cov_2.480663
C10-R1-T5_NODE_314_length_1819_cov_14.701814
C10-R1-T5_NODE_585_length_1478_cov_2.200984
C10-R2-Base_NODE_426_length_1876_cov_10.399780
C10-R2-T1_NODE_10_length_13050_cov_4.762139
C10-R2-T1_NODE_111_length_5670_cov_4.318967
C10-R2-T1_NODE_142_length_5059_cov_4.319145
C10-R2-T1_NODE_656_length_2250_cov_4.782688
C10-R2-T1_NODE_789_length_1993_cov_2.349329
C10-R2-T5_NODE_6_length_4590_cov_9.581036
C10-R2-T5_NODE_871_length_1223_cov_8.360445
C10-R3-Base_NODE_23_length_4425_cov_4.162700
C10-R3-Base_NODE_296_length_2490_cov_12.282136
C10-R3-Base_NODE_76_length_3466_cov_2.451187
C10-R3-Base_NODE_95_length_3296_cov_3.244986
C11-R1-Base_NODE_174_length_4440_cov_4.579475
C11-R1-Base_NODE_184_length_4311_cov_4.753524
C11-R1-Base_NODE_314_length_3414_cov_3.980947
C11-R1-Base_NODE_380_length_3178_cov_3.397054
C11-R1-Base_NODE_43_length_7563_cov_5.133191
C11-R1-Base_NODE_475_length_2876_cov_4.456221
C11-R1-Base_NODE_50_length_7174_cov_4.245962
C11-R1-Base_NODE_63_length_6627_cov_4.781193
C11-R1-Base_NODE_637_length_2475_cov_4.861570
C11-R1-Base_NODE_84_length_5961_cov_4.909245
C11-R1-Base_NODE_90_length_5797_cov_4.567398
C11-R1-T1_NODE_1178_length_1269_cov_2.177100
C11-R1-T1_NODE_3_length_25254_cov_9.308742
C11-R1-T5_NODE_190_length_3011_cov_7.900880
C11-R1-T5_NODE_3202_length_1120_cov_8.643192
C11-R1-T5_NODE_3855_length_1019_cov_2.173237
C11-R2-Base_NODE_13_length_19197_cov_8.501306
C11-R2-Base_NODE_1669_length_1463_cov_1.605114
C11-R2-Base_NODE_2632_length_1137_cov_2.911275
C11-R2-Base_NODE_2968_length_1075_cov_2.577451
C11-R2-Base_NODE_525_length_3221_cov_10.784270
C11-R2-Base_NODE_549_length_3110_cov_4.167921
C11-R2-Base_NODE_557_length_3061_cov_4.740186
C11-R2-Base_NODE_571_length_3014_cov_3.773572
C11-R2-Base_NODE_843_length_2245_cov_5.992694
C11-R2-T1_NODE_13_length_6253_cov_6.543724
C11-R2-T1_NODE_2_length_15455_cov_5.044610
C11-R2-T5_NODE_139_length_5927_cov_4.662125
C11-R2-T5_NODE_176_length_5359_cov_4.018854
C11-R2-T5_NODE_236_length_4475_cov_4.429638
C11-R3-Base_NODE_1_length_50082_cov_6.552762
C11-R3-Base_NODE_1147_length_1712_cov_2.522028
C11-R3-Base_NODE_158_length_6031_cov_4.453313
C11-R3-Base_NODE_18_length_13857_cov_5.870236
C11-R3-Base_NODE_300_length_4118_cov_3.714251
C11-R3-T1_NODE_1477_length_1597_cov_11.238003
C11-R3-T1_NODE_156_length_3666_cov_3.524508
C11-R3-T1_NODE_176_length_3556_cov_3.971437
C11-R3-T1_NODE_217_length_3301_cov_4.189464
C11-R3-T1_NODE_40_length_6588_cov_3.976427
C11-R3-T1_NODE_6_length_13611_cov_6.890307
C11-R3-T1_NODE_756_length_2023_cov_3.080285
C11-R3-T5_NODE_19_length_5664_cov_2.742557
C12-R1-T5_NODE_200_length_1793_cov_3.290564
C12-R1-T5_NODE_66_length_2804_cov_11.128047
C12-R2-Base_NODE_1124_length_3091_cov_2.968050
C12-R2-Base_NODE_1490_length_2490_cov_8.564271
C12-R2-Base_NODE_1522_length_2448_cov_5.997075
C12-R2-Base_NODE_159_length_13307_cov_6.479324
C12-R2-Base_NODE_1641_length_2327_cov_3.610035
C12-R2-Base_NODE_1836_length_2147_cov_4.126673
C12-R2-Base_NODE_2_length_74021_cov_17.827069
C12-R2-Base_NODE_2209_length_1884_cov_3.227993
C12-R2-Base_NODE_2368_length_1798_cov_3.161216
C12-R2-Base_NODE_24_length_35525_cov_30.150240
C12-R2-Base_NODE_253_length_9423_cov_16.527007
C12-R2-Base_NODE_2555_length_1697_cov_4.959196
C12-R2-Base_NODE_269_length_9119_cov_5.711717
C12-R2-Base_NODE_2745_length_1619_cov_2.191176
C12-R2-Base_NODE_33_length_32646_cov_8.978951
C12-R2-Base_NODE_4521_length_1147_cov_4.023810
C12-R2-Base_NODE_769_length_4109_cov_5.782930
C12-R2-Base_NODE_794_length_4040_cov_4.445922
C12-R2-Base_NODE_930_length_3582_cov_4.884321
C12-R2-Base_NODE_990_length_3417_cov_7.530042
C12-R2-T1_NODE_116_length_4111_cov_5.602811
C12-R2-T1_NODE_273_length_2709_cov_2.841748
C12-R2-T5_NODE_1052_length_1838_cov_2.241167
C12-R2-T5_NODE_1684_length_1571_cov_2.399736
C12-R2-T5_NODE_205_length_2987_cov_3.546385
C12-R2-T5_NODE_28_length_5873_cov_4.459608
C12-R2-T5_NODE_29_length_5818_cov_5.175950
C12-R2-T5_NODE_513_length_2281_cov_3.341869
C12-R2-T5_NODE_697_length_2078_cov_3.231340
C12-R3-Base_NODE_17_length_5319_cov_4.884878
C12-R3-Base_NODE_356_length_1995_cov_3.432474
C12-R3-Base_NODE_550_length_1722_cov_42.643671
C12-R3-T1_NODE_1562_length_1682_cov_2.738783
C12-R3-T1_NODE_173_length_4097_cov_2.496042
C12-R3-T1_NODE_2096_length_1472_cov_2.775582
C12-R3-T1_NODE_216_length_3728_cov_3.294310
C12-R3-T1_NODE_259_length_3516_cov_3.347876
C12-R3-T5_NODE_1587_length_1336_cov_1.769711
C12-R3-T5_NODE_174_length_3183_cov_3.948210
C13-R1-Base_NODE_1370_length_1500_cov_2.925952
C13-R1-Base_NODE_2755_length_1050_cov_1.850251
C13-R1-Base_NODE_283_length_3164_cov_4.562560
C13-R1-Base_NODE_51_length_5867_cov_4.547832
C13-R1-Base_NODE_599_length_2264_cov_2.692168
C13-R1-Base_NODE_7_length_24297_cov_6.828521
C13-R1-T1_NODE_1863_length_1029_cov_5.131417
C13-R1-T1_NODE_983_length_1328_cov_2.300079
C13-R1-T5_NODE_138_length_2773_cov_6.600074
C13-R2-Base_NODE_1007_length_2204_cov_2.853420
C13-R2-Base_NODE_2598_length_1464_cov_3.217175
C13-R2-Base_NODE_3321_length_1311_cov_2.201433
C13-R2-Base_NODE_3931_length_1209_cov_2.951473
C13-R2-Base_NODE_667_length_2622_cov_3.125049
C13-R2-T1_NODE_1_length_28762_cov_11.155781
C13-R2-T1_NODE_104_length_2782_cov_4.771177
C13-R2-T1_NODE_1885_length_1182_cov_3.213842
C13-R2-T1_NODE_200_length_2316_cov_3.007077
C13-R2-T1_NODE_233_length_2213_cov_3.521779
C13-R2-T1_NODE_809_length_1547_cov_2.183646
C13-R2-T5_NODE_1_length_38677_cov_7.988737
C13-R2-T5_NODE_137_length_7095_cov_7.753835
C13-R2-T5_NODE_262_length_4888_cov_9.581419
C13-R2-T5_NODE_3108_length_1184_cov_8.125775
C13-R2-T5_NODE_322_length_4302_cov_7.524135
C13-R2-T5_NODE_464_length_3263_cov_3.178928
C13-R3-Base_NODE_1225_length_1620_cov_2.042812
C13-R3-Base_NODE_59_length_14223_cov_7.880082
C13-R3-Base_NODE_633_length_2496_cov_6.616551
C14-R1-Base_NODE_1099_length_3051_cov_2.586449
C14-R1-Base_NODE_124_length_13190_cov_4.079102
C14-R1-Base_NODE_1423_length_2573_cov_4.949960
C14-R1-Base_NODE_161_length_11049_cov_7.044479
C14-R1-Base_NODE_1706_length_2267_cov_2.969259
C14-R1-Base_NODE_1927_length_2077_cov_2.989120
C14-R1-Base_NODE_2073_length_1971_cov_2.500522
C14-R1-Base_NODE_270_length_7994_cov_3.821766
C14-R1-Base_NODE_58_length_22197_cov_5.077951
C14-R1-T1_NODE_120_length_5828_cov_3.084531
C14-R1-T1_NODE_2002_length_1408_cov_7.127864
C14-R1-T1_NODE_279_length_3536_cov_3.278656
C14-R1-T1_NODE_285_length_3469_cov_3.919742
C14-R1-T1_NODE_322_length_3251_cov_2.822278
C14-R2-Base_NODE_11_length_31999_cov_12.038035
C14-R2-Base_NODE_152_length_5334_cov_4.386058
C14-R2-Base_NODE_39_length_19031_cov_16.541263
C14-R2-Base_NODE_43_length_17842_cov_14.781020
C14-R2-Base_NODE_48_length_15724_cov_11.368434
C14-R2-Base_NODE_71_length_11150_cov_11.531501
C14-R2-Base_NODE_83_length_9809_cov_27.402912
C14-R2-Base_NODE_9_length_33804_cov_13.518623
C14-R2-T1_NODE_1007_length_2046_cov_10.290809
C14-R2-T1_NODE_1315_length_1836_cov_2.590118
C14-R2-T1_NODE_266_length_3281_cov_3.356479
C14-R2-T1_NODE_418_length_2758_cov_2.710322
C14-R2-T1_NODE_4628_length_1064_cov_2.506442
C14-R2-T5_NODE_1640_length_1644_cov_3.007552
C14-R2-T5_NODE_526_length_2895_cov_3.914437
C14-R3-T1_NODE_1174_length_2405_cov_2.516596
C14-R3-T1_NODE_1776_length_1859_cov_2.910754
C14-R3-T1_NODE_18_length_38512_cov_9.374678
C14-R3-T1_NODE_2028_length_1724_cov_3.397843
C14-R3-T1_NODE_2208_length_1629_cov_1.980940
C14-R3-T1_NODE_226_length_6815_cov_3.293639
C14-R3-T1_NODE_372_length_4982_cov_2.985590
C14-R3-T1_NODE_4237_length_1037_cov_2.864562
C14-R3-T1_NODE_486_length_4107_cov_2.712734
C14-R3-T1_NODE_508_length_3996_cov_3.347120
C14-R3-T1_NODE_559_length_3778_cov_3.321515
C14-R3-T1_NODE_598_length_3624_cov_3.412440
C14-R3-T1_NODE_717_length_3286_cov_3.157227
C14-R3-T1_NODE_790_length_3094_cov_2.508720
C14-R3-T1_NODE_856_length_2931_cov_3.529903
C14-R3-T1_NODE_881_length_2889_cov_3.153846
C14-R3-T1_NODE_907_length_2845_cov_2.704301
C14-R3-T5_NODE_1835_length_1024_cov_3.983488
C14-R3-T5_NODE_209_length_2396_cov_7.952157
C15-R1-Base_NODE_1163_length_3039_cov_2.738606
C15-R1-Base_NODE_175_length_10156_cov_5.719236
C15-R1-Base_NODE_1767_length_2299_cov_5.956774
C15-R1-Base_NODE_20_length_23782_cov_6.085767
C15-R1-Base_NODE_2034_length_2097_cov_2.410382
C15-R1-Base_NODE_22_length_23464_cov_6.219360
C15-R1-Base_NODE_2215_length_1993_cov_2.152219
C15-R1-Base_NODE_2273_length_1957_cov_2.070978
C15-R1-Base_NODE_2619_length_1787_cov_3.057737
C15-R1-Base_NODE_2891_length_1678_cov_25.123229
C15-R1-Base_NODE_32_length_19332_cov_8.594698
C15-R1-Base_NODE_3649_length_1433_cov_2.569666
C15-R1-Base_NODE_3709_length_1418_cov_2.275128
C15-R1-Base_NODE_44_length_17297_cov_4.660828
C15-R1-Base_NODE_5326_length_1112_cov_1.556291
C15-R1-Base_NODE_5654_length_1067_cov_1.324111
C15-R1-Base_NODE_6076_length_1016_cov_1.524454
C15-R1-Base_NODE_723_length_4025_cov_3.240806
C15-R1-Base_NODE_902_length_3550_cov_2.840343
C15-R1-T1_NODE_1544_length_1593_cov_5.633940
C15-R1-T1_NODE_268_length_2748_cov_3.273301
C15-R1-T1_NODE_34_length_5582_cov_4.463543
C15-R1-T1_NODE_44_length_5298_cov_5.070952
C15-R1-T1_NODE_515_length_2272_cov_6.108705
C15-R1-T1_NODE_59_length_4686_cov_3.064997
C15-R1-T5_NODE_613_length_1170_cov_4.834081
C15-R1-T5_NODE_775_length_1072_cov_2.008850
C15-R2-Base_NODE_1279_length_1199_cov_2.180070
C15-R2-Base_NODE_355_length_1830_cov_3.521690
C15-R2-T1_NODE_1023_length_1770_cov_4.251895
C15-R2-T1_NODE_1513_length_1545_cov_2.416779
C15-R2-T1_NODE_2731_length_1239_cov_3.022804
C15-R2-T1_NODE_3623_length_1101_cov_2.311663
C15-R2-T1_NODE_3919_length_1061_cov_2.905567
C15-R2-T5_NODE_1059_length_1544_cov_1.978509
C15-R2-T5_NODE_1904_length_1063_cov_5.178571
C15-R2-T5_NODE_305_length_3353_cov_8.973014
C15-R3-Base_NODE_1535_length_1609_cov_3.304376
C15-R3-Base_NODE_2414_length_1260_cov_2.258921
C15-R3-Base_NODE_2989_length_1142_cov_2.365225
C15-R3-Base_NODE_73_length_12449_cov_6.228175
C15-R3-Base_NODE_754_length_2477_cov_2.116433
C15-R3-T1_NODE_126_length_9037_cov_5.156201
C15-R3-T1_NODE_177_length_7599_cov_3.789369
C15-R3-T1_NODE_203_length_7151_cov_3.878241
C15-R3-T1_NODE_204_length_7125_cov_4.094059
C15-R3-T1_NODE_2050_length_1786_cov_21.681109
C15-R3-T1_NODE_237_length_6402_cov_5.153773
C15-R3-T1_NODE_258_length_6118_cov_4.306614
C15-R3-T1_NODE_290_length_5573_cov_3.712939
C15-R3-T1_NODE_315_length_5262_cov_4.673516
C15-R3-T1_NODE_348_length_4950_cov_4.858427
C15-R3-T1_NODE_367_length_4800_cov_3.986723
C15-R3-T1_NODE_370_length_4786_cov_4.393574
C15-R3-T1_NODE_4706_length_1107_cov_2.837452
C15-R3-T1_NODE_479_length_4152_cov_2.184769
C15-R3-T1_NODE_622_length_3523_cov_4.215398
C15-R3-T1_NODE_801_length_3053_cov_4.520680
C15-R3-T1_NODE_835_length_2971_cov_3.010631
C15-R3-T1_NODE_845_length_2946_cov_2.682809
C15-R3-T1_NODE_90_length_11185_cov_5.319048
C15-R3-T1_NODE_905_length_2845_cov_3.901792
C15-R3-T5_NODE_300_length_1538_cov_11.650034
C16-R1-Base_NODE_905_length_1381_cov_1.768477
C16-R1-T1_NODE_689_length_2585_cov_2.862055
C16-R1-T5_NODE_323_length_1605_cov_4.345161
C16-R2-Base_NODE_123_length_8108_cov_4.150006
C16-R2-Base_NODE_23_length_28638_cov_6.389602
C16-R2-Base_NODE_27_length_24883_cov_87.613098
C16-R2-Base_NODE_288_length_4274_cov_5.235838
C16-R2-Base_NODE_42_length_19209_cov_8.556333
C16-R2-Base_NODE_563_length_3141_cov_2.404083
C16-R2-Base_NODE_59_length_14955_cov_6.009329
C16-R2-Base_NODE_736_length_2746_cov_2.503159
C16-R2-T1_NODE_2547_length_1324_cov_8.921198
C16-R2-T1_NODE_3569_length_1133_cov_3.179035
C16-R2-T1_NODE_4031_length_1069_cov_6.677515
C16-R2-T1_NODE_458_length_2851_cov_3.022175
C16-R2-T5_NODE_124_length_4794_cov_4.527537
C16-R2-T5_NODE_1305_length_1864_cov_2.731896
C16-R2-T5_NODE_2471_length_1376_cov_2.513248
C16-R2-T5_NODE_446_length_3052_cov_3.875876
C16-R2-T5_NODE_537_length_2828_cov_3.274793
C16-R2-T5_NODE_600_length_2696_cov_3.200682
C16-R3-Base_NODE_1049_length_3093_cov_4.793614
C16-R3-Base_NODE_1068_length_3038_cov_4.068052
C16-R3-Base_NODE_1188_length_2810_cov_3.889655
C16-R3-Base_NODE_1526_length_2314_cov_4.339973
C16-R3-Base_NODE_1532_length_2307_cov_2.769982
C16-R3-Base_NODE_2323_length_1651_cov_4.060777
C16-R3-Base_NODE_248_length_8520_cov_4.189722
C16-R3-Base_NODE_278_length_7951_cov_4.450608
C16-R3-Base_NODE_36_length_21441_cov_7.352287
C16-R3-Base_NODE_3601_length_1156_cov_2.488647
C16-R3-Base_NODE_3611_length_1154_cov_1.939035
C16-R3-Base_NODE_4132_length_1041_cov_4.454361
C16-R3-Base_NODE_487_length_5303_cov_3.406059
C16-R3-Base_NODE_514_length_5095_cov_8.066071
C16-R3-Base_NODE_77_length_14875_cov_6.760594
C16-R3-T1_NODE_136_length_3937_cov_8.690366
C16-R3-T1_NODE_421_length_2753_cov_2.918458
C16-R3-T1_NODE_902_length_2034_cov_3.445174
C16-R3-T5_NODE_259_length_4212_cov_3.792398
C16-R3-T5_NODE_315_length_3595_cov_6.855650
C16-R3-T5_NODE_633_length_2365_cov_2.719913
C21-R1-1-5-18_NODE_144_length_5122_cov_4.299586
C21-R1-1-5-18_NODE_22_length_56433_cov_10.330501
C21-R1-1-5-18_NODE_945_length_1043_cov_3.202429
C21-R1-3-4-18_NODE_4_length_19872_cov_8.823384
C21-R1-T5_NODE_217_length_1483_cov_6.440476
C21-R2-1-5-18_NODE_10_length_19008_cov_6.072495
C21-R2-1-5-18_NODE_135_length_7056_cov_3.829596
C21-R2-1-5-18_NODE_18_length_15990_cov_4.796486
C21-R2-1-5-18_NODE_25_length_13621_cov_5.819401
C21-R2-1-5-18_NODE_2520_length_1064_cov_2.117939
C21-R2-1-5-18_NODE_43_length_11350_cov_16.480567
C21-R2-1-5-18_NODE_474_length_3199_cov_3.373728
C21-R2-1-5-18_NODE_495_length_3097_cov_3.664694
C21-R2-1-5-18_NODE_885_length_1945_cov_8.332275
C21-R2-3-4-18_NODE_1026_length_2011_cov_1.907464
C21-R2-3-4-18_NODE_1801_length_1424_cov_4.130752
C21-R2-3-4-18_NODE_2_length_68552_cov_9.421581
C21-R2-3-4-18_NODE_284_length_6395_cov_6.861514
C21-R2-3-4-18_NODE_3187_length_1015_cov_1.752083
C21-R2-3-4-18_NODE_367_length_4870_cov_8.799585
C21-R2-T5_NODE_343_length_2447_cov_3.352425
C21-R2-T5_NODE_59_length_4268_cov_2.297887
C21-R2-T5_NODE_94_length_3704_cov_4.208276
C21-R3-1-5-18_NODE_1034_length_1729_cov_1.844683
C21-R3-1-5-18_NODE_1119_length_1659_cov_1.680798
C21-R3-1-5-18_NODE_122_length_4369_cov_3.205378
C21-R3-1-5-18_NODE_1245_length_1569_cov_4.652576
C21-R3-1-5-18_NODE_1553_length_1411_cov_3.982301
C21-R3-1-5-18_NODE_200_length_3675_cov_3.167680
C21-R3-1-5-18_NODE_281_length_3210_cov_6.064659
C21-R3-1-5-18_NODE_288_length_3190_cov_4.870813
C21-R3-1-5-18_NODE_664_length_2177_cov_3.396795
C21-R3-3-4-18_NODE_434_length_1538_cov_9.297370
C21-R3-T5_NODE_639_length_1734_cov_6.440739
C22-R1-1-5-18_NODE_293_length_3120_cov_2.983034
C22-R1-1-5-18_NODE_856_length_2024_cov_2.776536
C22-R1-3-4-18_NODE_312_length_1717_cov_3.040915
C22-R1-3-4-18_NODE_338_length_1664_cov_13.704164
C22-R1-T5_NODE_102_length_3426_cov_2.959953
C22-R1-T5_NODE_37_length_5242_cov_3.183343
C22-R1-T5_NODE_4198_length_1026_cov_3.697219
C22-R1-T5_NODE_861_length_1835_cov_2.085393
C22-R2-1-5-18_NODE_2119_length_1577_cov_1.579501
C22-R2-1-5-18_NODE_23_length_8103_cov_4.103504
C22-R2-1-5-18_NODE_2551_length_1447_cov_2.154454
C22-R2-1-5-18_NODE_518_length_2885_cov_2.015901
C22-R2-1-5-18_NODE_898_length_2306_cov_3.431808
C22-R2-3-4-18_NODE_1969_length_1601_cov_5.158473
C22-R2-3-4-18_NODE_2229_length_1500_cov_2.462284
C22-R2-3-4-18_NODE_2902_length_1315_cov_2.740476
C22-R2-3-4-18_NODE_2980_length_1298_cov_2.592920
C22-R2-3-4-18_NODE_3262_length_1238_cov_2.648352
C22-R2-3-4-18_NODE_77_length_15842_cov_9.117248
C22-R2-T5_NODE_1209_length_1667_cov_2.755583
C22-R3-1-5-18_NODE_1604_length_1353_cov_2.268105
C22-R3-1-5-18_NODE_35_length_4817_cov_4.404452
C22-R3-1-5-18_NODE_5_length_8601_cov_6.613737
C22-R3-T5_NODE_1344_length_1425_cov_2.706569
C22-R3-T5_NODE_2937_length_1036_cov_2.282365
C22-R3-T5_NODE_689_length_1813_cov_2.018203
C23-R1-1-5-18_NODE_1_length_46533_cov_31.772710
C23-R1-1-5-18_NODE_119_length_8569_cov_26.629082
C23-R1-1-5-18_NODE_1846_length_1582_cov_11.874263
C23-R1-3-4-18_NODE_233_length_3891_cov_3.272941
C23-R2-1-5-18_NODE_550_length_1630_cov_8.493968
C23-R2-3-4-18_NODE_1556_length_1694_cov_12.995119
C23-R2-3-4-18_NODE_16_length_11311_cov_4.364161
C23-R2-3-4-18_NODE_1762_length_1587_cov_2.881854
C23-R2-3-4-18_NODE_247_length_4512_cov_4.026026
C23-R2-3-4-18_NODE_268_length_4378_cov_4.221605
C23-R2-3-4-18_NODE_605_length_2941_cov_4.235274
C23-R2-T5_NODE_19_length_4971_cov_4.590928
C23-R2-T5_NODE_233_length_1890_cov_5.947139
C23-R2-T5_NODE_257_length_1837_cov_3.078002
C23-R2-T5_NODE_73_length_2902_cov_2.650509
C23-R3-1-5-18_NODE_1206_length_2238_cov_3.179111
C23-R3-1-5-18_NODE_143_length_4314_cov_3.581122
C23-R3-1-5-18_NODE_1644_length_1990_cov_12.799483
C23-R3-1-5-18_NODE_5470_length_1109_cov_2.111006
C23-R3-1-5-18_NODE_916_length_2499_cov_2.982815
C23-R3-1-5-18_NODE_918_length_2497_cov_3.321458
C23-R3-3-4-18_NODE_1146_length_1871_cov_3.506608
C23-R3-3-4-18_NODE_1178_length_1852_cov_3.050083
C23-R3-3-4-18_NODE_1577_length_1640_cov_2.865615
C23-R3-3-4-18_NODE_2311_length_1378_cov_2.613757
C23-R3-3-4-18_NODE_2929_length_1237_cov_2.661591
C23-R3-3-4-18_NODE_514_length_2600_cov_2.988212
C23-R3-3-4-18_NODE_962_length_2006_cov_14.463865
C23-R3-T5_NODE_17_length_9037_cov_5.718214
C23-R3-T5_NODE_51_length_5771_cov_2.977607
C24-R1-1-5-18_NODE_1028_length_1811_cov_3.333713
C24-R1-1-5-18_NODE_20_length_6147_cov_7.817630
C24-R1-1-5-18_NODE_276_length_2903_cov_9.038624
C24-R1-1-5-18_NODE_33_length_5194_cov_2.990270
C24-R1-3-4-18_NODE_14_length_8056_cov_4.307337
C24-R1-3-4-18_NODE_962_length_1615_cov_5.673718
C24-R1-T5_NODE_2283_length_1034_cov_4.239019
C24-R1-T5_NODE_590_length_1687_cov_5.362132
C24-R2-1-5-18_NODE_1167_length_1525_cov_8.074830
C24-R2-1-5-18_NODE_181_length_2779_cov_4.187225
C24-R2-1-5-18_NODE_22_length_4863_cov_4.234401
C24-R2-1-5-18_NODE_322_length_2337_cov_2.071867
C24-R2-1-5-18_NODE_56_length_3782_cov_3.323585
C24-R2-3-4-18_NODE_1086_length_3481_cov_3.304145
C24-R2-3-4-18_NODE_1116_length_3431_cov_4.840936
C24-R2-3-4-18_NODE_1155_length_3367_cov_3.189614
C24-R2-3-4-18_NODE_125_length_16289_cov_19.404246
C24-R2-3-4-18_NODE_150_length_13874_cov_7.400897
C24-R2-3-4-18_NODE_1921_length_2536_cov_2.991536
C24-R2-3-4-18_NODE_2007_length_2469_cov_2.797017
C24-R2-3-4-18_NODE_2243_length_2318_cov_3.900574
C24-R2-3-4-18_NODE_2255_length_2314_cov_7.083223
C24-R2-3-4-18_NODE_2507_length_2175_cov_4.350000
C24-R2-3-4-18_NODE_2585_length_2133_cov_4.976901
C24-R2-3-4-18_NODE_2637_length_2113_cov_3.249757
C24-R2-3-4-18_NODE_3183_length_1907_cov_2.541577
C24-R2-3-4-18_NODE_3632_length_1775_cov_2.618605
C24-R2-3-4-18_NODE_3664_length_1765_cov_4.132164
C24-R2-3-4-18_NODE_4099_length_1663_cov_1.741915
C24-R2-3-4-18_NODE_513_length_5516_cov_3.527010
C24-R2-3-4-18_NODE_5517_length_1408_cov_2.495935
C24-R2-3-4-18_NODE_5520_length_1408_cov_2.266814
C24-R2-3-4-18_NODE_5829_length_1364_cov_1.495034
C24-R2-3-4-18_NODE_6509_length_1281_cov_3.097879
C24-R2-3-4-18_NODE_6658_length_1264_cov_1.633581
C24-R2-3-4-18_NODE_7222_length_1207_cov_1.771701
C24-R2-3-4-18_NODE_7532_length_1182_cov_1.841171
C24-R2-3-4-18_NODE_7543_length_1181_cov_2.051510
C24-R2-3-4-18_NODE_85_length_20508_cov_4.395785
C24-R2-3-4-18_NODE_87_length_20260_cov_8.658352
C24-R2-3-4-18_NODE_885_length_3916_cov_2.610464
C24-R2-3-4-18_NODE_9079_length_1061_cov_2.699801
C24-R2-3-4-18_NODE_9260_length_1051_cov_2.026104
C24-R2-T5_NODE_2_length_44130_cov_12.490618
C24-R2-T5_NODE_897_length_1294_cov_1.367232
C24-R3-1-5-18_NODE_1428_length_1538_cov_2.507080
C24-R3-1-5-18_NODE_2155_length_1208_cov_1.906331
C24-R3-1-5-18_NODE_26_length_9396_cov_4.158013
C24-R3-3-4-18_NODE_1372_length_2499_cov_2.840835
C24-R3-3-4-18_NODE_146_length_10597_cov_5.046955
C24-R3-3-4-18_NODE_147_length_10556_cov_11.512332
C24-R3-3-4-18_NODE_2034_length_1960_cov_3.108661
C24-R3-3-4-18_NODE_254_length_7398_cov_4.729675
C24-R3-3-4-18_NODE_278_length_6959_cov_4.239861
C24-R3-3-4-18_NODE_3452_length_1440_cov_3.123466
C24-R3-3-4-18_NODE_3533_length_1423_cov_3.575292
C24-R3-3-4-18_NODE_365_length_5826_cov_5.165656
C24-R3-3-4-18_NODE_475_length_4937_cov_4.151987
C24-R3-3-4-18_NODE_6027_length_1035_cov_1.839796
C24-R3-3-4-18_NODE_728_length_3686_cov_5.352245
C9-R1-T1_NODE_1640_length_1998_cov_2.277406
C9-R1-T1_NODE_1666_length_1976_cov_2.577824
C9-R1-T1_NODE_1876_length_1849_cov_2.964326
C9-R1-T1_NODE_1912_length_1833_cov_1.812148
C9-R1-T1_NODE_2246_length_1671_cov_3.676980
C9-R1-T1_NODE_274_length_6121_cov_5.911968
C9-R1-T1_NODE_2864_length_1464_cov_1.793471
C9-R1-T1_NODE_3055_length_1412_cov_2.955048
C9-R1-T1_NODE_3126_length_1392_cov_2.543755
C9-R1-T1_NODE_323_length_5510_cov_4.169936
C9-R1-T1_NODE_352_length_5141_cov_6.034605
C9-R1-T1_NODE_44_length_14840_cov_6.194251
C9-R1-T1_NODE_5441_length_1046_cov_2.898083
C9-R1-T1_NODE_5939_length_1000_cov_3.122751
C9-R1-T1_NODE_61_length_13094_cov_6.164200
C9-R1-T1_NODE_929_length_2776_cov_3.546490
C9-R1-T5_NODE_643_length_1646_cov_6.274041
C9-R2-Base_NODE_1_length_17424_cov_5.762220
C9-R2-T1_NODE_197_length_2304_cov_2.955091
C9-R2-T1_NODE_2583_length_1039_cov_3.453252
C9-R2-T1_NODE_358_length_1991_cov_2.700930
C9-R2-T1_NODE_74_length_2960_cov_3.930120
C9-R2-T5_NODE_1089_length_2581_cov_4.957245
C9-R2-T5_NODE_1182_length_2481_cov_4.858615
C9-R2-T5_NODE_152_length_6057_cov_4.803732
C9-R2-T5_NODE_28_length_10693_cov_7.240365
C9-R2-T5_NODE_39_length_9358_cov_7.213372
C9-R2-T5_NODE_550_length_3594_cov_5.040124
C9-R3-Base_NODE_1065_length_2356_cov_2.936984
C9-R3-Base_NODE_116_length_5545_cov_6.098361
C9-R3-Base_NODE_1603_length_1910_cov_2.627493
C9-R3-Base_NODE_285_length_4095_cov_2.668317
C9-R3-Base_NODE_912_length_2525_cov_3.606883
C9-R3-Base_NODE_915_length_2520_cov_3.163489
C9-R3-Base_NODE_928_length_2504_cov_2.983258
C9-R3-T1_NODE_18_length_8071_cov_4.555389
C9-R3-T1_NODE_2228_length_1225_cov_4.189744
C9-R3-T1_NODE_764_length_1802_cov_4.777905
C9-R3-T5_NODE_1_length_33651_cov_6.137606
C9-R3-T5_NODE_101_length_7619_cov_6.552882
C9-R3-T5_NODE_1276_length_1947_cov_14.687104
C9-R3-T5_NODE_14_length_13725_cov_5.349598
C9-R3-T5_NODE_147_length_6581_cov_4.757125
C9-R3-T5_NODE_2527_length_1276_cov_4.932023
C9-R3-T5_NODE_270_length_4931_cov_4.849467
C9-R3-T5_NODE_280_length_4798_cov_3.325111
C9-R3-T5_NODE_466_length_3562_cov_3.203023
C9-R3-T5_NODE_50_length_10436_cov_4.935748
C9-R3-T5_NODE_527_length_3336_cov_5.461445
C9-R3-T5_NODE_549_length_3264_cov_5.673107
C9-R3-T5_NODE_816_length_2540_cov_3.292555
Rat_1_NODE_10_length_53934_cov_16.433471
Rat_1_NODE_1005_length_1493_cov_2.353268
Rat_1_NODE_1032_length_1460_cov_2.575089
Rat_1_NODE_1045_length_1445_cov_5.567626
Rat_1_NODE_1055_length_1438_cov_2.042661
Rat_1_NODE_106_length_10343_cov_35.985420
Rat_1_NODE_1104_length_1400_cov_2.343494
Rat_1_NODE_1110_length_1396_cov_2.002237
Rat_1_NODE_1116_length_1391_cov_2.294910
Rat_1_NODE_1129_length_1379_cov_2.225076
Rat_1_NODE_1157_length_1351_cov_3.477623
Rat_1_NODE_1165_length_1342_cov_2.686869
Rat_1_NODE_1170_length_1337_cov_2.113885
Rat_1_NODE_1175_length_1334_cov_2.426896
Rat_1_NODE_1179_length_1331_cov_2.879310
Rat_1_NODE_1185_length_1326_cov_2.742722
Rat_1_NODE_1189_length_1321_cov_2.080569
Rat_1_NODE_12_length_50589_cov_25.399553
Rat_1_NODE_1203_length_1315_cov_2.880952
Rat_1_NODE_1223_length_1300_cov_4.412048
Rat_1_NODE_1234_length_1294_cov_3.074253
Rat_1_NODE_1236_length_1293_cov_2.711632
Rat_1_NODE_1260_length_1283_cov_5.509772
Rat_1_NODE_1278_length_1271_cov_1.747533
Rat_1_NODE_1303_length_1249_cov_1.406198
Rat_1_NODE_1314_length_1243_cov_3.515152
Rat_1_NODE_1346_length_1226_cov_2.057216
Rat_1_NODE_1347_length_1225_cov_1.759829
Rat_1_NODE_1364_length_1218_cov_1.827171
Rat_1_NODE_1383_length_1196_cov_2.416301
Rat_1_NODE_1396_length_1188_cov_1.658429
Rat_1_NODE_1397_length_1187_cov_2.342756
Rat_1_NODE_1406_length_1180_cov_2.220444
Rat_1_NODE_1410_length_1178_cov_2.033838
Rat_1_NODE_1434_length_1166_cov_4.139514
Rat_1_NODE_1438_length_1165_cov_3.726126
Rat_1_NODE_1458_length_1158_cov_1.990027
Rat_1_NODE_1462_length_1157_cov_1.727768
Rat_1_NODE_1479_length_1148_cov_1.578225
Rat_1_NODE_1481_length_1147_cov_2.807692
Rat_1_NODE_1482_length_1147_cov_2.601648
Rat_1_NODE_1489_length_1144_cov_1.616162
Rat_1_NODE_1523_length_1126_cov_1.563025
Rat_1_NODE_1530_length_1123_cov_2.147940
Rat_1_NODE_155_length_7337_cov_5.952211
Rat_1_NODE_1565_length_1108_cov_2.141500
Rat_1_NODE_1580_length_1099_cov_1.778736
Rat_1_NODE_1598_length_1093_cov_2.569364
Rat_1_NODE_1600_length_1093_cov_1.562620
Rat_1_NODE_1609_length_1089_cov_2.029981
Rat_1_NODE_1611_length_1088_cov_2.757986
Rat_1_NODE_1660_length_1063_cov_1.718254
Rat_1_NODE_1661_length_1063_cov_1.521825
Rat_1_NODE_1664_length_1062_cov_1.698113
Rat_1_NODE_169_length_6589_cov_38.438323
Rat_1_NODE_1692_length_1048_cov_1.871098
Rat_1_NODE_1695_length_1047_cov_2.723790
Rat_1_NODE_17_length_42608_cov_61.349517
Rat_1_NODE_1730_length_1035_cov_2.142857
Rat_1_NODE_1733_length_1034_cov_1.689479
Rat_1_NODE_1754_length_1026_cov_2.180227
Rat_1_NODE_1764_length_1022_cov_3.098242
Rat_1_NODE_1770_length_1021_cov_2.492754
Rat_1_NODE_1794_length_1012_cov_1.573668
Rat_1_NODE_1808_length_1006_cov_1.579390
Rat_1_NODE_1809_length_1005_cov_2.911579
Rat_1_NODE_1828_length_1000_cov_3.013757
Rat_1_NODE_19_length_41494_cov_9.927122
Rat_1_NODE_223_length_5123_cov_5.972770
Rat_1_NODE_258_length_4541_cov_5.413509
Rat_1_NODE_298_length_4003_cov_4.638551
Rat_1_NODE_305_length_3933_cov_5.007736
Rat_1_NODE_311_length_3887_cov_3.520877
Rat_1_NODE_327_length_3716_cov_6.172357
Rat_1_NODE_339_length_3607_cov_4.006757
Rat_1_NODE_356_length_3542_cov_4.954115
Rat_1_NODE_367_length_3412_cov_3.477510
Rat_1_NODE_411_length_3139_cov_4.757134
Rat_1_NODE_42_length_26705_cov_42.886492
Rat_1_NODE_43_length_26583_cov_136.438292
Rat_1_NODE_440_length_2968_cov_4.035015
Rat_1_NODE_48_length_23165_cov_21.171008
Rat_1_NODE_494_length_2669_cov_2.969013
Rat_1_NODE_498_length_2660_cov_4.951248
Rat_1_NODE_5_length_89579_cov_21.876726
Rat_1_NODE_500_length_2643_cov_2.796368
Rat_1_NODE_529_length_2500_cov_3.401636
Rat_1_NODE_547_length_2434_cov_4.015553
Rat_1_NODE_558_length_2381_cov_3.549011
Rat_1_NODE_578_length_2307_cov_1.878774
Rat_1_NODE_591_length_2260_cov_6.431746
Rat_1_NODE_592_length_2256_cov_4.316674
Rat_1_NODE_596_length_2245_cov_3.189498
Rat_1_NODE_6_length_78379_cov_17.247766
Rat_1_NODE_619_length_2188_cov_5.892171
Rat_1_NODE_645_length_2114_cov_7.451676
Rat_1_NODE_655_length_2089_cov_2.423304
Rat_1_NODE_661_length_2076_cov_3.259278
Rat_1_NODE_672_length_2055_cov_2.341500
Rat_1_NODE_681_length_2026_cov_2.718417
Rat_1_NODE_686_length_2020_cov_4.221374
Rat_1_NODE_734_length_1926_cov_2.326029
Rat_1_NODE_737_length_1924_cov_2.294275
Rat_1_NODE_74_length_14648_cov_11.928870
Rat_1_NODE_748_length_1887_cov_5.637009
Rat_1_NODE_771_length_1833_cov_14.917323
Rat_1_NODE_796_length_1784_cov_7.998843
Rat_1_NODE_814_length_1756_cov_4.501470
Rat_1_NODE_833_length_1724_cov_3.279808
Rat_1_NODE_837_length_1721_cov_1.611645
Rat_1_NODE_863_length_1682_cov_2.250768
Rat_1_NODE_899_length_1619_cov_1.765985
Rat_1_NODE_907_length_1608_cov_1.846104
Rat_1_NODE_93_length_11574_cov_31.451775
Rat_1_NODE_943_length_1560_cov_3.671761
Rat_1_NODE_951_length_1555_cov_1.765333
Rat_1_NODE_966_length_1544_cov_2.704500
Rat_10_NODE_1_length_291209_cov_25.428169
Rat_10_NODE_1029_length_1558_cov_3.456420
Rat_10_NODE_1040_length_1552_cov_2.633267
Rat_10_NODE_105_length_9964_cov_4.014129
Rat_10_NODE_1050_length_1542_cov_2.048420
Rat_10_NODE_1065_length_1528_cov_3.551935
Rat_10_NODE_1102_length_1494_cov_4.079222
Rat_10_NODE_114_length_9472_cov_35.509823
Rat_10_NODE_1146_length_1466_cov_3.708009
Rat_10_NODE_1151_length_1465_cov_2.274468
Rat_10_NODE_1172_length_1450_cov_3.247312
Rat_10_NODE_1223_length_1398_cov_2.320179
Rat_10_NODE_1231_length_1393_cov_2.966368
Rat_10_NODE_125_length_8917_cov_6.028549
Rat_10_NODE_1258_length_1368_cov_3.562833
Rat_10_NODE_127_length_8832_cov_7.114504
Rat_10_NODE_1276_length_1359_cov_2.000767
Rat_10_NODE_130_length_8788_cov_4.814611
Rat_10_NODE_1310_length_1329_cov_3.972527
Rat_10_NODE_1329_length_1318_cov_2.323040
Rat_10_NODE_1332_length_1316_cov_4.426646
Rat_10_NODE_1377_length_1294_cov_2.379338
Rat_10_NODE_1392_length_1287_cov_3.060877
Rat_10_NODE_141_length_8304_cov_10.941326
Rat_10_NODE_1445_length_1254_cov_3.844037
Rat_10_NODE_145_length_7979_cov_4.435134
Rat_10_NODE_1487_length_1232_cov_2.297366
Rat_10_NODE_1589_length_1182_cov_1.759539
Rat_10_NODE_1593_length_1178_cov_2.907391
Rat_10_NODE_16_length_36201_cov_10.829414
Rat_10_NODE_1620_length_1166_cov_10.412241
Rat_10_NODE_1649_length_1154_cov_2.723385
Rat_10_NODE_1656_length_1151_cov_6.403285
Rat_10_NODE_167_length_6824_cov_3.790368
Rat_10_NODE_1768_length_1102_cov_3.713467
Rat_10_NODE_18_length_33311_cov_15.387539
Rat_10_NODE_1809_length_1085_cov_3.099029
Rat_10_NODE_181_length_6272_cov_4.757600
Rat_10_NODE_1821_length_1080_cov_2.118049
Rat_10_NODE_187_length_6046_cov_3.836087
Rat_10_NODE_188_length_6039_cov_5.915608
Rat_10_NODE_1882_length_1059_cov_1.891434
Rat_10_NODE_1891_length_1058_cov_1.718843
Rat_10_NODE_1901_length_1055_cov_1.536000
Rat_10_NODE_1903_length_1054_cov_2.847848
Rat_10_NODE_1916_length_1049_cov_2.498994
Rat_10_NODE_1924_length_1047_cov_2.819556
Rat_10_NODE_1987_length_1033_cov_1.690184
Rat_10_NODE_201_length_5791_cov_9.965132
Rat_10_NODE_2070_length_1007_cov_2.015756
Rat_10_NODE_2078_length_1003_cov_20.053797
Rat_10_NODE_229_length_5213_cov_4.759984
Rat_10_NODE_246_length_4904_cov_3.737059
Rat_10_NODE_257_length_4721_cov_4.821046
Rat_10_NODE_28_length_28132_cov_6.670798
Rat_10_NODE_357_length_3446_cov_17.765556
Rat_10_NODE_368_length_3349_cov_4.538251
Rat_10_NODE_380_length_3300_cov_4.542989
Rat_10_NODE_384_length_3275_cov_3.569565
Rat_10_NODE_41_length_20006_cov_7.481029
Rat_10_NODE_410_length_3132_cov_3.926552
Rat_10_NODE_42_length_19794_cov_5.045646
Rat_10_NODE_431_length_2996_cov_2.820469
Rat_10_NODE_452_length_2934_cov_2.534561
Rat_10_NODE_454_length_2919_cov_3.360684
Rat_10_NODE_483_length_2795_cov_8.123723
Rat_10_NODE_495_length_2730_cov_4.515140
Rat_10_NODE_52_length_16365_cov_139.531637
Rat_10_NODE_54_length_16036_cov_10.594805
Rat_10_NODE_592_length_2341_cov_2.639983
Rat_10_NODE_692_length_2073_cov_2.574331
Rat_10_NODE_694_length_2069_cov_6.280040
Rat_10_NODE_722_length_1983_cov_2.270747
Rat_10_NODE_733_length_1964_cov_4.617077
Rat_10_NODE_752_length_1923_cov_5.726445
Rat_10_NODE_771_length_1885_cov_2.287978
Rat_10_NODE_782_length_1867_cov_3.746689
Rat_10_NODE_783_length_1867_cov_3.305740
Rat_10_NODE_83_length_11971_cov_7.024085
Rat_10_NODE_857_length_1757_cov_16.886604
Rat_10_NODE_871_length_1740_cov_4.928190
Rat_10_NODE_895_length_1709_cov_2.334341
Rat_10_NODE_896_length_1709_cov_2.296252
Rat_10_NODE_910_length_1693_cov_3.321123
Rat_10_NODE_93_length_11013_cov_4.923617
Rat_10_NODE_961_length_1621_cov_2.865900
Rat_10_NODE_972_length_1607_cov_10.807345
Rat_11_NODE_1027_length_1727_cov_1.760766
Rat_11_NODE_11_length_50810_cov_53.184376
Rat_11_NODE_1102_length_1631_cov_1.735406
Rat_11_NODE_1108_length_1625_cov_6.469427
Rat_11_NODE_1132_length_1596_cov_13.824140
Rat_11_NODE_1136_length_1590_cov_3.263844
Rat_11_NODE_116_length_12164_cov_13.749277
Rat_11_NODE_1160_length_1568_cov_2.091870
Rat_11_NODE_12_length_50475_cov_19.597679
Rat_11_NODE_1200_length_1519_cov_2.376366
Rat_11_NODE_1214_length_1510_cov_1.993127
Rat_11_NODE_1217_length_1507_cov_1.940083
Rat_11_NODE_122_length_11978_cov_4.786463
Rat_11_NODE_1221_length_1503_cov_3.503453
Rat_11_NODE_1224_length_1501_cov_2.206086
Rat_11_NODE_124_length_11866_cov_28.169249
Rat_11_NODE_1265_length_1464_cov_2.650106
Rat_11_NODE_1277_length_1450_cov_2.832975
Rat_11_NODE_1287_length_1442_cov_2.357606
Rat_11_NODE_1293_length_1435_cov_2.296377
Rat_11_NODE_1303_length_1429_cov_2.100437
Rat_11_NODE_1307_length_1426_cov_2.698031
Rat_11_NODE_1326_length_1411_cov_1.929204
Rat_11_NODE_1346_length_1395_cov_2.944776
Rat_11_NODE_1357_length_1386_cov_2.888805
Rat_11_NODE_1359_length_1384_cov_12.895410
Rat_11_NODE_1361_length_1382_cov_2.350414
Rat_11_NODE_1399_length_1357_cov_3.814132
Rat_11_NODE_1433_length_1329_cov_2.387755
Rat_11_NODE_1437_length_1328_cov_1.795758
Rat_11_NODE_1458_length_1311_cov_2.793790
Rat_11_NODE_1474_length_1297_cov_2.929147
Rat_11_NODE_148_length_10013_cov_15.032838
Rat_11_NODE_1550_length_1239_cov_1.862331
Rat_11_NODE_1560_length_1231_cov_1.734694
Rat_11_NODE_1575_length_1223_cov_1.788527
Rat_11_NODE_1598_length_1208_cov_2.276670
Rat_11_NODE_16_length_39147_cov_29.604855
Rat_11_NODE_1624_length_1197_cov_1.960595
Rat_11_NODE_1634_length_1190_cov_1.788546
Rat_11_NODE_1638_length_1188_cov_2.462489
Rat_11_NODE_1654_length_1180_cov_2.175111
Rat_11_NODE_1659_length_1179_cov_2.451957
Rat_11_NODE_1668_length_1177_cov_1.868093
Rat_11_NODE_1684_length_1166_cov_2.101710
Rat_11_NODE_1690_length_1164_cov_1.821461
Rat_11_NODE_1706_length_1157_cov_1.910163
Rat_11_NODE_1711_length_1154_cov_2.606915
Rat_11_NODE_1733_length_1145_cov_3.211927
Rat_11_NODE_175_length_8611_cov_6.491468
Rat_11_NODE_1750_length_1134_cov_23.799815
Rat_11_NODE_1757_length_1131_cov_2.139405
Rat_11_NODE_1779_length_1124_cov_2.577175
Rat_11_NODE_1792_length_1119_cov_2.440789
Rat_11_NODE_1799_length_1118_cov_2.543744
Rat_11_NODE_1831_length_1106_cov_2.198858
Rat_11_NODE_1854_length_1096_cov_3.129683
Rat_11_NODE_1863_length_1090_cov_2.160386
Rat_11_NODE_1867_length_1089_cov_1.381044
Rat_11_NODE_1876_length_1085_cov_1.823301
Rat_11_NODE_1885_length_1083_cov_1.937743
Rat_11_NODE_1893_length_1082_cov_2.125609
Rat_11_NODE_1897_length_1081_cov_1.731969
Rat_11_NODE_1914_length_1075_cov_2.119608
Rat_11_NODE_1923_length_1073_cov_1.428291
Rat_11_NODE_1950_length_1066_cov_1.665678
Rat_11_NODE_1956_length_1062_cov_2.683217
Rat_11_NODE_20_length_36800_cov_6.562961
Rat_11_NODE_2009_length_1044_cov_2.259858
Rat_11_NODE_2027_length_1038_cov_2.130214
Rat_11_NODE_2052_length_1029_cov_2.990760
Rat_11_NODE_2062_length_1027_cov_1.584362
Rat_11_NODE_2067_length_1026_cov_1.710608
Rat_11_NODE_2068_length_1025_cov_3.137113
Rat_11_NODE_208_length_7178_cov_99.420609
Rat_11_NODE_2097_length_1011_cov_3.158996
Rat_11_NODE_2098_length_1011_cov_2.141213
Rat_11_NODE_2104_length_1010_cov_2.183246
Rat_11_NODE_2108_length_1008_cov_1.951731
Rat_11_NODE_2109_length_1008_cov_1.771249
Rat_11_NODE_2120_length_1006_cov_1.628812
Rat_11_NODE_218_length_6925_cov_4.551820
Rat_11_NODE_22_length_35084_cov_8.129607
Rat_11_NODE_232_length_6505_cov_5.681550
Rat_11_NODE_255_length_5967_cov_4.728180
Rat_11_NODE_258_length_5933_cov_6.974141
Rat_11_NODE_270_length_5717_cov_14.230661
Rat_11_NODE_28_length_31930_cov_7.646024
Rat_11_NODE_288_length_5413_cov_11.015677
Rat_11_NODE_29_length_31261_cov_7.005319
Rat_11_NODE_345_length_4659_cov_15.975456
Rat_11_NODE_4_length_93677_cov_14.324240
Rat_11_NODE_40_length_26545_cov_7.687429
Rat_11_NODE_417_length_4008_cov_3.533266
Rat_11_NODE_433_length_3846_cov_14.083883
Rat_11_NODE_487_length_3500_cov_2.394194
Rat_11_NODE_522_length_3241_cov_7.832706
Rat_11_NODE_542_length_3151_cov_45.077519
Rat_11_NODE_590_length_2914_cov_3.668765
Rat_11_NODE_61_length_18569_cov_6.439343
Rat_11_NODE_662_length_2552_cov_5.491790
Rat_11_NODE_682_length_2488_cov_4.431155
Rat_11_NODE_724_length_2380_cov_15.588817
Rat_11_NODE_750_length_2299_cov_4.198752
Rat_11_NODE_779_length_2203_cov_3.873836
Rat_11_NODE_85_length_15384_cov_23.269163
Rat_11_NODE_850_length_2032_cov_2.192210
Rat_11_NODE_884_length_1953_cov_2.724447
Rat_11_NODE_904_length_1904_cov_2.338561
Rat_11_NODE_933_length_1861_cov_11.691030
Rat_11_NODE_993_length_1766_cov_3.681473
Rat_11_NODE_997_length_1763_cov_2.747073
Rat_12_NODE_1_length_193842_cov_104.990314
Rat_12_NODE_1000_length_2410_cov_6.142251
Rat_12_NODE_1002_length_2405_cov_4.991915
Rat_12_NODE_1007_length_2388_cov_4.153879
Rat_12_NODE_1011_length_2382_cov_4.611517
Rat_12_NODE_1013_length_2379_cov_3.845955
Rat_12_NODE_1014_length_2376_cov_3.939250
Rat_12_NODE_1017_length_2364_cov_4.985275
Rat_12_NODE_1021_length_2360_cov_2.960521
Rat_12_NODE_1023_length_2357_cov_4.971329
Rat_12_NODE_1024_length_2356_cov_3.868753
Rat_12_NODE_1026_length_2351_cov_3.506098
Rat_12_NODE_1029_length_2343_cov_4.696241
Rat_12_NODE_1033_length_2336_cov_6.546252
Rat_12_NODE_1034_length_2336_cov_4.367821
Rat_12_NODE_1039_length_2329_cov_5.757256
Rat_12_NODE_1042_length_2328_cov_4.722833
Rat_12_NODE_1043_length_2328_cov_3.934448
Rat_12_NODE_1048_length_2323_cov_4.882275
Rat_12_NODE_1049_length_2317_cov_3.616711
Rat_12_NODE_1056_length_2303_cov_3.365658
Rat_12_NODE_1061_length_2292_cov_5.058561
Rat_12_NODE_1062_length_2290_cov_4.579866
Rat_12_NODE_1064_length_2279_cov_4.224371
Rat_12_NODE_1067_length_2276_cov_6.351643
Rat_12_NODE_1075_length_2263_cov_4.793931
Rat_12_NODE_1076_length_2261_cov_3.696283
Rat_12_NODE_1085_length_2241_cov_4.649588
Rat_12_NODE_1087_length_2237_cov_4.133364
Rat_12_NODE_1090_length_2232_cov_5.691778
Rat_12_NODE_1097_length_2214_cov_4.150069
Rat_12_NODE_1098_length_2214_cov_3.805002
Rat_12_NODE_1099_length_2213_cov_4.142261
Rat_12_NODE_11_length_51393_cov_41.807355
Rat_12_NODE_1102_length_2209_cov_3.714485
Rat_12_NODE_1109_length_2206_cov_4.519758
Rat_12_NODE_1110_length_2206_cov_3.848443
Rat_12_NODE_1113_length_2201_cov_3.721808
Rat_12_NODE_1115_length_2199_cov_6.325093
Rat_12_NODE_1121_length_2192_cov_3.705194
Rat_12_NODE_1122_length_2192_cov_3.247075
Rat_12_NODE_1123_length_2190_cov_3.702108
Rat_12_NODE_1124_length_2190_cov_3.034660
Rat_12_NODE_1127_length_2185_cov_4.280751
Rat_12_NODE_1139_length_2161_cov_5.231244
Rat_12_NODE_1147_length_2150_cov_6.377566
Rat_12_NODE_1156_length_2136_cov_4.767900
Rat_12_NODE_1159_length_2133_cov_3.592397
Rat_12_NODE_1160_length_2132_cov_4.843043
Rat_12_NODE_1165_length_2125_cov_4.390338
Rat_12_NODE_1168_length_2117_cov_4.242483
Rat_12_NODE_1170_length_2117_cov_3.237633
Rat_12_NODE_1171_length_2116_cov_5.227559
Rat_12_NODE_1174_length_2114_cov_3.776105
Rat_12_NODE_1178_length_2109_cov_4.148004
Rat_12_NODE_1185_length_2105_cov_5.350244
Rat_12_NODE_1192_length_2095_cov_5.416176
Rat_12_NODE_1205_length_2067_cov_4.250497
Rat_12_NODE_1213_length_2058_cov_5.261608
Rat_12_NODE_1215_length_2054_cov_3.730365
Rat_12_NODE_1216_length_2054_cov_3.219110
Rat_12_NODE_1218_length_2050_cov_5.211529
Rat_12_NODE_1221_length_2048_cov_4.000000
Rat_12_NODE_1226_length_2044_cov_6.031171
Rat_12_NODE_1228_length_2043_cov_5.985915
Rat_12_NODE_1230_length_2042_cov_29.378963
Rat_12_NODE_1239_length_2036_cov_5.170116
Rat_12_NODE_1241_length_2035_cov_3.621212
Rat_12_NODE_1247_length_2025_cov_4.061929
Rat_12_NODE_1248_length_2024_cov_6.453022
Rat_12_NODE_1252_length_2016_cov_3.930138
Rat_12_NODE_1255_length_2011_cov_4.527096
Rat_12_NODE_1264_length_2000_cov_4.138817
Rat_12_NODE_1265_length_2000_cov_3.359383
Rat_12_NODE_1269_length_1995_cov_4.878866
Rat_12_NODE_1272_length_1986_cov_5.357846
Rat_12_NODE_1275_length_1978_cov_4.120125
Rat_12_NODE_1276_length_1976_cov_3.641333
Rat_12_NODE_1283_length_1967_cov_2.804916
Rat_12_NODE_1290_length_1963_cov_3.881551
Rat_12_NODE_1298_length_1956_cov_3.283535
Rat_12_NODE_1307_length_1945_cov_4.424868
Rat_12_NODE_1308_length_1944_cov_5.928004
Rat_12_NODE_1313_length_1937_cov_4.886291
Rat_12_NODE_1332_length_1921_cov_3.885316
Rat_12_NODE_1333_length_1920_cov_4.071314
Rat_12_NODE_1335_length_1918_cov_2.981750
Rat_12_NODE_1337_length_1911_cov_2.829741
Rat_12_NODE_1339_length_1907_cov_3.895248
Rat_12_NODE_134_length_13802_cov_12.203826
Rat_12_NODE_1342_length_1904_cov_3.404002
Rat_12_NODE_1347_length_1898_cov_4.247423
Rat_12_NODE_1350_length_1895_cov_3.671196
Rat_12_NODE_1359_length_1881_cov_3.285323
Rat_12_NODE_1371_length_1867_cov_4.665563
Rat_12_NODE_1372_length_1867_cov_3.549117
Rat_12_NODE_1375_length_1866_cov_4.625621
Rat_12_NODE_1378_length_1864_cov_4.803759
Rat_12_NODE_138_length_13542_cov_5.418996
Rat_12_NODE_1385_length_1859_cov_5.265521
Rat_12_NODE_1390_length_1854_cov_3.375764
Rat_12_NODE_1393_length_1851_cov_5.155345
Rat_12_NODE_1394_length_1851_cov_4.066258
Rat_12_NODE_1395_length_1850_cov_2.891365
Rat_12_NODE_1397_length_1846_cov_3.561139
Rat_12_NODE_1401_length_1843_cov_4.116331
Rat_12_NODE_1402_length_1842_cov_4.151091
Rat_12_NODE_1407_length_1838_cov_2.095906
Rat_12_NODE_1415_length_1831_cov_3.954392
Rat_12_NODE_1429_length_1815_cov_12.363068
Rat_12_NODE_1431_length_1813_cov_4.915813
Rat_12_NODE_1433_length_1812_cov_3.874787
Rat_12_NODE_1435_length_1809_cov_3.545040
Rat_12_NODE_1439_length_1803_cov_3.053204
Rat_12_NODE_1443_length_1798_cov_2.084337
Rat_12_NODE_1445_length_1796_cov_3.148765
Rat_12_NODE_1450_length_1792_cov_2.846287
Rat_12_NODE_1474_length_1768_cov_4.894337
Rat_12_NODE_1483_length_1760_cov_4.051026
Rat_12_NODE_1489_length_1754_cov_4.170100
Rat_12_NODE_1494_length_1750_cov_5.845428
Rat_12_NODE_1495_length_1750_cov_3.130383
Rat_12_NODE_1497_length_1748_cov_3.170112
Rat_12_NODE_1500_length_1745_cov_4.135503
Rat_12_NODE_1502_length_1744_cov_4.926584
Rat_12_NODE_151_length_12516_cov_6.164995
Rat_12_NODE_1513_length_1736_cov_3.320642
Rat_12_NODE_1518_length_1732_cov_4.115683
Rat_12_NODE_1519_length_1731_cov_4.903341
Rat_12_NODE_1521_length_1726_cov_5.092160
Rat_12_NODE_1529_length_1722_cov_5.716857
Rat_12_NODE_1535_length_1714_cov_4.443038
Rat_12_NODE_154_length_12346_cov_5.715564
Rat_12_NODE_1544_length_1704_cov_3.196483
Rat_12_NODE_1545_length_1699_cov_3.783455
Rat_12_NODE_1556_length_1691_cov_2.071516
Rat_12_NODE_156_length_12330_cov_4.928228
Rat_12_NODE_1560_length_1689_cov_4.892289
Rat_12_NODE_1561_length_1689_cov_3.428397
Rat_12_NODE_1573_length_1676_cov_4.773597
Rat_12_NODE_1575_length_1675_cov_4.303704
Rat_12_NODE_1582_length_1673_cov_3.270087
Rat_12_NODE_1583_length_1672_cov_3.230056
Rat_12_NODE_1585_length_1668_cov_5.712957
Rat_12_NODE_1588_length_1667_cov_2.342432
Rat_12_NODE_1595_length_1660_cov_5.548910
Rat_12_NODE_1610_length_1651_cov_4.178571
Rat_12_NODE_1614_length_1649_cov_3.478043
Rat_12_NODE_1620_length_1642_cov_2.513548
Rat_12_NODE_163_length_11909_cov_5.647967
Rat_12_NODE_1631_length_1634_cov_3.680177
Rat_12_NODE_1633_length_1631_cov_3.170685
Rat_12_NODE_1636_length_1626_cov_3.090388
Rat_12_NODE_1640_length_1619_cov_3.321611
Rat_12_NODE_1641_length_1619_cov_3.132353
Rat_12_NODE_1654_length_1609_cov_4.925354
Rat_12_NODE_1670_length_1590_cov_2.979153
Rat_12_NODE_1671_length_1589_cov_4.054759
Rat_12_NODE_1676_length_1587_cov_4.005875
Rat_12_NODE_168_length_11446_cov_6.676587
Rat_12_NODE_1686_length_1577_cov_7.174113
Rat_12_NODE_1687_length_1577_cov_4.632720
Rat_12_NODE_1693_length_1572_cov_3.642057
Rat_12_NODE_1698_length_1566_cov_5.149570
Rat_12_NODE_1701_length_1564_cov_3.960239
Rat_12_NODE_1702_length_1564_cov_3.798542
Rat_12_NODE_1718_length_1548_cov_5.649699
Rat_12_NODE_1721_length_1547_cov_3.483914
Rat_12_NODE_1735_length_1539_cov_2.930593
Rat_12_NODE_1741_length_1536_cov_3.048616
Rat_12_NODE_1747_length_1528_cov_2.499661
Rat_12_NODE_1752_length_1523_cov_5.045640
Rat_12_NODE_1758_length_1517_cov_4.720930
Rat_12_NODE_1760_length_1516_cov_3.965092
Rat_12_NODE_1789_length_1497_cov_2.339806
Rat_12_NODE_1799_length_1488_cov_2.995813
Rat_12_NODE_180_length_10497_cov_6.220552
Rat_12_NODE_1802_length_1486_cov_4.155136
Rat_12_NODE_1805_length_1485_cov_4.089510
Rat_12_NODE_1810_length_1482_cov_4.313945
Rat_12_NODE_1812_length_1482_cov_3.053259
Rat_12_NODE_1818_length_1479_cov_11.785815
Rat_12_NODE_1823_length_1477_cov_4.784810
Rat_12_NODE_1825_length_1474_cov_3.317125
Rat_12_NODE_1827_length_1473_cov_4.952045
Rat_12_NODE_183_length_10441_cov_5.508184
Rat_12_NODE_1835_length_1469_cov_6.064356
Rat_12_NODE_1842_length_1467_cov_4.504958
Rat_12_NODE_1843_length_1466_cov_13.153792
Rat_12_NODE_1851_length_1462_cov_3.667377
Rat_12_NODE_1855_length_1461_cov_4.025605
Rat_12_NODE_1872_length_1451_cov_5.087393
Rat_12_NODE_1879_length_1446_cov_5.920201
Rat_12_NODE_188_length_10280_cov_5.405966
Rat_12_NODE_1884_length_1444_cov_6.354932
Rat_12_NODE_1886_length_1444_cov_4.205184
Rat_12_NODE_1891_length_1440_cov_2.129964
Rat_12_NODE_19_length_41386_cov_19.639665
Rat_12_NODE_1908_length_1433_cov_5.144412
Rat_12_NODE_1917_length_1429_cov_4.082242
Rat_12_NODE_192_length_9998_cov_30.489188
Rat_12_NODE_1927_length_1423_cov_2.620614
Rat_12_NODE_1929_length_1422_cov_2.825896
Rat_12_NODE_1930_length_1421_cov_5.327233
Rat_12_NODE_1933_length_1420_cov_2.630769
Rat_12_NODE_1941_length_1417_cov_1.941997
Rat_12_NODE_1950_length_1410_cov_3.414760
Rat_12_NODE_197_length_9801_cov_5.008927
Rat_12_NODE_1970_length_1396_cov_4.523490
Rat_12_NODE_1971_length_1395_cov_4.844030
Rat_12_NODE_1978_length_1391_cov_5.018713
Rat_12_NODE_1981_length_1389_cov_5.359820
Rat_12_NODE_1995_length_1379_cov_2.216012
Rat_12_NODE_1999_length_1378_cov_2.847317
Rat_12_NODE_2004_length_1377_cov_2.020424
Rat_12_NODE_2005_length_1376_cov_10.142316
Rat_12_NODE_2010_length_1375_cov_3.279545
Rat_12_NODE_202_length_9601_cov_6.618898
Rat_12_NODE_2020_length_1369_cov_3.743531
Rat_12_NODE_2022_length_1368_cov_4.811881
Rat_12_NODE_2031_length_1364_cov_4.838808
Rat_12_NODE_2043_length_1357_cov_5.328725
Rat_12_NODE_2047_length_1355_cov_6.376154
Rat_12_NODE_2048_length_1355_cov_5.216923
Rat_12_NODE_2056_length_1352_cov_5.113338
Rat_12_NODE_2065_length_1347_cov_6.899381
Rat_12_NODE_2070_length_1345_cov_5.101550
Rat_12_NODE_2094_length_1336_cov_2.890710
Rat_12_NODE_2112_length_1327_cov_3.832547
Rat_12_NODE_2117_length_1324_cov_1.981875
Rat_12_NODE_2119_length_1323_cov_2.415615
Rat_12_NODE_2123_length_1321_cov_5.138231
Rat_12_NODE_2125_length_1320_cov_2.105138
Rat_12_NODE_2127_length_1319_cov_2.805380
Rat_12_NODE_2133_length_1316_cov_3.270420
Rat_12_NODE_2142_length_1313_cov_5.369634
Rat_12_NODE_2145_length_1311_cov_4.492834
Rat_12_NODE_2158_length_1301_cov_4.738363
Rat_12_NODE_2170_length_1297_cov_3.527375
Rat_12_NODE_218_length_9102_cov_5.907594
Rat_12_NODE_2190_length_1290_cov_3.597571
Rat_12_NODE_2196_length_1287_cov_3.966721
Rat_12_NODE_2204_length_1281_cov_1.792007
Rat_12_NODE_2214_length_1274_cov_3.963084
Rat_12_NODE_2226_length_1271_cov_3.979441
Rat_12_NODE_2227_length_1271_cov_3.004112
Rat_12_NODE_223_length_8888_cov_5.450583
Rat_12_NODE_2233_length_1270_cov_1.868313
Rat_12_NODE_224_length_8888_cov_5.288011
Rat_12_NODE_2248_length_1262_cov_4.697597
Rat_12_NODE_2260_length_1257_cov_3.918469
Rat_12_NODE_2261_length_1257_cov_3.247088
Rat_12_NODE_2266_length_1254_cov_3.612177
Rat_12_NODE_2267_length_1254_cov_2.314429
Rat_12_NODE_227_length_8831_cov_5.782133
Rat_12_NODE_2272_length_1252_cov_5.791980
Rat_12_NODE_2293_length_1244_cov_5.013457
Rat_12_NODE_2307_length_1239_cov_2.867399
Rat_12_NODE_2317_length_1233_cov_1.661290
Rat_12_NODE_232_length_8623_cov_4.732726
Rat_12_NODE_2320_length_1230_cov_4.314894
Rat_12_NODE_2326_length_1229_cov_3.412266
Rat_12_NODE_2331_length_1226_cov_4.632792
Rat_12_NODE_2338_length_1224_cov_5.318221
Rat_12_NODE_2345_length_1222_cov_3.129392
Rat_12_NODE_2352_length_1220_cov_3.699571
Rat_12_NODE_2353_length_1220_cov_3.366524
Rat_12_NODE_2354_length_1220_cov_2.957940
Rat_12_NODE_2356_length_1217_cov_4.242685
Rat_12_NODE_236_length_8418_cov_5.361951
Rat_12_NODE_2369_length_1212_cov_3.267070
Rat_12_NODE_2377_length_1210_cov_3.038095
Rat_12_NODE_238_length_8384_cov_5.079361
Rat_12_NODE_2383_length_1208_cov_3.499566
Rat_12_NODE_2389_length_1205_cov_4.006087
Rat_12_NODE_2394_length_1203_cov_3.087108
Rat_12_NODE_2399_length_1201_cov_3.054101
Rat_12_NODE_240_length_8356_cov_7.072160
Rat_12_NODE_242_length_8287_cov_5.477405
Rat_12_NODE_2431_length_1186_cov_3.744474
Rat_12_NODE_2432_length_1186_cov_2.736516
Rat_12_NODE_2437_length_1183_cov_4.578014
Rat_12_NODE_2439_length_1183_cov_2.944149
Rat_12_NODE_244_length_8188_cov_6.057297
Rat_12_NODE_2442_length_1183_cov_2.389184
Rat_12_NODE_2443_length_1183_cov_2.289894
Rat_12_NODE_2444_length_1183_cov_1.499113
Rat_12_NODE_2452_length_1180_cov_1.911111
Rat_12_NODE_2465_length_1175_cov_5.918750
Rat_12_NODE_2470_length_1174_cov_3.642538
Rat_12_NODE_2473_length_1173_cov_5.466905
Rat_12_NODE_2503_length_1165_cov_3.553153
Rat_12_NODE_2508_length_1164_cov_4.342651
Rat_12_NODE_2511_length_1163_cov_3.626354
Rat_12_NODE_2517_length_1162_cov_2.100271
Rat_12_NODE_2522_length_1160_cov_2.808145
Rat_12_NODE_2531_length_1158_cov_2.729828
Rat_12_NODE_2532_length_1157_cov_5.512704
Rat_12_NODE_2546_length_1152_cov_4.171376
Rat_12_NODE_255_length_7935_cov_4.811041
Rat_12_NODE_2551_length_1151_cov_3.946168
Rat_12_NODE_2562_length_1147_cov_3.519231
Rat_12_NODE_2566_length_1146_cov_4.615949
Rat_12_NODE_257_length_7888_cov_4.667943
Rat_12_NODE_2570_length_1145_cov_3.730275
Rat_12_NODE_2583_length_1142_cov_2.220791
Rat_12_NODE_2584_length_1141_cov_6.285451
Rat_12_NODE_2591_length_1139_cov_1.773063
Rat_12_NODE_2592_length_1138_cov_4.370268
Rat_12_NODE_2595_length_1138_cov_1.990766
Rat_12_NODE_2627_length_1128_cov_1.694315
Rat_12_NODE_263_length_7766_cov_25.355466
Rat_12_NODE_2633_length_1127_cov_1.709888
Rat_12_NODE_2641_length_1122_cov_2.265230
Rat_12_NODE_265_length_7703_cov_6.212082
Rat_12_NODE_2652_length_1120_cov_2.255399
Rat_12_NODE_2656_length_1117_cov_3.547081
Rat_12_NODE_2674_length_1113_cov_2.875236
Rat_12_NODE_2675_length_1113_cov_2.344045
Rat_12_NODE_2677_length_1112_cov_3.808893
Rat_12_NODE_2678_length_1112_cov_3.435194
Rat_12_NODE_2683_length_1112_cov_1.640492
Rat_12_NODE_2684_length_1112_cov_1.449385
Rat_12_NODE_2685_length_1111_cov_3.077652
Rat_12_NODE_2704_length_1107_cov_4.554183
Rat_12_NODE_2718_length_1105_cov_2.637143
Rat_12_NODE_2722_length_1103_cov_2.477099
Rat_12_NODE_273_length_7420_cov_5.898167
Rat_12_NODE_2737_length_1097_cov_2.319578
Rat_12_NODE_274_length_7416_cov_7.206765
Rat_12_NODE_2740_length_1096_cov_5.279539
Rat_12_NODE_2741_length_1096_cov_4.414986
Rat_12_NODE_2749_length_1095_cov_3.527885
Rat_12_NODE_2751_length_1094_cov_3.743985
Rat_12_NODE_2757_length_1093_cov_2.400771
Rat_12_NODE_2758_length_1092_cov_5.776278
Rat_12_NODE_2765_length_1091_cov_3.566602
Rat_12_NODE_2770_length_1090_cov_2.721739
Rat_12_NODE_2793_length_1084_cov_1.937804
Rat_12_NODE_2794_length_1083_cov_3.953307
Rat_12_NODE_2798_length_1082_cov_1.872444
Rat_12_NODE_2804_length_1080_cov_3.291707
Rat_12_NODE_2805_length_1080_cov_2.336585
Rat_12_NODE_281_length_7166_cov_6.195191
Rat_12_NODE_2814_length_1079_cov_2.353516
Rat_12_NODE_2815_length_1079_cov_1.948242
Rat_12_NODE_2817_length_1078_cov_3.978495
Rat_12_NODE_2822_length_1077_cov_3.060665
Rat_12_NODE_2831_length_1074_cov_6.877331
Rat_12_NODE_2839_length_1072_cov_5.845624
Rat_12_NODE_2842_length_1072_cov_2.793510
Rat_12_NODE_2844_length_1072_cov_1.868240
Rat_12_NODE_2845_length_1071_cov_3.140748
Rat_12_NODE_2847_length_1071_cov_2.726378
Rat_12_NODE_2858_length_1069_cov_2.669625
Rat_12_NODE_286_length_7006_cov_6.144296
Rat_12_NODE_2866_length_1067_cov_6.777668
Rat_12_NODE_287_length_6991_cov_5.848328
Rat_12_NODE_2871_length_1066_cov_4.941642
Rat_12_NODE_2876_length_1065_cov_1.503960
Rat_12_NODE_289_length_6943_cov_4.719077
Rat_12_NODE_2898_length_1057_cov_2.608782
Rat_12_NODE_290_length_6929_cov_5.098196
Rat_12_NODE_2900_length_1055_cov_21.858000
Rat_12_NODE_2901_length_1055_cov_5.005000
Rat_12_NODE_2905_length_1055_cov_1.445000
Rat_12_NODE_2911_length_1053_cov_2.553106
Rat_12_NODE_2920_length_1050_cov_3.491457
Rat_12_NODE_2921_length_1050_cov_3.472362
Rat_12_NODE_2936_length_1047_cov_2.543347
Rat_12_NODE_2945_length_1045_cov_7.513131
Rat_12_NODE_2948_length_1045_cov_2.636364
Rat_12_NODE_2949_length_1045_cov_2.050505
Rat_12_NODE_296_length_6849_cov_4.775832
Rat_12_NODE_2962_length_1042_cov_3.486322
Rat_12_NODE_2970_length_1040_cov_2.221320
Rat_12_NODE_2973_length_1038_cov_4.782299
Rat_12_NODE_2977_length_1037_cov_2.567210
Rat_12_NODE_2981_length_1036_cov_2.282365
Rat_12_NODE_2985_length_1035_cov_1.972449
Rat_12_NODE_2988_length_1034_cov_1.618999
Rat_12_NODE_2993_length_1032_cov_17.354145
Rat_12_NODE_3_length_80714_cov_31.020828
Rat_12_NODE_3003_length_1030_cov_2.750769
Rat_12_NODE_3011_length_1028_cov_2.313464
Rat_12_NODE_3019_length_1026_cov_2.555098
Rat_12_NODE_3029_length_1023_cov_3.750000
Rat_12_NODE_303_length_6745_cov_67.036323
Rat_12_NODE_3035_length_1022_cov_2.339193
Rat_12_NODE_3038_length_1022_cov_2.082730
Rat_12_NODE_3046_length_1020_cov_2.944041
Rat_12_NODE_305_length_6709_cov_4.656898
Rat_12_NODE_3054_length_1018_cov_2.233645
Rat_12_NODE_3058_length_1017_cov_3.991684
Rat_12_NODE_3063_length_1016_cov_4.597294
Rat_12_NODE_3073_length_1015_cov_1.934375
Rat_12_NODE_3077_length_1014_cov_2.984359
Rat_12_NODE_3083_length_1013_cov_3.427975
Rat_12_NODE_3086_length_1013_cov_3.026096
Rat_12_NODE_3093_length_1012_cov_3.212121
Rat_12_NODE_3097_length_1012_cov_2.835946
Rat_12_NODE_31_length_34872_cov_15.169285
Rat_12_NODE_3125_length_1005_cov_3.624211
Rat_12_NODE_3130_length_1004_cov_4.131718
Rat_12_NODE_323_length_6282_cov_17.725711
Rat_12_NODE_33_length_34151_cov_11.390574
Rat_12_NODE_338_length_6004_cov_3.879812
Rat_12_NODE_339_length_6002_cov_6.019506
Rat_12_NODE_345_length_5910_cov_4.709137
Rat_12_NODE_350_length_5769_cov_5.553203
Rat_12_NODE_358_length_5668_cov_5.145199
Rat_12_NODE_362_length_5583_cov_4.049928
Rat_12_NODE_369_length_5501_cov_4.417003
Rat_12_NODE_370_length_5499_cov_4.469508
Rat_12_NODE_371_length_5494_cov_4.551756
Rat_12_NODE_384_length_5388_cov_4.723983
Rat_12_NODE_385_length_5377_cov_5.109733
Rat_12_NODE_388_length_5365_cov_5.663842
Rat_12_NODE_392_length_5327_cov_5.931335
Rat_12_NODE_396_length_5262_cov_6.418475
Rat_12_NODE_397_length_5247_cov_5.089561
Rat_12_NODE_402_length_5215_cov_3.483527
Rat_12_NODE_412_length_5112_cov_6.820249
Rat_12_NODE_413_length_5111_cov_5.673655
Rat_12_NODE_417_length_5054_cov_4.289858
Rat_12_NODE_418_length_5038_cov_3.946016
Rat_12_NODE_420_length_5006_cov_5.210866
Rat_12_NODE_424_length_4929_cov_4.345302
Rat_12_NODE_426_length_4895_cov_7.442149
Rat_12_NODE_428_length_4873_cov_16.956413
Rat_12_NODE_434_length_4830_cov_3.913508
Rat_12_NODE_435_length_4828_cov_5.821496
Rat_12_NODE_436_length_4825_cov_4.581132
Rat_12_NODE_438_length_4821_cov_5.120856
Rat_12_NODE_444_length_4798_cov_5.123550
Rat_12_NODE_445_length_4791_cov_4.332348
Rat_12_NODE_448_length_4762_cov_5.487147
Rat_12_NODE_449_length_4746_cov_6.752078
Rat_12_NODE_450_length_4736_cov_5.685751
Rat_12_NODE_455_length_4679_cov_4.648573
Rat_12_NODE_457_length_4664_cov_4.536125
Rat_12_NODE_459_length_4658_cov_5.408429
Rat_12_NODE_463_length_4619_cov_4.091586
Rat_12_NODE_464_length_4618_cov_4.856454
Rat_12_NODE_470_length_4538_cov_4.310506
Rat_12_NODE_471_length_4532_cov_4.518874
Rat_12_NODE_474_length_4496_cov_4.147940
Rat_12_NODE_475_length_4483_cov_6.440831
Rat_12_NODE_477_length_4474_cov_5.022177
Rat_12_NODE_486_length_4415_cov_4.280505
Rat_12_NODE_495_length_4362_cov_5.061063
Rat_12_NODE_496_length_4355_cov_3.459070
Rat_12_NODE_499_length_4332_cov_4.452654
Rat_12_NODE_502_length_4316_cov_4.462333
Rat_12_NODE_503_length_4314_cov_5.036394
Rat_12_NODE_505_length_4308_cov_5.181989
Rat_12_NODE_508_length_4277_cov_4.074609
Rat_12_NODE_510_length_4267_cov_6.712013
Rat_12_NODE_512_length_4254_cov_5.220767
Rat_12_NODE_514_length_4242_cov_4.159303
Rat_12_NODE_516_length_4237_cov_4.280966
Rat_12_NODE_517_length_4235_cov_5.069378
Rat_12_NODE_519_length_4222_cov_3.945284
Rat_12_NODE_520_length_4217_cov_4.298174
Rat_12_NODE_521_length_4215_cov_4.788221
Rat_12_NODE_527_length_4169_cov_4.438746
Rat_12_NODE_54_length_27209_cov_10.697614
Rat_12_NODE_540_length_4083_cov_6.470209
Rat_12_NODE_542_length_4052_cov_4.978484
Rat_12_NODE_544_length_4047_cov_5.777806
Rat_12_NODE_55_length_25579_cov_10.449146
Rat_12_NODE_550_length_4027_cov_3.337110
Rat_12_NODE_558_length_3975_cov_6.383929
Rat_12_NODE_562_length_3930_cov_5.071484
Rat_12_NODE_563_length_3919_cov_5.420807
Rat_12_NODE_567_length_3912_cov_3.565465
Rat_12_NODE_568_length_3911_cov_4.293050
Rat_12_NODE_57_length_25204_cov_5.617679
Rat_12_NODE_570_length_3904_cov_4.483242
Rat_12_NODE_571_length_3889_cov_5.524257
Rat_12_NODE_575_length_3880_cov_6.311373
Rat_12_NODE_577_length_3879_cov_5.404289
Rat_12_NODE_581_length_3853_cov_4.882833
Rat_12_NODE_582_length_3848_cov_4.654891
Rat_12_NODE_586_length_3834_cov_4.179942
Rat_12_NODE_587_length_3830_cov_4.964238
Rat_12_NODE_590_length_3812_cov_4.330317
Rat_12_NODE_593_length_3791_cov_4.532388
Rat_12_NODE_597_length_3750_cov_4.917727
Rat_12_NODE_601_length_3738_cov_6.806136
Rat_12_NODE_604_length_3723_cov_8.627863
Rat_12_NODE_613_length_3683_cov_5.456450
Rat_12_NODE_617_length_3666_cov_4.595403
Rat_12_NODE_618_length_3663_cov_5.286308
Rat_12_NODE_623_length_3652_cov_6.308312
Rat_12_NODE_628_length_3615_cov_4.129775
Rat_12_NODE_639_length_3546_cov_6.239473
Rat_12_NODE_645_length_3513_cov_7.563910
Rat_12_NODE_655_length_3462_cov_3.764309
Rat_12_NODE_656_length_3459_cov_4.325206
Rat_12_NODE_658_length_3442_cov_3.652790
Rat_12_NODE_659_length_3431_cov_3.692536
Rat_12_NODE_662_length_3417_cov_5.226353
Rat_12_NODE_664_length_3404_cov_4.073156
Rat_12_NODE_666_length_3400_cov_4.179671
Rat_12_NODE_675_length_3354_cov_7.067293
Rat_12_NODE_686_length_3326_cov_4.852644
Rat_12_NODE_689_length_3320_cov_4.456049
Rat_12_NODE_690_length_3319_cov_4.519914
Rat_12_NODE_692_length_3299_cov_4.997842
Rat_12_NODE_696_length_3289_cov_5.013915
Rat_12_NODE_703_length_3256_cov_4.609809
Rat_12_NODE_708_length_3231_cov_4.316121
Rat_12_NODE_713_length_3187_cov_2.303959
Rat_12_NODE_714_length_3184_cov_4.692234
Rat_12_NODE_718_length_3170_cov_3.521669
Rat_12_NODE_720_length_3161_cov_5.027688
Rat_12_NODE_726_length_3143_cov_7.225065
Rat_12_NODE_728_length_3140_cov_3.859319
Rat_12_NODE_730_length_3133_cov_4.749188
Rat_12_NODE_731_length_3125_cov_4.278502
Rat_12_NODE_732_length_3123_cov_4.199804
Rat_12_NODE_735_length_3111_cov_4.954188
Rat_12_NODE_737_length_3104_cov_5.888160
Rat_12_NODE_739_length_3103_cov_4.286417
Rat_12_NODE_741_length_3100_cov_5.983251
Rat_12_NODE_743_length_3088_cov_5.509067
Rat_12_NODE_745_length_3068_cov_5.792897
Rat_12_NODE_748_length_3059_cov_3.365180
Rat_12_NODE_750_length_3052_cov_4.228896
Rat_12_NODE_752_length_3030_cov_4.684706
Rat_12_NODE_755_length_3023_cov_5.529650
Rat_12_NODE_759_length_3014_cov_6.471105
Rat_12_NODE_76_length_20372_cov_7.315598
Rat_12_NODE_766_length_3003_cov_3.934193
Rat_12_NODE_767_length_2993_cov_4.078965
Rat_12_NODE_769_length_2984_cov_4.109252
Rat_12_NODE_782_length_2936_cov_5.606734
Rat_12_NODE_783_length_2936_cov_4.802499
Rat_12_NODE_786_length_2928_cov_3.991646
Rat_12_NODE_793_length_2904_cov_5.161460
Rat_12_NODE_801_length_2871_cov_5.022372
Rat_12_NODE_810_length_2837_cov_5.257009
Rat_12_NODE_818_length_2810_cov_5.636661
Rat_12_NODE_824_length_2802_cov_4.641063
Rat_12_NODE_829_length_2797_cov_5.564916
Rat_12_NODE_830_length_2792_cov_4.279868
Rat_12_NODE_834_length_2785_cov_5.333333
Rat_12_NODE_836_length_2784_cov_3.710150
Rat_12_NODE_837_length_2783_cov_3.745601
Rat_12_NODE_838_length_2782_cov_5.190686
Rat_12_NODE_842_length_2774_cov_3.461567
Rat_12_NODE_845_length_2761_cov_4.832225
Rat_12_NODE_852_length_2752_cov_4.516871
Rat_12_NODE_853_length_2744_cov_5.496467
Rat_12_NODE_859_length_2721_cov_6.741560
Rat_12_NODE_877_length_2663_cov_4.519172
Rat_12_NODE_878_length_2661_cov_3.610130
Rat_12_NODE_884_length_2638_cov_5.018970
Rat_12_NODE_914_length_2578_cov_5.354340
Rat_12_NODE_915_length_2576_cov_3.419278
Rat_12_NODE_918_length_2566_cov_4.319395
Rat_12_NODE_919_length_2565_cov_4.393227
Rat_12_NODE_921_length_2559_cov_5.022364
Rat_12_NODE_930_length_2544_cov_3.607473
Rat_12_NODE_938_length_2535_cov_3.581452
Rat_12_NODE_946_length_2514_cov_3.104921
Rat_12_NODE_950_length_2509_cov_4.495925
Rat_12_NODE_963_length_2492_cov_3.956094
Rat_12_NODE_966_length_2488_cov_3.247842
Rat_12_NODE_971_length_2478_cov_6.734214
Rat_12_NODE_972_length_2478_cov_3.337598
Rat_12_NODE_973_length_2475_cov_2.986364
Rat_12_NODE_975_length_2471_cov_5.126656
Rat_12_NODE_983_length_2448_cov_5.089845
Rat_12_NODE_985_length_2445_cov_4.760251
Rat_12_NODE_992_length_2435_cov_4.205882
Rat_13_NODE_1_length_100372_cov_17.957136
Rat_13_NODE_1001_length_1584_cov_5.281884
Rat_13_NODE_1003_length_1580_cov_2.231475
Rat_13_NODE_1007_length_1575_cov_4.140789
Rat_13_NODE_1013_length_1572_cov_2.278840
Rat_13_NODE_1019_length_1567_cov_2.576720
Rat_13_NODE_1021_length_1566_cov_2.896757
Rat_13_NODE_1024_length_1560_cov_4.143522
Rat_13_NODE_1030_length_1556_cov_2.772152
Rat_13_NODE_1036_length_1549_cov_1.843373
Rat_13_NODE_1041_length_1544_cov_6.711216
Rat_13_NODE_1050_length_1536_cov_3.024308
Rat_13_NODE_1054_length_1532_cov_3.129316
Rat_13_NODE_1056_length_1530_cov_2.625763
Rat_13_NODE_1066_length_1522_cov_2.460804
Rat_13_NODE_1069_length_1519_cov_3.016393
Rat_13_NODE_1082_length_1509_cov_2.693260
Rat_13_NODE_1083_length_1509_cov_2.580468
Rat_13_NODE_1108_length_1494_cov_2.863794
Rat_13_NODE_1125_length_1478_cov_3.407590
Rat_13_NODE_1126_length_1478_cov_1.842586
Rat_13_NODE_1127_length_1477_cov_2.846695
Rat_13_NODE_1128_length_1477_cov_2.770042
Rat_13_NODE_1130_length_1476_cov_2.631246
Rat_13_NODE_1131_length_1476_cov_2.543983
Rat_13_NODE_1136_length_1474_cov_2.942213
Rat_13_NODE_1137_length_1474_cov_2.642706
Rat_13_NODE_1138_length_1474_cov_2.634954
Rat_13_NODE_1144_length_1469_cov_2.954031
Rat_13_NODE_1167_length_1453_cov_3.045064
Rat_13_NODE_1171_length_1449_cov_2.774749
Rat_13_NODE_1172_length_1447_cov_2.211207
Rat_13_NODE_1177_length_1445_cov_2.059712
Rat_13_NODE_1181_length_1441_cov_4.825397
Rat_13_NODE_1188_length_1438_cov_1.843818
Rat_13_NODE_1202_length_1426_cov_2.789934
Rat_13_NODE_1204_length_1425_cov_2.413869
Rat_13_NODE_1213_length_1419_cov_3.224340
Rat_13_NODE_1219_length_1414_cov_3.108904
Rat_13_NODE_1220_length_1413_cov_4.432253
Rat_13_NODE_1227_length_1408_cov_2.529194
Rat_13_NODE_1235_length_1405_cov_2.371111
Rat_13_NODE_1236_length_1403_cov_3.097923
Rat_13_NODE_1246_length_1395_cov_2.628358
Rat_13_NODE_1252_length_1390_cov_2.950562
Rat_13_NODE_1255_length_1389_cov_2.353073
Rat_13_NODE_1260_length_1387_cov_2.363363
Rat_13_NODE_1262_length_1386_cov_2.979715
Rat_13_NODE_1266_length_1384_cov_2.911211
Rat_13_NODE_1268_length_1381_cov_3.720965
Rat_13_NODE_1279_length_1372_cov_7.410023
Rat_13_NODE_1287_length_1363_cov_1.945719
Rat_13_NODE_1307_length_1355_cov_2.426923
Rat_13_NODE_1308_length_1354_cov_4.321016
Rat_13_NODE_1317_length_1348_cov_2.998453
Rat_13_NODE_1319_length_1347_cov_2.739164
Rat_13_NODE_1321_length_1345_cov_2.919380
Rat_13_NODE_1322_length_1345_cov_2.544186
Rat_13_NODE_1329_length_1340_cov_2.540078
Rat_13_NODE_1333_length_1338_cov_1.869057
Rat_13_NODE_1334_length_1337_cov_3.487520
Rat_13_NODE_1336_length_1337_cov_2.276911
Rat_13_NODE_1340_length_1334_cov_3.519937
Rat_13_NODE_1342_length_1334_cov_2.857701
Rat_13_NODE_1344_length_1334_cov_2.583268
Rat_13_NODE_1362_length_1327_cov_2.151730
Rat_13_NODE_1364_length_1326_cov_2.416208
Rat_13_NODE_1365_length_1326_cov_2.107002
Rat_13_NODE_1374_length_1321_cov_2.739336
Rat_13_NODE_138_length_9714_cov_6.893053
Rat_13_NODE_1387_length_1313_cov_2.605723
Rat_13_NODE_1399_length_1306_cov_2.848921
Rat_13_NODE_1400_length_1306_cov_2.675460
Rat_13_NODE_1410_length_1300_cov_1.887550
Rat_13_NODE_1413_length_1298_cov_2.757039
Rat_13_NODE_1417_length_1293_cov_2.399031
Rat_13_NODE_1420_length_1289_cov_4.132901
Rat_13_NODE_1422_length_1289_cov_2.262561
Rat_13_NODE_1426_length_1288_cov_2.425791
Rat_13_NODE_143_length_9371_cov_9.149420
Rat_13_NODE_1434_length_1285_cov_2.722764
Rat_13_NODE_1471_length_1261_cov_3.997512
Rat_13_NODE_1478_length_1258_cov_2.418121
Rat_13_NODE_1484_length_1255_cov_3.485833
Rat_13_NODE_1489_length_1253_cov_2.400668
Rat_13_NODE_1518_length_1239_cov_4.256757
Rat_13_NODE_1520_length_1237_cov_19.964467
Rat_13_NODE_1527_length_1233_cov_2.616299
Rat_13_NODE_1533_length_1229_cov_3.343271
Rat_13_NODE_1535_length_1229_cov_3.095400
Rat_13_NODE_1549_length_1220_cov_2.980258
Rat_13_NODE_1550_length_1220_cov_2.363948
Rat_13_NODE_1553_length_1219_cov_2.298969
Rat_13_NODE_1554_length_1218_cov_4.531384
Rat_13_NODE_1559_length_1216_cov_2.156761
Rat_13_NODE_1566_length_1213_cov_2.459413
Rat_13_NODE_1577_length_1210_cov_3.187013
Rat_13_NODE_1582_length_1209_cov_3.481802
Rat_13_NODE_1585_length_1205_cov_7.240000
Rat_13_NODE_1592_length_1203_cov_3.273519
Rat_13_NODE_1596_length_1202_cov_2.775937
Rat_13_NODE_1608_length_1198_cov_2.734033
Rat_13_NODE_1609_length_1198_cov_2.707787
Rat_13_NODE_1612_length_1198_cov_2.141732
Rat_13_NODE_1615_length_1197_cov_2.450088
Rat_13_NODE_1616_length_1197_cov_2.401926
Rat_13_NODE_1617_length_1197_cov_1.973730
Rat_13_NODE_1619_length_1195_cov_3.367544
Rat_13_NODE_1624_length_1191_cov_3.120599
Rat_13_NODE_1630_length_1187_cov_1.859541
Rat_13_NODE_1633_length_1186_cov_2.185676
Rat_13_NODE_1638_length_1182_cov_2.657498
Rat_13_NODE_1640_length_1182_cov_2.235138
Rat_13_NODE_1652_length_1173_cov_2.754919
Rat_13_NODE_1669_length_1165_cov_2.648649
Rat_13_NODE_1682_length_1157_cov_2.119782
Rat_13_NODE_1684_length_1156_cov_3.364214
Rat_13_NODE_1692_length_1152_cov_2.445761
Rat_13_NODE_1695_length_1151_cov_3.145073
Rat_13_NODE_1696_length_1150_cov_3.047489
Rat_13_NODE_1697_length_1150_cov_2.664840
Rat_13_NODE_170_length_7076_cov_5.573280
Rat_13_NODE_1702_length_1148_cov_2.566331
Rat_13_NODE_1710_length_1145_cov_2.566972
Rat_13_NODE_1712_length_1145_cov_1.896330
Rat_13_NODE_1713_length_1144_cov_3.685950
Rat_13_NODE_1714_length_1144_cov_3.266299
Rat_13_NODE_1716_length_1143_cov_2.519301
Rat_13_NODE_1720_length_1140_cov_1.966820
Rat_13_NODE_1722_length_1139_cov_2.762915
Rat_13_NODE_1724_length_1138_cov_2.585411
Rat_13_NODE_1726_length_1138_cov_2.481071
Rat_13_NODE_1729_length_1136_cov_2.300648
Rat_13_NODE_1733_length_1135_cov_2.516667
Rat_13_NODE_1735_length_1134_cov_3.222428
Rat_13_NODE_1741_length_1132_cov_2.831941
Rat_13_NODE_1745_length_1131_cov_3.096654
Rat_13_NODE_175_length_6860_cov_4.234093
Rat_13_NODE_1754_length_1128_cov_2.632805
Rat_13_NODE_1755_length_1128_cov_1.783784
Rat_13_NODE_1767_length_1121_cov_3.473734
Rat_13_NODE_1769_length_1121_cov_2.377111
Rat_13_NODE_1779_length_1118_cov_2.451552
Rat_13_NODE_1780_length_1118_cov_2.234243
Rat_13_NODE_1791_length_1113_cov_2.812854
Rat_13_NODE_1794_length_1113_cov_1.703214
Rat_13_NODE_180_length_6738_cov_3.601826
Rat_13_NODE_1808_length_1107_cov_2.636882
Rat_13_NODE_1819_length_1103_cov_3.110687
Rat_13_NODE_1829_length_1099_cov_2.660920
Rat_13_NODE_185_length_6572_cov_3.844560
Rat_13_NODE_1851_length_1093_cov_2.684971
Rat_13_NODE_1859_length_1090_cov_2.394203
Rat_13_NODE_1863_length_1088_cov_2.209100
Rat_13_NODE_1870_length_1085_cov_2.483495
Rat_13_NODE_1873_length_1084_cov_2.754130
Rat_13_NODE_1895_length_1074_cov_3.814524
Rat_13_NODE_1901_length_1073_cov_3.530452
Rat_13_NODE_1906_length_1072_cov_1.890855
Rat_13_NODE_1909_length_1071_cov_1.919291
Rat_13_NODE_1913_length_1070_cov_2.043350
Rat_13_NODE_1914_length_1069_cov_3.132150
Rat_13_NODE_1921_length_1067_cov_2.013834
Rat_13_NODE_1922_length_1066_cov_2.781405
Rat_13_NODE_1924_length_1065_cov_1.689109
Rat_13_NODE_1928_length_1064_cov_2.046581
Rat_13_NODE_1929_length_1064_cov_1.727453
Rat_13_NODE_1959_length_1055_cov_1.860000
Rat_13_NODE_1963_length_1054_cov_1.811812
Rat_13_NODE_1971_length_1052_cov_3.001003
Rat_13_NODE_198_length_6208_cov_5.493418
Rat_13_NODE_1990_length_1046_cov_2.879919
Rat_13_NODE_1993_length_1044_cov_2.928210
Rat_13_NODE_1994_length_1043_cov_2.998988
Rat_13_NODE_1996_length_1042_cov_3.109422
Rat_13_NODE_1999_length_1039_cov_3.222561
Rat_13_NODE_2000_length_1039_cov_3.126016
Rat_13_NODE_2006_length_1038_cov_2.162767
Rat_13_NODE_2010_length_1037_cov_2.241344
Rat_13_NODE_2011_length_1037_cov_1.435845
Rat_13_NODE_2016_length_1034_cov_3.551583
Rat_13_NODE_2019_length_1033_cov_3.365031
Rat_13_NODE_2025_length_1032_cov_2.768680
Rat_13_NODE_2031_length_1031_cov_1.480533
Rat_13_NODE_2032_length_1030_cov_2.973333
Rat_13_NODE_2036_length_1029_cov_3.845996
Rat_13_NODE_2037_length_1029_cov_1.860370
Rat_13_NODE_2041_length_1027_cov_3.434156
Rat_13_NODE_2060_length_1020_cov_2.213472
Rat_13_NODE_2064_length_1018_cov_2.199377
Rat_13_NODE_2065_length_1017_cov_6.656965
Rat_13_NODE_2066_length_1017_cov_2.654886
Rat_13_NODE_2068_length_1016_cov_3.529657
Rat_13_NODE_2081_length_1013_cov_2.566806
Rat_13_NODE_2092_length_1010_cov_3.446073
Rat_13_NODE_2094_length_1010_cov_1.450262
Rat_13_NODE_2097_length_1008_cov_1.947534
Rat_13_NODE_2098_length_1007_cov_3.473739
Rat_13_NODE_2101_length_1006_cov_3.785489
Rat_13_NODE_2106_length_1003_cov_2.761603
Rat_13_NODE_212_length_5837_cov_6.755102
Rat_13_NODE_220_length_5660_cov_6.103836
Rat_13_NODE_222_length_5620_cov_7.575202
Rat_13_NODE_233_length_5424_cov_3.674241
Rat_13_NODE_270_length_4469_cov_5.925238
Rat_13_NODE_28_length_32113_cov_8.787978
Rat_13_NODE_286_length_4169_cov_15.377491
Rat_13_NODE_34_length_30928_cov_4.790302
Rat_13_NODE_390_length_3129_cov_2.573845
Rat_13_NODE_391_length_3126_cov_2.919245
Rat_13_NODE_40_length_29910_cov_15.490471
Rat_13_NODE_402_length_3074_cov_2.625704
Rat_13_NODE_409_length_3027_cov_6.716016
Rat_13_NODE_414_length_2984_cov_2.720382
Rat_13_NODE_419_length_2956_cov_4.292658
Rat_13_NODE_424_length_2930_cov_3.046957
Rat_13_NODE_434_length_2870_cov_3.020959
Rat_13_NODE_449_length_2780_cov_2.700917
Rat_13_NODE_452_length_2773_cov_2.437086
Rat_13_NODE_497_length_2564_cov_3.764448
Rat_13_NODE_503_length_2542_cov_3.259751
Rat_13_NODE_505_length_2535_cov_2.996774
Rat_13_NODE_506_length_2532_cov_4.192572
Rat_13_NODE_518_length_2451_cov_3.820534
Rat_13_NODE_528_length_2431_cov_3.546296
Rat_13_NODE_529_length_2430_cov_4.578526
Rat_13_NODE_540_length_2391_cov_2.739726
Rat_13_NODE_547_length_2370_cov_3.219006
Rat_13_NODE_560_length_2326_cov_3.758256
Rat_13_NODE_563_length_2311_cov_3.953457
Rat_13_NODE_566_length_2305_cov_3.296889
Rat_13_NODE_570_length_2285_cov_5.407623
Rat_13_NODE_577_length_2261_cov_3.368540
Rat_13_NODE_597_length_2195_cov_3.914486
Rat_13_NODE_598_length_2190_cov_4.145667
Rat_13_NODE_606_length_2164_cov_4.484116
Rat_13_NODE_608_length_2158_cov_2.090823
Rat_13_NODE_62_length_21486_cov_6.032943
Rat_13_NODE_644_length_2087_cov_2.846949
Rat_13_NODE_650_length_2069_cov_2.667329
Rat_13_NODE_657_length_2057_cov_3.506494
Rat_13_NODE_662_length_2051_cov_3.724950
Rat_13_NODE_664_length_2046_cov_3.330989
Rat_13_NODE_671_length_2032_cov_3.333839
Rat_13_NODE_673_length_2028_cov_2.081602
Rat_13_NODE_677_length_2020_cov_2.133842
Rat_13_NODE_679_length_2011_cov_3.378834
Rat_13_NODE_682_length_2003_cov_2.776181
Rat_13_NODE_696_length_1977_cov_2.612903
Rat_13_NODE_700_length_1970_cov_2.665796
Rat_13_NODE_717_length_1940_cov_2.847215
Rat_13_NODE_718_length_1938_cov_2.826872
Rat_13_NODE_720_length_1935_cov_2.418617
Rat_13_NODE_731_length_1922_cov_2.825388
Rat_13_NODE_735_length_1918_cov_4.357488
Rat_13_NODE_744_length_1906_cov_2.949757
Rat_13_NODE_749_length_1897_cov_2.299131
Rat_13_NODE_750_length_1894_cov_3.553018
Rat_13_NODE_756_length_1886_cov_2.365374
Rat_13_NODE_760_length_1884_cov_2.344997
Rat_13_NODE_8_length_58403_cov_20.849918
Rat_13_NODE_819_length_1791_cov_2.996544
Rat_13_NODE_826_length_1785_cov_3.149711
Rat_13_NODE_827_length_1784_cov_2.477154
Rat_13_NODE_835_length_1777_cov_3.163763
Rat_13_NODE_842_length_1765_cov_2.471345
Rat_13_NODE_843_length_1764_cov_3.467525
Rat_13_NODE_869_length_1736_cov_2.710886
Rat_13_NODE_884_length_1718_cov_2.173181
Rat_13_NODE_890_length_1711_cov_2.293478
Rat_13_NODE_899_length_1699_cov_3.807178
Rat_13_NODE_904_length_1695_cov_2.999390
Rat_13_NODE_925_length_1661_cov_2.000000
Rat_13_NODE_933_length_1656_cov_3.108682
Rat_13_NODE_944_length_1644_cov_2.994336
Rat_13_NODE_953_length_1630_cov_2.747937
Rat_13_NODE_96_length_14358_cov_7.914424
Rat_13_NODE_960_length_1625_cov_1.998726
Rat_13_NODE_969_length_1617_cov_2.887964
Rat_13_NODE_973_length_1613_cov_2.862644
Rat_13_NODE_976_length_1611_cov_2.937018
Rat_13_NODE_978_length_1608_cov_2.976175
Rat_13_NODE_984_length_1601_cov_3.188228
Rat_13_NODE_988_length_1597_cov_4.278210
Rat_13_NODE_99_length_14081_cov_6.305005
Rat_13_NODE_991_length_1594_cov_2.648473
Rat_13_NODE_992_length_1594_cov_2.051982
Rat_13_NODE_999_length_1589_cov_2.164928
Rat_14_NODE_1001_length_1683_cov_2.660934
Rat_14_NODE_101_length_18952_cov_20.929248
Rat_14_NODE_1045_length_1638_cov_2.460518
Rat_14_NODE_1061_length_1622_cov_2.530313
Rat_14_NODE_1071_length_1606_cov_2.749839
Rat_14_NODE_1074_length_1601_cov_1.410737
Rat_14_NODE_1082_length_1593_cov_2.780884
Rat_14_NODE_1085_length_1592_cov_2.577749
Rat_14_NODE_1099_length_1580_cov_1.899672
Rat_14_NODE_1116_length_1553_cov_2.901202
Rat_14_NODE_1131_length_1540_cov_2.964983
Rat_14_NODE_1133_length_1539_cov_2.100404
Rat_14_NODE_1150_length_1530_cov_3.307797
Rat_14_NODE_1154_length_1527_cov_7.667120
Rat_14_NODE_1164_length_1516_cov_4.931554
Rat_14_NODE_1165_length_1516_cov_2.507871
Rat_14_NODE_1183_length_1507_cov_2.230716
Rat_14_NODE_1192_length_1498_cov_3.878725
Rat_14_NODE_1193_length_1497_cov_3.408460
Rat_14_NODE_1205_length_1490_cov_3.307317
Rat_14_NODE_1209_length_1481_cov_2.521739
Rat_14_NODE_1229_length_1468_cov_3.090587
Rat_14_NODE_1238_length_1461_cov_5.821479
Rat_14_NODE_1239_length_1460_cov_3.341637
Rat_14_NODE_1240_length_1460_cov_2.404270
Rat_14_NODE_1247_length_1456_cov_2.887937
Rat_14_NODE_1252_length_1453_cov_2.133763
Rat_14_NODE_1262_length_1446_cov_1.512581
Rat_14_NODE_1276_length_1437_cov_4.493488
Rat_14_NODE_1281_length_1435_cov_2.999275
Rat_14_NODE_1283_length_1431_cov_6.297238
Rat_14_NODE_1300_length_1420_cov_4.345055
Rat_14_NODE_1304_length_1418_cov_2.150404
Rat_14_NODE_1309_length_1413_cov_3.394698
Rat_14_NODE_132_length_14657_cov_10.564786
Rat_14_NODE_1324_length_1405_cov_1.768148
Rat_14_NODE_1332_length_1401_cov_2.476226
Rat_14_NODE_1339_length_1394_cov_2.331591
Rat_14_NODE_1342_length_1392_cov_2.347046
Rat_14_NODE_1355_length_1386_cov_2.688956
Rat_14_NODE_136_length_14363_cov_65.464495
Rat_14_NODE_1381_length_1371_cov_2.479483
Rat_14_NODE_14_length_55556_cov_13.310607
Rat_14_NODE_1400_length_1359_cov_2.546012
Rat_14_NODE_1409_length_1356_cov_2.166795
Rat_14_NODE_1453_length_1330_cov_2.478431
Rat_14_NODE_1469_length_1320_cov_7.652174
Rat_14_NODE_1489_length_1309_cov_1.737640
Rat_14_NODE_1496_length_1301_cov_3.757624
Rat_14_NODE_1500_length_1298_cov_1.938053
Rat_14_NODE_1525_length_1281_cov_2.119086
Rat_14_NODE_1545_length_1271_cov_1.903783
Rat_14_NODE_1548_length_1269_cov_2.651565
Rat_14_NODE_1550_length_1269_cov_2.340198
Rat_14_NODE_1553_length_1268_cov_2.950536
Rat_14_NODE_1559_length_1266_cov_3.009083
Rat_14_NODE_1565_length_1262_cov_3.942005
Rat_14_NODE_1575_length_1259_cov_2.143688
Rat_14_NODE_1577_length_1258_cov_2.808811
Rat_14_NODE_1608_length_1246_cov_2.720403
Rat_14_NODE_1626_length_1232_cov_1.971963
Rat_14_NODE_1632_length_1228_cov_5.179881
Rat_14_NODE_1648_length_1222_cov_2.209083
Rat_14_NODE_1676_length_1205_cov_2.937391
Rat_14_NODE_1678_length_1204_cov_2.403829
Rat_14_NODE_168_length_11037_cov_13.539155
Rat_14_NODE_1683_length_1201_cov_1.636998
Rat_14_NODE_1687_length_1199_cov_3.187063
Rat_14_NODE_1690_length_1198_cov_1.784777
Rat_14_NODE_1722_length_1178_cov_2.392698
Rat_14_NODE_1732_length_1174_cov_2.123324
Rat_14_NODE_1747_length_1169_cov_2.026930
Rat_14_NODE_1758_length_1165_cov_2.363964
Rat_14_NODE_1762_length_1163_cov_2.111011
Rat_14_NODE_1765_length_1162_cov_1.986450
Rat_14_NODE_1790_length_1152_cov_2.548769
Rat_14_NODE_1808_length_1143_cov_2.432904
Rat_14_NODE_1814_length_1142_cov_1.891444
Rat_14_NODE_1845_length_1129_cov_1.899441
Rat_14_NODE_1847_length_1128_cov_3.040075
Rat_14_NODE_1912_length_1102_cov_2.065903
Rat_14_NODE_1932_length_1093_cov_2.302505
Rat_14_NODE_1944_length_1088_cov_1.387222
Rat_14_NODE_1954_length_1086_cov_2.374394
Rat_14_NODE_20_length_48385_cov_12.098800
Rat_14_NODE_2017_length_1069_cov_3.114398
Rat_14_NODE_2033_length_1064_cov_3.102081
Rat_14_NODE_2044_length_1062_cov_2.024826
Rat_14_NODE_2054_length_1059_cov_1.839641
Rat_14_NODE_2058_length_1058_cov_2.023928
Rat_14_NODE_2061_length_1057_cov_1.818363
Rat_14_NODE_2062_length_1057_cov_1.805389
Rat_14_NODE_2090_length_1046_cov_2.488396
Rat_14_NODE_2094_length_1046_cov_1.621594
Rat_14_NODE_2098_length_1043_cov_2.611336
Rat_14_NODE_21_length_45580_cov_15.259044
Rat_14_NODE_2101_length_1043_cov_1.764170
Rat_14_NODE_2106_length_1041_cov_2.063895
Rat_14_NODE_2114_length_1039_cov_2.386179
Rat_14_NODE_2120_length_1038_cov_1.633774
Rat_14_NODE_2131_length_1036_cov_1.801223
Rat_14_NODE_2132_length_1036_cov_1.622834
Rat_14_NODE_2136_length_1035_cov_1.961224
Rat_14_NODE_2144_length_1033_cov_4.348671
Rat_14_NODE_2146_length_1033_cov_1.852761
Rat_14_NODE_2155_length_1030_cov_1.548718
Rat_14_NODE_2157_length_1028_cov_2.227133
Rat_14_NODE_2161_length_1027_cov_2.077160
Rat_14_NODE_2163_length_1027_cov_1.709877
Rat_14_NODE_2170_length_1025_cov_2.009278
Rat_14_NODE_2179_length_1023_cov_1.974174
Rat_14_NODE_2196_length_1019_cov_1.868257
Rat_14_NODE_2197_length_1019_cov_1.748963
Rat_14_NODE_2215_length_1015_cov_2.012500
Rat_14_NODE_222_length_7656_cov_5.028154
Rat_14_NODE_2223_length_1013_cov_1.660752
Rat_14_NODE_2228_length_1012_cov_3.376176
Rat_14_NODE_2237_length_1008_cov_2.620147
Rat_14_NODE_2249_length_1006_cov_1.791798
Rat_14_NODE_2253_length_1004_cov_2.317176
Rat_14_NODE_227_length_7464_cov_7.213389
Rat_14_NODE_2272_length_1000_cov_2.060317
Rat_14_NODE_26_length_42032_cov_13.435834
Rat_14_NODE_278_length_6105_cov_6.703140
Rat_14_NODE_34_length_38728_cov_12.867737
Rat_14_NODE_340_length_5060_cov_4.628571
Rat_14_NODE_347_length_4943_cov_29.503478
Rat_14_NODE_358_length_4756_cov_3.419272
Rat_14_NODE_392_length_4224_cov_5.391461
Rat_14_NODE_4_length_90964_cov_9.131417
Rat_14_NODE_407_length_4089_cov_2.993803
Rat_14_NODE_412_length_4032_cov_4.257481
Rat_14_NODE_413_length_4025_cov_3.296725
Rat_14_NODE_424_length_3883_cov_3.556426
Rat_14_NODE_431_length_3787_cov_3.373526
Rat_14_NODE_45_length_36136_cov_12.812921
Rat_14_NODE_453_length_3639_cov_3.945871
Rat_14_NODE_460_length_3576_cov_3.335132
Rat_14_NODE_47_length_34702_cov_9.851704
Rat_14_NODE_476_length_3427_cov_2.717378
Rat_14_NODE_48_length_34314_cov_15.731633
Rat_14_NODE_497_length_3284_cov_5.553732
Rat_14_NODE_502_length_3251_cov_3.334481
Rat_14_NODE_539_length_3013_cov_3.326234
Rat_14_NODE_556_length_2900_cov_3.311072
Rat_14_NODE_601_length_2627_cov_4.516719
Rat_14_NODE_605_length_2610_cov_22.209785
Rat_14_NODE_608_length_2603_cov_3.386578
Rat_14_NODE_615_length_2570_cov_2.972167
Rat_14_NODE_619_length_2561_cov_2.593376
Rat_14_NODE_633_length_2524_cov_4.056703
Rat_14_NODE_669_length_2400_cov_5.131770
Rat_14_NODE_698_length_2284_cov_2.549574
Rat_14_NODE_701_length_2279_cov_3.033273
Rat_14_NODE_704_length_2275_cov_48.540090
Rat_14_NODE_713_length_2241_cov_2.656908
Rat_14_NODE_716_length_2214_cov_4.794349
Rat_14_NODE_726_length_2204_cov_2.256398
Rat_14_NODE_734_length_2179_cov_1.975047
Rat_14_NODE_739_length_2171_cov_3.035917
Rat_14_NODE_753_length_2138_cov_7.768123
Rat_14_NODE_757_length_2127_cov_3.286680
Rat_14_NODE_759_length_2116_cov_2.956817
Rat_14_NODE_768_length_2093_cov_2.773307
Rat_14_NODE_778_length_2068_cov_4.546945
Rat_14_NODE_78_length_23568_cov_11.409518
Rat_14_NODE_802_length_2006_cov_3.148129
Rat_14_NODE_815_length_1987_cov_3.326605
Rat_14_NODE_819_length_1974_cov_4.017718
Rat_14_NODE_839_length_1935_cov_2.161170
Rat_14_NODE_844_length_1918_cov_2.983360
Rat_14_NODE_864_length_1888_cov_2.199673
Rat_14_NODE_881_length_1857_cov_2.170366
Rat_14_NODE_893_length_1831_cov_2.626126
Rat_14_NODE_91_length_20813_cov_13.184604
Rat_14_NODE_921_length_1790_cov_4.802882
Rat_14_NODE_930_length_1772_cov_1.755387
Rat_14_NODE_935_length_1766_cov_1.888369
Rat_14_NODE_939_length_1765_cov_1.978363
Rat_14_NODE_940_length_1763_cov_3.959602
Rat_14_NODE_97_length_19639_cov_13.490911
Rat_14_NODE_971_length_1718_cov_2.708960
Rat_14_NODE_972_length_1717_cov_4.745487
Rat_14_NODE_992_length_1691_cov_28.487164
Rat_14_NODE_998_length_1685_cov_3.022086
Rat_15_NODE_1_length_117360_cov_11.330463
Rat_15_NODE_1018_length_1912_cov_2.533118
Rat_15_NODE_1020_length_1905_cov_3.469730
Rat_15_NODE_1033_length_1886_cov_3.073184
Rat_15_NODE_1036_length_1882_cov_3.313082
Rat_15_NODE_1061_length_1849_cov_2.290412
Rat_15_NODE_1090_length_1810_cov_2.831339
Rat_15_NODE_1113_length_1777_cov_2.063879
Rat_15_NODE_1116_length_1774_cov_4.612565
Rat_15_NODE_1119_length_1773_cov_2.792782
Rat_15_NODE_1134_length_1753_cov_2.940518
Rat_15_NODE_1136_length_1750_cov_2.859587
Rat_15_NODE_1138_length_1748_cov_2.931483
Rat_15_NODE_1150_length_1740_cov_3.246291
Rat_15_NODE_1151_length_1740_cov_2.969139
Rat_15_NODE_1155_length_1733_cov_3.713349
Rat_15_NODE_1163_length_1717_cov_3.351384
Rat_15_NODE_1172_length_1700_cov_3.148936
Rat_15_NODE_1188_length_1681_cov_3.220787
Rat_15_NODE_1223_length_1631_cov_2.819797
Rat_15_NODE_1227_length_1625_cov_3.093631
Rat_15_NODE_1252_length_1593_cov_3.397919
Rat_15_NODE_1256_length_1589_cov_5.115385
Rat_15_NODE_1260_length_1584_cov_2.796599
Rat_15_NODE_1292_length_1558_cov_2.721224
Rat_15_NODE_130_length_9020_cov_5.596319
Rat_15_NODE_1306_length_1545_cov_2.431544
Rat_15_NODE_1356_length_1511_cov_4.677198
Rat_15_NODE_1379_length_1488_cov_2.022331
Rat_15_NODE_1384_length_1478_cov_4.342937
Rat_15_NODE_1451_length_1427_cov_3.217201
Rat_15_NODE_1469_length_1416_cov_2.835415
Rat_15_NODE_1479_length_1408_cov_2.249076
Rat_15_NODE_1482_length_1405_cov_3.059259
Rat_15_NODE_1485_length_1403_cov_2.946588
Rat_15_NODE_1495_length_1395_cov_2.799254
Rat_15_NODE_1505_length_1387_cov_2.659910
Rat_15_NODE_1541_length_1360_cov_2.006897
Rat_15_NODE_1610_length_1316_cov_2.778747
Rat_15_NODE_1641_length_1299_cov_1.967846
Rat_15_NODE_1645_length_1297_cov_5.404992
Rat_15_NODE_1648_length_1296_cov_2.448026
Rat_15_NODE_1657_length_1291_cov_3.284790
Rat_15_NODE_1661_length_1291_cov_2.461165
Rat_15_NODE_1678_length_1279_cov_4.332516
Rat_15_NODE_1705_length_1259_cov_2.645349
Rat_15_NODE_1706_length_1259_cov_2.181063
Rat_15_NODE_1724_length_1247_cov_3.442953
Rat_15_NODE_1738_length_1239_cov_2.298142
Rat_15_NODE_1754_length_1230_cov_2.230638
Rat_15_NODE_1787_length_1212_cov_3.260156
Rat_15_NODE_1792_length_1210_cov_6.018182
Rat_15_NODE_1793_length_1210_cov_4.199134
Rat_15_NODE_1829_length_1188_cov_3.973522
Rat_15_NODE_1841_length_1183_cov_2.848404
Rat_15_NODE_1856_length_1177_cov_2.403743
Rat_15_NODE_1872_length_1171_cov_1.444444
Rat_15_NODE_1903_length_1156_cov_3.379655
Rat_15_NODE_1940_length_1141_cov_2.823204
Rat_15_NODE_1948_length_1137_cov_2.990758
Rat_15_NODE_1954_length_1135_cov_3.280556
Rat_15_NODE_1976_length_1126_cov_2.807656
Rat_15_NODE_1992_length_1120_cov_8.257277
Rat_15_NODE_2004_length_1118_cov_1.651929
Rat_15_NODE_2009_length_1116_cov_1.324222
Rat_15_NODE_2031_length_1108_cov_2.005698
Rat_15_NODE_2033_length_1107_cov_2.928707
Rat_15_NODE_2037_length_1105_cov_2.301905
Rat_15_NODE_2039_length_1104_cov_5.968541
Rat_15_NODE_2041_length_1104_cov_1.823642
Rat_15_NODE_209_length_6824_cov_278.785788
Rat_15_NODE_210_length_6772_cov_6.781748
Rat_15_NODE_2108_length_1075_cov_3.384314
Rat_15_NODE_2109_length_1075_cov_1.900000
Rat_15_NODE_2138_length_1064_cov_1.817641
Rat_15_NODE_2139_length_1063_cov_3.283730
Rat_15_NODE_2143_length_1062_cov_4.277061
Rat_15_NODE_216_length_6660_cov_4.990159
Rat_15_NODE_2197_length_1045_cov_2.230303
Rat_15_NODE_2225_length_1038_cov_2.301119
Rat_15_NODE_2230_length_1035_cov_3.143878
Rat_15_NODE_2235_length_1034_cov_1.803882
Rat_15_NODE_2250_length_1030_cov_2.779487
Rat_15_NODE_2253_length_1029_cov_2.097536
Rat_15_NODE_2254_length_1028_cov_3.650565
Rat_15_NODE_2256_length_1027_cov_2.690329
Rat_15_NODE_2285_length_1019_cov_3.103734
Rat_15_NODE_2312_length_1011_cov_3.083682
Rat_15_NODE_2315_length_1011_cov_2.581590
Rat_15_NODE_243_length_5942_cov_5.150841
Rat_15_NODE_247_length_5908_cov_4.819751
Rat_15_NODE_249_length_5875_cov_3.321134
Rat_15_NODE_286_length_5121_cov_11.005527
Rat_15_NODE_298_length_4921_cov_3.597000
Rat_15_NODE_332_length_4533_cov_3.330951
Rat_15_NODE_333_length_4518_cov_14.548510
Rat_15_NODE_341_length_4460_cov_2.834960
Rat_15_NODE_345_length_4440_cov_4.672064
Rat_15_NODE_379_length_4184_cov_3.117220
Rat_15_NODE_394_length_4038_cov_5.545318
Rat_15_NODE_4_length_64874_cov_60.452861
Rat_15_NODE_424_length_3804_cov_3.877834
Rat_15_NODE_431_length_3723_cov_3.729553
Rat_15_NODE_434_length_3713_cov_6.011482
Rat_15_NODE_453_length_3566_cov_3.597266
Rat_15_NODE_454_length_3562_cov_4.123182
Rat_15_NODE_49_length_14888_cov_3.549990
Rat_15_NODE_493_length_3348_cov_4.022472
Rat_15_NODE_505_length_3296_cov_11.407282
Rat_15_NODE_508_length_3296_cov_2.486887
Rat_15_NODE_517_length_3223_cov_3.085543
Rat_15_NODE_534_length_3143_cov_3.930376
Rat_15_NODE_550_length_3068_cov_3.695320
Rat_15_NODE_589_length_2859_cov_3.621255
Rat_15_NODE_597_length_2840_cov_4.258528
Rat_15_NODE_62_length_13373_cov_5.446764
Rat_15_NODE_625_length_2726_cov_4.235492
Rat_15_NODE_634_length_2701_cov_4.150038
Rat_15_NODE_655_length_2628_cov_3.729499
Rat_15_NODE_656_length_2626_cov_3.757682
Rat_15_NODE_668_length_2586_cov_3.433030
Rat_15_NODE_690_length_2527_cov_4.917476
Rat_15_NODE_700_length_2497_cov_16.342752
Rat_15_NODE_741_length_2394_cov_3.817871
Rat_15_NODE_746_length_2381_cov_3.854686
Rat_15_NODE_754_length_2359_cov_3.280816
Rat_15_NODE_794_length_2283_cov_4.346050
Rat_15_NODE_804_length_2265_cov_3.423982
Rat_15_NODE_823_length_2221_cov_9.418744
Rat_15_NODE_860_length_2165_cov_6.417062
[truncated: 2,010 more rows]
