# Supplementary material for: Alpha-synuclein alters the faecal viromes of rats in a gut-initiated model of Parkinson’s disease
Source: Commun Biol. 2021 Sep 29;4:1140. doi: 10.1038/s42003-021-02666-1 (PMC8481466; doi:10.1038/s42003-021-02666-1)
Supplement: Supplementary file 3 — Supplementary data [file 42003_2021_2666_MOESM3_ESM.zip › Supp_data_RatPD_wDarkMatter/Input_files/DemoVir_assignments.txt]

Sequence_ID	Order	Percent_of_votes	Family	Percent_of_votes
C10-R1-Base_NODE_1961_length_1575_cov_3.335526	Caudovirales	100	Siphoviridae	100
C10-R1-Base_NODE_27_length_23948_cov_6.670824	Caudovirales	50	Siphoviridae	84.2105263157895
C10-R1-Base_NODE_330_length_6884_cov_7.399473	Caudovirales	100	Siphoviridae	71.4285714285714
C10-R1-Base_NODE_335_length_6764_cov_5.480549	Caudovirales	100	Siphoviridae	100
C10-R1-Base_NODE_663_length_4190_cov_3.066747	Caudovirales	100	Siphoviridae	100
C10-R1-Base_NODE_700_length_4055_cov_3.633750	Caudovirales	100	Siphoviridae	100
C10-R1-Base_NODE_81_length_14534_cov_6.058499	Caudovirales	100	Siphoviridae	91.6666666666667
C10-R1-T1_NODE_1024_length_2423_cov_4.060811	Caudovirales	100	Siphoviridae	66.6666666666667
C10-R1-T1_NODE_119_length_7472_cov_4.701497	Unassigned	100	Unassigned	100
C10-R1-T1_NODE_1192_length_2201_cov_3.299161	Caudovirales	100	Siphoviridae	100
C10-R1-T1_NODE_1224_length_2173_cov_3.550992	Caudovirales	100	Siphoviridae	66.6666666666667
C10-R1-T1_NODE_1773_length_1803_cov_2.831808	Caudovirales	100	Siphoviridae	100
C10-R1-T1_NODE_1799_length_1789_cov_34.192618	Unassigned	100	Unassigned	100
C10-R1-T1_NODE_195_length_5495_cov_4.028309	Caudovirales	100	Unassigned	NA
C10-R1-T1_NODE_3057_length_1357_cov_1.470046	Caudovirales	100	Unassigned	NA
C10-R1-T1_NODE_623_length_3144_cov_3.145678	Caudovirales	100	Siphoviridae	100
C10-R1-T1_NODE_923_length_2551_cov_4.681490	Caudovirales	50	Unassigned	NA
C10-R1-T1_NODE_997_length_2454_cov_2.314714	Caudovirales	100	Siphoviridae	100
C10-R1-T5_NODE_1212_length_1137_cov_1.630314	Caudovirales	100	Siphoviridae	100
C10-R1-T5_NODE_1231_length_1132_cov_1.950789	Unassigned	100	Unassigned	100
C10-R1-T5_NODE_146_length_2360_cov_2.494143	Unassigned	100	Unassigned	100
C10-R1-T5_NODE_217_length_2046_cov_2.480663	Caudovirales	100	Siphoviridae	75
C10-R1-T5_NODE_314_length_1819_cov_14.701814	Unassigned	100	Unassigned	100
C10-R1-T5_NODE_585_length_1478_cov_2.200984	Caudovirales	100	Siphoviridae	100
C10-R2-Base_NODE_426_length_1876_cov_10.399780	Unassigned	100	Unassigned	100
C10-R2-T1_NODE_10_length_13050_cov_4.762139	Caudovirales	100	Siphoviridae	55.5555555555556
C10-R2-T1_NODE_111_length_5670_cov_4.318967	Unassigned	100	Unassigned	100
C10-R2-T1_NODE_142_length_5059_cov_4.319145	Caudovirales	100	Siphoviridae	66.6666666666667
C10-R2-T1_NODE_656_length_2250_cov_4.782688	Caudovirales	100	Unassigned	NA
C10-R2-T1_NODE_789_length_1993_cov_2.349329	Unassigned	100	Unassigned	NA
C10-R2-T5_NODE_6_length_4590_cov_9.581036	no_order_Retroviridae	100	Retroviridae	100
C10-R2-T5_NODE_871_length_1223_cov_8.360445	Unassigned	100	Unassigned	100
C10-R3-Base_NODE_23_length_4425_cov_4.162700	Caudovirales	100	Siphoviridae	83.3333333333333
C10-R3-Base_NODE_296_length_2490_cov_12.282136	Unassigned	100	Unassigned	100
C10-R3-Base_NODE_76_length_3466_cov_2.451187	Caudovirales	100	Siphoviridae	100
C10-R3-Base_NODE_95_length_3296_cov_3.244986	Caudovirales	100	Siphoviridae	100
C11-R1-Base_NODE_174_length_4440_cov_4.579475	Caudovirales	100	Siphoviridae	66.6666666666667
C11-R1-Base_NODE_184_length_4311_cov_4.753524	Caudovirales	100	Siphoviridae	100
C11-R1-Base_NODE_314_length_3414_cov_3.980947	Caudovirales	100	Siphoviridae	100
C11-R1-Base_NODE_380_length_3178_cov_3.397054	Caudovirales	100	Myoviridae	50
C11-R1-Base_NODE_43_length_7563_cov_5.133191	Unassigned	100	Unassigned	100
C11-R1-Base_NODE_475_length_2876_cov_4.456221	Caudovirales	100	Myoviridae	50
C11-R1-Base_NODE_50_length_7174_cov_4.245962	Caudovirales	100	Myoviridae	50
C11-R1-Base_NODE_637_length_2475_cov_4.861570	Caudovirales	100	Unassigned	NA
C11-R1-Base_NODE_84_length_5961_cov_4.909245	Caudovirales	100	Siphoviridae	80
C11-R1-Base_NODE_90_length_5797_cov_4.567398	Caudovirales	100	Unassigned	NA
C11-R1-T1_NODE_1178_length_1269_cov_2.177100	Caudovirales	100	Siphoviridae	100
C11-R1-T1_NODE_3_length_25254_cov_9.308742	Caudovirales	100	Siphoviridae	88.8888888888889
C11-R1-T5_NODE_190_length_3011_cov_7.900880	Caudovirales	100	Siphoviridae	100
C11-R1-T5_NODE_3202_length_1120_cov_8.643192	Unassigned	100	Unassigned	NA
C11-R2-Base_NODE_13_length_19197_cov_8.501306	Caudovirales	100	Siphoviridae	78.5714285714286
C11-R2-Base_NODE_1669_length_1463_cov_1.605114	Unassigned	100	Unassigned	100
C11-R2-Base_NODE_2632_length_1137_cov_2.911275	Unassigned	100	Unassigned	100
C11-R2-Base_NODE_2968_length_1075_cov_2.577451	Caudovirales	100	Myoviridae	100
C11-R2-Base_NODE_525_length_3221_cov_10.784270	Caudovirales	100	Siphoviridae	100
C11-R2-Base_NODE_549_length_3110_cov_4.167921	Caudovirales	100	Myoviridae	100
C11-R2-Base_NODE_557_length_3061_cov_4.740186	Caudovirales	100	Unassigned	NA
C11-R2-Base_NODE_571_length_3014_cov_3.773572	Caudovirales	100	Siphoviridae	100
C11-R2-Base_NODE_843_length_2245_cov_5.992694	Caudovirales	100	Siphoviridae	100
C11-R2-T1_NODE_13_length_6253_cov_6.543724	Caudovirales	100	Siphoviridae	100
C11-R2-T1_NODE_2_length_15455_cov_5.044610	Caudovirales	100	Siphoviridae	50
C11-R2-T5_NODE_139_length_5927_cov_4.662125	Caudovirales	100	Unassigned	NA
C11-R2-T5_NODE_176_length_5359_cov_4.018854	Caudovirales	100	Unassigned	NA
C11-R2-T5_NODE_236_length_4475_cov_4.429638	Caudovirales	100	Myoviridae	100
C11-R3-Base_NODE_1_length_50082_cov_6.552762	Caudovirales	100	Siphoviridae	82.1428571428571
C11-R3-Base_NODE_1147_length_1712_cov_2.522028	Unassigned	100	Unassigned	100
C11-R3-Base_NODE_158_length_6031_cov_4.453313	Caudovirales	100	Unassigned	NA
C11-R3-Base_NODE_300_length_4118_cov_3.714251	Unassigned	100	Unassigned	100
C11-R3-T1_NODE_1477_length_1597_cov_11.238003	Unassigned	100	Unassigned	100
C11-R3-T1_NODE_156_length_3666_cov_3.524508	Caudovirales	100	Myoviridae	50
C11-R3-T1_NODE_176_length_3556_cov_3.971437	Unassigned	100	Unassigned	100
C11-R3-T1_NODE_217_length_3301_cov_4.189464	Caudovirales	100	Unassigned	NA
C11-R3-T1_NODE_40_length_6588_cov_3.976427	Caudovirales	100	Siphoviridae	60
C11-R3-T1_NODE_756_length_2023_cov_3.080285	Caudovirales	100	Myoviridae	100
C11-R3-T5_NODE_19_length_5664_cov_2.742557	Caudovirales	100	Siphoviridae	100
C12-R1-T5_NODE_200_length_1793_cov_3.290564	Caudovirales	100	Unassigned	100
C12-R1-T5_NODE_66_length_2804_cov_11.128047	Unassigned	100	Unassigned	100
C12-R2-Base_NODE_1124_length_3091_cov_2.968050	Caudovirales	100	Siphoviridae	100
C12-R2-Base_NODE_1490_length_2490_cov_8.564271	Caudovirales	100	Siphoviridae	100
C12-R2-Base_NODE_1522_length_2448_cov_5.997075	Caudovirales	100	Unassigned	NA
C12-R2-Base_NODE_1641_length_2327_cov_3.610035	Caudovirales	100	Siphoviridae	100
C12-R2-Base_NODE_1836_length_2147_cov_4.126673	Caudovirales	100	Siphoviridae	100
C12-R2-Base_NODE_2_length_74021_cov_17.827069	Caudovirales	25	Unassigned	28.5714285714286
C12-R2-Base_NODE_2209_length_1884_cov_3.227993	Caudovirales	100	Siphoviridae	100
C12-R2-Base_NODE_2368_length_1798_cov_3.161216	Caudovirales	100	Siphoviridae	100
C12-R2-Base_NODE_24_length_35525_cov_30.150240	Caudovirales	100	Siphoviridae	85.7142857142857
C12-R2-Base_NODE_253_length_9423_cov_16.527007	Caudovirales	100	Siphoviridae	90.9090909090909
C12-R2-Base_NODE_2555_length_1697_cov_4.959196	Caudovirales	100	Podoviridae	50
C12-R2-Base_NODE_269_length_9119_cov_5.711717	Caudovirales	100	Siphoviridae	100
C12-R2-Base_NODE_2745_length_1619_cov_2.191176	Caudovirales	100	Myoviridae	100
C12-R2-Base_NODE_33_length_32646_cov_8.978951	Caudovirales	100	Myoviridae	50
C12-R2-Base_NODE_769_length_4109_cov_5.782930	Caudovirales	50	Unassigned	NA
C12-R2-Base_NODE_794_length_4040_cov_4.445922	Caudovirales	100	Siphoviridae	100
C12-R2-Base_NODE_930_length_3582_cov_4.884321	Caudovirales	100	Siphoviridae	100
C12-R2-Base_NODE_990_length_3417_cov_7.530042	Caudovirales	100	Siphoviridae	100
C12-R2-T1_NODE_116_length_4111_cov_5.602811	Caudovirales	100	Myoviridae	50
C12-R2-T1_NODE_273_length_2709_cov_2.841748	Caudovirales	100	Myoviridae	100
C12-R2-T5_NODE_1052_length_1838_cov_2.241167	Unassigned	100	Unassigned	100
C12-R2-T5_NODE_1684_length_1571_cov_2.399736	Unassigned	100	Unassigned	NA
C12-R2-T5_NODE_28_length_5873_cov_4.459608	Caudovirales	100	Unassigned	NA
C12-R2-T5_NODE_29_length_5818_cov_5.175950	Caudovirales	100	Siphoviridae	100
C12-R2-T5_NODE_513_length_2281_cov_3.341869	Unassigned	100	Unassigned	100
C12-R2-T5_NODE_697_length_2078_cov_3.231340	Caudovirales	100	Myoviridae	100
C12-R3-Base_NODE_17_length_5319_cov_4.884878	Caudovirales	50	Siphoviridae	80
C12-R3-Base_NODE_356_length_1995_cov_3.432474	Unassigned	100	Unassigned	100
C12-R3-Base_NODE_550_length_1722_cov_42.643671	Unassigned	100	Unassigned	100
C12-R3-T1_NODE_1562_length_1682_cov_2.738783	Caudovirales	100	Siphoviridae	100
C12-R3-T1_NODE_173_length_4097_cov_2.496042	Caudovirales	100	Siphoviridae	100
C12-R3-T1_NODE_2096_length_1472_cov_2.775582	Unassigned	100	Unassigned	100
C12-R3-T1_NODE_216_length_3728_cov_3.294310	Caudovirales	100	Siphoviridae	66.6666666666667
C12-R3-T1_NODE_259_length_3516_cov_3.347876	Caudovirales	100	Myoviridae	50
C12-R3-T5_NODE_1587_length_1336_cov_1.769711	Caudovirales	100	Siphoviridae	66.6666666666667
C12-R3-T5_NODE_174_length_3183_cov_3.948210	Caudovirales	100	Siphoviridae	100
C13-R1-Base_NODE_1370_length_1500_cov_2.925952	Caudovirales	100	Unassigned	NA
C13-R1-Base_NODE_2755_length_1050_cov_1.850251	Unassigned	100	Unassigned	100
C13-R1-Base_NODE_283_length_3164_cov_4.562560	Caudovirales	100	Siphoviridae	100
C13-R1-Base_NODE_51_length_5867_cov_4.547832	Caudovirales	50	Siphoviridae	85.7142857142857
C13-R1-Base_NODE_599_length_2264_cov_2.692168	Caudovirales	100	Myoviridae	50
C13-R1-Base_NODE_7_length_24297_cov_6.828521	Caudovirales	50	Siphoviridae	88.2352941176471
C13-R1-T1_NODE_983_length_1328_cov_2.300079	Caudovirales	100	Siphoviridae	100
C13-R1-T5_NODE_138_length_2773_cov_6.600074	Caudovirales	100	Siphoviridae	100
C13-R2-Base_NODE_1007_length_2204_cov_2.853420	Caudovirales	100	Siphoviridae	100
C13-R2-Base_NODE_2598_length_1464_cov_3.217175	Unassigned	100	Unassigned	100
C13-R2-Base_NODE_3321_length_1311_cov_2.201433	Caudovirales	100	Unassigned	NA
C13-R2-Base_NODE_3931_length_1209_cov_2.951473	Unassigned	100	Unassigned	NA
C13-R2-Base_NODE_667_length_2622_cov_3.125049	Caudovirales	100	Podoviridae	100
C13-R2-T1_NODE_1_length_28762_cov_11.155781	Caudovirales	100	Siphoviridae	100
C13-R2-T1_NODE_104_length_2782_cov_4.771177	Caudovirales	100	Unassigned	100
C13-R2-T1_NODE_1885_length_1182_cov_3.213842	Unassigned	100	Unassigned	100
C13-R2-T1_NODE_200_length_2316_cov_3.007077	Caudovirales	100	Siphoviridae	100
C13-R2-T1_NODE_233_length_2213_cov_3.521779	Caudovirales	100	Siphoviridae	66.6666666666667
C13-R2-T1_NODE_809_length_1547_cov_2.183646	Caudovirales	100	Myoviridae	50
C13-R2-T5_NODE_1_length_38677_cov_7.988737	Caudovirales	100	Siphoviridae	52.9411764705882
C13-R2-T5_NODE_137_length_7095_cov_7.753835	Caudovirales	100	Myoviridae	100
C13-R2-T5_NODE_262_length_4888_cov_9.581419	Caudovirales	100	Siphoviridae	66.6666666666667
C13-R2-T5_NODE_3108_length_1184_cov_8.125775	Unassigned	100	Unassigned	100
C13-R2-T5_NODE_322_length_4302_cov_7.524135	Caudovirales	100	Siphoviridae	75
C13-R2-T5_NODE_464_length_3263_cov_3.178928	Caudovirales	100	Myoviridae	50
C13-R3-Base_NODE_1225_length_1620_cov_2.042812	Caudovirales	100	Unassigned	NA
C13-R3-Base_NODE_59_length_14223_cov_7.880082	Caudovirales	100	Siphoviridae	66.6666666666667
C13-R3-Base_NODE_633_length_2496_cov_6.616551	Caudovirales	100	Siphoviridae	100
C14-R1-Base_NODE_1099_length_3051_cov_2.586449	Caudovirales	100	Siphoviridae	100
C14-R1-Base_NODE_124_length_13190_cov_4.079102	Caudovirales	100	Siphoviridae	100
C14-R1-Base_NODE_1423_length_2573_cov_4.949960	Caudovirales	100	Siphoviridae	100
C14-R1-Base_NODE_161_length_11049_cov_7.044479	Unassigned	100	Unassigned	100
C14-R1-Base_NODE_1706_length_2267_cov_2.969259	Unassigned	100	Unassigned	100
C14-R1-Base_NODE_1927_length_2077_cov_2.989120	Unassigned	100	Unassigned	100
C14-R1-Base_NODE_2073_length_1971_cov_2.500522	Unassigned	100	Unassigned	100
C14-R1-Base_NODE_270_length_7994_cov_3.821766	Caudovirales	100	Siphoviridae	75
C14-R1-Base_NODE_58_length_22197_cov_5.077951	Caudovirales	100	Siphoviridae	95.2380952380952
C14-R1-T1_NODE_120_length_5828_cov_3.084531	Caudovirales	100	Siphoviridae	80
C14-R1-T1_NODE_279_length_3536_cov_3.278656	Caudovirales	100	Myoviridae	50
C14-R1-T1_NODE_285_length_3469_cov_3.919742	Caudovirales	100	Siphoviridae	100
C14-R1-T1_NODE_322_length_3251_cov_2.822278	Unassigned	100	Unassigned	100
C14-R2-Base_NODE_11_length_31999_cov_12.038035	Caudovirales	100	Siphoviridae	83.3333333333333
C14-R2-Base_NODE_152_length_5334_cov_4.386058	Unassigned	100	Unassigned	100
C14-R2-Base_NODE_39_length_19031_cov_16.541263	Caudovirales	50	Myoviridae	40
C14-R2-Base_NODE_43_length_17842_cov_14.781020	Caudovirales	100	Siphoviridae	100
C14-R2-Base_NODE_48_length_15724_cov_11.368434	Caudovirales	40	Unassigned	40
C14-R2-Base_NODE_71_length_11150_cov_11.531501	Caudovirales	100	Siphoviridae	90.9090909090909
C14-R2-Base_NODE_83_length_9809_cov_27.402912	Caudovirales	100	Siphoviridae	100
C14-R2-Base_NODE_9_length_33804_cov_13.518623	Caudovirales	100	Siphoviridae	50
C14-R2-T1_NODE_1007_length_2046_cov_10.290809	Caudovirales	100	Unassigned	NA
C14-R2-T1_NODE_1315_length_1836_cov_2.590118	Caudovirales	100	Unassigned	100
C14-R2-T1_NODE_266_length_3281_cov_3.356479	Caudovirales	100	Myoviridae	100
C14-R2-T1_NODE_418_length_2758_cov_2.710322	Caudovirales	100	Unassigned	NA
C14-R2-T1_NODE_4628_length_1064_cov_2.506442	Caudovirales	100	Myoviridae	100
C14-R2-T5_NODE_1640_length_1644_cov_3.007552	Caudovirales	100	Siphoviridae	66.6666666666667
C14-R2-T5_NODE_526_length_2895_cov_3.914437	Caudovirales	100	Siphoviridae	100
C14-R3-T1_NODE_1174_length_2405_cov_2.516596	Caudovirales	100	Siphoviridae	100
C14-R3-T1_NODE_1776_length_1859_cov_2.910754	Caudovirales	100	Siphoviridae	100
C14-R3-T1_NODE_18_length_38512_cov_9.374678	Caudovirales	50	Myoviridae	47.8260869565217
C14-R3-T1_NODE_2028_length_1724_cov_3.397843	Caudovirales	100	Unassigned	NA
C14-R3-T1_NODE_226_length_6815_cov_3.293639	Caudovirales	100	Myoviridae	50
C14-R3-T1_NODE_372_length_4982_cov_2.985590	Caudovirales	100	Siphoviridae	100
C14-R3-T1_NODE_486_length_4107_cov_2.712734	Caudovirales	100	Siphoviridae	100
C14-R3-T1_NODE_508_length_3996_cov_3.347120	Caudovirales	100	Siphoviridae	100
C14-R3-T1_NODE_559_length_3778_cov_3.321515	Caudovirales	100	Siphoviridae	100
C14-R3-T1_NODE_598_length_3624_cov_3.412440	Caudovirales	100	Siphoviridae	100
C14-R3-T1_NODE_717_length_3286_cov_3.157227	Caudovirales	100	Siphoviridae	100
C14-R3-T1_NODE_790_length_3094_cov_2.508720	Caudovirales	100	Siphoviridae	100
C14-R3-T1_NODE_856_length_2931_cov_3.529903	Caudovirales	100	Siphoviridae	100
C14-R3-T1_NODE_881_length_2889_cov_3.153846	Caudovirales	100	Siphoviridae	100
C14-R3-T1_NODE_907_length_2845_cov_2.704301	Caudovirales	100	Siphoviridae	100
C14-R3-T5_NODE_209_length_2396_cov_7.952157	Unassigned	100	Unassigned	100
C15-R1-Base_NODE_1163_length_3039_cov_2.738606	Caudovirales	100	Siphoviridae	100
C15-R1-Base_NODE_175_length_10156_cov_5.719236	Caudovirales	100	Siphoviridae	100
C15-R1-Base_NODE_1767_length_2299_cov_5.956774	Unassigned	100	Unassigned	100
C15-R1-Base_NODE_20_length_23782_cov_6.085767	Caudovirales	100	Unassigned	NA
C15-R1-Base_NODE_2034_length_2097_cov_2.410382	Caudovirales	100	Siphoviridae	66.6666666666667
C15-R1-Base_NODE_22_length_23464_cov_6.219360	Caudovirales	100	Siphoviridae	80
C15-R1-Base_NODE_2215_length_1993_cov_2.152219	Unassigned	100	Unassigned	100
C15-R1-Base_NODE_2273_length_1957_cov_2.070978	Unassigned	100	Unassigned	100
C15-R1-Base_NODE_2619_length_1787_cov_3.057737	Unassigned	100	Unassigned	100
C15-R1-Base_NODE_2891_length_1678_cov_25.123229	Unassigned	100	Unassigned	100
C15-R1-Base_NODE_32_length_19332_cov_8.594698	Caudovirales	100	Siphoviridae	60
C15-R1-Base_NODE_3649_length_1433_cov_2.569666	Unassigned	100	Unassigned	100
C15-R1-Base_NODE_3709_length_1418_cov_2.275128	Caudovirales	100	Myoviridae	100
C15-R1-Base_NODE_44_length_17297_cov_4.660828	Caudovirales	100	Siphoviridae	100
C15-R1-Base_NODE_5326_length_1112_cov_1.556291	Caudovirales	100	Myoviridae	100
C15-R1-Base_NODE_5654_length_1067_cov_1.324111	Unassigned	100	Unassigned	100
C15-R1-Base_NODE_6076_length_1016_cov_1.524454	Caudovirales	100	Myoviridae	100
C15-R1-Base_NODE_723_length_4025_cov_3.240806	Caudovirales	100	Myoviridae	50
C15-R1-Base_NODE_902_length_3550_cov_2.840343	Caudovirales	100	Unassigned	NA
C15-R1-T1_NODE_1544_length_1593_cov_5.633940	Unassigned	100	Unassigned	100
C15-R1-T1_NODE_268_length_2748_cov_3.273301	Caudovirales	100	Siphoviridae	100
C15-R1-T1_NODE_34_length_5582_cov_4.463543	Caudovirales	100	Myoviridae	40
C15-R1-T1_NODE_44_length_5298_cov_5.070952	Caudovirales	100	Siphoviridae	66.6666666666667
C15-R1-T1_NODE_515_length_2272_cov_6.108705	Caudovirales	100	Siphoviridae	100
C15-R1-T1_NODE_59_length_4686_cov_3.064997	Caudovirales	100	Siphoviridae	100
C15-R2-Base_NODE_1279_length_1199_cov_2.180070	Caudovirales	100	Unassigned	NA
C15-R2-Base_NODE_355_length_1830_cov_3.521690	Caudovirales	100	Unassigned	NA
C15-R2-T1_NODE_1023_length_1770_cov_4.251895	Caudovirales	100	Unassigned	NA
C15-R2-T1_NODE_1513_length_1545_cov_2.416779	Caudovirales	100	Unassigned	NA
C15-R2-T1_NODE_2731_length_1239_cov_3.022804	Unassigned	100	Unassigned	NA
C15-R2-T1_NODE_3623_length_1101_cov_2.311663	Unassigned	100	Unassigned	100
C15-R2-T1_NODE_3919_length_1061_cov_2.905567	Unassigned	100	Unassigned	100
C15-R2-T5_NODE_1059_length_1544_cov_1.978509	Caudovirales	100	Siphoviridae	100
C15-R2-T5_NODE_1904_length_1063_cov_5.178571	Unassigned	100	Unassigned	100
C15-R2-T5_NODE_305_length_3353_cov_8.973014	Caudovirales	100	Myoviridae	100
C15-R3-Base_NODE_1535_length_1609_cov_3.304376	Unassigned	100	Unassigned	100
C15-R3-Base_NODE_2414_length_1260_cov_2.258921	Caudovirales	100	Unassigned	100
C15-R3-Base_NODE_2989_length_1142_cov_2.365225	Caudovirales	100	Unassigned	NA
C15-R3-Base_NODE_73_length_12449_cov_6.228175	Caudovirales	100	Siphoviridae	75
C15-R3-Base_NODE_754_length_2477_cov_2.116433	Caudovirales	100	Myoviridae	50
C15-R3-T1_NODE_126_length_9037_cov_5.156201	Caudovirales	100	Siphoviridae	83.3333333333333
C15-R3-T1_NODE_177_length_7599_cov_3.789369	Caudovirales	100	Siphoviridae	100
C15-R3-T1_NODE_203_length_7151_cov_3.878241	Caudovirales	100	Unassigned	NA
C15-R3-T1_NODE_204_length_7125_cov_4.094059	Caudovirales	100	Myoviridae	50
C15-R3-T1_NODE_2050_length_1786_cov_21.681109	Unassigned	100	Unassigned	100
C15-R3-T1_NODE_237_length_6402_cov_5.153773	Caudovirales	100	Siphoviridae	75
C15-R3-T1_NODE_258_length_6118_cov_4.306614	Caudovirales	100	Siphoviridae	100
C15-R3-T1_NODE_290_length_5573_cov_3.712939	Caudovirales	100	Myoviridae	50
C15-R3-T1_NODE_315_length_5262_cov_4.673516	Caudovirales	100	Siphoviridae	100
C15-R3-T1_NODE_348_length_4950_cov_4.858427	Caudovirales	100	Siphoviridae	100
C15-R3-T1_NODE_367_length_4800_cov_3.986723	Caudovirales	100	Siphoviridae	100
C15-R3-T1_NODE_370_length_4786_cov_4.393574	Caudovirales	100	Siphoviridae	60
C15-R3-T1_NODE_479_length_4152_cov_2.184769	Caudovirales	100	Siphoviridae	100
C15-R3-T1_NODE_622_length_3523_cov_4.215398	Caudovirales	100	Siphoviridae	100
C15-R3-T1_NODE_801_length_3053_cov_4.520680	Caudovirales	100	Unassigned	NA
C15-R3-T1_NODE_835_length_2971_cov_3.010631	Caudovirales	100	Siphoviridae	100
C15-R3-T1_NODE_845_length_2946_cov_2.682809	Caudovirales	100	Podoviridae	100
C15-R3-T1_NODE_90_length_11185_cov_5.319048	Caudovirales	100	Siphoviridae	75
C15-R3-T1_NODE_905_length_2845_cov_3.901792	Caudovirales	100	Siphoviridae	100
C15-R3-T5_NODE_300_length_1538_cov_11.650034	Unassigned	100	Unassigned	100
C16-R1-Base_NODE_905_length_1381_cov_1.768477	Caudovirales	100	Unassigned	NA
C16-R1-T1_NODE_689_length_2585_cov_2.862055	Caudovirales	100	Unassigned	100
C16-R1-T5_NODE_323_length_1605_cov_4.345161	Unassigned	100	Unassigned	100
C16-R2-Base_NODE_123_length_8108_cov_4.150006	Caudovirales	100	Siphoviridae	83.3333333333333
C16-R2-Base_NODE_23_length_28638_cov_6.389602	Caudovirales	100	Myoviridae	50
C16-R2-Base_NODE_27_length_24883_cov_87.613098	Caudovirales	100	Siphoviridae	75
C16-R2-Base_NODE_288_length_4274_cov_5.235838	Caudovirales	100	Siphoviridae	75
C16-R2-Base_NODE_42_length_19209_cov_8.556333	Caudovirales	100	Siphoviridae	83.3333333333333
C16-R2-Base_NODE_563_length_3141_cov_2.404083	Caudovirales	100	Siphoviridae	66.6666666666667
C16-R2-Base_NODE_59_length_14955_cov_6.009329	Caudovirales	100	Unassigned	NA
C16-R2-Base_NODE_736_length_2746_cov_2.503159	Caudovirales	100	Siphoviridae	100
C16-R2-T1_NODE_2547_length_1324_cov_8.921198	Unassigned	100	Unassigned	100
C16-R2-T1_NODE_3569_length_1133_cov_3.179035	Caudovirales	100	Siphoviridae	100
C16-R2-T1_NODE_458_length_2851_cov_3.022175	Caudovirales	100	Myoviridae	50
C16-R2-T5_NODE_124_length_4794_cov_4.527537	Caudovirales	100	Siphoviridae	66.6666666666667
C16-R2-T5_NODE_1305_length_1864_cov_2.731896	Caudovirales	100	Unassigned	NA
C16-R2-T5_NODE_2471_length_1376_cov_2.513248	Unassigned	100	Unassigned	100
C16-R2-T5_NODE_446_length_3052_cov_3.875876	Unassigned	100	Unassigned	100
C16-R2-T5_NODE_537_length_2828_cov_3.274793	Caudovirales	100	Siphoviridae	100
C16-R2-T5_NODE_600_length_2696_cov_3.200682	Caudovirales	100	Myoviridae	50
C16-R3-Base_NODE_1049_length_3093_cov_4.793614	Caudovirales	100	Siphoviridae	100
C16-R3-Base_NODE_1068_length_3038_cov_4.068052	Caudovirales	100	Siphoviridae	100
C16-R3-Base_NODE_1188_length_2810_cov_3.889655	Caudovirales	100	Siphoviridae	66.6666666666667
C16-R3-Base_NODE_1526_length_2314_cov_4.339973	Caudovirales	100	Siphoviridae	66.6666666666667
C16-R3-Base_NODE_1532_length_2307_cov_2.769982	Caudovirales	100	Siphoviridae	100
C16-R3-Base_NODE_2323_length_1651_cov_4.060777	Caudovirales	100	Siphoviridae	100
C16-R3-Base_NODE_248_length_8520_cov_4.189722	Caudovirales	100	Siphoviridae	83.3333333333333
C16-R3-Base_NODE_278_length_7951_cov_4.450608	Caudovirales	100	Siphoviridae	66.6666666666667
C16-R3-Base_NODE_36_length_21441_cov_7.352287	Caudovirales	100	Unassigned	NA
C16-R3-Base_NODE_3601_length_1156_cov_2.488647	Caudovirales	100	Siphoviridae	100
C16-R3-Base_NODE_487_length_5303_cov_3.406059	Caudovirales	100	Siphoviridae	100
C16-R3-Base_NODE_514_length_5095_cov_8.066071	Caudovirales	100	Siphoviridae	80
C16-R3-Base_NODE_77_length_14875_cov_6.760594	Caudovirales	100	Siphoviridae	100
C16-R3-T1_NODE_136_length_3937_cov_8.690366	Caudovirales	100	Siphoviridae	100
C16-R3-T1_NODE_421_length_2753_cov_2.918458	Caudovirales	100	Siphoviridae	100
C16-R3-T1_NODE_902_length_2034_cov_3.445174	Caudovirales	100	Siphoviridae	75
C16-R3-T5_NODE_259_length_4212_cov_3.792398	Unassigned	100	Unassigned	100
C16-R3-T5_NODE_315_length_3595_cov_6.855650	Caudovirales	100	Siphoviridae	66.6666666666667
C16-R3-T5_NODE_633_length_2365_cov_2.719913	Caudovirales	100	Unassigned	NA
C21-R1-1-5-18_NODE_144_length_5122_cov_4.299586	Caudovirales	100	Siphoviridae	80
C21-R1-1-5-18_NODE_22_length_56433_cov_10.330501	Caudovirales	100	Siphoviridae	90.3225806451613
C21-R1-3-4-18_NODE_4_length_19872_cov_8.823384	Caudovirales	100	Siphoviridae	100
C21-R1-T5_NODE_217_length_1483_cov_6.440476	Unassigned	100	Unassigned	100
C21-R2-1-5-18_NODE_10_length_19008_cov_6.072495	Caudovirales	100	Siphoviridae	100
C21-R2-1-5-18_NODE_135_length_7056_cov_3.829596	Caudovirales	100	Myoviridae	50
C21-R2-1-5-18_NODE_18_length_15990_cov_4.796486	Caudovirales	100	Siphoviridae	85.7142857142857
C21-R2-1-5-18_NODE_25_length_13621_cov_5.819401	Caudovirales	100	Siphoviridae	100
C21-R2-1-5-18_NODE_2520_length_1064_cov_2.117939	Unassigned	100	Unassigned	100
C21-R2-1-5-18_NODE_43_length_11350_cov_16.480567	Unassigned	NA	Unassigned	NA
C21-R2-1-5-18_NODE_474_length_3199_cov_3.373728	Caudovirales	100	Siphoviridae	66.6666666666667
C21-R2-1-5-18_NODE_495_length_3097_cov_3.664694	Caudovirales	100	Siphoviridae	100
C21-R2-1-5-18_NODE_885_length_1945_cov_8.332275	Caudovirales	100	Unassigned	NA
C21-R2-3-4-18_NODE_1026_length_2011_cov_1.907464	Caudovirales	100	Unassigned	NA
C21-R2-3-4-18_NODE_1801_length_1424_cov_4.130752	Caudovirales	100	Siphoviridae	100
C21-R2-3-4-18_NODE_2_length_68552_cov_9.421581	Caudovirales	50	Siphoviridae	50
C21-R2-3-4-18_NODE_284_length_6395_cov_6.861514	Caudovirales	100	Siphoviridae	100
C21-R2-3-4-18_NODE_3187_length_1015_cov_1.752083	Caudovirales	100	Siphoviridae	100
C21-R2-3-4-18_NODE_367_length_4870_cov_8.799585	Caudovirales	50	Siphoviridae	60
C21-R2-T5_NODE_343_length_2447_cov_3.352425	Caudovirales	100	Unassigned	NA
C21-R2-T5_NODE_59_length_4268_cov_2.297887	Caudovirales	100	Siphoviridae	100
C21-R2-T5_NODE_94_length_3704_cov_4.208276	Unassigned	100	Unassigned	100
C21-R3-1-5-18_NODE_1034_length_1729_cov_1.844683	Caudovirales	100	Siphoviridae	66.6666666666667
C21-R3-1-5-18_NODE_1119_length_1659_cov_1.680798	Caudovirales	100	Myoviridae	100
C21-R3-1-5-18_NODE_122_length_4369_cov_3.205378	Caudovirales	100	Siphoviridae	66.6666666666667
C21-R3-1-5-18_NODE_1245_length_1569_cov_4.652576	Unassigned	100	Unassigned	100
C21-R3-1-5-18_NODE_1553_length_1411_cov_3.982301	Caudovirales	100	Siphoviridae	100
C21-R3-1-5-18_NODE_200_length_3675_cov_3.167680	Caudovirales	100	Unassigned	NA
C21-R3-1-5-18_NODE_281_length_3210_cov_6.064659	Caudovirales	100	Siphoviridae	100
C21-R3-1-5-18_NODE_288_length_3190_cov_4.870813	Caudovirales	100	Myoviridae	50
C21-R3-1-5-18_NODE_664_length_2177_cov_3.396795	Unassigned	NA	Unassigned	NA
C21-R3-3-4-18_NODE_434_length_1538_cov_9.297370	Unassigned	100	Unassigned	100
C21-R3-T5_NODE_639_length_1734_cov_6.440739	Unassigned	100	Unassigned	100
C22-R1-1-5-18_NODE_293_length_3120_cov_2.983034	Unassigned	100	Unassigned	100
C22-R1-1-5-18_NODE_856_length_2024_cov_2.776536	Caudovirales	100	Myoviridae	100
C22-R1-3-4-18_NODE_312_length_1717_cov_3.040915	Unassigned	100	Unassigned	100
C22-R1-3-4-18_NODE_338_length_1664_cov_13.704164	Caudovirales	100	Siphoviridae	100
C22-R1-T5_NODE_102_length_3426_cov_2.959953	Caudovirales	100	Siphoviridae	66.6666666666667
C22-R1-T5_NODE_37_length_5242_cov_3.183343	Caudovirales	100	Siphoviridae	100
C22-R1-T5_NODE_861_length_1835_cov_2.085393	Caudovirales	100	Unassigned	NA
C22-R2-1-5-18_NODE_2119_length_1577_cov_1.579501	Caudovirales	100	Siphoviridae	100
C22-R2-1-5-18_NODE_23_length_8103_cov_4.103504	Caudovirales	100	Siphoviridae	66.6666666666667
C22-R2-1-5-18_NODE_2551_length_1447_cov_2.154454	Caudovirales	100	Siphoviridae	100
C22-R2-1-5-18_NODE_518_length_2885_cov_2.015901	Caudovirales	100	Myoviridae	50
C22-R2-1-5-18_NODE_898_length_2306_cov_3.431808	Caudovirales	100	Unassigned	NA
C22-R2-3-4-18_NODE_2229_length_1500_cov_2.462284	Caudovirales	100	Myoviridae	100
C22-R2-3-4-18_NODE_2980_length_1298_cov_2.592920	Caudovirales	100	Siphoviridae	100
C22-R2-3-4-18_NODE_3262_length_1238_cov_2.648352	Unassigned	100	Unassigned	100
C22-R2-3-4-18_NODE_77_length_15842_cov_9.117248	Caudovirales	100	Siphoviridae	100
C22-R2-T5_NODE_1209_length_1667_cov_2.755583	Caudovirales	100	Myoviridae	50
C22-R3-1-5-18_NODE_35_length_4817_cov_4.404452	Caudovirales	100	Siphoviridae	66.6666666666667
C22-R3-1-5-18_NODE_5_length_8601_cov_6.613737	Caudovirales	100	Siphoviridae	66.6666666666667
C22-R3-T5_NODE_1344_length_1425_cov_2.706569	Caudovirales	100	Unassigned	NA
C22-R3-T5_NODE_689_length_1813_cov_2.018203	Unassigned	100	Unassigned	100
C23-R1-1-5-18_NODE_1_length_46533_cov_31.772710	Caudovirales	100	Siphoviridae	51.8518518518518
C23-R1-1-5-18_NODE_119_length_8569_cov_26.629082	Caudovirales	100	Siphoviridae	100
C23-R1-1-5-18_NODE_1846_length_1582_cov_11.874263	Unassigned	100	Unassigned	100
C23-R1-3-4-18_NODE_233_length_3891_cov_3.272941	Caudovirales	100	Podoviridae	50
C23-R2-1-5-18_NODE_550_length_1630_cov_8.493968	Unassigned	100	Unassigned	100
C23-R2-3-4-18_NODE_1556_length_1694_cov_12.995119	Unassigned	100	Unassigned	100
C23-R2-3-4-18_NODE_16_length_11311_cov_4.364161	Caudovirales	100	Unassigned	NA
C23-R2-3-4-18_NODE_1762_length_1587_cov_2.881854	Caudovirales	100	Myoviridae	100
C23-R2-3-4-18_NODE_247_length_4512_cov_4.026026	Caudovirales	100	Siphoviridae	66.6666666666667
C23-R2-3-4-18_NODE_268_length_4378_cov_4.221605	Caudovirales	100	Siphoviridae	100
C23-R2-3-4-18_NODE_605_length_2941_cov_4.235274	Caudovirales	100	Siphoviridae	100
C23-R2-T5_NODE_19_length_4971_cov_4.590928	Caudovirales	100	Siphoviridae	100
C23-R2-T5_NODE_233_length_1890_cov_5.947139	Caudovirales	100	Siphoviridae	100
C23-R2-T5_NODE_257_length_1837_cov_3.078002	Caudovirales	100	Unassigned	NA
C23-R2-T5_NODE_73_length_2902_cov_2.650509	Unassigned	100	Unassigned	100
C23-R3-1-5-18_NODE_1206_length_2238_cov_3.179111	Caudovirales	100	Unassigned	NA
C23-R3-1-5-18_NODE_143_length_4314_cov_3.581122	Caudovirales	100	Siphoviridae	100
C23-R3-1-5-18_NODE_1644_length_1990_cov_12.799483	Unassigned	100	Unassigned	100
C23-R3-1-5-18_NODE_5470_length_1109_cov_2.111006	Unassigned	100	Unassigned	100
C23-R3-1-5-18_NODE_916_length_2499_cov_2.982815	Caudovirales	100	Siphoviridae	100
C23-R3-1-5-18_NODE_918_length_2497_cov_3.321458	Caudovirales	100	Siphoviridae	75
C23-R3-3-4-18_NODE_1146_length_1871_cov_3.506608	Caudovirales	100	Siphoviridae	100
C23-R3-3-4-18_NODE_1178_length_1852_cov_3.050083	Unassigned	100	Unassigned	100
C23-R3-3-4-18_NODE_1577_length_1640_cov_2.865615	Caudovirales	100	Siphoviridae	100
C23-R3-3-4-18_NODE_2311_length_1378_cov_2.613757	Unassigned	100	Unassigned	100
C23-R3-3-4-18_NODE_514_length_2600_cov_2.988212	Caudovirales	100	Siphoviridae	66.6666666666667
C23-R3-3-4-18_NODE_962_length_2006_cov_14.463865	Unassigned	100	Unassigned	100
C23-R3-T5_NODE_17_length_9037_cov_5.718214	Caudovirales	100	Siphoviridae	83.3333333333333
C23-R3-T5_NODE_51_length_5771_cov_2.977607	Caudovirales	100	Myoviridae	100
C24-R1-1-5-18_NODE_1028_length_1811_cov_3.333713	Unassigned	100	Unassigned	100
C24-R1-1-5-18_NODE_20_length_6147_cov_7.817630	Caudovirales	100	Siphoviridae	100
C24-R1-1-5-18_NODE_276_length_2903_cov_9.038624	Caudovirales	100	Siphoviridae	100
C24-R1-1-5-18_NODE_33_length_5194_cov_2.990270	Caudovirales	100	Siphoviridae	100
C24-R1-3-4-18_NODE_14_length_8056_cov_4.307337	Caudovirales	100	Siphoviridae	100
C24-R1-3-4-18_NODE_962_length_1615_cov_5.673718	Unassigned	100	Unassigned	100
C24-R1-T5_NODE_590_length_1687_cov_5.362132	Unassigned	100	Unassigned	100
C24-R2-1-5-18_NODE_1167_length_1525_cov_8.074830	Unassigned	100	Unassigned	100
C24-R2-1-5-18_NODE_181_length_2779_cov_4.187225	Caudovirales	100	Unassigned	100
C24-R2-1-5-18_NODE_22_length_4863_cov_4.234401	Caudovirales	100	Siphoviridae	100
C24-R2-1-5-18_NODE_322_length_2337_cov_2.071867	Caudovirales	100	Unassigned	NA
C24-R2-1-5-18_NODE_56_length_3782_cov_3.323585	Caudovirales	100	Siphoviridae	100
C24-R2-3-4-18_NODE_1086_length_3481_cov_3.304145	Caudovirales	100	Myoviridae	100
C24-R2-3-4-18_NODE_1116_length_3431_cov_4.840936	Caudovirales	100	Siphoviridae	66.6666666666667
C24-R2-3-4-18_NODE_1155_length_3367_cov_3.189614	Caudovirales	100	Unassigned	NA
C24-R2-3-4-18_NODE_125_length_16289_cov_19.404246	Caudovirales	100	Podoviridae	46.6666666666667
C24-R2-3-4-18_NODE_150_length_13874_cov_7.400897	Caudovirales	50	Siphoviridae	83.3333333333333
C24-R2-3-4-18_NODE_1921_length_2536_cov_2.991536	Caudovirales	100	Unassigned	NA
C24-R2-3-4-18_NODE_2007_length_2469_cov_2.797017	Caudovirales	100	Unassigned	NA
C24-R2-3-4-18_NODE_2243_length_2318_cov_3.900574	Caudovirales	100	Unassigned	NA
C24-R2-3-4-18_NODE_2255_length_2314_cov_7.083223	Caudovirales	100	Siphoviridae	100
C24-R2-3-4-18_NODE_2507_length_2175_cov_4.350000	Unassigned	100	Unassigned	100
C24-R2-3-4-18_NODE_2585_length_2133_cov_4.976901	Unassigned	100	Unassigned	100
C24-R2-3-4-18_NODE_2637_length_2113_cov_3.249757	Unassigned	100	Unassigned	100
C24-R2-3-4-18_NODE_3183_length_1907_cov_2.541577	Caudovirales	100	Unassigned	NA
C24-R2-3-4-18_NODE_3632_length_1775_cov_2.618605	Caudovirales	100	Siphoviridae	100
C24-R2-3-4-18_NODE_3664_length_1765_cov_4.132164	Caudovirales	100	Siphoviridae	100
C24-R2-3-4-18_NODE_4099_length_1663_cov_1.741915	Caudovirales	100	Siphoviridae	100
C24-R2-3-4-18_NODE_513_length_5516_cov_3.527010	Caudovirales	100	Siphoviridae	75
C24-R2-3-4-18_NODE_5517_length_1408_cov_2.495935	Caudovirales	100	Siphoviridae	75
C24-R2-3-4-18_NODE_5520_length_1408_cov_2.266814	Unassigned	100	Unassigned	100
C24-R2-3-4-18_NODE_5829_length_1364_cov_1.495034	Unassigned	100	Unassigned	100
C24-R2-3-4-18_NODE_6509_length_1281_cov_3.097879	Unassigned	100	Unassigned	100
C24-R2-3-4-18_NODE_7222_length_1207_cov_1.771701	Caudovirales	100	Myoviridae	50
C24-R2-3-4-18_NODE_7532_length_1182_cov_1.841171	Unassigned	100	Unassigned	100
C24-R2-3-4-18_NODE_7543_length_1181_cov_2.051510	Unassigned	100	Unassigned	100
C24-R2-3-4-18_NODE_85_length_20508_cov_4.395785	Caudovirales	100	Siphoviridae	89.4736842105263
C24-R2-3-4-18_NODE_87_length_20260_cov_8.658352	Caudovirales	100	Siphoviridae	54.5454545454545
C24-R2-3-4-18_NODE_885_length_3916_cov_2.610464	Caudovirales	100	Siphoviridae	100
C24-R2-3-4-18_NODE_9079_length_1061_cov_2.699801	Caudovirales	100	Myoviridae	50
C24-R2-3-4-18_NODE_9260_length_1051_cov_2.026104	Unassigned	100	Unassigned	100
C24-R2-T5_NODE_2_length_44130_cov_12.490618	Caudovirales	100	Myoviridae	48.6486486486487
C24-R2-T5_NODE_897_length_1294_cov_1.367232	Unassigned	100	Unassigned	100
C24-R3-1-5-18_NODE_1428_length_1538_cov_2.507080	Caudovirales	100	Myoviridae	100
C24-R3-1-5-18_NODE_2155_length_1208_cov_1.906331	Caudovirales	100	Unassigned	100
C24-R3-1-5-18_NODE_26_length_9396_cov_4.158013	Caudovirales	100	Siphoviridae	60
C24-R3-3-4-18_NODE_1372_length_2499_cov_2.840835	Caudovirales	100	Unassigned	NA
C24-R3-3-4-18_NODE_146_length_10597_cov_5.046955	Caudovirales	100	Siphoviridae	100
C24-R3-3-4-18_NODE_147_length_10556_cov_11.512332	Caudovirales	100	Siphoviridae	77.7777777777778
C24-R3-3-4-18_NODE_2034_length_1960_cov_3.108661	Caudovirales	100	Siphoviridae	100
C24-R3-3-4-18_NODE_254_length_7398_cov_4.729675	Caudovirales	100	Siphoviridae	100
C24-R3-3-4-18_NODE_278_length_6959_cov_4.239861	Caudovirales	100	Siphoviridae	66.6666666666667
C24-R3-3-4-18_NODE_3452_length_1440_cov_3.123466	Unassigned	100	Unassigned	100
C24-R3-3-4-18_NODE_365_length_5826_cov_5.165656	Caudovirales	100	Siphoviridae	100
C24-R3-3-4-18_NODE_475_length_4937_cov_4.151987	Caudovirales	100	Siphoviridae	100
C24-R3-3-4-18_NODE_6027_length_1035_cov_1.839796	Unassigned	100	Unassigned	100
C24-R3-3-4-18_NODE_728_length_3686_cov_5.352245	Caudovirales	100	Siphoviridae	66.6666666666667
C9-R1-T1_NODE_1666_length_1976_cov_2.577824	Unassigned	100	Unassigned	100
C9-R1-T1_NODE_1876_length_1849_cov_2.964326	Unassigned	100	Unassigned	100
C9-R1-T1_NODE_1912_length_1833_cov_1.812148	Unassigned	100	Unassigned	100
C9-R1-T1_NODE_2246_length_1671_cov_3.676980	Caudovirales	100	Siphoviridae	100
C9-R1-T1_NODE_274_length_6121_cov_5.911968	Caudovirales	100	Siphoviridae	100
C9-R1-T1_NODE_3055_length_1412_cov_2.955048	Caudovirales	100	Unassigned	NA
C9-R1-T1_NODE_3126_length_1392_cov_2.543755	Caudovirales	100	Siphoviridae	66.6666666666667
C9-R1-T1_NODE_323_length_5510_cov_4.169936	Caudovirales	100	Siphoviridae	66.6666666666667
C9-R1-T1_NODE_352_length_5141_cov_6.034605	Caudovirales	100	Siphoviridae	100
C9-R1-T1_NODE_44_length_14840_cov_6.194251	Caudovirales	100	Siphoviridae	100
C9-R1-T1_NODE_5441_length_1046_cov_2.898083	Unassigned	100	Unassigned	100
C9-R1-T1_NODE_5939_length_1000_cov_3.122751	Unassigned	100	Unassigned	100
C9-R1-T1_NODE_61_length_13094_cov_6.164200	Caudovirales	100	Siphoviridae	100
C9-R1-T1_NODE_929_length_2776_cov_3.546490	Caudovirales	100	Siphoviridae	75
C9-R2-Base_NODE_1_length_17424_cov_5.762220	Caudovirales	100	Siphoviridae	80
C9-R2-T1_NODE_197_length_2304_cov_2.955091	Caudovirales	100	Unassigned	NA
C9-R2-T1_NODE_2583_length_1039_cov_3.453252	Unassigned	100	Unassigned	100
C9-R2-T1_NODE_358_length_1991_cov_2.700930	Caudovirales	100	Siphoviridae	100
C9-R2-T1_NODE_74_length_2960_cov_3.930120	Caudovirales	100	Siphoviridae	66.6666666666667
C9-R2-T5_NODE_1089_length_2581_cov_4.957245	Unassigned	100	Unassigned	100
C9-R2-T5_NODE_1182_length_2481_cov_4.858615	Caudovirales	100	Unassigned	NA
C9-R2-T5_NODE_152_length_6057_cov_4.803732	Caudovirales	100	Siphoviridae	66.6666666666667
C9-R2-T5_NODE_28_length_10693_cov_7.240365	Caudovirales	100	Podoviridae	37.5
C9-R2-T5_NODE_39_length_9358_cov_7.213372	Caudovirales	100	Unassigned	NA
C9-R2-T5_NODE_550_length_3594_cov_5.040124	Caudovirales	50	Siphoviridae	80
C9-R3-Base_NODE_116_length_5545_cov_6.098361	Caudovirales	100	Siphoviridae	100
C9-R3-Base_NODE_1603_length_1910_cov_2.627493	Caudovirales	100	Siphoviridae	75
C9-R3-Base_NODE_285_length_4095_cov_2.668317	Caudovirales	100	Myoviridae	50
C9-R3-Base_NODE_912_length_2525_cov_3.606883	Caudovirales	100	Myoviridae	100
C9-R3-Base_NODE_915_length_2520_cov_3.163489	Caudovirales	100	Siphoviridae	66.6666666666667
C9-R3-Base_NODE_928_length_2504_cov_2.983258	Unassigned	100	Unassigned	100
C9-R3-T1_NODE_18_length_8071_cov_4.555389	Caudovirales	100	Siphoviridae	50
C9-R3-T1_NODE_764_length_1802_cov_4.777905	Unassigned	100	Unassigned	100
C9-R3-T5_NODE_1_length_33651_cov_6.137606	Caudovirales	100	Myoviridae	50
C9-R3-T5_NODE_101_length_7619_cov_6.552882	Caudovirales	100	Myoviridae	50
C9-R3-T5_NODE_1276_length_1947_cov_14.687104	Unassigned	100	Unassigned	100
C9-R3-T5_NODE_14_length_13725_cov_5.349598	Caudovirales	50	Siphoviridae	75
C9-R3-T5_NODE_147_length_6581_cov_4.757125	Caudovirales	100	Myoviridae	100
C9-R3-T5_NODE_2527_length_1276_cov_4.932023	Unassigned	100	Unassigned	100
C9-R3-T5_NODE_270_length_4931_cov_4.849467	Caudovirales	100	Siphoviridae	100
C9-R3-T5_NODE_280_length_4798_cov_3.325111	Caudovirales	100	Myoviridae	50
C9-R3-T5_NODE_466_length_3562_cov_3.203023	Caudovirales	100	Myoviridae	100
C9-R3-T5_NODE_50_length_10436_cov_4.935748	Caudovirales	100	Siphoviridae	100
C9-R3-T5_NODE_527_length_3336_cov_5.461445	Caudovirales	100	Siphoviridae	66.6666666666667
C9-R3-T5_NODE_549_length_3264_cov_5.673107	Caudovirales	100	Siphoviridae	66.6666666666667
C9-R3-T5_NODE_816_length_2540_cov_3.292555	Caudovirales	100	Myoviridae	50
Rat_1_NODE_10_length_53934_cov_16.433471	Caudovirales	100	Siphoviridae	64.2857142857143
Rat_1_NODE_1005_length_1493_cov_2.353268	Caudovirales	100	Myoviridae	100
Rat_1_NODE_1032_length_1460_cov_2.575089	Caudovirales	100	Unassigned	NA
Rat_1_NODE_1055_length_1438_cov_2.042661	Caudovirales	100	Unassigned	NA
Rat_1_NODE_106_length_10343_cov_35.985420	Unassigned	100	Unassigned	100
Rat_1_NODE_1104_length_1400_cov_2.343494	Unassigned	100	Unassigned	100
Rat_1_NODE_1129_length_1379_cov_2.225076	Unassigned	100	Unassigned	100
Rat_1_NODE_1165_length_1342_cov_2.686869	Unassigned	100	Unassigned	100
Rat_1_NODE_1175_length_1334_cov_2.426896	Unassigned	100	Unassigned	100
Rat_1_NODE_1179_length_1331_cov_2.879310	Unassigned	100	Unassigned	100
Rat_1_NODE_1185_length_1326_cov_2.742722	Unassigned	100	Unassigned	100
Rat_1_NODE_12_length_50589_cov_25.399553	Caudovirales	50	Siphoviridae	62.5
Rat_1_NODE_1347_length_1225_cov_1.759829	Unassigned	100	Unassigned	100
Rat_1_NODE_1383_length_1196_cov_2.416301	Unassigned	100	Unassigned	100
Rat_1_NODE_1410_length_1178_cov_2.033838	Unassigned	100	Unassigned	100
Rat_1_NODE_1438_length_1165_cov_3.726126	Caudovirales	100	Siphoviridae	100
Rat_1_NODE_1458_length_1158_cov_1.990027	Unassigned	100	Unassigned	100
Rat_1_NODE_1462_length_1157_cov_1.727768	Unassigned	100	Unassigned	100
Rat_1_NODE_1481_length_1147_cov_2.807692	Unassigned	100	Unassigned	100
Rat_1_NODE_1489_length_1144_cov_1.616162	Unassigned	100	Unassigned	100
Rat_1_NODE_155_length_7337_cov_5.952211	Caudovirales	100	Siphoviridae	60
Rat_1_NODE_1565_length_1108_cov_2.141500	Unassigned	100	Unassigned	100
Rat_1_NODE_1580_length_1099_cov_1.778736	Caudovirales	100	Myoviridae	100
Rat_1_NODE_1598_length_1093_cov_2.569364	Unassigned	100	Unassigned	100
Rat_1_NODE_1609_length_1089_cov_2.029981	Unassigned	100	Unassigned	100
Rat_1_NODE_1660_length_1063_cov_1.718254	Unassigned	100	Unassigned	100
Rat_1_NODE_169_length_6589_cov_38.438323	Caudovirales	100	Siphoviridae	66.6666666666667
Rat_1_NODE_17_length_42608_cov_61.349517	Caudovirales	100	Siphoviridae	87.5
Rat_1_NODE_1770_length_1021_cov_2.492754	Unassigned	100	Unassigned	100
Rat_1_NODE_1809_length_1005_cov_2.911579	Unassigned	100	Unassigned	100
Rat_1_NODE_19_length_41494_cov_9.927122	Caudovirales	100	Myoviridae	48
Rat_1_NODE_223_length_5123_cov_5.972770	Caudovirales	100	Unassigned	NA
Rat_1_NODE_258_length_4541_cov_5.413509	Caudovirales	100	Siphoviridae	100
Rat_1_NODE_298_length_4003_cov_4.638551	Caudovirales	100	Unassigned	NA
Rat_1_NODE_305_length_3933_cov_5.007736	Unassigned	100	Unassigned	100
Rat_1_NODE_311_length_3887_cov_3.520877	Caudovirales	100	Siphoviridae	100
Rat_1_NODE_327_length_3716_cov_6.172357	Unassigned	100	Unassigned	100
Rat_1_NODE_339_length_3607_cov_4.006757	Unassigned	NA	Unassigned	NA
Rat_1_NODE_356_length_3542_cov_4.954115	Caudovirales	100	Podoviridae	66.6666666666667
Rat_1_NODE_367_length_3412_cov_3.477510	Unassigned	100	Unassigned	100
Rat_1_NODE_411_length_3139_cov_4.757134	Unassigned	100	Unassigned	100
Rat_1_NODE_42_length_26705_cov_42.886492	Caudovirales	100	Unassigned	44.4444444444444
Rat_1_NODE_43_length_26583_cov_136.438292	Caudovirales	50	Siphoviridae	91.304347826087
Rat_1_NODE_440_length_2968_cov_4.035015	Unassigned	100	Unassigned	100
Rat_1_NODE_48_length_23165_cov_21.171008	Caudovirales	100	Siphoviridae	60
Rat_1_NODE_5_length_89579_cov_21.876726	Caudovirales	50	Siphoviridae	66.6666666666667
Rat_1_NODE_500_length_2643_cov_2.796368	Caudovirales	100	Siphoviridae	100
Rat_1_NODE_547_length_2434_cov_4.015553	Caudovirales	100	Unassigned	100
Rat_1_NODE_558_length_2381_cov_3.549011	Caudovirales	100	Siphoviridae	100
Rat_1_NODE_578_length_2307_cov_1.878774	Unassigned	100	Unassigned	100
Rat_1_NODE_592_length_2256_cov_4.316674	Unassigned	100	Unassigned	100
Rat_1_NODE_596_length_2245_cov_3.189498	Caudovirales	100	Siphoviridae	100
Rat_1_NODE_6_length_78379_cov_17.247766	Caudovirales	50	Myoviridae	48.3870967741936
Rat_1_NODE_645_length_2114_cov_7.451676	Unassigned	100	Unassigned	100
Rat_1_NODE_655_length_2089_cov_2.423304	Unassigned	100	Unassigned	100
Rat_1_NODE_661_length_2076_cov_3.259278	Unassigned	100	Unassigned	100
Rat_1_NODE_672_length_2055_cov_2.341500	Unassigned	100	Unassigned	100
Rat_1_NODE_686_length_2020_cov_4.221374	Caudovirales	100	Siphoviridae	100
Rat_1_NODE_737_length_1924_cov_2.294275	Caudovirales	100	Siphoviridae	100
Rat_1_NODE_74_length_14648_cov_11.928870	Caudovirales	100	Unassigned	NA
Rat_1_NODE_796_length_1784_cov_7.998843	Unassigned	100	Unassigned	100
Rat_1_NODE_814_length_1756_cov_4.501470	Caudovirales	100	Siphoviridae	100
Rat_1_NODE_833_length_1724_cov_3.279808	Unassigned	100	Unassigned	100
Rat_1_NODE_837_length_1721_cov_1.611645	Unassigned	100	Unassigned	100
Rat_1_NODE_899_length_1619_cov_1.765985	Unassigned	100	Unassigned	100
Rat_1_NODE_93_length_11574_cov_31.451775	Caudovirales	100	Podoviridae	100
Rat_1_NODE_951_length_1555_cov_1.765333	Unassigned	100	Unassigned	100
Rat_1_NODE_966_length_1544_cov_2.704500	Unassigned	100	Unassigned	100
Rat_10_NODE_1_length_291209_cov_25.428169	Caudovirales	48.5148514851485	Myoviridae	44.6153846153846
Rat_10_NODE_1029_length_1558_cov_3.456420	Unassigned	100	Unassigned	100
Rat_10_NODE_1040_length_1552_cov_2.633267	Unassigned	100	Unassigned	100
Rat_10_NODE_105_length_9964_cov_4.014129	Unassigned	100	Unassigned	100
Rat_10_NODE_1050_length_1542_cov_2.048420	Unassigned	100	Unassigned	100
Rat_10_NODE_1065_length_1528_cov_3.551935	Caudovirales	100	Unassigned	NA
Rat_10_NODE_1102_length_1494_cov_4.079222	Caudovirales	100	Siphoviridae	100
Rat_10_NODE_114_length_9472_cov_35.509823	Caudovirales	100	Unassigned	NA
Rat_10_NODE_1146_length_1466_cov_3.708009	Unassigned	100	Unassigned	100
Rat_10_NODE_1151_length_1465_cov_2.274468	Unassigned	100	Unassigned	100
Rat_10_NODE_1172_length_1450_cov_3.247312	Unassigned	100	Unassigned	100
Rat_10_NODE_125_length_8917_cov_6.028549	Caudovirales	100	Siphoviridae	83.3333333333333
Rat_10_NODE_127_length_8832_cov_7.114504	Caudovirales	100	Siphoviridae	66.6666666666667
Rat_10_NODE_130_length_8788_cov_4.814611	Caudovirales	100	Siphoviridae	71.4285714285714
Rat_10_NODE_1329_length_1318_cov_2.323040	Unassigned	100	Unassigned	100
Rat_10_NODE_1332_length_1316_cov_4.426646	Unassigned	100	Unassigned	100
Rat_10_NODE_141_length_8304_cov_10.941326	Caudovirales	100	Siphoviridae	100
Rat_10_NODE_16_length_36201_cov_10.829414	Caudovirales	100	Siphoviridae	70
Rat_10_NODE_1620_length_1166_cov_10.412241	Caudovirales	100	Unassigned	NA
Rat_10_NODE_167_length_6824_cov_3.790368	Caudovirales	100	Siphoviridae	80
Rat_10_NODE_18_length_33311_cov_15.387539	Caudovirales	100	Siphoviridae	73.3333333333333
Rat_10_NODE_1809_length_1085_cov_3.099029	Unassigned	100	Unassigned	100
Rat_10_NODE_181_length_6272_cov_4.757600	Caudovirales	100	Siphoviridae	100
Rat_10_NODE_1821_length_1080_cov_2.118049	Unassigned	100	Unassigned	100
Rat_10_NODE_187_length_6046_cov_3.836087	Caudovirales	100	Siphoviridae	75
Rat_10_NODE_188_length_6039_cov_5.915608	Caudovirales	100	Myoviridae	50
Rat_10_NODE_1901_length_1055_cov_1.536000	Unassigned	100	Unassigned	100
Rat_10_NODE_246_length_4904_cov_3.737059	Caudovirales	100	Siphoviridae	66.6666666666667
Rat_10_NODE_257_length_4721_cov_4.821046	Caudovirales	100	Siphoviridae	100
Rat_10_NODE_28_length_28132_cov_6.670798	Caudovirales	50	Siphoviridae	66.6666666666667
Rat_10_NODE_357_length_3446_cov_17.765556	Unassigned	100	Unassigned	100
Rat_10_NODE_380_length_3300_cov_4.542989	Caudovirales	100	Unassigned	NA
Rat_10_NODE_384_length_3275_cov_3.569565	Caudovirales	100	Siphoviridae	100
Rat_10_NODE_41_length_20006_cov_7.481029	Caudovirales	100	Siphoviridae	100
Rat_10_NODE_42_length_19794_cov_5.045646	Caudovirales	100	Siphoviridae	90.9090909090909
Rat_10_NODE_431_length_2996_cov_2.820469	Unassigned	100	Unassigned	100
Rat_10_NODE_452_length_2934_cov_2.534561	Unassigned	100	Unassigned	100
Rat_10_NODE_454_length_2919_cov_3.360684	Unassigned	100	Unassigned	100
Rat_10_NODE_483_length_2795_cov_8.123723	Unassigned	100	Unassigned	100
Rat_10_NODE_52_length_16365_cov_139.531637	Caudovirales	100	Siphoviridae	75
Rat_10_NODE_54_length_16036_cov_10.594805	Caudovirales	100	Podoviridae	43.75
Rat_10_NODE_592_length_2341_cov_2.639983	Caudovirales	100	Siphoviridae	66.6666666666667
Rat_10_NODE_692_length_2073_cov_2.574331	Unassigned	100	Unassigned	100
Rat_10_NODE_722_length_1983_cov_2.270747	Unassigned	100	Unassigned	100
Rat_10_NODE_733_length_1964_cov_4.617077	Unassigned	100	Unassigned	100
Rat_10_NODE_752_length_1923_cov_5.726445	Unassigned	100	Unassigned	100
Rat_10_NODE_771_length_1885_cov_2.287978	Caudovirales	100	Siphoviridae	100
Rat_10_NODE_782_length_1867_cov_3.746689	Unassigned	100	Unassigned	100
Rat_10_NODE_783_length_1867_cov_3.305740	Caudovirales	100	Unassigned	NA
Rat_10_NODE_83_length_11971_cov_7.024085	Caudovirales	100	Siphoviridae	80
Rat_10_NODE_896_length_1709_cov_2.296252	Caudovirales	100	Siphoviridae	66.6666666666667
Rat_11_NODE_11_length_50810_cov_53.184376	Caudovirales	100	Siphoviridae	66.6666666666667
Rat_11_NODE_1108_length_1625_cov_6.469427	Caudovirales	100	Myoviridae	100
Rat_11_NODE_1136_length_1590_cov_3.263844	Unassigned	100	Unassigned	100
Rat_11_NODE_116_length_12164_cov_13.749277	Caudovirales	100	Siphoviridae	77.7777777777778
Rat_11_NODE_12_length_50475_cov_19.597679	Caudovirales	100	Siphoviridae	95.8333333333333
Rat_11_NODE_1200_length_1519_cov_2.376366	Unassigned	100	Unassigned	100
Rat_11_NODE_122_length_11978_cov_4.786463	Caudovirales	100	Myoviridae	100
Rat_11_NODE_1221_length_1503_cov_3.503453	Caudovirales	100	Siphoviridae	100
Rat_11_NODE_1224_length_1501_cov_2.206086	Unassigned	100	Unassigned	100
Rat_11_NODE_124_length_11866_cov_28.169249	Caudovirales	50	Podoviridae	83.3333333333333
Rat_11_NODE_1265_length_1464_cov_2.650106	Unassigned	100	Unassigned	100
Rat_11_NODE_1293_length_1435_cov_2.296377	Unassigned	100	Unassigned	100
Rat_11_NODE_1303_length_1429_cov_2.100437	Unassigned	100	Unassigned	100
Rat_11_NODE_1361_length_1382_cov_2.350414	Unassigned	100	Unassigned	100
Rat_11_NODE_148_length_10013_cov_15.032838	Caudovirales	100	Unassigned	NA
Rat_11_NODE_16_length_39147_cov_29.604855	Caudovirales	40	Myoviridae	40
Rat_11_NODE_1624_length_1197_cov_1.960595	Unassigned	100	Unassigned	100
Rat_11_NODE_1638_length_1188_cov_2.462489	Caudovirales	100	Myoviridae	100
Rat_11_NODE_1668_length_1177_cov_1.868093	Unassigned	100	Unassigned	100
Rat_11_NODE_1684_length_1166_cov_2.101710	Unassigned	100	Unassigned	100
Rat_11_NODE_175_length_8611_cov_6.491468	Caudovirales	100	Myoviridae	50
Rat_11_NODE_1750_length_1134_cov_23.799815	Unassigned	100	Unassigned	100
Rat_11_NODE_1779_length_1124_cov_2.577175	Unassigned	100	Unassigned	100
Rat_11_NODE_1831_length_1106_cov_2.198858	Unassigned	100	Unassigned	100
Rat_11_NODE_1867_length_1089_cov_1.381044	Unassigned	100	Unassigned	100
Rat_11_NODE_1885_length_1083_cov_1.937743	Unassigned	100	Unassigned	100
Rat_11_NODE_20_length_36800_cov_6.562961	Caudovirales	40	Siphoviridae	50
Rat_11_NODE_2009_length_1044_cov_2.259858	Unassigned	100	Unassigned	100
Rat_11_NODE_2068_length_1025_cov_3.137113	Unassigned	100	Unassigned	100
Rat_11_NODE_208_length_7178_cov_99.420609	Unassigned	100	Unassigned	100
Rat_11_NODE_2109_length_1008_cov_1.771249	Unassigned	100	Unassigned	100
Rat_11_NODE_218_length_6925_cov_4.551820	Unassigned	NA	Unassigned	NA
Rat_11_NODE_22_length_35084_cov_8.129607	Caudovirales	50	Unassigned	28.5714285714286
Rat_11_NODE_232_length_6505_cov_5.681550	Caudovirales	100	Siphoviridae	66.6666666666667
Rat_11_NODE_255_length_5967_cov_4.728180	Caudovirales	100	Siphoviridae	100
Rat_11_NODE_258_length_5933_cov_6.974141	Unassigned	100	Unassigned	100
Rat_11_NODE_270_length_5717_cov_14.230661	Caudovirales	100	Myoviridae	50
Rat_11_NODE_28_length_31930_cov_7.646024	Caudovirales	100	Siphoviridae	78.5714285714286
Rat_11_NODE_288_length_5413_cov_11.015677	Caudovirales	100	Siphoviridae	100
Rat_11_NODE_29_length_31261_cov_7.005319	Caudovirales	100	Siphoviridae	61.1111111111111
Rat_11_NODE_345_length_4659_cov_15.975456	Caudovirales	100	Siphoviridae	100
Rat_11_NODE_4_length_93677_cov_14.324240	Caudovirales	46.1538461538462	Siphoviridae	62.5
Rat_11_NODE_40_length_26545_cov_7.687429	Caudovirales	100	Myoviridae	100
Rat_11_NODE_417_length_4008_cov_3.533266	Caudovirales	100	Unassigned	NA
Rat_11_NODE_433_length_3846_cov_14.083883	Caudovirales	100	Myoviridae	100
Rat_11_NODE_487_length_3500_cov_2.394194	Caudovirales	100	Unassigned	NA
Rat_11_NODE_61_length_18569_cov_6.439343	Caudovirales	100	Siphoviridae	75
Rat_11_NODE_662_length_2552_cov_5.491790	Caudovirales	100	Myoviridae	100
Rat_11_NODE_750_length_2299_cov_4.198752	Unassigned	100	Unassigned	100
Rat_11_NODE_85_length_15384_cov_23.269163	Caudovirales	100	Myoviridae	50
Rat_11_NODE_904_length_1904_cov_2.338561	Unassigned	100	Unassigned	100
Rat_11_NODE_933_length_1861_cov_11.691030	Caudovirales	100	Unassigned	100
Rat_12_NODE_1_length_193842_cov_104.990314	Caudovirales	50	Myoviridae	46.6666666666667
Rat_12_NODE_1021_length_2360_cov_2.960521	Caudovirales	100	Siphoviridae	100
Rat_12_NODE_1029_length_2343_cov_4.696241	Unassigned	100	Unassigned	100
Rat_12_NODE_1033_length_2336_cov_6.546252	Caudovirales	100	Siphoviridae	100
Rat_12_NODE_1034_length_2336_cov_4.367821	Unassigned	100	Unassigned	100
Rat_12_NODE_1042_length_2328_cov_4.722833	Unassigned	100	Unassigned	NA
Rat_12_NODE_1056_length_2303_cov_3.365658	Unassigned	100	Unassigned	100
Rat_12_NODE_1064_length_2279_cov_4.224371	Unassigned	100	Unassigned	100
Rat_12_NODE_1067_length_2276_cov_6.351643	Caudovirales	100	Siphoviridae	66.6666666666667
Rat_12_NODE_1075_length_2263_cov_4.793931	Unassigned	100	Unassigned	100
Rat_12_NODE_1087_length_2237_cov_4.133364	Caudovirales	100	Unassigned	NA
Rat_12_NODE_1097_length_2214_cov_4.150069	Unassigned	100	Unassigned	100
Rat_12_NODE_11_length_51393_cov_41.807355	Caudovirales	100	Siphoviridae	53.5714285714286
Rat_12_NODE_1109_length_2206_cov_4.519758	Unassigned	100	Unassigned	100
Rat_12_NODE_1122_length_2192_cov_3.247075	Caudovirales	100	Siphoviridae	100
Rat_12_NODE_1123_length_2190_cov_3.702108	Unassigned	100	Unassigned	100
Rat_12_NODE_1124_length_2190_cov_3.034660	Caudovirales	100	Myoviridae	100
Rat_12_NODE_1139_length_2161_cov_5.231244	Unassigned	100	Unassigned	100
Rat_12_NODE_1156_length_2136_cov_4.767900	Unassigned	100	Unassigned	100
Rat_12_NODE_1159_length_2133_cov_3.592397	Caudovirales	100	Unassigned	NA
Rat_12_NODE_1168_length_2117_cov_4.242483	Unassigned	100	Unassigned	100
Rat_12_NODE_1170_length_2117_cov_3.237633	Caudovirales	100	Siphoviridae	100
Rat_12_NODE_1205_length_2067_cov_4.250497	Unassigned	100	Unassigned	100
Rat_12_NODE_1213_length_2058_cov_5.261608	Unassigned	100	Unassigned	100
Rat_12_NODE_1215_length_2054_cov_3.730365	Unassigned	100	Unassigned	100
Rat_12_NODE_1216_length_2054_cov_3.219110	Unassigned	100	Unassigned	100
Rat_12_NODE_1218_length_2050_cov_5.211529	Unassigned	100	Unassigned	100
Rat_12_NODE_1226_length_2044_cov_6.031171	Unassigned	100	Unassigned	100
Rat_12_NODE_1255_length_2011_cov_4.527096	Unassigned	100	Unassigned	100
Rat_12_NODE_1265_length_2000_cov_3.359383	Unassigned	100	Unassigned	100
Rat_12_NODE_1269_length_1995_cov_4.878866	Unassigned	100	Unassigned	100
Rat_12_NODE_1272_length_1986_cov_5.357846	Unassigned	NA	Unassigned	NA
Rat_12_NODE_1276_length_1976_cov_3.641333	Unassigned	100	Unassigned	100
Rat_12_NODE_1283_length_1967_cov_2.804916	Unassigned	100	Unassigned	100
Rat_12_NODE_1313_length_1937_cov_4.886291	Caudovirales	100	Siphoviridae	100
Rat_12_NODE_1337_length_1911_cov_2.829741	Caudovirales	100	Siphoviridae	100
Rat_12_NODE_1339_length_1907_cov_3.895248	Unassigned	100	Unassigned	100
Rat_12_NODE_134_length_13802_cov_12.203826	Caudovirales	50	Siphoviridae	77.7777777777778
Rat_12_NODE_1347_length_1898_cov_4.247423	Unassigned	100	Unassigned	100
Rat_12_NODE_1359_length_1881_cov_3.285323	Caudovirales	100	Siphoviridae	100
Rat_12_NODE_1372_length_1867_cov_3.549117	Unassigned	100	Unassigned	100
Rat_12_NODE_1378_length_1864_cov_4.803759	Unassigned	100	Unassigned	100
Rat_12_NODE_138_length_13542_cov_5.418996	Unassigned	100	Unassigned	100
Rat_12_NODE_1385_length_1859_cov_5.265521	Unassigned	100	Unassigned	100
Rat_12_NODE_1390_length_1854_cov_3.375764	Unassigned	100	Unassigned	100
Rat_12_NODE_1394_length_1851_cov_4.066258	Caudovirales	100	Unassigned	NA
Rat_12_NODE_1395_length_1850_cov_2.891365	Caudovirales	100	Myoviridae	100
Rat_12_NODE_1401_length_1843_cov_4.116331	Unassigned	100	Unassigned	100
Rat_12_NODE_1407_length_1838_cov_2.095906	Unassigned	100	Unassigned	100
Rat_12_NODE_1431_length_1813_cov_4.915813	Unassigned	100	Unassigned	100
Rat_12_NODE_1435_length_1809_cov_3.545040	Unassigned	100	Unassigned	100
Rat_12_NODE_1443_length_1798_cov_2.084337	Unassigned	100	Unassigned	100
Rat_12_NODE_1450_length_1792_cov_2.846287	Unassigned	100	Unassigned	100
Rat_12_NODE_1494_length_1750_cov_5.845428	Unassigned	100	Unassigned	100
Rat_12_NODE_1495_length_1750_cov_3.130383	Caudovirales	100	Siphoviridae	100
Rat_12_NODE_1497_length_1748_cov_3.170112	Caudovirales	100	Unassigned	NA
Rat_12_NODE_151_length_12516_cov_6.164995	no_order_Poxviridae	66.6666666666667	Poxviridae	66.6666666666667
Rat_12_NODE_1521_length_1726_cov_5.092160	Unassigned	100	Unassigned	100
Rat_12_NODE_1529_length_1722_cov_5.716857	Unassigned	100	Unassigned	100
Rat_12_NODE_154_length_12346_cov_5.715564	no_order_Phycodnaviridae	100	Phycodnaviridae	100
Rat_12_NODE_1544_length_1704_cov_3.196483	Caudovirales	100	Siphoviridae	100
Rat_12_NODE_156_length_12330_cov_4.928228	Caudovirales	40	Unassigned	NA
Rat_12_NODE_1560_length_1689_cov_4.892289	Unassigned	100	Unassigned	100
Rat_12_NODE_1582_length_1673_cov_3.270087	Unassigned	100	Unassigned	100
Rat_12_NODE_1583_length_1672_cov_3.230056	Unassigned	100	Unassigned	100
Rat_12_NODE_1588_length_1667_cov_2.342432	Caudovirales	100	Unassigned	100
Rat_12_NODE_1610_length_1651_cov_4.178571	Unassigned	100	Unassigned	100
Rat_12_NODE_1620_length_1642_cov_2.513548	Caudovirales	100	Siphoviridae	100
Rat_12_NODE_163_length_11909_cov_5.647967	Caudovirales	100	Siphoviridae	75
Rat_12_NODE_1636_length_1626_cov_3.090388	Caudovirales	100	Myoviridae	100
Rat_12_NODE_1640_length_1619_cov_3.321611	Unassigned	100	Unassigned	100
Rat_12_NODE_1641_length_1619_cov_3.132353	Unassigned	100	Unassigned	100
Rat_12_NODE_1654_length_1609_cov_4.925354	Unassigned	100	Unassigned	100
Rat_12_NODE_1670_length_1590_cov_2.979153	Unassigned	100	Unassigned	100
Rat_12_NODE_1671_length_1589_cov_4.054759	Unassigned	100	Unassigned	100
Rat_12_NODE_168_length_11446_cov_6.676587	Unassigned	100	Unassigned	100
Rat_12_NODE_1687_length_1577_cov_4.632720	Unassigned	100	Unassigned	100
Rat_12_NODE_1693_length_1572_cov_3.642057	Caudovirales	100	Myoviridae	100
Rat_12_NODE_1718_length_1548_cov_5.649699	Unassigned	100	Unassigned	100
Rat_12_NODE_1721_length_1547_cov_3.483914	Unassigned	100	Unassigned	100
Rat_12_NODE_1735_length_1539_cov_2.930593	Unassigned	100	Unassigned	100
Rat_12_NODE_1741_length_1536_cov_3.048616	Unassigned	100	Unassigned	100
Rat_12_NODE_1747_length_1528_cov_2.499661	Caudovirales	100	Myoviridae	100
Rat_12_NODE_1789_length_1497_cov_2.339806	Unassigned	100	Unassigned	100
Rat_12_NODE_180_length_10497_cov_6.220552	Unassigned	NA	Unassigned	NA
Rat_12_NODE_183_length_10441_cov_5.508184	Unassigned	NA	Unassigned	NA
Rat_12_NODE_1842_length_1467_cov_4.504958	Caudovirales	100	Siphoviridae	100
Rat_12_NODE_188_length_10280_cov_5.405966	Caudovirales	100	Unassigned	NA
Rat_12_NODE_19_length_41386_cov_19.639665	Caudovirales	100	Siphoviridae	100
Rat_12_NODE_192_length_9998_cov_30.489188	Caudovirales	100	Siphoviridae	100
Rat_12_NODE_1927_length_1423_cov_2.620614	Caudovirales	100	Siphoviridae	100
Rat_12_NODE_1941_length_1417_cov_1.941997	Unassigned	100	Unassigned	100
Rat_12_NODE_197_length_9801_cov_5.008927	Caudovirales	100	Myoviridae	100
Rat_12_NODE_1970_length_1396_cov_4.523490	Unassigned	100	Unassigned	100
Rat_12_NODE_1978_length_1391_cov_5.018713	Unassigned	100	Unassigned	100
Rat_12_NODE_1995_length_1379_cov_2.216012	Unassigned	100	Unassigned	100
Rat_12_NODE_1999_length_1378_cov_2.847317	Unassigned	100	Unassigned	100
Rat_12_NODE_2004_length_1377_cov_2.020424	Caudovirales	100	Siphoviridae	100
Rat_12_NODE_2005_length_1376_cov_10.142316	Unassigned	100	Unassigned	100
Rat_12_NODE_202_length_9601_cov_6.618898	Unassigned	100	Unassigned	100
Rat_12_NODE_2047_length_1355_cov_6.376154	Unassigned	100	Unassigned	100
Rat_12_NODE_2070_length_1345_cov_5.101550	Unassigned	100	Unassigned	100
Rat_12_NODE_2094_length_1336_cov_2.890710	Caudovirales	100	Siphoviridae	100
Rat_12_NODE_2123_length_1321_cov_5.138231	Unassigned	100	Unassigned	100
Rat_12_NODE_2158_length_1301_cov_4.738363	Unassigned	100	Unassigned	100
Rat_12_NODE_218_length_9102_cov_5.907594	Unassigned	100	Unassigned	100
Rat_12_NODE_2196_length_1287_cov_3.966721	Unassigned	100	Unassigned	100
Rat_12_NODE_2204_length_1281_cov_1.792007	Unassigned	100	Unassigned	100
Rat_12_NODE_2214_length_1274_cov_3.963084	Unassigned	100	Unassigned	100
Rat_12_NODE_2260_length_1257_cov_3.918469	Unassigned	100	Unassigned	100
Rat_12_NODE_227_length_8831_cov_5.782133	Caudovirales	100	Myoviridae	100
Rat_12_NODE_232_length_8623_cov_4.732726	Unassigned	100	Unassigned	100
Rat_12_NODE_2345_length_1222_cov_3.129392	Unassigned	100	Unassigned	100
Rat_12_NODE_2352_length_1220_cov_3.699571	Unassigned	100	Unassigned	100
Rat_12_NODE_2353_length_1220_cov_3.366524	Unassigned	100	Unassigned	100
Rat_12_NODE_236_length_8418_cov_5.361951	Unassigned	100	Unassigned	100
Rat_12_NODE_2383_length_1208_cov_3.499566	Unassigned	100	Unassigned	100
Rat_12_NODE_240_length_8356_cov_7.072160	Caudovirales	100	Siphoviridae	66.6666666666667
Rat_12_NODE_242_length_8287_cov_5.477405	Caudovirales	50	Myoviridae	75
Rat_12_NODE_2432_length_1186_cov_2.736516	Unassigned	100	Unassigned	100
Rat_12_NODE_2437_length_1183_cov_4.578014	Unassigned	100	Unassigned	100
Rat_12_NODE_2439_length_1183_cov_2.944149	Unassigned	100	Unassigned	100
Rat_12_NODE_244_length_8188_cov_6.057297	Unassigned	100	Unassigned	100
Rat_12_NODE_2443_length_1183_cov_2.289894	Unassigned	100	Unassigned	100
Rat_12_NODE_2444_length_1183_cov_1.499113	Unassigned	100	Unassigned	100
Rat_12_NODE_2470_length_1174_cov_3.642538	Unassigned	100	Unassigned	100
Rat_12_NODE_2532_length_1157_cov_5.512704	Caudovirales	100	Unassigned	100
Rat_12_NODE_2546_length_1152_cov_4.171376	Unassigned	100	Unassigned	100
Rat_12_NODE_255_length_7935_cov_4.811041	Caudovirales	100	Podoviridae	100
Rat_12_NODE_2562_length_1147_cov_3.519231	Caudovirales	100	Siphoviridae	100
Rat_12_NODE_2583_length_1142_cov_2.220791	Unassigned	100	Unassigned	100
Rat_12_NODE_2595_length_1138_cov_1.990766	Unassigned	100	Unassigned	100
Rat_12_NODE_263_length_7766_cov_25.355466	Caudovirales	100	Siphoviridae	100
Rat_12_NODE_265_length_7703_cov_6.212082	Caudovirales	50	Unassigned	NA
Rat_12_NODE_2652_length_1120_cov_2.255399	Unassigned	100	Unassigned	100
Rat_12_NODE_2674_length_1113_cov_2.875236	Unassigned	100	Unassigned	100
Rat_12_NODE_2722_length_1103_cov_2.477099	Unassigned	100	Unassigned	100
Rat_12_NODE_2737_length_1097_cov_2.319578	Unassigned	100	Unassigned	100
Rat_12_NODE_274_length_7416_cov_7.206765	Unassigned	100	Unassigned	100
Rat_12_NODE_2749_length_1095_cov_3.527885	Unassigned	100	Unassigned	100
Rat_12_NODE_2765_length_1091_cov_3.566602	Unassigned	100	Unassigned	NA
Rat_12_NODE_2770_length_1090_cov_2.721739	Unassigned	100	Unassigned	100
Rat_12_NODE_2794_length_1083_cov_3.953307	Unassigned	100	Unassigned	100
Rat_12_NODE_281_length_7166_cov_6.195191	Unassigned	100	Unassigned	100
Rat_12_NODE_2814_length_1079_cov_2.353516	Unassigned	100	Unassigned	100
Rat_12_NODE_2831_length_1074_cov_6.877331	Unassigned	100	Unassigned	100
Rat_12_NODE_2839_length_1072_cov_5.845624	Unassigned	100	Unassigned	100
Rat_12_NODE_2842_length_1072_cov_2.793510	Unassigned	100	Unassigned	100
Rat_12_NODE_2844_length_1072_cov_1.868240	Unassigned	100	Unassigned	100
Rat_12_NODE_2847_length_1071_cov_2.726378	Unassigned	100	Unassigned	100
Rat_12_NODE_286_length_7006_cov_6.144296	Unassigned	100	Unassigned	100
Rat_12_NODE_2866_length_1067_cov_6.777668	Unassigned	100	Unassigned	100
Rat_12_NODE_287_length_6991_cov_5.848328	Unassigned	100	Unassigned	100
Rat_12_NODE_2871_length_1066_cov_4.941642	Unassigned	100	Unassigned	100
Rat_12_NODE_2876_length_1065_cov_1.503960	Unassigned	100	Unassigned	100
Rat_12_NODE_2936_length_1047_cov_2.543347	Unassigned	100	Unassigned	100
Rat_12_NODE_2948_length_1045_cov_2.636364	Unassigned	100	Unassigned	100
Rat_12_NODE_2949_length_1045_cov_2.050505	Unassigned	100	Unassigned	100
Rat_12_NODE_296_length_6849_cov_4.775832	Caudovirales	100	Unassigned	NA
Rat_12_NODE_2977_length_1037_cov_2.567210	Unassigned	100	Unassigned	100
Rat_12_NODE_2985_length_1035_cov_1.972449	Unassigned	100	Unassigned	100
Rat_12_NODE_2988_length_1034_cov_1.618999	Caudovirales	100	Unassigned	100
Rat_12_NODE_3_length_80714_cov_31.020828	Caudovirales	50	Siphoviridae	65.2173913043478
Rat_12_NODE_3003_length_1030_cov_2.750769	Unassigned	100	Unassigned	100
Rat_12_NODE_3011_length_1028_cov_2.313464	Unassigned	100	Unassigned	100
Rat_12_NODE_3019_length_1026_cov_2.555098	Unassigned	100	Unassigned	100
Rat_12_NODE_303_length_6745_cov_67.036323	Caudovirales	100	Unassigned	NA
Rat_12_NODE_3035_length_1022_cov_2.339193	Unassigned	100	Unassigned	100
Rat_12_NODE_3046_length_1020_cov_2.944041	Unassigned	100	Unassigned	100
Rat_12_NODE_305_length_6709_cov_4.656898	Unassigned	100	Unassigned	100
Rat_12_NODE_31_length_34872_cov_15.169285	Caudovirales	100	Siphoviridae	82.6086956521739
Rat_12_NODE_323_length_6282_cov_17.725711	Caudovirales	100	Siphoviridae	100
Rat_12_NODE_33_length_34151_cov_11.390574	Caudovirales	100	Podoviridae	37.5
Rat_12_NODE_338_length_6004_cov_3.879812	Unassigned	100	Unassigned	100
Rat_12_NODE_339_length_6002_cov_6.019506	Unassigned	100	Unassigned	100
Rat_12_NODE_345_length_5910_cov_4.709137	Caudovirales	100	Siphoviridae	100
Rat_12_NODE_370_length_5499_cov_4.469508	Caudovirales	100	Unassigned	NA
Rat_12_NODE_371_length_5494_cov_4.551756	Caudovirales	100	Myoviridae	100
Rat_12_NODE_384_length_5388_cov_4.723983	Unassigned	100	Unassigned	100
Rat_12_NODE_385_length_5377_cov_5.109733	Unassigned	100	Unassigned	100
Rat_12_NODE_388_length_5365_cov_5.663842	Unassigned	100	Unassigned	100
Rat_12_NODE_392_length_5327_cov_5.931335	Caudovirales	100	Unassigned	NA
Rat_12_NODE_396_length_5262_cov_6.418475	Unassigned	100	Unassigned	100
Rat_12_NODE_402_length_5215_cov_3.483527	Caudovirales	100	Siphoviridae	66.6666666666667
Rat_12_NODE_412_length_5112_cov_6.820249	Caudovirales	100	Unassigned	40
Rat_12_NODE_413_length_5111_cov_5.673655	Unassigned	100	Unassigned	100
Rat_12_NODE_420_length_5006_cov_5.210866	Unassigned	100	Unassigned	NA
Rat_12_NODE_426_length_4895_cov_7.442149	Unassigned	100	Unassigned	100
Rat_12_NODE_428_length_4873_cov_16.956413	Unassigned	100	Unassigned	100
Rat_12_NODE_434_length_4830_cov_3.913508	Unassigned	100	Unassigned	100
Rat_12_NODE_438_length_4821_cov_5.120856	Unassigned	100	Unassigned	100
Rat_12_NODE_448_length_4762_cov_5.487147	Unassigned	NA	Unassigned	NA
Rat_12_NODE_449_length_4746_cov_6.752078	Unassigned	100	Unassigned	100
Rat_12_NODE_450_length_4736_cov_5.685751	Caudovirales	100	Siphoviridae	66.6666666666667
Rat_12_NODE_455_length_4679_cov_4.648573	Unassigned	100	Unassigned	100
Rat_12_NODE_463_length_4619_cov_4.091586	Unassigned	100	Unassigned	100
Rat_12_NODE_464_length_4618_cov_4.856454	Caudovirales	50	Siphoviridae	75
Rat_12_NODE_471_length_4532_cov_4.518874	Unassigned	100	Unassigned	100
Rat_12_NODE_474_length_4496_cov_4.147940	Unassigned	NA	Unassigned	NA
Rat_12_NODE_475_length_4483_cov_6.440831	Unassigned	100	Unassigned	100
Rat_12_NODE_477_length_4474_cov_5.022177	Unassigned	100	Unassigned	100
Rat_12_NODE_486_length_4415_cov_4.280505	Unassigned	100	Unassigned	100
Rat_12_NODE_496_length_4355_cov_3.459070	Caudovirales	100	Myoviridae	100
Rat_12_NODE_499_length_4332_cov_4.452654	Unassigned	100	Unassigned	100
Rat_12_NODE_502_length_4316_cov_4.462333	Unassigned	100	Unassigned	100
Rat_12_NODE_503_length_4314_cov_5.036394	Unassigned	100	Unassigned	100
Rat_12_NODE_505_length_4308_cov_5.181989	Unassigned	100	Unassigned	100
Rat_12_NODE_510_length_4267_cov_6.712013	Unassigned	100	Unassigned	100
Rat_12_NODE_512_length_4254_cov_5.220767	Unassigned	100	Unassigned	100
Rat_12_NODE_514_length_4242_cov_4.159303	Unassigned	100	Unassigned	100
Rat_12_NODE_519_length_4222_cov_3.945284	Unassigned	100	Unassigned	100
Rat_12_NODE_520_length_4217_cov_4.298174	Unassigned	100	Unassigned	100
Rat_12_NODE_521_length_4215_cov_4.788221	Unassigned	100	Unassigned	100
Rat_12_NODE_527_length_4169_cov_4.438746	Unassigned	100	Unassigned	100
Rat_12_NODE_54_length_27209_cov_10.697614	Caudovirales	50	Myoviridae	50
Rat_12_NODE_55_length_25579_cov_10.449146	Unassigned	NA	Unassigned	NA
Rat_12_NODE_550_length_4027_cov_3.337110	Unassigned	100	Unassigned	100
Rat_12_NODE_558_length_3975_cov_6.383929	Caudovirales	100	Siphoviridae	100
Rat_12_NODE_563_length_3919_cov_5.420807	Unassigned	100	Unassigned	100
Rat_12_NODE_567_length_3912_cov_3.565465	Caudovirales	100	Myoviridae	100
Rat_12_NODE_568_length_3911_cov_4.293050	Unassigned	100	Unassigned	100
Rat_12_NODE_57_length_25204_cov_5.617679	Caudovirales	100	Siphoviridae	94.7368421052632
Rat_12_NODE_571_length_3889_cov_5.524257	Unassigned	100	Unassigned	100
Rat_12_NODE_575_length_3880_cov_6.311373	Caudovirales	100	Myoviridae	50
Rat_12_NODE_577_length_3879_cov_5.404289	Unassigned	100	Unassigned	100
Rat_12_NODE_582_length_3848_cov_4.654891	Unassigned	100	Unassigned	100
Rat_12_NODE_590_length_3812_cov_4.330317	Unassigned	100	Unassigned	100
Rat_12_NODE_604_length_3723_cov_8.627863	Unassigned	100	Unassigned	100
Rat_12_NODE_623_length_3652_cov_6.308312	Caudovirales	100	Siphoviridae	100
Rat_12_NODE_639_length_3546_cov_6.239473	Caudovirales	100	Unassigned	NA
Rat_12_NODE_645_length_3513_cov_7.563910	Caudovirales	100	Unassigned	NA
Rat_12_NODE_659_length_3431_cov_3.692536	Unassigned	100	Unassigned	100
Rat_12_NODE_662_length_3417_cov_5.226353	Unassigned	100	Unassigned	100
Rat_12_NODE_664_length_3404_cov_4.073156	Unassigned	100	Unassigned	100
Rat_12_NODE_675_length_3354_cov_7.067293	Unassigned	NA	Unassigned	NA
Rat_12_NODE_689_length_3320_cov_4.456049	Unassigned	100	Unassigned	100
Rat_12_NODE_690_length_3319_cov_4.519914	Unassigned	100	Unassigned	100
Rat_12_NODE_692_length_3299_cov_4.997842	Unassigned	100	Unassigned	100
Rat_12_NODE_703_length_3256_cov_4.609809	Unassigned	100	Unassigned	100
Rat_12_NODE_708_length_3231_cov_4.316121	Unassigned	NA	Unassigned	NA
Rat_12_NODE_720_length_3161_cov_5.027688	Unassigned	100	Unassigned	100
Rat_12_NODE_726_length_3143_cov_7.225065	Unassigned	100	Unassigned	100
Rat_12_NODE_728_length_3140_cov_3.859319	Unassigned	100	Unassigned	100
Rat_12_NODE_737_length_3104_cov_5.888160	Caudovirales	100	Myoviridae	100
Rat_12_NODE_739_length_3103_cov_4.286417	Caudovirales	100	Siphoviridae	66.6666666666667
Rat_12_NODE_750_length_3052_cov_4.228896	Unassigned	100	Unassigned	100
Rat_12_NODE_759_length_3014_cov_6.471105	Caudovirales	100	Myoviridae	100
Rat_12_NODE_76_length_20372_cov_7.315598	Caudovirales	100	Siphoviridae	50
Rat_12_NODE_769_length_2984_cov_4.109252	Unassigned	100	Unassigned	100
Rat_12_NODE_782_length_2936_cov_5.606734	Unassigned	100	Unassigned	100
Rat_12_NODE_818_length_2810_cov_5.636661	Unassigned	100	Unassigned	100
Rat_12_NODE_829_length_2797_cov_5.564916	Unassigned	100	Unassigned	100
Rat_12_NODE_836_length_2784_cov_3.710150	Unassigned	100	Unassigned	100
Rat_12_NODE_946_length_2514_cov_3.104921	Unassigned	100	Unassigned	100
Rat_12_NODE_950_length_2509_cov_4.495925	Unassigned	100	Unassigned	100
Rat_12_NODE_963_length_2492_cov_3.956094	Caudovirales	100	Unassigned	NA
Rat_12_NODE_971_length_2478_cov_6.734214	Unassigned	100	Unassigned	100
Rat_12_NODE_973_length_2475_cov_2.986364	Unassigned	100	Unassigned	100
Rat_12_NODE_983_length_2448_cov_5.089845	Unassigned	100	Unassigned	100
Rat_13_NODE_1_length_100372_cov_17.957136	Caudovirales	50	Siphoviridae	41.6666666666667
Rat_13_NODE_1001_length_1584_cov_5.281884	Unassigned	100	Unassigned	100
Rat_13_NODE_1019_length_1567_cov_2.576720	Unassigned	100	Unassigned	100
Rat_13_NODE_1021_length_1566_cov_2.896757	Unassigned	100	Unassigned	100
Rat_13_NODE_1024_length_1560_cov_4.143522	Unassigned	100	Unassigned	100
Rat_13_NODE_1036_length_1549_cov_1.843373	Unassigned	100	Unassigned	100
Rat_13_NODE_1056_length_1530_cov_2.625763	Unassigned	100	Unassigned	100
Rat_13_NODE_1069_length_1519_cov_3.016393	Unassigned	100	Unassigned	100
Rat_13_NODE_1082_length_1509_cov_2.693260	Unassigned	100	Unassigned	100
Rat_13_NODE_1125_length_1478_cov_3.407590	Unassigned	100	Unassigned	100
Rat_13_NODE_1127_length_1477_cov_2.846695	Unassigned	100	Unassigned	100
Rat_13_NODE_1136_length_1474_cov_2.942213	Unassigned	NA	Unassigned	NA
Rat_13_NODE_1171_length_1449_cov_2.774749	Unassigned	100	Unassigned	100
Rat_13_NODE_1172_length_1447_cov_2.211207	Unassigned	100	Unassigned	100
Rat_13_NODE_1181_length_1441_cov_4.825397	Unassigned	100	Unassigned	100
Rat_13_NODE_1204_length_1425_cov_2.413869	Unassigned	100	Unassigned	100
Rat_13_NODE_1260_length_1387_cov_2.363363	Unassigned	100	Unassigned	100
Rat_13_NODE_1317_length_1348_cov_2.998453	Unassigned	100	Unassigned	100
Rat_13_NODE_1329_length_1340_cov_2.540078	Unassigned	100	Unassigned	100
Rat_13_NODE_1336_length_1337_cov_2.276911	Unassigned	100	Unassigned	100
Rat_13_NODE_1340_length_1334_cov_3.519937	Unassigned	100	Unassigned	100
Rat_13_NODE_1342_length_1334_cov_2.857701	Unassigned	100	Unassigned	100
Rat_13_NODE_1365_length_1326_cov_2.107002	Unassigned	NA	Unassigned	NA
Rat_13_NODE_138_length_9714_cov_6.893053	Unassigned	100	Unassigned	NA
Rat_13_NODE_1400_length_1306_cov_2.675460	Unassigned	NA	Unassigned	NA
Rat_13_NODE_1413_length_1298_cov_2.757039	Unassigned	100	Unassigned	100
Rat_13_NODE_143_length_9371_cov_9.149420	Caudovirales	100	Siphoviridae	76.9230769230769
Rat_13_NODE_1489_length_1253_cov_2.400668	Unassigned	100	Unassigned	100
Rat_13_NODE_1518_length_1239_cov_4.256757	Unassigned	100	Unassigned	100
Rat_13_NODE_1550_length_1220_cov_2.363948	Unassigned	100	Unassigned	100
Rat_13_NODE_1554_length_1218_cov_4.531384	Unassigned	100	Unassigned	100
Rat_13_NODE_1577_length_1210_cov_3.187013	Unassigned	100	Unassigned	100
Rat_13_NODE_1582_length_1209_cov_3.481802	Unassigned	100	Unassigned	100
Rat_13_NODE_1592_length_1203_cov_3.273519	Caudovirales	100	Myoviridae	100
Rat_13_NODE_1609_length_1198_cov_2.707787	Unassigned	100	Unassigned	100
Rat_13_NODE_1616_length_1197_cov_2.401926	Unassigned	100	Unassigned	100
Rat_13_NODE_1624_length_1191_cov_3.120599	Caudovirales	100	Siphoviridae	100
Rat_13_NODE_1652_length_1173_cov_2.754919	Unassigned	100	Unassigned	100
Rat_13_NODE_1695_length_1151_cov_3.145073	Unassigned	100	Unassigned	100
Rat_13_NODE_1696_length_1150_cov_3.047489	Unassigned	100	Unassigned	100
Rat_13_NODE_170_length_7076_cov_5.573280	Caudovirales	100	Siphoviridae	80
Rat_13_NODE_1713_length_1144_cov_3.685950	Unassigned	100	Unassigned	100
Rat_13_NODE_1724_length_1138_cov_2.585411	Unassigned	100	Unassigned	100
Rat_13_NODE_1726_length_1138_cov_2.481071	Unassigned	100	Unassigned	100
Rat_13_NODE_1735_length_1134_cov_3.222428	Caudovirales	100	Siphoviridae	100
Rat_13_NODE_1741_length_1132_cov_2.831941	Unassigned	100	Unassigned	100
Rat_13_NODE_175_length_6860_cov_4.234093	Caudovirales	100	Siphoviridae	50
Rat_13_NODE_1791_length_1113_cov_2.812854	Unassigned	100	Unassigned	100
Rat_13_NODE_180_length_6738_cov_3.601826	Caudovirales	100	Siphoviridae	100
Rat_13_NODE_1808_length_1107_cov_2.636882	Unassigned	100	Unassigned	100
Rat_13_NODE_185_length_6572_cov_3.844560	Caudovirales	100	Unassigned	100
Rat_13_NODE_1901_length_1073_cov_3.530452	Unassigned	100	Unassigned	100
Rat_13_NODE_1914_length_1069_cov_3.132150	Caudovirales	100	Siphoviridae	100
Rat_13_NODE_1924_length_1065_cov_1.689109	Unassigned	100	Unassigned	100
Rat_13_NODE_198_length_6208_cov_5.493418	Unassigned	100	Unassigned	100
Rat_13_NODE_1990_length_1046_cov_2.879919	Unassigned	100	Unassigned	100
Rat_13_NODE_2032_length_1030_cov_2.973333	Unassigned	NA	Unassigned	NA
Rat_13_NODE_2036_length_1029_cov_3.845996	Unassigned	100	Unassigned	100
Rat_13_NODE_2037_length_1029_cov_1.860370	Unassigned	100	Unassigned	100
Rat_13_NODE_2064_length_1018_cov_2.199377	Unassigned	100	Unassigned	100
Rat_13_NODE_2066_length_1017_cov_2.654886	Unassigned	100	Unassigned	100
Rat_13_NODE_2068_length_1016_cov_3.529657	Unassigned	100	Unassigned	100
Rat_13_NODE_2094_length_1010_cov_1.450262	Unassigned	100	Unassigned	100
Rat_13_NODE_2101_length_1006_cov_3.785489	Caudovirales	100	Myoviridae	100
Rat_13_NODE_220_length_5660_cov_6.103836	Unassigned	100	Unassigned	100
Rat_13_NODE_233_length_5424_cov_3.674241	Caudovirales	100	Myoviridae	100
Rat_13_NODE_28_length_32113_cov_8.787978	Caudovirales	100	Siphoviridae	57.1428571428571
Rat_13_NODE_286_length_4169_cov_15.377491	Caudovirales	100	Siphoviridae	100
Rat_13_NODE_34_length_30928_cov_4.790302	Caudovirales	100	Siphoviridae	55.5555555555556
Rat_13_NODE_390_length_3129_cov_2.573845	Unassigned	100	Unassigned	100
Rat_13_NODE_40_length_29910_cov_15.490471	Caudovirales	100	Siphoviridae	100
Rat_13_NODE_402_length_3074_cov_2.625704	Unassigned	100	Unassigned	100
Rat_13_NODE_414_length_2984_cov_2.720382	Unassigned	100	Unassigned	100
Rat_13_NODE_452_length_2773_cov_2.437086	Unassigned	NA	Unassigned	NA
Rat_13_NODE_497_length_2564_cov_3.764448	Caudovirales	100	Unassigned	NA
Rat_13_NODE_503_length_2542_cov_3.259751	Caudovirales	100	Myoviridae	50
Rat_13_NODE_518_length_2451_cov_3.820534	Caudovirales	100	Siphoviridae	100
Rat_13_NODE_528_length_2431_cov_3.546296	Unassigned	100	Unassigned	100
Rat_13_NODE_540_length_2391_cov_2.739726	Unassigned	100	Unassigned	100
Rat_13_NODE_598_length_2190_cov_4.145667	Unassigned	100	Unassigned	100
Rat_13_NODE_62_length_21486_cov_6.032943	Caudovirales	100	Siphoviridae	100
Rat_13_NODE_664_length_2046_cov_3.330989	Unassigned	100	Unassigned	100
Rat_13_NODE_671_length_2032_cov_3.333839	Unassigned	100	Unassigned	100
Rat_13_NODE_679_length_2011_cov_3.378834	Unassigned	100	Unassigned	100
Rat_13_NODE_696_length_1977_cov_2.612903	Unassigned	100	Unassigned	100
Rat_13_NODE_700_length_1970_cov_2.665796	Unassigned	100	Unassigned	100
Rat_13_NODE_717_length_1940_cov_2.847215	Unassigned	100	Unassigned	100
Rat_13_NODE_744_length_1906_cov_2.949757	Unassigned	100	Unassigned	100
Rat_13_NODE_749_length_1897_cov_2.299131	Unassigned	NA	Unassigned	NA
Rat_13_NODE_8_length_58403_cov_20.849918	Caudovirales	100	Siphoviridae	90.625
Rat_13_NODE_826_length_1785_cov_3.149711	Unassigned	100	Unassigned	100
Rat_13_NODE_884_length_1718_cov_2.173181	Unassigned	100	Unassigned	100
Rat_13_NODE_904_length_1695_cov_2.999390	Unassigned	100	Unassigned	100
Rat_13_NODE_925_length_1661_cov_2.000000	Unassigned	100	Unassigned	100
Rat_13_NODE_933_length_1656_cov_3.108682	Unassigned	100	Unassigned	100
Rat_13_NODE_96_length_14358_cov_7.914424	Caudovirales	100	Siphoviridae	87.5
Rat_13_NODE_973_length_1613_cov_2.862644	Caudovirales	100	Unassigned	NA
Rat_13_NODE_984_length_1601_cov_3.188228	Unassigned	100	Unassigned	100
Rat_13_NODE_99_length_14081_cov_6.305005	Caudovirales	100	Myoviridae	50
Rat_13_NODE_991_length_1594_cov_2.648473	Unassigned	100	Unassigned	100
Rat_14_NODE_101_length_18952_cov_20.929248	Caudovirales	100	Siphoviridae	100
Rat_14_NODE_1045_length_1638_cov_2.460518	Unassigned	100	Unassigned	100
Rat_14_NODE_1061_length_1622_cov_2.530313	Caudovirales	100	Myoviridae	100
Rat_14_NODE_1082_length_1593_cov_2.780884	Caudovirales	100	Unassigned	NA
Rat_14_NODE_1085_length_1592_cov_2.577749	Unassigned	100	Unassigned	100
Rat_14_NODE_1131_length_1540_cov_2.964983	Unassigned	100	Unassigned	100
Rat_14_NODE_1133_length_1539_cov_2.100404	Unassigned	100	Unassigned	100
Rat_14_NODE_1164_length_1516_cov_4.931554	Caudovirales	100	Siphoviridae	100
Rat_14_NODE_1205_length_1490_cov_3.307317	Unassigned	100	Unassigned	100
Rat_14_NODE_1209_length_1481_cov_2.521739	Unassigned	100	Unassigned	100
Rat_14_NODE_1229_length_1468_cov_3.090587	Unassigned	100	Unassigned	100
Rat_14_NODE_1276_length_1437_cov_4.493488	Caudovirales	100	Siphoviridae	100
Rat_14_NODE_1281_length_1435_cov_2.999275	Unassigned	100	Unassigned	100
Rat_14_NODE_1283_length_1431_cov_6.297238	Caudovirales	100	Siphoviridae	100
Rat_14_NODE_1309_length_1413_cov_3.394698	Unassigned	100	Unassigned	100
Rat_14_NODE_132_length_14657_cov_10.564786	Caudovirales	100	Siphoviridae	92.8571428571429
Rat_14_NODE_1339_length_1394_cov_2.331591	Unassigned	100	Unassigned	100
Rat_14_NODE_1355_length_1386_cov_2.688956	Caudovirales	100	Unassigned	NA
Rat_14_NODE_136_length_14363_cov_65.464495	Caudovirales	42.8571428571429	Podoviridae	33.3333333333333
Rat_14_NODE_14_length_55556_cov_13.310607	Caudovirales	50	Myoviridae	40
Rat_14_NODE_1469_length_1320_cov_7.652174	Unassigned	100	Unassigned	100
Rat_14_NODE_1489_length_1309_cov_1.737640	Unassigned	100	Unassigned	100
Rat_14_NODE_1496_length_1301_cov_3.757624	Unassigned	100	Unassigned	100
Rat_14_NODE_1550_length_1269_cov_2.340198	Unassigned	100	Unassigned	100
Rat_14_NODE_1559_length_1266_cov_3.009083	Unassigned	100	Unassigned	100
Rat_14_NODE_1565_length_1262_cov_3.942005	Caudovirales	100	Siphoviridae	100
Rat_14_NODE_1608_length_1246_cov_2.720403	Unassigned	100	Unassigned	100
Rat_14_NODE_1632_length_1228_cov_5.179881	Unassigned	100	Unassigned	100
Rat_14_NODE_1676_length_1205_cov_2.937391	Caudovirales	100	Siphoviridae	100
Rat_14_NODE_168_length_11037_cov_13.539155	Caudovirales	100	Myoviridae	50
Rat_14_NODE_1722_length_1178_cov_2.392698	Unassigned	100	Unassigned	100
Rat_14_NODE_1732_length_1174_cov_2.123324	Unassigned	100	Unassigned	100
Rat_14_NODE_1747_length_1169_cov_2.026930	Unassigned	100	Unassigned	100
Rat_14_NODE_1758_length_1165_cov_2.363964	Caudovirales	100	Unassigned	NA
Rat_14_NODE_1912_length_1102_cov_2.065903	Unassigned	NA	Unassigned	NA
Rat_14_NODE_20_length_48385_cov_12.098800	Caudovirales	50	Siphoviridae	57.1428571428571
Rat_14_NODE_2017_length_1069_cov_3.114398	Unassigned	100	Unassigned	100
Rat_14_NODE_2033_length_1064_cov_3.102081	Unassigned	100	Unassigned	100
Rat_14_NODE_2054_length_1059_cov_1.839641	Unassigned	100	Unassigned	100
Rat_14_NODE_2062_length_1057_cov_1.805389	Unassigned	100	Unassigned	100
Rat_14_NODE_21_length_45580_cov_15.259044	Caudovirales	44.4444444444444	Myoviridae	33.3333333333333
Rat_14_NODE_2120_length_1038_cov_1.633774	Caudovirales	100	Siphoviridae	100
Rat_14_NODE_2136_length_1035_cov_1.961224	Unassigned	100	Unassigned	100
Rat_14_NODE_2146_length_1033_cov_1.852761	Unassigned	100	Unassigned	100
Rat_14_NODE_2215_length_1015_cov_2.012500	Unassigned	100	Unassigned	100
Rat_14_NODE_222_length_7656_cov_5.028154	Caudovirales	100	Siphoviridae	100
Rat_14_NODE_227_length_7464_cov_7.213389	Unassigned	100	Unassigned	100
Rat_14_NODE_26_length_42032_cov_13.435834	no_order_Phycodnaviridae	50	Phycodnaviridae	40
Rat_14_NODE_278_length_6105_cov_6.703140	Caudovirales	100	Siphoviridae	100
Rat_14_NODE_34_length_38728_cov_12.867737	Caudovirales	50	Myoviridae	40
Rat_14_NODE_340_length_5060_cov_4.628571	Caudovirales	100	Siphoviridae	100
Rat_14_NODE_347_length_4943_cov_29.503478	Caudovirales	100	Unassigned	NA
Rat_14_NODE_358_length_4756_cov_3.419272	Caudovirales	100	Myoviridae	100
Rat_14_NODE_392_length_4224_cov_5.391461	Caudovirales	100	Siphoviridae	100
Rat_14_NODE_4_length_90964_cov_9.131417	Caudovirales	45.4545454545455	Siphoviridae	71.4285714285714
Rat_14_NODE_407_length_4089_cov_2.993803	Caudovirales	100	Siphoviridae	100
Rat_14_NODE_412_length_4032_cov_4.257481	Caudovirales	100	Siphoviridae	100
Rat_14_NODE_431_length_3787_cov_3.373526	Caudovirales	100	Siphoviridae	100
Rat_14_NODE_45_length_36136_cov_12.812921	Caudovirales	40	Unassigned	25
Rat_14_NODE_453_length_3639_cov_3.945871	Caudovirales	100	Siphoviridae	100
Rat_14_NODE_47_length_34702_cov_9.851704	Caudovirales	100	Myoviridae	50
Rat_14_NODE_476_length_3427_cov_2.717378	Unassigned	100	Unassigned	100
Rat_14_NODE_48_length_34314_cov_15.731633	Caudovirales	47.3684210526316	Siphoviridae	41.1764705882353
Rat_14_NODE_502_length_3251_cov_3.334481	Unassigned	100	Unassigned	100
Rat_14_NODE_556_length_2900_cov_3.311072	Caudovirales	100	Siphoviridae	66.6666666666667
Rat_14_NODE_601_length_2627_cov_4.516719	Unassigned	100	Unassigned	100
Rat_14_NODE_605_length_2610_cov_22.209785	Unassigned	100	Unassigned	100
Rat_14_NODE_615_length_2570_cov_2.972167	Caudovirales	100	Siphoviridae	100
Rat_14_NODE_633_length_2524_cov_4.056703	Caudovirales	100	Siphoviridae	100
Rat_14_NODE_701_length_2279_cov_3.033273	Caudovirales	100	Siphoviridae	100
Rat_14_NODE_716_length_2214_cov_4.794349	Unassigned	100	Unassigned	100
Rat_14_NODE_768_length_2093_cov_2.773307	Unassigned	100	Unassigned	100
Rat_14_NODE_778_length_2068_cov_4.546945	Caudovirales	100	Siphoviridae	100
Rat_14_NODE_78_length_23568_cov_11.409518	Caudovirales	44.4444444444444	Myoviridae	44.4444444444444
Rat_14_NODE_819_length_1974_cov_4.017718	Caudovirales	100	Unassigned	NA
Rat_14_NODE_839_length_1935_cov_2.161170	Unassigned	100	Unassigned	100
Rat_14_NODE_844_length_1918_cov_2.983360	Caudovirales	100	Siphoviridae	100
Rat_14_NODE_881_length_1857_cov_2.170366	Caudovirales	100	Siphoviridae	100
Rat_14_NODE_91_length_20813_cov_13.184604	Unassigned	100	Unassigned	100
Rat_14_NODE_921_length_1790_cov_4.802882	Unassigned	100	Unassigned	100
Rat_14_NODE_935_length_1766_cov_1.888369	Unassigned	100	Unassigned	100
Rat_14_NODE_940_length_1763_cov_3.959602	Caudovirales	100	Siphoviridae	100
Rat_14_NODE_97_length_19639_cov_13.490911	Unassigned	NA	Unassigned	NA
Rat_14_NODE_972_length_1717_cov_4.745487	Unassigned	100	Unassigned	100
Rat_14_NODE_998_length_1685_cov_3.022086	Unassigned	100	Unassigned	100
Rat_15_NODE_1_length_117360_cov_11.330463	Caudovirales	50	Myoviridae	48.780487804878
Rat_15_NODE_1033_length_1886_cov_3.073184	Unassigned	100	Unassigned	100
Rat_15_NODE_1036_length_1882_cov_3.313082	Caudovirales	100	Unassigned	NA
Rat_15_NODE_1061_length_1849_cov_2.290412	Caudovirales	100	Unassigned	NA
Rat_15_NODE_1090_length_1810_cov_2.831339	Unassigned	100	Unassigned	100
Rat_15_NODE_1113_length_1777_cov_2.063879	Caudovirales	100	Siphoviridae	100
Rat_15_NODE_1119_length_1773_cov_2.792782	Unassigned	100	Unassigned	100
Rat_15_NODE_1134_length_1753_cov_2.940518	Unassigned	100	Unassigned	100
Rat_15_NODE_1136_length_1750_cov_2.859587	Unassigned	100	Unassigned	100
Rat_15_NODE_1138_length_1748_cov_2.931483	Caudovirales	100	Unassigned	NA
Rat_15_NODE_1155_length_1733_cov_3.713349	Unassigned	100	Unassigned	100
Rat_15_NODE_1172_length_1700_cov_3.148936	Unassigned	100	Unassigned	100
Rat_15_NODE_1227_length_1625_cov_3.093631	Unassigned	100	Unassigned	100
Rat_15_NODE_1256_length_1589_cov_5.115385	Unassigned	100	Unassigned	100
Rat_15_NODE_1292_length_1558_cov_2.721224	Unassigned	100	Unassigned	100
Rat_15_NODE_130_length_9020_cov_5.596319	Caudovirales	100	Siphoviridae	100
Rat_15_NODE_1356_length_1511_cov_4.677198	Unassigned	100	Unassigned	100
Rat_15_NODE_1384_length_1478_cov_4.342937	Unassigned	100	Unassigned	100
Rat_15_NODE_1451_length_1427_cov_3.217201	Unassigned	100	Unassigned	100
Rat_15_NODE_1469_length_1416_cov_2.835415	Unassigned	100	Unassigned	100
Rat_15_NODE_1479_length_1408_cov_2.249076	Unassigned	100	Unassigned	100
Rat_15_NODE_1482_length_1405_cov_3.059259	Caudovirales	100	Unassigned	NA
Rat_15_NODE_1495_length_1395_cov_2.799254	Unassigned	100	Unassigned	100
Rat_15_NODE_1541_length_1360_cov_2.006897	Unassigned	100	Unassigned	100
Rat_15_NODE_1648_length_1296_cov_2.448026	Unassigned	100	Unassigned	100
Rat_15_NODE_1657_length_1291_cov_3.284790	Unassigned	100	Unassigned	100
Rat_15_NODE_1678_length_1279_cov_4.332516	Caudovirales	100	Siphoviridae	100
Rat_15_NODE_1705_length_1259_cov_2.645349	Unassigned	100	Unassigned	100
Rat_15_NODE_1706_length_1259_cov_2.181063	Unassigned	100	Unassigned	100
Rat_15_NODE_1754_length_1230_cov_2.230638	Caudovirales	100	Siphoviridae	100
Rat_15_NODE_1841_length_1183_cov_2.848404	Unassigned	100	Unassigned	100
Rat_15_NODE_1872_length_1171_cov_1.444444	Unassigned	100	Unassigned	100
Rat_15_NODE_1940_length_1141_cov_2.823204	Unassigned	100	Unassigned	100
Rat_15_NODE_1954_length_1135_cov_3.280556	Unassigned	100	Unassigned	100
Rat_15_NODE_2033_length_1107_cov_2.928707	Unassigned	100	Unassigned	100
Rat_15_NODE_210_length_6772_cov_6.781748	Caudovirales	100	Myoviridae	50
Rat_15_NODE_2108_length_1075_cov_3.384314	Unassigned	100	Unassigned	100
Rat_15_NODE_2138_length_1064_cov_1.817641	Unassigned	100	Unassigned	100
Rat_15_NODE_2139_length_1063_cov_3.283730	Unassigned	100	Unassigned	100
Rat_15_NODE_216_length_6660_cov_4.990159	Unassigned	NA	Unassigned	NA
Rat_15_NODE_2230_length_1035_cov_3.143878	Unassigned	100	Unassigned	100
Rat_15_NODE_2254_length_1028_cov_3.650565	Caudovirales	100	Unassigned	NA
Rat_15_NODE_2256_length_1027_cov_2.690329	Unassigned	100	Unassigned	100
Rat_15_NODE_2285_length_1019_cov_3.103734	Caudovirales	100	Siphoviridae	100
Rat_15_NODE_2312_length_1011_cov_3.083682	Unassigned	100	Unassigned	100
Rat_15_NODE_243_length_5942_cov_5.150841	Unassigned	100	Unassigned	100
Rat_15_NODE_247_length_5908_cov_4.819751	Caudovirales	100	Myoviridae	100
Rat_15_NODE_249_length_5875_cov_3.321134	Caudovirales	100	Siphoviridae	75
Rat_15_NODE_298_length_4921_cov_3.597000	Caudovirales	100	Siphoviridae	100
Rat_15_NODE_332_length_4533_cov_3.330951	Caudovirales	100	Siphoviridae	100
Rat_15_NODE_341_length_4460_cov_2.834960	Unassigned	100	Unassigned	100
Rat_15_NODE_345_length_4440_cov_4.672064	Caudovirales	100	Siphoviridae	66.6666666666667
Rat_15_NODE_379_length_4184_cov_3.117220	Caudovirales	100	Siphoviridae	75
Rat_15_NODE_394_length_4038_cov_5.545318	Caudovirales	100	Siphoviridae	100
Rat_15_NODE_4_length_64874_cov_60.452861	Caudovirales	50	Siphoviridae	64.2857142857143
Rat_15_NODE_424_length_3804_cov_3.877834	Caudovirales	100	Siphoviridae	100
Rat_15_NODE_431_length_3723_cov_3.729553	Unassigned	100	Unassigned	100
Rat_15_NODE_434_length_3713_cov_6.011482	Caudovirales	100	Myoviridae	50
Rat_15_NODE_453_length_3566_cov_3.597266	Caudovirales	100	Unassigned	NA
Rat_15_NODE_454_length_3562_cov_4.123182	Unassigned	100	Unassigned	100
Rat_15_NODE_49_length_14888_cov_3.549990	Caudovirales	100	Myoviridae	50
Rat_15_NODE_493_length_3348_cov_4.022472	Caudovirales	100	Siphoviridae	100
Rat_15_NODE_505_length_3296_cov_11.407282	Unassigned	100	Unassigned	100
Rat_15_NODE_534_length_3143_cov_3.930376	Caudovirales	100	Unassigned	100
Rat_15_NODE_550_length_3068_cov_3.695320	Unassigned	100	Unassigned	100
Rat_15_NODE_589_length_2859_cov_3.621255	Caudovirales	100	Myoviridae	100
Rat_15_NODE_62_length_13373_cov_5.446764	Caudovirales	100	Unassigned	NA
Rat_15_NODE_634_length_2701_cov_4.150038	Unassigned	100	Unassigned	100
Rat_15_NODE_655_length_2628_cov_3.729499	Caudovirales	100	Siphoviridae	100
Rat_15_NODE_656_length_2626_cov_3.757682	Unassigned	100	Unassigned	100
Rat_15_NODE_668_length_2586_cov_3.433030	Unassigned	100	Unassigned	100
Rat_15_NODE_741_length_2394_cov_3.817871	Unassigned	100	Unassigned	100
Rat_15_NODE_746_length_2381_cov_3.854686	Caudovirales	100	Siphoviridae	66.6666666666667
Rat_15_NODE_754_length_2359_cov_3.280816	Caudovirales	100	Myoviridae	50
Rat_15_NODE_823_length_2221_cov_9.418744	Caudovirales	100	Myoviridae	100
Rat_15_NODE_869_length_2149_cov_2.737345	Unassigned	100	Unassigned	100
Rat_15_NODE_886_length_2114_cov_3.472559	Unassigned	100	Unassigned	100
Rat_15_NODE_96_length_10603_cov_5.257300	Caudovirales	100	Siphoviridae	75
Rat_15_NODE_971_length_1990_cov_3.804134	Unassigned	100	Unassigned	100
Rat_16_NODE_100_length_7640_cov_4.505208	Caudovirales	100	Siphoviridae	60
Rat_16_NODE_1125_length_1538_cov_3.701955	Unassigned	100	Unassigned	100
Rat_16_NODE_117_length_6935_cov_3.729797	Caudovirales	100	Siphoviridae	100
Rat_16_NODE_1177_length_1484_cov_4.012596	Unassigned	100	Unassigned	100
Rat_16_NODE_119_length_6880_cov_4.476337	Caudovirales	100	Siphoviridae	100
Rat_16_NODE_1196_length_1472_cov_2.258292	Unassigned	100	Unassigned	100
Rat_16_NODE_1209_length_1459_cov_2.376781	Unassigned	100	Unassigned	100
Rat_16_NODE_1235_length_1433_cov_2.828012	Unassigned	100	Unassigned	100
Rat_16_NODE_1315_length_1377_cov_2.757943	Caudovirales	100	Siphoviridae	100
Rat_16_NODE_1339_length_1358_cov_3.576362	Caudovirales	100	Siphoviridae	100
Rat_16_NODE_1374_length_1331_cov_3.242163	Unassigned	100	Unassigned	100
Rat_16_NODE_142_length_5939_cov_5.147519	Caudovirales	100	Siphoviridae	100
Rat_16_NODE_159_length_5640_cov_9.726947	Unassigned	100	Unassigned	100
Rat_16_NODE_1612_length_1205_cov_2.644348	Caudovirales	100	Unassigned	NA
Rat_16_NODE_1629_length_1198_cov_2.438320	Unassigned	100	Unassigned	100
Rat_16_NODE_1711_length_1158_cov_3.502267	Unassigned	100	Unassigned	100
Rat_16_NODE_1842_length_1088_cov_2.287512	Unassigned	100	Unassigned	100
Rat_16_NODE_2030_length_1023_cov_2.926653	Unassigned	100	Unassigned	100
Rat_16_NODE_2084_length_1004_cov_2.109589	Caudovirales	100	Siphoviridae	100
Rat_16_NODE_223_length_4560_cov_4.497225	Caudovirales	100	Siphoviridae	100
Rat_16_NODE_283_length_3863_cov_2.369748	Unassigned	100	Unassigned	100
Rat_16_NODE_343_length_3333_cov_3.457901	Caudovirales	50	Siphoviridae	66.6666666666667
Rat_16_NODE_393_length_3058_cov_5.115218	Caudovirales	100	Myoviridae	100
Rat_16_NODE_47_length_12369_cov_6.125629	Caudovirales	100	Siphoviridae	71.4285714285714
Rat_16_NODE_590_length_2359_cov_3.096354	Caudovirales	100	Siphoviridae	75
Rat_16_NODE_8_length_45439_cov_11.608805	Caudovirales	100	Myoviridae	43.4782608695652
Rat_16_NODE_81_length_8713_cov_4.942250	Caudovirales	100	Unassigned	NA
Rat_16_NODE_910_length_1790_cov_3.861095	Unassigned	100	Unassigned	100
Rat_16_NODE_933_length_1766_cov_3.734658	Unassigned	100	Unassigned	100
Rat_16_NODE_969_length_1715_cov_2.263855	Unassigned	100	Unassigned	100
Rat_16_NODE_979_length_1704_cov_2.913887	Unassigned	100	Unassigned	100
Rat_17_NODE_1004_length_2231_cov_11.809283	Unassigned	100	Unassigned	100
Rat_17_NODE_102_length_15141_cov_53.223320	Unassigned	NA	Unassigned	NA
Rat_17_NODE_1021_length_2206_cov_16.407717	Unassigned	100	Unassigned	100
Rat_17_NODE_1039_length_2173_cov_1.844665	Caudovirales	100	Unassigned	NA
Rat_17_NODE_1100_length_2048_cov_2.143001	Unassigned	100	Unassigned	100
Rat_17_NODE_1125_length_2000_cov_35.832905	Unassigned	100	Unassigned	100
Rat_17_NODE_1127_length_1999_cov_29.456276	Unassigned	100	Unassigned	100
Rat_17_NODE_1232_length_1858_cov_2.394343	Caudovirales	100	Myoviridae	100
Rat_17_NODE_1239_length_1844_cov_2.747904	Caudovirales	100	Siphoviridae	100
Rat_17_NODE_1241_length_1841_cov_2.480963	Unassigned	100	Unassigned	100
Rat_17_NODE_1274_length_1802_cov_5.349742	Unassigned	100	Unassigned	100
Rat_17_NODE_132_length_11514_cov_7.410245	Caudovirales	100	Myoviridae	50
Rat_17_NODE_1320_length_1752_cov_1.857985	Unassigned	100	Unassigned	100
Rat_17_NODE_1322_length_1751_cov_3.163325	Caudovirales	100	Unassigned	NA
Rat_17_NODE_135_length_11242_cov_4.336462	Caudovirales	100	Siphoviridae	100
Rat_17_NODE_1395_length_1664_cov_2.047234	Unassigned	100	Unassigned	100
Rat_17_NODE_1413_length_1647_cov_2.851759	Caudovirales	100	Unassigned	NA
Rat_17_NODE_1455_length_1601_cov_2.668823	Caudovirales	100	Unassigned	NA
Rat_17_NODE_148_length_10588_cov_10.095699	Caudovirales	100	Siphoviridae	71.4285714285714
Rat_17_NODE_1523_length_1518_cov_3.777170	Unassigned	100	Unassigned	100
Rat_17_NODE_1525_length_1516_cov_23.013689	Unassigned	100	Unassigned	100
Rat_17_NODE_161_length_9838_cov_8.965246	Caudovirales	100	Siphoviridae	60
Rat_17_NODE_1725_length_1353_cov_10.684900	Unassigned	100	Unassigned	100
Rat_17_NODE_1747_length_1335_cov_2.176562	Unassigned	100	Unassigned	100
Rat_17_NODE_1769_length_1318_cov_3.790974	Caudovirales	100	Siphoviridae	100
Rat_17_NODE_1835_length_1272_cov_1.792933	Unassigned	100	Unassigned	100
Rat_17_NODE_189_length_8813_cov_4.854761	Unassigned	100	Unassigned	100
Rat_17_NODE_1899_length_1224_cov_2.267750	Unassigned	100	Unassigned	100
Rat_17_NODE_19_length_36158_cov_15.753926	Caudovirales	100	Siphoviridae	94.1176470588235
Rat_17_NODE_1946_length_1185_cov_1.957522	Unassigned	100	Unassigned	100
Rat_17_NODE_195_length_8768_cov_22.699644	Unassigned	100	Unassigned	100
Rat_17_NODE_2035_length_1135_cov_1.900000	Unassigned	100	Unassigned	100
Rat_17_NODE_2068_length_1120_cov_1.609390	Unassigned	100	Unassigned	100
Rat_17_NODE_212_length_8110_cov_4.450279	Caudovirales	100	Unassigned	NA
Rat_17_NODE_2147_length_1086_cov_2.514064	Unassigned	100	Unassigned	100
Rat_17_NODE_2148_length_1086_cov_2.411251	Unassigned	100	Unassigned	100
Rat_17_NODE_2166_length_1075_cov_2.559804	Unassigned	100	Unassigned	100
Rat_17_NODE_2179_length_1069_cov_1.543393	Unassigned	100	Unassigned	100
Rat_17_NODE_2198_length_1061_cov_2.703777	Unassigned	100	Unassigned	100
Rat_17_NODE_2203_length_1059_cov_1.773904	Unassigned	100	Unassigned	100
Rat_17_NODE_221_length_7830_cov_12.056077	Caudovirales	100	Siphoviridae	83.3333333333333
Rat_17_NODE_2212_length_1055_cov_1.501000	Unassigned	100	Unassigned	100
Rat_17_NODE_227_length_7651_cov_4.675224	Caudovirales	100	Siphoviridae	80
Rat_17_NODE_2338_length_1009_cov_2.024109	Unassigned	100	Unassigned	100
Rat_17_NODE_24_length_33754_cov_12.587287	Caudovirales	100	Siphoviridae	71.4285714285714
Rat_17_NODE_247_length_7213_cov_10.635373	Caudovirales	100	Siphoviridae	100
Rat_17_NODE_253_length_7050_cov_5.848034	Caudovirales	100	Siphoviridae	100
Rat_17_NODE_260_length_6897_cov_5.775943	Caudovirales	100	Unassigned	NA
Rat_17_NODE_290_length_6206_cov_5.433263	Caudovirales	100	Siphoviridae	75
Rat_17_NODE_293_length_6168_cov_4.470964	Unassigned	100	Unassigned	100
Rat_17_NODE_306_length_5987_cov_16.380479	Caudovirales	100	Myoviridae	50
Rat_17_NODE_34_length_29727_cov_9.851948	Caudovirales	50	Siphoviridae	62.5
Rat_17_NODE_351_length_5305_cov_6.828762	Unassigned	100	Unassigned	100
Rat_17_NODE_36_length_28638_cov_8.743064	Caudovirales	100	Siphoviridae	54.5454545454545
Rat_17_NODE_360_length_5256_cov_7.106903	Caudovirales	100	Siphoviridae	66.6666666666667
Rat_17_NODE_380_length_5069_cov_4.377343	Unassigned	100	Unassigned	100
Rat_17_NODE_4_length_108830_cov_10.208348	Caudovirales	50	Siphoviridae	65
Rat_17_NODE_46_length_24489_cov_10.084964	Caudovirales	50	Siphoviridae	57.1428571428571
Rat_17_NODE_514_length_3993_cov_4.925851	Unassigned	100	Unassigned	100
Rat_17_NODE_565_length_3679_cov_11.044150	Unassigned	100	Unassigned	100
Rat_17_NODE_579_length_3605_cov_11.307606	Caudovirales	100	Siphoviridae	100
Rat_17_NODE_603_length_3475_cov_3.833918	Unassigned	100	Unassigned	100
Rat_17_NODE_619_length_3401_cov_3.820383	Caudovirales	100	Siphoviridae	100
Rat_17_NODE_657_length_3222_cov_4.403852	Caudovirales	100	Unassigned	NA
Rat_17_NODE_659_length_3220_cov_5.620537	Unassigned	100	Unassigned	100
Rat_17_NODE_762_length_2859_cov_3.333809	Unassigned	100	Unassigned	100
Rat_17_NODE_792_length_2778_cov_2.643775	Unassigned	100	Unassigned	100
Rat_17_NODE_803_length_2753_cov_5.205337	Unassigned	100	Unassigned	100
Rat_17_NODE_824_length_2668_cov_47.032912	Unassigned	100	Unassigned	100
Rat_17_NODE_838_length_2627_cov_9.721617	Caudovirales	100	Unassigned	NA
Rat_17_NODE_85_length_16617_cov_207.174979	Unassigned	100	Unassigned	100
Rat_17_NODE_980_length_2279_cov_2.700090	Caudovirales	100	Siphoviridae	100
Rat_17_NODE_988_length_2264_cov_4.550928	Unassigned	100	Unassigned	100
Rat_17_NODE_992_length_2251_cov_3.336066	Unassigned	100	Unassigned	100
Rat_18_NODE_1056_length_2436_cov_3.166737	Unassigned	100	Unassigned	100
Rat_18_NODE_1073_length_2408_cov_2.406715	Unassigned	100	Unassigned	100
Rat_18_NODE_1079_length_2397_cov_30.798890	Unassigned	100	Unassigned	100
Rat_18_NODE_1098_length_2366_cov_6.842492	Unassigned	100	Unassigned	100
Rat_18_NODE_1133_length_2321_cov_3.991615	Unassigned	100	Unassigned	100
Rat_18_NODE_1171_length_2270_cov_3.422122	Unassigned	100	Unassigned	100
Rat_18_NODE_1173_length_2270_cov_2.609029	Unassigned	100	Unassigned	100
Rat_18_NODE_1196_length_2228_cov_3.173493	Unassigned	100	Unassigned	100
Rat_18_NODE_1232_length_2171_cov_3.152647	Caudovirales	100	Unassigned	NA
Rat_18_NODE_1270_length_2132_cov_5.187289	Unassigned	100	Unassigned	100
Rat_18_NODE_1288_length_2108_cov_3.719435	Caudovirales	100	Myoviridae	100
Rat_18_NODE_1307_length_2089_cov_3.805801	Caudovirales	100	Siphoviridae	100
Rat_18_NODE_1309_length_2089_cov_2.659292	Caudovirales	100	Siphoviridae	100
Rat_18_NODE_1369_length_2019_cov_2.942974	Unassigned	100	Unassigned	100
Rat_18_NODE_1370_length_2018_cov_21.995925	Caudovirales	100	Siphoviridae	100
Rat_18_NODE_1384_length_1997_cov_3.094233	Unassigned	100	Unassigned	100
Rat_18_NODE_1404_length_1975_cov_2.925000	Unassigned	NA	Unassigned	NA
Rat_18_NODE_1417_length_1959_cov_3.148109	Unassigned	100	Unassigned	100
Rat_18_NODE_1436_length_1943_cov_3.282839	Unassigned	100	Unassigned	100
Rat_18_NODE_1450_length_1932_cov_3.671817	Unassigned	100	Unassigned	100
Rat_18_NODE_146_length_11188_cov_164.117219	Caudovirales	100	Podoviridae	100
Rat_18_NODE_15_length_46672_cov_7.706480	Caudovirales	100	Siphoviridae	80
Rat_18_NODE_1512_length_1872_cov_2.314254	Caudovirales	100	Myoviridae	50
Rat_18_NODE_1518_length_1867_cov_2.596578	Unassigned	100	Unassigned	100
Rat_18_NODE_1529_length_1859_cov_9.280488	Unassigned	100	Unassigned	100
Rat_18_NODE_1536_length_1854_cov_2.781545	Unassigned	100	Unassigned	100
Rat_18_NODE_1569_length_1822_cov_2.665535	Unassigned	100	Unassigned	100
Rat_18_NODE_1585_length_1812_cov_14.543540	Unassigned	100	Unassigned	100
Rat_18_NODE_1624_length_1793_cov_2.650173	Unassigned	100	Unassigned	100
Rat_18_NODE_1648_length_1776_cov_2.167926	Unassigned	100	Unassigned	100
Rat_18_NODE_1665_length_1763_cov_3.193794	Unassigned	100	Unassigned	100
Rat_18_NODE_1723_length_1730_cov_3.732537	Unassigned	100	Unassigned	100
Rat_18_NODE_1726_length_1725_cov_2.643114	Unassigned	100	Unassigned	100
Rat_18_NODE_1753_length_1706_cov_3.657783	Unassigned	100	Unassigned	100
Rat_18_NODE_1790_length_1683_cov_3.501229	Caudovirales	100	Siphoviridae	100
Rat_18_NODE_180_length_9832_cov_11.329038	Caudovirales	100	Podoviridae	100
Rat_18_NODE_1809_length_1672_cov_3.312925	Unassigned	100	Unassigned	100
Rat_18_NODE_1833_length_1661_cov_3.240971	Unassigned	100	Unassigned	100
Rat_18_NODE_1855_length_1648_cov_2.798493	Caudovirales	100	Unassigned	NA
Rat_18_NODE_1875_length_1639_cov_4.695076	Unassigned	100	Unassigned	100
Rat_18_NODE_1877_length_1638_cov_2.022110	Unassigned	100	Unassigned	100
Rat_18_NODE_1881_length_1636_cov_2.746996	Unassigned	100	Unassigned	100
Rat_18_NODE_1893_length_1628_cov_2.597584	Unassigned	100	Unassigned	100
Rat_18_NODE_1938_length_1601_cov_3.130660	Unassigned	100	Unassigned	100
Rat_18_NODE_1960_length_1590_cov_2.873616	Unassigned	100	Unassigned	100
Rat_18_NODE_1985_length_1575_cov_4.137500	Unassigned	100	Unassigned	100
Rat_18_NODE_1994_length_1573_cov_2.623188	Unassigned	100	Unassigned	100
Rat_18_NODE_2012_length_1565_cov_3.076159	Caudovirales	100	Unassigned	NA
Rat_18_NODE_2017_length_1563_cov_3.367374	Unassigned	100	Unassigned	100
Rat_18_NODE_2025_length_1558_cov_4.117764	Caudovirales	100	Unassigned	NA
Rat_18_NODE_2047_length_1550_cov_2.433445	Unassigned	100	Unassigned	100
Rat_18_NODE_2050_length_1547_cov_2.698391	Unassigned	100	Unassigned	NA
Rat_18_NODE_2051_length_1547_cov_2.282172	Unassigned	100	Unassigned	100
Rat_18_NODE_2096_length_1525_cov_2.985034	Unassigned	100	Unassigned	100
Rat_18_NODE_21_length_41765_cov_7.350731	Caudovirales	100	Siphoviridae	50
Rat_18_NODE_2101_length_1524_cov_2.812117	Unassigned	100	Unassigned	100
Rat_18_NODE_2109_length_1522_cov_2.615542	Unassigned	100	Unassigned	100
Rat_18_NODE_2131_length_1513_cov_2.653635	Unassigned	100	Unassigned	100
Rat_18_NODE_2137_length_1511_cov_3.050824	Unassigned	100	Unassigned	100
Rat_18_NODE_2139_length_1511_cov_1.769918	Unassigned	100	Unassigned	100
Rat_18_NODE_214_length_8476_cov_24.091319	Unassigned	NA	Unassigned	NA
Rat_18_NODE_2161_length_1502_cov_3.337249	Unassigned	100	Unassigned	100
Rat_18_NODE_2182_length_1492_cov_2.116910	Caudovirales	100	Myoviridae	100
Rat_18_NODE_2206_length_1475_cov_4.454930	Unassigned	100	Unassigned	100
Rat_18_NODE_2226_length_1469_cov_3.035361	Unassigned	100	Unassigned	100
Rat_18_NODE_2227_length_1468_cov_3.324133	Unassigned	100	Unassigned	100
Rat_18_NODE_2252_length_1456_cov_2.876517	Caudovirales	100	Unassigned	NA
Rat_18_NODE_2255_length_1455_cov_3.640000	Unassigned	100	Unassigned	100
Rat_18_NODE_2275_length_1448_cov_3.600144	Unassigned	100	Unassigned	100
Rat_18_NODE_2343_length_1413_cov_3.301178	Unassigned	100	Unassigned	100
Rat_18_NODE_2350_length_1409_cov_3.869276	Caudovirales	100	Siphoviridae	100
Rat_18_NODE_2360_length_1404_cov_2.054114	Unassigned	100	Unassigned	100
Rat_18_NODE_2368_length_1401_cov_4.727340	Unassigned	100	Unassigned	100
Rat_18_NODE_2383_length_1394_cov_2.566841	Unassigned	100	Unassigned	100
Rat_18_NODE_240_length_7813_cov_5.331658	Caudovirales	100	Unassigned	NA
Rat_18_NODE_2451_length_1368_cov_3.507235	Unassigned	100	Unassigned	100
Rat_18_NODE_2457_length_1367_cov_2.111280	Unassigned	100	Unassigned	100
Rat_18_NODE_2487_length_1355_cov_2.567692	Unassigned	100	Unassigned	100
Rat_18_NODE_2488_length_1354_cov_3.488068	Unassigned	100	Unassigned	100
Rat_18_NODE_2534_length_1341_cov_3.689736	Unassigned	100	Unassigned	100
Rat_18_NODE_2539_length_1337_cov_2.939938	Unassigned	100	Unassigned	100
Rat_18_NODE_2602_length_1315_cov_2.723016	Unassigned	100	Unassigned	100
Rat_18_NODE_2622_length_1309_cov_1.849282	Unassigned	100	Unassigned	100
Rat_18_NODE_2626_length_1308_cov_3.025539	Unassigned	100	Unassigned	100
Rat_18_NODE_2634_length_1306_cov_2.804956	Unassigned	100	Unassigned	100
Rat_18_NODE_2641_length_1302_cov_2.974338	Unassigned	100	Unassigned	100
Rat_18_NODE_2652_length_1297_cov_2.528986	Unassigned	100	Unassigned	100
Rat_18_NODE_2710_length_1279_cov_3.399510	Unassigned	100	Unassigned	100
Rat_18_NODE_2740_length_1269_cov_4.377265	Unassigned	100	Unassigned	100
Rat_18_NODE_276_length_6990_cov_5.193079	Caudovirales	100	Unassigned	NA
Rat_18_NODE_2768_length_1260_cov_3.191701	Unassigned	100	Unassigned	100
Rat_18_NODE_2777_length_1258_cov_2.561929	Unassigned	100	Unassigned	100
Rat_18_NODE_2782_length_1256_cov_3.260616	Unassigned	100	Unassigned	100
Rat_18_NODE_2784_length_1255_cov_3.600000	Unassigned	100	Unassigned	100
Rat_18_NODE_2797_length_1250_cov_3.319665	Unassigned	100	Unassigned	100
Rat_18_NODE_283_length_6910_cov_5.085047	Caudovirales	100	Siphoviridae	100
Rat_18_NODE_2876_length_1226_cov_3.423570	Unassigned	100	Unassigned	100
Rat_18_NODE_2889_length_1221_cov_2.566895	Unassigned	100	Unassigned	100
Rat_18_NODE_2898_length_1218_cov_2.901978	Unassigned	100	Unassigned	100
Rat_18_NODE_2924_length_1210_cov_2.710823	Unassigned	100	Unassigned	100
Rat_18_NODE_2947_length_1204_cov_2.833768	no_order_Iridoviridae	100	Iridoviridae	100
Rat_18_NODE_2964_length_1201_cov_2.576789	Caudovirales	100	Myoviridae	100
Rat_18_NODE_2978_length_1197_cov_2.745184	Unassigned	100	Unassigned	100
Rat_18_NODE_2979_length_1197_cov_1.949212	Unassigned	100	Unassigned	100
Rat_18_NODE_2987_length_1195_cov_3.210526	Unassigned	100	Unassigned	100
Rat_18_NODE_2990_length_1195_cov_2.578947	Caudovirales	100	Unassigned	NA
Rat_18_NODE_3007_length_1190_cov_3.801762	Unassigned	100	Unassigned	100
Rat_18_NODE_3015_length_1188_cov_2.578111	Unassigned	100	Unassigned	100
Rat_18_NODE_3023_length_1185_cov_3.144248	Unassigned	100	Unassigned	100
Rat_18_NODE_3058_length_1175_cov_2.594643	Unassigned	100	Unassigned	100
Rat_18_NODE_3064_length_1173_cov_2.796959	Caudovirales	100	Siphoviridae	100
Rat_18_NODE_3076_length_1171_cov_2.134409	Unassigned	100	Unassigned	100
Rat_18_NODE_3093_length_1164_cov_3.546438	Unassigned	100	Unassigned	100
Rat_18_NODE_3109_length_1161_cov_3.335443	Unassigned	100	Unassigned	100
Rat_18_NODE_3114_length_1158_cov_3.060743	Unassigned	100	Unassigned	100
Rat_18_NODE_3116_length_1158_cov_2.483228	Unassigned	100	Unassigned	100
Rat_18_NODE_313_length_6490_cov_5.499301	Caudovirales	100	Siphoviridae	75
Rat_18_NODE_3144_length_1149_cov_3.111517	Unassigned	100	Unassigned	100
Rat_18_NODE_3148_length_1149_cov_2.394881	Unassigned	100	Unassigned	100
Rat_18_NODE_3189_length_1139_cov_2.073801	Unassigned	100	Unassigned	100
Rat_18_NODE_3221_length_1131_cov_2.015799	Unassigned	100	Unassigned	100
Rat_18_NODE_3236_length_1127_cov_3.441231	Unassigned	100	Unassigned	100
Rat_18_NODE_3247_length_1125_cov_2.727103	Unassigned	100	Unassigned	100
Rat_18_NODE_3263_length_1122_cov_2.047798	Unassigned	100	Unassigned	100
Rat_18_NODE_3264_length_1122_cov_1.776007	Unassigned	100	Unassigned	100
Rat_18_NODE_3277_length_1119_cov_3.620301	Unassigned	100	Unassigned	100
Rat_18_NODE_3323_length_1109_cov_2.748577	Unassigned	100	Unassigned	100
Rat_18_NODE_3326_length_1108_cov_4.068376	Unassigned	100	Unassigned	100
Rat_18_NODE_3330_length_1106_cov_2.482398	Unassigned	100	Unassigned	100
Rat_18_NODE_3334_length_1105_cov_1.925714	Unassigned	100	Unassigned	100
Rat_18_NODE_3344_length_1103_cov_2.568702	Unassigned	100	Unassigned	100
Rat_18_NODE_3351_length_1101_cov_2.882409	Unassigned	100	Unassigned	100
Rat_18_NODE_3502_length_1068_cov_3.371175	Unassigned	100	Unassigned	100
Rat_18_NODE_3515_length_1065_cov_2.881188	Unassigned	100	Unassigned	100
Rat_18_NODE_3518_length_1064_cov_4.325074	Unassigned	100	Unassigned	100
Rat_18_NODE_3521_length_1064_cov_2.598612	Unassigned	100	Unassigned	100
Rat_18_NODE_3536_length_1061_cov_3.179920	Unassigned	100	Unassigned	100
Rat_18_NODE_3559_length_1057_cov_2.806387	no_order_Mimiviridae	100	Mimiviridae	100
Rat_18_NODE_3605_length_1049_cov_2.664990	Unassigned	100	Unassigned	100
Rat_18_NODE_3633_length_1044_cov_3.100101	Caudovirales	100	Unassigned	NA
Rat_18_NODE_3638_length_1043_cov_1.356275	Unassigned	100	Unassigned	100
Rat_18_NODE_3645_length_1042_cov_3.379939	Unassigned	100	Unassigned	100
Rat_18_NODE_3647_length_1041_cov_4.417850	Unassigned	100	Unassigned	100
Rat_18_NODE_3672_length_1035_cov_3.270408	Unassigned	100	Unassigned	100
Rat_18_NODE_3683_length_1030_cov_2.993846	Caudovirales	100	Siphoviridae	100
Rat_18_NODE_372_length_5776_cov_3.699703	Caudovirales	100	Siphoviridae	66.6666666666667
Rat_18_NODE_3750_length_1019_cov_2.205394	Unassigned	100	Unassigned	100
Rat_18_NODE_3773_length_1015_cov_3.359375	Unassigned	100	Unassigned	100
Rat_18_NODE_3800_length_1010_cov_3.420942	Unassigned	100	Unassigned	100
Rat_18_NODE_3804_length_1010_cov_2.764398	Unassigned	100	Unassigned	100
Rat_18_NODE_3809_length_1010_cov_1.790576	Unassigned	NA	Unassigned	NA
Rat_18_NODE_3828_length_1006_cov_2.973712	Unassigned	100	Unassigned	100
Rat_18_NODE_383_length_5612_cov_3.506208	Unassigned	100	Unassigned	100
Rat_18_NODE_3840_length_1004_cov_2.484721	Unassigned	100	Unassigned	100
Rat_18_NODE_3843_length_1003_cov_4.806962	Unassigned	100	Unassigned	100
Rat_18_NODE_3845_length_1003_cov_2.871308	Unassigned	100	Unassigned	100
Rat_18_NODE_3852_length_1002_cov_2.299894	Unassigned	100	Unassigned	100
Rat_18_NODE_3854_length_1001_cov_3.728330	Unassigned	100	Unassigned	100
Rat_18_NODE_39_length_27825_cov_33.509039	Caudovirales	40	Unassigned	28.5714285714286
Rat_18_NODE_402_length_5392_cov_3.984073	Unassigned	100	Unassigned	100
Rat_18_NODE_420_length_5195_cov_4.995525	Unassigned	NA	Unassigned	NA
Rat_18_NODE_424_length_5151_cov_6.177394	Unassigned	100	Unassigned	100
Rat_18_NODE_442_length_4905_cov_5.138144	Caudovirales	100	Siphoviridae	66.6666666666667
Rat_18_NODE_446_length_4898_cov_4.404295	Caudovirales	100	Siphoviridae	100
Rat_18_NODE_459_length_4733_cov_4.653057	Caudovirales	100	Unassigned	NA
Rat_18_NODE_496_length_4484_cov_4.799955	Caudovirales	100	Siphoviridae	100
Rat_18_NODE_515_length_4329_cov_3.767899	Caudovirales	100	Siphoviridae	100
Rat_18_NODE_533_length_4208_cov_5.385504	Unassigned	100	Unassigned	100
Rat_18_NODE_566_length_3997_cov_4.854642	Caudovirales	100	Podoviridae	100
Rat_18_NODE_580_length_3915_cov_3.692487	Caudovirales	100	Unassigned	NA
Rat_18_NODE_604_length_3747_cov_4.644366	Caudovirales	100	Siphoviridae	100
Rat_18_NODE_618_length_3692_cov_2.655210	Caudovirales	100	Myoviridae	100
Rat_18_NODE_674_length_3492_cov_3.404713	Caudovirales	100	Siphoviridae	100
Rat_18_NODE_703_length_3384_cov_2.861820	Unassigned	NA	Unassigned	NA
Rat_18_NODE_722_length_3314_cov_4.793495	Unassigned	100	Unassigned	100
Rat_18_NODE_727_length_3291_cov_4.522868	Caudovirales	100	Siphoviridae	100
Rat_18_NODE_738_length_3240_cov_2.883830	Caudovirales	100	Myoviridae	100
Rat_18_NODE_784_length_3080_cov_2.810248	Unassigned	100	Unassigned	100
Rat_18_NODE_85_length_15856_cov_5.203215	Caudovirales	100	Siphoviridae	57.1428571428571
Rat_18_NODE_904_length_2767_cov_3.114307	Unassigned	100	Unassigned	100
Rat_18_NODE_971_length_2605_cov_2.996471	Unassigned	100	Unassigned	100
Rat_18_NODE_975_length_2592_cov_5.318092	Unassigned	100	Unassigned	100
Rat_18_NODE_980_length_2589_cov_3.973560	Unassigned	100	Unassigned	100
Rat_18_NODE_989_length_2575_cov_3.752778	Caudovirales	100	Myoviridae	100
Rat_2_NODE_1004_length_1901_cov_3.952871	Caudovirales	100	Siphoviridae	100
Rat_2_NODE_101_length_16745_cov_14.678011	Caudovirales	50	Unassigned	NA
Rat_2_NODE_1017_length_1878_cov_2.268239	Unassigned	100	Unassigned	100
Rat_2_NODE_1028_length_1858_cov_2.703827	Unassigned	100	Unassigned	100
Rat_2_NODE_1036_length_1836_cov_2.081415	Unassigned	100	Unassigned	100
Rat_2_NODE_1038_length_1835_cov_3.710674	Caudovirales	100	Unassigned	NA
Rat_2_NODE_1043_length_1831_cov_3.126126	Unassigned	100	Unassigned	100
Rat_2_NODE_105_length_16243_cov_12.428519	Caudovirales	100	Podoviridae	47.0588235294118
Rat_2_NODE_107_length_16026_cov_16.349258	no_order_Phycodnaviridae	100	Phycodnaviridae	100
Rat_2_NODE_11_length_54418_cov_15.901422	Caudovirales	100	Siphoviridae	78.2608695652174
Rat_2_NODE_1110_length_1723_cov_4.139688	Unassigned	100	Unassigned	100
Rat_2_NODE_1134_length_1693_cov_2.971917	Unassigned	100	Unassigned	100
Rat_2_NODE_1214_length_1594_cov_3.319038	Unassigned	100	Unassigned	100
Rat_2_NODE_1215_length_1594_cov_2.457440	Caudovirales	100	Siphoviridae	100
Rat_2_NODE_127_length_14341_cov_5.627607	Caudovirales	100	Myoviridae	50
Rat_2_NODE_1281_length_1511_cov_3.000000	Caudovirales	100	Siphoviridae	100
Rat_2_NODE_131_length_13704_cov_18.349989	Caudovirales	100	Siphoviridae	75
Rat_2_NODE_1310_length_1486_cov_4.324249	Caudovirales	100	Unassigned	NA
Rat_2_NODE_1315_length_1483_cov_2.968487	Unassigned	100	Unassigned	100
Rat_2_NODE_1323_length_1479_cov_2.950843	Unassigned	100	Unassigned	100
Rat_2_NODE_1332_length_1472_cov_2.968948	Caudovirales	100	Siphoviridae	100
Rat_2_NODE_1341_length_1465_cov_2.867376	Unassigned	100	Unassigned	100
Rat_2_NODE_1353_length_1458_cov_4.374911	Caudovirales	100	Unassigned	NA
Rat_2_NODE_1356_length_1457_cov_1.894437	Unassigned	100	Unassigned	100
Rat_2_NODE_1362_length_1449_cov_2.506456	Unassigned	100	Unassigned	100
Rat_2_NODE_1385_length_1428_cov_3.257101	Unassigned	100	Unassigned	100
Rat_2_NODE_1394_length_1420_cov_13.229304	Unassigned	100	Unassigned	100
Rat_2_NODE_1398_length_1418_cov_2.707263	Caudovirales	100	Myoviridae	100
Rat_2_NODE_140_length_12522_cov_9.497233	Caudovirales	100	Siphoviridae	100
Rat_2_NODE_1402_length_1415_cov_2.886029	Unassigned	100	Unassigned	100
Rat_2_NODE_1461_length_1359_cov_3.547546	Unassigned	100	Unassigned	100
Rat_2_NODE_1523_length_1305_cov_2.603200	Unassigned	100	Unassigned	100
Rat_2_NODE_1535_length_1296_cov_3.298952	Unassigned	100	Unassigned	100
Rat_2_NODE_1595_length_1262_cov_2.579122	Unassigned	100	Unassigned	100
Rat_2_NODE_16_length_48399_cov_9.527987	Caudovirales	100	Siphoviridae	69.2307692307692
Rat_2_NODE_1614_length_1246_cov_2.685978	Caudovirales	100	Siphoviridae	100
Rat_2_NODE_1618_length_1245_cov_2.265546	Unassigned	100	Unassigned	100
Rat_2_NODE_1642_length_1226_cov_3.118702	Caudovirales	100	Unassigned	NA
Rat_2_NODE_1699_length_1197_cov_2.461471	Unassigned	100	Unassigned	100
Rat_2_NODE_1854_length_1111_cov_2.669508	Unassigned	100	Unassigned	100
Rat_2_NODE_1856_length_1111_cov_2.174242	Unassigned	100	Unassigned	100
Rat_2_NODE_1904_length_1085_cov_3.336893	Unassigned	100	Unassigned	100
Rat_2_NODE_198_length_9225_cov_3.809269	Caudovirales	100	Siphoviridae	60
Rat_2_NODE_2002_length_1045_cov_2.429293	Unassigned	100	Unassigned	100
Rat_2_NODE_2018_length_1040_cov_3.085279	Unassigned	100	Unassigned	100
Rat_2_NODE_2043_length_1027_cov_3.096708	Unassigned	100	Unassigned	100
Rat_2_NODE_2049_length_1026_cov_2.027806	Unassigned	100	Unassigned	100
Rat_2_NODE_2072_length_1018_cov_2.949117	Unassigned	100	Unassigned	100
Rat_2_NODE_2078_length_1016_cov_1.967742	Caudovirales	100	Siphoviridae	100
Rat_2_NODE_2082_length_1015_cov_3.841667	Unassigned	100	Unassigned	100
Rat_2_NODE_2097_length_1011_cov_2.410042	Unassigned	100	Unassigned	NA
Rat_2_NODE_21_length_43414_cov_15.962245	Caudovirales	50	Siphoviridae	62.962962962963
Rat_2_NODE_2101_length_1010_cov_2.375916	Unassigned	100	Unassigned	100
Rat_2_NODE_2124_length_1001_cov_1.286469	Unassigned	100	Unassigned	100
Rat_2_NODE_228_length_8030_cov_5.362884	Unassigned	100	Unassigned	100
Rat_2_NODE_23_length_42787_cov_11.195661	Caudovirales	50	Unassigned	38.4615384615385
Rat_2_NODE_24_length_42651_cov_14.223260	Caudovirales	44.4444444444444	Myoviridae	28.5714285714286
Rat_2_NODE_289_length_6827_cov_5.652688	Caudovirales	100	Podoviridae	50
Rat_2_NODE_300_length_6654_cov_5.288983	Caudovirales	100	Myoviridae	50
Rat_2_NODE_312_length_6259_cov_47.377660	Unassigned	100	Unassigned	100
Rat_2_NODE_381_length_5242_cov_3.416426	Unassigned	100	Unassigned	100
Rat_2_NODE_39_length_35353_cov_26.132982	Caudovirales	100	Siphoviridae	71.4285714285714
Rat_2_NODE_398_length_5080_cov_4.647761	Unassigned	100	Unassigned	100
Rat_2_NODE_418_length_4902_cov_3.795131	Caudovirales	100	Siphoviridae	100
Rat_2_NODE_428_length_4731_cov_3.057314	Caudovirales	100	Siphoviridae	100
Rat_2_NODE_480_length_4150_cov_7.752625	Caudovirales	100	Myoviridae	50
Rat_2_NODE_494_length_4034_cov_3.843428	Caudovirales	100	Siphoviridae	100
Rat_2_NODE_499_length_3948_cov_4.640894	Unassigned	100	Unassigned	100
Rat_2_NODE_55_length_28073_cov_9.232708	Caudovirales	100	Siphoviridae	94.7368421052632
Rat_2_NODE_584_length_3305_cov_3.290769	Unassigned	100	Unassigned	100
Rat_2_NODE_700_length_2744_cov_4.454072	Unassigned	100	Unassigned	100
Rat_2_NODE_802_length_2391_cov_3.043236	Caudovirales	100	Unassigned	NA
Rat_2_NODE_805_length_2384_cov_3.418205	Caudovirales	100	Unassigned	NA
Rat_2_NODE_807_length_2377_cov_9.148579	Unassigned	100	Unassigned	100
Rat_2_NODE_844_length_2298_cov_2.839055	Unassigned	100	Unassigned	100
Rat_2_NODE_861_length_2257_cov_3.508629	Unassigned	100	Unassigned	100
Rat_2_NODE_887_length_2156_cov_4.077582	Unassigned	100	Unassigned	100
Rat_2_NODE_942_length_2028_cov_5.499240	Caudovirales	100	Siphoviridae	100
Rat_2_NODE_954_length_1993_cov_2.934469	Caudovirales	100	Unassigned	NA
Rat_2_NODE_989_length_1937_cov_2.810840	Unassigned	100	Unassigned	100
Rat_3_NODE_1_length_104210_cov_133.456944	Caudovirales	100	Podoviridae	43.4782608695652
Rat_3_NODE_1007_length_2562_cov_2.931791	Unassigned	100	Unassigned	100
Rat_3_NODE_1033_length_2521_cov_2.609084	Caudovirales	100	Unassigned	NA
Rat_3_NODE_1060_length_2477_cov_3.183732	Unassigned	100	Unassigned	100
Rat_3_NODE_1112_length_2418_cov_2.606009	Unassigned	100	Unassigned	100
Rat_3_NODE_1182_length_2334_cov_8.424748	Unassigned	100	Unassigned	100
Rat_3_NODE_1230_length_2282_cov_2.860799	Unassigned	100	Unassigned	100
Rat_3_NODE_1259_length_2243_cov_2.840951	Caudovirales	100	Myoviridae	100
Rat_3_NODE_1356_length_2147_cov_3.403920	Unassigned	100	Unassigned	100
Rat_3_NODE_1414_length_2085_cov_2.836946	Unassigned	100	Unassigned	100
Rat_3_NODE_1441_length_2057_cov_2.058941	Caudovirales	100	Siphoviridae	100
Rat_3_NODE_1449_length_2047_cov_2.484438	Unassigned	100	Unassigned	100
Rat_3_NODE_1465_length_2036_cov_3.559313	Unassigned	100	Unassigned	100
Rat_3_NODE_1526_length_1994_cov_2.971119	Unassigned	100	Unassigned	100
Rat_3_NODE_1539_length_1985_cov_3.893264	Unassigned	100	Unassigned	100
Rat_3_NODE_16_length_38129_cov_21.532122	Caudovirales	100	Myoviridae	50
Rat_3_NODE_1666_length_1865_cov_2.472928	Unassigned	100	Unassigned	100
Rat_3_NODE_1683_length_1849_cov_2.809365	Unassigned	100	Unassigned	100
Rat_3_NODE_1704_length_1835_cov_2.142697	Unassigned	100	Unassigned	100
Rat_3_NODE_1769_length_1795_cov_2.058621	Unassigned	100	Unassigned	100
Rat_3_NODE_1818_length_1765_cov_3.212281	Unassigned	100	Unassigned	100
Rat_3_NODE_1860_length_1738_cov_2.349376	Unassigned	100	Unassigned	100
Rat_3_NODE_1877_length_1722_cov_2.151770	Unassigned	100	Unassigned	100
Rat_3_NODE_1929_length_1687_cov_2.384191	Unassigned	100	Unassigned	100
Rat_3_NODE_1950_length_1676_cov_4.407156	Unassigned	100	Unassigned	100
Rat_3_NODE_2078_length_1601_cov_2.258085	Unassigned	100	Unassigned	100
Rat_3_NODE_2084_length_1596_cov_4.197923	Caudovirales	100	Unassigned	NA
Rat_3_NODE_2178_length_1545_cov_3.049664	Unassigned	100	Unassigned	100
Rat_3_NODE_226_length_6920_cov_3.729060	Caudovirales	100	Siphoviridae	66.6666666666667
Rat_3_NODE_2281_length_1493_cov_2.064673	Caudovirales	100	Unassigned	NA
Rat_3_NODE_2317_length_1472_cov_2.742414	Unassigned	100	Unassigned	100
Rat_3_NODE_2350_length_1458_cov_2.870991	Unassigned	100	Unassigned	100
Rat_3_NODE_2389_length_1447_cov_3.203305	Unassigned	100	Unassigned	100
Rat_3_NODE_2399_length_1440_cov_3.018051	Unassigned	100	Unassigned	100
Rat_3_NODE_2402_length_1439_cov_2.197254	Unassigned	100	Unassigned	100
Rat_3_NODE_2452_length_1413_cov_2.891016	Unassigned	100	Unassigned	100
Rat_3_NODE_2466_length_1407_cov_2.471893	Unassigned	100	Unassigned	100
Rat_3_NODE_249_length_6555_cov_6.477692	Caudovirales	100	Unassigned	NA
Rat_3_NODE_25_length_27728_cov_7.556608	Unassigned	100	Unassigned	100
Rat_3_NODE_2572_length_1367_cov_3.009146	Unassigned	100	Unassigned	100
Rat_3_NODE_2573_length_1367_cov_2.998476	Unassigned	100	Unassigned	100
Rat_3_NODE_2574_length_1367_cov_2.875000	Unassigned	100	Unassigned	100
Rat_3_NODE_2592_length_1360_cov_2.902682	Unassigned	100	Unassigned	100
Rat_3_NODE_2701_length_1328_cov_3.055774	Caudovirales	100	Siphoviridae	100
Rat_3_NODE_2732_length_1317_cov_2.966719	Caudovirales	100	Myoviridae	100
Rat_3_NODE_2748_length_1314_cov_1.682288	Unassigned	100	Unassigned	100
Rat_3_NODE_275_length_6043_cov_3.997662	Unassigned	100	Unassigned	100
Rat_3_NODE_2769_length_1308_cov_2.978452	Unassigned	100	Unassigned	100
Rat_3_NODE_2785_length_1303_cov_2.515224	Caudovirales	100	Siphoviridae	100
Rat_3_NODE_2802_length_1297_cov_2.263285	Caudovirales	100	Siphoviridae	100
Rat_3_NODE_2835_length_1287_cov_2.598214	Unassigned	100	Unassigned	100
Rat_3_NODE_2987_length_1246_cov_3.120907	Caudovirales	100	Siphoviridae	100
Rat_3_NODE_3001_length_1242_cov_5.534120	Caudovirales	100	Siphoviridae	100
Rat_3_NODE_301_length_5582_cov_23.781075	Unassigned	100	Unassigned	100
Rat_3_NODE_3038_length_1229_cov_3.871380	Unassigned	100	Unassigned	100
Rat_3_NODE_3040_length_1229_cov_2.843271	Unassigned	100	Unassigned	100
Rat_3_NODE_306_length_5553_cov_7.166424	no_order_Microviridae	100	Microviridae	100
Rat_3_NODE_307_length_5523_cov_3.246708	Unassigned	100	Unassigned	100
Rat_3_NODE_3087_length_1214_cov_3.638481	Unassigned	100	Unassigned	100
Rat_3_NODE_3110_length_1208_cov_3.302689	Unassigned	100	Unassigned	100
Rat_3_NODE_3115_length_1207_cov_1.710938	Unassigned	100	Unassigned	100
Rat_3_NODE_3131_length_1201_cov_2.598604	Unassigned	100	Unassigned	100
Rat_3_NODE_3152_length_1195_cov_2.728070	Unassigned	100	Unassigned	NA
Rat_3_NODE_3202_length_1179_cov_2.630783	Unassigned	100	Unassigned	100
Rat_3_NODE_3217_length_1174_cov_3.447721	Caudovirales	100	Siphoviridae	100
Rat_3_NODE_3240_length_1166_cov_4.004500	Unassigned	100	Unassigned	100
Rat_3_NODE_3263_length_1160_cov_2.952941	Unassigned	100	Unassigned	100
Rat_3_NODE_3298_length_1151_cov_2.845803	Caudovirales	100	Siphoviridae	100
Rat_3_NODE_33_length_22678_cov_7.107280	Caudovirales	100	Unassigned	NA
Rat_3_NODE_3327_length_1141_cov_2.856354	Caudovirales	100	Siphoviridae	100
Rat_3_NODE_3345_length_1137_cov_2.705176	Unassigned	100	Unassigned	100
Rat_3_NODE_3376_length_1130_cov_3.495814	Unassigned	100	Unassigned	100
Rat_3_NODE_3452_length_1113_cov_2.325142	Caudovirales	100	Unassigned	NA
Rat_3_NODE_3578_length_1085_cov_1.817476	Caudovirales	100	Myoviridae	100
Rat_3_NODE_3588_length_1082_cov_2.552093	Unassigned	100	Unassigned	100
Rat_3_NODE_3627_length_1075_cov_2.266667	Unassigned	100	Unassigned	100
Rat_3_NODE_3637_length_1071_cov_4.130906	Caudovirales	100	Podoviridae	50
Rat_3_NODE_3654_length_1066_cov_2.665678	Unassigned	100	Unassigned	100
Rat_3_NODE_3669_length_1063_cov_2.310516	Unassigned	100	Unassigned	100
Rat_3_NODE_3671_length_1063_cov_1.364087	Unassigned	100	Unassigned	100
Rat_3_NODE_3689_length_1059_cov_2.503984	Unassigned	100	Unassigned	100
Rat_3_NODE_3751_length_1047_cov_2.836694	Unassigned	100	Unassigned	100
Rat_3_NODE_3761_length_1046_cov_2.484359	Unassigned	100	Unassigned	100
Rat_3_NODE_3814_length_1034_cov_3.015322	Caudovirales	100	Siphoviridae	100
Rat_3_NODE_3815_length_1034_cov_2.863126	Unassigned	100	Unassigned	100
Rat_3_NODE_3854_length_1024_cov_3.172343	Unassigned	100	Unassigned	100
Rat_3_NODE_3886_length_1018_cov_1.678089	Unassigned	100	Unassigned	100
Rat_3_NODE_3894_length_1016_cov_1.611863	Unassigned	100	Unassigned	100
Rat_3_NODE_3918_length_1011_cov_3.389121	Unassigned	100	Unassigned	100
Rat_3_NODE_3964_length_1002_cov_1.808870	Unassigned	100	Unassigned	100
Rat_3_NODE_408_length_4545_cov_28.853007	Caudovirales	100	Siphoviridae	100
Rat_3_NODE_410_length_4533_cov_3.147834	Unassigned	100	Unassigned	100
Rat_3_NODE_43_length_20287_cov_10.145364	Caudovirales	100	Podoviridae	40
Rat_3_NODE_475_length_4105_cov_2.910123	Caudovirales	100	Siphoviridae	100
Rat_3_NODE_523_length_3906_cov_6.813036	Unassigned	100	Unassigned	100
Rat_3_NODE_560_length_3759_cov_3.356911	Unassigned	100	Unassigned	100
Rat_3_NODE_565_length_3727_cov_3.404684	Unassigned	100	Unassigned	100
Rat_3_NODE_572_length_3698_cov_5.518529	Caudovirales	100	Myoviridae	100
Rat_3_NODE_597_length_3599_cov_3.252822	Unassigned	100	Unassigned	100
Rat_3_NODE_629_length_3462_cov_2.488993	Unassigned	100	Unassigned	100
Rat_3_NODE_63_length_15960_cov_9.268124	Caudovirales	100	Podoviridae	81.8181818181818
Rat_3_NODE_647_length_3390_cov_3.387406	Caudovirales	100	Siphoviridae	100
Rat_3_NODE_723_length_3179_cov_2.888284	Caudovirales	100	Siphoviridae	100
Rat_3_NODE_76_length_14042_cov_23.421677	Caudovirales	100	Siphoviridae	90.9090909090909
Rat_3_NODE_773_length_3052_cov_3.315983	Unassigned	100	Unassigned	100
Rat_3_NODE_774_length_3046_cov_7.717820	Caudovirales	100	Siphoviridae	100
Rat_3_NODE_78_length_13922_cov_19.391649	Caudovirales	100	Siphoviridae	88.8888888888889
Rat_3_NODE_843_length_2904_cov_3.125307	Caudovirales	100	Siphoviridae	100
Rat_3_NODE_879_length_2827_cov_2.948413	Caudovirales	100	Unassigned	NA
Rat_3_NODE_897_length_2780_cov_3.575413	Unassigned	100	Unassigned	NA
Rat_3_NODE_909_length_2760_cov_5.522736	Unassigned	100	Unassigned	100
Rat_4_NODE_11_length_37704_cov_14.567319	Caudovirales	100	Siphoviridae	73.9130434782609
Rat_4_NODE_15_length_33104_cov_519.235136	Caudovirales	100	Siphoviridae	75
Rat_4_NODE_158_length_6109_cov_5.618269	Unassigned	100	Unassigned	100
Rat_4_NODE_1721_length_1026_cov_2.135942	Unassigned	100	Unassigned	100
Rat_4_NODE_214_length_5038_cov_4.211318	Caudovirales	100	Podoviridae	100
Rat_4_NODE_26_length_24672_cov_5.920624	Unassigned	100	Unassigned	100
Rat_4_NODE_28_length_23985_cov_32.503051	Caudovirales	100	Siphoviridae	80
Rat_4_NODE_410_length_3251_cov_2.405507	Unassigned	100	Unassigned	100
Rat_4_NODE_42_length_19790_cov_6.963162	Caudovirales	100	Myoviridae	50
Rat_4_NODE_435_length_3085_cov_3.409241	Unassigned	100	Unassigned	100
Rat_4_NODE_5_length_52748_cov_15.632266	Caudovirales	100	Siphoviridae	77.7777777777778
Rat_4_NODE_56_length_15356_cov_5.769688	Caudovirales	100	Myoviridae	50
Rat_4_NODE_678_length_2136_cov_2.473330	Caudovirales	100	Unassigned	NA
Rat_4_NODE_72_length_12470_cov_8.456222	Caudovirales	100	Siphoviridae	100
Rat_4_NODE_8_length_40985_cov_12.016150	Caudovirales	50	Myoviridae	42.8571428571429
Rat_4_NODE_83_length_10579_cov_9.813569	Caudovirales	100	Siphoviridae	66.6666666666667
Rat_4_NODE_937_length_1652_cov_4.396994	Unassigned	100	Unassigned	100
Rat_4_NODE_991_length_1559_cov_3.018617	Unassigned	100	Unassigned	100
Rat_5_NODE_1028_length_1146_cov_8.967003	Caudovirales	100	Podoviridae	100
Rat_5_NODE_1033_length_1145_cov_1.691743	Unassigned	100	Unassigned	100
Rat_5_NODE_110_length_9562_cov_5.039024	Unassigned	100	Unassigned	100
Rat_5_NODE_1209_length_1047_cov_1.370968	Unassigned	100	Unassigned	100
Rat_5_NODE_127_length_8197_cov_7.824613	Caudovirales	100	Siphoviridae	100
Rat_5_NODE_133_length_7899_cov_4.371239	Caudovirales	100	Siphoviridae	100
Rat_5_NODE_136_length_7695_cov_4.589791	Caudovirales	100	Myoviridae	50
Rat_5_NODE_138_length_7627_cov_3.904385	Caudovirales	100	Siphoviridae	100
Rat_5_NODE_142_length_7523_cov_38.885645	Unassigned	100	Unassigned	100
Rat_5_NODE_190_length_5784_cov_6.731192	Caudovirales	100	Myoviridae	100
Rat_5_NODE_2_length_111061_cov_13.071717	Caudovirales	50	Myoviridae	40.9090909090909
Rat_5_NODE_21_length_35971_cov_8.386513	Caudovirales	100	Myoviridae	100
Rat_5_NODE_22_length_33772_cov_12.292315	Caudovirales	50	Siphoviridae	92.8571428571429
Rat_5_NODE_222_length_4985_cov_3.933266	Caudovirales	100	Siphoviridae	100
Rat_5_NODE_311_length_3427_cov_550.504448	Unassigned	100	Unassigned	100
Rat_5_NODE_366_length_2810_cov_3.562613	Unassigned	100	Unassigned	100
Rat_5_NODE_413_length_2388_cov_4.083583	Unassigned	100	Unassigned	100
Rat_5_NODE_453_length_2213_cov_3.216404	Caudovirales	100	Siphoviridae	100
Rat_5_NODE_481_length_2107_cov_3.043372	Caudovirales	100	Myoviridae	100
Rat_5_NODE_618_length_1639_cov_2.100379	Caudovirales	100	Siphoviridae	100
Rat_5_NODE_677_length_1527_cov_3.724864	Caudovirales	100	Siphoviridae	100
Rat_5_NODE_736_length_1429_cov_2.213246	Unassigned	100	Unassigned	NA
Rat_5_NODE_74_length_13022_cov_14.500421	Caudovirales	100	Unassigned	NA
Rat_5_NODE_8_length_57183_cov_11.048978	Caudovirales	100	Myoviridae	100
Rat_6_NODE_1175_length_1747_cov_6.976359	Unassigned	100	Unassigned	100
Rat_6_NODE_1286_length_1607_cov_14.028351	Unassigned	100	Unassigned	100
Rat_6_NODE_1350_length_1521_cov_2.670532	Unassigned	100	Unassigned	100
Rat_6_NODE_157_length_7329_cov_4.849876	Caudovirales	100	Podoviridae	50
Rat_6_NODE_1672_length_1256_cov_2.408826	Unassigned	100	Unassigned	100
Rat_6_NODE_1809_length_1162_cov_2.289973	Unassigned	100	Unassigned	100
Rat_6_NODE_1814_length_1160_cov_9.433484	Unassigned	100	Unassigned	100
Rat_6_NODE_2_length_99191_cov_20.740397	Caudovirales	44	Siphoviridae	33.3333333333333
Rat_6_NODE_27_length_29727_cov_23.126483	Caudovirales	100	Siphoviridae	50
Rat_6_NODE_39_length_22586_cov_23.967911	Unassigned	100	Unassigned	100
Rat_6_NODE_5_length_70754_cov_44.983932	Caudovirales	50	Unassigned	33.3333333333333
Rat_6_NODE_52_length_16500_cov_6.285801	Caudovirales	100	Siphoviridae	66.6666666666667
Rat_6_NODE_54_length_16326_cov_6.758220	Caudovirales	100	Siphoviridae	100
Rat_6_NODE_627_length_2893_cov_2.277660	Unassigned	100	Unassigned	100
Rat_6_NODE_65_length_14942_cov_12.127292	Caudovirales	100	Podoviridae	72.7272727272727
Rat_6_NODE_93_length_11100_cov_1926.838298	Caudovirales	100	Siphoviridae	100
Rat_6_NODE_97_length_10690_cov_4.547250	Caudovirales	100	Myoviridae	100
Rat_7_NODE_1000_length_2430_cov_3.328000	Caudovirales	100	Myoviridae	50
Rat_7_NODE_1006_length_2413_cov_4.518660	Unassigned	100	Unassigned	100
Rat_7_NODE_1019_length_2394_cov_22.342454	Caudovirales	100	Siphoviridae	100
Rat_7_NODE_1075_length_2265_cov_45.975113	Unassigned	100	Unassigned	100
Rat_7_NODE_1126_length_2148_cov_52.355948	Unassigned	100	Unassigned	100
Rat_7_NODE_114_length_15791_cov_5.448271	Caudovirales	100	Podoviridae	50
Rat_7_NODE_1173_length_2060_cov_1.911721	Unassigned	100	Unassigned	100
Rat_7_NODE_118_length_15152_cov_13.520633	Caudovirales	100	Siphoviridae	90
Rat_7_NODE_1204_length_1995_cov_6.658763	Unassigned	100	Unassigned	100
Rat_7_NODE_135_length_14017_cov_5.648689	Caudovirales	100	Siphoviridae	100
Rat_7_NODE_1376_length_1702_cov_2.382514	Unassigned	100	Unassigned	100
Rat_7_NODE_1408_length_1664_cov_2.742697	Unassigned	100	Unassigned	100
Rat_7_NODE_1409_length_1662_cov_6.434350	Unassigned	100	Unassigned	100
Rat_7_NODE_1412_length_1655_cov_5.856875	Unassigned	100	Unassigned	100
Rat_7_NODE_1448_length_1619_cov_3.166240	Unassigned	100	Unassigned	100
Rat_7_NODE_146_length_13376_cov_5.266121	Caudovirales	100	Unassigned	NA
Rat_7_NODE_1478_length_1580_cov_2.223607	Unassigned	100	Unassigned	100
Rat_7_NODE_1481_length_1578_cov_3.729481	Caudovirales	100	Siphoviridae	100
Rat_7_NODE_15_length_51047_cov_22.090936	Caudovirales	50	Siphoviridae	50
Rat_7_NODE_1505_length_1553_cov_3.107477	Unassigned	100	Unassigned	100
Rat_7_NODE_1534_length_1519_cov_2.487705	Unassigned	100	Unassigned	100
Rat_7_NODE_1570_length_1479_cov_3.304073	Unassigned	100	Unassigned	100
Rat_7_NODE_158_length_12424_cov_5.862317	Caudovirales	100	Siphoviridae	88.8888888888889
Rat_7_NODE_1588_length_1457_cov_2.818830	Unassigned	100	Unassigned	NA
Rat_7_NODE_1623_length_1422_cov_4.107535	Unassigned	100	Unassigned	100
Rat_7_NODE_1648_length_1397_cov_3.043964	Unassigned	100	Unassigned	100
Rat_7_NODE_1686_length_1368_cov_4.150800	Unassigned	100	Unassigned	100
Rat_7_NODE_1706_length_1360_cov_2.718774	Unassigned	100	Unassigned	100
Rat_7_NODE_1753_length_1324_cov_2.806147	Unassigned	100	Unassigned	100
Rat_7_NODE_1838_length_1271_cov_2.256579	Unassigned	100	Unassigned	100
Rat_7_NODE_1866_length_1250_cov_2.517992	Caudovirales	100	Siphoviridae	100
Rat_7_NODE_1868_length_1249_cov_3.158291	Unassigned	100	Unassigned	100
Rat_7_NODE_1870_length_1249_cov_2.812395	Unassigned	100	Unassigned	100
Rat_7_NODE_19_length_45456_cov_18.108015	Caudovirales	100	Siphoviridae	93.75
Rat_7_NODE_1924_length_1215_cov_2.185345	Unassigned	100	Unassigned	100
Rat_7_NODE_1931_length_1210_cov_4.374892	Unassigned	100	Unassigned	100
Rat_7_NODE_1953_length_1197_cov_2.501751	Unassigned	100	Unassigned	100
Rat_7_NODE_2001_length_1176_cov_2.321142	Unassigned	100	Unassigned	100
Rat_7_NODE_2007_length_1173_cov_1.737925	Unassigned	100	Unassigned	100
Rat_7_NODE_2021_length_1167_cov_1.817446	Unassigned	100	Unassigned	100
Rat_7_NODE_209_length_10314_cov_5.557657	Caudovirales	100	Siphoviridae	71.4285714285714
Rat_7_NODE_210_length_10309_cov_37.061439	Unassigned	100	Unassigned	100
Rat_7_NODE_2110_length_1119_cov_2.558271	Unassigned	100	Unassigned	100
Rat_7_NODE_2150_length_1102_cov_2.335244	Unassigned	100	Unassigned	100
Rat_7_NODE_2297_length_1040_cov_2.080203	Unassigned	100	Unassigned	100
Rat_7_NODE_2303_length_1038_cov_2.606307	Unassigned	100	Unassigned	100
Rat_7_NODE_2313_length_1035_cov_2.035714	Unassigned	100	Unassigned	100
Rat_7_NODE_2330_length_1028_cov_2.199383	Unassigned	100	Unassigned	100
Rat_7_NODE_2341_length_1023_cov_3.190083	Caudovirales	100	Unassigned	NA
Rat_7_NODE_2412_length_1000_cov_2.032804	Caudovirales	100	Siphoviridae	100
Rat_7_NODE_269_length_8560_cov_6.838918	Caudovirales	100	Myoviridae	50
Rat_7_NODE_296_length_8007_cov_5.710010	Caudovirales	100	Siphoviridae	100
Rat_7_NODE_317_length_7591_cov_7.286226	Unassigned	100	Unassigned	100
Rat_7_NODE_36_length_31124_cov_44.217580	Caudovirales	100	Myoviridae	50
Rat_7_NODE_380_length_6579_cov_4.873850	Caudovirales	100	Siphoviridae	100
Rat_7_NODE_390_length_6426_cov_6.738503	Caudovirales	100	Siphoviridae	100
Rat_7_NODE_4_length_105957_cov_16.617014	Caudovirales	100	Podoviridae	39.2857142857143
Rat_7_NODE_402_length_6239_cov_5.568079	Unassigned	100	Unassigned	100
Rat_7_NODE_41_length_29967_cov_19.940659	Caudovirales	100	Siphoviridae	96
Rat_7_NODE_431_length_5850_cov_5.397066	Caudovirales	100	Unassigned	NA
Rat_7_NODE_44_length_29370_cov_21.151356	Caudovirales	100	Siphoviridae	75
Rat_7_NODE_441_length_5766_cov_5.048678	Caudovirales	100	Siphoviridae	100
Rat_7_NODE_456_length_5544_cov_4.421206	Caudovirales	100	Siphoviridae	100
Rat_7_NODE_47_length_28301_cov_9.398074	Caudovirales	100	Siphoviridae	60
Rat_7_NODE_471_length_5439_cov_21.705981	Unassigned	100	Unassigned	100
Rat_7_NODE_475_length_5376_cov_3.519075	Caudovirales	100	Myoviridae	50
Rat_7_NODE_493_length_5190_cov_4.995326	Caudovirales	100	Siphoviridae	100
Rat_7_NODE_495_length_5176_cov_22.924429	Caudovirales	100	Siphoviridae	100
Rat_7_NODE_509_length_5066_cov_3.525843	Unassigned	100	Unassigned	100
Rat_7_NODE_515_length_5021_cov_4.090213	Unassigned	100	Unassigned	100
Rat_7_NODE_524_length_4922_cov_5.001027	Caudovirales	100	Myoviridae	50
Rat_7_NODE_557_length_4650_cov_6.461589	Caudovirales	100	Myoviridae	50
Rat_7_NODE_573_length_4521_cov_5.292208	Caudovirales	100	Myoviridae	50
Rat_7_NODE_589_length_4374_cov_3.432508	Caudovirales	100	Siphoviridae	66.6666666666667
Rat_7_NODE_627_length_4005_cov_3.967089	Unassigned	100	Unassigned	100
Rat_7_NODE_63_length_21710_cov_40.180051	Caudovirales	50	Siphoviridae	86.6666666666667
Rat_7_NODE_662_length_3791_cov_4.225642	Unassigned	100	Unassigned	100
Rat_7_NODE_665_length_3748_cov_43.171405	Unassigned	100	Unassigned	100
Rat_7_NODE_729_length_3403_cov_3.459677	Unassigned	NA	Unassigned	NA
Rat_7_NODE_82_length_19492_cov_6.345064	Caudovirales	100	Siphoviridae	80
Rat_7_NODE_866_length_2815_cov_3.435507	Unassigned	100	Unassigned	100
Rat_7_NODE_911_length_2659_cov_4.466590	Unassigned	100	Unassigned	100
Rat_7_NODE_941_length_2554_cov_4.133253	Unassigned	100	Unassigned	100
Rat_7_NODE_996_length_2434_cov_3.713745	Unassigned	100	Unassigned	100
Rat_8_NODE_1_length_150171_cov_53.632557	Caudovirales	100	Podoviridae	34.1463414634146
Rat_8_NODE_1000_length_2586_cov_3.319241	Unassigned	100	Unassigned	100
Rat_8_NODE_1016_length_2555_cov_2.631600	Caudovirales	100	Unassigned	NA
Rat_8_NODE_1026_length_2537_cov_3.713940	Unassigned	100	Unassigned	100
Rat_8_NODE_1027_length_2537_cov_3.184126	Unassigned	100	Unassigned	100
Rat_8_NODE_1046_length_2504_cov_3.596162	Caudovirales	100	Myoviridae	100
Rat_8_NODE_1055_length_2491_cov_2.928571	Caudovirales	100	Siphoviridae	100
Rat_8_NODE_1066_length_2472_cov_3.369053	Unassigned	100	Unassigned	100
Rat_8_NODE_1070_length_2467_cov_4.029436	Caudovirales	100	Unassigned	NA
Rat_8_NODE_1077_length_2450_cov_3.895198	Unassigned	100	Unassigned	100
Rat_8_NODE_1080_length_2443_cov_34.457705	Caudovirales	100	Siphoviridae	100
Rat_8_NODE_11_length_59217_cov_17.119080	Caudovirales	100	Siphoviridae	91.304347826087
Rat_8_NODE_110_length_14646_cov_8.166335	Caudovirales	100	Myoviridae	100
Rat_8_NODE_1102_length_2399_cov_3.626706	Unassigned	100	Unassigned	100
Rat_8_NODE_1115_length_2373_cov_2.902934	Unassigned	100	Unassigned	100
Rat_8_NODE_1119_length_2365_cov_6.545455	Unassigned	100	Unassigned	100
Rat_8_NODE_1133_length_2346_cov_4.118289	Unassigned	100	Unassigned	100
Rat_8_NODE_1135_length_2341_cov_3.311899	Caudovirales	100	Myoviridae	100
Rat_8_NODE_116_length_14012_cov_5.328366	Caudovirales	100	Siphoviridae	66.6666666666667
Rat_8_NODE_1170_length_2287_cov_6.648297	Caudovirales	100	Unassigned	NA
Rat_8_NODE_1182_length_2265_cov_5.423529	Caudovirales	100	Siphoviridae	100
Rat_8_NODE_1193_length_2244_cov_3.463682	Unassigned	100	Unassigned	100
Rat_8_NODE_1194_length_2244_cov_3.181818	Caudovirales	100	Unassigned	NA
Rat_8_NODE_1196_length_2242_cov_5.479195	Unassigned	100	Unassigned	100
Rat_8_NODE_1200_length_2232_cov_5.504364	Unassigned	100	Unassigned	100
Rat_8_NODE_1212_length_2211_cov_2.507885	Unassigned	100	Unassigned	100
Rat_8_NODE_1214_length_2203_cov_2.750931	Caudovirales	100	Siphoviridae	100
Rat_8_NODE_1229_length_2181_cov_2.656162	Unassigned	100	Unassigned	100
Rat_8_NODE_123_length_13686_cov_5.307021	Caudovirales	100	Siphoviridae	50
Rat_8_NODE_1246_length_2162_cov_2.483151	Caudovirales	100	Siphoviridae	100
Rat_8_NODE_1253_length_2152_cov_2.730567	Caudovirales	100	Unassigned	NA
Rat_8_NODE_1257_length_2147_cov_4.014340	Caudovirales	100	Siphoviridae	100
Rat_8_NODE_127_length_13284_cov_5.229798	Caudovirales	100	Myoviridae	50
Rat_8_NODE_1274_length_2116_cov_2.597283	Caudovirales	100	Siphoviridae	100
Rat_8_NODE_1295_length_2089_cov_2.915438	Caudovirales	100	Siphoviridae	100
Rat_8_NODE_1308_length_2075_cov_2.563861	Caudovirales	100	Myoviridae	100
Rat_8_NODE_131_length_12909_cov_16.764198	Caudovirales	100	Siphoviridae	92.8571428571429
Rat_8_NODE_1319_length_2068_cov_5.939891	Unassigned	100	Unassigned	100
Rat_8_NODE_1325_length_2060_cov_3.864838	Unassigned	100	Unassigned	100
Rat_8_NODE_136_length_12665_cov_13.741316	Caudovirales	100	Siphoviridae	100
Rat_8_NODE_1395_length_1979_cov_4.177235	Unassigned	100	Unassigned	100
Rat_8_NODE_14_length_51469_cov_60.018380	Caudovirales	50	Myoviridae	46.4285714285714
Rat_8_NODE_1419_length_1955_cov_8.989474	Unassigned	100	Unassigned	100
Rat_8_NODE_1435_length_1933_cov_7.855165	Unassigned	100	Unassigned	100
Rat_8_NODE_144_length_12254_cov_10.245430	Caudovirales	100	Siphoviridae	75
Rat_8_NODE_1463_length_1894_cov_2.374116	Unassigned	100	Unassigned	100
Rat_8_NODE_1494_length_1870_cov_3.601102	Unassigned	100	Unassigned	100
Rat_8_NODE_1507_length_1862_cov_2.030991	Caudovirales	100	Unassigned	NA
Rat_8_NODE_1510_length_1860_cov_4.128532	Unassigned	100	Unassigned	100
Rat_8_NODE_1522_length_1850_cov_2.540390	Unassigned	100	Unassigned	100
Rat_8_NODE_1536_length_1842_cov_5.126469	Unassigned	100	Unassigned	100
Rat_8_NODE_1546_length_1834_cov_3.157392	Unassigned	100	Unassigned	100
Rat_8_NODE_1551_length_1829_cov_2.216460	Caudovirales	100	Siphoviridae	100
Rat_8_NODE_156_length_11596_cov_6.785027	Caudovirales	100	Siphoviridae	100
Rat_8_NODE_1562_length_1811_cov_4.837699	Caudovirales	100	Unassigned	NA
Rat_8_NODE_1566_length_1808_cov_4.431261	Unassigned	100	Unassigned	100
Rat_8_NODE_157_length_11536_cov_35.245536	Unassigned	100	Unassigned	100
Rat_8_NODE_1606_length_1776_cov_3.888437	Caudovirales	100	Siphoviridae	100
Rat_8_NODE_1617_length_1766_cov_2.389831	Unassigned	100	Unassigned	100
Rat_8_NODE_1621_length_1765_cov_2.051462	Unassigned	100	Unassigned	100
Rat_8_NODE_1644_length_1744_cov_2.119005	Unassigned	100	Unassigned	100
Rat_8_NODE_1668_length_1728_cov_2.438135	Unassigned	100	Unassigned	100
Rat_8_NODE_1700_length_1700_cov_2.151976	Unassigned	100	Unassigned	100
Rat_8_NODE_1717_length_1683_cov_3.392506	Caudovirales	100	Siphoviridae	100
Rat_8_NODE_1726_length_1677_cov_5.497534	Unassigned	100	Unassigned	100
Rat_8_NODE_1727_length_1676_cov_2.615669	Caudovirales	100	Myoviridae	100
Rat_8_NODE_1736_length_1668_cov_2.797272	Caudovirales	100	Siphoviridae	100
Rat_8_NODE_1749_length_1661_cov_4.401619	Unassigned	100	Unassigned	100
Rat_8_NODE_1770_length_1647_cov_4.205402	Unassigned	100	Unassigned	100
Rat_8_NODE_1783_length_1640_cov_2.839117	Unassigned	100	Unassigned	100
Rat_8_NODE_1786_length_1632_cov_2.851617	Unassigned	100	Unassigned	100
Rat_8_NODE_1789_length_1630_cov_3.466667	Caudovirales	100	Unassigned	NA
Rat_8_NODE_1799_length_1624_cov_2.265137	Unassigned	100	Unassigned	100
Rat_8_NODE_1808_length_1615_cov_3.420513	Unassigned	100	Unassigned	100
Rat_8_NODE_1815_length_1611_cov_3.493573	Unassigned	100	Unassigned	100
Rat_8_NODE_1817_length_1610_cov_3.906752	Unassigned	100	Unassigned	100
Rat_8_NODE_1824_length_1605_cov_2.276774	Unassigned	100	Unassigned	100
Rat_8_NODE_1832_length_1597_cov_4.476005	Unassigned	100	Unassigned	100
Rat_8_NODE_1836_length_1593_cov_2.722367	Caudovirales	100	Siphoviridae	100
Rat_8_NODE_1840_length_1589_cov_3.229465	Unassigned	100	Unassigned	100
Rat_8_NODE_1847_length_1587_cov_2.684726	Unassigned	100	Unassigned	100
Rat_8_NODE_186_length_10412_cov_23.587043	Caudovirales	100	Siphoviridae	75
Rat_8_NODE_1878_length_1569_cov_2.867239	Unassigned	100	Unassigned	100
Rat_8_NODE_1893_length_1560_cov_2.802658	Unassigned	100	Unassigned	100
Rat_8_NODE_1959_length_1512_cov_2.205903	Unassigned	100	Unassigned	100
Rat_8_NODE_202_length_9849_cov_18.723913	Caudovirales	100	Unassigned	NA
Rat_8_NODE_2046_length_1458_cov_4.435495	Unassigned	100	Unassigned	100
Rat_8_NODE_2049_length_1458_cov_1.791162	Unassigned	100	Unassigned	100
Rat_8_NODE_2053_length_1454_cov_3.402430	Unassigned	100	Unassigned	100
Rat_8_NODE_2079_length_1445_cov_2.145324	Unassigned	100	Unassigned	100
Rat_8_NODE_2094_length_1440_cov_4.054874	Unassigned	100	Unassigned	100
Rat_8_NODE_2096_length_1440_cov_3.021661	Unassigned	100	Unassigned	100
Rat_8_NODE_210_length_9581_cov_5.202603	Caudovirales	100	Siphoviridae	75
Rat_8_NODE_2107_length_1434_cov_4.419869	Caudovirales	100	Siphoviridae	100
Rat_8_NODE_212_length_9537_cov_7.288336	Caudovirales	100	Siphoviridae	100
Rat_8_NODE_2139_length_1416_cov_2.321822	Caudovirales	100	Siphoviridae	100
Rat_8_NODE_2151_length_1410_cov_2.590406	Unassigned	100	Unassigned	100
Rat_8_NODE_2189_length_1393_cov_3.307922	Unassigned	100	Unassigned	100
Rat_8_NODE_2205_length_1386_cov_3.897070	Unassigned	100	Unassigned	100
Rat_8_NODE_2218_length_1380_cov_2.343396	Unassigned	100	Unassigned	100
Rat_8_NODE_2229_length_1374_cov_3.129644	Caudovirales	100	Unassigned	NA
Rat_8_NODE_2234_length_1370_cov_4.642586	Unassigned	100	Unassigned	100
Rat_8_NODE_2251_length_1359_cov_3.117331	Unassigned	100	Unassigned	100
Rat_8_NODE_2261_length_1353_cov_2.456857	Unassigned	100	Unassigned	100
Rat_8_NODE_2309_length_1325_cov_3.181890	Unassigned	100	Unassigned	100
Rat_8_NODE_2311_length_1324_cov_4.291568	Unassigned	100	Unassigned	100
Rat_8_NODE_2348_length_1308_cov_2.197925	Caudovirales	100	Unassigned	NA
Rat_8_NODE_2357_length_1304_cov_2.321057	Unassigned	100	Unassigned	100
Rat_8_NODE_2359_length_1303_cov_3.062500	Caudovirales	100	Siphoviridae	100
Rat_8_NODE_2367_length_1299_cov_2.046624	Unassigned	100	Unassigned	100
Rat_8_NODE_2371_length_1294_cov_6.236481	Unassigned	100	Unassigned	100
Rat_8_NODE_2391_length_1288_cov_2.350365	Caudovirales	100	Siphoviridae	100
Rat_8_NODE_24_length_38809_cov_15.639547	Caudovirales	100	Siphoviridae	68.1818181818182
Rat_8_NODE_2422_length_1274_cov_2.685808	Unassigned	100	Unassigned	100
Rat_8_NODE_2437_length_1268_cov_3.483100	Unassigned	100	Unassigned	NA
Rat_8_NODE_244_length_8549_cov_17.068872	Caudovirales	100	Siphoviridae	66.6666666666667
Rat_8_NODE_2469_length_1254_cov_2.954962	Unassigned	100	Unassigned	100
Rat_8_NODE_2499_length_1237_cov_3.010998	Unassigned	100	Unassigned	100
Rat_8_NODE_25_length_36514_cov_154.735950	Caudovirales	100	Siphoviridae	71.4285714285714
Rat_8_NODE_2534_length_1224_cov_2.113772	Unassigned	100	Unassigned	100
Rat_8_NODE_2550_length_1219_cov_2.445017	Unassigned	100	Unassigned	100
Rat_8_NODE_2564_length_1214_cov_1.516825	Unassigned	100	Unassigned	100
Rat_8_NODE_2587_length_1204_cov_2.957354	Unassigned	100	Unassigned	NA
Rat_8_NODE_26_length_35510_cov_7.820279	Caudovirales	100	Siphoviridae	44
Rat_8_NODE_2604_length_1198_cov_1.930884	Unassigned	100	Unassigned	100
Rat_8_NODE_2610_length_1195_cov_3.490351	Unassigned	100	Unassigned	100
Rat_8_NODE_2620_length_1190_cov_3.444053	Unassigned	100	Unassigned	100
Rat_8_NODE_2633_length_1186_cov_2.388152	Unassigned	100	Unassigned	100
Rat_8_NODE_2636_length_1186_cov_1.816976	Unassigned	100	Unassigned	100
Rat_8_NODE_2661_length_1177_cov_1.705882	Caudovirales	100	Siphoviridae	100
Rat_8_NODE_2670_length_1173_cov_2.144007	Unassigned	100	Unassigned	100
Rat_8_NODE_2674_length_1172_cov_1.957028	Unassigned	100	Unassigned	100
Rat_8_NODE_2680_length_1169_cov_2.301616	Unassigned	100	Unassigned	100
Rat_8_NODE_2701_length_1163_cov_3.398014	Unassigned	100	Unassigned	100
Rat_8_NODE_273_length_7759_cov_9.548806	Caudovirales	100	Myoviridae	40
Rat_8_NODE_276_length_7694_cov_6.728629	Caudovirales	100	Siphoviridae	100
Rat_8_NODE_2763_length_1145_cov_2.173394	Unassigned	100	Unassigned	100
Rat_8_NODE_2782_length_1138_cov_2.783010	Unassigned	100	Unassigned	100
Rat_8_NODE_2799_length_1131_cov_3.311338	Unassigned	100	Unassigned	100
Rat_8_NODE_28_length_35422_cov_8.633048	Caudovirales	100	Siphoviridae	54.5454545454545
Rat_8_NODE_2857_length_1114_cov_1.805477	Unassigned	100	Unassigned	100
Rat_8_NODE_2860_length_1113_cov_3.487713	Caudovirales	100	Siphoviridae	100
Rat_8_NODE_2871_length_1109_cov_3.611006	Caudovirales	100	Siphoviridae	100
Rat_8_NODE_2885_length_1107_cov_2.346008	Unassigned	100	Unassigned	100
Rat_8_NODE_2917_length_1096_cov_2.265130	Unassigned	100	Unassigned	100
Rat_8_NODE_2918_length_1096_cov_2.184438	Unassigned	100	Unassigned	100
Rat_8_NODE_2920_length_1096_cov_1.497598	Unassigned	100	Unassigned	100
Rat_8_NODE_2931_length_1093_cov_2.808285	Unassigned	100	Unassigned	100
Rat_8_NODE_294_length_7117_cov_4.996743	Caudovirales	100	Myoviridae	100
Rat_8_NODE_2941_length_1091_cov_2.511583	Unassigned	100	Unassigned	100
Rat_8_NODE_2952_length_1087_cov_2.440891	Unassigned	100	Unassigned	100
Rat_8_NODE_2961_length_1085_cov_2.291262	Caudovirales	100	Podoviridae	50
Rat_8_NODE_2968_length_1084_cov_1.492711	Unassigned	100	Unassigned	100
Rat_8_NODE_298_length_7054_cov_68.163595	Unassigned	100	Unassigned	100
Rat_8_NODE_3_length_94499_cov_10.358837	Caudovirales	50	Siphoviridae	57.1428571428571
Rat_8_NODE_3027_length_1063_cov_2.030754	Unassigned	100	Unassigned	100
Rat_8_NODE_3036_length_1061_cov_8.218688	Unassigned	100	Unassigned	100
Rat_8_NODE_3054_length_1055_cov_2.350000	Unassigned	100	Unassigned	100
Rat_8_NODE_3060_length_1053_cov_1.852705	Unassigned	100	Unassigned	100
Rat_8_NODE_3083_length_1046_cov_1.609485	Unassigned	100	Unassigned	100
Rat_8_NODE_3098_length_1041_cov_2.902637	Unassigned	100	Unassigned	100
Rat_8_NODE_3104_length_1040_cov_2.787817	Unassigned	100	Unassigned	100
Rat_8_NODE_3110_length_1039_cov_2.090447	Unassigned	100	Unassigned	100
Rat_8_NODE_3133_length_1032_cov_3.348004	Unassigned	100	Unassigned	100
Rat_8_NODE_3144_length_1030_cov_2.266667	Unassigned	100	Unassigned	100
Rat_8_NODE_3147_length_1029_cov_1.713552	Unassigned	100	Unassigned	100
Rat_8_NODE_315_length_6725_cov_8.120840	Caudovirales	100	Unassigned	NA
Rat_8_NODE_316_length_6723_cov_6.093581	Unassigned	100	Unassigned	100
Rat_8_NODE_3211_length_1015_cov_1.878125	Unassigned	100	Unassigned	100
Rat_8_NODE_3267_length_1003_cov_2.266878	Unassigned	100	Unassigned	100
Rat_8_NODE_327_length_6500_cov_5.260667	Caudovirales	100	Siphoviridae	100
Rat_8_NODE_331_length_6480_cov_5.676265	Caudovirales	100	Siphoviridae	100
Rat_8_NODE_339_length_6218_cov_5.594029	Caudovirales	100	Siphoviridae	75
Rat_8_NODE_35_length_32620_cov_10.246522	Caudovirales	100	Unassigned	NA
Rat_8_NODE_377_length_5637_cov_4.303296	Caudovirales	100	Myoviridae	100
Rat_8_NODE_379_length_5621_cov_5.879986	Caudovirales	100	Myoviridae	50
Rat_8_NODE_38_length_31023_cov_99.420531	Caudovirales	100	Siphoviridae	87.5
Rat_8_NODE_381_length_5568_cov_4.757301	Caudovirales	100	Myoviridae	50
Rat_8_NODE_382_length_5566_cov_27.779713	Caudovirales	100	Unassigned	NA
Rat_8_NODE_392_length_5462_cov_3.338635	Caudovirales	100	Siphoviridae	100
Rat_8_NODE_408_length_5330_cov_4.148815	Caudovirales	100	Unassigned	NA
Rat_8_NODE_410_length_5295_cov_12.907061	Unassigned	100	Unassigned	100
Rat_8_NODE_418_length_5206_cov_3.346729	Unassigned	100	Unassigned	100
Rat_8_NODE_424_length_5158_cov_5.129140	Unassigned	100	Unassigned	100
Rat_8_NODE_432_length_5053_cov_5.126651	Unassigned	100	Unassigned	100
Rat_8_NODE_48_length_27086_cov_5.717916	Caudovirales	100	Siphoviridae	84.6153846153846
Rat_8_NODE_493_length_4508_cov_4.413654	Unassigned	100	Unassigned	100
Rat_8_NODE_495_length_4494_cov_3.209957	Caudovirales	100	Siphoviridae	100
Rat_8_NODE_505_length_4448_cov_4.262235	Caudovirales	100	Myoviridae	50
Rat_8_NODE_508_length_4416_cov_4.771383	Unassigned	100	Unassigned	100
Rat_8_NODE_522_length_4334_cov_3.454779	Caudovirales	100	Siphoviridae	100
Rat_8_NODE_526_length_4309_cov_4.471556	Unassigned	100	Unassigned	100
Rat_8_NODE_533_length_4243_cov_4.247373	Unassigned	100	Unassigned	100
Rat_8_NODE_54_length_23589_cov_5.917949	Caudovirales	100	Siphoviridae	93.3333333333333
Rat_8_NODE_547_length_4180_cov_6.636606	Caudovirales	100	Myoviridae	50
Rat_8_NODE_558_length_4082_cov_4.970946	Unassigned	100	Unassigned	100
Rat_8_NODE_574_length_3995_cov_166.346701	Caudovirales	100	Siphoviridae	100
Rat_8_NODE_580_length_3968_cov_3.199847	Unassigned	100	Unassigned	100
Rat_8_NODE_59_length_22207_cov_6.057241	Caudovirales	100	Siphoviridae	80
Rat_8_NODE_6_length_65041_cov_13.392500	Caudovirales	100	Siphoviridae	57.1428571428571
Rat_8_NODE_629_length_3657_cov_3.140755	Unassigned	100	Unassigned	100
Rat_8_NODE_63_length_21599_cov_51.700613	no_order_Mimiviridae	66.6666666666667	Mimiviridae	66.6666666666667
Rat_8_NODE_639_length_3594_cov_5.097485	Caudovirales	100	Myoviridae	50
Rat_8_NODE_64_length_21051_cov_14.415936	Caudovirales	100	Siphoviridae	100
Rat_8_NODE_655_length_3540_cov_8.196844	Caudovirales	100	Siphoviridae	75
Rat_8_NODE_660_length_3527_cov_3.541475	Caudovirales	100	Unassigned	NA
Rat_8_NODE_68_length_20417_cov_49.602740	Caudovirales	100	Siphoviridae	55.5555555555556
Rat_8_NODE_685_length_3411_cov_10.147497	Caudovirales	100	Unassigned	NA
Rat_8_NODE_691_length_3392_cov_5.050045	Caudovirales	100	Siphoviridae	100
Rat_8_NODE_695_length_3384_cov_3.547312	Caudovirales	100	Unassigned	NA
Rat_8_NODE_699_length_3367_cov_4.099336	Unassigned	100	Unassigned	100
Rat_8_NODE_70_length_19859_cov_5.300141	Caudovirales	100	Unassigned	NA
[truncated: 89 more rows]
