# Supplementary material for: Alpha-synuclein alters the faecal viromes of rats in a gut-initiated model of Parkinson’s disease
Source: Commun Biol. 2021 Sep 29;4:1140. doi: 10.1038/s42003-021-02666-1 (PMC8481466; doi:10.1038/s42003-021-02666-1)
Supplement: Supplementary file 3 — Supplementary data [file 42003_2021_2666_MOESM3_ESM.zip › Supp_data_RatPD_wDarkMatter/Input_files/final_ratPD_virome.csv]

	C10_R1_Base	C10_R1_T1	C10_R1_T5	C10_R2_Base	C10_R2_T1	C10_R2_T5	C10_R3_Base	C10_R3_T5	C11_R1_Base	C11_R1_T1	C11_R1_T5	C11_R2_Base	C11_R2_T1	C11_R2_T5	C11_R3_Base	C11_R3_T1	C11_R3_T5	C12_R1_Base	C12_R1_T5	C12_R2_Base	C12_R2_T1	C12_R2_T5	C12_R3_Base	C12_R3_T1	C12_R3_T5	C13_R1_Base	C13_R1_T1	C13_R1_T5	C13_R2_Base	C13_R2_T1	C13_R2_T5	C13_R3_Base	C13_R3_T5	C14_R1_Base	C14_R1_T1	C14_R1_T5	C14_R2_Base	C14_R2_T1	C14_R2_T5	C14_R3_Base	C14_R3_T1	C14_R3_T5	C15_R1_Base	C15_R1_T1	C15_R1_T5	C15_R2_Base	C15_R2_T1	C15_R2_T5	C15_R3_Base
C10-R1-Base_NODE_1961_length_1575_cov_3.335526	34	0	0	0	0	0	0	0	0	0	0	0	0	0	0	0	0	0	0	32	0	0	0	0	0	0	0	0	0	0	0	0	0	25	0	0	0	0	0	0	0	0	8	0	0	0	0	0	0
C10-R1-Base_NODE_27_length_23948_cov_6.670824	1568	521	111	208	70	0	219	32	67	76	0	32	170	51	127	168	19	181	48	1235	278	227	183	74	68	36	399	102	210	125	0	148	85	996	405	25	147	337	0	244	478	25	33	119	0	68	205	44	34
C10-R1-Base_NODE_330_length_6884_cov_7.399473	279	54	0	30	0	0	24	0	0	0	0	23	0	0	0	0	0	82	0	605	0	0	63	79	0	0	25	0	127	70	0	0	0	197	45	0	584	19	0	0	47	0	46	0	0	0	0	0	0
C10-R1-Base_NODE_335_length_6764_cov_5.480549	251	30	20	0	0	0	28	0	0	0	0	0	0	0	0	0	0	44	0	237	0	0	33	31	0	0	0	0	87	33	0	0	0	136	20	0	315	0	0	0	41	0	28	0	0	0	0	0	0
C10-R1-Base_NODE_663_length_4190_cov_3.066747	107	0	0	0	0	0	0	0	0	0	0	0	0	0	0	0	0	0	0	87	0	0	0	0	0	0	0	0	0	0	0	0	0	43	0	0	0	0	0	0	0	0	0	0	0	0	0	0	0
C10-R1-Base_NODE_700_length_4055_cov_3.633750	125	0	0	0	0	0	0	0	0	0	0	0	0	0	0	0	0	0	0	86	0	0	0	0	0	0	0	0	0	0	0	0	0	226	0	0	82	0	0	0	0	0	20	0	0	0	0	0	0
C10-R1-Base_NODE_81_length_14534_cov_6.058499	835	338	0	144	50	0	134	0	0	0	0	0	92	0	77	112	0	117	0	812	133	102	90	62	0	0	221	0	122	118	0	100	60	539	227	0	68	181	0	131	304	0	0	58	0	54	119	0	0
C10-R1-T1_NODE_1024_length_2423_cov_4.060811	0	110	0	0	0	13	0	0	0	17	0	17	45	0	29	43	0	0	0	0	0	19	0	0	27	0	17	18	0	26	0	0	20	0	29	0	0	0	0	18	70	20	0	0	0	0	0	0	0
C10-R1-T1_NODE_119_length_7472_cov_4.701497	0	382	59	0	0	63	0	37	25	93	0	71	186	29	80	168	52	0	35	0	0	98	0	0	106	36	118	107	0	126	24	0	82	0	107	86	0	0	42	92	230	86	0	0	0	0	0	29	0
C10-R1-T1_NODE_1192_length_2201_cov_3.299161	0	80	0	0	0	0	0	0	0	33	0	0	0	0	16	0	0	0	0	0	0	21	0	0	18	0	0	0	68	15	0	0	0	0	29	0	22	0	0	17	38	0	0	0	0	0	0	0	0
C10-R1-T1_NODE_1224_length_2173_cov_3.550992	0	82	0	0	0	0	0	0	0	0	0	14	0	0	0	0	0	0	0	0	0	0	0	0	0	0	0	0	0	0	0	0	0	0	14	0	0	0	0	0	0	0	0	0	0	0	0	0	0
C10-R1-T1_NODE_1773_length_1803_cov_2.831808	0	53	0	0	0	0	0	0	0	13	0	0	0	0	0	0	0	0	0	0	0	0	0	0	0	0	0	0	0	11	0	0	0	0	15	0	0	0	0	0	16	0	0	0	0	0	0	0	0
C10-R1-T1_NODE_1799_length_1789_cov_34.192618	94	39	14	0	0	0	8	0	0	9	0	0	0	0	0	0	0	33	0	195	0	0	17	32	0	0	15	0	82	20	0	0	0	97	18	0	310	0	0	0	18	0	0	0	0	0	0	0	0
C10-R1-T1_NODE_195_length_5495_cov_4.028309	0	242	0	0	0	15	0	0	22	126	0	26	22	0	32	135	0	37	28	54	0	41	44	0	66	71	15	17	56	34	0	0	0	40	56	0	34	24	0	62	78	18	0	23	0	0	37	20	25
C10-R1-T1_NODE_3057_length_1357_cov_1.470046	0	18	0	0	0	0	0	0	0	0	0	0	23	0	8	0	0	0	0	0	0	0	0	0	0	12	19	0	0	0	0	0	0	0	0	0	0	0	0	0	0	0	0	0	0	0	8	0	0
C10-R1-T1_NODE_623_length_3144_cov_3.145678	0	107	0	0	0	0	0	0	0	0	0	0	47	0	0	50	0	0	0	0	0	31	0	0	38	0	25	0	0	34	0	0	0	0	40	21	0	0	0	18	72	27	0	0	0	0	0	0	0
C10-R1-T1_NODE_923_length_2551_cov_4.681490	0	136	24	0	28	0	0	0	24	39	0	17	0	0	0	0	12	23	0	0	0	0	24	0	34	27	41	0	0	42	0	0	0	24	32	33	0	0	21	27	42	0	0	0	0	36	51	21	0
C10-R1-T1_NODE_997_length_2454_cov_2.314714	0	48	0	0	0	0	0	0	0	0	0	0	0	0	0	0	0	0	0	0	0	0	0	14	0	0	0	0	0	0	0	0	0	0	0	0	0	0	0	0	0	0	0	0	0	0	0	0	0
C10-R1-T5_NODE_1212_length_1137_cov_1.630314	19	0	20	0	0	0	0	0	0	0	0	0	0	0	0	0	0	0	0	0	0	0	0	0	0	0	0	5	0	0	0	0	0	0	0	0	0	0	0	8	0	0	0	0	0	0	0	0	0
C10-R1-T5_NODE_1231_length_1132_cov_1.950789	0	12	36	0	0	43	0	0	0	0	11	0	0	26	58	0	0	0	47	7	16	0	0	0	23	0	0	40	0	0	0	0	32	0	0	0	0	0	0	14	0	38	0	0	36	0	0	11	0
C10-R1-T5_NODE_146_length_2360_cov_2.494143	0	0	65	0	26	0	0	0	0	22	0	44	0	0	0	0	15	13	65	21	50	48	18	18	0	0	18	15	0	25	28	0	62	0	0	50	0	0	19	0	14	18	0	30	22	0	0	75	0
C10-R1-T5_NODE_217_length_2046_cov_2.480663	0	0	20	0	0	0	0	0	0	0	0	0	0	0	0	0	0	0	0	0	0	12	0	0	0	0	0	0	0	0	0	0	0	0	0	0	0	0	0	0	0	0	0	0	0	0	0	14	0
C10-R1-T5_NODE_314_length_1819_cov_14.701814	85	10	16	0	0	0	0	0	0	0	0	8	0	0	0	0	0	26	0	169	0	0	16	18	0	0	9	0	78	33	0	0	0	103	18	0	332	0	0	0	16	0	20	0	0	0	0	0	0
C10-R1-T5_NODE_585_length_1478_cov_2.200984	14	0	33	0	0	0	0	0	0	0	0	0	0	0	0	0	0	0	0	0	0	0	0	0	0	0	0	0	0	0	0	0	0	0	0	0	0	0	0	12	0	0	0	0	0	0	0	0	0
C10-R2-Base_NODE_426_length_1876_cov_10.399780	71	13	0	15	0	0	0	0	0	0	0	0	0	0	0	0	0	24	0	151	10	0	31	19	0	0	8	0	53	13	0	0	0	57	23	0	233	0	0	0	14	0	17	0	0	0	0	0	0
C10-R2-T1_NODE_10_length_13050_cov_4.762139	0	0	119	0	714	0	0	0	0	144	0	0	0	0	0	0	0	0	97	0	0	0	0	0	0	0	168	0	0	0	42	0	0	0	0	0	0	141	0	0	0	0	0	0	0	0	0	0	0
C10-R2-T1_NODE_111_length_5670_cov_4.318967	0	0	62	0	286	0	0	0	0	43	0	0	0	0	0	0	0	0	57	0	0	0	0	0	0	0	87	0	0	0	0	0	0	0	0	0	0	62	0	0	0	0	0	0	0	0	0	0	0
C10-R2-T1_NODE_142_length_5059_cov_4.319145	15	83	74	59	258	36	56	0	70	50	0	130	137	26	24	0	34	89	60	51	60	137	42	39	91	14	77	21	19	75	50	23	45	0	27	47	20	81	23	51	50	15	0	90	0	46	192	42	0
C10-R2-T1_NODE_656_length_2250_cov_4.782688	0	0	22	0	118	0	0	42	0	59	30	0	0	71	0	0	34	0	0	0	0	0	0	0	0	0	30	0	0	0	93	0	0	0	0	0	0	0	49	0	0	13	0	0	15	0	0	31	0
C10-R2-T1_NODE_789_length_1993_cov_2.349329	0	0	0	0	56	0	0	0	0	0	0	0	0	0	0	0	0	0	0	0	0	0	0	0	0	0	0	0	0	0	0	27	0	0	0	0	0	44	0	0	0	0	0	0	0	0	13	0	0
C10-R2-T5_NODE_6_length_4590_cov_9.581036	0	0	213	0	0	449	0	49	0	0	37	0	0	173	347	70	66	0	234	0	117	56	0	0	222	0	0	251	0	49	29	0	296	0	0	63	0	0	38	44	0	255	0	0	325	49	0	173	0
C10-R2-T5_NODE_871_length_1223_cov_8.360445	0	0	46	0	0	96	0	0	0	0	0	0	0	43	79	0	0	0	59	0	0	13	0	0	55	0	0	51	0	7	0	0	52	10	0	0	0	0	10	0	0	69	0	0	84	0	0	21	0
C10-R3-Base_NODE_23_length_4425_cov_4.162700	0	0	0	0	0	0	167	0	0	0	0	0	72	0	0	0	20	0	0	0	0	34	117	36	82	0	0	0	52	0	0	29	28	0	41	0	0	0	0	0	0	0	0	0	0	64	26	0	0
C10-R3-Base_NODE_296_length_2490_cov_12.282136	190	44	0	14	0	0	34	0	0	18	0	0	0	0	0	18	0	45	0	305	21	0	42	31	0	0	28	0	103	30	0	0	0	141	35	0	451	0	0	0	22	0	36	0	0	0	0	0	0
C10-R3-Base_NODE_76_length_3466_cov_2.451187	0	0	0	0	0	0	93	0	0	0	0	0	0	0	0	0	0	0	0	0	0	0	0	0	0	0	0	0	0	0	0	0	0	0	0	0	0	0	0	0	0	0	0	0	0	0	0	0	0
C10-R3-Base_NODE_95_length_3296_cov_3.244986	0	0	0	0	0	0	73	0	0	0	0	0	0	0	0	0	0	0	0	0	0	0	90	35	0	0	0	0	40	0	0	0	0	0	23	0	0	0	0	0	0	0	0	0	0	30	0	0	0
C11-R1-Base_NODE_174_length_4440_cov_4.579475	0	0	0	149	0	0	0	56	230	48	0	68	0	0	0	0	0	53	32	46	0	0	0	0	0	0	0	0	0	93	43	0	0	0	0	0	0	0	33	0	0	0	0	59	0	0	0	0	0
C11-R1-Base_NODE_184_length_4311_cov_4.753524	0	0	0	0	0	0	0	0	255	0	0	0	0	0	0	0	0	0	0	0	0	0	0	0	0	0	0	0	0	0	0	0	0	0	0	0	0	0	34	0	0	0	0	0	0	0	0	0	0
C11-R1-Base_NODE_314_length_3414_cov_3.980947	0	0	0	55	0	0	0	0	166	0	0	0	0	0	0	0	0	64	0	40	0	0	0	20	0	18	0	0	0	59	0	0	0	0	0	0	0	0	0	0	0	0	0	32	0	0	0	0	0
C11-R1-Base_NODE_380_length_3178_cov_3.397054	0	0	28	49	23	27	44	31	103	86	124	98	45	49	34	0	80	0	51	36	35	36	0	43	20	40	52	27	30	48	62	24	38	0	48	41	0	63	56	27	34	0	0	55	38	66	22	39	0
C11-R1-Base_NODE_43_length_7563_cov_5.133191	0	0	165	0	0	0	0	0	454	0	0	0	64	0	0	0	0	206	0	0	0	0	0	0	0	0	0	0	0	0	0	0	0	0	0	0	0	0	87	0	0	50	0	0	0	0	0	0	0
C11-R1-Base_NODE_475_length_2876_cov_4.456221	0	0	0	58	0	0	0	0	156	0	0	25	0	0	0	0	0	56	0	0	0	0	0	0	0	0	0	0	0	81	0	0	0	0	12	0	0	0	46	0	0	0	0	24	0	0	0	0	0
C11-R1-Base_NODE_50_length_7174_cov_4.245962	0	0	0	0	0	0	61	0	388	34	0	0	0	0	0	0	0	0	0	47	27	0	0	0	0	24	0	49	0	0	0	0	0	0	0	0	0	0	44	0	0	0	0	0	0	0	0	0	0
C11-R1-Base_NODE_63_length_6627_cov_4.781193	0	0	132	0	0	0	0	0	371	0	0	0	61	0	0	0	0	203	0	0	0	0	0	0	0	0	0	0	0	0	0	0	0	0	0	0	0	0	81	0	0	43	0	0	0	0	0	0	0
C11-R1-Base_NODE_637_length_2475_cov_4.861570	0	0	26	64	67	56	38	67	90	52	81	86	42	48	58	34	80	0	31	38	36	48	0	56	16	39	48	40	0	79	69	38	19	0	34	36	0	24	47	67	24	0	0	67	40	73	38	47	0
C11-R1-Base_NODE_84_length_5961_cov_4.909245	0	0	32	0	0	0	0	0	361	0	0	0	41	0	0	0	0	187	0	0	0	0	0	0	0	0	0	0	0	0	0	0	0	0	0	0	0	0	76	0	0	0	0	0	26	0	0	0	0
C11-R1-Base_NODE_90_length_5797_cov_4.567398	0	0	35	164	0	0	0	0	326	0	0	0	50	0	0	0	0	197	0	0	0	0	0	16	0	0	0	0	0	137	0	24	0	0	19	0	0	0	90	0	0	0	0	72	37	0	0	0	0
C11-R1-T1_NODE_1178_length_1269_cov_2.177100	0	0	0	0	0	0	0	0	0	17	0	0	0	8	5	11	0	0	0	15	0	0	0	0	0	0	0	0	0	0	0	0	0	0	22	0	0	0	0	0	0	0	0	0	0	0	0	0	0
C11-R1-T1_NODE_3_length_25254_cov_9.308742	0	0	0	0	0	0	0	0	0	2649	0	0	1803	0	0	711	0	0	0	0	0	1038	0	0	82	0	0	118	0	0	0	0	0	0	0	0	0	0	0	0	0	0	0	0	0	0	0	0	0
C11-R1-T5_NODE_190_length_3011_cov_7.900880	0	0	28	56	53	40	38	67	68	65	190	67	50	47	54	38	103	0	61	58	51	40	0	69	0	35	39	44	0	65	47	45	30	0	32	30	0	53	48	35	0	0	0	53	47	83	45	49	0
C11-R1-T5_NODE_3202_length_1120_cov_8.643192	0	0	24	19	20	21	22	26	29	20	84	44	35	19	39	17	29	12	22	16	0	16	0	24	0	0	21	22	18	28	20	20	7	13	29	16	0	15	20	23	0	0	10	26	10	0	17	14	0
C11-R1-T5_NODE_3855_length_1019_cov_2.173237	0	0	0	0	0	0	0	0	0	0	25	0	0	4	0	0	9	0	0	0	0	0	0	12	0	0	0	0	0	0	0	0	0	5	0	4	0	8	6	9	0	0	0	0	0	9	0	0	0
C11-R2-Base_NODE_13_length_19197_cov_8.501306	93	0	0	102	0	0	0	206	0	0	83	1919	236	119	0	0	71	0	233	152	0	100	0	0	0	155	118	114	0	0	111	105	0	0	0	0	0	0	0	224	0	0	0	81	0	0	0	98	0
C11-R2-Base_NODE_1669_length_1463_cov_1.605114	0	0	0	0	0	0	0	0	0	0	0	30	0	0	0	0	0	0	0	0	0	0	0	0	0	0	0	0	0	0	0	0	0	0	0	0	0	0	0	0	0	0	0	0	0	0	0	20	0
C11-R2-Base_NODE_2632_length_1137_cov_2.911275	0	0	0	12	0	0	0	0	0	0	0	37	0	0	0	0	0	0	0	7	0	0	0	0	0	0	0	0	0	0	6	0	0	0	0	0	0	0	0	0	24	0	0	0	0	0	25	0	0
C11-R2-Base_NODE_2968_length_1075_cov_2.577451	0	0	0	7	0	0	0	0	7	0	0	30	0	0	0	0	0	0	0	0	0	0	0	4	0	0	0	0	0	0	0	0	0	0	0	0	0	0	0	0	0	0	0	0	0	0	0	0	0
C11-R2-Base_NODE_525_length_3221_cov_10.784270	2141	329	166	105	0	0	214	0	0	0	0	181	0	55	0	123	0	597	0	2794	188	89	394	465	0	111	221	85	1022	531	0	105	0	1575	293	92	4910	123	0	0	302	0	267	49	0	0	0	0	0
C11-R2-Base_NODE_549_length_3110_cov_4.167921	0	0	0	39	0	0	0	0	20	0	0	156	0	24	0	0	0	0	0	0	30	0	0	0	0	0	0	0	0	0	0	0	0	0	0	0	0	0	0	0	0	0	0	0	0	0	22	0	0
C11-R2-Base_NODE_557_length_3061_cov_4.740186	24	0	47	115	119	92	70	104	99	76	244	192	83	88	144	69	143	0	67	103	68	59	51	96	27	80	95	103	43	144	165	81	32	40	74	68	29	62	78	106	34	0	0	102	80	52	38	54	35
C11-R2-Base_NODE_571_length_3014_cov_3.773572	0	0	0	35	0	0	23	0	0	0	0	129	0	0	18	0	0	0	0	43	18	0	0	0	0	0	0	0	21	0	0	0	0	0	0	0	0	19	0	0	39	0	0	0	0	0	71	0	0
C11-R2-Base_NODE_843_length_2245_cov_5.992694	0	0	13	17	0	0	0	0	0	0	12	147	32	0	0	0	0	0	28	0	0	0	0	0	0	19	16	0	0	0	19	0	0	0	0	0	0	0	0	30	0	0	0	0	0	0	0	0	0
C11-R2-T1_NODE_13_length_6253_cov_6.543724	0	0	0	0	0	0	0	0	0	310	0	0	230	0	0	84	0	0	0	0	0	178	0	0	0	0	0	0	0	0	0	0	0	0	0	0	0	0	0	0	0	0	0	0	0	0	0	0	0
C11-R2-T1_NODE_2_length_15455_cov_5.044610	55	95	48	62	59	50	752	73	91	141	0	61	338	132	67	111	65	0	59	113	75	131	104	73	86	145	0	0	82	74	51	167	61	76	105	0	121	70	0	93	51	55	241	0	0	0	0	0	140
C11-R2-T5_NODE_139_length_5927_cov_4.662125	91	108	159	99	61	258	133	108	68	28	172	49	97	272	65	101	127	227	79	102	46	360	70	62	216	150	34	183	147	91	293	99	223	64	91	133	270	57	66	109	59	259	353	0	57	48	34	45	99
C11-R2-T5_NODE_176_length_5359_cov_4.018854	0	0	0	0	0	0	0	64	0	55	41	0	0	110	0	0	75	0	0	0	0	15	0	0	0	0	0	0	0	0	143	0	29	0	0	0	0	0	68	0	0	21	0	0	35	0	0	89	0
C11-R2-T5_NODE_236_length_4475_cov_4.429638	0	0	0	0	0	0	0	101	0	86	81	0	0	160	0	0	97	0	0	0	0	0	0	0	0	0	0	0	0	0	226	0	43	0	0	0	0	0	125	0	0	0	0	0	76	0	0	158	0
C11-R3-Base_NODE_1_length_50082_cov_6.552762	138	115	87	91	100	193	0	1145	538	258	639	382	138	364	3198	196	1086	72	73	280	253	74	0	1789	194	330	201	185	1923	212	255	226	388	156	61	465	144	63	1918	1057	0	716	151	130	538	65	78	772	0
C11-R3-Base_NODE_1147_length_1712_cov_2.522028	0	0	0	0	27	22	0	0	0	0	0	0	0	0	46	0	0	0	0	0	0	0	0	0	0	0	0	0	0	24	39	0	0	0	0	0	0	0	0	0	0	0	0	0	0	0	0	0	0
C11-R3-Base_NODE_158_length_6031_cov_4.453313	0	24	0	0	24	0	0	89	76	0	53	35	0	0	322	26	134	0	0	0	0	0	0	26	0	29	28	0	237	0	0	0	25	0	0	35	0	0	112	111	0	64	0	28	58	27	17	68	28
C11-R3-Base_NODE_18_length_13857_cov_5.870236	151	64	226	0	0	128	88	0	0	0	0	0	64	131	331	421	0	166	370	480	190	0	0	0	59	44	57	292	71	118	0	0	110	308	234	64	0	0	46	0	95	157	124	0	343	0	0	176	0
C11-R3-Base_NODE_300_length_4118_cov_3.714251	0	0	34	0	140	62	0	64	0	59	0	72	29	0	181	0	54	0	30	58	0	26	0	65	0	0	60	25	62	97	162	84	0	0	0	93	0	30	114	38	0	83	0	33	0	0	42	77	0
C11-R3-T1_NODE_1477_length_1597_cov_11.238003	74	24	0	0	0	0	0	0	0	0	0	0	0	0	0	0	0	24	0	189	0	0	26	19	0	0	0	0	63	23	0	7	0	62	0	0	254	16	0	0	23	0	15	0	0	0	0	0	0
C11-R3-T1_NODE_156_length_3666_cov_3.524508	0	0	0	0	0	0	0	29	114	23	28	0	0	0	0	151	0	0	0	0	0	38	0	191	0	0	65	0	0	40	0	26	0	0	40	0	0	0	0	0	0	0	0	0	0	0	46	0	0
C11-R3-T1_NODE_176_length_3556_cov_3.971437	0	61	0	133	0	0	0	0	34	0	0	0	0	0	20	150	0	0	0	0	49	0	0	0	0	0	0	0	0	0	0	0	0	0	0	0	0	0	0	0	29	0	0	0	0	0	0	0	40
C11-R3-T1_NODE_217_length_3301_cov_4.189464	0	0	0	52	0	18	0	63	115	45	0	55	0	23	0	176	26	0	47	0	0	0	0	132	0	0	82	22	0	71	39	34	0	0	0	0	0	0	0	0	25	0	0	85	17	0	99	68	0
C11-R3-T1_NODE_40_length_6588_cov_3.976427	0	26	0	51	0	18	0	47	196	0	24	0	0	0	0	295	0	0	0	0	0	32	0	300	0	0	77	0	0	52	0	51	0	0	64	0	0	0	22	0	0	0	0	0	0	0	114	32	0
C11-R3-T1_NODE_6_length_13611_cov_6.890307	192	56	202	0	0	145	74	0	0	0	0	0	78	115	376	450	0	121	335	513	184	0	0	0	70	50	49	280	124	143	0	0	111	339	264	0	0	0	0	0	84	131	138	0	328	83	0	173	56
C11-R3-T1_NODE_756_length_2023_cov_3.080285	0	0	0	0	0	0	0	0	40	0	0	0	0	0	0	69	0	0	0	0	0	0	0	46	0	0	15	0	0	0	0	14	0	0	16	0	0	0	0	0	0	0	0	0	0	0	23	0	0
C11-R3-T5_NODE_19_length_5664_cov_2.742557	0	34	28	66	44	24	0	63	64	73	31	80	26	46	36	59	83	0	43	84	42	0	33	28	0	27	40	33	30	85	38	0	37	27	0	44	17	19	27	35	25	20	14	90	30	37	127	28	0
C12-R1-T5_NODE_200_length_1793_cov_3.290564	0	0	0	44	32	19	0	41	29	46	28	41	20	24	28	39	26	0	51	0	35	25	0	17	0	29	51	19	12	24	18	29	11	12	26	35	0	0	25	37	0	0	0	25	12	37	24	14	0
C12-R1-T5_NODE_66_length_2804_cov_11.128047	0	21	234	0	1787	0	0	655	0	613	0	0	0	993	0	0	531	0	338	0	0	0	0	0	109	0	448	0	54	27	1180	0	0	0	25	0	0	327	0	0	0	153	0	0	0	0	0	848	0
C12-R2-Base_NODE_1124_length_3091_cov_2.968050	0	0	0	0	0	0	0	0	0	0	0	0	0	0	0	0	0	0	0	112	0	0	0	0	0	0	0	0	0	0	0	0	0	0	0	0	0	0	0	0	0	0	0	0	0	0	0	0	0
C12-R2-Base_NODE_1490_length_2490_cov_8.564271	108	28	13	0	0	0	26	0	0	0	0	0	0	0	0	17	0	48	0	239	20	0	32	42	0	0	15	0	0	36	0	0	0	127	27	0	362	0	0	0	17	0	37	0	0	0	0	0	0
C12-R2-Base_NODE_1522_length_2448_cov_5.997075	62	0	0	0	0	0	0	0	0	0	0	0	0	0	0	0	0	0	0	167	0	0	0	0	0	0	0	0	0	0	0	0	0	44	0	0	38	0	0	0	0	0	0	0	0	0	0	0	0
C12-R2-Base_NODE_159_length_13307_cov_6.479324	191	49	193	0	0	173	74	0	0	0	56	0	70	147	381	421	0	139	289	494	162	0	73	0	60	0	0	287	97	109	0	0	135	332	239	51	0	0	68	0	93	161	101	0	360	79	44	183	56
C12-R2-Base_NODE_1641_length_2327_cov_3.610035	15	0	0	0	0	0	0	0	0	0	0	0	0	0	0	0	0	0	0	94	0	0	19	0	0	0	0	0	0	0	0	0	0	31	0	0	0	0	0	0	27	0	0	0	0	0	0	0	0
C12-R2-Base_NODE_1836_length_2147_cov_4.126673	0	0	0	0	0	0	0	0	0	0	0	0	0	0	0	0	0	24	0	107	0	0	0	0	0	0	0	0	0	0	0	0	0	0	0	0	0	0	0	0	0	0	0	0	0	0	0	0	0
C12-R2-Base_NODE_2_length_74021_cov_17.827069	515	0	0	0	0	0	0	0	138	326	126	0	417	331	329	829	127	123	0	15190	0	0	856	0	0	175	0	0	0	0	0	0	0	1584	0	0	0	0	0	0	0	0	689	0	0	0	0	0	0
C12-R2-Base_NODE_2209_length_1884_cov_3.227993	0	14	0	0	0	0	0	0	0	0	0	0	0	0	0	0	0	14	0	58	0	18	0	0	0	0	0	0	0	0	0	0	0	0	0	0	0	0	0	0	0	16	0	0	0	0	0	0	0
C12-R2-Base_NODE_2368_length_1798_cov_3.161216	25	0	0	0	0	0	0	0	0	0	0	0	14	0	0	18	0	0	0	73	0	0	0	0	0	0	0	0	0	0	0	0	0	34	0	0	0	0	0	0	13	0	0	0	0	0	0	0	0
C12-R2-Base_NODE_24_length_35525_cov_30.150240	0	0	0	0	0	0	0	0	80	0	454	0	44	325	84	142	57	0	0	9248	0	0	116	0	0	40	0	0	0	0	0	0	0	0	0	0	0	0	0	0	0	0	3248	0	0	0	0	0	0
C12-R2-Base_NODE_253_length_9423_cov_16.527007	1146	142	41	0	0	0	49	59	0	0	50	0	102	43	0	126	37	0	0	963	0	113	0	0	0	204	77	71	0	0	0	0	0	145	392	0	0	0	0	96	342	90	0	0	0	0	0	0	0
C12-R2-Base_NODE_2555_length_1697_cov_4.959196	0	0	0	0	0	0	0	0	0	0	0	0	0	0	0	0	0	0	0	84	0	0	0	0	0	0	0	0	0	0	0	0	0	0	0	0	15	0	0	0	0	0	0	0	0	0	0	0	0
C12-R2-Base_NODE_269_length_9119_cov_5.711717	0	0	0	0	0	0	0	0	0	0	0	0	0	0	0	0	0	53	0	555	0	0	0	0	0	0	0	0	0	0	0	0	0	0	0	0	31	0	0	0	0	0	0	0	0	0	0	0	0
C12-R2-Base_NODE_2745_length_1619_cov_2.191176	30	14	0	0	0	0	0	0	9	0	0	0	0	0	0	0	0	0	0	41	0	0	0	0	0	0	0	0	0	0	0	8	0	31	0	0	0	0	0	0	10	0	0	0	0	0	0	0	0
C12-R2-Base_NODE_33_length_32646_cov_8.978951	1262	795	223	317	133	42	308	167	221	131	94	58	292	49	151	357	0	230	96	1691	453	131	50	192	319	61	771	273	163	163	0	177	93	1311	1028	0	226	419	64	986	1543	276	0	101	51	127	294	47	0
C12-R2-Base_NODE_4521_length_1147_cov_4.023810	0	9	0	0	0	0	0	0	0	0	0	0	0	0	6	0	0	0	0	36	0	0	19	0	0	0	0	0	0	0	0	0	0	45	7	0	0	0	0	0	0	0	0	0	0	0	0	0	0
C12-R2-Base_NODE_769_length_4109_cov_5.782930	58	58	36	39	0	0	0	25	49	0	0	0	41	0	0	34	0	0	0	306	32	0	55	0	0	28	30	0	0	0	0	0	0	291	57	0	0	0	0	0	127	34	0	0	0	0	0	0	0
C12-R2-Base_NODE_794_length_4040_cov_4.445922	0	0	0	0	0	0	0	0	0	0	0	0	0	0	0	0	0	0	0	227	0	0	0	0	0	0	0	0	0	0	0	0	0	0	0	0	0	0	0	0	0	0	0	0	0	0	0	0	0
C12-R2-Base_NODE_930_length_3582_cov_4.884321	91	0	0	0	0	0	0	0	0	0	0	0	0	0	0	0	0	0	0	170	0	0	0	0	0	0	0	0	18	0	0	0	0	52	0	0	35	0	0	0	0	0	0	0	0	0	0	0	0
C12-R2-Base_NODE_990_length_3417_cov_7.530042	54	0	0	0	0	0	0	0	0	0	0	0	0	0	0	0	0	0	0	135	0	0	0	0	0	0	0	0	0	0	0	0	0	20	0	0	30	0	0	0	0	0	0	0	0	0	0	0	0
C12-R2-T1_NODE_116_length_4111_cov_5.602811	26	48	96	126	237	58	50	261	219	290	198	256	97	140	127	155	182	38	111	127	136	146	85	279	0	27	179	89	100	169	262	283	87	51	89	136	56	144	269	90	60	78	0	190	140	65	124	258	0
C12-R2-T1_NODE_273_length_2709_cov_2.841748	0	0	0	0	0	0	0	0	0	0	0	0	0	0	0	0	0	0	0	0	95	0	0	0	0	0	0	0	0	0	0	0	0	0	0	0	0	0	0	0	0	0	0	0	0	0	0	0	0
C12-R2-T5_NODE_1052_length_1838_cov_2.241167	0	0	20	15	0	0	0	0	0	0	0	0	15	0	0	0	11	0	13	0	0	29	0	0	0	0	0	12	0	0	10	0	0	0	0	0	0	0	0	0	0	27	0	0	0	0	0	0	0
C12-R2-T5_NODE_1684_length_1571_cov_2.399736	0	0	9	0	12	0	0	0	0	0	0	26	28	0	0	0	0	0	0	0	0	39	0	0	0	0	9	0	0	0	42	0	0	0	0	0	0	0	0	0	0	0	0	26	0	0	0	0	0
C12-R2-T5_NODE_205_length_2987_cov_3.546385	35	20	26	20	0	38	51	40	0	0	48	0	0	59	0	0	43	42	0	38	0	118	60	0	48	46	17	34	35	0	42	0	52	0	30	36	51	19	0	60	0	98	100	0	0	0	0	0	30
C12-R2-T5_NODE_28_length_5873_cov_4.459608	30	44	39	27	28	80	0	69	62	37	108	22	51	118	55	59	72	0	26	32	32	289	0	34	121	51	0	65	0	26	80	155	92	0	49	87	25	46	49	53	26	116	105	0	0	40	0	23	36
C12-R2-T5_NODE_29_length_5818_cov_5.175950	0	0	0	0	0	0	0	0	0	604	0	0	371	0	0	145	0	0	0	0	0	276	0	0	0	0	0	27	0	0	0	0	0	0	0	0	0	0	0	0	0	0	0	0	0	0	0	0	0
C12-R2-T5_NODE_513_length_2281_cov_3.341869	21	43	0	29	27	14	49	17	17	24	20	0	30	18	0	0	14	15	17	31	31	67	42	0	48	21	0	20	49	0	0	29	0	69	44	21	37	0	0	22	25	27	79	0	0	54	0	0	56
C12-R2-T5_NODE_697_length_2078_cov_3.231340	0	29	0	0	24	0	0	0	0	23	0	31	57	0	0	0	0	0	15	13	0	85	0	0	20	0	27	0	0	28	23	43	9	0	0	0	0	41	0	11	0	0	0	36	0	0	49	15	0
C12-R3-Base_NODE_17_length_5319_cov_4.884878	0	0	63	62	0	31	169	0	35	27	30	48	63	23	0	40	0	78	32	24	24	28	206	33	129	15	39	14	63	21	41	42	39	0	36	20	0	41	0	43	0	38	23	24	20	59	0	0	0
C12-R3-Base_NODE_356_length_1995_cov_3.432474	0	0	0	0	0	0	58	0	0	0	0	0	0	0	0	0	0	13	0	0	0	0	82	20	15	0	0	0	18	0	0	0	0	0	24	0	0	0	0	0	0	0	0	0	0	24	0	0	0
C12-R3-Base_NODE_550_length_1722_cov_42.643671	77	22	0	0	0	0	0	0	0	0	0	0	0	0	0	0	0	34	0	153	0	0	24	30	0	0	8	0	35	14	0	0	0	62	16	0	246	12	0	0	9	0	14	0	0	0	0	0	0
C12-R3-T1_NODE_1562_length_1682_cov_2.738783	0	0	0	0	0	0	0	11	38	0	0	0	0	0	0	28	0	0	0	0	0	0	0	47	0	0	0	0	0	0	0	10	0	0	0	0	0	0	0	0	0	0	0	0	0	0	0	0	0
C12-R3-T1_NODE_173_length_4097_cov_2.496042	0	0	0	0	0	0	0	0	0	0	0	0	0	0	0	0	0	0	0	0	0	0	0	76	63	0	0	67	0	0	0	0	34	0	0	0	0	0	184	0	0	0	0	0	91	0	0	0	0
C12-R3-T1_NODE_2096_length_1472_cov_2.775582	0	0	0	0	0	0	0	0	0	0	0	0	0	0	0	0	0	0	0	0	0	0	0	42	0	0	0	11	0	0	0	0	0	0	0	0	0	0	0	0	7	0	0	0	0	0	0	0	0
C12-R3-T1_NODE_216_length_3728_cov_3.294310	0	0	0	0	0	0	0	0	52	0	0	0	0	0	0	74	0	0	0	0	0	0	0	140	0	0	36	0	0	0	0	24	0	0	0	0	0	0	0	0	0	0	0	0	0	0	58	0	0
C12-R3-T1_NODE_259_length_3516_cov_3.347876	0	0	0	0	0	0	0	28	62	0	0	0	0	0	0	44	0	0	0	0	0	0	0	105	0	0	0	0	0	25	0	0	0	0	0	0	0	0	0	0	0	0	0	0	0	0	39	0	0
C12-R3-T5_NODE_1587_length_1336_cov_1.769711	0	13	0	0	0	0	20	0	0	0	0	33	0	0	10	10	0	0	0	0	0	0	0	8	28	0	0	0	0	0	0	0	0	0	48	0	0	0	0	0	25	0	0	0	0	0	0	0	0
C12-R3-T5_NODE_174_length_3183_cov_3.948210	0	0	0	47	0	0	30	0	25	0	0	63	0	0	0	21	0	0	0	0	0	0	0	0	102	0	0	0	0	0	0	0	26	0	0	0	0	0	0	42	16	0	0	0	0	0	0	0	0
C13-R1-Base_NODE_1370_length_1500_cov_2.925952	124	11	0	0	0	0	0	0	0	0	0	0	0	0	0	17	0	0	0	91	9	0	0	0	0	14	0	12	0	0	0	0	0	25	41	0	0	0	0	14	63	12	0	0	0	0	0	0	0
C13-R1-Base_NODE_2755_length_1050_cov_1.850251	0	0	0	0	0	0	0	0	0	0	0	0	0	0	0	0	0	0	0	0	0	0	0	0	0	18	0	0	0	0	0	0	0	0	0	0	0	0	0	0	0	0	0	0	0	0	0	0	0
C13-R1-Base_NODE_283_length_3164_cov_4.562560	22	0	40	121	148	94	114	140	174	166	248	257	102	151	188	100	179	30	144	103	61	69	56	130	30	165	111	91	75	212	191	91	67	31	114	131	29	81	128	117	50	34	0	113	104	108	77	103	24
C13-R1-Base_NODE_51_length_5867_cov_4.547832	0	0	0	0	0	0	0	0	0	0	0	0	0	0	0	0	0	0	0	0	0	0	0	0	0	276	0	0	0	0	0	0	0	0	0	0	0	0	0	0	94	0	0	0	0	0	0	0	0
C13-R1-Base_NODE_599_length_2264_cov_2.692168	0	0	0	0	0	0	0	0	0	0	0	0	0	0	0	0	0	0	0	0	0	0	0	0	0	38	0	0	0	0	0	0	0	0	0	0	0	0	0	0	0	0	0	0	0	0	0	0	0
C13-R1-Base_NODE_7_length_24297_cov_6.828521	0	85	26	0	0	0	0	0	0	0	0	0	30	0	0	87	0	0	0	183	35	0	0	0	0	1773	0	0	0	0	0	0	0	64	104	0	0	0	0	31	392	0	0	0	0	0	0	0	0
C13-R1-T1_NODE_1863_length_1029_cov_5.131417	0	0	25	0	125	0	0	0	0	15	0	0	0	0	0	0	0	0	13	0	0	0	0	0	0	0	37	0	0	0	0	0	0	0	0	0	0	20	0	0	0	0	0	0	0	0	0	0	0
C13-R1-T1_NODE_983_length_1328_cov_2.300079	0	0	0	0	0	0	0	0	0	0	0	0	0	0	0	0	0	0	0	16	0	0	0	0	0	0	25	0	0	0	0	0	0	0	0	0	0	0	0	0	0	0	0	0	0	0	0	0	0
C13-R1-T5_NODE_138_length_2773_cov_6.600074	480	116	72	30	0	0	72	0	0	52	0	29	0	0	26	49	0	182	0	946	63	44	125	108	0	23	60	35	300	109	0	0	0	380	61	0	1424	48	0	18	79	0	65	0	0	0	0	0	0
C13-R2-Base_NODE_1007_length_2204_cov_2.853420	0	44	0	0	0	0	20	0	0	0	0	0	0	0	0	0	0	0	0	0	0	0	0	0	10	0	0	0	67	0	0	0	0	0	0	0	21	0	0	0	18	0	0	0	0	0	0	0	0
C13-R2-Base_NODE_2598_length_1464_cov_3.217175	0	0	0	0	0	0	0	0	0	0	0	0	0	0	0	0	0	0	0	0	0	0	0	0	0	0	0	0	53	0	0	0	0	0	0	0	33	0	0	0	0	0	0	0	0	0	0	0	0
C13-R2-Base_NODE_3321_length_1311_cov_2.201433	0	53	0	0	0	0	0	0	0	21	0	0	0	0	11	25	0	0	0	0	0	0	0	0	0	0	9	0	38	6	0	0	0	0	0	0	11	0	0	11	20	0	0	0	0	0	0	0	8
C13-R2-Base_NODE_3931_length_1209_cov_2.951473	0	0	0	0	0	0	0	0	0	0	0	0	0	0	0	0	0	0	0	0	0	0	0	0	0	0	0	0	32	0	0	12	0	0	0	0	0	11	0	0	0	0	5	0	0	0	0	0	23
C13-R2-Base_NODE_667_length_2622_cov_3.125049	0	41	0	28	0	0	32	0	0	0	0	17	0	0	0	36	0	0	0	0	18	0	23	32	0	17	25	0	86	0	0	0	0	0	0	0	0	15	22	28	20	0	0	0	0	39	0	0	57
C13-R2-T1_NODE_1_length_28762_cov_11.155781	0	62	160	270	0	158	0	88	0	0	125	0	113	274	122	0	0	48	0	0	0	0	3674	39	0	289	36	190	0	2508	115	53	0	0	0	66	0	0	157	0	0	311	44	0	0	0	0	0	0
C13-R2-T1_NODE_104_length_2782_cov_4.771177	0	0	39	56	53	60	32	88	76	77	115	75	58	70	99	50	98	31	63	48	0	41	0	67	18	61	56	76	44	124	94	56	34	0	53	56	0	20	56	61	0	0	0	83	0	77	34	74	0
C13-R2-T1_NODE_1885_length_1182_cov_3.213842	0	0	0	16	0	0	0	0	0	0	0	0	0	0	0	0	0	0	0	10	0	0	0	0	0	0	0	0	0	44	0	0	0	0	0	0	0	0	0	0	0	0	0	15	0	0	0	0	0
C13-R2-T1_NODE_200_length_2316_cov_3.007077	0	0	0	62	0	0	0	0	0	0	23	0	0	0	0	0	0	0	0	10	21	0	0	0	0	0	0	0	0	78	0	0	0	0	0	0	0	0	0	0	0	0	0	33	0	0	0	0	0
C13-R2-T1_NODE_233_length_2213_cov_3.521779	0	0	0	0	38	30	0	0	16	15	0	35	0	0	44	0	20	0	0	0	0	0	0	17	0	0	18	0	0	54	40	19	0	0	0	22	0	0	47	14	0	17	0	0	0	0	13	28	0
C13-R2-T1_NODE_809_length_1547_cov_2.183646	0	9	0	0	0	0	0	0	0	0	0	0	0	17	0	0	0	0	0	0	0	0	0	0	0	0	17	0	0	40	8	0	0	0	0	0	0	8	0	0	0	0	0	11	0	0	0	0	0
C13-R2-T5_NODE_1_length_38677_cov_7.988737	0	0	85	0	0	111	0	1146	0	651	758	0	135	1457	0	42	1027	0	0	0	0	242	0	75	74	0	0	266	0	0	3208	0	772	0	0	182	0	0	1214	0	0	290	0	0	494	0	0	1351	0
C13-R2-T5_NODE_137_length_7095_cov_7.753835	0	0	0	0	0	20	0	191	0	101	114	0	0	245	0	0	169	0	0	0	0	48	0	0	0	0	0	48	0	0	483	0	132	0	0	26	0	0	248	0	0	36	0	0	100	0	0	218	0
C13-R2-T5_NODE_262_length_4888_cov_9.581419	0	0	0	0	0	0	0	250	0	151	161	0	0	254	0	0	168	0	0	0	0	46	0	0	0	0	0	48	0	0	522	0	116	0	0	0	0	0	224	0	0	36	0	0	91	0	0	301	0
C13-R2-T5_NODE_3108_length_1184_cov_8.125775	0	0	0	0	0	0	0	12	0	0	0	0	0	0	0	0	0	0	0	0	0	8	0	0	0	0	0	0	0	0	68	0	10	0	0	0	0	0	0	0	0	0	0	0	20	0	0	93	0
C13-R2-T5_NODE_322_length_4302_cov_7.524135	0	0	0	42	62	45	0	0	115	0	0	68	49	42	78	0	0	0	66	34	43	62	0	36	0	0	41	0	50	58	203	43	59	0	0	0	0	0	43	0	0	0	0	96	26	85	30	46	0
C13-R2-T5_NODE_464_length_3263_cov_3.178928	0	40	0	0	64	49	0	0	0	0	0	34	0	0	0	0	0	0	14	0	0	0	0	0	61	0	0	0	0	32	94	16	0	0	0	0	0	0	0	0	36	0	0	0	0	0	0	0	0
C13-R3-Base_NODE_1225_length_1620_cov_2.042812	0	0	0	0	48	0	0	0	0	0	0	0	0	0	0	12	0	0	0	0	0	0	0	0	0	0	0	0	0	0	0	37	0	10	0	0	0	24	12	0	0	0	0	0	0	0	10	0	0
C13-R3-Base_NODE_59_length_14223_cov_7.880082	0	129	0	0	345	42	0	350	188	129	141	0	0	0	922	70	389	0	0	0	69	0	0	630	83	108	74	88	649	204	0	1316	146	40	0	83	0	0	598	354	0	235	0	0	198	0	0	301	0
C13-R3-Base_NODE_633_length_2496_cov_6.616551	463	90	0	30	0	0	0	0	0	0	0	52	0	0	0	0	0	168	0	892	50	0	123	99	0	0	46	0	226	126	0	32	0	325	104	0	1056	0	0	0	90	0	82	16	0	0	0	0	0
C14-R1-Base_NODE_1099_length_3051_cov_2.586449	56	0	0	0	0	0	0	0	0	0	0	0	0	0	0	0	0	0	0	0	0	0	0	0	0	0	0	0	0	0	0	0	0	63	0	0	0	0	0	0	0	0	0	0	0	0	0	0	0
C14-R1-Base_NODE_124_length_13190_cov_4.079102	1213	189	72	60	0	0	96	0	0	55	53	0	138	55	0	215	0	0	0	826	47	113	0	0	0	211	59	76	0	0	0	0	0	340	389	0	0	0	0	142	572	97	0	0	0	0	0	0	0
C14-R1-Base_NODE_1423_length_2573_cov_4.949960	97	39	0	26	0	0	0	0	0	0	0	0	30	0	0	16	0	0	0	87	24	0	0	0	0	0	24	0	0	0	0	0	0	71	25	0	0	19	0	0	30	0	0	0	0	0	14	0	0
C14-R1-Base_NODE_161_length_11049_cov_7.044479	325	46	0	0	0	0	0	0	0	0	0	0	0	0	0	0	0	54	0	301	0	0	0	0	0	0	0	0	0	0	0	0	0	809	0	0	221	0	0	0	42	0	72	0	0	0	0	0	0
C14-R1-Base_NODE_1706_length_2267_cov_2.969259	28	18	0	12	0	0	0	0	12	0	0	0	0	0	0	0	0	0	0	52	0	0	23	0	0	0	0	0	0	0	0	0	0	80	0	0	0	0	0	0	0	0	0	0	0	0	0	0	0
C14-R1-Base_NODE_1927_length_2077_cov_2.989120	0	25	0	0	0	0	0	0	0	0	0	0	0	0	0	0	0	0	0	56	12	0	0	0	0	0	0	0	0	0	0	0	0	64	10	0	0	0	0	0	0	0	0	0	0	0	0	0	0
C14-R1-Base_NODE_2073_length_1971_cov_2.500522	14	0	0	11	0	0	0	0	0	0	0	0	0	0	12	0	0	0	0	34	0	0	0	0	0	0	0	0	0	0	0	0	0	56	0	0	0	0	0	0	0	0	0	0	0	0	0	0	0
C14-R1-Base_NODE_270_length_7994_cov_3.821766	514	132	48	58	0	0	74	0	45	48	34	0	95	48	0	146	0	0	0	386	43	66	32	0	0	71	62	45	32	0	0	24	0	296	149	0	0	28	0	205	486	51	0	27	0	0	0	0	0
C14-R1-Base_NODE_58_length_22197_cov_5.077951	892	267	31	100	37	0	122	31	51	111	22	31	110	32	116	143	0	177	33	530	110	116	32	48	47	62	290	98	115	81	0	124	34	867	302	0	82	192	0	181	553	86	0	82	0	48	114	23	0
C14-R1-T1_NODE_120_length_5828_cov_3.084531	0	86	0	0	0	0	47	0	0	0	0	74	0	0	0	31	0	46	0	0	0	0	0	17	88	0	28	0	0	0	0	0	0	0	203	0	0	22	0	0	138	31	0	0	0	0	0	0	0
C14-R1-T1_NODE_2002_length_1408_cov_7.127864	35	67	0	14	0	0	0	0	0	0	0	0	28	0	0	12	0	0	0	60	11	15	39	0	10	0	0	22	0	0	0	11	0	64	39	0	0	0	0	0	38	14	0	0	5	0	0	0	0
C14-R1-T1_NODE_279_length_3536_cov_3.278656	0	0	0	0	0	0	0	0	0	0	0	0	0	0	0	0	0	0	0	0	0	0	0	0	0	0	0	0	0	0	0	0	0	0	77	0	0	0	0	0	82	0	0	0	0	0	0	0	0
C14-R1-T1_NODE_285_length_3469_cov_3.919742	0	0	41	99	80	80	39	116	91	81	182	153	91	93	119	69	123	0	108	66	71	62	0	110	35	89	111	98	31	172	129	53	45	0	140	88	32	50	96	75	23	0	0	109	73	67	54	67	23
C14-R1-T1_NODE_322_length_3251_cov_2.822278	0	0	0	0	0	0	0	0	0	0	0	0	0	0	0	0	0	0	0	0	0	0	0	0	0	0	0	0	0	0	0	0	0	0	97	0	0	0	0	0	65	0	0	0	0	0	0	0	0
C14-R2-Base_NODE_11_length_31999_cov_12.038035	2194	301	132	118	0	0	183	0	0	146	0	74	52	29	73	108	0	433	0	2467	131	80	403	374	26	61	164	46	898	425	0	47	29	1162	245	0	3993	106	0	36	194	0	357	54	0	33	32	0	33
C14-R2-Base_NODE_152_length_5334_cov_4.386058	47	80	77	45	54	131	58	80	45	37	72	38	64	114	56	76	54	145	53	90	38	226	42	52	110	80	35	89	114	79	131	82	114	50	64	105	168	36	63	90	41	125	252	0	43	52	0	24	71
C14-R2-Base_NODE_39_length_19031_cov_16.541263	2031	318	151	127	0	0	179	0	0	168	0	112	75	0	60	80	0	510	0	3396	116	87	471	293	0	75	137	0	988	454	0	62	0	1092	254	0	3511	128	0	0	206	0	290	63	0	0	0	61	0
C14-R2-Base_NODE_43_length_17842_cov_14.781020	1515	238	104	81	0	0	116	0	0	102	0	83	0	0	0	80	0	377	0	2742	133	58	258	279	0	58	120	0	651	297	0	0	0	876	232	0	2923	88	0	0	165	0	242	0	0	0	0	0	0
C14-R2-Base_NODE_48_length_15724_cov_11.368434	1070	154	72	46	0	0	107	0	0	76	0	68	0	0	0	55	0	245	0	1896	92	0	193	135	0	49	92	0	465	235	0	0	0	663	139	0	1968	55	0	0	115	0	158	0	0	0	0	0	0
C14-R2-Base_NODE_71_length_11150_cov_11.531501	509	112	60	0	0	0	52	0	0	0	0	32	0	0	0	38	0	174	0	1143	53	31	150	105	0	0	69	0	245	122	0	0	0	369	76	0	1351	38	0	0	70	0	90	0	0	0	0	0	0
C14-R2-Base_NODE_83_length_9809_cov_27.402912	539	105	47	47	0	0	75	0	0	58	0	46	0	0	0	54	0	235	0	1029	0	0	165	143	0	0	66	36	349	151	0	0	0	509	114	0	1775	40	0	0	81	0	77	0	0	0	0	0	0
C14-R2-Base_NODE_9_length_33804_cov_13.518623	2879	370	195	144	0	0	232	0	56	196	0	116	57	42	91	130	0	731	42	4696	226	130	499	372	34	84	245	61	1043	537	0	62	44	1707	365	72	5089	164	0	58	347	38	358	68	0	64	0	49	33
C14-R2-T1_NODE_1007_length_2046_cov_10.290809	219	64	33	20	0	0	37	0	0	0	0	12	0	0	0	17	0	87	0	450	24	11	67	57	0	18	38	17	174	58	0	0	0	209	48	0	737	24	0	0	26	0	56	0	0	0	0	0	0
C14-R2-T1_NODE_1315_length_1836_cov_2.590118	0	0	0	0	0	0	0	0	0	0	0	0	0	0	0	0	0	0	0	11	0	0	0	0	0	0	0	0	0	0	14	30	0	0	0	0	0	49	0	0	0	0	0	0	0	0	10	0	0
C14-R2-T1_NODE_266_length_3281_cov_3.356479	0	0	0	0	0	0	0	0	22	0	0	0	0	0	0	0	0	0	0	0	0	0	0	0	0	0	0	0	0	16	0	31	0	0	0	0	0	120	0	0	0	0	0	0	0	0	0	0	0
C14-R2-T1_NODE_418_length_2758_cov_2.710322	0	0	0	0	0	0	0	0	0	0	0	0	0	0	0	0	0	0	0	0	0	0	0	0	0	0	0	0	0	0	14	34	0	0	12	0	0	78	0	0	0	0	0	0	0	0	0	0	0
C14-R2-T1_NODE_4628_length_1064_cov_2.506442	0	0	0	0	0	0	0	0	0	0	0	0	0	0	0	0	0	0	4	0	0	0	0	24	0	0	0	0	0	0	0	0	0	0	0	0	0	28	0	0	0	0	4	0	0	0	0	0	0
C14-R2-T5_NODE_1640_length_1644_cov_3.007552	0	0	0	0	0	0	0	0	0	0	0	18	0	0	0	0	0	0	0	0	29	0	0	12	0	0	0	0	0	0	0	0	0	0	0	13	0	0	58	0	10	0	0	0	11	18	11	0	0
C14-R2-T5_NODE_526_length_2895_cov_3.914437	17	0	50	117	124	96	72	141	147	115	137	157	67	110	156	74	172	0	91	90	86	62	0	135	44	94	92	110	62	231	170	85	38	19	86	88	35	74	106	70	30	46	0	94	69	115	57	78	0
C14-R3-T1_NODE_1174_length_2405_cov_2.516596	51	43	11	12	0	0	0	0	0	0	0	0	0	0	0	0	0	0	0	57	17	0	0	0	0	0	27	0	0	0	0	0	0	43	0	0	0	0	0	0	39	0	0	0	0	0	14	0	0
C14-R3-T1_NODE_1776_length_1859_cov_2.910754	14	0	25	0	0	0	0	0	0	0	0	0	0	0	0	16	0	0	0	0	0	0	0	0	0	0	0	0	0	0	0	0	0	26	0	0	0	0	0	0	57	14	0	0	0	0	0	0	0
C14-R3-T1_NODE_18_length_38512_cov_9.374678	2177	1357	371	391	191	45	464	322	303	263	165	115	468	99	243	561	73	434	129	2691	675	211	135	189	512	62	1214	486	299	221	0	203	151	1938	1708	48	427	577	119	1517	2439	448	0	115	75	214	466	74	0
C14-R3-T1_NODE_2028_length_1724_cov_3.397843	0	0	0	0	0	0	0	0	0	0	0	0	0	0	0	0	0	0	0	20	0	0	0	0	0	0	0	0	0	0	0	0	0	0	13	0	0	0	0	0	61	0	0	0	0	0	0	0	0
C14-R3-T1_NODE_2208_length_1629_cov_1.980940	0	44	0	0	0	19	0	0	0	0	0	0	20	0	0	17	0	0	0	0	0	21	0	0	19	0	0	0	0	15	0	0	9	0	15	8	0	0	0	0	35	0	0	0	0	0	0	0	0
C14-R3-T1_NODE_226_length_6815_cov_3.293639	0	0	0	0	0	0	0	0	0	0	0	0	0	0	0	0	0	0	0	0	0	0	0	0	0	0	0	0	0	0	0	0	0	0	194	0	0	0	0	0	169	0	0	0	0	0	0	0	0
C14-R3-T1_NODE_372_length_4982_cov_2.985590	198	58	0	0	0	0	0	0	0	0	0	0	0	0	0	0	0	0	0	180	40	0	0	0	0	0	38	0	0	0	0	0	0	183	74	0	0	37	0	0	92	0	0	0	0	0	0	0	0
C14-R3-T1_NODE_4237_length_1037_cov_2.864562	0	0	0	12	0	0	10	0	0	0	0	29	0	7	6	0	0	0	0	18	0	0	0	0	0	0	0	0	0	0	0	0	0	0	0	0	0	0	0	6	31	0	0	0	0	0	21	0	0
C14-R3-T1_NODE_486_length_4107_cov_2.712734	0	0	0	0	0	0	0	0	0	0	0	0	0	0	0	0	0	0	0	0	0	0	0	0	0	0	0	0	0	0	0	0	0	0	164	0	0	0	0	0	121	0	0	0	0	0	0	0	0
C14-R3-T1_NODE_508_length_3996_cov_3.347120	0	0	0	0	0	0	0	0	0	0	0	0	0	0	0	27	0	0	0	46	0	0	0	0	0	0	0	0	0	0	0	0	0	35	31	0	0	0	0	0	138	25	0	0	0	0	0	0	0
C14-R3-T1_NODE_559_length_3778_cov_3.321515	0	0	0	0	0	0	0	0	0	0	0	0	0	0	0	0	0	0	0	89	0	0	0	0	0	0	0	0	0	0	0	0	0	0	19	0	0	0	0	0	127	0	0	0	0	0	0	0	0
C14-R3-T1_NODE_598_length_3624_cov_3.412440	0	0	0	0	0	0	0	0	0	0	0	0	0	0	0	0	0	0	0	58	0	0	0	0	0	0	0	0	0	0	0	0	0	0	26	0	0	0	0	0	124	0	0	0	0	0	0	0	0
C14-R3-T1_NODE_717_length_3286_cov_3.157227	0	0	27	0	0	0	0	0	0	0	0	0	0	0	0	0	0	0	0	0	0	0	0	0	0	0	0	0	0	0	0	0	0	21	18	0	0	0	0	0	107	0	0	0	0	0	0	0	0
C14-R3-T1_NODE_790_length_3094_cov_2.508720	0	0	0	0	0	0	0	0	0	0	0	0	0	0	0	26	0	0	0	0	0	0	0	0	0	0	0	0	0	0	0	0	0	19	30	0	0	0	0	0	84	0	0	0	0	0	0	0	0
C14-R3-T1_NODE_856_length_2931_cov_3.529903	64	21	0	21	0	0	0	0	0	0	0	0	0	0	0	0	0	0	0	89	0	0	0	0	0	0	0	0	0	0	0	0	0	66	0	0	0	0	0	0	52	0	0	0	0	0	0	0	0
C14-R3-T1_NODE_881_length_2889_cov_3.153846	0	0	0	0	0	0	0	0	0	0	0	0	0	0	0	0	0	0	0	29	0	0	0	0	0	0	0	0	0	0	0	0	0	20	0	0	0	0	0	13	76	12	0	0	0	0	0	0	0
C14-R3-T1_NODE_907_length_2845_cov_2.704301	0	0	0	0	0	0	0	0	0	0	0	0	0	0	0	0	0	0	0	39	0	0	0	0	0	0	0	0	0	0	0	0	0	0	0	0	0	0	0	0	79	0	0	0	0	0	0	0	0
C14-R3-T5_NODE_1835_length_1024_cov_3.983488	0	0	29	0	0	65	0	0	0	0	0	0	0	23	63	0	0	0	38	0	0	13	0	0	46	0	0	41	0	0	7	0	39	0	0	0	0	0	0	8	0	57	0	0	63	0	0	32	0
C14-R3-T5_NODE_209_length_2396_cov_7.952157	0	0	73	0	0	122	0	21	0	0	0	0	0	50	116	0	28	0	98	0	37	26	0	0	107	0	0	96	0	0	0	0	107	0	0	20	0	0	0	0	0	140	0	0	129	0	0	60	0
C15-R1-Base_NODE_1163_length_3039_cov_2.738606	0	0	0	0	0	0	0	0	0	0	0	0	0	0	0	0	0	0	0	0	0	0	0	0	0	0	0	0	0	0	0	0	30	0	0	0	0	0	0	0	0	0	94	0	0	0	26	0	0
C15-R1-Base_NODE_175_length_10156_cov_5.719236	130	111	53	67	65	64	189	53	54	62	37	49	128	55	68	117	55	73	47	216	50	55	52	61	115	111	0	43	152	93	94	87	55	122	131	53	331	94	41	82	55	75	590	35	41	82	39	41	137
C15-R1-Base_NODE_1767_length_2299_cov_5.956774	22	24	0	17	0	0	45	0	0	0	0	0	16	0	0	0	0	0	0	41	0	0	0	0	21	22	0	0	34	27	0	15	0	24	20	0	43	19	0	15	14	0	117	0	0	0	0	0	27
C15-R1-Base_NODE_20_length_23782_cov_6.085767	235	425	83	257	90	100	702	142	192	132	114	80	354	146	102	53	51	323	96	634	355	632	861	186	251	785	179	37	389	92	37	378	88	465	397	201	583	106	79	97	234	263	1590	82	41	392	107	0	796
C15-R1-Base_NODE_2034_length_2097_cov_2.410382	16	0	0	0	0	0	0	0	0	0	0	0	0	0	14	0	0	0	0	25	0	16	0	0	0	16	0	0	0	0	0	0	0	17	0	0	0	0	0	0	0	0	54	0	0	0	0	0	0
C15-R1-Base_NODE_22_length_23464_cov_6.219360	0	0	0	0	0	0	0	0	0	0	0	0	0	0	0	0	0	0	0	0	0	0	0	0	0	0	0	0	0	0	0	0	0	0	0	0	0	0	0	0	0	0	1283	0	0	0	0	0	0
C15-R1-Base_NODE_2215_length_1993_cov_2.152219	0	0	0	0	0	0	0	0	0	0	0	0	0	0	0	0	0	0	0	0	0	0	0	0	0	0	0	0	0	0	0	0	0	0	0	0	0	0	0	0	0	0	41	0	0	0	0	0	0
C15-R1-Base_NODE_2273_length_1957_cov_2.070978	15	0	0	0	0	0	0	0	0	0	0	0	0	0	0	0	0	0	0	0	0	0	0	0	0	0	0	0	0	0	0	0	0	0	0	0	0	0	0	0	0	0	35	0	0	0	0	0	0
C15-R1-Base_NODE_2619_length_1787_cov_3.057737	37	0	0	0	0	0	0	0	0	0	0	0	0	0	0	0	0	0	0	12	0	0	0	0	0	0	0	0	0	0	0	0	0	0	0	0	0	0	0	0	0	0	56	0	0	0	0	0	0
C15-R1-Base_NODE_2891_length_1678_cov_25.123229	96	14	0	0	0	0	0	0	0	0	0	14	0	0	0	8	0	28	0	185	0	0	24	26	0	0	0	0	78	20	0	0	0	64	19	0	289	0	0	0	17	0	27	0	0	0	0	0	0
C15-R1-Base_NODE_32_length_19332_cov_8.594698	0	0	0	0	0	0	0	0	0	0	0	0	0	0	0	0	0	0	0	0	0	0	0	0	0	0	0	0	0	0	0	0	0	0	0	0	0	0	0	0	0	0	1852	0	0	0	0	0	0
C15-R1-Base_NODE_3649_length_1433_cov_2.569666	0	0	0	0	0	0	0	0	0	0	0	0	0	0	0	0	0	0	0	0	0	12	0	0	0	8	0	0	0	0	0	0	0	0	0	0	0	0	0	0	0	0	33	0	0	0	0	0	0
C15-R1-Base_NODE_3709_length_1418_cov_2.275128	12	0	0	0	0	0	0	0	0	0	0	0	0	0	0	0	0	0	0	0	0	0	0	0	0	0	0	0	0	0	0	0	0	0	0	0	0	0	0	0	0	0	33	0	0	0	0	0	0
C15-R1-Base_NODE_44_length_17297_cov_4.660828	86	71	86	113	76	191	92	162	77	79	136	0	98	197	0	93	128	144	175	168	87	353	89	106	154	132	87	107	181	70	262	86	227	109	234	124	172	87	0	113	87	172	687	0	0	0	94	60	0
C15-R1-Base_NODE_5326_length_1112_cov_1.556291	0	0	0	0	0	0	0	0	0	0	0	0	0	0	0	0	0	0	0	0	0	0	0	0	0	0	0	0	0	0	0	0	0	0	0	0	0	0	0	0	0	0	18	0	0	0	0	0	0
C15-R1-Base_NODE_5654_length_1067_cov_1.324111	0	0	0	0	0	0	0	0	0	0	0	0	0	0	0	0	0	0	0	6	0	0	0	0	0	0	0	0	0	0	0	0	0	0	0	0	0	0	0	0	0	0	15	0	0	0	0	0	0
C15-R1-Base_NODE_6076_length_1016_cov_1.524454	0	0	0	0	0	0	0	0	0	0	0	0	0	0	0	0	0	0	0	0	0	0	0	0	0	0	0	0	0	0	0	0	0	0	0	0	0	0	0	0	0	0	16	0	0	0	0	0	0
C15-R1-Base_NODE_723_length_4025_cov_3.240806	0	31	0	0	0	0	66	0	0	0	0	0	34	0	0	0	0	31	0	66	35	0	0	0	0	56	0	0	34	0	0	0	0	34	67	0	89	0	0	29	0	0	143	0	0	0	0	0	65
C15-R1-Base_NODE_902_length_3550_cov_2.840343	0	0	0	31	0	0	0	0	0	0	0	0	0	0	0	0	0	0	0	0	0	0	0	0	0	0	0	0	0	0	0	0	44	0	0	0	0	0	0	0	15	0	116	40	0	0	58	0	0
C15-R1-T1_NODE_1544_length_1593_cov_5.633940	75	14	17	10	0	0	15	0	0	0	0	0	0	0	0	0	0	32	0	141	0	0	22	18	0	0	0	0	38	25	0	10	0	55	20	8	224	7	0	0	0	0	26	7	0	0	0	0	0
C15-R1-T1_NODE_268_length_2748_cov_3.273301	0	0	0	46	28	28	0	41	36	37	47	62	34	36	39	17	26	0	0	28	37	18	0	38	0	24	31	0	0	49	38	0	0	0	0	0	0	31	30	0	0	0	0	95	0	41	53	25	0
C15-R1-T1_NODE_34_length_5582_cov_4.463543	0	0	20	20	55	70	28	0	47	0	30	88	109	0	82	41	0	0	0	30	0	132	0	0	0	0	0	22	0	86	103	26	0	0	0	0	0	0	0	0	0	0	0	236	30	0	18	20	0
C15-R1-T1_NODE_44_length_5298_cov_5.070952	38	29	47	117	53	19	49	54	79	68	43	227	45	65	50	54	55	77	31	139	77	44	33	41	22	18	46	65	32	51	47	57	39	55	45	61	46	69	25	38	42	0	36	364	33	56	409	53	12
C15-R1-T1_NODE_515_length_2272_cov_6.108705	0	17	0	60	26	0	0	23	28	38	16	58	26	19	0	27	32	26	23	45	49	15	0	0	0	0	34	21	0	41	28	18	0	24	41	19	28	40	19	21	14	0	12	178	30	0	199	0	0
C15-R1-T1_NODE_59_length_4686_cov_3.064997	0	0	0	0	0	0	0	0	0	0	0	0	0	0	0	0	0	0	0	0	0	0	0	0	0	0	0	0	0	0	0	0	0	0	65	0	0	0	0	0	0	0	0	166	0	0	0	0	0
C15-R1-T5_NODE_613_length_1170_cov_4.834081	0	0	0	0	0	0	0	14	0	0	0	0	0	0	0	0	0	0	0	0	0	0	0	0	0	0	0	0	0	0	34	0	0	0	0	0	0	0	0	0	0	7	0	0	32	0	0	56	0
C15-R1-T5_NODE_775_length_1072_cov_2.008850	0	6	17	0	0	32	0	0	0	0	0	0	0	12	33	0	0	0	26	0	16	6	0	0	29	0	0	33	0	0	0	0	22	0	0	8	0	0	0	0	0	25	0	0	30	0	0	20	0
C15-R2-Base_NODE_1279_length_1199_cov_2.180070	0	0	0	0	6	0	0	0	6	0	0	0	0	0	0	0	13	0	6	0	10	0	0	0	0	0	0	8	0	0	0	0	9	0	0	0	0	0	0	0	0	0	0	0	0	36	0	0	0
C15-R2-Base_NODE_355_length_1830_cov_3.521690	0	0	0	0	0	0	0	0	0	0	0	12	9	14	0	14	0	0	0	0	20	0	0	15	0	0	0	0	0	0	0	0	0	0	0	0	0	0	0	11	0	0	0	9	0	63	0	0	0
C15-R2-T1_NODE_1023_length_1770_cov_4.251895	0	0	0	22	0	0	0	0	23	0	0	43	0	0	0	0	0	0	0	0	18	0	0	0	0	0	0	0	0	16	0	11	0	9	0	0	0	18	0	0	0	0	0	20	0	0	70	0	0
C15-R2-T1_NODE_1513_length_1545_cov_2.416779	0	0	0	0	0	0	0	0	0	0	0	0	0	0	0	0	0	0	0	0	0	0	0	0	0	0	0	0	0	0	0	0	0	0	0	0	0	0	0	0	0	0	0	19	0	17	39	0	0
C15-R2-T1_NODE_2731_length_1239_cov_3.022804	0	0	0	15	17	0	0	0	0	0	0	22	0	0	0	0	0	11	0	10	0	0	0	8	0	0	0	0	0	12	0	0	6	0	0	0	0	10	12	0	0	0	0	39	0	0	70	8	0
C15-R2-T1_NODE_3623_length_1101_cov_2.311663	8	0	0	0	0	0	0	0	0	0	0	0	6	7	0	0	0	0	0	0	0	6	0	0	0	0	0	0	10	0	9	0	15	0	0	0	0	9	0	0	0	0	7	10	0	0	30	0	0
C15-R2-T1_NODE_3919_length_1061_cov_2.905567	0	0	0	15	0	0	0	0	0	0	0	0	0	0	0	0	0	0	0	0	0	0	0	0	0	0	0	0	0	0	0	0	0	0	0	0	0	0	0	0	0	0	0	13	0	0	31	0	0
C15-R2-T5_NODE_1059_length_1544_cov_1.978509	16	0	14	0	0	0	0	0	0	0	0	0	0	0	0	0	0	0	0	0	0	9	0	0	0	0	0	0	0	0	0	0	0	0	0	0	0	0	0	0	0	0	0	0	0	0	0	14	0
C15-R2-T5_NODE_1904_length_1063_cov_5.178571	0	0	67	0	0	173	0	20	0	17	23	0	0	67	144	24	24	24	109	23	28	26	0	0	91	0	0	90	0	14	9	0	114	13	0	11	0	0	20	23	0	170	0	0	162	0	0	70	0
C15-R2-T5_NODE_305_length_3353_cov_8.973014	0	0	0	0	0	0	0	51	0	0	0	0	0	0	0	0	0	0	0	0	0	0	0	0	0	0	0	0	0	0	0	0	0	0	0	0	0	0	0	0	0	0	0	0	0	0	0	347	0
C15-R3-Base_NODE_1535_length_1609_cov_3.304376	70	22	0	0	0	0	0	0	0	0	0	9	0	0	0	0	0	29	0	162	0	0	34	20	0	0	17	0	62	27	0	0	0	57	14	0	223	13	0	0	0	0	16	0	0	0	0	0	0
C15-R3-Base_NODE_2414_length_1260_cov_2.258921	0	0	0	0	0	0	0	0	0	0	0	0	0	0	0	0	0	0	0	0	0	0	0	0	0	0	0	0	19	0	0	0	0	0	0	0	0	6	0	0	0	0	0	0	0	0	12	0	19
C15-R3-Base_NODE_2989_length_1142_cov_2.365225	0	0	0	0	0	0	0	0	0	0	0	0	0	0	5	0	0	0	0	0	0	0	0	0	0	0	0	0	10	0	0	0	0	0	0	0	0	0	0	0	0	0	0	0	0	6	5	0	27
C15-R3-Base_NODE_73_length_12449_cov_6.228175	0	0	0	0	0	0	0	0	0	0	0	64	0	0	230	36	0	0	0	0	68	0	0	0	0	0	0	0	63	0	0	100	0	0	0	0	0	75	0	0	125	0	0	0	0	0	0	0	811
C15-R3-Base_NODE_754_length_2477_cov_2.116433	0	0	17	0	18	0	0	0	17	42	0	34	0	14	44	0	0	35	34	20	38	13	25	24	14	23	0	0	50	32	25	44	17	0	0	33	0	33	20	26	0	0	19	30	17	0	20	0	58
C15-R3-T1_NODE_126_length_9037_cov_5.156201	0	0	56	134	0	41	320	0	57	0	50	122	117	0	0	61	0	109	77	0	87	53	257	112	204	0	38	0	110	40	32	78	72	0	92	29	29	75	0	117	0	93	0	54	41	135	51	0	0
C15-R3-T1_NODE_177_length_7599_cov_3.789369	0	0	29	58	0	0	189	0	0	0	0	0	0	0	0	0	0	61	0	57	62	0	245	73	26	0	0	0	90	0	0	46	25	0	72	0	33	0	0	0	0	0	0	18	0	118	42	0	24
C15-R3-T1_NODE_203_length_7151_cov_3.878241	0	0	0	29	0	0	179	0	0	0	0	0	0	0	0	30	0	53	0	44	73	29	225	99	51	0	0	0	105	0	0	40	34	0	96	0	26	22	0	0	0	0	0	0	0	96	26	0	0
C15-R3-T1_NODE_204_length_7125_cov_4.094059	0	0	0	41	0	0	214	0	0	0	0	0	0	0	0	30	0	46	0	46	65	19	243	65	45	0	0	0	109	0	0	49	45	0	78	0	0	0	0	0	0	0	0	0	0	121	44	0	22
C15-R3-T1_NODE_2050_length_1786_cov_21.681109	58	16	10	9	0	0	11	0	0	8	0	0	0	0	0	0	0	40	0	153	0	0	30	27	0	0	10	0	32	32	0	0	0	65	16	0	244	0	0	0	21	0	9	0	0	0	0	0	0
C15-R3-T1_NODE_237_length_6402_cov_5.153773	0	0	0	48	0	0	176	0	0	0	0	0	38	0	0	0	0	50	36	62	67	33	292	120	47	0	0	0	95	0	0	61	0	0	115	0	24	0	0	22	0	0	0	0	0	131	66	0	31
C15-R3-T1_NODE_258_length_6118_cov_4.306614	0	0	23	30	0	0	189	0	0	0	0	0	0	0	0	21	0	40	27	52	60	0	224	65	43	0	0	0	138	0	0	52	34	0	81	0	22	0	0	0	0	0	0	0	0	134	46	0	22
C15-R3-T1_NODE_290_length_5573_cov_3.712939	0	0	26	53	0	0	127	0	18	0	0	0	0	0	0	24	0	34	0	59	36	33	252	74	22	0	0	0	74	0	0	24	23	0	56	0	0	0	0	0	0	0	0	43	0	43	24	0	32
C15-R3-T1_NODE_315_length_5262_cov_4.673516	0	57	20	28	20	0	179	0	0	0	0	0	29	0	0	21	0	23	29	45	55	28	192	79	33	0	0	0	96	0	0	37	18	0	81	0	25	30	0	20	0	0	0	14	0	104	38	32	27
C15-R3-T1_NODE_348_length_4950_cov_4.858427	0	32	0	0	0	0	116	0	0	0	0	0	0	0	0	0	0	0	30	39	35	0	155	37	33	0	0	0	64	0	0	0	0	0	79	0	0	0	0	0	0	0	0	0	0	61	27	0	0
C15-R3-T1_NODE_367_length_4800_cov_3.986723	0	0	0	36	0	0	102	0	0	0	0	0	0	0	0	0	0	38	0	33	44	0	132	66	0	0	0	0	68	0	0	37	0	0	69	0	0	0	0	0	0	0	0	0	0	64	34	0	0
C15-R3-T1_NODE_370_length_4786_cov_4.393574	0	0	36	37	0	0	172	0	0	0	44	0	90	32	0	0	0	83	47	0	49	64	191	65	74	0	0	31	100	0	0	58	42	0	81	0	28	0	0	0	0	0	24	0	56	119	42	0	0
C15-R3-T1_NODE_4706_length_1107_cov_2.837452	0	18	6	0	0	6	0	0	0	22	0	0	0	0	8	17	0	0	0	0	0	0	0	0	0	0	0	0	7	8	0	0	0	5	8	0	8	0	0	11	10	0	0	0	0	0	0	0	0
C15-R3-T1_NODE_479_length_4152_cov_2.184769	0	48	0	0	0	0	0	0	0	101	0	0	0	0	0	54	0	0	0	72	0	0	0	0	0	0	0	0	0	0	0	0	0	0	82	0	0	0	0	0	0	0	0	0	0	0	0	0	37
C15-R3-T1_NODE_622_length_3523_cov_4.215398	0	0	0	0	0	0	63	0	0	0	0	0	0	0	0	0	0	0	0	28	31	0	103	30	0	0	0	0	45	0	0	0	0	0	57	0	0	0	0	0	0	0	0	0	0	0	0	0	0
C15-R3-T1_NODE_801_length_3053_cov_4.520680	0	0	0	0	0	0	66	0	0	0	0	0	23	0	0	0	0	31	0	0	0	0	116	40	15	0	0	0	56	0	0	0	0	0	34	0	0	0	0	0	0	0	0	0	0	46	0	0	0
C15-R3-T1_NODE_835_length_2971_cov_3.010631	0	0	0	0	0	0	0	0	0	0	0	0	0	0	0	0	0	0	0	72	0	0	0	0	0	0	17	0	0	0	0	0	0	50	15	0	0	0	0	0	29	0	0	0	0	0	0	0	0
C15-R3-T1_NODE_845_length_2946_cov_2.682809	0	43	0	15	0	0	50	18	0	0	0	0	0	0	0	0	0	0	0	0	16	0	0	27	0	0	34	0	74	0	0	0	0	0	0	0	0	0	0	24	25	0	0	0	0	40	0	0	47
C15-R3-T1_NODE_90_length_11185_cov_5.319048	0	0	168	187	0	75	623	40	83	66	116	273	233	65	0	64	54	215	66	93	137	126	564	137	450	32	65	39	199	57	76	161	149	0	182	44	0	81	0	140	0	115	67	82	71	238	97	0	62
C15-R3-T1_NODE_905_length_2845_cov_3.901792	0	0	0	0	0	0	41	0	0	0	0	0	0	0	0	0	0	0	0	24	24	0	78	20	0	0	0	0	39	0	0	23	0	0	34	0	0	0	0	0	0	0	0	0	0	46	16	0	0
C15-R3-T5_NODE_300_length_1538_cov_11.650034	110	29	0	0	0	0	0	0	0	0	0	0	0	0	0	7	0	35	0	181	10	11	39	24	0	0	17	0	64	14	0	12	0	83	17	0	267	10	0	0	10	0	10	0	0	0	0	0	0
C16-R1-Base_NODE_905_length_1381_cov_1.768477	0	0	0	0	0	0	0	0	0	0	0	0	0	0	0	0	0	0	0	0	0	0	0	0	0	0	12	0	0	0	0	0	0	0	0	0	0	0	0	0	0	0	0	0	0	0	0	0	0
C16-R1-T1_NODE_689_length_2585_cov_2.862055	0	0	19	28	0	19	0	27	0	0	0	17	0	0	31	26	0	0	22	0	0	0	0	42	0	0	0	0	0	44	112	22	23	0	0	0	0	0	28	0	0	0	0	55	0	34	28	0	0
C16-R1-T5_NODE_323_length_1605_cov_4.345161	81	15	0	0	0	0	0	0	0	0	0	0	0	0	0	0	0	25	0	133	0	0	33	14	0	0	0	0	42	17	0	0	0	43	11	0	177	0	0	0	12	0	9	0	0	0	0	0	0
C16-R2-Base_NODE_123_length_8108_cov_4.150006	0	125	54	219	0	0	0	32	84	0	0	0	0	0	54	194	0	0	38	0	88	0	0	0	0	113	0	0	114	0	0	103	0	0	0	0	0	30	0	84	62	30	0	0	31	80	48	0	93
C16-R2-Base_NODE_23_length_28638_cov_6.389602	0	471	45	131	215	0	98	167	325	237	0	106	205	201	505	168	39	47	35	0	174	133	64	301	36	237	472	179	173	96	56	280	38	0	156	126	0	201	47	57	352	29	0	113	0	599	109	0	2259
C16-R2-Base_NODE_27_length_24883_cov_87.613098	0	846	0	0	0	0	0	0	38	0	0	0	0	0	200	0	0	0	0	187	0	0	0	0	0	380	0	0	0	0	0	911	0	0	0	0	0	0	0	0	0	0	0	0	0	0	0	0	0
C16-R2-Base_NODE_288_length_4274_cov_5.235838	0	66	0	0	0	0	0	0	0	0	0	0	0	0	53	25	0	0	0	0	0	0	0	0	0	45	48	0	0	0	0	0	0	0	0	0	0	0	0	0	45	0	0	0	0	79	0	0	209
C16-R2-Base_NODE_42_length_19209_cov_8.556333	0	305	0	383	0	0	135	77	0	0	0	160	0	0	144	168	0	96	0	0	108	0	0	152	64	60	89	91	574	0	0	609	0	0	108	0	0	183	73	335	56	0	0	0	62	0	94	0	290
C16-R2-Base_NODE_563_length_3141_cov_2.404083	0	32	0	0	0	0	0	0	0	0	0	0	43	0	0	0	22	0	0	0	0	20	0	0	26	39	20	0	0	21	14	0	0	0	20	0	0	0	0	24	0	0	0	0	0	0	38	0	0
C16-R2-Base_NODE_59_length_14955_cov_6.009329	238	0	0	223	0	0	0	0	139	138	0	113	246	58	405	391	75	0	0	453	0	0	0	0	0	449	74	217	0	56	60	112	236	251	169	0	0	0	0	616	298	0	801	0	0	60	0	0	82
C16-R2-Base_NODE_736_length_2746_cov_2.503159	0	25	0	0	0	0	0	0	0	0	0	0	0	0	0	0	0	0	0	0	0	0	0	0	0	0	24	0	0	0	0	0	0	0	0	0	0	0	0	23	0	0	0	0	0	0	0	0	0
C16-R2-T1_NODE_2547_length_1324_cov_8.921198	120	17	0	0	0	0	15	0	0	0	0	0	0	0	0	0	0	27	0	204	0	13	43	33	0	7	14	0	95	15	0	0	0	98	18	0	317	9	0	0	12	0	19	0	0	0	0	0	0
C16-R2-T1_NODE_3569_length_1133_cov_3.179035	0	0	0	11	16	0	0	0	10	0	18	49	10	0	0	0	0	0	9	12	0	0	0	0	0	16	12	0	0	0	0	19	0	0	0	0	0	20	9	0	0	0	0	0	0	0	0	0	0
C16-R2-T1_NODE_4031_length_1069_cov_6.677515	25	41	8	13	0	0	0	0	0	23	0	0	25	9	0	13	11	0	4	32	0	11	27	0	4	0	0	10	0	0	0	0	0	26	25	0	0	4	0	0	31	7	0	0	0	0	0	0	0
C16-R2-T1_NODE_458_length_2851_cov_3.022175	0	0	0	0	0	0	0	0	0	79	47	38	0	0	0	0	29	0	0	0	0	52	0	0	0	0	22	23	0	0	0	0	0	0	0	20	0	0	0	0	0	0	0	0	0	0	0	22	0
C16-R2-T5_NODE_124_length_4794_cov_4.527537	0	0	0	116	71	0	0	67	274	108	66	87	0	68	0	213	49	0	79	53	51	0	40	122	0	0	77	29	0	98	96	60	43	0	0	73	59	42	0	68	38	38	0	86	59	0	77	140	0
C16-R2-T5_NODE_1305_length_1864_cov_2.731896	0	0	0	0	0	0	0	23	0	0	0	0	0	0	0	0	23	0	0	0	0	0	0	0	0	0	0	0	0	12	0	0	0	0	0	0	0	0	0	0	0	0	0	0	0	0	0	0	0
C16-R2-T5_NODE_2471_length_1376_cov_2.513248	0	0	0	0	0	0	0	0	0	0	0	0	0	0	0	0	10	0	9	0	0	0	0	0	0	9	0	0	0	0	0	0	0	0	0	0	0	0	0	0	0	0	0	0	0	0	0	0	0
C16-R2-T5_NODE_446_length_3052_cov_3.875876	0	0	0	0	0	0	0	15	0	0	0	0	0	0	0	0	0	0	30	0	0	0	0	0	27	39	35	30	0	29	19	0	20	0	20	38	0	0	30	0	0	0	0	0	0	0	0	33	0
C16-R2-T5_NODE_537_length_2828_cov_3.274793	0	0	0	0	0	0	0	0	0	0	0	0	0	0	0	0	0	0	24	0	0	0	0	0	20	15	48	20	0	24	0	0	13	0	0	32	0	0	23	0	0	0	0	0	0	0	0	23	0
C16-R2-T5_NODE_600_length_2696_cov_3.200682	0	0	0	0	0	0	0	0	24	0	0	0	0	17	0	29	0	0	0	0	0	0	0	20	0	0	0	30	0	0	0	0	0	0	0	0	0	0	74	0	0	0	0	0	0	0	0	0	0
C16-R3-Base_NODE_1049_length_3093_cov_4.793614	0	0	0	0	0	0	0	0	0	0	0	0	0	0	0	0	0	0	0	66	0	0	0	0	0	0	0	0	0	0	0	0	0	0	0	0	0	0	0	0	21	0	0	0	0	0	0	0	0
C16-R3-Base_NODE_1068_length_3038_cov_4.068052	0	0	0	0	0	0	0	0	0	0	0	0	0	0	0	0	0	0	0	89	0	0	0	0	0	0	0	0	0	0	0	0	0	0	0	0	0	0	0	0	0	0	0	0	0	0	0	0	0
C16-R3-Base_NODE_1188_length_2810_cov_3.889655	210	30	23	0	0	0	26	0	0	0	0	0	0	0	0	0	0	34	0	302	0	0	0	35	0	0	18	0	69	45	0	0	0	140	31	0	515	0	0	0	23	0	37	0	0	0	0	0	0
C16-R3-Base_NODE_1526_length_2314_cov_4.339973	159	0	19	0	0	0	0	0	0	0	0	0	0	0	0	0	0	0	0	186	0	47	0	0	18	0	0	29	0	0	0	0	0	64	52	0	0	0	0	29	69	27	0	0	0	0	0	0	0
C16-R3-Base_NODE_1532_length_2307_cov_2.769982	0	0	0	0	0	0	0	0	0	0	0	0	0	0	0	0	0	0	0	47	0	0	0	0	0	0	0	0	0	0	0	0	0	20	0	0	0	0	0	0	28	0	0	0	0	0	0	0	0
C16-R3-Base_NODE_2323_length_1651_cov_4.060777	0	0	0	0	0	0	0	0	0	0	0	0	0	0	0	0	0	0	0	34	0	0	0	0	0	0	0	0	0	0	0	0	0	0	0	0	0	0	0	0	0	0	0	0	0	0	0	0	0
C16-R3-Base_NODE_248_length_8520_cov_4.189722	282	95	0	31	0	0	31	0	0	0	0	0	54	0	0	0	0	33	0	282	33	31	0	20	0	0	76	0	46	33	0	0	0	194	75	0	25	59	0	46	84	0	0	24	0	0	40	0	0
C16-R3-Base_NODE_278_length_7951_cov_4.450608	300	36	0	0	0	0	0	0	0	0	0	0	0	0	0	0	0	70	0	575	26	0	69	54	0	0	0	0	159	44	0	0	0	199	44	0	591	0	0	0	37	0	44	0	0	0	0	0	0
C16-R3-Base_NODE_36_length_21441_cov_7.352287	1100	629	201	219	114	28	221	173	169	162	93	59	229	45	169	291	26	204	85	1349	379	95	47	77	305	40	709	239	144	137	0	102	48	1001	931	27	165	399	45	741	1356	216	0	79	0	132	254	25	0
C16-R3-Base_NODE_3601_length_1156_cov_2.488647	0	0	0	0	0	0	0	0	0	0	0	0	0	0	0	0	0	0	0	26	0	0	0	0	0	0	0	0	0	0	0	0	0	0	0	0	0	0	0	0	0	0	0	0	0	0	0	0	0
C16-R3-Base_NODE_3611_length_1154_cov_1.939035	8	0	0	0	0	0	0	0	0	0	0	0	0	6	0	0	0	12	0	19	7	16	0	0	0	0	0	0	0	0	0	0	0	0	0	0	0	0	0	5	0	9	0	0	0	0	0	0	0
C16-R3-Base_NODE_4132_length_1041_cov_4.454361	16	0	0	6	0	0	0	8	0	0	0	0	0	0	11	7	0	0	0	44	0	0	10	0	0	0	0	0	0	0	0	0	0	22	0	0	0	0	0	0	0	11	0	0	0	0	0	0	0
C16-R3-Base_NODE_487_length_5303_cov_3.406059	42	0	0	0	0	0	0	0	0	0	0	0	18	0	0	20	0	0	0	198	0	0	34	0	0	0	0	0	0	0	0	0	0	72	21	0	0	0	0	0	25	14	0	0	0	0	0	0	0
C16-R3-Base_NODE_514_length_5095_cov_8.066071	38	0	0	0	0	0	0	0	0	0	0	0	0	0	0	0	0	40	0	407	0	0	22	0	0	0	0	0	0	0	0	0	0	20	0	0	0	0	0	0	0	0	0	0	0	0	0	0	0
C16-R3-Base_NODE_77_length_14875_cov_6.760594	146	0	0	0	0	0	0	0	0	0	0	0	0	0	0	0	0	130	0	980	0	0	0	0	0	0	0	0	0	0	0	0	0	105	0	0	0	0	0	0	0	0	0	0	0	0	0	0	0
C16-R3-T1_NODE_136_length_3937_cov_8.690366	0	0	43	88	123	81	51	111	61	94	189	141	66	90	83	77	116	55	98	77	62	60	46	60	30	83	128	103	39	148	84	105	42	32	101	86	0	38	62	104	35	28	0	74	58	71	71	86	0
C16-R3-T1_NODE_421_length_2753_cov_2.918458	0	0	19	0	30	24	0	39	0	32	20	40	0	0	0	0	33	0	28	26	0	0	31	22	0	0	0	23	21	70	28	0	0	0	22	0	0	0	0	0	0	0	0	0	0	0	0	32	0
C16-R3-T1_NODE_902_length_2034_cov_3.445174	0	0	0	21	0	0	0	0	0	25	14	33	0	0	0	0	0	0	0	17	43	17	0	0	0	0	0	15	0	0	12	18	0	0	0	0	0	0	0	18	11	0	0	0	0	0	19	0	0
C16-R3-T5_NODE_259_length_4212_cov_3.792398	0	0	0	0	0	0	0	85	0	0	39	0	0	0	0	0	20	0	0	0	0	77	0	0	0	0	0	41	0	0	0	0	42	0	0	0	0	0	0	0	0	0	0	0	0	0	0	0	0
C16-R3-T5_NODE_315_length_3595_cov_6.855650	387	37	0	0	0	0	0	38	0	0	25	0	26	24	0	35	0	0	0	361	0	47	0	0	0	69	26	37	0	0	0	0	0	47	131	0	0	0	0	0	104	40	0	0	0	0	0	0	0
C16-R3-T5_NODE_633_length_2365_cov_2.719913	0	39	0	0	0	0	64	0	0	40	31	41	0	0	19	27	22	0	0	0	0	54	42	30	68	42	20	13	68	0	0	27	17	0	0	0	0	0	0	50	0	0	26	0	0	45	0	0	0
C21-R1-1-5-18_NODE_144_length_5122_cov_4.299586	359	53	0	0	0	0	0	29	0	0	0	0	46	30	0	58	12	0	0	293	0	53	0	0	0	64	0	22	0	0	0	0	0	58	162	0	0	0	0	27	149	56	0	0	16	0	0	0	0
C21-R1-1-5-18_NODE_22_length_56433_cov_10.330501	0	0	0	0	0	71	123	65	0	2766	1933	578	0	215	0	0	497	0	0	109	0	1463	0	201	0	0	461	666	0	53	135	94	72	0	80	354	0	95	100	1028	588	0	0	997	63	0	67	779	0
C21-R1-1-5-18_NODE_945_length_1043_cov_3.202429	23	78	18	0	0	0	0	0	0	55	12	0	40	0	0	22	8	0	0	38	13	17	0	0	13	0	8	36	0	0	0	13	5	46	45	0	0	0	0	0	47	23	0	0	5	0	0	0	0
C21-R1-3-4-18_NODE_4_length_19872_cov_8.823384	102	0	0	0	0	0	0	0	0	0	0	0	0	0	0	0	0	0	0	1124	0	0	0	0	0	0	0	0	0	0	0	0	0	85	0	0	77	0	0	0	0	0	215	0	0	0	0	0	0
C21-R1-T5_NODE_217_length_1483_cov_6.440476	218	48	15	14	0	0	28	0	0	24	0	0	22	0	0	8	0	63	8	335	24	0	77	61	0	0	36	12	158	48	0	0	0	177	17	0	579	13	0	0	23	0	45	0	0	0	0	14	0
C21-R2-1-5-18_NODE_10_length_19008_cov_6.072495	0	0	0	0	0	0	0	216	112	0	84	0	0	69	559	0	220	0	0	97	0	0	0	421	0	0	0	0	400	0	110	0	86	0	0	81	0	0	400	179	0	148	0	54	65	0	0	125	0
C21-R2-1-5-18_NODE_135_length_7056_cov_3.829596	0	50	0	0	136	0	0	147	73	55	92	0	0	0	344	0	153	0	0	0	0	35	0	233	24	40	29	27	312	86	0	420	55	0	0	32	0	0	219	128	0	69	0	0	71	0	0	105	0
C21-R2-1-5-18_NODE_18_length_15990_cov_4.796486	0	0	225	531	0	0	0	0	788	0	0	209	440	0	0	0	0	0	0	137	0	87	0	0	0	0	0	0	103	427	0	79	0	0	112	0	0	0	2145	0	0	0	0	152	116	0	0	0	0
C21-R2-1-5-18_NODE_25_length_13621_cov_5.819401	45	0	0	0	0	46	0	316	177	63	238	114	0	63	965	95	340	0	0	60	55	0	0	538	55	103	73	52	605	48	59	87	133	49	0	133	0	0	637	345	0	209	54	0	143	0	0	196	0
C21-R2-1-5-18_NODE_2520_length_1064_cov_2.117939	0	0	11	0	0	0	0	0	0	0	0	0	0	0	0	0	0	0	0	0	0	0	0	0	0	0	0	0	0	0	0	0	7	0	0	0	0	0	0	0	0	0	0	0	0	11	0	0	0
C21-R2-1-5-18_NODE_43_length_11350_cov_16.480567	525	186	43	324	282	0	0	56	114	140	73	40	173	0	232	58	84	366	231	112	54	0	82	0	0	88	44	0	0	619	435	73	0	188	52	0	1304	355	42	1865	56	0	0	99	36	463	280	65	74
C21-R2-1-5-18_NODE_474_length_3199_cov_3.373728	0	0	0	21	0	0	0	0	0	0	0	0	0	0	0	0	0	0	0	0	0	0	0	42	0	0	0	0	0	0	0	0	22	0	0	0	0	0	77	0	0	0	0	23	0	0	0	0	0
C21-R2-1-5-18_NODE_495_length_3097_cov_3.664694	0	0	0	0	0	0	0	0	0	0	0	0	0	0	0	0	0	0	0	0	0	0	0	59	32	0	0	57	0	0	29	0	0	0	0	28	0	0	152	0	0	0	0	0	50	0	0	0	0
C21-R2-1-5-18_NODE_885_length_1945_cov_8.332275	0	118	50	0	0	0	0	0	11	247	0	24	94	41	85	294	24	63	0	0	12	14	94	14	12	263	32	22	12	14	0	44	25	79	52	0	0	0	0	16	50	0	0	51	0	64	0	0	0
C21-R2-3-4-18_NODE_1026_length_2011_cov_1.907464	0	0	0	0	0	0	0	0	0	0	0	0	0	0	0	0	0	0	0	0	0	0	0	0	0	0	0	0	0	0	0	0	0	0	0	0	0	0	0	0	0	0	0	0	0	0	0	15	0
C21-R2-3-4-18_NODE_1801_length_1424_cov_4.130752	48	10	0	7	0	0	0	0	0	0	0	0	0	0	0	8	0	0	0	89	21	0	0	0	0	0	0	0	0	0	0	0	0	50	17	0	0	0	0	13	18	0	0	0	0	0	0	0	0
C21-R2-3-4-18_NODE_2_length_68552_cov_9.421581	593	0	0	0	0	0	0	0	135	281	117	0	363	325	300	759	112	84	0	14181	0	0	729	0	0	145	0	0	0	0	0	0	0	1510	0	0	0	0	0	0	0	0	614	0	0	0	0	0	0
C21-R2-3-4-18_NODE_284_length_6395_cov_6.861514	240	96	36	47	0	0	41	0	0	26	32	0	77	36	0	103	0	0	0	28	0	29	0	0	0	0	41	43	0	0	0	27	0	214	78	0	0	0	0	130	370	67	0	0	0	21	0	0	0
C21-R2-3-4-18_NODE_3187_length_1015_cov_1.752083	0	0	0	0	0	0	0	0	0	0	0	0	0	0	0	0	0	0	0	0	0	0	0	0	0	0	0	0	0	0	0	0	0	0	0	0	0	0	0	0	0	0	0	0	0	0	0	0	0
C21-R2-3-4-18_NODE_367_length_4870_cov_8.799585	4090	962	446	353	83	0	487	0	101	331	42	237	252	125	205	332	0	1009	74	6100	402	239	860	783	78	248	500	225	1796	850	0	209	122	2814	871	132	7879	427	0	212	924	104	509	200	47	139	116	93	72
C21-R2-T5_NODE_343_length_2447_cov_3.352425	0	14	0	22	0	0	0	24	28	31	0	0	0	25	0	23	0	0	0	0	0	16	36	0	0	29	31	24	0	14	0	0	19	0	12	27	0	13	0	33	34	0	0	25	0	0	0	0	0
C21-R2-T5_NODE_59_length_4268_cov_2.297887	0	173	0	0	0	0	0	25	0	0	0	26	82	0	0	59	0	0	0	0	0	47	0	0	61	0	37	36	0	33	0	0	0	0	52	0	0	0	0	0	111	42	0	0	0	0	0	0	0
C21-R2-T5_NODE_94_length_3704_cov_4.208276	0	43	37	27	0	61	0	44	0	0	80	0	39	76	44	54	43	0	0	0	22	167	0	21	78	37	0	40	0	0	60	132	75	0	24	50	0	23	0	54	24	108	71	0	0	0	0	0	18
C21-R3-1-5-18_NODE_1034_length_1729_cov_1.844683	0	0	0	0	0	0	0	0	32	30	13	10	0	11	0	0	14	0	0	10	0	0	0	28	0	0	14	0	0	15	18	0	0	0	0	9	0	0	0	0	0	0	0	0	0	21	0	0	0
C21-R3-1-5-18_NODE_1119_length_1659_cov_1.680798	0	0	16	14	0	0	0	0	22	0	0	11	0	0	11	0	0	0	0	0	0	0	0	0	8	10	16	0	0	0	0	0	0	0	0	0	0	0	0	25	0	0	11	12	0	0	0	0	0
C21-R3-1-5-18_NODE_122_length_4369_cov_3.205378	0	41	43	65	46	0	0	81	76	116	35	40	0	68	43	80	0	0	31	0	91	36	103	41	64	74	56	56	39	65	37	50	42	0	51	76	28	0	0	113	76	0	53	0	40	0	59	25	29
C21-R3-1-5-18_NODE_1245_length_1569_cov_4.652576	79	17	13	0	0	0	0	0	0	12	0	0	0	0	0	0	0	21	0	144	10	0	27	31	0	0	0	8	52	20	0	0	0	81	0	0	237	0	0	0	20	0	19	0	0	0	0	0	0
C21-R3-1-5-18_NODE_1553_length_1411_cov_3.982301	0	11	0	14	22	0	0	72	24	39	0	36	0	7	0	15	32	0	20	0	0	0	0	35	0	13	0	0	0	45	18	30	15	0	0	17	0	0	32	0	0	0	7	0	0	0	0	11	15
C21-R3-1-5-18_NODE_200_length_3675_cov_3.167680	0	0	0	0	0	0	0	48	0	54	0	0	0	0	0	0	49	0	0	0	0	0	0	0	0	0	0	0	0	46	0	0	0	0	0	0	0	0	0	0	0	0	0	0	0	0	0	0	0
C21-R3-1-5-18_NODE_281_length_3210_cov_6.064659	0	0	0	115	49	0	46	0	0	0	0	269	97	33	0	0	33	0	0	34	142	24	0	192	0	0	0	0	0	23	49	0	27	0	0	0	54	50	0	0	0	0	0	101	0	0	81	0	0
C21-R3-1-5-18_NODE_288_length_3190_cov_4.870813	0	0	42	85	80	69	48	108	134	103	160	171	53	86	126	79	133	0	79	53	60	73	59	111	36	82	83	89	34	163	147	51	50	0	72	88	0	70	70	73	47	0	17	103	55	83	51	86	0
C21-R3-1-5-18_NODE_664_length_2177_cov_3.396795	0	0	0	0	0	0	0	52	0	48	0	14	0	0	0	0	30	0	0	0	0	0	0	0	0	0	0	0	0	48	18	0	0	0	0	0	0	0	0	0	0	0	0	0	0	0	0	0	16
C21-R3-3-4-18_NODE_434_length_1538_cov_9.297370	48	21	0	9	0	0	25	0	0	0	0	0	0	0	0	13	0	26	0	96	0	0	18	15	0	0	0	0	49	15	0	0	0	49	0	0	161	0	0	0	12	0	13	0	0	0	0	0	0
C21-R3-T5_NODE_639_length_1734_cov_6.440739	87	29	0	14	0	0	0	0	0	0	0	0	0	0	0	10	0	27	0	175	0	0	40	24	0	0	14	0	64	35	0	0	0	84	14	0	277	0	0	0	14	0	16	0	0	0	0	0	0
C22-R1-1-5-18_NODE_293_length_3120_cov_2.983034	0	207	40	0	0	39	0	29	22	46	22	21	80	0	43	73	34	0	0	0	0	63	0	0	70	0	53	65	0	50	20	0	31	0	68	51	0	0	0	59	134	33	0	0	0	0	0	0	0
C22-R1-1-5-18_NODE_856_length_2024_cov_2.776536	0	0	0	0	0	0	0	0	0	0	0	0	0	0	0	0	0	0	0	0	0	14	0	0	0	0	0	0	0	0	0	0	0	0	0	0	0	0	0	0	0	0	0	0	0	0	0	0	0
C22-R1-3-4-18_NODE_312_length_1717_cov_3.040915	0	0	0	0	0	0	0	0	20	0	0	0	20	0	0	16	0	0	0	61	0	0	27	0	0	0	0	0	0	0	0	0	0	17	0	0	0	0	0	0	0	0	0	0	0	0	0	0	0
C22-R1-3-4-18_NODE_338_length_1664_cov_13.704164	0	41	72	0	0	0	0	35	195	39	112	0	72	0	0	150	52	0	0	68	192	81	0	198	0	40	76	34	0	61	0	0	92	0	0	25	0	0	34	0	0	0	53	0	0	0	0	38	0
C22-R1-T5_NODE_102_length_3426_cov_2.959953	0	0	0	0	0	0	0	198	0	123	196	0	0	255	0	0	174	0	0	0	0	24	0	0	0	0	0	49	0	0	317	0	94	0	0	0	0	0	204	0	0	58	0	0	96	0	0	258	0
C22-R1-T5_NODE_37_length_5242_cov_3.183343	0	23	46	66	78	66	0	61	144	40	44	97	62	51	81	78	33	29	54	68	56	132	0	103	30	16	87	58	32	127	280	82	71	36	22	36	40	46	47	45	0	0	0	206	68	86	57	71	0
C22-R1-T5_NODE_4198_length_1026_cov_3.697219	355	135	0	115	0	0	0	0	101	114	0	0	108	0	113	114	0	70	0	579	0	70	306	0	0	0	0	60	0	0	0	76	0	366	155	0	0	0	0	57	176	53	0	0	0	0	0	0	0
C22-R1-T5_NODE_861_length_1835_cov_2.085393	0	0	9	0	0	0	0	16	0	0	0	0	0	10	0	0	0	0	0	0	10	0	0	16	0	0	0	0	0	0	0	0	0	0	0	0	0	0	0	15	0	0	0	0	0	0	0	0	0
C22-R2-1-5-18_NODE_2119_length_1577_cov_1.579501	0	0	15	0	0	0	0	15	12	20	15	0	0	0	0	0	7	0	10	11	0	0	0	6	0	18	12	0	0	0	0	0	0	0	0	16	0	0	0	0	0	0	0	0	6	0	14	0	0
C22-R2-1-5-18_NODE_23_length_8103_cov_4.103504	0	43	115	100	127	27	0	137	253	112	44	0	0	30	389	193	118	0	33	40	0	0	0	302	26	38	43	31	252	62	30	490	54	0	0	43	0	33	273	107	0	149	0	0	64	0	0	136	0
C22-R2-1-5-18_NODE_2551_length_1447_cov_2.154454	0	0	30	0	0	0	0	0	0	0	0	0	0	0	0	0	0	0	0	0	0	0	0	22	0	0	0	0	0	7	0	0	0	0	11	0	0	0	0	0	0	0	0	0	0	0	0	0	0
C22-R2-1-5-18_NODE_518_length_2885_cov_2.015901	0	0	0	0	0	0	0	0	0	0	0	0	0	0	0	0	0	0	0	0	0	0	0	0	0	0	0	0	0	0	0	0	0	0	0	0	0	0	0	0	0	0	0	0	0	0	0	0	0
C22-R2-1-5-18_NODE_898_length_2306_cov_3.431808	0	0	0	0	0	0	0	0	0	0	0	0	0	0	0	0	0	0	26	0	0	0	0	0	0	0	0	0	0	0	0	0	0	0	0	0	0	0	0	0	0	0	0	0	0	0	0	0	0
C22-R2-3-4-18_NODE_1969_length_1601_cov_5.158473	84	33	20	24	0	0	15	0	16	17	0	0	18	7	0	28	0	0	0	105	20	0	0	0	0	0	18	12	0	20	0	0	0	59	30	0	15	0	0	41	80	14	0	0	0	12	0	8	0
C22-R2-3-4-18_NODE_2229_length_1500_cov_2.462284	10	8	0	0	0	0	0	0	0	0	0	0	0	0	0	0	0	0	0	38	0	0	10	0	0	0	0	0	0	0	0	0	0	18	0	0	0	0	0	0	0	0	0	0	0	0	0	0	0
C22-R2-3-4-18_NODE_2902_length_1315_cov_2.740476	0	10	0	0	0	0	0	0	0	0	0	0	0	0	0	0	0	0	0	11	0	0	0	0	0	0	0	0	0	0	0	0	0	0	0	0	0	0	0	0	0	0	0	0	0	0	0	0	0
C22-R2-3-4-18_NODE_2980_length_1298_cov_2.592920	0	0	0	0	0	0	0	0	0	0	0	0	0	0	0	0	0	0	0	0	0	21	0	0	0	0	0	0	0	0	0	0	0	0	0	0	0	0	0	0	0	11	0	0	0	0	0	8	0
C22-R2-3-4-18_NODE_3262_length_1238_cov_2.648352	8	7	0	0	0	0	0	0	0	0	0	0	0	7	0	0	0	7	0	21	0	0	0	0	0	0	0	0	0	0	0	0	0	0	0	0	0	0	0	5	0	11	0	0	0	0	0	0	0
C22-R2-3-4-18_NODE_77_length_15842_cov_9.117248	1624	271	77	78	0	0	140	104	0	0	0	0	200	83	0	269	58	0	0	1055	57	163	0	0	43	281	102	113	61	0	0	0	0	398	561	0	0	0	0	210	847	139	0	0	0	0	0	0	0
C22-R2-T5_NODE_1209_length_1667_cov_2.755583	0	0	0	0	0	0	0	9	0	0	0	0	0	0	0	0	0	0	0	0	0	0	0	14	0	0	0	0	0	0	0	0	0	0	0	0	0	0	0	0	0	0	0	0	0	0	0	0	0
C22-R3-1-5-18_NODE_1604_length_1353_cov_2.268105	0	0	0	0	0	0	0	8	0	0	0	0	0	0	0	0	0	0	0	0	0	0	0	0	15	0	0	0	0	0	0	16	0	0	0	0	0	0	8	0	0	0	0	7	0	0	0	0	0
C22-R3-1-5-18_NODE_35_length_4817_cov_4.404452	0	0	0	0	0	0	0	85	0	66	79	0	0	148	0	0	93	0	0	0	0	0	0	0	0	0	0	0	0	0	0	0	0	0	0	0	0	0	0	0	0	0	0	0	73	0	0	114	0
C22-R3-1-5-18_NODE_5_length_8601_cov_6.613737	38	0	55	97	138	61	45	94	305	64	76	103	60	67	44	109	57	0	141	117	125	91	47	141	0	0	102	38	89	100	452	129	129	40	24	67	46	88	80	86	42	0	0	140	46	229	103	137	0
C22-R3-T5_NODE_1344_length_1425_cov_2.706569	0	0	0	0	0	0	0	9	0	0	13	0	0	0	0	0	0	0	10	0	0	0	0	0	0	0	0	0	0	0	0	0	0	0	0	0	0	0	0	0	0	0	0	0	0	0	0	0	0
C22-R3-T5_NODE_2937_length_1036_cov_2.282365	0	0	0	0	0	0	0	0	0	0	0	0	0	0	0	0	11	0	8	0	0	0	0	0	0	0	0	0	0	0	0	0	0	0	0	0	0	0	0	0	0	0	0	0	0	0	0	0	0
C22-R3-T5_NODE_689_length_1813_cov_2.018203	0	0	0	0	0	0	0	0	12	0	0	0	0	14	0	0	0	0	0	0	14	0	0	0	0	18	11	0	0	0	0	0	0	0	0	0	0	0	0	19	0	0	0	0	0	0	0	0	0
C23-R1-1-5-18_NODE_1_length_46533_cov_31.772710	4183	1797	571	658	217	127	803	446	345	185	192	86	1120	150	301	666	115	968	186	11906	1852	584	363	483	742	111	1734	929	912	467	58	203	246	2178	3515	82	656	1438	79	1620	4874	504	102	110	387	310	489	211	63
C23-R1-1-5-18_NODE_119_length_8569_cov_26.629082	1026	148	49	39	0	0	60	74	0	0	57	0	110	64	0	136	34	0	0	832	45	106	0	0	37	201	60	77	0	0	0	0	0	187	390	0	0	0	0	124	491	138	0	0	24	0	0	0	28
C23-R1-1-5-18_NODE_1846_length_1582_cov_11.874263	87	13	13	0	0	0	0	0	0	0	0	0	0	0	0	0	0	37	0	117	0	0	24	15	0	0	0	0	37	21	0	0	0	65	25	0	277	7	0	0	10	0	11	0	0	0	0	0	0
C23-R1-3-4-18_NODE_233_length_3891_cov_3.272941	0	0	0	0	0	0	0	0	0	0	0	0	0	0	0	0	0	0	0	0	0	0	0	0	0	0	0	0	0	0	0	0	0	0	0	0	0	0	0	0	0	0	0	0	0	0	0	0	0
C23-R2-1-5-18_NODE_550_length_1630_cov_8.493968	70	19	0	0	0	0	0	0	0	0	0	0	0	0	0	0	0	27	0	125	0	0	0	14	0	0	0	0	38	15	0	0	0	49	12	0	172	0	0	0	0	0	12	0	0	0	0	0	0
C23-R2-3-4-18_NODE_1556_length_1694_cov_12.995119	93	14	11	0	0	0	10	0	0	0	0	0	0	0	0	0	0	40	0	150	13	0	25	31	0	0	0	0	43	23	0	0	0	54	11	0	242	0	0	0	9	0	16	0	0	0	0	0	0
C23-R2-3-4-18_NODE_16_length_11311_cov_4.364161	0	121	83	156	71	71	56	162	187	299	50	97	44	162	73	218	57	0	74	120	193	99	221	173	130	206	144	106	90	102	73	180	91	0	58	245	131	76	50	290	213	91	105	89	80	0	63	79	89
C23-R2-3-4-18_NODE_1762_length_1587_cov_2.881854	0	0	0	0	0	0	0	0	0	0	0	28	0	0	0	0	0	0	0	0	0	0	0	0	0	0	0	0	0	0	0	0	0	0	0	0	0	0	0	0	0	0	0	0	0	0	0	0	0
C23-R2-3-4-18_NODE_247_length_4512_cov_4.026026	0	27	0	47	28	0	0	49	43	73	0	27	0	50	0	50	0	0	0	0	80	0	75	45	24	94	62	0	38	0	0	45	48	0	0	58	27	0	0	94	59	0	0	0	41	0	34	46	0
C23-R2-3-4-18_NODE_268_length_4378_cov_4.221605	0	0	0	0	0	0	0	0	62	0	0	0	0	0	0	0	0	0	0	0	0	0	0	0	0	0	0	0	0	0	0	0	0	0	0	0	46	0	0	0	0	0	0	0	0	0	0	0	0
C23-R2-3-4-18_NODE_605_length_2941_cov_4.235274	0	0	0	0	0	0	0	0	31	0	0	0	0	0	0	0	0	0	0	0	0	0	0	0	0	0	0	0	0	0	0	0	0	0	0	0	25	0	0	0	0	0	0	0	0	0	0	0	0
C23-R2-T5_NODE_19_length_4971_cov_4.590928	0	0	66	0	0	76	0	0	0	0	58	0	0	88	0	0	68	76	0	0	0	140	0	34	62	0	0	60	54	0	92	36	73	0	57	71	86	0	42	45	0	107	90	0	0	0	0	0	0
C23-R2-T5_NODE_233_length_1890_cov_5.947139	103	30	0	0	0	0	0	0	0	0	0	9	0	0	0	0	0	33	0	206	0	0	35	23	0	0	12	0	63	32	0	0	0	69	10	0	293	0	0	0	0	0	0	0	0	0	0	0	0
C23-R2-T5_NODE_257_length_1837_cov_3.078002	0	0	0	29	30	11	0	33	20	52	53	31	0	42	31	23	34	0	26	21	24	9	0	44	0	17	28	23	0	42	19	29	0	17	13	32	0	10	25	14	0	11	0	34	13	0	14	0	0
C23-R2-T5_NODE_73_length_2902_cov_2.650509	31	23	31	32	19	49	33	27	0	17	59	0	27	62	23	24	31	36	0	56	0	90	72	0	69	48	0	45	36	0	71	24	68	0	25	0	73	20	0	32	0	81	112	0	0	37	0	0	25
C23-R3-1-5-18_NODE_1206_length_2238_cov_3.179111	0	0	0	0	0	0	0	0	0	35	0	0	0	0	0	21	0	0	0	36	14	0	0	0	0	0	0	0	0	0	0	0	0	0	23	0	0	0	0	0	0	0	0	0	0	0	0	0	14
C23-R3-1-5-18_NODE_143_length_4314_cov_3.581122	0	74	43	0	0	0	0	0	0	87	0	0	0	0	24	63	0	0	0	82	36	0	0	0	0	41	0	0	0	0	0	0	0	40	84	0	0	0	0	0	26	0	0	0	0	0	0	0	36
C23-R3-1-5-18_NODE_1644_length_1990_cov_12.799483	121	18	0	0	0	0	24	0	0	0	0	0	0	0	0	0	0	34	0	217	14	0	33	50	0	0	13	0	76	33	0	0	0	70	20	0	350	0	0	0	17	0	18	0	0	0	0	0	0
C23-R3-1-5-18_NODE_5470_length_1109_cov_2.111006	0	0	4	0	0	0	0	0	0	0	0	0	0	0	0	0	0	0	0	0	0	0	0	0	0	0	9	0	0	0	0	0	0	0	0	0	0	0	0	0	0	0	0	0	0	0	0	0	5
C23-R3-1-5-18_NODE_916_length_2499_cov_2.982815	0	27	0	0	0	0	0	0	0	56	0	0	0	0	0	20	0	0	0	52	21	0	0	0	0	0	0	0	0	0	0	0	0	13	34	0	0	0	0	0	0	0	0	0	0	0	0	0	0
C23-R3-1-5-18_NODE_918_length_2497_cov_3.321458	0	187	16	0	0	47	0	0	31	32	0	0	72	0	53	60	16	0	12	0	0	46	50	0	65	0	30	51	0	53	0	0	40	0	29	28	0	0	0	57	100	0	0	0	0	0	0	0	0
C23-R3-3-4-18_NODE_1146_length_1871_cov_3.506608	0	0	0	0	0	0	0	0	14	0	0	0	0	0	0	0	0	0	0	0	0	0	0	0	0	0	0	0	0	0	0	0	0	0	0	0	0	0	0	0	0	0	0	0	0	0	0	0	0
C23-R3-3-4-18_NODE_1178_length_1852_cov_3.050083	0	12	0	0	0	0	0	0	0	0	0	0	0	16	0	0	0	0	0	0	18	7	0	0	8	13	0	0	0	0	0	8	0	0	0	0	0	0	0	16	0	0	0	0	0	0	0	0	0
C23-R3-3-4-18_NODE_1577_length_1640_cov_2.865615	0	0	0	0	0	0	0	0	0	0	0	0	0	0	0	0	0	0	0	0	0	0	0	0	0	0	0	0	0	0	0	0	0	0	0	0	0	0	0	0	0	0	0	0	0	0	0	0	0
C23-R3-3-4-18_NODE_2311_length_1378_cov_2.613757	0	0	0	0	0	0	0	0	0	0	0	0	0	0	0	0	0	0	0	0	0	0	0	0	0	0	0	0	0	0	0	0	0	0	14	0	0	0	0	0	0	0	0	0	0	0	0	0	0
C23-R3-3-4-18_NODE_2929_length_1237_cov_2.661591	0	0	0	7	0	0	0	0	5	8	0	0	13	0	0	0	0	0	0	37	0	0	0	0	0	0	0	0	0	0	0	0	0	13	0	0	0	0	0	0	0	0	0	0	0	0	0	0	0
C23-R3-3-4-18_NODE_514_length_2600_cov_2.988212	26	0	0	0	0	0	0	20	0	0	0	0	0	0	23	0	17	45	0	30	0	0	40	0	13	22	0	0	0	0	0	70	0	0	0	15	29	15	0	35	0	0	66	0	0	0	0	0	20
C23-R3-3-4-18_NODE_962_length_2006_cov_14.463865	90	23	0	0	0	0	0	0	0	0	0	0	0	0	0	7	0	31	0	184	0	0	44	25	0	0	0	0	57	21	0	0	0	55	18	0	261	0	0	0	18	0	0	0	0	0	0	0	0
C23-R3-T5_NODE_17_length_9037_cov_5.718214	0	0	43	54	0	52	0	0	0	0	34	0	34	177	42	0	0	0	0	0	0	0	1389	0	0	130	0	64	0	253	0	0	0	0	0	0	0	0	45	0	0	101	0	0	0	0	0	0	0
C23-R3-T5_NODE_51_length_5771_cov_2.977607	0	0	0	0	0	0	0	133	0	68	85	0	0	144	0	0	116	0	0	0	0	0	0	0	0	0	0	20	0	0	186	0	26	0	0	0	0	0	134	0	0	37	0	0	64	0	0	166	0
C24-R1-1-5-18_NODE_1028_length_1811_cov_3.333713	0	0	0	0	10	0	0	0	0	0	12	0	16	0	0	0	0	0	0	0	0	28	0	0	0	0	0	0	0	0	12	0	0	0	0	0	0	0	0	0	0	0	0	21	0	0	0	0	0
C24-R1-1-5-18_NODE_20_length_6147_cov_7.817630	421	73	16	0	0	0	0	24	0	0	0	0	40	17	0	56	0	0	0	309	0	48	0	0	20	49	26	40	0	0	0	0	0	101	84	0	0	0	0	53	158	30	0	0	0	0	0	0	0
C24-R1-1-5-18_NODE_276_length_2903_cov_9.038624	1096	177	119	74	0	0	83	0	0	92	0	0	0	0	40	74	0	292	0	1809	117	53	236	187	0	55	124	51	509	308	0	46	34	708	190	0	2550	58	0	0	185	0	180	0	0	0	0	0	0
C24-R1-1-5-18_NODE_33_length_5194_cov_2.990270	0	103	68	50	300	60	40	103	54	107	67	53	146	115	17	32	105	47	56	16	50	141	49	51	99	0	80	37	33	86	252	58	70	0	24	50	0	160	138	36	21	26	0	55	49	69	174	152	0
C24-R1-3-4-18_NODE_14_length_8056_cov_4.307337	0	0	0	66	0	0	0	0	0	0	0	0	0	61	0	0	0	0	0	0	0	0	921	0	0	78	0	55	0	139	0	0	0	0	0	0	0	0	35	0	0	64	0	0	0	0	0	0	0
C24-R1-3-4-18_NODE_962_length_1615_cov_5.673718	86	11	0	11	0	0	0	0	0	0	0	0	0	0	0	0	0	30	0	111	0	0	18	11	0	8	0	13	49	12	0	0	0	47	18	0	206	0	0	0	0	0	0	0	0	0	0	0	0
C24-R1-T5_NODE_2283_length_1034_cov_4.239019	35	7	0	10	0	0	0	13	22	14	0	0	24	0	23	28	0	0	0	65	0	0	25	0	0	0	0	0	0	0	0	7	0	53	10	0	0	0	0	0	20	0	0	0	0	0	0	0	0
C24-R1-T5_NODE_590_length_1687_cov_5.362132	80	21	7	0	0	0	0	0	0	0	0	0	0	0	0	0	0	26	0	159	9	0	24	23	0	0	15	0	51	25	0	0	0	74	17	0	258	0	0	0	0	0	12	0	0	0	0	0	0
C24-R2-1-5-18_NODE_1167_length_1525_cov_8.074830	111	22	8	0	0	0	12	0	0	0	0	0	0	0	0	0	0	33	0	140	0	0	22	20	0	0	9	0	55	24	0	0	0	84	13	8	252	14	0	0	13	0	14	0	0	0	0	0	0
C24-R2-1-5-18_NODE_181_length_2779_cov_4.187225	0	0	0	51	80	44	0	66	47	45	51	34	36	51	0	35	52	0	0	46	33	21	0	46	0	33	50	35	0	52	46	51	0	0	31	39	0	21	28	26	13	0	0	47	27	49	0	35	0
C24-R2-1-5-18_NODE_22_length_4863_cov_4.234401	0	47	40	132	74	0	0	109	91	109	38	198	0	100	70	83	80	56	61	148	70	40	57	60	0	47	102	68	42	104	53	40	75	0	65	65	37	73	69	46	42	0	0	195	0	0	278	62	0
C24-R2-1-5-18_NODE_322_length_2337_cov_2.071867	0	0	0	0	30	25	0	0	0	23	15	27	0	0	32	0	0	0	0	0	0	0	0	18	0	0	0	0	15	43	51	19	0	0	0	14	0	0	37	0	0	18	0	0	0	0	0	22	0
C24-R2-1-5-18_NODE_56_length_3782_cov_3.323585	0	0	0	25	28	0	0	0	0	0	0	0	0	0	0	0	0	0	0	0	0	0	0	0	0	0	0	27	0	0	0	0	0	0	0	0	0	0	66	18	0	0	0	0	0	0	0	0	0
C24-R2-3-4-18_NODE_1086_length_3481_cov_3.304145	0	0	0	0	33	0	0	0	0	0	0	0	0	0	0	0	0	0	37	18	0	0	0	0	40	0	51	0	82	26	0	0	0	0	0	33	34	20	0	31	0	0	0	0	0	57	75	0	26
C24-R2-3-4-18_NODE_1116_length_3431_cov_4.840936	0	121	0	0	0	0	0	0	0	0	0	0	80	0	27	39	0	0	0	0	0	43	0	0	39	0	26	0	0	26	0	0	20	0	28	0	0	0	0	26	70	16	0	0	0	0	0	0	0
C24-R2-3-4-18_NODE_1155_length_3367_cov_3.189614	0	35	30	0	0	28	51	0	0	34	28	0	38	53	42	34	0	0	0	45	0	26	72	34	40	52	0	24	17	0	24	62	24	52	47	57	98	31	0	31	63	62	54	0	0	49	28	0	57
C24-R2-3-4-18_NODE_125_length_16289_cov_19.404246	0	0	0	0	0	0	0	0	0	0	0	0	0	0	0	0	0	0	0	0	0	0	0	0	0	0	0	0	0	0	0	0	0	0	0	0	0	0	0	0	0	0	0	0	0	0	0	0	0
C24-R2-3-4-18_NODE_150_length_13874_cov_7.400897	0	177	205	129	65	115	263	0	0	102	78	83	0	0	0	63	0	77	91	0	66	56	255	64	291	0	262	0	83	72	166	149	116	0	135	0	0	226	0	166	183	89	0	109	0	0	0	0	0
C24-R2-3-4-18_NODE_1921_length_2536_cov_2.991536	0	0	0	0	0	0	0	0	0	0	0	0	0	0	0	0	0	0	0	0	0	0	0	0	0	0	0	0	0	0	0	0	0	0	0	0	0	0	0	0	0	0	0	0	0	0	0	0	0
C24-R2-3-4-18_NODE_2007_length_2469_cov_2.797017	0	0	0	0	0	0	0	0	0	0	0	0	0	0	0	0	0	0	0	0	0	0	0	0	0	0	0	0	0	0	0	0	0	0	0	0	0	15	0	0	0	0	0	0	0	0	0	0	0
C24-R2-3-4-18_NODE_2243_length_2318_cov_3.900574	0	0	25	29	52	25	40	34	42	42	42	58	22	34	51	14	42	0	27	31	0	24	0	28	19	21	19	22	0	50	35	28	0	0	13	17	0	24	34	26	12	0	0	36	0	61	0	27	0
C24-R2-3-4-18_NODE_2255_length_2314_cov_7.083223	105	0	0	24	0	0	0	0	18	0	0	0	0	0	0	31	0	0	0	102	0	0	0	0	0	0	0	0	0	0	0	0	0	137	28	0	0	0	0	35	79	0	0	0	0	0	0	0	0
C24-R2-3-4-18_NODE_2507_length_2175_cov_4.350000	34	31	0	0	0	0	0	0	17	0	0	0	0	0	20	0	0	0	0	104	11	0	29	0	0	0	0	0	0	0	0	12	0	94	14	0	0	0	0	12	0	0	0	0	0	0	0	0	0
C24-R2-3-4-18_NODE_2585_length_2133_cov_4.976901	0	0	0	0	0	0	0	0	0	10	0	0	11	0	15	0	0	0	0	47	0	0	0	0	0	0	0	0	0	0	0	0	0	20	0	0	0	0	0	0	0	0	0	0	0	0	0	0	0
C24-R2-3-4-18_NODE_2637_length_2113_cov_3.249757	0	0	0	0	0	0	0	0	0	0	0	0	0	0	0	0	10	0	0	0	0	0	0	0	18	0	27	0	0	24	0	0	0	0	0	0	0	14	0	0	0	0	0	0	0	16	36	0	0
C24-R2-3-4-18_NODE_3183_length_1907_cov_2.541577	16	11	0	0	0	0	0	0	0	0	0	0	0	0	0	0	0	0	0	32	0	0	0	0	0	0	0	0	0	0	0	0	0	0	0	0	0	0	0	0	0	15	0	0	0	0	0	0	0
C24-R2-3-4-18_NODE_3632_length_1775_cov_2.618605	0	9	0	0	0	0	0	0	0	0	0	0	0	0	0	0	0	0	0	0	0	0	0	0	0	12	8	0	0	0	0	0	0	0	0	0	0	16	0	0	14	0	7	0	0	0	0	0	0
C24-R2-3-4-18_NODE_3664_length_1765_cov_4.132164	0	93	13	0	16	11	20	0	0	46	0	20	0	0	0	18	11	0	0	36	0	0	0	0	35	0	19	0	27	45	0	17	0	21	27	25	0	16	23	0	27	0	0	0	0	39	32	12	12
C24-R2-3-4-18_NODE_4099_length_1663_cov_1.741915	0	0	0	0	0	0	0	0	0	0	0	0	0	0	0	10	0	0	0	0	0	0	0	0	0	0	0	0	0	9	0	0	0	0	0	0	0	0	0	0	0	0	0	0	0	0	0	0	0
C24-R2-3-4-18_NODE_513_length_5516_cov_3.527010	0	197	36	0	0	33	0	26	22	31	24	34	120	0	63	100	25	0	0	0	0	60	0	0	102	32	79	52	0	64	21	0	43	0	60	63	0	0	20	58	117	46	0	0	0	0	0	0	0
C24-R2-3-4-18_NODE_5517_length_1408_cov_2.495935	0	0	0	0	0	0	0	0	0	0	0	0	0	0	0	0	0	0	0	0	0	0	0	0	0	0	0	0	0	0	0	0	0	0	0	0	0	0	0	0	0	0	0	0	0	0	0	0	0
C24-R2-3-4-18_NODE_5520_length_1408_cov_2.266814	0	0	0	0	0	0	0	0	0	0	0	0	0	0	0	0	0	0	0	0	0	0	0	0	0	0	0	0	0	0	0	0	0	0	0	0	0	0	0	0	0	0	0	0	0	0	0	0	0
C24-R2-3-4-18_NODE_5829_length_1364_cov_1.495034	0	0	9	0	0	0	0	0	0	0	0	0	0	0	0	0	0	0	0	0	0	0	13	0	0	0	0	0	0	0	0	0	0	0	0	0	0	0	0	0	0	0	10	0	5	0	0	0	0
C24-R2-3-4-18_NODE_6509_length_1281_cov_3.097879	0	9	0	0	0	0	0	0	0	0	0	0	0	0	0	0	0	0	0	0	0	0	0	0	0	8	0	0	0	0	0	0	0	0	0	0	0	12	6	0	0	0	0	0	0	0	0	0	0
C24-R2-3-4-18_NODE_6658_length_1264_cov_1.633581	0	0	0	0	0	0	0	0	0	0	0	0	0	0	0	0	0	0	0	0	0	0	0	0	0	0	0	0	0	0	0	0	0	0	0	0	0	0	0	0	0	6	0	0	0	0	0	0	0
C24-R2-3-4-18_NODE_7222_length_1207_cov_1.771701	0	0	0	0	0	0	0	0	0	0	0	0	0	0	0	0	0	0	0	0	0	0	0	0	0	0	0	0	0	0	0	0	0	0	0	0	0	0	0	0	0	0	0	0	0	0	0	0	0
C24-R2-3-4-18_NODE_7532_length_1182_cov_1.841171	0	0	0	0	0	0	0	0	0	0	0	0	0	0	0	0	0	0	0	0	0	0	0	0	0	0	0	0	0	0	0	0	0	0	0	0	0	0	0	0	0	0	0	0	0	0	0	0	0
C24-R2-3-4-18_NODE_7543_length_1181_cov_2.051510	0	28	9	0	0	9	0	6	0	0	0	11	15	0	7	11	0	0	0	0	0	19	0	0	11	0	17	0	0	5	0	0	8	8	0	7	0	0	0	0	12	0	0	0	0	0	0	0	0
C24-R2-3-4-18_NODE_85_length_20508_cov_4.395785	859	280	42	116	33	0	130	46	63	97	24	40	99	38	109	167	0	129	38	517	100	94	41	50	40	44	232	45	95	100	0	102	40	878	334	0	74	156	21	143	520	58	43	67	24	61	102	0	0
C24-R2-3-4-18_NODE_87_length_20260_cov_8.658352	0	168	463	518	119	199	686	40	259	159	167	354	126	27	91	297	36	145	245	91	207	102	388	90	928	138	528	122	118	116	304	268	246	0	201	24	38	468	0	475	448	168	74	233	43	134	61	0	41
C24-R2-3-4-18_NODE_885_length_3916_cov_2.610464	0	0	0	0	0	0	0	0	0	0	0	0	0	0	0	0	0	0	0	0	0	0	0	0	0	0	0	0	0	0	0	0	0	0	0	0	0	0	0	0	0	0	0	0	0	0	0	0	0
C24-R2-3-4-18_NODE_9079_length_1061_cov_2.699801	0	12	0	9	0	0	0	0	0	0	0	0	0	0	8	0	0	0	0	26	0	0	0	0	0	0	0	0	0	0	0	0	0	20	0	0	0	0	0	0	8	0	0	0	0	0	0	0	0
C24-R2-3-4-18_NODE_9260_length_1051_cov_2.026104	0	0	0	0	0	0	0	0	0	0	0	0	0	0	0	0	0	0	0	0	0	0	0	0	0	0	0	0	0	0	0	0	0	0	0	0	0	0	0	0	0	0	0	0	0	0	0	0	0
C24-R2-T5_NODE_2_length_44130_cov_12.490618	0	0	135	0	0	49	0	76	103	174	231	0	72	66	0	66	114	0	0	0	0	0	0	0	0	41	45	68	0	70	128	0	135	0	0	91	0	0	97	63	57	51	0	0	0	0	0	0	0
C24-R2-T5_NODE_897_length_1294_cov_1.367232	0	0	0	25	0	0	0	0	0	0	0	32	0	0	0	0	0	0	0	15	0	0	0	0	0	0	0	0	0	0	0	0	0	0	0	0	0	0	0	10	15	0	0	0	0	0	32	0	0
C24-R3-1-5-18_NODE_1428_length_1538_cov_2.507080	0	0	0	0	0	0	0	0	0	0	27	0	0	0	0	0	0	0	0	0	0	0	0	0	0	0	0	0	0	0	0	0	0	0	0	0	0	0	0	0	0	0	0	0	0	0	0	0	0
C24-R3-1-5-18_NODE_2155_length_1208_cov_1.906331	0	0	0	0	0	0	0	0	0	0	0	0	0	0	0	0	0	0	0	0	0	0	0	0	0	0	0	9	0	0	0	0	0	0	0	0	0	0	0	0	0	0	0	0	0	0	0	0	0
C24-R3-1-5-18_NODE_26_length_9396_cov_4.158013	0	0	0	0	0	0	0	0	0	0	0	0	36	0	0	0	0	125	0	47	0	0	0	0	0	0	0	0	0	0	0	0	0	0	150	0	0	0	0	0	0	0	0	205	0	0	42	0	0
C24-R3-3-4-18_NODE_1372_length_2499_cov_2.840835	0	27	0	27	0	17	30	14	21	0	0	19	25	0	14	0	15	0	0	34	29	46	59	0	12	47	0	0	42	17	0	31	0	40	33	0	23	0	0	0	0	0	69	0	0	24	0	0	47
C24-R3-3-4-18_NODE_146_length_10597_cov_5.046955	181	81	0	0	0	0	0	0	0	0	0	0	0	0	0	38	0	0	0	254	0	0	0	0	0	0	175	60	0	0	0	52	0	137	0	0	42	0	0	0	64	0	0	0	0	0	0	0	0
C24-R3-3-4-18_NODE_147_length_10556_cov_11.512332	161	0	0	0	0	0	0	0	0	0	0	0	0	0	0	0	0	0	0	225	0	0	0	0	0	0	0	0	0	0	0	0	0	87	0	0	169	0	0	0	0	0	0	0	0	0	0	0	0
C24-R3-3-4-18_NODE_2034_length_1960_cov_3.108661	35	26	0	0	0	0	0	0	0	0	0	0	0	0	0	0	0	0	0	35	22	0	0	0	0	0	0	0	0	0	0	8	0	33	0	0	0	0	0	15	19	0	0	0	0	0	0	0	0
C24-R3-3-4-18_NODE_254_length_7398_cov_4.729675	71	24	0	0	0	0	0	0	0	0	0	0	0	0	0	0	0	0	0	68	0	0	28	0	0	0	137	37	0	0	0	0	0	0	0	0	0	0	0	0	20	0	0	0	0	0	0	0	0
C24-R3-3-4-18_NODE_278_length_6959_cov_4.239861	83	0	0	0	0	0	0	0	0	0	0	0	0	0	0	0	0	0	0	198	0	0	27	0	0	0	150	36	0	0	0	0	0	68	0	0	0	0	0	0	42	0	0	0	0	0	0	0	0
C24-R3-3-4-18_NODE_3452_length_1440_cov_3.123466	0	0	14	0	0	0	0	0	0	0	0	0	0	0	0	0	0	0	0	0	0	0	0	0	0	0	12	0	0	0	0	0	0	0	0	0	0	0	0	0	0	0	0	0	0	0	0	0	0
C24-R3-3-4-18_NODE_3533_length_1423_cov_3.575292	0	0	0	8	0	0	0	0	0	0	0	0	12	0	9	23	0	0	0	20	0	0	0	0	0	0	0	0	0	0	0	0	0	33	0	0	0	0	0	0	12	0	0	0	0	0	0	0	0
C24-R3-3-4-18_NODE_365_length_5826_cov_5.165656	62	16	0	0	0	0	0	0	0	0	0	0	0	0	0	0	0	0	0	52	0	0	0	0	0	0	118	26	0	0	0	18	0	26	0	0	0	0	0	0	21	0	0	0	0	0	0	0	0
C24-R3-3-4-18_NODE_475_length_4937_cov_4.151987	201	81	0	31	0	0	34	0	0	0	0	0	28	0	0	0	0	0	0	196	45	34	0	0	0	0	53	0	0	0	0	26	0	169	70	0	0	52	0	0	54	0	0	0	0	0	32	0	0
C24-R3-3-4-18_NODE_6027_length_1035_cov_1.839796	0	0	0	0	0	0	0	0	0	0	0	0	0	0	4	0	0	0	0	0	0	0	0	0	0	0	0	0	6	0	0	0	0	0	0	0	0	0	0	0	0	0	6	0	0	0	0	0	0
C24-R3-3-4-18_NODE_728_length_3686_cov_5.352245	46	0	0	0	0	0	0	0	0	0	0	0	0	0	0	0	0	0	0	177	0	0	0	0	0	0	0	0	0	0	0	0	0	60	0	0	0	0	0	0	0	0	0	0	0	0	0	0	0
C9-R1-T1_NODE_1640_length_1998_cov_2.277406	0	0	10	0	0	0	0	0	0	0	0	0	0	0	0	0	0	0	0	0	0	0	20	0	0	0	0	0	46	0	0	27	0	0	0	0	0	15	0	19	0	0	15	0	0	0	19	0	45
C9-R1-T1_NODE_1666_length_1976_cov_2.577824	0	0	0	0	0	0	0	0	0	0	12	0	16	0	0	0	0	0	0	0	21	21	0	11	12	0	0	0	0	0	0	0	0	0	0	0	0	0	0	0	0	46	0	0	8	0	0	0	0
C9-R1-T1_NODE_1876_length_1849_cov_2.964326	20	0	15	0	0	0	0	0	0	0	0	0	0	0	0	0	0	0	0	0	0	0	0	0	0	0	0	12	0	0	0	0	0	21	0	0	0	0	0	16	0	0	0	0	0	0	0	0	0
C9-R1-T1_NODE_1912_length_1833_cov_1.812148	0	0	0	0	0	0	0	0	0	0	0	0	0	0	0	0	0	0	0	0	0	0	0	0	0	0	0	0	22	0	0	0	0	0	0	0	0	20	0	0	0	0	0	0	0	0	0	0	15
C9-R1-T1_NODE_2246_length_1671_cov_3.676980	31	0	33	0	0	0	0	0	0	0	0	0	0	0	0	0	0	0	0	0	0	14	0	0	11	0	0	15	0	0	0	0	0	19	0	0	0	0	0	13	9	0	0	0	0	0	0	0	0
C9-R1-T1_NODE_274_length_6121_cov_5.911968	436	54	53	31	0	0	33	30	0	0	23	0	34	42	0	62	0	0	0	401	33	68	0	0	26	69	21	73	0	0	0	0	0	117	154	0	0	0	0	78	178	46	0	0	0	0	0	0	0
C9-R1-T1_NODE_2864_length_1464_cov_1.793471	8	0	0	0	0	0	0	0	0	0	0	0	0	0	0	0	0	0	0	0	0	0	0	0	0	0	0	0	0	0	0	0	0	12	0	0	0	0	0	0	0	0	0	0	0	0	0	0	0
C9-R1-T1_NODE_3055_length_1412_cov_2.955048	0	0	14	0	0	0	0	0	0	0	0	0	0	0	0	0	0	0	0	0	0	0	0	0	0	0	0	8	0	0	0	0	0	0	0	0	0	0	0	0	0	9	0	0	0	0	0	11	0
C9-R1-T1_NODE_3126_length_1392_cov_2.543755	0	0	0	0	0	0	0	0	0	0	0	0	0	0	0	0	0	0	0	0	0	0	0	0	0	0	0	0	11	0	0	0	0	0	0	0	0	0	0	0	0	0	10	0	0	0	12	0	11
C9-R1-T1_NODE_323_length_5510_cov_4.169936	62	0	20	0	0	18	0	0	0	0	0	0	0	0	0	0	17	0	0	51	0	38	0	28	61	0	0	0	0	0	37	0	0	0	27	0	69	17	23	0	0	24	28	0	0	0	0	0	44
C9-R1-T1_NODE_352_length_5141_cov_6.034605	108	33	0	0	0	0	20	0	23	0	0	0	0	0	0	0	0	0	0	81	0	0	0	0	0	0	0	0	0	0	0	0	0	37	0	0	0	0	0	20	21	0	0	0	0	0	0	0	0
C9-R1-T1_NODE_44_length_14840_cov_6.194251	296	73	0	52	0	0	0	0	0	0	0	0	0	0	0	0	0	0	0	161	0	0	0	0	0	0	0	0	0	0	0	0	0	113	0	0	0	0	0	0	61	0	0	0	0	0	0	0	0
C9-R1-T1_NODE_5441_length_1046_cov_2.898083	17	0	16	0	0	0	0	0	0	0	0	0	0	0	0	0	0	0	0	0	0	6	0	0	0	0	0	0	0	0	0	0	0	15	0	0	0	0	0	12	0	0	0	0	0	0	0	10	0
C9-R1-T1_NODE_5939_length_1000_cov_3.122751	22	0	9	0	0	0	0	0	0	0	0	0	0	0	0	0	0	0	0	0	0	10	0	0	7	0	0	0	0	6	0	0	0	9	0	0	0	0	0	0	0	0	0	0	0	0	0	0	0
C9-R1-T1_NODE_61_length_13094_cov_6.164200	1326	170	57	54	0	0	48	0	0	0	58	0	135	46	0	143	38	0	0	975	39	107	0	0	0	219	39	94	0	0	0	0	0	199	394	0	0	0	0	192	502	110	0	0	0	0	0	0	0
C9-R1-T1_NODE_929_length_2776_cov_3.546490	48	0	29	0	0	0	0	0	0	0	0	0	0	0	0	0	0	0	0	0	0	0	0	0	0	0	0	0	0	0	0	0	0	21	0	0	0	0	0	0	0	0	0	0	0	0	0	0	0
C9-R1-T5_NODE_643_length_1646_cov_6.274041	166	122	23	28	0	13	0	32	20	52	16	0	37	11	18	47	9	0	0	184	36	29	42	0	43	0	40	61	0	0	0	22	0	138	128	0	0	27	0	67	174	33	0	0	0	0	0	8	0
C9-R2-Base_NODE_1_length_17424_cov_5.762220	0	207	182	157	142	128	272	98	160	198	149	116	181	178	223	170	117	138	61	229	79	182	492	207	213	394	139	244	98	76	178	412	205	333	256	336	619	111	80	171	269	585	289	65	0	274	151	64	327
C9-R2-T1_NODE_197_length_2304_cov_2.955091	0	0	45	38	34	0	0	32	53	59	21	24	12	48	0	27	42	0	18	25	0	17	0	36	0	0	0	28	0	31	35	17	31	18	28	30	12	0	47	29	15	0	0	0	0	93	21	33	0
C9-R2-T1_NODE_2583_length_1039_cov_3.453252	32	18	0	0	0	0	0	0	0	0	0	4	0	0	0	0	0	18	0	70	6	0	12	0	0	0	4	5	24	18	0	0	0	31	0	0	135	0	0	0	6	0	13	0	0	0	0	0	0
C9-R2-T1_NODE_358_length_1991_cov_2.700930	0	0	0	0	19	0	0	0	0	0	0	0	0	0	0	0	0	0	0	0	0	12	0	31	0	0	0	0	0	0	0	0	0	0	0	0	0	29	0	0	0	0	0	0	0	15	13	19	0
C9-R2-T1_NODE_74_length_2960_cov_3.930120	0	0	71	24	0	0	0	44	97	92	52	27	0	48	0	36	54	0	28	20	35	26	0	34	0	0	42	54	16	94	36	0	48	0	56	47	0	30	32	0	44	0	0	0	0	92	0	31	0
C9-R2-T5_NODE_1089_length_2581_cov_4.957245	0	0	0	0	0	0	0	42	0	0	0	0	0	60	0	0	0	0	0	0	0	0	0	0	0	0	0	0	0	0	177	0	51	0	0	0	0	0	0	0	0	0	0	0	95	0	0	417	0
C9-R2-T5_NODE_1182_length_2481_cov_4.858615	0	0	0	25	50	51	0	0	39	0	0	27	0	0	51	38	14	0	17	0	22	0	0	41	0	0	25	20	0	46	80	0	29	0	0	33	0	0	0	0	0	0	0	63	17	25	31	0	0
C9-R2-T5_NODE_152_length_6057_cov_4.803732	0	80	0	0	74	78	0	0	0	0	0	41	0	0	40	0	0	0	0	0	0	0	0	0	0	0	0	0	0	77	134	0	0	0	0	0	0	0	0	25	21	21	0	0	0	0	0	40	0
C9-R2-T5_NODE_28_length_10693_cov_7.240365	36	0	0	54	56	0	0	46	0	0	0	244	0	0	0	0	0	0	235	64	0	0	66	0	0	0	0	0	0	195	415	50	116	0	0	0	88	0	0	137	0	0	0	122	78	414	0	43	0
C9-R2-T5_NODE_39_length_9358_cov_7.213372	0	0	0	0	0	0	0	57	0	0	0	178	0	0	0	0	0	0	217	75	0	0	58	0	0	0	0	0	0	134	338	51	112	0	0	0	93	0	0	122	0	0	0	90	77	333	38	41	0
C9-R2-T5_NODE_550_length_3594_cov_5.040124	0	41	22	0	54	36	0	0	0	0	0	0	0	0	0	0	0	0	0	0	0	0	0	0	0	0	0	0	0	29	58	0	0	0	0	0	0	0	0	25	28	0	0	0	0	0	0	0	0
C9-R3-Base_NODE_1065_length_2356_cov_2.936984	0	0	21	0	0	0	0	20	0	0	54	0	0	15	0	39	16	0	0	0	0	20	0	43	0	0	48	0	18	33	34	0	28	0	31	22	0	25	16	15	20	0	0	0	0	143	0	0	0
C9-R3-Base_NODE_116_length_5545_cov_6.098361	47	0	76	159	188	171	99	221	211	232	329	221	119	191	226	144	258	89	154	135	129	97	45	174	52	134	178	163	84	319	305	128	88	62	196	146	59	101	160	183	93	50	30	235	126	183	99	145	20
C9-R3-Base_NODE_1603_length_1910_cov_2.627493	76	0	10	0	0	0	0	0	0	0	0	0	0	0	0	0	0	0	0	36	0	0	0	0	0	0	0	0	14	0	0	0	0	30	0	0	0	8	0	0	0	0	0	0	0	0	0	0	0
C9-R3-Base_NODE_285_length_4095_cov_2.668317	0	0	0	0	32	0	0	0	0	0	0	0	0	0	0	0	24	0	36	0	0	0	0	0	27	0	39	0	77	35	0	0	0	0	0	0	35	0	27	41	0	0	0	0	0	74	72	29	0
C9-R3-Base_NODE_912_length_2525_cov_3.606883	0	0	0	32	0	0	18	0	0	0	0	112	0	22	0	0	0	0	0	40	23	0	0	24	14	0	0	0	0	0	44	0	0	0	0	0	0	21	0	18	33	0	0	0	0	0	80	0	0
C9-R3-Base_NODE_915_length_2520_cov_3.163489	0	0	0	0	0	0	16	0	0	0	0	0	0	0	0	0	25	0	15	0	0	14	0	0	27	0	26	0	67	0	0	0	0	0	0	0	30	15	0	22	0	0	0	0	0	0	21	16	0
C9-R3-Base_NODE_928_length_2504_cov_2.983258	18	34	26	56	118	0	28	21	41	0	0	85	63	17	18	0	0	28	14	39	29	40	29	24	37	0	56	15	18	48	48	40	22	0	27	23	0	78	17	37	30	0	0	45	0	37	130	22	0
C9-R3-T1_NODE_18_length_8071_cov_4.555389	68	86	114	314	154	48	87	121	262	211	90	441	96	199	159	173	128	127	128	266	154	76	113	142	72	104	201	155	75	202	123	112	129	95	113	185	79	169	154	89	84	34	53	518	65	137	804	112	0
C9-R3-T1_NODE_2228_length_1225_cov_4.189744	0	0	0	0	0	0	0	0	0	0	0	0	0	0	0	0	0	0	0	0	0	0	0	0	0	0	0	0	0	0	0	0	0	0	0	0	0	0	0	0	0	0	0	9	0	0	27	0	0
C9-R3-T1_NODE_764_length_1802_cov_4.777905	324	89	39	21	0	0	27	0	0	31	0	34	0	0	0	34	0	112	0	543	0	0	84	79	0	22	50	14	204	71	0	17	0	229	47	9	823	30	0	0	32	0	61	0	0	0	0	17	0
C9-R3-T5_NODE_1_length_33651_cov_6.137606	0	0	50	211	0	0	0	50	98	47	58	176	0	72	0	0	64	82	0	51	0	43	71	53	0	0	0	0	0	0	65	694	32	0	0	0	67	47	0	38	0	0	0	323	0	0	694	38	0
C9-R3-T5_NODE_101_length_7619_cov_6.552882	31	42	82	119	83	0	0	152	156	123	39	190	0	111	99	112	81	44	54	165	105	52	71	60	24	63	100	101	26	124	74	94	90	0	34	59	47	88	65	71	54	0	28	209	63	35	240	45	24
C9-R3-T5_NODE_1276_length_1947_cov_14.687104	112	30	15	0	0	0	0	0	0	25	0	0	0	0	0	0	0	23	0	135	11	0	16	34	0	0	0	0	78	22	0	10	0	86	14	0	224	0	0	0	14	0	18	0	0	0	0	0	0
C9-R3-T5_NODE_14_length_13725_cov_5.349598	0	0	0	93	143	0	108	0	99	0	0	143	0	49	0	0	0	0	0	101	100	0	81	57	0	0	77	0	0	90	71	350	66	0	0	0	76	191	0	0	0	0	0	138	0	64	173	0	0
C9-R3-T5_NODE_147_length_6581_cov_4.757125	0	0	0	0	0	0	0	0	0	0	0	42	0	59	0	0	0	0	0	0	0	0	0	0	0	0	0	0	0	0	0	115	0	0	0	0	0	0	0	0	0	0	0	0	0	0	0	0	0
C9-R3-T5_NODE_2527_length_1276_cov_4.932023	0	0	0	0	0	0	0	0	0	0	0	0	0	0	0	0	0	0	0	0	0	0	0	0	0	0	0	0	0	0	10	0	0	0	0	0	0	0	0	0	0	0	0	0	0	0	0	0	0
C9-R3-T5_NODE_270_length_4931_cov_4.849467	0	0	0	0	0	0	0	0	0	0	0	0	0	0	0	0	0	0	0	0	0	0	0	0	0	0	0	0	0	0	0	70	0	0	0	0	0	0	0	0	0	0	0	0	0	0	0	0	0
C9-R3-T5_NODE_280_length_4798_cov_3.325111	0	0	0	0	0	0	0	63	0	0	0	0	0	66	0	0	60	0	0	0	0	0	0	0	0	0	0	0	0	0	142	0	33	0	0	0	0	0	51	0	0	0	0	0	28	0	0	77	0
C9-R3-T5_NODE_466_length_3562_cov_3.203023	0	0	0	0	0	0	0	0	0	0	0	0	0	20	0	0	0	0	0	0	0	0	0	0	0	0	0	0	0	0	47	0	0	0	0	0	0	0	0	0	0	0	0	0	0	0	0	41	0
C9-R3-T5_NODE_50_length_10436_cov_4.935748	0	0	0	0	0	0	0	0	0	0	0	0	0	0	0	0	0	0	0	0	0	0	0	0	0	0	0	0	0	0	0	161	0	0	0	0	0	0	0	0	0	0	0	0	0	0	0	0	0
C9-R3-T5_NODE_527_length_3336_cov_5.461445	0	0	0	0	0	0	0	0	0	0	0	0	0	0	0	0	0	0	0	0	0	0	0	0	0	0	25	0	0	27	20	66	0	0	0	0	0	50	0	0	0	0	0	31	0	0	37	0	0
C9-R3-T5_NODE_549_length_3264_cov_5.673107	0	0	0	0	0	0	0	0	0	0	0	0	0	0	0	0	0	0	0	0	0	0	0	0	0	0	0	0	0	0	0	51	0	0	0	0	0	0	0	0	0	0	0	0	0	0	39	0	0
C9-R3-T5_NODE_816_length_2540_cov_3.292555	0	0	0	0	0	0	0	0	0	0	0	0	0	0	0	0	0	0	0	0	0	0	0	0	0	0	0	0	0	0	0	0	0	0	0	0	0	0	0	0	0	0	0	0	16	0	0	28	0
Rat_1_NODE_10_length_53934_cov_16.433471	186	438	0	144	147	111	1287	95	60	200	83	215	230	108	110	74	55	1389	75	812	101	200	696	104	108	266	188	152	116	140	99	321	237	364	216	106	1017	125	0	140	84	113	1906	0	105	337	230	72	2784
Rat_1_NODE_1005_length_1493_cov_2.353268	0	0	0	0	0	0	0	0	0	0	0	0	0	0	0	0	0	0	0	0	0	0	0	0	0	0	0	0	0	0	0	0	0	0	0	0	0	6	0	0	0	0	0	0	0	0	0	0	0
Rat_1_NODE_1032_length_1460_cov_2.575089	0	0	0	0	0	0	0	0	0	0	0	0	0	0	0	0	0	0	0	0	0	0	0	0	0	0	0	0	0	0	0	0	0	0	0	0	0	0	0	0	0	0	0	0	0	0	0	10	0
Rat_1_NODE_1045_length_1445_cov_5.567626	0	0	0	0	0	0	0	0	0	0	0	0	0	0	0	0	0	0	0	0	0	0	0	0	0	0	0	0	14	0	0	0	0	0	0	0	0	0	0	0	0	0	0	0	0	0	0	0	0
Rat_1_NODE_1055_length_1438_cov_2.042661	0	0	0	0	0	0	0	0	0	0	0	0	0	0	0	0	0	0	0	0	0	0	0	0	0	0	0	7	0	0	0	0	0	0	0	0	0	0	0	0	0	0	0	0	0	0	0	0	0
Rat_1_NODE_106_length_10343_cov_35.985420	0	40	0	0	0	0	0	0	0	0	0	0	0	0	0	0	0	0	0	0	0	0	0	0	0	0	0	0	0	0	0	0	0	0	34	0	0	0	0	0	0	0	38	0	0	0	46	0	0
Rat_1_NODE_1104_length_1400_cov_2.343494	0	0	0	0	0	0	0	0	0	0	0	0	0	0	0	0	0	0	0	5	0	0	0	0	0	0	0	0	0	0	0	0	0	0	0	0	0	0	0	0	0	0	0	0	0	0	0	0	0
Rat_1_NODE_1110_length_1396_cov_2.002237	0	0	0	139	0	0	21	0	42	16	0	0	0	0	0	146	0	12	0	12	16	0	0	0	0	0	0	0	0	0	0	0	0	0	0	24	0	0	0	0	0	0	0	0	0	0	0	0	0
Rat_1_NODE_1116_length_1391_cov_2.294910	0	0	0	0	0	0	0	0	0	0	0	0	0	0	0	0	0	0	0	0	0	0	0	0	0	0	0	0	0	0	0	0	0	0	0	0	0	0	0	0	0	0	0	0	0	0	0	0	0
Rat_1_NODE_1129_length_1379_cov_2.225076	0	0	0	0	0	0	0	0	0	0	0	0	0	0	0	0	0	0	0	0	0	0	0	0	0	0	0	0	0	0	0	0	0	0	0	0	0	0	0	0	0	0	0	0	0	0	7	0	0
Rat_1_NODE_1157_length_1351_cov_3.477623	0	0	0	0	0	0	0	0	0	0	0	0	12	0	0	0	0	0	0	0	0	0	0	0	0	0	0	0	0	0	0	0	0	0	0	0	0	0	0	0	0	0	0	0	0	0	0	0	0
Rat_1_NODE_1165_length_1342_cov_2.686869	13	0	0	0	0	0	0	0	0	0	0	0	0	0	0	0	0	0	0	0	0	0	0	0	0	0	0	0	0	0	0	0	0	0	0	0	0	0	0	0	0	0	0	0	0	0	0	0	0
Rat_1_NODE_1170_length_1337_cov_2.113885	0	0	0	0	0	0	0	0	0	0	0	0	0	0	0	0	0	0	0	0	0	0	0	0	0	0	0	0	0	0	0	0	0	0	0	0	0	0	0	0	0	0	0	0	0	0	7	0	0
Rat_1_NODE_1175_length_1334_cov_2.426896	0	0	0	0	0	0	0	0	0	0	0	0	0	0	0	0	0	0	0	10	0	0	0	0	0	0	0	0	0	0	0	0	0	0	0	0	0	0	0	0	0	0	0	0	0	0	0	0	0
Rat_1_NODE_1179_length_1331_cov_2.879310	0	0	0	0	0	0	0	0	0	0	0	0	0	0	0	0	0	0	0	0	0	0	0	0	0	0	0	0	0	0	0	0	0	0	0	0	0	0	0	0	0	0	0	0	0	0	0	0	0
Rat_1_NODE_1185_length_1326_cov_2.742722	0	0	0	0	0	0	0	0	0	0	0	9	0	0	0	0	0	0	0	0	0	0	0	0	0	0	0	0	0	0	0	0	0	0	0	0	0	0	6	0	0	0	0	0	0	0	0	0	0
Rat_1_NODE_1189_length_1321_cov_2.080569	0	0	0	0	0	0	0	0	0	0	0	0	0	0	0	0	0	0	0	0	0	0	0	0	0	0	0	0	0	0	0	0	0	8	0	0	0	0	0	0	0	0	0	0	0	0	0	0	0
Rat_1_NODE_12_length_50589_cov_25.399553	0	294	0	579	86	0	0	0	0	0	0	0	0	0	0	0	0	0	0	374	0	0	0	0	0	0	0	0	0	0	0	0	0	0	0	0	126	0	0	0	0	0	0	0	0	181	359	0	0
Rat_1_NODE_1203_length_1315_cov_2.880952	0	0	0	6	0	0	0	0	0	0	0	0	0	0	0	0	0	0	0	0	0	0	0	0	0	0	0	0	0	0	0	0	0	0	0	0	0	0	0	0	0	0	0	0	0	0	0	0	0
Rat_1_NODE_1223_length_1300_cov_4.412048	0	0	0	0	0	0	0	0	0	0	0	0	0	0	0	0	0	0	0	0	0	0	0	0	0	0	0	0	0	0	0	0	0	0	0	0	0	0	0	0	0	0	0	0	0	0	0	0	0
Rat_1_NODE_1234_length_1294_cov_3.074253	0	0	0	0	0	0	0	0	0	0	0	0	0	0	0	0	0	0	0	0	0	0	0	0	0	0	0	0	0	0	0	0	0	0	0	0	0	0	0	0	0	0	0	0	0	0	0	0	0
Rat_1_NODE_1236_length_1293_cov_2.711632	0	0	0	0	0	0	0	0	0	0	0	0	0	0	0	0	0	0	0	0	0	0	0	0	0	0	0	0	0	0	0	0	0	0	0	0	0	0	0	0	0	0	0	0	0	0	0	0	0
Rat_1_NODE_1260_length_1283_cov_5.509772	0	0	0	0	0	0	0	0	0	0	0	0	0	0	0	0	0	0	0	0	0	0	0	0	0	0	0	0	0	0	0	0	0	0	0	0	0	0	0	0	0	0	0	0	0	0	0	0	0
Rat_1_NODE_1278_length_1271_cov_1.747533	0	0	0	0	0	0	0	0	0	0	0	0	0	0	0	0	0	0	0	0	0	0	0	0	0	0	0	0	0	0	0	0	0	0	0	0	0	0	0	0	0	0	0	0	0	0	0	0	0
Rat_1_NODE_1303_length_1249_cov_1.406198	0	0	0	0	0	0	0	0	0	0	0	0	0	0	0	0	0	0	0	0	0	0	0	0	0	0	0	0	0	0	0	0	0	0	0	0	0	0	0	0	0	0	0	0	0	0	0	0	0
Rat_1_NODE_1314_length_1243_cov_3.515152	0	0	6	0	0	0	0	0	0	0	0	0	0	10	0	0	13	0	0	0	0	7	0	7	0	0	0	13	0	0	0	0	0	0	0	0	0	0	0	0	0	0	0	0	0	0	13	12	0
Rat_1_NODE_1346_length_1226_cov_2.057216	0	0	0	0	0	0	0	0	0	0	0	0	0	0	0	0	0	0	0	0	0	0	0	0	0	0	0	0	0	0	0	0	0	0	0	0	0	0	0	0	0	0	0	0	0	0	0	0	0
Rat_1_NODE_1347_length_1225_cov_1.759829	0	0	0	0	0	0	0	0	0	0	0	0	0	0	0	0	0	0	5	0	0	0	0	0	0	0	0	0	6	0	0	0	0	0	0	0	0	0	0	0	0	0	0	0	0	0	0	0	0
Rat_1_NODE_1364_length_1218_cov_1.827171	0	0	0	0	0	0	0	0	0	0	0	0	0	0	0	0	0	0	0	0	0	0	0	0	0	0	5	0	0	0	0	0	0	0	0	0	0	0	0	0	0	0	0	0	0	0	0	0	11
Rat_1_NODE_1383_length_1196_cov_2.416301	0	35	0	0	0	0	0	0	0	0	0	0	0	15	0	0	0	0	0	0	0	0	0	0	6	0	0	0	22	0	0	0	0	0	0	0	0	0	0	0	0	0	0	0	0	0	0	0	0
Rat_1_NODE_1396_length_1188_cov_1.658429	0	0	0	0	0	0	0	0	0	0	0	0	0	0	6	0	0	0	0	0	0	0	0	0	0	0	0	0	0	0	0	0	0	0	0	0	0	0	0	0	0	0	0	0	0	0	0	0	0
Rat_1_NODE_1397_length_1187_cov_2.342756	0	0	0	0	0	0	0	0	0	0	0	0	0	0	0	0	0	0	4	0	0	0	0	0	0	0	0	0	0	0	0	0	0	0	0	0	0	0	0	0	0	0	0	0	0	0	0	0	0
Rat_1_NODE_1406_length_1180_cov_2.220444	0	0	0	0	0	0	0	0	0	0	0	0	0	28	0	0	0	0	0	0	0	0	0	0	0	0	0	0	12	0	0	0	0	0	0	0	0	0	0	0	0	0	0	0	0	0	0	0	0
Rat_1_NODE_1410_length_1178_cov_2.033838	0	6	0	0	0	0	21	0	0	8	0	0	8	0	0	0	0	0	0	0	7	0	0	0	0	9	8	0	8	0	0	0	0	0	0	0	0	0	0	10	9	0	0	0	0	20	0	0	0
Rat_1_NODE_1434_length_1166_cov_4.139514	0	0	0	0	0	0	0	0	0	0	0	0	0	0	0	0	0	0	0	0	0	0	0	0	0	0	0	0	0	0	0	0	0	0	0	0	0	0	0	0	0	0	5	0	0	0	0	0	0
Rat_1_NODE_1438_length_1165_cov_3.726126	7	0	0	0	0	0	0	0	0	0	0	0	0	0	0	0	0	0	0	0	0	0	0	0	0	0	0	0	0	0	0	0	0	0	0	0	0	0	0	0	0	0	0	0	0	0	0	0	0
Rat_1_NODE_1458_length_1158_cov_1.990027	0	0	0	0	0	0	0	0	0	0	0	0	0	0	0	0	0	0	0	0	0	0	0	0	0	0	0	0	0	0	0	0	0	0	0	0	0	0	0	0	0	0	0	0	0	0	0	0	0
Rat_1_NODE_1462_length_1157_cov_1.727768	0	0	0	0	5	0	0	0	0	0	0	0	0	0	0	0	0	0	0	0	0	0	0	0	0	0	0	0	0	0	0	0	0	0	0	0	0	0	0	0	0	0	0	0	0	0	0	0	0
Rat_1_NODE_1479_length_1148_cov_1.578225	0	0	0	0	0	0	0	0	0	0	0	0	0	0	0	0	0	0	0	0	0	0	0	0	0	0	0	0	0	0	0	0	0	0	0	0	0	0	0	0	0	0	0	0	0	0	0	0	0
Rat_1_NODE_1481_length_1147_cov_2.807692	0	0	0	0	0	0	0	0	0	0	0	0	0	0	0	0	0	0	0	0	0	0	0	0	0	0	0	0	0	0	0	0	0	0	7	0	0	0	0	0	0	0	0	0	0	0	0	0	0
Rat_1_NODE_1482_length_1147_cov_2.601648	0	0	0	0	0	0	0	0	0	0	0	0	0	0	0	0	0	0	0	0	0	0	0	0	0	0	0	0	0	0	0	0	0	0	7	0	0	0	0	0	0	0	0	0	0	0	0	0	5
Rat_1_NODE_1489_length_1144_cov_1.616162	0	9	0	0	0	0	0	0	0	0	0	0	0	0	0	0	0	0	0	0	0	0	0	0	0	0	0	0	0	0	0	0	0	0	0	0	0	0	0	0	0	0	0	0	0	0	0	0	0
Rat_1_NODE_1523_length_1126_cov_1.563025	0	0	0	0	0	0	0	0	0	0	0	0	0	0	0	0	0	0	0	0	0	0	0	0	0	0	7	0	0	0	0	0	0	0	0	0	0	0	0	0	0	0	0	0	0	0	0	0	0
Rat_1_NODE_1530_length_1123_cov_2.147940	0	0	0	0	0	0	0	0	0	0	0	0	0	0	0	0	0	0	0	0	0	0	0	0	0	0	0	0	0	0	0	0	0	0	0	0	0	0	0	0	0	0	0	0	0	0	0	0	0
Rat_1_NODE_155_length_7337_cov_5.952211	0	0	0	0	0	0	0	0	0	0	0	0	0	0	0	0	0	0	0	0	0	0	0	0	0	26	0	0	0	0	0	0	0	0	0	0	0	0	0	0	0	0	0	0	0	0	0	0	0
Rat_1_NODE_1565_length_1108_cov_2.141500	0	0	0	0	0	0	0	0	0	0	0	0	0	0	0	0	0	0	0	0	0	0	0	0	0	0	0	0	0	0	7	0	0	0	0	0	0	0	0	0	0	0	0	0	0	0	0	0	0
Rat_1_NODE_1580_length_1099_cov_1.778736	0	0	0	0	0	0	0	0	0	0	0	0	0	0	0	0	0	0	0	0	0	0	0	0	0	0	0	0	0	0	0	0	0	0	0	0	0	0	0	0	0	0	0	0	0	0	0	0	0
Rat_1_NODE_1598_length_1093_cov_2.569364	0	0	0	0	0	0	0	0	0	0	0	0	0	0	0	0	0	0	0	0	0	0	0	0	0	0	0	0	0	0	0	0	0	0	0	0	0	0	0	0	0	0	0	0	0	0	0	0	0
Rat_1_NODE_1600_length_1093_cov_1.562620	0	0	0	0	0	0	0	0	0	0	0	0	0	0	0	0	0	0	0	0	0	0	0	0	0	0	0	0	0	0	0	0	0	0	0	0	0	0	0	0	0	0	0	0	0	0	0	0	0
Rat_1_NODE_1609_length_1089_cov_2.029981	0	0	0	0	0	0	0	0	0	0	0	0	0	0	0	0	8	0	0	0	0	0	0	0	0	0	0	0	0	0	0	0	0	0	0	0	0	0	0	0	0	0	0	0	0	0	0	6	0
Rat_1_NODE_1611_length_1088_cov_2.757986	0	0	0	0	0	0	0	0	0	0	0	0	0	0	0	0	0	0	8	0	0	0	0	0	0	8	0	0	11	0	0	0	0	0	0	0	0	0	0	0	0	0	0	0	0	0	0	0	0
Rat_1_NODE_1660_length_1063_cov_1.718254	0	0	0	0	0	0	0	0	0	0	0	0	0	0	0	0	0	0	0	0	0	0	0	0	0	0	0	0	0	0	0	0	0	0	0	0	0	0	0	0	0	0	0	0	0	0	0	0	0
Rat_1_NODE_1661_length_1063_cov_1.521825	0	0	0	0	0	0	0	0	0	0	0	0	0	0	0	0	0	0	0	0	0	0	0	0	0	0	0	0	0	0	0	0	0	0	0	0	0	0	0	0	0	0	0	0	0	0	0	0	0
Rat_1_NODE_1664_length_1062_cov_1.698113	0	0	0	0	0	0	0	0	0	0	0	0	0	0	7	0	0	0	6	0	0	0	0	0	0	0	0	0	0	0	0	0	0	0	0	0	0	0	0	0	0	0	0	0	0	0	0	0	0
Rat_1_NODE_169_length_6589_cov_38.438323	0	0	0	0	0	0	0	21	0	0	0	0	0	0	0	0	0	0	0	0	0	0	0	0	0	0	0	0	0	0	0	0	0	0	0	0	0	0	30	0	0	0	0	0	0	0	0	0	0
Rat_1_NODE_1692_length_1048_cov_1.871098	0	0	0	0	0	0	0	0	0	0	0	0	0	0	0	0	0	0	0	0	0	0	0	0	0	0	13	0	0	0	0	0	0	0	0	0	0	0	0	0	0	0	0	0	0	0	0	0	0
Rat_1_NODE_1695_length_1047_cov_2.723790	0	0	0	0	0	0	0	0	0	0	0	0	0	0	0	0	0	0	0	0	0	0	0	0	0	0	0	0	0	0	0	0	0	0	0	0	0	6	0	0	0	0	0	0	0	0	0	0	0
Rat_1_NODE_17_length_42608_cov_61.349517	0	0	0	0	0	0	0	0	0	0	58	0	0	0	0	0	0	0	0	70	0	39	0	0	0	0	0	0	0	0	0	0	0	0	0	0	0	0	0	50	0	0	0	0	0	0	0	0	0
Rat_1_NODE_1730_length_1035_cov_2.142857	0	0	0	0	0	0	0	0	0	0	0	0	0	0	0	0	0	0	0	0	0	0	0	0	0	0	6	0	0	0	0	0	0	0	0	0	0	0	0	0	0	0	0	0	0	0	0	0	0
Rat_1_NODE_1733_length_1034_cov_1.689479	0	0	0	0	0	0	0	0	0	0	0	0	0	0	0	0	0	0	0	0	0	0	0	0	0	0	0	0	0	0	0	0	0	0	0	0	0	0	0	0	4	0	0	0	0	0	0	0	0
Rat_1_NODE_1754_length_1026_cov_2.180227	0	0	0	0	0	0	0	0	0	0	0	0	0	0	0	0	0	0	0	10	0	0	0	0	0	0	0	0	0	0	0	0	0	0	0	0	0	0	0	0	0	0	0	0	0	0	0	0	0
Rat_1_NODE_1764_length_1022_cov_3.098242	0	0	0	0	0	0	0	0	0	0	0	0	0	0	0	0	0	0	0	0	0	0	0	0	0	0	0	0	0	0	0	0	0	0	0	0	0	0	0	0	0	0	0	0	0	0	0	0	0
Rat_1_NODE_1770_length_1021_cov_2.492754	0	0	0	0	0	0	4	0	0	0	0	0	0	0	0	0	0	0	0	0	0	0	0	0	0	0	0	0	0	0	0	0	0	0	0	0	0	0	0	0	0	0	0	0	0	0	0	0	0
Rat_1_NODE_1794_length_1012_cov_1.573668	0	0	0	0	0	0	0	0	0	0	0	0	0	0	0	0	0	0	0	0	0	0	0	0	0	0	0	0	0	0	0	0	0	0	0	0	0	0	0	0	0	0	0	0	0	0	0	0	0
Rat_1_NODE_1808_length_1006_cov_1.579390	0	0	0	0	0	0	0	0	0	0	0	0	0	0	0	0	0	0	0	0	0	0	0	0	0	0	0	0	0	0	0	0	0	0	0	0	0	0	0	0	0	0	0	0	0	0	0	0	0
Rat_1_NODE_1809_length_1005_cov_2.911579	6	0	0	0	0	0	0	0	0	0	0	0	0	0	0	0	0	0	0	0	0	0	0	0	0	0	0	0	0	0	0	0	0	0	0	0	0	0	0	0	0	0	0	0	0	0	0	0	0
Rat_1_NODE_1828_length_1000_cov_3.013757	0	0	0	0	0	0	0	0	0	0	0	0	0	0	0	0	7	0	0	0	0	0	0	0	0	0	0	0	5	0	0	0	0	0	0	0	0	0	0	0	0	0	8	5	0	0	0	0	0
Rat_1_NODE_19_length_41494_cov_9.927122	0	0	0	74	0	0	42	0	0	0	0	0	0	0	0	0	0	0	0	0	0	0	0	0	37	0	0	0	0	0	0	0	0	0	0	0	0	0	0	0	0	0	0	0	0	0	0	0	0
Rat_1_NODE_223_length_5123_cov_5.972770	0	0	0	13	0	0	0	0	0	0	0	0	0	0	0	0	0	0	0	0	0	0	0	0	0	0	0	0	0	0	0	0	0	0	15	0	0	0	15	0	0	0	0	0	0	0	26	0	0
Rat_1_NODE_258_length_4541_cov_5.413509	0	0	0	0	0	0	0	0	0	0	0	0	0	0	0	0	0	0	0	0	0	0	0	0	0	0	0	0	0	0	0	0	0	0	0	0	0	0	0	0	0	0	0	0	0	0	0	0	0
Rat_1_NODE_298_length_4003_cov_4.638551	23	0	0	0	0	0	0	0	0	0	0	0	0	0	0	0	0	0	0	0	0	0	0	0	0	0	0	0	0	0	0	0	0	0	0	0	0	0	0	0	0	0	0	0	0	0	0	0	0
Rat_1_NODE_305_length_3933_cov_5.007736	28	0	0	0	0	0	0	0	0	0	0	0	0	0	0	0	0	0	0	0	0	0	0	0	0	0	0	0	0	0	0	0	0	0	0	0	0	0	0	0	0	0	0	0	0	0	0	0	0
Rat_1_NODE_311_length_3887_cov_3.520877	23	0	0	0	0	0	0	0	0	0	0	0	0	0	0	0	0	0	0	0	0	0	0	0	0	0	0	0	0	0	0	0	0	0	0	0	0	0	0	0	0	0	0	0	0	0	0	0	0
Rat_1_NODE_327_length_3716_cov_6.172357	0	0	42	0	0	0	0	0	0	0	0	0	0	0	0	0	0	0	0	0	0	0	0	0	0	0	96	0	63	0	0	0	0	0	0	0	0	0	0	0	0	0	0	0	0	0	0	0	0
Rat_1_NODE_339_length_3607_cov_4.006757	0	0	0	0	0	0	0	0	0	0	0	0	0	0	0	0	0	0	0	0	0	0	0	0	0	0	0	0	0	0	0	0	0	0	0	0	0	0	0	0	0	0	0	0	0	0	0	0	0
Rat_1_NODE_356_length_3542_cov_4.954115	24	0	0	0	0	0	0	0	0	0	0	0	0	0	0	0	0	0	0	0	0	0	0	0	0	0	0	0	0	0	0	0	0	0	0	0	0	0	0	0	0	0	0	0	0	0	0	0	0
Rat_1_NODE_367_length_3412_cov_3.477510	0	0	0	0	0	32	0	0	0	0	0	0	0	0	0	37	0	0	26	28	0	55	0	36	24	0	0	23	32	0	49	0	36	0	41	34	25	18	0	20	0	0	70	0	0	0	21	0	0
Rat_1_NODE_411_length_3139_cov_4.757134	0	0	0	0	0	0	0	0	0	0	0	0	0	0	0	0	0	0	0	0	0	0	0	0	0	0	0	0	0	0	0	0	0	0	0	0	0	0	0	0	0	0	0	0	0	0	0	0	0
Rat_1_NODE_42_length_26705_cov_42.886492	80	163	83	168	109	122	2356	137	178	283	116	93	586	220	136	203	96	66	68	217	210	241	216	134	151	285	138	133	191	147	123	273	141	119	229	146	254	125	48	225	105	108	505	47	45	138	56	56	273
Rat_1_NODE_43_length_26583_cov_136.438292	0	58	129	482	0	133	0	60	0	0	97	0	91	351	156	0	0	36	0	32	0	0	4070	42	0	355	0	193	0	1113	72	45	0	25	0	77	0	0	169	0	0	385	69	0	0	0	0	0	0
Rat_1_NODE_440_length_2968_cov_4.035015	0	0	0	0	0	0	0	0	0	0	22	0	0	0	0	0	0	0	0	0	0	0	0	0	0	0	0	0	0	0	0	0	0	0	0	0	0	0	0	0	0	0	0	0	0	0	0	0	0
Rat_1_NODE_48_length_23165_cov_21.171008	0	30	0	0	0	0	0	0	0	0	0	0	0	0	0	0	0	0	0	0	0	0	0	0	0	0	0	0	56	0	0	23	0	0	0	0	0	0	0	52	31	0	22	0	0	0	0	0	68
Rat_1_NODE_494_length_2669_cov_2.969013	0	0	0	0	0	0	0	0	0	0	0	0	0	0	0	0	0	0	0	0	0	0	0	0	0	0	0	0	0	0	0	0	0	0	0	0	0	0	0	0	0	0	0	0	0	0	0	0	0
Rat_1_NODE_498_length_2660_cov_4.951248	0	0	0	0	0	0	0	0	0	0	0	0	0	0	0	0	0	0	0	0	0	0	0	0	0	0	23	0	16	0	0	0	0	0	0	0	0	0	0	0	0	0	0	0	0	0	0	0	0
Rat_1_NODE_5_length_89579_cov_21.876726	163	177	121	934	259	0	0	0	0	0	699	112	0	229	0	0	304	0	255	0	0	130	0	0	200	3191	121	261	208	0	295	0	190	0	0	0	590	0	164	102	856	244	778	0	102	179	0	276	72
Rat_1_NODE_500_length_2643_cov_2.796368	0	0	0	0	0	0	0	0	0	0	0	21	0	0	0	0	0	0	0	0	0	0	0	0	0	0	0	0	0	0	0	0	0	0	0	0	0	0	0	0	0	0	0	0	0	0	0	0	0
Rat_1_NODE_529_length_2500_cov_3.401636	0	51	25	0	0	0	0	21	0	0	0	0	0	0	34	46	0	0	24	0	22	0	0	28	27	31	35	16	33	0	0	0	16	0	21	27	0	16	0	35	39	0	0	0	0	38	0	0	16
Rat_1_NODE_547_length_2434_cov_4.015553	0	0	0	0	0	0	0	0	0	0	0	0	0	0	0	0	0	0	0	0	0	0	0	0	0	0	0	0	0	0	0	0	0	0	0	0	0	0	0	0	0	0	13	0	0	0	0	0	0
Rat_1_NODE_558_length_2381_cov_3.549011	0	0	0	0	0	0	0	26	0	0	24	21	0	0	0	0	0	0	0	0	0	0	0	0	0	0	0	0	0	0	15	18	0	0	0	18	0	0	0	0	0	0	0	0	0	0	0	0	0
Rat_1_NODE_578_length_2307_cov_1.878774	0	0	0	0	0	0	0	0	0	0	0	0	0	0	0	0	0	0	0	0	0	0	0	0	0	0	0	18	0	0	0	0	0	0	0	0	0	0	16	0	0	0	0	0	0	0	0	0	0
Rat_1_NODE_591_length_2260_cov_6.431746	0	0	0	0	0	0	0	0	0	0	0	0	0	21	0	0	0	0	0	0	0	0	0	0	0	0	0	0	0	0	0	0	0	0	0	0	0	0	0	0	0	0	0	0	0	0	0	0	0
Rat_1_NODE_592_length_2256_cov_4.316674	0	0	0	0	0	0	139	0	0	0	0	0	0	0	0	0	0	0	0	0	0	0	0	0	0	0	17	0	16	0	0	0	0	0	0	0	0	0	0	0	0	0	0	0	0	0	0	0	0
Rat_1_NODE_596_length_2245_cov_3.189498	50	0	0	0	0	0	0	0	0	0	0	0	0	0	0	0	0	0	0	92	0	0	0	0	0	0	0	0	16	13	0	0	0	0	0	0	19	0	0	0	0	0	0	0	0	0	0	0	0
Rat_1_NODE_6_length_78379_cov_17.247766	109	0	0	0	0	0	0	0	0	0	0	0	0	0	0	0	0	0	0	0	0	0	0	0	0	0	0	0	0	0	0	0	0	0	0	0	0	0	0	0	0	0	0	0	0	0	0	0	0
Rat_1_NODE_619_length_2188_cov_5.892171	0	0	0	0	0	0	0	0	0	0	0	0	0	0	0	0	0	0	0	0	0	0	0	0	0	0	0	0	0	0	0	0	0	0	0	0	0	0	0	0	0	0	0	0	0	0	0	0	0
Rat_1_NODE_645_length_2114_cov_7.451676	0	0	0	0	0	0	0	10	0	0	0	0	0	39	0	0	0	0	0	0	0	0	0	0	0	0	0	0	0	0	0	0	0	0	0	0	0	0	0	0	0	0	0	0	0	0	0	0	0
Rat_1_NODE_655_length_2089_cov_2.423304	0	0	0	0	0	0	0	0	0	0	0	0	0	0	0	0	19	0	0	0	0	0	0	0	0	0	0	34	0	0	0	0	0	0	0	0	0	0	0	0	0	0	0	0	0	0	0	0	0
Rat_1_NODE_661_length_2076_cov_3.259278	0	0	0	0	0	0	0	0	0	0	0	0	0	0	0	0	0	0	0	0	0	0	0	0	0	0	9	0	0	0	0	0	10	0	0	0	0	0	0	0	0	0	20	18	0	0	0	0	0
Rat_1_NODE_672_length_2055_cov_2.341500	0	0	0	0	0	0	0	0	0	0	0	0	0	0	0	0	0	0	0	0	0	0	0	0	0	0	0	0	0	0	0	0	0	0	0	0	0	0	0	0	0	0	0	0	0	0	0	0	0
Rat_1_NODE_681_length_2026_cov_2.718417	0	0	0	0	0	0	0	0	0	0	0	0	0	0	0	0	0	0	0	0	0	0	0	0	0	0	0	0	0	0	0	0	0	0	0	0	0	0	0	0	0	0	0	0	0	0	0	0	0
Rat_1_NODE_686_length_2020_cov_4.221374	0	0	0	0	0	0	0	0	0	0	0	0	0	0	0	0	0	0	0	0	0	0	0	0	0	0	0	0	0	0	0	0	0	0	0	0	0	0	0	0	0	0	0	0	0	0	0	0	0
Rat_1_NODE_734_length_1926_cov_2.326029	0	0	0	0	0	0	0	0	0	0	0	0	0	0	0	0	0	0	16	0	0	0	0	0	0	0	15	0	0	0	0	0	0	0	0	0	0	0	0	0	0	0	0	0	0	0	0	0	0
Rat_1_NODE_737_length_1924_cov_2.294275	0	0	0	19	0	0	0	0	0	0	0	0	0	0	0	0	0	0	0	0	0	0	0	0	0	0	0	0	0	0	0	0	0	0	0	0	0	0	0	0	0	0	0	0	0	0	0	0	0
Rat_1_NODE_74_length_14648_cov_11.928870	0	0	79	0	0	0	0	0	0	0	0	0	70	0	0	0	90	67	0	0	104	76	0	53	66	0	0	0	0	0	82	0	73	0	0	0	0	0	0	52	0	128	0	0	0	0	0	0	0
Rat_1_NODE_748_length_1887_cov_5.637009	0	0	0	0	0	0	0	0	0	0	0	0	0	0	0	0	0	0	0	0	0	0	0	0	0	0	0	0	0	0	0	0	0	0	0	0	0	0	0	0	0	0	0	0	0	0	0	0	0
Rat_1_NODE_771_length_1833_cov_14.917323	0	0	0	0	0	0	0	0	0	0	0	0	0	0	0	0	0	0	0	13	0	0	0	0	0	22	0	0	0	0	0	0	0	0	0	0	0	0	0	0	0	0	0	0	0	0	0	0	0
Rat_1_NODE_796_length_1784_cov_7.998843	0	0	0	0	0	0	0	0	0	0	0	0	0	0	15	0	0	0	0	0	0	0	0	0	0	0	0	0	0	0	0	0	0	0	0	0	0	0	0	0	0	0	0	0	0	0	0	0	0
Rat_1_NODE_814_length_1756_cov_4.501470	0	0	0	0	0	0	0	0	0	0	0	0	0	11	0	12	0	0	0	0	12	0	0	0	0	0	0	0	0	0	0	0	0	0	0	0	0	0	0	0	0	0	0	0	0	0	0	0	0
Rat_1_NODE_833_length_1724_cov_3.279808	0	0	0	0	0	0	0	0	0	0	0	0	0	0	8	0	0	0	0	0	0	0	0	0	0	0	16	0	0	0	0	0	0	0	0	0	0	0	0	0	0	0	0	0	0	0	0	0	0
Rat_1_NODE_837_length_1721_cov_1.611645	0	9	0	0	0	0	0	0	0	0	0	0	0	0	0	0	0	0	0	0	0	0	0	0	0	0	0	0	0	0	0	0	0	0	0	0	0	0	0	0	0	0	0	0	0	0	0	0	0
Rat_1_NODE_863_length_1682_cov_2.250768	9	0	0	0	0	0	0	0	0	0	0	0	0	0	0	0	0	0	0	0	0	0	0	0	0	0	0	0	10	0	0	0	0	0	0	0	0	0	0	0	0	0	0	0	0	0	0	0	0
Rat_1_NODE_899_length_1619_cov_1.765985	0	0	0	0	0	0	0	0	0	0	0	0	0	0	0	0	0	0	0	0	0	0	0	0	0	0	0	0	0	0	0	0	0	0	0	0	0	0	0	0	0	0	0	0	0	0	0	0	0
Rat_1_NODE_907_length_1608_cov_1.846104	0	0	0	0	0	0	0	0	0	0	0	0	0	0	0	0	0	0	0	0	0	0	0	0	0	0	0	0	0	0	0	0	0	0	0	0	0	0	0	0	0	0	0	0	0	0	0	0	0
Rat_1_NODE_93_length_11574_cov_31.451775	0	0	0	0	0	0	0	0	0	0	0	0	0	0	0	0	0	0	0	0	0	0	0	225	0	48	0	0	0	0	0	0	0	674	0	0	121	0	0	0	0	0	0	0	0	0	0	0	0
Rat_1_NODE_943_length_1560_cov_3.671761	0	0	0	0	0	0	0	0	0	0	0	0	0	0	14	0	0	0	9	0	0	0	0	0	0	0	0	0	0	0	0	0	0	0	0	0	0	0	0	0	8	0	0	0	0	0	0	0	0
Rat_1_NODE_951_length_1555_cov_1.765333	0	0	0	0	0	0	0	0	0	0	0	0	0	0	0	13	0	0	0	0	0	0	0	13	0	0	0	0	23	0	0	0	0	0	0	0	0	0	0	0	0	0	0	0	0	24	0	0	0
Rat_1_NODE_966_length_1544_cov_2.704500	0	0	0	17	0	0	0	0	0	0	0	0	0	0	0	0	0	0	0	0	0	0	0	0	0	0	0	0	0	0	0	0	0	0	0	0	0	0	0	0	0	0	0	0	0	0	0	0	0
Rat_10_NODE_1_length_291209_cov_25.428169	0	0	0	489	1392	0	2630	0	0	0	0	0	0	0	0	0	0	0	0	0	1269	0	0	0	0	0	0	0	0	0	0	0	0	0	0	0	0	0	0	0	0	0	0	0	0	0	2120	0	2019
Rat_10_NODE_1029_length_1558_cov_3.456420	0	0	0	0	0	0	0	0	0	0	0	0	0	0	0	0	0	0	6	0	0	0	0	0	0	0	0	0	0	0	0	0	0	0	0	0	0	0	0	0	0	0	0	0	0	0	0	0	0
Rat_10_NODE_1040_length_1552_cov_2.633267	0	11	0	0	0	0	0	0	0	0	0	0	0	0	0	12	0	0	0	0	18	0	0	14	0	0	11	0	0	0	0	0	0	0	0	0	11	21	0	0	0	0	9	0	0	0	0	0	0
Rat_10_NODE_105_length_9964_cov_4.014129	0	0	0	0	0	0	0	0	0	0	0	0	0	0	0	0	0	0	0	0	0	0	0	0	0	0	0	0	0	0	0	0	0	0	0	0	0	0	0	0	0	0	0	35	0	0	0	0	0
Rat_10_NODE_1050_length_1542_cov_2.048420	0	0	0	0	0	0	0	0	0	0	0	0	0	0	0	0	0	0	0	0	0	0	0	0	0	0	0	0	0	0	0	16	0	0	0	0	0	0	0	0	0	0	0	0	0	0	0	0	0
Rat_10_NODE_1065_length_1528_cov_3.551935	0	0	0	0	0	0	0	0	0	0	0	0	0	0	0	0	0	0	0	0	0	0	0	0	0	0	0	0	0	0	0	0	0	0	0	0	0	0	0	0	0	0	0	8	0	0	20	0	0
Rat_10_NODE_1102_length_1494_cov_4.079222	0	0	0	0	0	0	0	0	0	0	0	0	0	0	0	0	0	0	0	0	0	0	0	0	0	0	0	0	0	0	0	0	0	0	0	0	0	0	0	0	0	0	0	0	0	0	0	0	0
Rat_10_NODE_114_length_9472_cov_35.509823	0	0	0	0	0	0	0	0	0	0	0	0	0	0	0	0	0	0	0	0	0	0	0	0	0	83	0	0	0	0	0	0	0	0	0	0	0	0	0	0	0	0	0	0	0	0	0	0	0
Rat_10_NODE_1146_length_1466_cov_3.708009	0	0	0	0	0	0	0	0	0	0	0	0	0	0	0	0	0	0	0	0	0	0	0	0	0	0	0	0	0	0	0	0	0	0	0	0	0	0	0	0	0	0	0	7	0	0	0	0	0
Rat_10_NODE_1151_length_1465_cov_2.274468	0	0	0	0	0	0	0	0	0	0	0	0	0	0	0	0	0	0	0	0	0	0	0	0	0	0	0	0	0	0	0	0	0	0	0	0	0	0	0	0	0	0	0	0	0	0	11	0	0
Rat_10_NODE_1172_length_1450_cov_3.247312	0	0	0	0	0	0	0	0	0	0	0	0	0	0	0	0	0	0	0	0	0	0	0	0	0	0	0	0	0	0	0	0	0	0	0	0	0	0	0	0	0	0	0	0	0	0	0	0	0
Rat_10_NODE_1223_length_1398_cov_2.320179	0	0	0	0	0	0	0	0	0	0	0	0	0	0	0	0	0	0	0	0	0	0	0	0	0	0	0	0	0	0	0	0	0	0	0	0	0	0	0	7	0	0	0	0	0	10	0	0	0
Rat_10_NODE_1231_length_1393_cov_2.966368	0	0	0	8	0	0	11	0	0	0	0	0	0	0	0	6	0	0	0	18	0	0	30	0	0	9	0	0	0	0	0	0	0	0	7	0	8	0	0	0	0	0	16	0	0	0	0	0	0
Rat_10_NODE_125_length_8917_cov_6.028549	0	0	0	0	0	0	0	0	0	0	0	0	0	0	0	0	0	0	0	0	0	0	0	0	0	0	0	0	0	0	0	0	0	0	0	0	0	0	0	0	0	0	0	0	0	0	31	0	0
Rat_10_NODE_1258_length_1368_cov_3.562833	0	0	0	0	0	0	0	0	0	0	0	7	12	0	0	0	0	0	0	20	0	0	0	11	8	32	0	0	0	0	0	0	0	0	0	0	0	0	0	0	0	0	0	0	0	0	0	0	0
Rat_10_NODE_127_length_8832_cov_7.114504	0	0	0	0	0	0	0	0	0	0	0	0	0	0	0	0	0	0	0	0	0	0	0	0	0	0	0	0	0	0	0	0	0	0	0	0	0	0	0	0	0	0	0	0	34	0	0	42	0
Rat_10_NODE_1276_length_1359_cov_2.000767	0	0	0	0	0	0	0	0	0	0	0	0	0	0	11	0	0	0	0	12	0	0	0	0	0	0	0	0	0	0	0	0	0	0	0	0	0	0	0	12	0	0	0	0	0	0	0	0	0
Rat_10_NODE_130_length_8788_cov_4.814611	0	0	0	0	0	0	0	0	0	0	0	0	0	0	0	0	0	0	0	0	0	0	0	0	0	0	0	0	0	0	0	0	0	0	0	0	0	0	0	0	0	0	0	0	0	0	46	0	0
Rat_10_NODE_1310_length_1329_cov_3.972527	0	0	0	0	0	0	0	0	0	0	0	0	0	0	0	0	0	0	0	0	0	0	0	0	0	0	0	0	0	0	0	0	0	0	0	0	0	0	0	0	0	0	0	6	0	0	0	0	0
Rat_10_NODE_1329_length_1318_cov_2.323040	0	0	0	0	0	0	0	0	0	0	0	0	0	0	0	0	0	0	0	0	0	0	0	0	0	0	0	0	0	0	0	0	0	0	0	0	0	0	0	0	0	0	6	0	0	0	0	0	0
Rat_10_NODE_1332_length_1316_cov_4.426646	0	0	21	0	0	7	0	18	0	0	13	0	0	0	0	0	11	0	0	11	0	10	0	0	0	0	0	18	0	0	12	0	0	11	0	0	0	0	21	0	0	0	0	18	19	0	0	0	0
Rat_10_NODE_1377_length_1294_cov_2.379338	10	8	10	0	8	0	24	0	0	17	10	12	14	0	18	10	8	0	0	22	10	15	44	12	9	27	8	8	17	9	9	16	12	16	14	0	11	11	0	16	12	8	39	0	0	11	0	0	11
Rat_10_NODE_1392_length_1287_cov_3.060877	0	10	0	0	0	0	0	0	0	0	0	0	0	0	0	0	0	0	0	0	0	0	0	0	0	0	0	0	0	0	0	0	0	0	0	0	12	0	0	5	0	0	20	0	0	0	0	0	0
Rat_10_NODE_141_length_8304_cov_10.941326	0	0	0	0	0	0	0	0	51	0	89	0	0	101	53	28	0	0	0	1742	0	0	0	0	0	0	0	0	0	0	0	0	0	0	0	0	0	0	0	0	0	0	1015	0	0	0	0	0	0
Rat_10_NODE_1445_length_1254_cov_3.844037	0	0	0	0	0	0	0	0	0	0	0	0	0	0	0	0	0	0	0	0	0	0	0	0	0	0	0	0	0	0	0	0	0	0	0	0	0	0	0	0	0	0	0	0	0	0	8	0	0
Rat_10_NODE_145_length_7979_cov_4.435134	0	0	0	0	0	0	0	0	0	0	0	0	0	0	0	0	0	0	0	0	0	0	0	0	0	0	0	0	0	0	0	0	0	0	0	0	0	0	0	0	0	0	0	0	0	0	42	0	0
Rat_10_NODE_1487_length_1232_cov_2.297366	0	0	0	0	0	0	0	0	0	0	0	0	0	0	0	0	0	0	0	0	0	0	0	0	0	0	0	0	0	0	0	0	0	0	0	0	0	0	0	0	0	0	0	0	0	0	0	0	0
Rat_10_NODE_1589_length_1182_cov_1.759539	0	0	0	0	0	0	0	0	0	0	0	0	0	0	0	0	0	0	0	0	0	6	0	0	0	0	0	0	0	0	0	0	0	0	0	0	0	0	0	0	0	0	0	0	0	0	0	0	0
Rat_10_NODE_1593_length_1178_cov_2.907391	0	0	0	0	0	0	0	0	0	0	0	0	0	0	0	0	0	0	0	0	0	0	0	0	0	0	0	0	0	0	0	0	6	0	0	0	0	0	6	0	0	0	0	0	0	0	0	0	0
Rat_10_NODE_16_length_36201_cov_10.829414	0	0	0	0	0	0	0	0	0	0	0	0	0	0	0	0	0	0	0	0	68	0	0	0	0	0	0	43	0	49	0	0	0	0	0	80	44	35	0	0	0	0	0	66	28	101	288	31	0
Rat_10_NODE_1620_length_1166_cov_10.412241	0	0	0	0	0	0	0	0	0	0	0	0	0	0	0	0	0	0	0	0	0	0	0	0	0	0	0	0	0	0	0	0	0	0	0	0	0	0	0	0	0	0	0	9	0	0	0	0	0
Rat_10_NODE_1649_length_1154_cov_2.723385	0	8	0	0	0	0	16	0	0	0	0	0	0	0	0	0	0	0	0	8	0	0	12	0	0	13	0	0	0	0	0	0	0	0	8	0	0	0	0	0	0	0	8	0	0	0	0	0	0
Rat_10_NODE_1656_length_1151_cov_6.403285	0	0	5	0	0	0	0	0	0	0	0	0	0	0	0	0	0	0	0	0	0	0	0	0	0	0	0	0	0	0	0	0	0	0	0	0	0	0	0	0	0	0	0	0	0	0	0	0	7
Rat_10_NODE_167_length_6824_cov_3.790368	0	0	0	0	0	0	0	0	0	0	0	0	0	0	0	0	0	0	0	0	0	0	0	0	0	0	0	0	0	0	0	0	0	0	0	0	0	0	0	0	0	0	0	0	0	0	38	0	0
Rat_10_NODE_1768_length_1102_cov_3.713467	0	0	0	0	0	0	0	0	0	0	0	0	0	0	0	7	0	0	0	0	0	0	0	9	0	0	0	0	0	0	0	0	0	0	0	0	0	11	0	0	0	0	0	0	0	0	0	0	0
Rat_10_NODE_18_length_33311_cov_15.387539	0	0	0	0	0	0	0	0	44	0	0	0	0	28	0	0	0	0	0	0	0	0	0	0	0	0	0	0	0	0	0	0	31	0	0	0	0	0	53	0	0	0	0	0	79	0	0	82	0
Rat_10_NODE_1809_length_1085_cov_3.099029	0	0	0	0	0	0	0	0	0	0	0	0	0	0	0	0	0	0	0	0	0	0	0	0	0	0	0	0	0	0	0	0	0	0	0	0	0	0	0	0	0	0	0	0	0	0	0	0	0
Rat_10_NODE_181_length_6272_cov_4.757600	0	0	0	0	0	0	0	0	0	56	0	24	0	0	20	0	0	0	0	0	0	22	0	59	0	0	0	0	0	0	0	0	0	0	27	0	0	0	37	0	0	0	0	17	27	0	0	0	0
Rat_10_NODE_1821_length_1080_cov_2.118049	0	11	0	0	0	0	0	0	0	0	0	0	0	0	0	0	0	0	0	0	0	0	0	0	0	5	0	0	0	0	0	0	0	0	0	0	0	0	0	0	0	0	0	0	0	0	0	0	0
Rat_10_NODE_187_length_6046_cov_3.836087	0	0	0	0	0	0	0	0	0	0	0	0	0	0	0	0	0	0	0	26	0	0	0	0	0	0	0	0	0	19	0	27	0	0	0	0	0	21	0	0	0	0	0	30	0	0	80	0	0
Rat_10_NODE_188_length_6039_cov_5.915608	0	0	0	0	0	0	0	0	0	0	0	0	0	0	0	0	0	0	0	0	0	0	0	0	0	0	0	0	0	0	0	0	0	0	0	0	0	0	0	0	0	0	0	0	0	0	25	0	0
Rat_10_NODE_1882_length_1059_cov_1.891434	0	0	0	0	0	0	0	0	0	0	0	0	0	0	0	0	0	0	0	0	0	0	0	0	0	0	0	0	0	0	0	0	0	0	0	0	0	0	0	0	0	0	0	0	0	0	0	0	0
Rat_10_NODE_1891_length_1058_cov_1.718843	0	0	0	0	0	0	0	0	0	0	0	0	0	0	11	0	0	0	0	12	0	0	0	11	0	11	0	0	0	0	0	0	0	0	0	0	0	0	0	0	0	0	0	0	0	0	0	0	0
Rat_10_NODE_1901_length_1055_cov_1.536000	0	0	0	0	0	0	0	0	0	0	0	0	0	0	0	0	0	0	0	0	0	0	0	0	0	0	0	0	0	0	0	0	0	0	0	0	0	0	0	0	0	0	0	5	0	0	0	0	0
Rat_10_NODE_1903_length_1054_cov_2.847848	0	0	0	6	0	0	0	0	0	0	0	0	0	0	0	0	0	0	0	0	0	0	0	0	0	5	0	0	0	0	0	0	0	0	0	0	0	0	0	0	0	0	0	0	0	0	0	0	0
Rat_10_NODE_1916_length_1049_cov_2.498994	0	0	0	0	0	0	0	0	0	0	0	0	0	0	0	0	0	0	0	0	0	0	0	0	0	0	0	7	0	0	0	0	0	0	0	0	0	4	0	0	0	0	0	0	0	0	0	9	0
Rat_10_NODE_1924_length_1047_cov_2.819556	0	0	0	0	0	0	0	0	0	0	0	0	0	0	0	8	0	0	0	4	0	0	0	5	0	0	0	0	0	0	0	0	4	0	0	0	0	0	0	0	0	0	7	0	0	0	0	0	0
Rat_10_NODE_1987_length_1033_cov_1.690184	0	0	0	0	0	0	0	0	0	0	0	0	0	0	0	0	0	0	0	0	8	0	0	0	8	0	0	0	0	0	0	0	0	0	7	0	0	0	0	0	0	0	10	0	0	0	0	0	0
Rat_10_NODE_201_length_5791_cov_9.965132	0	0	0	0	0	0	0	0	0	0	0	0	0	0	0	0	0	0	0	0	0	0	0	0	0	0	0	0	0	0	0	0	0	0	0	0	0	0	0	0	0	0	0	0	0	0	0	20	0
Rat_10_NODE_2070_length_1007_cov_2.015756	0	0	0	0	0	0	0	0	0	0	0	0	0	0	0	0	0	0	0	0	0	6	0	0	0	0	0	0	0	0	0	0	0	0	0	0	0	0	0	0	0	0	0	0	0	0	0	0	0
Rat_10_NODE_2078_length_1003_cov_20.053797	0	0	0	0	0	0	0	0	0	0	0	0	0	0	0	0	0	0	0	0	0	0	0	0	0	0	0	0	0	0	0	0	0	0	0	0	0	0	0	0	0	0	0	0	0	0	14	0	0
Rat_10_NODE_229_length_5213_cov_4.759984	0	14	0	0	0	0	0	0	0	0	0	0	0	0	0	0	0	0	0	0	0	15	0	0	0	0	0	0	0	0	0	0	0	0	0	0	0	39	0	0	0	0	0	0	0	0	0	0	0
Rat_10_NODE_246_length_4904_cov_3.737059	0	0	0	0	0	0	0	0	0	0	0	0	0	0	0	0	0	0	0	0	0	0	0	0	0	0	0	0	0	0	0	0	0	0	0	0	0	0	0	0	0	0	0	0	0	0	38	0	0
Rat_10_NODE_257_length_4721_cov_4.821046	0	0	0	0	0	0	0	0	0	0	0	0	0	0	0	0	0	0	0	0	0	0	0	0	0	0	0	0	0	0	0	0	0	0	0	0	0	0	0	0	0	0	0	0	0	0	0	0	0
Rat_10_NODE_28_length_28132_cov_6.670798	0	0	0	0	0	0	0	0	0	0	0	0	0	0	0	0	0	0	0	0	0	0	0	0	0	0	0	0	0	0	0	0	0	0	0	35	0	0	0	0	0	0	0	30	0	0	121	0	0
Rat_10_NODE_357_length_3446_cov_17.765556	0	0	0	0	0	0	0	48	0	0	0	0	0	0	0	0	0	0	0	0	0	0	0	0	0	0	0	0	0	0	0	0	0	0	0	0	0	0	0	0	0	0	0	48	0	0	69	0	0
Rat_10_NODE_368_length_3349_cov_4.538251	0	0	32	0	0	0	0	0	0	0	0	0	0	0	0	0	0	0	0	0	0	0	0	0	0	0	0	0	0	0	0	0	0	0	0	0	0	0	0	0	0	0	0	0	0	0	0	0	0
Rat_10_NODE_380_length_3300_cov_4.542989	0	0	0	0	0	0	0	0	109	0	0	0	0	0	0	0	0	0	0	89	0	0	0	0	0	0	0	0	0	0	0	0	0	51	0	0	0	0	0	0	0	0	0	0	0	0	0	0	0
Rat_10_NODE_384_length_3275_cov_3.569565	0	0	0	0	0	0	141	0	0	0	0	0	39	0	0	0	0	0	0	20	0	0	0	21	0	0	0	0	0	0	0	32	0	0	0	0	29	0	0	0	0	0	62	0	0	0	0	0	27
Rat_10_NODE_41_length_20006_cov_7.481029	0	195	0	0	112	0	54	0	164	32	0	71	86	0	244	69	0	0	0	0	101	36	0	0	0	0	0	36	87	38	0	102	0	0	0	0	0	99	0	0	156	0	0	0	0	23	0	0	1074
Rat_10_NODE_410_length_3132_cov_3.926552	0	0	0	0	0	0	0	0	0	0	0	0	0	0	0	0	0	0	0	0	0	0	0	0	0	0	0	0	0	0	0	0	0	0	0	0	0	0	0	0	0	0	0	0	0	0	0	0	0
Rat_10_NODE_42_length_19794_cov_5.045646	0	0	0	0	0	0	0	0	0	0	0	0	0	0	0	0	0	0	0	0	0	0	0	79	0	0	0	0	0	0	0	0	0	0	0	0	0	0	0	0	0	0	0	76	0	0	0	0	0
Rat_10_NODE_431_length_2996_cov_2.820469	0	0	0	0	0	0	0	0	0	0	0	0	0	0	0	0	0	0	0	0	0	0	0	0	0	0	0	0	0	0	0	0	0	0	0	0	0	0	0	0	0	0	0	0	0	0	0	0	0
Rat_10_NODE_452_length_2934_cov_2.534561	0	33	0	23	0	0	45	0	0	0	0	0	29	0	0	0	0	0	0	42	0	36	72	27	0	68	0	0	41	0	0	43	0	35	0	0	43	0	0	37	0	26	89	0	0	19	0	0	49
Rat_10_NODE_454_length_2919_cov_3.360684	0	0	0	0	0	0	0	0	0	0	0	0	0	0	0	0	0	0	0	0	0	0	0	0	0	0	0	0	0	0	0	0	0	0	0	0	0	0	0	0	0	0	0	0	0	0	42	0	0
Rat_10_NODE_483_length_2795_cov_8.123723	0	0	0	0	0	0	0	0	0	0	0	0	0	0	0	0	0	0	0	0	21	0	0	0	0	0	0	0	0	0	0	0	0	0	0	0	0	0	0	0	0	0	0	0	0	0	0	0	0
Rat_10_NODE_495_length_2730_cov_4.515140	0	0	0	0	0	0	0	0	0	0	0	0	0	0	0	0	0	0	0	0	0	0	0	0	0	0	18	0	0	0	0	0	0	0	0	0	0	0	0	0	0	0	14	0	0	0	0	22	0
Rat_10_NODE_52_length_16365_cov_139.531637	0	0	0	0	0	0	0	0	0	0	0	0	0	0	0	0	0	0	0	0	0	0	0	0	0	0	0	0	0	0	0	0	0	0	0	0	0	0	0	0	0	0	0	0	0	0	2772	0	0
Rat_10_NODE_54_length_16036_cov_10.594805	0	0	0	0	0	0	0	0	0	0	0	0	0	0	0	0	0	0	0	0	0	0	0	0	0	0	0	0	0	0	0	0	0	0	0	0	0	0	0	0	0	0	0	0	0	0	0	0	0
Rat_10_NODE_592_length_2341_cov_2.639983	0	0	0	0	0	0	0	15	0	0	0	0	0	0	0	0	0	0	0	0	0	0	0	0	0	0	0	0	0	0	0	0	0	0	0	18	0	0	0	0	0	0	0	0	0	0	0	0	0
Rat_10_NODE_692_length_2073_cov_2.574331	0	0	0	0	0	0	0	0	0	0	0	0	0	0	0	0	0	0	0	0	0	0	0	0	0	0	0	0	0	0	0	0	0	0	0	0	0	0	11	0	0	0	0	0	0	0	0	0	0
Rat_10_NODE_694_length_2069_cov_6.280040	0	218	36	0	567	87	0	508	237	186	335	97	43	79	1248	58	601	0	0	0	51	125	0	1181	125	116	193	176	897	337	62	2462	304	32	0	177	24	64	1168	404	25	413	0	19	282	0	0	460	0
Rat_10_NODE_722_length_1983_cov_2.270747	0	0	0	0	0	0	0	0	0	0	0	0	0	0	0	0	0	0	0	0	0	0	0	0	0	0	0	0	0	0	0	0	0	0	0	0	0	0	0	0	0	0	0	0	0	0	0	0	8
Rat_10_NODE_733_length_1964_cov_4.617077	0	0	0	0	0	0	0	0	0	0	0	0	0	0	0	0	0	0	0	0	0	0	0	0	0	0	0	0	0	0	0	0	0	0	0	0	0	0	0	0	0	0	0	0	0	0	0	0	0
Rat_10_NODE_752_length_1923_cov_5.726445	0	0	0	0	0	0	0	0	0	0	0	0	0	0	0	0	0	0	0	0	0	0	0	0	0	0	0	0	0	0	0	0	0	0	0	0	0	0	0	0	0	0	0	0	0	0	0	0	0
Rat_10_NODE_771_length_1885_cov_2.287978	0	0	0	0	0	0	0	0	0	0	0	0	0	0	0	0	0	0	0	0	0	0	0	0	0	0	0	0	0	0	0	0	0	0	18	0	0	0	0	0	0	0	0	0	0	0	0	0	0
Rat_10_NODE_782_length_1867_cov_3.746689	0	0	0	0	0	0	0	0	0	0	0	0	0	0	0	0	0	0	0	0	0	0	0	0	0	0	0	0	0	0	0	15	0	0	0	0	0	0	0	0	0	0	0	0	0	0	0	0	0
Rat_10_NODE_783_length_1867_cov_3.305740	0	0	0	0	0	0	0	0	0	0	0	0	0	0	0	0	0	0	0	0	0	0	0	0	0	0	0	0	0	0	0	0	0	0	0	0	0	0	0	0	0	0	0	0	0	0	31	0	0
Rat_10_NODE_83_length_11971_cov_7.024085	0	109	0	0	59	0	0	0	68	0	0	46	43	0	163	0	0	0	0	0	61	0	0	0	0	0	0	0	49	0	0	84	0	0	0	0	0	72	0	0	131	0	0	0	0	0	0	0	757
Rat_10_NODE_857_length_1757_cov_16.886604	0	0	0	0	0	0	0	0	0	0	0	0	0	0	0	0	0	14	0	0	12	0	0	0	0	0	10	0	0	0	0	0	0	0	0	0	0	17	0	0	12	0	0	0	0	21	0	11	0
Rat_10_NODE_871_length_1740_cov_4.928190	0	0	0	0	0	0	0	0	0	0	0	0	0	0	0	0	0	0	0	0	0	0	0	0	0	0	0	0	0	0	0	0	0	0	0	0	0	0	0	0	0	0	0	0	0	0	0	0	0
Rat_10_NODE_895_length_1709_cov_2.334341	0	0	0	0	0	0	0	0	0	0	0	0	0	0	0	0	0	0	0	0	0	0	0	20	0	0	11	0	0	0	0	0	0	0	7	0	0	9	0	9	0	0	0	0	0	0	0	0	6
Rat_10_NODE_896_length_1709_cov_2.296252	0	0	0	0	0	0	0	0	0	0	0	0	0	0	0	0	0	0	0	0	0	0	0	0	0	0	0	0	0	0	0	0	0	0	0	0	0	0	0	0	0	0	0	0	0	0	0	0	0
Rat_10_NODE_910_length_1693_cov_3.321123	0	0	0	8	10	0	16	0	0	0	0	0	15	0	0	0	0	0	0	16	0	0	37	0	11	19	10	0	17	0	0	0	0	0	11	0	0	0	0	0	0	8	30	0	0	0	0	0	21
Rat_10_NODE_93_length_11013_cov_4.923617	0	50	0	0	174	0	0	193	133	0	101	118	0	0	401	0	175	0	0	0	0	0	0	304	39	33	41	49	362	96	0	464	85	0	0	56	0	0	263	138	0	129	0	0	71	0	0	132	0
Rat_10_NODE_961_length_1621_cov_2.865900	0	0	0	0	0	0	0	0	0	0	0	13	0	0	67	0	0	0	0	0	0	0	0	0	0	0	0	8	0	0	0	38	0	0	0	0	0	27	0	0	26	0	0	0	0	0	0	0	192
Rat_10_NODE_972_length_1607_cov_10.807345	0	0	0	0	0	0	0	0	0	0	0	0	0	0	0	0	0	0	0	0	0	0	0	0	0	0	0	0	0	0	0	0	0	0	0	0	0	0	0	0	0	0	0	0	0	0	0	0	0
Rat_11_NODE_1027_length_1727_cov_1.760766	0	0	0	0	0	0	0	12	0	0	0	0	0	0	0	0	0	0	0	0	0	34	0	0	12	0	0	0	0	0	0	0	0	0	0	0	0	0	0	14	0	17	0	0	0	0	0	0	0
Rat_11_NODE_11_length_50810_cov_53.184376	0	50	0	44	69	0	116	0	62	0	0	69	0	0	54	0	58	0	51	97	0	0	0	86	0	1269	0	0	0	114	92	97	0	71	91	0	55	63	162	52	54	0	139	64	0	84	188	0	113
Rat_11_NODE_1102_length_1631_cov_1.735406	0	0	0	0	0	0	0	0	0	0	0	0	0	0	0	0	13	0	9	0	0	27	0	0	32	0	0	11	10	0	0	0	0	0	0	0	0	0	0	14	0	18	0	0	8	0	0	0	12
Rat_11_NODE_1108_length_1625_cov_6.469427	0	0	0	0	0	0	0	0	0	0	0	0	0	0	0	0	0	0	0	0	0	0	0	0	0	0	0	0	0	0	0	0	0	0	0	0	0	0	0	0	0	0	0	6	0	0	0	0	0
Rat_11_NODE_1132_length_1596_cov_13.824140	0	0	0	0	0	0	0	0	0	0	0	0	0	0	0	0	0	0	0	0	0	0	0	0	0	19	0	0	0	0	0	0	0	0	0	0	0	0	0	0	0	0	0	0	0	0	0	0	0
Rat_11_NODE_1136_length_1590_cov_3.263844	9	0	0	9	0	0	0	0	0	0	0	0	11	0	0	13	0	0	0	0	0	0	0	0	0	10	0	0	0	0	7	8	10	0	21	0	11	0	0	12	0	0	40	0	0	0	0	0	0
Rat_11_NODE_116_length_12164_cov_13.749277	0	0	0	0	0	0	0	0	0	0	0	0	0	0	0	0	54	0	0	0	58	0	0	0	0	0	0	0	0	0	0	0	0	0	0	0	0	0	0	0	0	0	0	0	0	0	0	0	0
Rat_11_NODE_1160_length_1568_cov_2.091870	0	0	0	0	0	0	0	13	0	0	14	0	0	0	0	0	11	0	0	0	0	32	0	0	27	0	0	0	8	0	0	0	0	0	0	0	0	0	0	0	0	0	0	0	0	0	0	0	0
Rat_11_NODE_12_length_50475_cov_19.597679	0	146	99	94	0	91	0	105	79	103	150	0	0	251	68	0	315	69	75	62	217	0	0	62	0	0	0	0	97	120	0	0	121	103	0	94	0	58	154	0	0	0	51	222	115	160	94	0	0
Rat_11_NODE_1200_length_1519_cov_2.376366	0	6	7	0	0	0	0	15	0	0	20	0	0	0	0	0	0	0	0	0	0	31	0	0	13	0	0	0	0	0	0	0	0	0	0	0	0	0	0	10	0	20	0	0	0	0	0	0	0
Rat_11_NODE_1214_length_1510_cov_1.993127	0	0	0	0	0	0	0	0	0	0	0	0	0	0	0	0	0	0	0	0	0	21	0	0	23	0	0	0	0	11	0	0	0	0	0	0	0	0	0	0	0	0	0	0	0	0	0	0	0
Rat_11_NODE_1217_length_1507_cov_1.940083	0	0	0	0	0	0	0	16	0	0	0	0	0	0	0	0	0	0	0	0	0	32	0	0	19	0	0	0	0	0	0	0	0	0	0	0	0	0	0	8	0	0	0	0	0	0	0	0	0
Rat_11_NODE_122_length_11978_cov_4.786463	0	0	0	0	0	0	0	0	0	0	0	0	0	0	0	0	0	0	0	0	0	0	0	0	0	0	0	0	0	0	0	0	0	0	0	0	0	0	0	0	0	0	0	0	0	0	0	0	0
Rat_11_NODE_1221_length_1503_cov_3.503453	0	0	0	0	0	0	0	0	0	0	0	0	0	0	0	0	0	0	0	0	0	0	0	0	0	0	0	0	0	0	0	0	0	0	0	0	0	0	0	11	11	0	0	0	0	0	0	0	0
Rat_11_NODE_1224_length_1501_cov_2.206086	0	0	0	0	0	9	0	14	0	0	12	0	0	0	0	0	0	0	7	0	0	29	0	0	24	0	0	0	0	0	0	0	0	0	0	0	0	0	0	11	0	0	0	0	0	0	0	0	0
Rat_11_NODE_124_length_11866_cov_28.169249	0	0	0	0	0	0	0	0	0	0	149	0	0	0	0	0	0	0	0	0	0	64	0	0	0	0	0	0	0	0	0	0	0	0	0	0	0	0	0	0	0	0	0	0	0	0	0	0	0
Rat_11_NODE_1265_length_1464_cov_2.650106	0	0	0	0	0	0	0	0	0	0	0	0	0	0	0	0	0	0	0	0	0	0	0	0	0	0	0	0	0	0	0	0	0	0	0	0	0	0	0	0	0	0	0	0	0	0	0	0	0
Rat_11_NODE_1277_length_1450_cov_2.832975	0	0	0	0	0	0	0	0	0	0	0	0	0	0	0	0	0	0	0	0	13	0	0	0	0	0	0	0	0	0	0	0	0	0	0	0	0	0	0	0	0	0	0	0	0	0	0	0	0
Rat_11_NODE_1287_length_1442_cov_2.357606	0	0	0	0	0	0	0	10	0	0	25	0	0	0	0	0	0	0	0	0	0	26	0	0	23	0	0	0	0	0	6	0	0	0	0	0	0	0	0	0	0	10	0	0	6	0	0	0	0
Rat_11_NODE_1293_length_1435_cov_2.296377	0	0	0	0	0	0	0	0	0	0	0	0	0	0	0	10	0	0	0	0	0	0	0	0	0	7	0	0	0	0	0	0	0	0	0	0	0	0	0	12	16	0	0	0	0	0	0	0	14
Rat_11_NODE_1303_length_1429_cov_2.100437	0	0	0	0	0	0	0	0	0	0	10	0	0	12	0	0	0	0	0	0	0	26	0	0	15	0	0	0	14	0	0	0	0	0	0	11	0	0	0	0	0	0	0	0	0	0	0	0	0
Rat_11_NODE_1307_length_1426_cov_2.698031	0	0	0	0	0	10	0	0	0	0	0	0	0	0	0	0	0	0	0	0	0	45	0	0	24	0	0	0	0	0	0	0	0	0	0	0	0	0	0	0	0	0	0	0	0	0	0	0	0
Rat_11_NODE_1326_length_1411_cov_1.929204	0	0	0	0	0	0	0	0	0	0	18	0	0	0	6	0	0	0	0	0	0	27	0	0	21	0	0	12	10	0	0	0	0	0	0	0	0	0	0	16	0	0	0	0	0	0	0	0	0
Rat_11_NODE_1346_length_1395_cov_2.944776	0	0	0	0	0	0	0	0	0	0	0	0	0	0	0	0	0	0	0	0	26	0	0	17	0	0	0	0	0	0	0	0	0	0	13	0	0	0	0	0	0	0	0	0	0	0	0	0	0
Rat_11_NODE_1357_length_1386_cov_2.888805	0	0	0	0	0	0	0	0	0	0	0	0	0	0	0	0	0	0	0	0	0	0	6	0	0	0	0	0	0	0	0	0	0	0	0	0	0	0	0	0	0	0	0	0	0	0	0	0	0
Rat_11_NODE_1359_length_1384_cov_12.895410	0	0	0	0	0	0	0	0	0	0	0	0	0	0	0	0	0	0	0	0	0	0	0	0	0	14	0	0	0	0	0	0	0	0	0	0	0	0	0	0	0	0	0	0	0	0	0	0	0
Rat_11_NODE_1361_length_1382_cov_2.350414	0	0	0	0	0	0	0	0	0	0	14	0	0	0	0	0	0	0	0	0	0	13	0	0	14	0	0	0	0	0	0	0	0	0	0	0	0	0	0	0	0	0	0	0	0	0	0	0	0
Rat_11_NODE_1399_length_1357_cov_3.814132	0	0	0	0	0	0	0	0	0	0	0	0	0	0	0	0	0	0	0	0	25	0	0	0	0	0	0	0	0	0	0	0	0	0	0	0	0	0	0	0	0	0	0	0	0	0	0	0	0
Rat_11_NODE_1433_length_1329_cov_2.387755	0	0	0	0	0	0	0	0	0	0	0	0	0	0	0	0	0	0	0	0	0	0	0	0	0	0	0	0	0	0	0	0	0	0	0	0	0	0	0	0	0	0	0	0	0	0	0	0	6
Rat_11_NODE_1437_length_1328_cov_1.795758	0	0	0	0	0	0	0	0	0	0	0	0	0	0	0	0	0	0	0	0	0	35	0	0	21	0	0	0	0	0	0	0	0	0	0	0	0	0	0	0	0	8	0	0	9	0	0	0	0
Rat_11_NODE_1458_length_1311_cov_2.793790	0	8	0	0	0	0	0	0	0	0	0	0	0	0	0	0	0	0	0	0	0	17	0	0	10	0	0	0	0	0	0	0	0	0	0	8	0	0	0	11	0	0	0	0	0	0	0	0	0
Rat_11_NODE_1474_length_1297_cov_2.929147	0	0	7	0	0	6	0	0	0	0	0	0	0	0	0	0	6	13	0	0	0	23	0	0	10	0	0	0	0	0	0	0	0	0	0	8	0	0	0	13	0	13	0	0	0	0	0	0	9
Rat_11_NODE_148_length_10013_cov_15.032838	0	0	0	0	0	0	0	0	0	0	0	0	0	0	0	0	0	0	0	0	0	0	0	0	0	273	0	0	0	0	0	0	0	0	0	0	0	0	0	0	0	0	0	0	0	0	0	0	0
Rat_11_NODE_1550_length_1239_cov_1.862331	0	5	0	0	0	0	0	0	0	0	13	0	0	0	0	0	0	0	0	0	0	29	0	0	18	0	8	0	0	0	0	0	0	0	0	13	0	0	0	0	0	0	0	0	0	0	0	0	0
Rat_11_NODE_1560_length_1231_cov_1.734694	0	0	0	0	0	0	0	13	0	0	0	0	0	0	0	0	0	0	0	0	0	23	0	0	12	0	0	0	0	0	0	0	0	0	0	0	0	0	0	10	0	0	0	0	0	0	0	0	0
Rat_11_NODE_1575_length_1223_cov_1.788527	0	0	0	0	0	0	0	0	0	0	10	0	0	0	0	0	0	0	0	0	0	32	0	0	8	0	0	0	0	0	0	0	0	0	0	0	0	0	0	0	0	0	0	0	0	0	0	0	0
Rat_11_NODE_1598_length_1208_cov_2.276670	0	0	0	0	0	0	0	0	0	0	0	0	0	0	0	0	0	0	0	0	0	0	0	0	0	0	0	0	0	0	0	0	0	0	0	10	0	0	0	0	0	0	0	0	0	18	0	0	11
Rat_11_NODE_16_length_39147_cov_29.604855	0	155	0	58	0	0	0	0	0	0	0	0	0	0	70	0	0	0	0	36	0	0	56	0	0	56	0	0	68	0	0	0	0	40	113	0	0	0	0	85	51	0	116	0	0	54	94	0	0
Rat_11_NODE_1624_length_1197_cov_1.960595	0	0	0	0	0	0	0	14	0	0	0	0	0	0	0	0	0	0	0	0	0	19	0	0	21	0	0	0	0	0	0	0	0	0	0	0	0	0	0	0	0	0	0	0	0	0	0	0	0
Rat_11_NODE_1634_length_1190_cov_1.788546	0	0	0	0	0	0	0	0	0	0	0	0	0	0	0	0	0	0	0	0	0	12	0	0	0	0	0	0	0	0	0	0	0	0	0	0	0	0	0	0	0	0	0	0	0	0	0	0	0
Rat_11_NODE_1638_length_1188_cov_2.462489	0	0	0	0	0	6	0	0	0	0	8	0	0	0	0	0	0	0	0	0	0	0	0	0	5	0	0	0	0	0	0	0	0	0	0	0	0	0	0	0	0	0	0	0	0	0	0	0	0
Rat_11_NODE_1654_length_1180_cov_2.175111	0	0	0	0	0	0	0	0	0	0	0	0	0	0	0	0	0	0	0	0	0	18	0	0	0	0	0	0	0	0	0	0	0	0	0	0	0	0	0	0	0	13	0	0	0	0	0	0	0
Rat_11_NODE_1659_length_1179_cov_2.451957	0	0	0	0	0	0	0	0	0	285	263	0	0	0	0	0	73	0	0	0	0	174	0	0	0	0	37	56	0	0	0	0	0	0	0	36	0	0	8	107	45	0	0	0	0	0	0	86	0
Rat_11_NODE_1668_length_1177_cov_1.868093	0	0	0	0	0	0	0	0	0	0	10	0	8	0	0	0	0	0	0	0	0	27	0	0	14	0	0	0	0	0	0	0	0	0	0	0	0	0	0	0	0	0	0	0	0	0	0	0	6
Rat_11_NODE_1684_length_1166_cov_2.101710	0	0	0	0	0	0	0	0	0	0	0	0	0	0	0	0	0	0	0	0	0	0	0	0	0	0	0	0	0	0	0	0	0	0	0	0	0	0	0	0	0	0	0	0	0	0	0	0	0
Rat_11_NODE_1690_length_1164_cov_1.821461	0	6	0	0	0	0	0	0	0	0	0	0	0	0	0	0	0	0	0	0	0	0	0	7	0	0	0	0	0	0	0	0	0	0	0	0	0	0	0	0	0	0	0	0	0	0	0	0	0
Rat_11_NODE_1706_length_1157_cov_1.910163	0	0	0	0	0	0	0	0	0	0	0	0	0	0	0	0	0	0	0	0	0	0	0	0	0	0	0	0	0	0	0	0	0	0	0	0	0	0	0	0	0	0	0	0	0	0	0	0	0
Rat_11_NODE_1711_length_1154_cov_2.606915	0	0	0	0	0	0	0	14	0	0	0	0	0	0	0	0	0	0	6	0	0	25	0	0	12	0	0	0	0	0	0	0	0	0	0	0	0	0	9	0	0	15	0	0	0	0	0	0	0
Rat_11_NODE_1733_length_1145_cov_3.211927	0	0	12	0	0	0	0	0	0	0	0	0	0	0	0	0	0	0	4	0	0	16	0	0	8	0	0	0	0	0	0	0	0	0	0	8	0	0	10	0	0	0	0	0	0	0	0	0	0
Rat_11_NODE_175_length_8611_cov_6.491468	0	0	0	0	0	0	0	30	44	0	0	0	0	0	0	0	0	0	0	0	0	0	0	42	0	0	0	0	0	36	0	0	0	0	0	0	0	45	50	0	0	0	0	72	0	0	31	0	0
Rat_11_NODE_1750_length_1134_cov_23.799815	0	0	0	0	0	0	0	0	0	0	0	0	0	0	0	0	0	0	0	0	0	0	0	0	0	36	0	0	0	0	0	0	0	0	0	0	0	0	0	0	0	0	0	0	0	0	0	0	0
Rat_11_NODE_1757_length_1131_cov_2.139405	0	0	0	0	0	0	0	0	0	0	0	0	0	0	0	0	0	0	0	0	0	0	0	0	0	8	0	0	0	0	0	0	0	0	0	0	0	0	0	0	0	0	0	0	0	0	0	0	0
Rat_11_NODE_1779_length_1124_cov_2.577175	0	0	0	0	0	0	0	0	0	0	0	0	0	0	0	0	0	0	0	0	0	0	0	0	0	0	0	0	0	0	0	0	0	0	0	0	0	0	0	0	0	0	0	6	0	0	0	0	0
Rat_11_NODE_1792_length_1119_cov_2.440789	0	0	0	0	0	0	0	8	0	0	0	0	0	0	0	0	0	0	0	0	0	13	0	0	7	0	0	0	0	0	0	0	0	0	0	0	0	0	0	15	0	0	0	0	0	0	0	0	0
Rat_11_NODE_1799_length_1118_cov_2.543744	0	0	0	0	0	0	0	14	0	0	0	0	0	0	0	0	9	0	0	0	0	19	0	0	14	0	0	0	0	0	0	0	0	0	0	0	0	5	0	0	0	11	0	0	0	0	0	0	4
Rat_11_NODE_1831_length_1106_cov_2.198858	0	0	0	0	0	0	0	0	0	0	0	0	0	0	0	0	0	0	0	0	0	0	0	0	0	0	0	0	0	0	0	0	0	0	0	0	0	0	8	0	0	0	0	0	0	0	0	0	0
Rat_11_NODE_1854_length_1096_cov_3.129683	0	0	0	0	0	0	0	9	0	0	10	0	0	0	0	0	0	0	0	0	0	12	0	0	13	0	0	0	0	0	0	0	0	0	0	0	0	0	0	6	0	0	0	0	0	0	0	0	0
Rat_11_NODE_1863_length_1090_cov_2.160386	0	0	0	0	0	0	0	10	0	0	13	0	0	0	0	0	0	0	0	0	0	19	0	0	12	0	0	0	8	0	0	0	0	0	0	0	0	0	0	0	0	9	0	0	0	0	0	0	0
Rat_11_NODE_1867_length_1089_cov_1.381044	0	0	0	0	0	0	0	0	0	0	0	0	0	0	0	0	0	0	0	0	0	0	0	0	0	0	0	4	0	0	0	0	0	0	0	0	0	0	0	0	0	0	0	0	0	0	0	0	0
Rat_11_NODE_1876_length_1085_cov_1.823301	0	0	0	0	0	0	0	10	0	0	0	0	0	0	0	0	8	0	0	0	0	37	0	0	16	0	0	7	0	0	0	0	0	0	0	0	0	0	0	7	0	0	0	0	0	0	0	0	0
Rat_11_NODE_1885_length_1083_cov_1.937743	0	0	0	0	0	0	0	0	0	0	12	0	0	0	0	0	0	0	0	0	0	26	0	0	10	0	0	0	0	0	0	0	0	0	0	0	0	0	0	0	0	0	0	0	0	0	0	0	0
Rat_11_NODE_1893_length_1082_cov_2.125609	0	0	0	0	0	0	0	0	0	0	0	0	0	0	0	0	0	0	0	0	0	0	0	0	0	0	0	0	0	0	0	0	0	0	0	0	0	0	0	0	4	0	0	0	0	0	0	0	0
Rat_11_NODE_1897_length_1081_cov_1.731969	0	0	0	0	0	0	0	0	0	0	0	0	0	0	0	0	11	0	0	0	0	14	0	0	17	0	0	0	0	0	0	0	0	0	0	0	0	0	0	8	0	10	0	0	0	0	0	0	0
Rat_11_NODE_1914_length_1075_cov_2.119608	0	0	0	0	0	0	0	0	0	6	13	0	0	0	0	0	7	0	8	0	0	15	0	0	6	0	0	0	0	0	0	0	0	0	0	0	0	0	0	10	0	0	0	0	0	0	0	0	0
Rat_11_NODE_1923_length_1073_cov_1.428291	0	0	0	0	0	0	0	0	0	0	7	0	0	0	0	0	0	0	0	0	0	6	0	0	0	0	0	0	0	0	0	0	0	0	0	4	0	0	0	0	0	0	0	0	0	0	0	0	0
Rat_11_NODE_1950_length_1066_cov_1.665678	0	0	0	0	0	0	0	0	0	0	0	0	0	0	0	0	0	0	0	0	0	0	0	0	0	0	0	0	0	0	0	0	0	0	0	0	0	0	0	0	0	0	0	0	0	0	0	0	0
Rat_11_NODE_1956_length_1062_cov_2.683217	0	0	0	0	0	0	0	0	0	7	0	0	0	0	0	0	0	0	0	0	0	0	7	0	0	4	0	0	10	0	0	0	0	0	0	0	0	0	0	9	0	0	22	0	0	0	0	0	0
Rat_11_NODE_20_length_36800_cov_6.562961	0	0	0	0	0	0	0	0	0	0	0	0	0	0	37	0	0	0	0	0	0	0	0	0	0	0	0	0	0	0	0	0	0	0	0	0	0	0	0	0	0	0	0	0	0	0	0	0	0
Rat_11_NODE_2009_length_1044_cov_2.259858	5	0	11	27	0	0	0	0	65	0	0	0	23	0	0	0	0	0	0	13	0	11	0	0	0	0	0	6	12	37	0	9	0	0	0	0	0	0	147	0	0	0	0	9	0	0	0	0	0
Rat_11_NODE_2027_length_1038_cov_2.130214	0	0	0	0	0	0	0	0	0	0	0	0	0	0	0	0	0	0	0	0	0	21	0	0	13	0	0	0	0	0	0	0	0	0	0	0	0	6	5	0	0	0	0	0	0	0	0	0	0
Rat_11_NODE_2052_length_1029_cov_2.990760	0	0	17	0	5	24	0	0	0	0	0	0	0	28	0	0	0	44	0	0	0	9	0	14	0	0	0	12	27	10	17	0	20	0	0	0	19	0	0	0	0	0	0	0	6	0	0	0	9
Rat_11_NODE_2062_length_1027_cov_1.584362	0	18	0	0	0	0	0	0	0	0	0	0	0	0	0	0	0	0	0	0	0	0	0	0	0	0	0	0	0	0	0	0	0	0	0	0	0	0	0	0	7	0	0	0	0	0	0	0	12
Rat_11_NODE_2067_length_1026_cov_1.710608	0	0	0	0	0	0	0	0	0	0	0	0	0	0	0	0	7	0	0	0	0	0	0	0	7	0	0	0	0	0	0	0	0	0	0	0	0	0	0	0	0	0	0	0	0	0	0	0	0
Rat_11_NODE_2068_length_1025_cov_3.137113	0	0	0	0	0	0	0	0	0	0	0	0	0	0	0	0	0	0	0	0	0	0	0	0	0	0	0	0	0	0	0	0	0	0	0	0	0	0	0	0	0	0	0	0	0	0	0	0	0
Rat_11_NODE_208_length_7178_cov_99.420609	0	0	0	0	0	0	0	0	0	0	0	0	0	0	0	0	0	0	0	0	0	0	0	0	0	0	0	0	0	0	0	0	0	0	0	0	0	0	0	0	0	0	0	0	0	0	0	0	0
Rat_11_NODE_2097_length_1011_cov_3.158996	0	0	11	0	0	0	0	10	0	0	10	0	0	0	0	0	4	0	0	0	0	16	0	0	0	0	0	10	0	0	0	0	7	0	0	0	0	0	0	0	0	0	0	0	0	0	0	0	0
Rat_11_NODE_2098_length_1011_cov_2.141213	0	0	7	0	0	0	0	0	0	0	0	0	0	4	0	0	0	0	0	0	0	13	0	0	0	0	0	0	6	0	0	0	0	0	0	0	0	0	0	0	0	0	0	0	0	0	0	0	0
Rat_11_NODE_2104_length_1010_cov_2.183246	0	0	0	0	0	0	0	0	0	0	0	0	0	0	0	0	0	0	0	0	0	15	0	0	9	0	0	0	0	0	0	0	0	0	0	0	0	0	0	0	0	0	0	0	0	0	0	0	0
Rat_11_NODE_2108_length_1008_cov_1.951731	0	0	0	0	0	0	0	0	0	0	0	0	0	0	0	0	0	0	0	0	0	0	0	6	0	0	0	0	0	0	0	0	0	0	0	0	0	0	0	0	0	0	0	0	0	0	0	0	0
Rat_11_NODE_2109_length_1008_cov_1.771249	0	0	0	0	0	0	0	0	0	0	0	0	0	4	0	0	0	0	0	0	0	0	0	0	0	0	0	0	0	0	0	0	0	0	0	0	0	0	0	0	0	0	0	0	0	0	0	0	0
Rat_11_NODE_2120_length_1006_cov_1.628812	0	0	12	0	0	0	0	0	0	0	0	0	0	0	0	0	0	0	0	0	0	7	0	0	10	0	0	0	0	0	0	0	0	0	0	0	0	0	0	0	0	6	0	0	0	0	0	0	0
Rat_11_NODE_218_length_6925_cov_4.551820	0	0	0	0	0	0	0	0	0	0	0	0	0	0	0	0	0	0	0	0	0	0	0	0	0	0	0	0	0	0	0	0	0	0	0	0	0	0	23	0	0	0	0	0	0	0	0	0	0
Rat_11_NODE_22_length_35084_cov_8.129607	0	0	0	0	0	0	0	0	0	0	0	0	0	0	0	0	0	0	86	0	0	0	0	0	0	0	0	0	0	0	0	0	0	0	0	0	0	0	0	0	0	0	0	0	0	0	0	0	0
Rat_11_NODE_232_length_6505_cov_5.681550	0	0	0	0	0	0	0	0	0	0	0	0	0	0	0	0	0	0	0	22	0	0	0	0	0	0	0	0	0	0	0	0	0	0	0	0	0	0	0	0	0	0	30	0	0	0	0	0	0
Rat_11_NODE_255_length_5967_cov_4.728180	31	26	22	31	16	45	36	42	33	25	0	0	26	46	19	51	35	40	20	65	24	78	0	39	43	37	37	46	59	0	66	36	46	27	80	27	59	31	0	29	26	54	178	0	15	0	41	0	19
Rat_11_NODE_258_length_5933_cov_6.974141	0	0	0	0	0	0	0	0	0	0	0	0	0	0	0	0	0	0	0	0	0	0	0	0	0	0	0	0	0	0	0	0	0	0	0	0	0	0	0	0	0	0	0	0	0	0	0	0	0
Rat_11_NODE_270_length_5717_cov_14.230661	0	0	0	0	0	0	0	0	0	0	0	0	0	0	0	0	0	0	0	0	0	0	0	0	0	155	0	0	0	0	0	0	0	0	0	0	0	0	0	0	0	0	0	0	0	0	0	0	0
Rat_11_NODE_28_length_31930_cov_7.646024	0	0	0	0	0	0	0	0	0	0	0	0	0	0	0	0	0	0	0	0	0	0	0	0	0	0	0	0	0	0	0	0	0	0	0	0	0	0	0	0	0	0	0	0	0	0	0	0	0
Rat_11_NODE_288_length_5413_cov_11.015677	30	63	32	30	21	18	441	42	49	76	26	24	114	51	62	50	31	0	24	65	33	51	54	53	43	76	27	41	50	41	41	78	30	36	61	0	73	23	0	69	20	49	135	0	24	30	20	18	63
Rat_11_NODE_29_length_31261_cov_7.005319	0	0	0	0	0	0	0	0	0	0	0	0	0	0	0	0	0	0	0	0	0	0	0	0	0	0	0	0	0	0	0	0	0	0	0	0	0	0	0	0	0	0	28	0	0	0	0	0	0
Rat_11_NODE_345_length_4659_cov_15.975456	0	0	0	0	0	0	0	0	0	0	0	0	0	0	0	0	0	0	0	0	0	0	0	0	0	79	0	0	0	0	0	0	0	0	0	0	0	0	0	0	0	0	0	0	0	0	0	0	0
Rat_11_NODE_4_length_93677_cov_14.324240	0	0	0	0	0	0	0	0	0	0	0	0	0	0	0	0	0	0	0	0	0	0	0	0	0	0	0	0	0	0	0	0	0	0	0	0	0	0	0	0	0	0	374	0	0	0	0	0	0
Rat_11_NODE_40_length_26545_cov_7.687429	0	0	0	0	0	0	0	0	0	0	0	0	0	0	43	0	0	0	0	0	0	0	0	0	0	0	0	0	0	0	0	0	0	0	0	0	0	0	0	0	0	0	0	0	0	0	0	0	0
Rat_11_NODE_417_length_4008_cov_3.533266	0	0	0	0	0	0	0	0	0	0	0	0	0	0	0	0	0	0	0	0	0	0	0	0	0	0	0	0	0	0	0	0	0	0	0	0	0	0	25	0	0	0	0	0	0	0	0	0	0
Rat_11_NODE_433_length_3846_cov_14.083883	0	0	0	0	0	0	0	0	0	0	0	0	0	0	0	0	0	0	0	0	0	0	0	0	0	58	0	0	0	0	0	0	0	0	0	0	0	0	0	0	0	0	0	0	0	0	0	0	0
Rat_11_NODE_487_length_3500_cov_2.394194	0	0	0	0	0	0	0	0	0	0	0	0	0	0	0	0	30	21	0	0	0	0	0	0	0	0	0	0	0	0	27	0	15	0	0	0	0	0	24	0	0	34	0	0	0	0	0	0	0
Rat_11_NODE_522_length_3241_cov_7.832706	0	0	0	0	0	0	0	0	0	0	0	0	0	0	0	0	0	0	0	0	0	0	0	0	0	0	0	0	0	0	0	0	0	0	0	0	0	0	0	0	0	0	0	0	0	0	0	0	0
Rat_11_NODE_542_length_3151_cov_45.077519	0	0	0	0	0	0	0	0	0	0	0	0	0	0	0	0	0	0	0	0	0	0	0	0	0	51	0	0	0	0	0	0	0	0	0	0	0	0	0	0	0	0	0	0	0	0	0	0	0
Rat_11_NODE_590_length_2914_cov_3.668765	0	0	0	0	0	0	0	0	0	0	0	0	0	0	0	0	0	0	0	0	0	0	0	0	0	0	0	0	0	0	0	0	0	0	0	0	0	0	0	0	0	0	0	0	0	0	0	0	0
Rat_11_NODE_61_length_18569_cov_6.439343	0	0	73	0	0	0	0	0	0	0	0	0	0	0	0	0	0	0	0	0	0	0	0	0	0	0	0	0	0	0	0	0	0	0	0	0	0	0	0	0	0	0	0	0	0	0	0	0	0
Rat_11_NODE_662_length_2552_cov_5.491790	0	0	0	0	0	0	0	0	0	0	0	0	0	0	0	0	0	0	0	0	0	0	0	0	0	0	0	0	0	0	0	0	0	0	0	0	0	0	0	0	0	0	0	0	0	0	0	0	0
Rat_11_NODE_682_length_2488_cov_4.431155	0	0	0	25	17	22	0	0	0	0	0	0	0	26	0	27	0	29	32	0	0	37	0	35	19	0	15	26	38	0	0	18	26	0	31	27	24	21	0	27	12	24	76	0	0	16	0	0	0
Rat_11_NODE_724_length_2380_cov_15.588817	0	0	0	0	37	0	0	0	0	26	0	0	0	0	0	0	0	0	0	0	412	0	0	0	37	0	91	0	0	0	0	0	0	0	86	0	0	0	0	0	0	0	0	0	0	0	266	0	0
Rat_11_NODE_750_length_2299_cov_4.198752	0	0	10	0	0	16	0	0	0	0	0	0	0	0	0	12	0	0	0	19	0	0	0	0	10	0	0	0	13	0	27	0	0	0	0	0	0	0	0	0	0	0	0	0	0	0	0	0	0
Rat_11_NODE_779_length_2203_cov_3.873836	0	0	0	0	0	0	0	0	0	0	0	0	0	0	0	0	0	0	0	0	0	0	0	0	0	0	0	0	0	0	0	0	0	0	0	0	0	0	0	0	0	0	10	0	0	0	0	0	0
Rat_11_NODE_85_length_15384_cov_23.269163	0	0	0	0	0	0	0	0	0	0	0	0	0	0	0	0	0	0	0	0	0	0	0	0	0	398	0	0	0	0	0	0	0	0	0	0	0	0	0	0	0	0	0	0	0	0	0	0	0
Rat_11_NODE_850_length_2032_cov_2.192210	0	0	0	0	0	0	0	0	0	0	16	0	0	0	0	0	0	0	0	0	0	27	0	0	35	0	0	0	0	0	10	0	0	0	0	0	0	0	0	0	0	0	0	0	0	0	0	0	0
Rat_11_NODE_884_length_1953_cov_2.724447	0	0	0	0	0	0	0	17	0	0	22	0	0	0	0	0	0	0	0	0	0	23	0	0	14	0	0	0	0	0	0	0	0	0	0	0	0	0	0	0	0	27	0	0	0	0	0	0	0
Rat_11_NODE_904_length_1904_cov_2.338561	0	0	0	0	0	0	0	27	0	0	20	0	0	0	0	0	12	0	0	0	0	60	0	0	38	0	0	0	0	0	0	0	0	0	0	0	0	0	0	0	0	0	0	0	0	0	0	0	0
Rat_11_NODE_933_length_1861_cov_11.691030	0	0	0	0	0	0	0	0	0	0	0	0	0	0	0	0	0	0	0	25	0	11	0	0	0	0	0	0	0	0	0	0	0	0	0	0	0	0	0	0	0	0	33	0	0	0	0	0	0
Rat_11_NODE_993_length_1766_cov_3.681473	0	40	0	18	0	0	0	10	0	16	0	0	0	0	0	21	0	0	0	0	0	0	0	14	0	23	18	0	17	0	0	15	0	0	0	0	0	0	0	26	29	0	0	0	0	0	0	0	45
Rat_11_NODE_997_length_1763_cov_2.747073	0	0	0	0	0	0	0	0	0	13	0	0	0	13	0	0	0	0	0	0	0	0	0	0	0	0	0	0	0	28	0	0	8	0	0	0	0	0	19	0	0	0	0	0	0	0	13	0	0
Rat_12_NODE_1_length_193842_cov_104.990314	0	0	0	0	0	0	0	0	0	0	0	0	0	0	0	0	0	0	0	0	0	0	0	0	0	0	0	0	0	0	0	0	0	0	0	256	0	0	0	0	0	2231	0	0	0	0	0	0	0
Rat_12_NODE_1000_length_2410_cov_6.142251	0	0	0	0	0	0	0	0	0	0	0	0	0	0	0	0	0	0	0	0	0	0	0	0	0	0	0	0	0	0	0	0	0	0	0	0	0	0	0	0	0	0	0	0	0	0	0	0	0
Rat_12_NODE_1002_length_2405_cov_4.991915	0	0	0	0	0	0	0	0	0	0	0	0	0	15	0	0	0	0	0	0	0	0	0	0	0	0	0	0	0	0	0	0	0	0	0	0	0	0	0	0	0	0	0	0	0	0	0	0	0
Rat_12_NODE_1007_length_2388_cov_4.153879	0	18	0	0	0	0	0	0	0	0	0	0	0	26	0	0	0	0	0	0	0	0	0	0	0	0	0	0	0	0	0	0	0	0	0	0	0	0	0	0	0	0	0	0	0	0	0	0	0
Rat_12_NODE_1011_length_2382_cov_4.611517	0	0	0	0	0	0	0	0	0	0	0	0	0	0	0	0	0	0	0	0	0	0	0	0	0	0	0	0	0	0	0	0	0	0	0	0	0	0	0	0	0	0	0	0	0	0	0	0	0
Rat_12_NODE_1013_length_2379_cov_3.845955	0	0	0	0	0	0	0	0	0	0	0	0	0	0	0	0	0	0	0	0	0	0	0	0	0	0	0	0	0	0	0	0	0	0	0	0	0	0	0	0	0	0	0	0	0	0	0	0	0
Rat_12_NODE_1014_length_2376_cov_3.939250	0	0	0	0	0	0	0	0	0	0	0	0	0	0	0	0	0	0	0	0	0	0	0	0	0	0	0	0	16	0	0	0	0	0	0	0	0	0	0	0	0	0	0	0	0	0	0	0	0
Rat_12_NODE_1017_length_2364_cov_4.985275	0	23	0	0	0	0	0	0	0	0	0	0	0	21	0	0	0	0	0	0	0	0	0	0	0	0	0	0	14	0	0	0	0	0	0	0	0	0	0	0	0	0	0	0	0	0	0	0	0
Rat_12_NODE_1021_length_2360_cov_2.960521	0	0	0	0	0	0	0	0	0	0	0	0	0	0	0	0	0	0	0	0	0	0	0	0	0	19	0	0	0	0	0	0	0	0	0	0	0	0	0	0	0	0	0	0	0	0	0	0	0
Rat_12_NODE_1023_length_2357_cov_4.971329	0	0	0	0	0	0	0	0	0	0	0	0	0	0	0	0	0	0	0	0	0	0	0	0	0	0	0	0	0	0	0	0	0	0	0	0	0	0	0	0	0	0	0	0	0	0	0	0	0
Rat_12_NODE_1024_length_2356_cov_3.868753	0	0	0	0	0	0	0	0	0	0	0	0	0	0	0	0	0	0	0	0	0	0	0	0	0	0	0	0	0	0	0	0	0	0	0	0	0	0	0	0	0	0	0	0	0	0	0	0	0
Rat_12_NODE_1026_length_2351_cov_3.506098	0	0	0	0	0	0	0	0	0	0	0	0	0	0	0	0	0	0	0	0	0	0	0	0	0	0	0	0	0	0	0	0	0	0	0	0	0	0	0	0	0	0	0	0	0	0	0	0	0
Rat_12_NODE_1029_length_2343_cov_4.696241	0	0	0	0	0	0	0	0	0	0	0	0	0	0	0	0	0	0	0	0	0	0	0	0	0	0	0	0	0	0	0	0	0	0	0	0	0	0	0	0	0	0	0	0	0	0	0	0	0
Rat_12_NODE_1033_length_2336_cov_6.546252	0	0	0	0	0	0	0	0	0	0	0	0	0	0	0	0	0	0	0	0	0	0	0	0	0	0	0	0	0	0	0	0	0	0	0	0	0	0	0	0	0	0	0	0	0	0	0	0	0
Rat_12_NODE_1034_length_2336_cov_4.367821	0	0	0	0	0	0	0	0	0	0	0	0	0	0	0	0	0	0	0	0	0	0	0	0	0	0	0	0	0	0	0	0	0	0	0	0	0	0	0	0	0	0	0	0	0	0	0	0	0
Rat_12_NODE_1039_length_2329_cov_5.757256	0	0	0	19	0	0	0	21	0	0	0	0	0	21	0	0	0	0	0	0	0	0	0	0	0	0	0	0	16	0	0	0	0	0	0	0	0	0	0	0	0	0	0	0	0	0	0	0	0
Rat_12_NODE_1042_length_2328_cov_4.722833	0	0	0	0	0	0	0	0	0	0	0	0	0	0	0	0	0	0	0	0	0	0	0	0	0	0	0	0	0	0	0	0	0	0	0	0	0	0	0	0	0	0	0	0	0	0	0	0	0
Rat_12_NODE_1043_length_2328_cov_3.934448	0	0	0	0	0	0	0	0	0	0	0	0	0	0	0	0	0	0	0	0	0	0	0	0	0	0	0	0	0	0	0	0	0	0	0	0	0	0	0	0	0	0	0	0	0	0	0	0	0
Rat_12_NODE_1048_length_2323_cov_4.882275	0	0	0	0	0	0	0	0	0	0	0	0	0	12	0	0	0	0	0	0	0	0	0	0	0	0	0	0	0	0	0	0	0	0	0	0	0	0	0	0	0	0	0	0	0	0	0	0	0
Rat_12_NODE_1049_length_2317_cov_3.616711	0	0	0	0	0	0	0	0	0	0	0	0	0	11	0	0	0	0	0	0	0	0	0	0	0	0	0	0	0	0	0	0	0	0	0	0	0	0	0	0	0	0	0	0	0	0	0	0	0
Rat_12_NODE_1056_length_2303_cov_3.365658	0	0	0	0	0	0	0	0	0	0	0	0	0	0	0	0	0	0	0	0	0	0	0	0	0	0	0	0	0	0	0	0	0	17	0	0	0	0	0	0	0	0	0	0	0	0	0	0	0
Rat_12_NODE_1061_length_2292_cov_5.058561	0	0	0	0	0	0	0	0	0	0	0	0	0	21	0	0	0	0	0	0	0	0	0	0	0	0	0	0	19	0	0	0	0	0	0	0	0	0	0	0	0	0	0	0	0	0	0	0	0
Rat_12_NODE_1062_length_2290_cov_4.579866	0	0	0	0	0	0	0	0	0	0	0	0	0	12	0	0	0	0	0	0	0	0	0	0	0	0	0	0	0	0	0	0	0	0	0	0	0	0	0	0	0	0	0	0	0	0	0	0	0
Rat_12_NODE_1064_length_2279_cov_4.224371	0	0	0	0	0	0	0	0	0	0	0	0	0	21	0	0	0	0	0	0	0	0	0	0	0	0	0	0	0	0	0	0	0	0	0	0	0	0	0	0	0	0	0	0	0	0	0	0	0
Rat_12_NODE_1067_length_2276_cov_6.351643	0	0	0	0	0	0	0	0	0	0	0	0	0	0	0	0	0	0	0	0	0	0	0	0	0	0	0	0	0	0	0	0	0	0	0	0	0	0	0	0	0	0	0	0	0	0	0	0	0
Rat_12_NODE_1075_length_2263_cov_4.793931	0	18	0	0	0	0	0	0	0	0	0	0	0	16	0	0	0	0	0	0	0	0	0	0	0	0	0	0	0	0	0	0	0	0	0	0	0	0	0	0	0	0	0	0	0	0	0	0	0
Rat_12_NODE_1076_length_2261_cov_3.696283	0	0	0	0	0	0	0	0	0	0	0	0	0	21	0	0	0	0	0	0	0	0	0	0	0	0	0	0	0	0	0	0	0	0	0	0	0	0	0	0	0	0	0	0	0	0	0	0	0
Rat_12_NODE_1085_length_2241_cov_4.649588	0	0	0	0	0	0	0	0	0	0	0	0	0	26	0	0	0	0	0	0	0	0	0	0	0	0	0	0	0	0	0	0	0	0	0	0	0	0	0	0	0	0	0	0	0	0	0	0	0
Rat_12_NODE_1087_length_2237_cov_4.133364	0	27	20	52	0	0	0	0	26	0	0	0	0	0	0	70	0	0	16	0	24	0	0	0	0	23	12	0	24	0	0	17	0	0	0	0	0	0	0	20	21	13	0	0	0	30	0	0	27
Rat_12_NODE_1090_length_2232_cov_5.691778	0	0	0	0	0	0	0	0	0	0	0	0	0	0	0	0	0	0	0	0	0	0	0	0	0	0	0	0	0	0	0	0	0	0	0	0	0	0	0	0	0	0	0	0	0	0	0	0	0
Rat_12_NODE_1097_length_2214_cov_4.150069	0	0	0	0	0	0	0	0	0	0	0	0	0	0	0	0	0	0	0	0	0	0	0	0	0	12	0	0	0	0	0	0	0	0	0	0	0	0	0	0	0	0	0	0	0	0	0	0	0
Rat_12_NODE_1098_length_2214_cov_3.805002	0	13	0	0	0	0	0	0	0	0	0	0	0	0	0	0	0	0	0	0	0	0	0	0	0	0	0	0	0	0	0	0	0	0	0	0	0	0	0	0	0	0	0	0	0	0	0	0	0
Rat_12_NODE_1099_length_2213_cov_4.142261	0	0	0	0	0	0	0	0	0	0	0	0	0	0	0	0	0	0	0	0	0	0	0	0	0	0	0	0	0	0	0	0	0	0	0	0	0	0	0	0	0	0	0	0	0	0	0	0	0
Rat_12_NODE_11_length_51393_cov_41.807355	0	88	167	147	123	0	0	81	83	121	53	173	96	53	58	141	77	104	102	209	195	106	184	130	0	0	101	0	0	152	122	347	234	71	75	67	0	173	66	58	45	0	49	426	113	274	591	276	0
Rat_12_NODE_1102_length_2209_cov_3.714485	0	0	0	0	0	0	0	0	0	0	0	0	0	0	0	0	0	0	0	0	0	0	0	0	0	0	0	0	14	0	0	0	0	0	0	0	0	0	0	0	0	0	0	0	0	0	0	0	0
Rat_12_NODE_1109_length_2206_cov_4.519758	0	24	0	0	0	0	0	0	0	0	0	0	0	0	0	0	0	0	0	0	0	0	0	0	0	0	0	0	0	0	0	0	0	0	0	0	0	0	0	0	0	0	0	0	0	0	0	0	0
Rat_12_NODE_1110_length_2206_cov_3.848443	0	0	0	0	0	0	0	0	0	0	0	0	0	15	0	0	0	0	0	0	0	0	0	0	0	0	0	0	0	0	0	0	0	0	0	0	0	0	0	0	0	0	0	0	0	0	0	0	0
Rat_12_NODE_1113_length_2201_cov_3.721808	0	0	0	0	0	0	0	0	0	0	0	0	0	0	0	0	0	0	0	0	0	0	0	0	0	0	0	0	0	0	0	0	0	0	0	0	0	0	0	0	0	0	0	0	0	0	0	0	0
Rat_12_NODE_1115_length_2199_cov_6.325093	0	20	0	0	0	0	0	0	0	0	0	0	0	28	0	0	0	0	0	0	0	0	0	0	0	0	0	0	21	0	0	0	0	0	0	0	0	0	0	0	0	0	0	0	0	0	0	0	0
Rat_12_NODE_1121_length_2192_cov_3.705194	0	0	0	0	0	0	0	0	0	0	0	0	0	18	0	0	0	0	0	0	0	0	0	0	0	0	0	0	0	0	0	0	0	0	0	0	0	0	0	0	0	0	0	0	0	0	0	0	0
Rat_12_NODE_1122_length_2192_cov_3.247075	0	0	0	0	0	0	0	0	0	0	0	0	0	0	0	0	0	0	0	30	0	0	0	0	0	0	0	0	0	0	0	0	0	0	0	0	0	0	0	0	0	0	0	0	0	0	0	0	0
Rat_12_NODE_1123_length_2190_cov_3.702108	0	0	0	0	0	0	0	0	0	0	0	0	0	0	0	0	0	0	0	0	0	0	0	0	0	0	0	0	0	0	0	0	0	0	0	0	0	0	0	0	0	0	0	0	0	0	0	0	0
Rat_12_NODE_1124_length_2190_cov_3.034660	0	0	0	0	0	0	0	0	0	0	0	0	0	0	0	0	0	0	0	0	0	0	0	0	0	0	0	0	0	0	0	0	0	0	0	0	0	0	0	0	0	0	0	0	0	0	0	0	0
Rat_12_NODE_1127_length_2185_cov_4.280751	0	16	0	0	0	0	0	0	0	0	0	0	0	26	0	0	0	0	0	0	0	0	0	0	0	0	0	0	0	0	0	0	0	0	0	0	0	0	0	0	0	0	0	0	0	0	0	0	0
Rat_12_NODE_1139_length_2161_cov_5.231244	0	0	15	0	0	0	0	0	0	26	14	0	0	0	0	0	0	0	0	0	0	0	0	0	0	0	0	0	0	13	0	0	11	0	0	0	0	0	0	0	0	0	0	21	0	0	0	0	0
Rat_12_NODE_1147_length_2150_cov_6.377566	0	0	0	0	0	0	0	0	0	0	0	0	0	14	0	0	0	0	0	0	0	0	0	0	0	0	0	0	18	0	0	0	0	0	0	0	0	0	0	0	0	0	0	0	0	0	0	0	0
Rat_12_NODE_1156_length_2136_cov_4.767900	0	0	0	0	0	0	0	0	0	0	0	0	0	17	0	0	0	0	0	0	0	0	0	0	0	0	0	0	0	0	0	0	0	0	0	0	0	0	0	0	0	0	0	0	0	0	0	0	0
Rat_12_NODE_1159_length_2133_cov_3.592397	0	0	0	0	0	0	0	0	0	0	0	0	0	0	0	0	0	0	0	0	0	0	0	0	0	0	0	0	0	0	0	0	0	0	0	0	0	0	0	0	0	0	0	0	0	0	0	0	0
Rat_12_NODE_1160_length_2132_cov_4.843043	0	0	0	0	0	0	0	0	0	0	0	0	0	0	0	0	0	0	0	0	0	0	0	0	0	0	0	0	0	0	0	0	0	0	0	0	0	0	0	0	0	0	0	0	0	0	0	0	0
Rat_12_NODE_1165_length_2125_cov_4.390338	0	16	0	0	0	0	0	0	0	0	0	0	0	0	0	0	0	0	0	0	0	0	0	0	0	0	0	0	0	0	0	0	0	0	0	0	0	0	0	0	0	0	0	0	0	0	0	0	0
Rat_12_NODE_1168_length_2117_cov_4.242483	0	26	0	0	0	0	0	0	0	0	0	0	0	0	0	0	0	0	0	0	0	0	0	0	0	0	0	0	0	0	0	0	0	0	0	0	0	0	0	0	0	0	0	0	0	0	0	0	0
Rat_12_NODE_1170_length_2117_cov_3.237633	0	0	0	23	0	0	0	0	0	0	0	0	0	25	0	0	0	0	0	0	0	0	0	0	0	0	0	0	14	0	0	0	0	0	0	0	0	15	0	17	0	0	0	0	0	0	0	0	24
Rat_12_NODE_1171_length_2116_cov_5.227559	0	0	0	0	0	0	0	0	0	0	0	0	0	0	0	0	0	0	0	0	0	0	0	0	0	0	0	0	16	0	0	0	0	0	0	0	0	0	0	0	0	0	0	0	0	0	0	0	0
Rat_12_NODE_1174_length_2114_cov_3.776105	0	0	0	0	0	0	0	0	0	0	0	0	0	0	0	0	0	0	0	0	0	0	0	0	0	0	0	0	0	0	0	0	0	0	0	0	0	11	0	0	0	0	0	0	0	0	0	0	17
Rat_12_NODE_1178_length_2109_cov_4.148004	0	12	0	0	0	0	0	0	0	0	0	0	0	20	0	0	0	0	0	0	0	0	0	0	0	0	0	0	12	0	0	0	0	0	0	0	0	0	0	0	0	0	0	0	0	0	0	0	0
Rat_12_NODE_1185_length_2105_cov_5.350244	0	13	0	0	0	0	0	0	0	0	0	0	0	16	0	0	0	0	0	0	0	0	0	0	0	0	0	0	0	0	0	0	0	0	0	0	0	0	0	0	0	0	0	0	0	0	0	0	0
Rat_12_NODE_1192_length_2095_cov_5.416176	0	0	0	0	0	0	0	0	0	0	0	0	0	0	0	0	0	0	0	0	0	0	0	0	0	0	0	0	0	0	0	0	0	0	0	0	0	0	0	0	0	0	0	0	0	0	0	0	0
Rat_12_NODE_1205_length_2067_cov_4.250497	0	0	0	0	0	0	0	0	0	0	0	0	0	0	0	0	0	0	0	0	0	0	0	0	0	0	0	0	0	0	0	0	0	0	0	0	0	0	0	0	0	0	0	0	0	0	0	0	0
Rat_12_NODE_1213_length_2058_cov_5.261608	0	18	0	0	0	0	0	0	0	0	0	0	0	0	0	0	0	0	0	0	0	0	0	0	0	0	0	0	0	0	0	0	0	0	0	0	0	0	0	0	0	0	0	0	0	0	0	0	0
Rat_12_NODE_1215_length_2054_cov_3.730365	0	9	0	0	0	0	0	0	0	0	0	0	0	0	0	0	0	0	0	0	0	13	0	0	0	15	0	0	0	0	0	0	0	0	0	0	19	0	0	16	0	0	0	0	0	0	0	0	0
Rat_12_NODE_1216_length_2054_cov_3.219110	0	0	0	0	0	0	0	0	0	0	0	0	0	0	0	0	0	0	0	0	0	0	0	0	0	0	0	0	0	0	0	0	0	0	0	0	0	0	0	0	0	0	0	0	0	0	0	0	0
Rat_12_NODE_1218_length_2050_cov_5.211529	0	0	0	0	0	0	0	0	0	0	0	0	0	16	0	0	0	0	0	0	0	0	0	0	0	0	0	0	0	0	0	0	0	0	0	0	0	0	0	0	0	0	0	0	0	0	0	0	0
Rat_12_NODE_1221_length_2048_cov_4.000000	0	0	0	0	0	0	0	0	0	0	0	0	0	0	0	0	0	0	0	0	0	0	0	0	0	0	0	0	0	0	0	0	0	0	0	0	0	0	0	0	0	0	0	0	0	0	0	0	0
Rat_12_NODE_1226_length_2044_cov_6.031171	0	0	0	0	0	0	0	0	0	0	0	0	0	0	0	0	0	0	0	0	0	0	0	0	0	0	0	0	0	0	0	0	0	0	0	0	0	0	0	0	0	0	0	0	0	0	0	0	0
Rat_12_NODE_1228_length_2043_cov_5.985915	0	15	0	0	0	0	0	0	0	0	0	0	0	0	0	0	0	0	0	0	0	0	0	0	0	0	0	0	0	0	0	0	0	0	0	0	0	0	0	0	0	0	0	0	0	0	0	0	0
Rat_12_NODE_1230_length_2042_cov_29.378963	0	0	0	0	0	0	0	0	0	0	0	0	0	0	0	0	0	0	0	0	0	0	0	0	0	0	0	0	0	0	0	0	0	0	0	0	0	0	0	0	0	0	0	0	0	0	0	0	0
Rat_12_NODE_1239_length_2036_cov_5.170116	0	0	0	0	0	0	0	0	0	0	0	0	0	0	0	0	0	0	0	0	0	0	0	0	0	0	0	0	0	0	0	0	0	0	0	0	0	0	0	0	0	0	0	0	0	0	0	0	0
Rat_12_NODE_1241_length_2035_cov_3.621212	0	0	0	0	0	0	0	0	0	0	0	0	0	0	0	0	0	0	0	0	0	0	0	0	0	0	0	0	0	0	0	0	0	0	0	0	0	0	0	0	8	0	0	0	0	0	0	0	0
Rat_12_NODE_1247_length_2025_cov_4.061929	0	0	0	0	0	0	0	0	0	0	0	0	0	0	0	0	0	0	0	0	0	0	0	0	0	0	0	0	0	0	0	0	0	0	0	0	0	0	0	0	0	0	0	0	0	0	0	0	0
Rat_12_NODE_1248_length_2024_cov_6.453022	0	0	0	0	0	0	0	0	0	0	0	0	0	0	0	0	0	0	0	0	0	0	0	0	0	0	0	0	0	0	0	0	0	0	0	0	0	0	0	0	0	0	0	0	0	0	0	0	0
Rat_12_NODE_1252_length_2016_cov_3.930138	0	0	0	0	0	0	0	0	0	0	0	0	0	13	0	0	0	0	0	0	0	0	0	0	0	0	0	0	0	0	0	0	0	0	0	0	0	0	0	0	0	0	0	0	0	0	0	0	0
Rat_12_NODE_1255_length_2011_cov_4.527096	0	0	0	0	0	0	0	0	0	0	0	0	0	0	0	0	0	0	0	0	0	0	0	0	0	0	0	0	0	0	0	0	0	0	0	0	0	0	0	0	0	0	0	0	0	0	0	0	0
Rat_12_NODE_1264_length_2000_cov_4.138817	0	0	0	0	0	0	0	0	0	0	0	0	0	0	0	0	0	0	0	0	0	0	0	0	0	0	0	0	0	0	0	0	0	0	0	0	0	0	0	0	0	0	0	0	0	0	0	0	0
Rat_12_NODE_1265_length_2000_cov_3.359383	0	0	0	0	0	0	0	0	0	0	0	0	0	12	0	0	0	0	0	0	0	0	0	0	0	0	0	0	0	0	0	0	0	0	0	0	0	0	0	0	0	0	0	0	0	0	0	0	0
Rat_12_NODE_1269_length_1995_cov_4.878866	0	0	0	0	0	0	0	0	0	0	0	0	0	0	0	0	0	0	0	0	0	0	0	0	0	0	0	0	0	0	0	0	0	0	0	0	0	0	0	0	0	0	0	0	0	0	0	0	0
Rat_12_NODE_1272_length_1986_cov_5.357846	0	0	0	0	0	0	0	0	0	0	0	0	0	0	0	0	0	0	0	0	0	0	0	0	0	0	0	0	0	0	0	0	0	0	0	0	0	0	0	0	0	0	0	0	0	0	0	0	0
Rat_12_NODE_1275_length_1978_cov_4.120125	0	0	0	0	0	0	0	0	0	0	0	0	0	20	0	0	0	0	0	0	0	0	0	0	0	0	0	0	0	0	0	0	0	0	0	0	0	0	0	0	0	0	0	0	0	0	0	0	0
Rat_12_NODE_1276_length_1976_cov_3.641333	0	0	0	0	0	0	0	0	0	0	0	0	0	0	0	0	0	0	0	0	0	0	0	0	0	0	0	0	11	0	0	0	0	0	0	0	0	0	0	0	0	0	0	0	0	0	0	0	0
Rat_12_NODE_1283_length_1967_cov_2.804916	0	0	0	0	0	0	0	0	0	0	0	0	0	0	0	0	0	0	0	0	0	0	0	0	0	0	0	0	0	0	0	0	0	0	0	0	0	0	0	0	0	0	0	0	0	0	0	0	0
Rat_12_NODE_1290_length_1963_cov_3.881551	0	12	0	0	0	0	0	0	0	0	0	0	0	9	0	0	0	0	0	0	0	0	0	0	0	0	0	0	13	0	0	0	0	0	0	0	0	0	0	0	0	0	0	0	0	0	0	0	0
Rat_12_NODE_1298_length_1956_cov_3.283535	0	15	0	0	0	0	0	0	0	0	0	0	0	0	0	0	0	0	0	0	0	0	0	0	0	0	0	0	0	0	0	0	0	0	0	0	0	0	0	0	0	0	0	0	0	0	0	0	0
Rat_12_NODE_1307_length_1945_cov_4.424868	0	0	0	0	0	0	0	0	0	0	0	0	0	16	0	0	0	0	0	0	0	0	0	0	0	0	0	0	0	0	0	0	0	0	0	0	0	0	0	0	0	0	0	0	0	0	0	0	0
Rat_12_NODE_1308_length_1944_cov_5.928004	0	0	0	0	0	0	0	0	0	0	0	0	0	22	0	0	0	0	0	0	0	0	0	0	0	0	0	0	0	0	0	0	0	0	0	0	0	0	0	0	0	0	0	0	0	0	0	0	0
Rat_12_NODE_1313_length_1937_cov_4.886291	0	14	0	0	0	0	0	0	0	0	0	0	0	0	0	0	0	0	0	0	0	0	0	0	0	0	8	0	0	0	0	0	0	0	0	0	0	0	0	0	0	0	0	0	0	0	0	0	0
Rat_12_NODE_1332_length_1921_cov_3.885316	0	20	0	0	0	0	0	0	0	0	0	0	0	19	0	0	0	0	0	0	0	0	0	0	0	0	0	0	0	0	0	0	0	0	0	0	0	0	0	0	0	0	0	0	0	0	0	0	0
Rat_12_NODE_1333_length_1920_cov_4.071314	0	19	0	0	0	0	0	0	0	0	0	0	0	0	0	0	0	0	0	0	0	0	0	0	0	0	0	0	0	0	0	0	0	0	0	0	0	0	0	0	0	0	0	0	0	0	0	0	0
Rat_12_NODE_1335_length_1918_cov_2.981750	0	0	0	0	0	0	0	0	0	0	0	0	0	0	0	0	0	0	0	0	0	0	0	0	0	0	0	0	0	0	0	0	0	0	0	0	0	0	0	0	0	0	0	0	0	0	0	0	0
Rat_12_NODE_1337_length_1911_cov_2.829741	0	0	0	0	0	0	0	17	0	0	0	0	0	0	0	0	16	0	0	0	0	0	0	0	0	0	0	0	0	0	12	0	0	0	0	0	0	0	26	0	0	0	0	0	0	0	0	0	0
Rat_12_NODE_1339_length_1907_cov_3.895248	0	0	0	0	0	0	0	0	0	0	0	0	0	0	0	0	0	0	0	0	0	0	0	0	0	0	0	0	0	0	0	0	0	0	0	0	0	0	0	0	0	0	0	0	0	0	0	0	0
Rat_12_NODE_134_length_13802_cov_12.203826	0	0	44	0	0	0	119	0	0	0	0	0	0	0	0	44	0	0	0	0	0	0	0	0	0	0	0	0	0	0	0	62	0	0	0	0	0	0	0	0	0	0	0	0	0	62	0	0	0
Rat_12_NODE_1342_length_1904_cov_3.404002	0	0	0	0	0	0	0	0	0	0	0	0	0	0	0	0	0	0	0	0	0	0	0	0	0	0	0	0	0	0	0	0	0	0	0	0	0	0	0	0	0	0	0	0	0	0	0	0	0
Rat_12_NODE_1347_length_1898_cov_4.247423	0	13	0	0	0	0	0	0	0	0	0	0	0	17	0	0	0	0	0	0	0	0	0	0	0	0	0	0	0	0	0	0	0	0	0	0	0	0	0	0	0	0	0	0	0	0	0	0	0
Rat_12_NODE_1350_length_1895_cov_3.671196	0	0	0	0	0	0	0	0	0	0	0	0	0	10	0	0	0	0	0	0	0	0	0	0	0	0	0	0	0	0	0	0	0	0	0	0	0	0	0	0	0	0	0	0	0	0	0	0	0
Rat_12_NODE_1359_length_1881_cov_3.285323	0	0	0	0	0	0	0	0	0	0	0	0	0	0	0	0	0	0	0	45	0	0	0	0	0	0	0	0	0	0	0	0	0	0	0	0	0	0	0	0	0	0	0	0	0	0	0	0	0
Rat_12_NODE_1371_length_1867_cov_4.665563	0	0	0	0	0	0	0	0	0	0	0	0	0	0	0	0	0	0	0	0	0	0	0	0	0	0	0	0	0	0	0	0	0	0	0	0	0	0	0	0	0	0	0	0	0	0	0	0	0
Rat_12_NODE_1372_length_1867_cov_3.549117	0	16	0	0	0	0	0	0	0	0	0	0	0	0	0	0	0	0	0	0	0	0	0	0	0	0	0	0	0	0	0	0	0	0	0	0	0	0	0	0	0	0	0	0	0	0	0	0	0
Rat_12_NODE_1375_length_1866_cov_4.625621	0	19	0	0	0	0	0	0	0	0	0	0	0	10	0	0	0	0	0	0	0	0	0	0	0	0	0	0	0	0	0	0	0	0	0	0	0	0	0	0	0	0	0	0	0	0	0	0	0
Rat_12_NODE_1378_length_1864_cov_4.803759	0	0	0	0	0	0	0	0	0	0	0	0	0	0	0	0	0	0	0	0	0	0	0	0	0	0	0	0	0	0	0	0	0	0	0	0	0	0	0	0	0	0	0	0	0	0	0	0	0
Rat_12_NODE_138_length_13542_cov_5.418996	0	48	0	0	0	0	0	0	0	0	0	0	0	83	0	0	0	0	0	0	0	0	0	0	0	0	0	0	0	0	0	0	0	0	0	0	0	0	0	0	0	0	0	0	0	0	0	0	0
Rat_12_NODE_1385_length_1859_cov_5.265521	0	15	0	0	0	0	0	0	0	0	0	0	0	9	0	0	0	0	0	0	0	0	0	0	0	0	0	0	10	0	0	0	0	0	0	0	0	0	0	0	0	0	0	0	0	0	0	0	0
Rat_12_NODE_1390_length_1854_cov_3.375764	0	0	0	0	0	0	0	0	0	0	0	0	10	0	0	0	0	0	0	12	0	0	28	0	0	0	0	0	0	0	0	0	0	0	0	0	0	0	0	0	0	0	0	0	0	0	0	0	0
Rat_12_NODE_1393_length_1851_cov_5.155345	0	0	0	10	0	0	0	0	0	0	0	0	0	16	0	0	0	0	0	0	0	0	0	0	0	0	0	0	0	0	0	0	0	0	0	0	0	0	0	0	0	0	0	0	0	0	0	0	0
Rat_12_NODE_1394_length_1851_cov_4.066258	0	0	0	0	0	0	0	0	0	0	0	0	0	0	0	0	0	0	0	0	0	0	0	0	0	0	0	0	0	0	0	0	0	0	0	0	0	0	0	0	0	0	0	0	0	0	0	0	0
Rat_12_NODE_1395_length_1850_cov_2.891365	0	0	0	11	0	0	0	0	0	0	60	0	24	0	0	8	35	0	0	0	0	0	0	0	0	0	0	0	0	0	0	0	0	0	0	0	0	0	0	0	0	0	0	0	0	0	0	0	0
Rat_12_NODE_1397_length_1846_cov_3.561139	0	0	0	0	0	0	0	0	0	0	0	0	0	0	0	0	0	0	0	0	0	0	0	0	0	0	0	0	0	0	0	0	0	0	0	0	0	0	0	0	0	0	0	0	0	0	0	0	0
Rat_12_NODE_1401_length_1843_cov_4.116331	0	0	0	0	0	0	0	0	0	0	0	0	0	0	0	0	0	0	0	0	0	0	0	0	0	0	0	0	0	0	0	0	0	0	0	0	0	0	0	0	0	0	0	0	0	0	0	0	0
Rat_12_NODE_1402_length_1842_cov_4.151091	0	16	0	0	0	0	0	0	0	0	0	0	0	0	0	0	0	0	0	0	0	0	0	0	0	0	0	0	0	0	0	0	0	0	0	0	0	0	0	0	0	0	0	0	0	0	0	0	0
Rat_12_NODE_1407_length_1838_cov_2.095906	0	0	0	0	0	0	0	0	0	0	0	0	0	0	0	0	0	0	0	26	0	0	0	0	0	0	0	0	0	0	0	0	0	0	0	0	0	0	0	0	0	0	0	0	0	0	0	0	0
Rat_12_NODE_1415_length_1831_cov_3.954392	0	0	0	0	0	0	0	0	0	0	0	0	0	0	0	0	0	0	0	0	0	0	0	0	0	0	0	0	0	0	0	0	0	0	0	0	0	0	0	0	0	0	0	0	0	0	0	0	0
Rat_12_NODE_1429_length_1815_cov_12.363068	0	18	0	0	0	0	0	9	0	0	0	0	0	44	0	0	0	0	0	0	0	0	0	0	0	0	13	0	24	14	0	0	0	0	0	0	0	0	0	0	0	0	0	0	0	0	0	0	11
Rat_12_NODE_1431_length_1813_cov_4.915813	0	15	16	0	0	0	0	0	0	55	0	0	30	0	23	68	0	0	0	0	0	0	0	0	0	0	0	0	23	0	0	0	0	14	20	0	0	0	0	0	0	0	0	0	0	0	0	0	0
Rat_12_NODE_1433_length_1812_cov_3.874787	0	0	0	0	0	0	0	0	0	0	0	0	0	0	0	0	0	0	0	0	0	0	0	0	0	0	0	0	0	0	0	0	0	0	0	0	0	0	0	0	0	0	0	0	0	0	0	0	0
Rat_12_NODE_1435_length_1809_cov_3.545040	0	0	0	0	0	0	0	0	0	0	0	0	0	0	0	0	0	0	0	0	0	0	0	0	0	0	0	0	0	0	0	11	0	0	0	0	0	0	0	0	0	0	0	0	0	0	0	0	0
Rat_12_NODE_1439_length_1803_cov_3.053204	0	0	0	0	0	0	0	0	0	0	0	0	0	0	0	0	0	0	0	0	0	0	0	0	0	0	0	0	0	0	0	0	0	0	0	0	0	0	0	0	0	0	0	0	0	0	0	0	0
Rat_12_NODE_1443_length_1798_cov_2.084337	0	0	0	0	0	0	0	0	0	0	0	0	0	0	0	0	0	0	0	0	0	0	0	0	0	0	0	0	0	0	0	0	0	0	0	0	0	0	0	0	0	0	0	0	0	0	0	0	0
Rat_12_NODE_1445_length_1796_cov_3.148765	0	0	0	0	0	0	0	0	0	0	0	0	0	0	0	0	0	0	0	0	0	0	0	0	0	0	0	0	0	0	0	0	0	0	0	0	0	0	0	0	0	0	0	0	0	0	0	0	0
Rat_12_NODE_1450_length_1792_cov_2.846287	0	0	0	0	0	0	0	0	0	0	0	0	0	0	0	0	0	0	8	0	0	0	0	0	0	0	0	0	0	0	0	0	0	0	0	0	0	0	0	0	0	0	0	0	0	0	0	0	0
Rat_12_NODE_1474_length_1768_cov_4.894337	0	0	0	0	0	0	0	0	0	0	0	0	0	10	0	0	0	0	0	0	0	0	0	0	0	0	0	0	0	0	0	0	0	0	0	0	0	0	0	0	0	0	0	0	0	0	0	0	0
Rat_12_NODE_1483_length_1760_cov_4.051026	0	0	0	0	0	0	0	0	0	0	0	0	0	0	0	0	0	0	0	0	0	0	0	0	0	0	0	0	0	0	0	0	0	0	0	0	0	0	0	0	0	0	0	0	0	0	0	0	0
Rat_12_NODE_1489_length_1754_cov_4.170100	0	0	0	0	0	0	0	0	0	0	0	0	0	0	0	0	0	0	0	0	0	0	0	0	0	0	0	0	0	0	0	0	0	0	0	0	0	0	0	0	0	0	0	0	0	0	0	0	0
Rat_12_NODE_1494_length_1750_cov_5.845428	0	0	0	0	0	0	0	0	0	0	0	0	0	0	0	0	0	0	0	0	0	0	0	0	0	0	0	0	0	0	0	0	0	0	0	0	0	0	0	0	0	0	0	0	0	0	0	0	0
Rat_12_NODE_1495_length_1750_cov_3.130383	0	0	10	0	0	0	0	0	0	0	42	0	18	0	0	0	24	0	0	0	0	0	0	0	0	0	0	0	0	0	0	0	0	0	0	0	0	0	0	0	0	0	0	0	0	0	0	0	0
Rat_12_NODE_1497_length_1748_cov_3.170112	0	0	0	0	0	0	0	0	0	0	0	0	0	0	0	0	0	0	0	0	0	0	0	0	0	0	0	0	0	0	0	0	0	0	0	0	0	0	0	0	0	0	0	7	0	0	0	0	0
Rat_12_NODE_1500_length_1745_cov_4.135503	0	0	0	0	0	0	0	0	0	0	0	0	0	0	0	0	0	0	0	0	0	0	0	0	0	0	0	0	0	0	0	0	0	0	0	0	0	0	0	0	0	0	0	0	0	0	0	0	0
Rat_12_NODE_1502_length_1744_cov_4.926584	0	10	0	0	0	0	0	0	0	27	0	0	0	0	0	27	0	0	0	0	0	0	0	0	0	17	0	0	0	0	0	0	0	0	0	0	0	0	0	0	0	0	0	0	0	0	0	0	0
Rat_12_NODE_151_length_12516_cov_6.164995	0	75	0	0	0	0	0	0	0	0	0	0	0	82	0	0	0	0	0	0	0	0	0	0	0	0	0	0	58	0	0	0	0	0	0	0	0	0	0	0	0	0	0	0	0	0	0	0	0
Rat_12_NODE_1513_length_1736_cov_3.320642	0	0	0	0	0	0	0	0	0	0	0	0	0	0	0	0	0	0	0	0	0	0	0	0	0	0	0	0	0	0	0	0	0	0	0	0	0	0	0	0	0	0	0	0	0	0	0	0	0
Rat_12_NODE_1518_length_1732_cov_4.115683	0	0	0	0	0	0	0	0	0	0	0	0	0	11	0	0	0	0	0	0	0	0	0	0	0	0	0	0	0	0	0	0	0	0	0	0	0	0	0	0	0	0	0	0	0	0	0	0	0
Rat_12_NODE_1519_length_1731_cov_4.903341	0	0	0	0	0	0	0	0	0	0	0	0	0	0	0	0	0	0	0	0	0	0	0	0	0	0	0	0	0	0	0	0	0	0	0	0	0	0	0	0	0	0	0	0	0	0	0	0	0
Rat_12_NODE_1521_length_1726_cov_5.092160	0	15	0	0	0	0	0	0	0	59	0	0	0	0	0	51	0	11	0	0	0	0	0	0	0	23	0	0	0	0	0	0	0	13	0	0	0	0	0	0	8	0	0	0	0	0	0	0	0
Rat_12_NODE_1529_length_1722_cov_5.716857	0	0	0	0	0	0	0	0	0	0	0	0	0	0	0	0	0	0	0	0	0	0	0	0	0	0	0	0	0	0	0	0	0	0	0	0	0	0	0	0	0	0	0	0	0	0	0	0	0
Rat_12_NODE_1535_length_1714_cov_4.443038	0	0	0	0	0	0	0	0	0	0	0	0	0	9	0	0	0	0	0	0	0	0	0	0	0	0	0	0	0	0	0	0	0	0	0	0	0	0	0	0	0	0	0	0	0	0	0	0	0
Rat_12_NODE_154_length_12346_cov_5.715564	0	0	0	0	0	0	0	0	0	0	0	0	0	74	0	0	0	0	0	0	0	0	0	0	0	0	0	0	58	0	0	0	0	0	0	0	0	0	0	0	0	0	0	0	0	0	0	0	0
Rat_12_NODE_1544_length_1704_cov_3.196483	0	0	0	0	0	0	0	0	0	0	0	0	0	0	0	0	0	0	0	0	0	0	0	0	0	0	0	0	0	0	0	0	0	0	0	0	0	0	0	0	0	0	0	0	0	0	0	0	0
Rat_12_NODE_1545_length_1699_cov_3.783455	0	11	0	0	0	0	0	0	0	0	0	0	0	0	0	0	0	0	0	0	0	0	0	0	0	0	0	0	0	0	0	0	0	0	0	0	0	0	0	0	0	0	0	0	0	0	0	0	0
Rat_12_NODE_1556_length_1691_cov_2.071516	0	8	26	0	0	30	13	22	0	0	15	0	0	30	0	0	0	104	17	0	0	28	0	10	16	0	10	36	41	0	28	0	35	0	0	0	41	0	17	0	0	22	0	0	29	14	0	0	15
Rat_12_NODE_156_length_12330_cov_4.928228	0	75	0	0	0	0	0	0	0	0	0	0	0	78	0	0	0	0	0	0	0	0	0	0	0	0	0	0	46	0	0	0	0	0	0	0	0	0	0	0	0	0	0	0	0	0	0	0	0
Rat_12_NODE_1560_length_1689_cov_4.892289	0	0	0	11	0	0	0	0	0	0	0	0	0	9	0	0	0	0	0	0	0	0	0	0	0	0	0	0	0	0	0	0	0	0	0	0	0	0	0	11	0	0	0	0	0	0	0	0	10
Rat_12_NODE_1561_length_1689_cov_3.428397	0	0	0	0	0	0	0	0	0	0	0	0	0	0	0	0	0	0	0	0	0	0	0	0	0	0	0	0	0	0	0	0	0	0	0	0	0	0	0	0	0	0	0	0	0	0	0	0	0
Rat_12_NODE_1573_length_1676_cov_4.773597	0	0	0	0	0	0	0	0	0	0	0	0	0	12	0	0	0	0	0	0	0	0	0	0	0	0	0	0	0	0	0	0	0	0	0	0	0	0	0	0	0	0	0	0	0	0	0	0	0
Rat_12_NODE_1575_length_1675_cov_4.303704	0	10	0	0	0	0	0	0	0	0	0	0	0	8	0	0	0	0	0	0	0	0	0	0	0	0	0	0	10	0	0	0	0	0	0	0	0	0	0	0	0	0	0	0	0	0	0	0	0
Rat_12_NODE_1582_length_1673_cov_3.270087	0	0	0	0	0	0	0	0	0	0	0	0	0	0	0	0	0	0	0	0	0	0	0	0	0	0	0	0	0	0	0	0	0	0	0	0	0	0	0	0	0	0	0	9	0	0	0	0	0
Rat_12_NODE_1583_length_1672_cov_3.230056	0	0	0	0	0	0	0	0	0	0	0	0	0	0	0	0	0	0	0	0	0	0	0	0	0	0	0	0	0	0	0	0	0	0	0	0	0	0	0	0	0	0	0	0	0	0	0	0	0
Rat_12_NODE_1585_length_1668_cov_5.712957	0	0	0	0	0	0	0	0	0	0	0	0	0	0	0	0	0	0	0	0	0	0	0	0	0	0	0	0	6	0	0	0	0	0	0	0	0	0	0	0	0	0	0	0	0	0	0	0	0
Rat_12_NODE_1588_length_1667_cov_2.342432	0	15	0	0	0	0	0	0	0	0	0	0	0	0	0	0	0	0	0	0	17	0	0	0	0	15	0	0	0	0	0	21	0	0	0	0	0	0	0	0	0	0	0	0	0	22	0	0	15
Rat_12_NODE_1595_length_1660_cov_5.548910	0	0	0	0	0	0	0	0	0	0	0	0	0	15	0	0	0	0	0	0	0	0	0	0	0	0	0	0	0	0	0	0	0	0	0	0	0	0	0	0	0	0	0	0	0	0	0	0	0
Rat_12_NODE_1610_length_1651_cov_4.178571	0	0	0	0	0	0	0	0	0	0	0	0	0	9	0	0	0	0	0	0	0	0	0	0	0	0	0	0	0	0	0	0	0	0	0	0	0	0	0	0	0	0	0	0	0	0	0	0	0
Rat_12_NODE_1614_length_1649_cov_3.478043	0	0	0	0	0	0	0	0	0	0	0	0	0	8	0	0	0	0	0	0	0	0	0	0	0	0	0	0	0	0	0	0	0	0	0	0	0	0	0	0	0	0	0	0	0	0	0	0	0
Rat_12_NODE_1620_length_1642_cov_2.513548	0	0	0	0	0	0	0	0	0	0	0	0	0	0	0	0	0	0	0	0	0	0	0	0	0	0	0	0	0	0	0	0	0	0	0	0	0	0	0	0	0	0	0	0	0	0	0	0	0
Rat_12_NODE_163_length_11909_cov_5.647967	0	95	0	115	0	0	46	0	0	0	0	65	0	62	47	43	0	0	0	0	0	0	0	44	0	0	0	0	172	0	0	123	0	0	0	0	0	62	0	99	0	0	0	0	0	0	45	0	130
Rat_12_NODE_1631_length_1634_cov_3.680177	0	38	0	0	0	0	0	0	0	0	0	0	0	11	0	0	0	0	0	0	0	0	0	0	0	0	0	0	0	0	0	0	0	0	0	0	0	0	0	0	0	0	0	0	0	0	0	0	0
Rat_12_NODE_1633_length_1631_cov_3.170685	0	0	0	0	0	0	0	0	0	0	0	0	0	0	0	0	0	0	0	0	0	0	0	0	0	0	0	0	0	0	0	10	0	0	0	0	0	0	0	0	0	0	0	0	0	0	0	0	0
Rat_12_NODE_1636_length_1626_cov_3.090388	0	0	0	0	0	0	0	0	0	0	0	0	0	0	0	0	0	0	0	0	0	0	0	0	0	0	0	0	0	0	0	0	0	0	0	0	0	0	0	0	0	0	0	0	0	0	0	0	0
Rat_12_NODE_1640_length_1619_cov_3.321611	0	0	0	0	0	0	0	0	0	0	0	0	0	0	0	0	0	0	0	0	0	0	0	0	0	0	0	0	0	0	0	0	0	0	0	0	0	0	0	0	0	0	0	0	0	0	0	0	0
Rat_12_NODE_1641_length_1619_cov_3.132353	0	0	0	0	0	0	0	0	0	0	0	0	0	0	0	0	0	0	0	0	0	0	0	0	0	0	0	0	0	0	0	0	0	0	0	0	0	0	0	0	0	0	0	0	0	0	0	0	0
Rat_12_NODE_1654_length_1609_cov_4.925354	0	0	0	0	0	0	0	0	0	0	0	0	0	10	0	0	0	0	0	0	0	0	0	0	0	0	0	0	0	0	0	0	0	0	0	0	0	0	0	0	0	0	0	0	0	0	0	0	0
Rat_12_NODE_1670_length_1590_cov_2.979153	0	0	0	0	0	0	0	0	0	0	0	0	0	0	0	0	0	0	0	0	0	0	0	0	0	0	0	0	0	0	0	0	0	0	0	0	0	0	0	0	0	0	0	0	0	0	0	0	0
Rat_12_NODE_1671_length_1589_cov_4.054759	0	0	0	0	0	0	0	0	0	0	0	0	0	0	0	0	0	0	0	0	0	0	0	0	0	0	0	0	0	0	0	0	0	0	0	0	0	0	0	0	0	0	0	0	0	0	0	0	0
Rat_12_NODE_1676_length_1587_cov_4.005875	0	0	0	0	0	0	0	0	0	0	0	0	0	13	0	0	0	0	0	0	0	0	0	0	0	0	0	0	10	0	0	0	0	0	0	0	0	0	0	0	0	0	0	0	0	0	0	0	0
Rat_12_NODE_168_length_11446_cov_6.676587	0	0	0	0	0	0	0	0	0	0	0	0	0	94	0	0	0	0	0	0	0	0	0	0	0	0	0	0	48	0	0	0	0	0	0	0	0	0	0	0	0	0	0	0	0	0	0	0	0
Rat_12_NODE_1686_length_1577_cov_7.174113	0	16	0	0	0	0	0	0	0	0	0	6	0	7	0	0	0	0	0	0	0	0	0	0	0	0	0	0	0	0	0	0	0	0	0	0	0	0	0	0	0	0	0	0	0	0	0	0	0
Rat_12_NODE_1687_length_1577_cov_4.632720	0	0	0	0	0	0	0	0	0	0	0	0	0	14	0	0	0	0	0	0	0	0	0	0	0	0	0	0	0	0	0	0	0	0	0	0	0	0	0	0	0	0	0	0	0	0	0	0	0
Rat_12_NODE_1693_length_1572_cov_3.642057	0	0	0	0	0	0	0	0	0	0	0	0	0	0	0	0	0	0	0	0	0	0	0	0	0	0	0	0	0	0	0	0	0	0	0	0	0	0	0	0	0	0	0	0	0	0	0	0	0
Rat_12_NODE_1698_length_1566_cov_5.149570	0	14	0	0	0	0	0	0	0	0	0	0	0	0	0	0	0	0	0	0	0	0	0	0	0	0	0	0	14	0	0	0	0	0	0	0	0	0	0	0	0	0	0	0	0	0	0	0	0
Rat_12_NODE_1701_length_1564_cov_3.960239	0	0	0	0	0	0	0	0	0	0	0	0	0	0	0	0	0	0	0	0	0	0	0	0	0	0	0	0	0	0	0	0	0	0	0	0	0	0	0	0	0	0	0	0	0	0	0	0	0
Rat_12_NODE_1702_length_1564_cov_3.798542	0	0	0	35	0	0	0	0	0	0	0	0	0	0	0	17	0	0	0	0	0	0	0	0	0	0	0	0	25	0	0	27	0	0	0	0	0	0	0	18	0	0	0	0	0	0	0	0	11
Rat_12_NODE_1718_length_1548_cov_5.649699	0	0	0	0	0	0	0	0	0	0	0	0	0	0	0	0	0	0	0	0	0	0	0	0	0	0	0	0	0	0	0	0	0	0	0	0	0	0	0	0	0	0	0	0	0	0	0	0	0
Rat_12_NODE_1721_length_1547_cov_3.483914	0	0	0	0	0	0	0	0	0	0	0	0	0	16	0	0	0	0	0	0	0	0	0	0	0	0	0	0	0	0	0	0	0	0	0	0	0	0	0	0	0	0	0	0	0	0	0	0	0
Rat_12_NODE_1735_length_1539_cov_2.930593	0	0	0	0	0	0	0	0	0	0	0	0	0	0	0	0	0	0	0	0	0	0	0	0	0	0	0	0	0	0	0	0	0	0	0	0	0	0	0	0	0	0	0	0	0	0	0	0	0
Rat_12_NODE_1741_length_1536_cov_3.048616	0	0	0	0	0	0	0	0	0	0	0	0	0	0	0	0	0	0	0	0	0	0	0	0	0	0	0	0	0	0	0	0	0	0	0	0	0	0	0	0	0	0	0	0	0	0	0	0	0
Rat_12_NODE_1747_length_1528_cov_2.499661	0	0	0	0	0	0	0	0	0	0	0	0	0	0	0	0	0	0	0	0	0	0	0	0	0	0	0	0	0	0	0	0	0	0	0	0	0	0	0	0	0	0	0	0	0	0	0	0	0
Rat_12_NODE_1752_length_1523_cov_5.045640	0	0	0	0	0	0	0	0	0	0	0	0	0	11	0	0	0	0	0	0	0	0	0	0	0	0	0	0	12	0	0	0	0	0	0	0	0	0	0	0	0	0	0	0	0	0	0	0	8
Rat_12_NODE_1758_length_1517_cov_4.720930	0	0	0	0	0	0	0	0	0	0	0	0	0	22	0	0	0	0	0	0	0	0	0	0	0	0	0	0	0	0	0	0	0	0	0	0	0	0	0	0	0	0	0	0	0	0	0	0	0
Rat_12_NODE_1760_length_1516_cov_3.965092	0	0	0	0	0	0	0	0	0	0	0	0	0	9	0	0	0	0	0	0	0	0	0	0	0	0	0	0	0	0	0	0	0	0	0	0	0	0	0	0	0	0	0	0	0	0	0	0	0
Rat_12_NODE_1789_length_1497_cov_2.339806	0	0	0	0	0	0	0	0	0	0	0	0	0	0	0	0	0	0	0	0	0	0	0	0	0	0	8	0	0	0	0	0	0	0	0	0	0	0	0	0	0	0	0	18	0	0	0	0	0
Rat_12_NODE_1799_length_1488_cov_2.995813	0	0	0	0	0	0	0	0	0	0	0	0	8	9	0	0	12	0	0	0	0	0	0	0	0	0	0	0	0	0	0	0	0	0	0	0	0	0	0	0	0	0	0	20	0	0	0	0	0
Rat_12_NODE_180_length_10497_cov_6.220552	0	106	0	0	0	0	0	0	0	0	0	42	0	81	0	0	0	0	0	0	0	0	0	0	0	0	0	0	46	0	0	0	0	0	0	0	0	0	0	0	0	0	0	0	0	0	0	0	0
Rat_12_NODE_1802_length_1486_cov_4.155136	0	0	0	0	0	0	0	0	0	0	0	0	0	11	0	0	0	0	0	0	0	0	0	0	0	0	0	0	0	0	0	0	0	0	0	0	0	0	0	0	0	0	0	0	0	0	0	0	0
Rat_12_NODE_1805_length_1485_cov_4.089510	0	0	0	0	0	0	0	0	0	0	0	0	0	0	0	0	0	0	0	0	0	0	0	0	0	0	0	0	9	0	0	0	0	0	0	0	0	0	0	0	0	0	0	0	0	0	0	0	0
Rat_12_NODE_1810_length_1482_cov_4.313945	0	0	0	0	0	0	0	0	0	0	0	0	0	9	0	0	0	0	0	0	0	0	0	0	0	0	0	0	0	0	0	0	0	0	0	0	0	0	0	0	0	0	0	0	0	0	0	0	0
Rat_12_NODE_1812_length_1482_cov_3.053259	0	0	0	0	0	0	0	0	0	0	0	0	0	15	0	0	0	0	0	0	0	0	0	0	0	0	0	0	7	0	0	0	0	0	0	0	0	0	0	0	0	0	0	0	0	0	0	0	0
Rat_12_NODE_1818_length_1479_cov_11.785815	7	0	0	17	0	10	44	16	18	0	0	0	58	11	15	12	12	0	0	0	0	8	0	11	16	23	14	0	16	14	10	16	8	13	17	0	18	0	0	13	0	14	45	0	0	0	0	0	31
Rat_12_NODE_1823_length_1477_cov_4.784810	0	0	0	0	0	0	0	0	0	0	0	0	0	0	0	0	0	0	0	0	0	0	0	0	0	0	0	0	0	0	0	0	0	0	0	0	0	0	0	0	0	0	0	0	0	0	0	0	0
Rat_12_NODE_1825_length_1474_cov_3.317125	0	0	0	0	0	0	0	0	0	0	0	0	0	0	0	0	0	0	0	0	0	0	0	0	0	0	0	0	0	0	0	0	0	0	0	0	0	0	0	0	0	0	0	0	0	0	0	0	0
Rat_12_NODE_1827_length_1473_cov_4.952045	0	0	0	0	0	0	0	0	0	0	0	0	0	13	0	0	0	0	0	0	0	0	0	0	0	0	0	0	0	0	0	0	0	0	0	0	0	0	0	0	0	0	0	0	0	0	0	0	0
Rat_12_NODE_183_length_10441_cov_5.508184	0	0	0	0	0	0	0	0	0	0	0	0	0	50	0	0	0	0	0	0	0	0	0	0	0	0	0	0	39	0	0	0	0	0	0	0	0	0	0	0	0	0	0	0	0	0	0	0	0
Rat_12_NODE_1835_length_1469_cov_6.064356	0	0	0	0	0	0	0	0	0	0	0	0	0	16	0	0	0	0	0	0	0	0	0	0	0	0	0	0	0	0	0	0	0	0	0	0	0	0	0	0	0	0	0	0	0	0	0	0	0
Rat_12_NODE_1842_length_1467_cov_4.504958	0	0	0	0	0	0	0	0	0	0	0	0	0	0	0	0	0	0	0	0	0	0	0	0	0	0	0	0	0	0	0	0	0	0	0	0	0	0	0	0	0	0	0	0	0	0	0	0	0
Rat_12_NODE_1843_length_1466_cov_13.153792	0	0	0	0	0	0	0	0	0	0	0	0	0	0	10	0	0	0	0	9	0	0	0	0	0	0	0	0	0	0	0	0	0	0	0	0	0	0	0	21	0	0	0	0	0	0	0	0	0
Rat_12_NODE_1851_length_1462_cov_3.667377	0	0	0	0	0	0	0	0	0	0	0	0	0	0	0	0	0	0	0	0	0	0	0	0	0	0	0	0	0	0	0	0	0	9	0	0	0	0	0	0	0	0	0	0	0	0	0	0	0
Rat_12_NODE_1855_length_1461_cov_4.025605	0	0	0	0	0	0	0	0	0	0	0	0	0	0	0	0	0	0	0	0	0	0	0	0	0	0	0	0	0	0	0	0	0	0	0	0	0	0	0	0	0	0	0	0	0	0	0	0	0
Rat_12_NODE_1872_length_1451_cov_5.087393	0	0	0	0	0	0	0	0	0	0	0	0	0	14	0	0	0	0	0	0	0	0	0	0	0	0	0	0	0	0	0	0	0	0	0	0	0	0	0	0	0	0	0	0	0	0	0	0	0
Rat_12_NODE_1879_length_1446_cov_5.920201	0	0	0	23	0	0	0	0	11	0	0	0	0	16	0	40	0	0	0	0	0	0	0	0	0	0	0	0	0	0	0	0	0	0	0	6	0	0	0	0	0	0	0	0	0	0	0	0	0
Rat_12_NODE_188_length_10280_cov_5.405966	0	0	0	0	0	0	0	0	0	0	0	0	0	74	0	0	0	0	0	0	0	0	0	0	0	0	0	0	0	0	0	0	0	0	0	0	0	0	0	0	0	0	0	0	0	0	0	0	0
Rat_12_NODE_1884_length_1444_cov_6.354932	0	0	0	0	0	0	0	0	0	0	0	0	0	12	0	0	0	0	0	0	0	0	0	0	0	0	0	0	0	0	0	0	0	0	0	0	0	0	0	0	0	0	0	0	0	0	0	0	0
Rat_12_NODE_1886_length_1444_cov_4.205184	0	12	0	0	0	0	0	0	0	8	0	0	0	12	0	0	0	0	0	0	0	0	0	0	0	0	0	0	0	0	0	0	0	0	0	0	0	0	0	0	0	0	0	0	0	0	0	0	0
Rat_12_NODE_1891_length_1440_cov_2.129964	0	0	26	0	0	16	0	0	0	0	0	0	0	34	0	0	0	47	0	0	0	18	0	0	22	0	0	18	17	7	27	0	26	0	6	0	44	0	14	16	0	24	0	0	21	11	0	0	18
Rat_12_NODE_19_length_41386_cov_19.639665	0	0	197	131	0	0	356	0	0	0	0	0	0	0	0	115	0	105	0	0	0	0	0	59	0	0	0	0	104	0	0	162	0	0	0	0	68	0	0	0	0	0	0	0	0	108	0	0	0
Rat_12_NODE_1908_length_1433_cov_5.144412	0	0	0	0	0	0	0	0	0	0	0	0	0	0	0	0	0	0	0	0	0	0	0	0	0	0	0	0	9	0	0	0	0	0	0	0	0	0	0	0	0	0	0	0	0	0	0	0	0
Rat_12_NODE_1917_length_1429_cov_4.082242	0	6	6	0	0	0	0	0	0	19	0	7	0	0	0	24	0	0	0	0	0	0	0	0	0	9	0	0	0	0	0	0	0	0	0	0	0	0	0	0	0	0	0	0	0	0	0	0	0
Rat_12_NODE_192_length_9998_cov_30.489188	47	75	43	64	62	43	656	60	72	171	46	0	284	74	66	81	57	46	0	78	90	120	56	76	73	132	58	51	105	69	73	125	45	38	104	55	102	57	0	126	46	74	221	0	0	45	33	0	143
Rat_12_NODE_1927_length_1423_cov_2.620614	0	0	0	0	0	0	0	0	0	0	0	0	0	0	0	0	0	0	0	0	0	0	0	0	0	0	0	0	0	0	0	0	0	0	0	0	0	0	0	0	0	0	0	0	0	0	0	0	0
Rat_12_NODE_1929_length_1422_cov_2.825896	0	0	0	0	0	0	0	0	0	0	0	0	0	0	0	0	0	0	0	0	0	0	0	0	0	0	0	0	0	0	0	0	0	0	0	0	0	0	0	0	0	0	0	0	0	0	0	0	0
Rat_12_NODE_1930_length_1421_cov_5.327233	0	7	0	0	0	0	0	0	0	0	0	0	0	0	0	0	0	0	0	0	0	0	0	0	0	0	0	0	0	0	0	0	0	0	0	0	0	0	0	0	0	0	0	0	0	0	0	0	0
Rat_12_NODE_1933_length_1420_cov_2.630769	0	0	0	0	0	0	0	0	0	0	0	0	0	0	0	0	0	0	0	0	0	0	0	0	0	0	0	0	0	0	0	0	0	0	0	0	0	0	0	0	0	0	0	0	0	0	0	0	0
Rat_12_NODE_1941_length_1417_cov_1.941997	0	0	0	0	0	0	0	0	0	0	0	0	0	0	0	0	0	0	0	0	0	0	0	0	0	0	0	0	0	0	0	0	0	0	0	0	0	0	0	0	0	0	0	0	0	0	0	0	0
Rat_12_NODE_1950_length_1410_cov_3.414760	0	0	0	0	0	0	0	0	0	0	0	0	0	0	0	0	0	0	0	0	0	0	0	0	0	0	0	0	0	0	0	0	0	0	0	0	0	0	0	0	0	0	0	0	0	0	0	0	0
Rat_12_NODE_197_length_9801_cov_5.008927	0	44	0	0	0	0	0	0	0	0	0	0	0	48	0	0	0	0	0	0	0	0	0	0	0	0	0	0	0	0	0	0	0	0	0	0	0	0	0	0	0	0	0	0	0	0	0	0	0
Rat_12_NODE_1970_length_1396_cov_4.523490	0	0	0	0	0	0	0	0	0	0	0	0	0	0	0	0	0	0	0	0	0	0	0	0	0	0	0	0	0	0	0	0	0	0	0	0	0	0	0	0	0	0	0	0	0	0	0	0	0
Rat_12_NODE_1971_length_1395_cov_4.844030	0	0	0	0	0	0	0	0	0	0	0	0	0	0	0	0	0	0	0	0	0	0	0	0	0	0	0	0	0	0	0	0	0	0	0	0	0	0	0	0	0	0	0	0	0	0	0	0	0
Rat_12_NODE_1978_length_1391_cov_5.018713	0	0	0	18	0	0	0	0	0	0	0	0	0	0	0	17	0	0	0	0	0	0	0	0	0	0	0	0	26	0	0	25	0	0	0	0	0	0	0	0	0	0	0	0	0	0	0	0	0
Rat_12_NODE_1981_length_1389_cov_5.359820	0	0	0	0	0	0	0	0	0	0	0	0	0	0	0	0	0	0	0	0	0	0	0	0	0	0	0	0	0	0	0	0	0	0	0	0	0	0	0	0	0	0	0	0	0	0	0	0	0
Rat_12_NODE_1995_length_1379_cov_2.216012	0	0	0	0	0	0	0	0	0	0	0	0	0	0	0	0	0	0	0	0	0	0	0	0	0	0	0	0	0	0	0	0	0	0	0	0	0	0	0	0	0	0	0	0	0	0	0	0	0
Rat_12_NODE_1999_length_1378_cov_2.847317	0	0	0	0	0	0	0	0	0	12	0	0	0	0	0	0	0	0	0	0	0	0	0	0	0	0	0	0	0	0	0	0	0	0	0	0	0	0	0	0	0	0	0	0	0	0	0	0	0
Rat_12_NODE_2004_length_1377_cov_2.020424	0	0	0	0	0	0	0	0	0	0	0	0	0	0	0	0	0	0	0	19	0	0	0	0	0	0	0	0	0	0	0	0	0	0	0	0	0	0	0	0	0	0	0	0	0	0	0	0	0
Rat_12_NODE_2005_length_1376_cov_10.142316	0	0	0	0	0	0	0	0	0	0	0	0	0	0	0	0	0	0	0	0	0	0	0	0	0	0	0	0	0	0	0	0	0	0	0	0	0	0	0	0	0	0	0	0	0	0	0	0	0
Rat_12_NODE_2010_length_1375_cov_3.279545	0	0	0	0	0	0	0	0	0	0	0	0	0	0	0	0	0	0	0	0	0	0	0	0	0	0	0	0	0	0	0	0	0	0	0	0	0	0	0	0	0	0	0	0	0	0	0	0	0
Rat_12_NODE_202_length_9601_cov_6.618898	0	0	0	0	0	0	0	0	0	0	0	0	0	60	0	0	0	0	0	0	0	0	0	0	0	0	0	0	34	0	0	0	0	0	0	0	0	0	0	0	0	0	0	0	0	0	0	0	0
Rat_12_NODE_2020_length_1369_cov_3.743531	0	0	0	0	0	0	0	0	0	0	0	0	0	0	0	0	0	0	0	0	0	0	0	0	0	0	0	0	0	0	0	0	0	0	0	0	0	0	0	0	0	0	0	0	0	0	0	0	0
Rat_12_NODE_2022_length_1368_cov_4.811881	0	0	0	0	0	0	0	0	0	0	0	0	0	0	0	0	0	0	0	0	0	0	0	0	0	0	0	0	0	0	0	0	0	0	0	0	0	0	0	0	0	0	0	0	0	0	0	0	0
Rat_12_NODE_2031_length_1364_cov_4.838808	0	11	0	0	0	0	0	0	0	0	0	0	0	0	0	0	0	0	0	0	0	0	0	0	0	0	0	0	0	0	0	0	0	0	0	0	0	0	0	0	0	0	0	0	0	0	0	0	0
Rat_12_NODE_2043_length_1357_cov_5.328725	0	0	0	0	0	0	0	0	0	0	0	0	0	10	0	0	0	0	0	0	0	0	0	0	0	0	0	0	0	0	0	0	0	0	0	0	0	0	0	0	0	0	0	0	0	0	0	0	0
Rat_12_NODE_2047_length_1355_cov_6.376154	0	0	0	0	0	0	0	0	0	0	0	0	0	0	0	0	0	0	0	0	0	0	0	0	0	0	0	0	0	0	0	0	0	0	0	0	0	0	0	0	0	0	0	0	0	0	0	0	0
Rat_12_NODE_2048_length_1355_cov_5.216923	0	0	0	0	0	0	0	0	0	0	0	0	0	0	0	0	0	0	0	0	0	0	0	0	0	0	0	0	8	0	0	0	0	0	0	0	0	0	0	0	0	0	0	0	0	0	0	0	0
Rat_12_NODE_2056_length_1352_cov_5.113338	0	0	0	0	0	0	0	0	0	0	0	0	0	0	0	0	0	0	0	0	0	0	0	0	0	0	0	0	0	0	0	0	0	0	0	0	0	0	0	0	0	0	0	0	0	0	0	0	0
Rat_12_NODE_2065_length_1347_cov_6.899381	0	8	0	0	0	0	0	0	0	0	0	0	0	13	0	0	0	0	0	0	0	0	0	0	0	0	0	0	10	0	0	0	0	0	0	0	0	0	0	0	0	0	0	0	0	0	0	0	0
Rat_12_NODE_2070_length_1345_cov_5.101550	0	0	0	0	0	0	0	0	0	18	0	0	0	0	0	29	0	0	0	0	0	0	0	0	0	11	0	0	0	0	0	0	0	0	0	0	0	0	0	0	0	0	0	0	0	0	0	0	0
Rat_12_NODE_2094_length_1336_cov_2.890710	0	0	0	0	10	0	0	0	0	0	0	0	0	0	0	0	0	0	0	0	0	0	0	0	0	0	0	0	0	0	0	0	0	0	0	0	0	0	0	0	0	0	0	0	0	0	0	0	0
Rat_12_NODE_2112_length_1327_cov_3.832547	0	0	0	0	0	0	0	0	0	0	0	0	0	0	0	0	0	0	0	0	0	0	0	0	0	0	0	0	0	0	0	0	0	0	0	0	0	0	0	0	0	0	0	0	0	0	0	0	0
Rat_12_NODE_2117_length_1324_cov_1.981875	0	0	0	0	0	0	0	0	0	0	0	0	0	0	0	0	0	0	0	0	0	0	0	0	0	0	0	0	0	0	0	0	0	0	0	0	0	0	0	0	0	0	0	0	0	0	0	0	0
Rat_12_NODE_2119_length_1323_cov_2.415615	0	0	0	0	0	0	0	0	0	0	0	0	0	0	0	0	0	0	0	0	0	9	0	0	0	0	0	0	0	0	0	0	0	0	0	0	0	0	0	0	0	0	0	0	0	0	0	0	0
Rat_12_NODE_2123_length_1321_cov_5.138231	0	0	0	0	0	0	0	0	0	0	0	0	0	0	0	0	0	0	0	0	0	0	0	0	0	0	0	0	0	0	0	0	0	0	0	0	0	0	0	0	0	0	0	0	0	0	0	0	0
Rat_12_NODE_2125_length_1320_cov_2.105138	0	0	0	0	0	0	0	0	0	0	0	0	0	0	0	0	0	0	0	0	0	0	0	0	0	0	0	0	0	0	0	0	0	0	0	0	0	0	0	0	0	0	0	0	0	0	0	0	6
Rat_12_NODE_2127_length_1319_cov_2.805380	0	0	0	0	0	0	0	0	0	0	0	0	0	0	0	0	0	0	0	0	0	0	0	0	0	0	0	0	0	0	0	0	0	0	0	0	0	0	0	0	0	0	0	0	0	0	0	0	0
Rat_12_NODE_2133_length_1316_cov_3.270420	0	0	0	0	0	0	0	0	0	0	0	0	0	0	0	0	7	0	0	0	0	0	0	0	0	0	0	0	16	0	0	0	0	0	0	13	0	0	0	0	0	0	0	0	0	11	0	0	16
Rat_12_NODE_2142_length_1313_cov_5.369634	0	0	0	0	0	0	0	0	0	0	0	0	0	0	0	0	0	0	0	0	0	0	0	0	0	0	0	0	6	0	0	0	0	0	0	0	0	0	0	0	0	0	0	0	0	0	0	0	5
Rat_12_NODE_2145_length_1311_cov_4.492834	0	0	0	0	0	0	0	0	0	0	0	0	0	0	0	0	0	0	0	0	0	0	0	0	0	0	0	0	0	0	0	0	0	0	0	0	0	0	0	0	0	0	0	0	0	0	0	0	0
Rat_12_NODE_2158_length_1301_cov_4.738363	0	0	0	0	0	0	0	0	0	0	0	0	0	0	0	0	0	0	0	0	0	0	0	0	0	0	0	0	6	0	0	0	0	0	0	0	0	0	0	0	0	0	0	0	0	0	0	0	0
Rat_12_NODE_2170_length_1297_cov_3.527375	0	0	0	0	0	0	0	0	0	0	0	0	0	0	0	0	0	0	0	0	0	0	0	0	0	0	0	0	0	0	0	0	0	0	0	0	0	0	0	0	0	0	0	0	0	0	0	0	0
Rat_12_NODE_218_length_9102_cov_5.907594	0	0	0	0	0	0	0	0	0	0	0	0	0	66	0	0	0	0	0	0	0	0	0	0	0	0	0	0	24	0	0	0	0	0	0	0	0	0	0	0	0	0	0	0	0	0	0	0	0
Rat_12_NODE_2190_length_1290_cov_3.597571	0	0	0	0	0	0	0	0	0	0	0	0	0	0	0	0	0	0	0	0	0	0	0	0	0	0	0	0	0	0	0	0	0	0	0	0	0	0	0	0	0	0	0	0	0	0	0	0	0
Rat_12_NODE_2196_length_1287_cov_3.966721	0	0	0	0	0	0	0	0	0	0	0	0	0	0	0	0	0	0	0	0	0	0	0	0	0	0	0	0	0	0	0	0	0	0	0	0	0	0	0	0	0	0	0	0	0	0	0	0	0
Rat_12_NODE_2204_length_1281_cov_1.792007	0	0	0	0	0	0	0	0	0	0	0	0	0	0	0	0	0	0	0	0	0	0	0	0	0	0	0	0	0	0	0	0	0	0	0	0	0	0	0	0	0	0	0	0	0	0	0	0	0
Rat_12_NODE_2214_length_1274_cov_3.963084	0	8	0	0	0	0	0	0	0	0	0	0	0	0	0	0	0	0	0	0	0	0	0	0	0	0	0	0	0	0	0	0	0	0	0	0	0	0	0	0	0	0	0	0	0	0	0	0	0
Rat_12_NODE_2226_length_1271_cov_3.979441	0	0	0	0	0	0	0	0	0	0	0	0	0	0	0	0	0	0	0	0	0	0	0	0	0	0	0	0	0	0	0	0	0	0	0	0	0	0	0	0	0	0	0	0	0	0	0	0	0
Rat_12_NODE_2227_length_1271_cov_3.004112	0	0	0	0	0	0	0	0	0	0	0	0	0	0	0	0	0	0	0	0	0	0	0	0	0	0	0	0	0	0	0	0	0	0	0	0	0	0	0	0	0	0	0	0	0	0	0	0	0
Rat_12_NODE_223_length_8888_cov_5.450583	0	70	0	0	0	0	0	0	0	0	0	0	0	46	0	0	0	0	0	0	0	0	0	0	0	0	0	0	0	0	0	0	0	0	0	0	0	0	0	0	0	0	0	0	0	0	0	0	0
Rat_12_NODE_2233_length_1270_cov_1.868313	0	0	0	0	0	0	0	0	0	0	0	0	0	0	0	0	0	0	0	0	0	0	0	0	0	0	0	0	0	0	0	0	0	0	0	0	0	0	0	0	0	0	0	0	0	0	0	0	0
Rat_12_NODE_224_length_8888_cov_5.288011	0	47	0	0	0	0	0	0	0	0	0	0	0	43	0	0	0	0	0	0	0	0	0	0	0	0	0	0	39	0	0	0	0	0	0	0	0	0	0	0	0	0	0	0	0	0	0	0	0
Rat_12_NODE_2248_length_1262_cov_4.697597	0	0	0	0	0	0	0	0	8	0	0	0	0	0	0	0	0	0	0	0	0	0	0	0	0	0	0	0	0	0	0	0	0	0	0	0	0	0	0	0	0	0	0	0	0	0	0	0	0
Rat_12_NODE_2260_length_1257_cov_3.918469	0	0	0	0	0	0	0	0	0	0	0	0	0	0	0	0	0	0	0	0	0	0	0	0	0	0	0	0	0	0	0	0	0	0	0	0	0	0	0	0	0	0	0	0	0	0	0	0	0
Rat_12_NODE_2261_length_1257_cov_3.247088	0	0	16	5	13	35	20	0	0	0	0	0	0	16	0	12	0	92	15	0	0	26	0	12	17	0	0	28	57	11	21	0	17	0	12	0	45	0	11	0	0	34	0	0	14	0	0	0	14
Rat_12_NODE_2266_length_1254_cov_3.612177	0	0	0	0	0	0	0	0	0	0	0	0	0	0	0	0	0	0	0	0	0	0	0	0	0	0	0	0	0	0	0	0	0	0	0	0	0	0	0	0	0	0	0	0	0	0	0	0	0
Rat_12_NODE_2267_length_1254_cov_2.314429	0	0	0	0	0	0	0	0	0	0	0	0	0	0	0	0	0	0	0	0	0	0	0	0	0	0	0	0	0	0	0	0	0	0	0	0	0	0	0	0	0	0	0	0	0	0	0	0	0
Rat_12_NODE_227_length_8831_cov_5.782133	0	46	0	0	0	0	0	41	55	0	0	43	0	72	0	0	0	0	0	0	0	0	0	0	0	0	0	0	29	0	34	0	0	0	0	0	0	0	0	0	0	0	0	0	0	0	0	0	0
Rat_12_NODE_2272_length_1252_cov_5.791980	0	0	0	0	0	0	0	0	0	0	0	0	0	0	0	0	0	0	0	0	0	0	0	0	0	0	0	0	0	0	0	0	0	0	0	0	0	0	0	0	0	0	0	0	0	0	0	0	0
Rat_12_NODE_2293_length_1244_cov_5.013457	0	0	0	0	0	0	0	0	0	0	0	0	0	15	0	0	0	0	0	0	0	0	0	0	0	0	0	0	8	0	0	0	0	0	0	0	0	0	0	0	0	0	0	0	0	0	0	0	0
Rat_12_NODE_2307_length_1239_cov_2.867399	0	0	0	0	0	0	0	0	0	0	0	0	0	7	0	0	0	0	0	0	0	0	0	0	0	0	0	0	0	0	0	0	0	0	0	0	0	0	0	0	0	0	0	0	0	0	0	0	0
Rat_12_NODE_2317_length_1233_cov_1.661290	0	0	0	0	0	0	0	10	0	0	6	0	0	0	0	0	0	0	0	0	0	24	0	0	12	0	0	7	8	0	0	0	0	0	0	0	0	0	0	6	0	10	0	0	0	0	0	0	0
Rat_12_NODE_232_length_8623_cov_4.732726	0	0	0	0	0	0	0	0	0	0	0	0	0	0	0	0	0	0	0	0	0	0	0	0	0	0	0	0	0	0	0	0	0	0	0	0	0	0	0	0	0	0	0	0	0	0	85	0	0
Rat_12_NODE_2320_length_1230_cov_4.314894	0	16	0	0	0	0	0	0	0	0	0	0	0	10	0	0	0	0	0	0	0	0	0	0	0	0	0	0	0	0	0	0	0	0	0	0	0	0	0	0	0	0	0	0	0	0	0	0	10
Rat_12_NODE_2326_length_1229_cov_3.412266	0	0	0	0	0	0	0	0	0	0	0	0	0	0	0	0	0	0	0	0	0	0	0	0	0	0	0	0	0	0	0	0	0	0	0	0	0	0	0	0	0	0	0	0	0	0	0	0	0
Rat_12_NODE_2331_length_1226_cov_4.632792	0	0	0	0	0	0	0	0	0	0	0	0	0	0	0	0	0	0	0	0	0	0	0	0	0	0	0	0	0	0	0	0	0	0	0	0	0	0	0	0	0	0	0	0	0	0	0	0	0
Rat_12_NODE_2338_length_1224_cov_5.318221	0	8	0	0	0	0	0	0	0	0	0	0	0	11	0	0	0	0	0	0	0	0	0	0	0	0	0	0	0	0	0	0	0	0	0	0	0	0	0	0	0	0	0	0	0	0	0	0	0
Rat_12_NODE_2345_length_1222_cov_3.129392	0	0	0	0	0	0	0	0	0	0	0	0	0	0	0	0	0	0	0	0	0	0	0	0	0	0	0	0	0	0	0	0	0	0	0	0	0	0	0	0	0	0	0	0	0	0	0	0	0
Rat_12_NODE_2352_length_1220_cov_3.699571	0	0	0	0	0	0	0	0	0	0	0	0	0	0	0	0	0	0	0	0	0	0	0	0	0	0	0	0	0	0	0	0	0	0	0	0	0	0	0	0	0	0	0	0	0	0	0	0	0
Rat_12_NODE_2353_length_1220_cov_3.366524	0	0	15	10	0	13	0	14	22	36	9	0	0	6	0	0	12	0	0	0	0	0	0	14	0	0	0	7	0	24	13	0	0	0	0	0	0	0	0	0	0	0	0	0	0	50	0	0	0
Rat_12_NODE_2354_length_1220_cov_2.957940	0	0	0	0	0	0	0	0	0	0	0	0	0	0	0	0	0	0	0	0	0	0	0	0	0	0	0	0	0	0	0	0	0	0	8	0	0	0	5	0	0	0	0	0	0	0	0	0	0
Rat_12_NODE_2356_length_1217_cov_4.242685	0	0	0	0	0	0	0	0	0	0	0	0	0	0	0	0	0	0	0	0	0	0	0	0	0	0	0	0	0	0	0	0	0	0	0	0	0	0	0	0	0	0	0	0	0	0	0	0	0
Rat_12_NODE_236_length_8418_cov_5.361951	0	32	0	0	0	0	0	0	0	136	0	24	0	0	0	136	0	0	0	0	0	0	0	0	0	87	0	0	0	0	0	36	0	0	0	0	0	0	0	0	0	0	0	29	0	0	0	0	0
Rat_12_NODE_2369_length_1212_cov_3.267070	0	0	0	0	0	0	0	0	0	0	0	0	0	0	0	0	0	0	0	0	0	0	0	0	0	0	0	0	0	0	0	0	0	0	0	0	0	0	0	0	0	0	0	0	0	0	0	0	0
Rat_12_NODE_2377_length_1210_cov_3.038095	0	0	0	0	0	0	0	0	0	0	0	0	0	0	0	0	0	0	0	0	0	0	0	0	0	0	0	0	0	0	0	0	0	0	0	0	0	0	0	0	0	0	0	0	0	0	0	0	0
Rat_12_NODE_238_length_8384_cov_5.079361	0	0	0	0	0	0	0	0	0	0	0	0	0	52	0	0	0	0	0	0	0	0	0	0	0	0	0	0	39	0	0	0	0	0	0	0	0	0	0	0	0	0	0	0	0	0	0	0	0
Rat_12_NODE_2383_length_1208_cov_3.499566	0	0	0	0	0	0	0	0	0	0	0	0	0	0	0	0	0	0	0	9	0	0	0	0	0	0	0	0	0	0	0	0	0	0	0	0	0	0	0	0	0	0	0	0	0	0	0	0	0
Rat_12_NODE_2389_length_1205_cov_4.006087	0	0	0	0	0	0	0	0	0	0	0	0	0	0	0	0	0	0	0	0	0	0	0	0	0	0	0	0	0	0	0	0	0	0	0	0	0	0	0	0	0	0	0	0	0	0	0	0	0
Rat_12_NODE_2394_length_1203_cov_3.087108	0	0	0	0	0	0	6	0	7	0	0	0	0	0	0	0	0	0	0	5	0	0	0	0	0	0	0	0	0	0	0	0	0	0	0	0	0	0	0	0	0	0	0	0	0	0	0	0	0
Rat_12_NODE_2399_length_1201_cov_3.054101	0	12	33	0	14	19	22	16	0	7	8	7	0	29	0	0	8	111	13	0	8	31	0	14	40	7	0	23	44	19	19	0	35	0	0	21	23	0	23	0	0	17	0	0	21	8	0	9	15
Rat_12_NODE_240_length_8356_cov_7.072160	0	0	0	0	0	0	0	0	0	0	0	34	0	0	0	0	30	0	0	0	0	0	0	0	0	0	0	0	0	0	36	0	27	0	0	44	0	0	48	0	0	0	0	49	0	0	0	0	0
Rat_12_NODE_242_length_8287_cov_5.477405	0	38	0	0	0	0	0	0	0	0	0	0	0	54	0	0	0	0	0	0	0	0	0	0	0	0	0	0	34	0	0	0	0	0	0	0	0	0	0	0	0	0	0	0	0	0	0	0	0
Rat_12_NODE_2431_length_1186_cov_3.744474	0	0	0	0	0	0	0	0	0	0	0	0	0	0	0	0	0	0	0	0	0	0	0	0	0	0	0	0	0	0	0	0	0	0	0	0	0	0	0	0	0	0	0	0	0	0	0	0	0
Rat_12_NODE_2432_length_1186_cov_2.736516	0	0	0	0	0	0	0	0	0	0	0	0	0	0	0	0	0	0	0	0	0	0	0	8	0	0	0	0	0	0	0	0	0	0	0	0	0	0	0	0	0	0	0	13	8	0	0	0	0
Rat_12_NODE_2437_length_1183_cov_4.578014	0	0	0	0	0	0	0	0	0	0	0	0	0	0	0	0	0	0	0	0	0	0	0	0	0	0	0	0	0	0	0	0	0	0	0	0	0	0	0	0	0	0	0	0	0	0	0	0	0
Rat_12_NODE_2439_length_1183_cov_2.944149	0	0	0	0	0	0	0	0	0	0	0	0	0	0	6	0	0	0	0	0	0	0	0	0	0	42	0	0	0	0	0	0	0	0	0	0	0	0	0	0	0	0	0	0	0	0	0	0	0
Rat_12_NODE_244_length_8188_cov_6.057297	0	0	0	0	0	0	0	28	0	0	0	0	0	49	0	0	0	0	0	0	0	0	0	0	0	0	0	0	45	0	0	0	0	0	0	0	0	0	0	0	0	0	0	0	0	0	0	0	0
Rat_12_NODE_2442_length_1183_cov_2.389184	0	4	21	0	0	23	0	0	0	0	0	0	0	24	0	0	0	30	0	0	0	15	0	8	14	0	0	0	18	0	22	0	12	0	8	8	25	0	0	0	0	10	0	8	0	0	0	0	0
Rat_12_NODE_2443_length_1183_cov_2.289894	0	0	0	0	0	0	0	0	0	0	0	0	0	0	0	0	0	0	0	0	0	0	0	0	0	0	0	0	0	0	0	0	0	0	0	0	0	0	0	0	0	0	0	0	0	0	0	0	0
Rat_12_NODE_2444_length_1183_cov_1.499113	0	0	0	0	0	0	0	0	0	0	0	0	0	0	0	0	0	0	0	0	0	0	0	0	0	0	0	0	0	0	0	0	0	0	0	0	0	0	0	0	0	0	0	0	0	0	0	0	0
Rat_12_NODE_2452_length_1180_cov_1.911111	0	0	0	0	0	0	0	0	0	0	0	0	0	0	0	0	0	0	0	0	0	11	0	0	0	0	0	0	0	0	0	0	0	0	0	0	0	0	0	0	0	0	0	0	0	0	0	0	0
Rat_12_NODE_2465_length_1175_cov_5.918750	0	0	0	0	0	0	0	0	0	0	0	0	0	0	0	4	0	0	0	0	0	0	0	0	0	0	0	0	0	0	0	0	0	0	0	0	0	0	0	0	0	0	0	0	0	0	0	0	0
Rat_12_NODE_2470_length_1174_cov_3.642538	0	0	0	0	0	0	0	0	0	0	0	0	0	0	0	0	0	0	0	0	0	0	0	0	0	0	0	0	0	0	0	0	0	0	0	0	0	6	0	0	0	0	0	0	0	0	0	0	0
Rat_12_NODE_2473_length_1173_cov_5.466905	0	0	0	0	0	0	0	0	0	0	0	6	0	0	0	0	0	0	0	0	0	0	0	0	0	0	0	0	0	0	0	0	0	0	0	0	0	0	0	0	0	0	0	0	0	0	0	0	0
Rat_12_NODE_2503_length_1165_cov_3.553153	0	0	0	0	0	0	0	0	0	0	0	0	0	6	0	0	0	0	0	0	0	0	0	0	0	0	0	0	7	0	0	0	0	0	0	0	0	0	0	0	0	0	0	0	0	0	0	0	0
Rat_12_NODE_2508_length_1164_cov_4.342651	0	0	0	0	0	0	0	0	0	0	0	0	0	8	0	0	0	0	0	0	0	0	0	0	0	0	0	0	0	0	0	0	0	0	0	0	0	0	0	0	0	0	0	0	0	0	0	0	0
Rat_12_NODE_2511_length_1163_cov_3.626354	0	0	0	0	0	0	0	0	0	0	0	0	0	13	0	0	0	0	0	0	0	0	0	0	0	0	0	0	10	0	0	0	0	0	0	0	0	0	0	0	0	0	0	0	0	0	0	0	0
Rat_12_NODE_2517_length_1162_cov_2.100271	0	0	0	0	0	0	0	0	0	0	0	0	0	0	0	0	0	0	0	0	0	12	0	0	0	0	0	0	0	0	0	0	0	0	0	0	0	0	0	0	0	0	0	0	0	0	0	0	0
Rat_12_NODE_2522_length_1160_cov_2.808145	0	0	0	0	0	0	0	0	0	0	0	0	0	0	0	0	0	0	0	0	0	0	0	0	0	0	0	0	0	0	0	0	0	0	0	0	0	0	0	0	0	0	0	0	0	0	0	0	4
Rat_12_NODE_2531_length_1158_cov_2.729828	0	0	0	0	0	0	0	0	0	0	0	0	0	0	0	0	0	0	0	0	0	0	0	0	0	0	0	0	0	0	0	0	0	0	0	0	0	0	0	0	0	0	0	0	0	0	0	0	0
Rat_12_NODE_2532_length_1157_cov_5.512704	0	0	0	0	0	0	0	0	0	0	0	6	0	8	0	0	0	0	0	0	0	0	0	0	0	5	0	0	0	0	0	0	0	0	0	0	0	0	0	0	0	0	0	0	0	0	0	0	0
Rat_12_NODE_2546_length_1152_cov_4.171376	0	0	0	0	0	0	0	0	0	8	0	0	0	0	0	0	0	0	0	0	0	0	0	0	0	11	0	0	0	0	0	0	0	0	0	0	0	0	0	0	0	0	0	0	0	0	0	0	0
Rat_12_NODE_255_length_7935_cov_4.811041	0	0	0	22	0	0	0	0	0	0	0	0	0	58	0	0	0	0	0	0	0	0	0	0	0	0	0	0	37	0	0	0	0	0	0	0	0	0	0	0	0	0	0	0	0	0	0	0	0
Rat_12_NODE_2551_length_1151_cov_3.946168	0	21	0	0	0	0	0	0	0	0	0	0	0	0	0	0	0	0	0	0	0	0	0	0	0	0	0	0	0	0	0	0	0	0	0	0	0	0	0	0	0	0	0	0	0	0	0	0	0
Rat_12_NODE_2562_length_1147_cov_3.519231	0	0	0	0	0	0	0	0	0	0	0	0	0	0	0	0	0	0	0	0	0	0	0	0	0	4	0	0	0	0	0	0	0	0	0	0	0	0	0	0	0	0	0	0	0	0	0	0	5
Rat_12_NODE_2566_length_1146_cov_4.615949	0	0	0	0	0	0	0	0	0	0	0	0	0	0	0	0	0	0	0	0	0	0	0	0	0	0	0	0	0	0	0	0	0	0	0	0	0	0	0	0	0	0	0	0	0	0	0	0	0
Rat_12_NODE_257_length_7888_cov_4.667943	0	0	0	0	0	0	0	0	0	0	0	0	0	39	0	0	0	0	0	0	0	0	0	0	0	0	0	0	0	0	0	0	0	0	0	0	0	0	0	0	0	0	0	0	0	0	0	0	0
Rat_12_NODE_2570_length_1145_cov_3.730275	0	0	0	0	0	0	0	0	0	0	0	0	0	16	0	0	0	0	0	0	0	0	0	0	0	0	0	0	0	0	0	0	0	0	0	0	0	0	0	0	0	0	0	0	0	0	0	0	0
Rat_12_NODE_2583_length_1142_cov_2.220791	0	0	14	0	6	8	14	11	0	0	0	0	0	14	0	0	0	40	13	0	0	12	0	0	23	6	0	0	26	0	13	0	18	0	0	21	15	0	0	6	0	0	0	0	13	0	0	0	11
Rat_12_NODE_2584_length_1141_cov_6.285451	0	8	0	0	0	0	0	0	0	0	0	0	0	0	0	0	0	0	0	0	0	0	0	0	0	0	0	0	0	0	0	0	0	0	0	0	0	0	0	0	0	0	0	0	0	0	0	0	0
Rat_12_NODE_2591_length_1139_cov_1.773063	0	0	0	0	0	0	0	0	0	0	0	0	0	0	0	0	0	0	0	0	0	0	0	0	0	0	0	0	0	0	0	0	0	0	0	0	0	0	0	0	0	0	0	0	0	0	0	0	0
Rat_12_NODE_2592_length_1138_cov_4.370268	0	0	0	0	0	0	0	0	0	0	0	0	0	0	0	0	0	0	0	0	0	0	0	0	0	0	0	0	4	0	0	0	0	0	0	0	0	0	0	0	0	0	0	0	0	0	0	0	0
Rat_12_NODE_2595_length_1138_cov_1.990766	0	0	0	0	0	0	0	0	0	0	0	0	0	0	0	0	0	0	0	0	0	0	0	0	0	0	0	0	0	0	0	0	0	0	0	0	0	0	0	0	0	0	0	0	0	0	0	0	0
Rat_12_NODE_2627_length_1128_cov_1.694315	0	0	0	0	0	0	0	0	0	0	0	4	0	0	0	0	0	0	0	0	0	0	0	0	0	0	0	0	0	0	0	0	0	0	0	0	0	0	0	0	0	0	0	6	0	12	0	0	0
Rat_12_NODE_263_length_7766_cov_25.355466	0	0	0	0	0	0	93	0	0	0	0	0	0	0	0	0	0	41	0	0	0	0	0	0	0	0	0	0	0	0	0	0	0	0	0	0	50	0	0	0	0	0	0	0	0	0	0	0	98
Rat_12_NODE_2633_length_1127_cov_1.709888	0	0	0	0	0	0	0	0	0	0	0	0	0	0	0	0	0	0	0	0	0	0	0	0	0	0	0	0	0	0	0	0	0	0	0	0	0	0	0	0	0	0	0	0	0	0	0	0	0
Rat_12_NODE_2641_length_1122_cov_2.265230	0	0	0	0	0	0	0	0	0	0	0	0	0	0	0	0	0	0	0	0	0	0	0	0	0	0	0	0	0	0	0	0	0	0	0	0	0	0	0	0	0	0	0	0	0	0	0	0	0
Rat_12_NODE_265_length_7703_cov_6.212082	0	39	0	0	0	0	0	0	0	0	0	0	0	62	0	0	0	0	0	0	0	0	0	0	0	0	0	0	28	0	0	0	0	0	0	0	0	0	0	0	0	0	0	0	0	0	0	0	0
Rat_12_NODE_2652_length_1120_cov_2.255399	0	0	0	0	0	0	0	0	0	0	0	0	0	0	0	0	0	0	0	0	0	0	0	10	5	0	0	6	0	0	9	0	0	0	0	0	0	0	12	0	0	0	0	0	0	0	0	0	0
Rat_12_NODE_2656_length_1117_cov_3.547081	0	0	0	0	0	0	0	0	0	0	0	0	0	0	0	0	0	0	0	0	0	0	0	0	0	0	0	0	0	0	0	0	0	0	0	0	0	0	5	0	0	0	0	0	0	0	0	0	0
Rat_12_NODE_2674_length_1113_cov_2.875236	0	0	0	0	0	0	0	0	0	0	0	0	0	0	0	0	0	0	0	0	0	0	0	0	0	0	0	0	0	0	0	0	0	0	5	0	0	0	0	0	0	0	0	0	0	0	0	0	0
Rat_12_NODE_2675_length_1113_cov_2.344045	0	0	0	0	0	0	0	0	0	10	0	0	0	0	0	0	0	0	0	0	0	0	0	0	0	0	0	0	0	0	0	0	0	0	0	0	0	0	0	0	0	0	0	0	0	0	0	0	0
Rat_12_NODE_2677_length_1112_cov_3.808893	0	6	0	0	0	0	0	0	0	0	0	0	0	0	0	0	0	0	0	0	0	0	0	0	0	0	0	0	0	0	0	0	0	0	0	0	0	0	0	0	0	0	0	0	0	0	0	0	0
Rat_12_NODE_2678_length_1112_cov_3.435194	0	0	0	0	0	0	0	0	0	0	0	0	0	6	0	0	0	0	0	0	0	0	0	0	0	0	0	0	0	0	0	0	0	0	0	0	0	0	0	0	0	0	0	0	0	0	0	0	0
Rat_12_NODE_2683_length_1112_cov_1.640492	0	0	0	0	0	0	0	0	0	0	0	0	0	0	0	0	0	0	0	0	0	8	0	0	0	0	0	0	0	0	0	0	0	0	0	0	0	0	0	0	0	0	0	0	0	0	0	0	0
Rat_12_NODE_2684_length_1112_cov_1.449385	0	0	7	0	0	18	0	0	0	0	0	8	0	14	0	0	0	44	11	0	0	10	0	0	0	0	0	17	15	0	15	0	8	0	0	0	12	0	10	0	0	8	0	0	10	0	0	0	6
Rat_12_NODE_2685_length_1111_cov_3.077652	0	7	0	0	0	0	0	0	0	0	0	0	0	0	0	0	0	0	0	0	0	0	0	0	0	0	0	0	0	0	0	0	0	0	0	0	0	0	0	0	0	0	0	0	0	0	0	0	0
Rat_12_NODE_2704_length_1107_cov_4.554183	0	0	0	0	0	0	0	0	0	0	0	0	0	7	0	0	0	0	0	0	0	0	0	0	0	0	0	0	0	0	0	0	0	0	0	0	0	0	0	0	0	0	0	0	0	0	0	0	0
Rat_12_NODE_2718_length_1105_cov_2.637143	0	0	0	0	0	0	0	0	0	0	0	0	0	0	0	4	0	0	0	0	0	0	0	0	0	0	0	0	0	0	0	0	0	0	0	0	0	0	0	0	0	0	0	0	0	0	0	0	0
Rat_12_NODE_2722_length_1103_cov_2.477099	0	0	0	0	0	0	0	0	0	0	0	0	0	0	0	0	0	0	0	0	0	0	0	0	0	9	0	0	0	0	0	0	0	0	0	0	0	0	0	0	0	0	0	0	0	0	0	0	0
Rat_12_NODE_273_length_7420_cov_5.898167	0	30	0	0	0	0	0	0	0	0	0	0	0	54	0	0	0	0	0	0	0	0	0	0	0	0	0	0	28	0	0	0	0	0	0	0	0	0	0	0	0	0	0	0	0	0	0	0	0
Rat_12_NODE_2737_length_1097_cov_2.319578	0	0	0	0	0	0	0	0	0	0	0	0	0	0	0	0	0	0	0	9	0	0	0	0	0	0	0	0	6	0	0	0	0	8	0	0	0	0	0	0	0	0	0	0	0	0	0	0	0
Rat_12_NODE_274_length_7416_cov_7.206765	0	0	0	0	0	0	0	0	0	0	0	0	0	44	0	0	0	0	0	0	0	0	0	0	0	0	0	0	36	0	0	0	0	0	0	0	0	0	0	0	0	0	0	0	0	0	0	0	0
Rat_12_NODE_2740_length_1096_cov_5.279539	0	8	0	0	0	0	0	0	0	0	0	0	0	0	0	0	0	0	0	0	0	0	0	0	0	0	0	0	0	0	0	0	0	0	0	0	0	0	0	0	0	0	0	0	0	0	0	0	0
Rat_12_NODE_2741_length_1096_cov_4.414986	0	10	0	0	0	0	0	0	0	0	0	0	0	0	0	0	0	0	0	0	0	0	0	0	0	0	0	0	0	0	0	0	0	0	0	0	0	0	0	0	0	0	0	0	0	0	0	0	6
Rat_12_NODE_2749_length_1095_cov_3.527885	0	0	0	0	0	0	0	0	0	0	0	0	0	0	0	0	0	0	0	0	0	0	0	0	0	0	0	0	0	0	0	0	0	0	0	0	0	0	0	0	0	0	0	0	0	0	0	0	0
Rat_12_NODE_2751_length_1094_cov_3.743985	0	0	0	0	0	0	0	0	0	4	0	0	0	0	0	20	0	0	0	0	0	0	0	0	0	0	0	0	0	0	0	0	0	0	0	0	0	0	0	0	0	0	0	0	0	0	0	0	0
Rat_12_NODE_2757_length_1093_cov_2.400771	0	0	0	0	0	0	0	0	0	0	0	0	0	13	0	0	0	0	0	0	0	0	0	0	0	0	0	0	0	0	0	0	0	0	0	0	0	0	0	0	0	0	0	0	0	0	0	0	0
Rat_12_NODE_2758_length_1092_cov_5.776278	0	17	0	0	0	0	0	0	0	0	0	0	0	0	0	0	0	0	0	0	0	0	0	0	0	0	0	0	0	0	0	0	0	0	0	0	0	0	0	0	0	0	0	0	0	0	0	0	0
Rat_12_NODE_2765_length_1091_cov_3.566602	0	0	0	0	0	0	7	0	0	0	0	0	0	0	0	0	0	0	0	0	0	0	0	0	0	0	0	0	0	0	0	0	0	0	0	0	0	0	0	0	0	0	0	0	0	0	0	0	0
Rat_12_NODE_2770_length_1090_cov_2.721739	0	0	0	0	0	0	0	0	0	0	0	0	0	0	0	0	0	0	0	0	0	0	0	0	0	0	0	0	7	0	0	0	0	0	0	0	0	0	0	0	0	0	0	0	0	0	0	0	0
Rat_12_NODE_2793_length_1084_cov_1.937804	0	0	11	0	0	0	0	0	0	0	0	0	0	8	0	0	0	45	0	8	0	12	0	0	9	0	0	0	12	0	9	0	5	0	8	10	20	0	0	0	0	14	4	0	0	0	0	0	10
Rat_12_NODE_2794_length_1083_cov_3.953307	0	0	0	0	0	0	0	0	0	0	0	0	0	8	0	0	0	0	0	0	0	0	0	0	0	0	0	0	0	0	0	0	0	0	0	0	0	0	0	0	0	0	0	0	0	0	0	0	0
Rat_12_NODE_2798_length_1082_cov_1.872444	0	0	0	0	0	0	0	0	0	0	0	0	0	0	0	0	0	0	0	0	0	0	0	0	0	0	0	0	0	0	0	0	0	0	0	0	0	0	0	0	0	0	0	0	0	0	0	0	0
Rat_12_NODE_2804_length_1080_cov_3.291707	0	0	0	5	0	0	0	0	0	0	0	0	0	0	0	0	0	0	0	0	0	0	0	0	4	0	0	0	12	0	0	0	0	0	0	0	0	0	0	0	0	0	0	0	0	0	0	0	0
Rat_12_NODE_2805_length_1080_cov_2.336585	0	0	0	0	0	0	0	0	0	0	0	0	0	0	0	0	0	0	0	0	0	10	0	0	0	0	0	0	0	0	0	0	0	0	0	0	0	0	7	0	0	0	0	0	0	0	0	16	0
Rat_12_NODE_281_length_7166_cov_6.195191	0	55	0	0	0	0	0	0	0	0	0	0	0	34	0	0	0	0	0	0	0	0	0	0	0	0	0	0	21	0	0	0	0	0	0	0	0	0	0	0	0	0	0	0	0	0	0	0	0
Rat_12_NODE_2814_length_1079_cov_2.353516	0	0	0	0	0	0	0	0	0	0	0	0	0	0	0	0	0	0	0	0	0	0	0	0	0	8	0	0	0	0	0	0	0	0	0	0	0	0	0	0	0	0	0	0	0	0	0	0	0
Rat_12_NODE_2815_length_1079_cov_1.948242	0	0	0	0	0	0	0	0	0	0	0	0	0	0	0	0	0	0	0	0	0	0	0	0	0	0	0	0	0	0	0	0	0	0	0	0	0	0	0	0	0	0	0	0	0	0	0	0	0
Rat_12_NODE_2817_length_1078_cov_3.978495	0	0	0	0	0	0	0	0	0	0	0	0	0	8	0	0	0	0	0	0	0	0	0	0	0	0	0	0	5	0	0	0	0	0	0	0	0	0	0	0	0	0	0	0	0	0	0	0	0
Rat_12_NODE_2822_length_1077_cov_3.060665	0	0	0	0	0	0	0	0	0	0	0	0	0	9	0	0	0	0	0	0	0	0	0	0	0	0	0	0	0	0	0	0	0	0	0	0	0	0	0	0	0	0	0	0	0	0	0	0	0
Rat_12_NODE_2831_length_1074_cov_6.877331	0	0	0	0	0	0	0	0	0	0	0	0	0	0	0	0	0	0	0	10	0	0	0	0	0	0	0	0	0	0	0	0	0	0	0	0	0	0	0	0	0	0	0	0	0	0	0	0	0
Rat_12_NODE_2839_length_1072_cov_5.845624	0	0	0	0	0	0	0	0	0	0	0	0	0	0	0	0	0	0	0	0	0	0	0	0	0	0	0	0	0	0	0	0	0	0	0	0	0	0	0	0	0	0	0	0	0	0	0	0	6
Rat_12_NODE_2842_length_1072_cov_2.793510	0	0	0	0	0	0	0	0	0	0	0	0	0	0	0	0	0	0	0	0	0	0	0	0	0	0	0	0	0	0	0	0	0	0	0	0	0	0	0	0	0	0	0	0	0	0	0	0	0
Rat_12_NODE_2844_length_1072_cov_1.868240	0	0	10	0	0	5	0	18	0	0	11	0	0	0	0	0	0	0	0	0	0	21	0	0	17	0	0	0	0	0	0	0	0	0	0	0	0	0	0	0	0	0	0	0	6	0	0	0	5
Rat_12_NODE_2845_length_1071_cov_3.140748	0	0	0	0	0	0	0	0	0	0	0	0	0	0	0	0	0	0	0	0	0	0	0	0	0	0	0	0	0	0	0	0	0	0	0	0	0	0	0	0	0	0	0	0	0	0	0	0	0
Rat_12_NODE_2847_length_1071_cov_2.726378	0	0	0	0	0	0	9	0	0	0	0	0	0	0	0	0	0	0	4	8	0	0	0	0	0	12	0	0	0	0	0	0	0	0	0	0	17	0	0	0	0	0	0	0	0	0	0	0	0
Rat_12_NODE_2858_length_1069_cov_2.669625	0	0	0	0	0	0	0	0	0	0	0	0	0	0	0	0	0	0	0	0	0	0	0	0	0	0	0	0	0	0	0	0	0	0	0	0	0	0	0	0	0	0	0	0	0	0	0	0	0
Rat_12_NODE_286_length_7006_cov_6.144296	0	49	0	0	0	0	0	0	0	0	0	24	0	40	0	0	0	0	0	0	0	0	0	0	0	0	0	0	22	0	0	0	0	0	0	0	0	0	0	0	0	0	0	0	0	0	0	0	0
Rat_12_NODE_2866_length_1067_cov_6.777668	0	8	0	0	0	0	0	0	0	0	0	0	0	0	0	0	0	0	0	0	0	0	0	0	0	0	0	0	0	0	0	0	0	0	0	0	0	0	0	0	0	0	0	0	0	0	0	0	0
Rat_12_NODE_287_length_6991_cov_5.848328	0	0	0	0	0	0	0	0	0	0	0	0	0	47	0	0	0	0	0	0	0	0	0	0	0	0	0	0	38	0	0	0	0	0	0	0	0	0	0	0	0	0	0	0	0	0	0	0	19
Rat_12_NODE_2871_length_1066_cov_4.941642	0	13	0	0	0	0	0	0	0	0	0	0	0	0	0	0	0	0	0	0	0	0	0	0	0	0	0	0	8	0	0	0	0	0	0	0	0	0	0	0	0	0	0	0	0	0	0	0	0
Rat_12_NODE_2876_length_1065_cov_1.503960	0	0	0	0	0	0	0	0	0	0	0	0	0	0	0	0	0	0	0	0	0	0	0	0	0	0	0	0	0	0	0	0	0	0	0	0	0	6	0	0	0	0	0	0	0	0	0	0	0
Rat_12_NODE_289_length_6943_cov_4.719077	0	47	0	0	0	0	0	0	0	0	0	0	0	53	0	0	0	0	0	0	0	0	0	0	0	0	0	0	0	0	0	0	0	0	0	0	0	0	0	0	0	0	0	0	0	0	0	0	0
Rat_12_NODE_2898_length_1057_cov_2.608782	0	5	0	0	0	0	0	0	0	0	0	0	0	0	0	0	0	0	0	0	0	0	0	0	0	0	0	0	0	0	0	0	0	0	0	0	0	0	0	0	4	0	0	0	0	0	0	0	0
Rat_12_NODE_290_length_6929_cov_5.098196	0	37	0	0	0	0	0	0	0	0	0	0	0	37	0	0	0	0	0	0	0	0	0	0	0	0	0	0	27	0	0	0	0	0	0	0	0	0	0	0	0	0	0	0	0	0	0	0	0
Rat_12_NODE_2900_length_1055_cov_21.858000	0	0	0	0	0	0	0	0	0	0	0	0	0	0	0	0	4	0	0	0	0	0	0	0	0	11	0	0	0	0	0	0	0	0	0	0	0	5	0	0	0	0	0	0	0	0	0	0	0
Rat_12_NODE_2901_length_1055_cov_5.005000	0	0	0	0	0	0	0	0	0	0	0	0	0	10	0	0	0	0	0	0	0	0	0	0	0	0	6	0	6	0	0	0	0	0	0	0	0	0	0	0	0	0	0	0	0	0	0	0	0
Rat_12_NODE_2905_length_1055_cov_1.445000	0	0	0	0	0	0	0	0	0	0	0	0	0	0	0	0	0	0	0	0	0	0	0	0	0	0	0	0	0	0	0	0	0	0	0	0	0	0	0	0	0	0	0	0	0	0	0	0	6
Rat_12_NODE_2911_length_1053_cov_2.553106	0	0	0	0	0	0	0	0	0	0	0	0	0	0	0	0	0	0	0	0	0	0	0	0	0	0	0	0	0	0	0	0	0	0	0	0	0	0	0	0	0	0	0	0	0	0	0	0	0
Rat_12_NODE_2920_length_1050_cov_3.491457	0	0	0	0	0	0	0	0	0	0	0	0	0	0	0	0	0	0	0	6	0	0	0	0	0	0	0	0	0	0	0	0	0	0	0	0	0	0	0	0	0	0	0	0	0	0	0	0	0
Rat_12_NODE_2921_length_1050_cov_3.472362	0	0	0	0	0	0	0	0	0	0	0	0	0	0	0	0	0	0	0	0	0	0	0	0	0	0	0	0	0	0	0	0	0	0	0	0	0	0	0	0	0	0	0	0	0	0	0	0	0
Rat_12_NODE_2936_length_1047_cov_2.543347	0	0	0	0	0	0	0	0	0	0	0	0	0	0	0	9	0	0	0	0	0	0	0	0	0	4	0	0	0	0	0	0	0	0	0	0	0	0	0	0	0	0	0	0	0	0	0	0	0
Rat_12_NODE_2945_length_1045_cov_7.513131	0	0	0	0	0	0	0	0	0	0	0	0	0	0	0	0	0	0	0	0	0	0	0	0	0	0	0	0	0	0	0	0	0	0	0	0	0	0	0	0	0	0	0	0	0	0	0	0	0
Rat_12_NODE_2948_length_1045_cov_2.636364	0	0	0	0	0	0	0	0	0	0	0	0	0	0	0	0	0	0	0	0	0	0	0	0	0	0	0	0	0	0	0	0	0	0	0	0	0	0	0	0	0	0	0	0	0	0	0	0	0
Rat_12_NODE_2949_length_1045_cov_2.050505	0	0	0	0	0	0	0	0	0	0	0	0	0	0	0	0	0	0	0	0	0	0	0	0	0	0	0	0	0	0	7	0	0	0	0	0	0	0	7	0	0	0	0	9	0	0	7	0	0
Rat_12_NODE_296_length_6849_cov_4.775832	0	95	0	0	0	0	0	0	0	0	0	0	0	27	0	0	0	0	0	0	0	0	0	0	0	43	0	0	0	0	0	0	0	0	0	0	0	0	0	24	0	0	0	0	0	0	0	0	32
Rat_12_NODE_2962_length_1042_cov_3.486322	0	0	0	0	0	0	0	0	0	0	0	0	0	0	0	0	0	0	0	0	0	0	0	0	0	0	0	0	0	0	0	0	0	0	0	0	0	0	0	0	0	0	0	0	0	0	0	0	0
Rat_12_NODE_2970_length_1040_cov_2.221320	0	0	0	0	0	0	0	0	0	0	0	0	0	0	0	0	0	0	0	0	0	0	0	0	0	0	0	0	0	0	0	0	0	0	0	0	0	0	0	0	0	0	0	0	0	0	0	0	0
Rat_12_NODE_2973_length_1038_cov_4.782299	0	6	0	0	0	0	0	0	0	0	0	0	0	6	0	0	0	0	0	0	0	0	0	0	0	0	0	0	0	0	0	0	0	0	0	0	0	0	0	0	0	0	0	0	0	0	0	0	0
Rat_12_NODE_2977_length_1037_cov_2.567210	0	0	0	0	0	0	0	0	0	0	0	0	0	0	0	0	0	0	0	0	0	0	0	0	0	0	0	0	0	0	0	0	0	0	0	0	0	0	0	0	0	0	0	0	0	0	0	0	0
Rat_12_NODE_2981_length_1036_cov_2.282365	0	0	0	0	0	0	0	0	0	0	0	0	0	0	0	0	0	0	0	0	0	0	0	0	0	0	0	0	0	0	0	0	0	0	0	0	0	0	0	0	0	0	0	0	0	0	0	0	0
Rat_12_NODE_2985_length_1035_cov_1.972449	0	0	0	0	0	0	0	0	0	0	0	0	0	0	0	0	0	0	0	0	0	0	0	0	0	0	0	0	0	0	0	0	0	0	0	0	0	0	0	0	0	0	0	24	0	0	0	0	0
Rat_12_NODE_2988_length_1034_cov_1.618999	0	0	0	0	0	0	0	0	0	0	0	0	0	0	0	0	0	0	0	0	0	0	0	0	0	0	0	0	0	0	0	0	0	0	0	0	0	0	0	0	0	0	0	0	0	0	0	0	0
Rat_12_NODE_2993_length_1032_cov_17.354145	0	0	0	0	0	0	0	0	0	0	0	0	0	0	0	0	0	0	0	8	0	0	0	0	0	9	0	0	0	0	0	0	0	0	0	0	0	0	0	13	0	0	0	0	0	0	0	0	0
Rat_12_NODE_3_length_80714_cov_31.020828	0	180	0	0	0	0	1378	0	0	0	0	0	0	0	0	0	0	645	0	0	0	0	146	261	0	151	0	0	173	0	0	212	77	234	0	0	810	0	0	0	0	0	351	0	0	342	0	0	1479
Rat_12_NODE_3003_length_1030_cov_2.750769	0	8	0	0	0	0	0	0	0	0	0	0	0	0	0	0	0	0	0	0	0	0	0	0	0	0	0	0	0	0	0	0	0	0	0	0	0	0	0	0	0	0	0	0	0	0	0	0	0
Rat_12_NODE_3011_length_1028_cov_2.313464	0	0	0	0	0	0	0	0	0	0	0	0	0	0	0	0	0	0	0	0	0	0	0	0	0	0	0	0	0	0	0	0	0	0	0	0	0	0	0	0	0	0	0	0	0	0	0	0	0
Rat_12_NODE_3019_length_1026_cov_2.555098	0	0	0	0	0	0	0	0	0	0	0	0	0	0	0	0	0	0	0	0	0	0	0	4	0	0	0	0	0	0	0	0	0	0	0	0	0	0	0	0	0	0	0	0	0	0	0	0	0
Rat_12_NODE_3029_length_1023_cov_3.750000	0	0	0	0	0	0	0	0	0	0	0	0	0	0	0	0	0	0	0	0	0	0	0	0	0	0	0	0	0	0	0	0	0	0	0	0	0	0	0	0	0	0	0	0	0	0	0	0	0
Rat_12_NODE_303_length_6745_cov_67.036323	0	0	0	0	0	0	0	0	0	0	0	0	0	0	0	0	0	0	0	0	0	0	0	0	0	58	0	0	0	0	0	0	0	0	25	0	0	0	0	0	0	0	22	0	0	0	0	0	0
Rat_12_NODE_3035_length_1022_cov_2.339193	0	0	0	0	0	0	0	0	0	0	0	0	0	0	0	0	0	0	0	0	0	0	0	0	0	0	0	0	0	0	0	0	0	0	0	0	0	0	0	0	0	0	0	0	0	0	0	0	0
Rat_12_NODE_3038_length_1022_cov_2.082730	0	0	0	0	0	0	0	0	0	0	0	0	0	0	0	0	0	0	0	0	0	0	0	0	0	0	0	0	0	0	0	0	0	0	0	0	0	0	0	0	0	0	0	0	0	0	0	0	0
Rat_12_NODE_3046_length_1020_cov_2.944041	0	0	0	5	0	0	0	0	0	0	4	0	0	0	0	0	0	0	0	0	0	0	0	0	0	0	0	0	0	0	0	0	0	0	0	0	0	0	5	0	0	0	0	0	0	0	0	0	0
Rat_12_NODE_305_length_6709_cov_4.656898	0	0	0	0	0	0	0	0	0	0	0	0	0	26	0	0	0	0	0	0	0	0	0	0	0	27	0	0	20	0	0	0	0	0	0	0	0	0	0	0	0	0	0	0	0	0	0	0	0
Rat_12_NODE_3054_length_1018_cov_2.233645	0	0	0	0	0	0	0	0	0	0	0	0	0	0	0	0	0	0	0	0	0	0	0	0	0	0	0	0	0	0	0	0	0	0	0	0	0	0	0	0	0	0	0	0	0	0	0	0	0
Rat_12_NODE_3058_length_1017_cov_3.991684	0	0	0	0	0	0	0	0	0	0	0	0	0	0	0	0	0	0	0	0	0	0	0	0	0	0	0	0	0	0	0	0	0	0	0	0	0	0	0	0	0	0	0	0	0	0	0	0	0
Rat_12_NODE_3063_length_1016_cov_4.597294	0	0	0	0	0	0	0	0	0	0	0	0	0	0	0	0	0	0	0	0	0	0	0	0	0	0	0	0	0	0	0	0	0	0	0	0	0	0	0	0	0	0	0	0	0	0	0	0	0
Rat_12_NODE_3073_length_1015_cov_1.934375	0	0	0	0	0	0	0	0	0	0	0	0	0	0	4	0	0	0	0	0	0	0	0	0	0	0	0	0	0	0	0	0	0	0	0	0	0	0	0	0	0	0	0	0	0	0	0	0	0
Rat_12_NODE_3077_length_1014_cov_2.984359	0	0	0	0	0	0	0	0	0	0	0	0	0	5	0	0	0	0	0	0	0	0	0	0	0	0	0	0	0	0	0	0	0	0	0	0	0	0	0	0	0	0	0	0	0	0	0	0	0
Rat_12_NODE_3083_length_1013_cov_3.427975	0	0	0	0	0	0	0	0	0	0	0	0	0	0	0	0	0	0	0	0	0	0	0	0	0	0	0	0	0	0	0	0	0	0	0	0	0	0	0	0	0	0	0	0	0	0	0	0	0
Rat_12_NODE_3086_length_1013_cov_3.026096	0	0	0	0	0	0	0	0	0	0	0	5	0	0	0	0	0	0	0	0	0	0	0	0	0	0	0	0	0	0	0	0	0	0	0	0	0	0	0	0	0	0	0	0	0	0	0	0	0
Rat_12_NODE_3093_length_1012_cov_3.212121	0	0	0	0	0	0	0	0	0	0	0	0	0	0	0	0	0	0	0	0	0	0	0	0	0	0	0	0	0	0	0	0	0	0	0	0	0	0	0	0	0	0	0	0	0	0	0	0	0
Rat_12_NODE_3097_length_1012_cov_2.835946	0	0	15	0	0	8	0	22	0	0	0	0	0	7	0	0	0	44	0	0	0	10	0	9	13	0	8	16	23	0	0	0	17	0	0	8	20	0	0	0	0	0	0	0	0	16	0	0	14
Rat_12_NODE_31_length_34872_cov_15.169285	0	0	0	0	0	0	0	0	0	0	0	0	171	0	95	0	0	0	0	0	0	0	0	0	0	0	0	0	0	0	0	0	0	28	0	0	0	0	0	182	0	0	0	0	0	0	0	0	0
Rat_12_NODE_3125_length_1005_cov_3.624211	0	0	0	0	0	0	0	0	0	0	0	0	0	0	0	0	0	0	0	0	0	0	0	0	0	0	0	0	0	0	0	0	0	0	0	0	0	0	0	0	0	0	0	0	0	0	0	0	0
Rat_12_NODE_3130_length_1004_cov_4.131718	0	0	0	0	0	0	0	0	0	0	0	6	0	9	0	0	0	0	0	0	0	0	0	0	0	0	0	0	0	0	0	0	0	0	0	0	0	0	0	0	0	0	0	0	0	0	0	0	0
Rat_12_NODE_323_length_6282_cov_17.725711	0	0	0	0	0	0	0	0	0	0	0	0	0	0	0	0	0	0	0	30	0	0	0	0	0	0	0	0	0	0	0	0	0	0	0	0	0	0	0	0	0	0	0	20	0	0	0	22	0
Rat_12_NODE_33_length_34151_cov_11.390574	0	0	0	0	0	0	0	0	0	0	0	0	0	0	0	0	0	0	0	173	0	61	0	127	41	41	0	0	0	0	0	0	0	160	0	0	80	0	0	0	0	0	0	0	0	43	0	0	37
Rat_12_NODE_338_length_6004_cov_3.879812	0	24	0	0	0	0	0	0	0	0	0	0	0	44	0	0	0	0	0	0	0	0	0	0	0	0	0	0	0	0	0	0	0	0	0	0	0	0	0	0	0	0	0	0	0	0	0	0	0
Rat_12_NODE_339_length_6002_cov_6.019506	0	0	0	0	0	0	0	0	0	0	0	0	0	44	0	0	0	0	0	0	0	0	0	0	0	0	0	0	25	0	0	0	0	0	0	0	0	0	0	0	0	0	0	0	0	0	0	0	0
Rat_12_NODE_345_length_5910_cov_4.709137	0	27	0	0	0	0	0	0	0	0	0	0	0	48	0	0	0	0	0	0	0	0	0	0	0	0	0	0	32	0	0	0	0	0	0	0	0	0	0	0	0	0	0	0	0	0	0	0	19
Rat_12_NODE_350_length_5769_cov_5.553203	0	24	0	0	0	0	0	0	0	0	0	0	0	19	0	0	0	0	0	0	0	0	0	0	0	14	0	0	26	0	0	0	0	0	0	0	0	0	0	0	0	0	0	0	0	0	0	0	0
Rat_12_NODE_358_length_5668_cov_5.145199	0	19	0	0	0	0	0	0	0	0	0	0	0	35	0	0	0	0	0	0	0	0	0	0	0	0	0	0	29	0	0	0	0	0	0	0	0	0	0	0	0	0	0	0	0	0	0	0	0
Rat_12_NODE_362_length_5583_cov_4.049928	0	19	0	0	0	0	0	0	0	0	0	0	0	46	0	0	0	0	0	0	0	0	0	0	0	0	0	0	29	0	0	0	0	0	0	0	0	0	0	0	0	0	0	0	0	0	0	0	0
Rat_12_NODE_369_length_5501_cov_4.417003	0	22	0	0	0	0	0	0	0	0	0	0	0	22	0	0	0	0	0	0	0	0	0	0	0	0	0	0	0	0	0	0	0	0	0	0	0	0	0	0	0	0	0	0	0	0	0	0	0
Rat_12_NODE_370_length_5499_cov_4.469508	0	45	0	0	0	0	0	0	22	0	0	0	0	0	0	0	0	0	0	0	0	0	0	0	0	21	0	0	0	0	0	0	0	0	0	0	0	0	0	25	0	0	0	0	0	23	0	0	20
Rat_12_NODE_371_length_5494_cov_4.551756	0	29	0	0	0	0	0	0	0	0	0	14	0	23	0	0	0	0	0	0	0	0	0	0	0	0	0	0	0	0	0	0	0	0	0	0	0	0	0	0	0	0	0	0	0	0	0	0	0
Rat_12_NODE_384_length_5388_cov_4.723983	0	44	0	0	0	0	0	16	0	0	0	0	0	24	0	0	0	0	0	0	0	0	0	0	0	0	0	0	0	0	0	0	0	0	0	0	0	0	0	0	0	0	0	0	0	0	0	0	0
Rat_12_NODE_385_length_5377_cov_5.109733	0	37	0	0	0	0	0	0	0	0	0	0	0	25	0	0	0	0	0	0	0	0	0	0	0	0	0	0	17	0	0	0	0	0	0	0	0	0	0	0	0	0	0	0	0	0	0	0	0
Rat_12_NODE_388_length_5365_cov_5.663842	0	0	0	0	0	0	0	0	0	26	0	0	0	23	0	0	27	0	0	0	0	0	0	0	0	20	0	0	0	34	0	20	0	0	0	21	0	18	29	0	0	0	20	47	18	0	0	0	0
Rat_12_NODE_392_length_5327_cov_5.931335	0	0	0	0	0	32	20	52	0	0	22	0	0	27	0	28	0	29	23	31	23	85	0	26	31	29	15	21	35	22	43	0	38	17	44	20	34	0	0	25	0	36	92	0	0	0	0	22	0
Rat_12_NODE_396_length_5262_cov_6.418475	0	26	0	0	0	0	0	0	0	0	0	0	0	34	0	0	0	0	0	0	0	0	0	0	0	0	0	0	37	19	0	0	0	0	0	0	0	0	0	0	0	0	0	0	0	0	0	0	0
Rat_12_NODE_397_length_5247_cov_5.089561	0	20	0	0	0	0	0	0	0	0	0	0	0	34	0	0	0	0	0	0	0	0	0	0	0	0	0	0	0	0	0	0	0	0	0	0	0	0	0	0	0	0	0	0	0	0	0	0	0
Rat_12_NODE_402_length_5215_cov_3.483527	0	0	0	0	0	0	0	0	0	0	0	0	0	0	0	0	0	0	0	0	0	0	0	0	0	18	0	0	0	0	0	0	0	0	0	0	0	0	0	0	0	0	0	0	0	0	0	0	0
Rat_12_NODE_412_length_5112_cov_6.820249	118	0	0	0	0	0	0	0	0	0	0	0	0	0	0	0	0	0	0	191	0	0	24	0	0	0	0	0	34	0	0	0	0	76	0	0	116	0	0	0	0	0	0	0	0	0	0	0	0
Rat_12_NODE_413_length_5111_cov_5.673655	0	16	0	0	0	0	0	0	0	22	0	0	0	35	0	0	0	0	0	0	0	0	0	0	0	0	0	0	0	0	0	0	0	0	0	0	0	0	0	0	0	0	0	0	0	0	0	0	0
Rat_12_NODE_417_length_5054_cov_4.289858	0	32	0	0	0	0	0	0	0	0	0	0	0	0	0	0	0	0	0	0	0	0	0	0	0	0	0	0	0	0	0	0	0	0	0	0	0	0	0	0	0	0	0	0	0	0	0	0	0
Rat_12_NODE_418_length_5038_cov_3.946016	0	46	0	0	0	0	0	18	0	0	0	0	0	40	0	0	0	0	0	0	0	0	0	0	0	0	0	0	20	0	0	0	0	0	0	0	0	0	0	0	0	0	0	0	0	0	0	0	0
Rat_12_NODE_420_length_5006_cov_5.210866	0	40	0	0	0	0	0	0	0	0	0	0	0	30	0	0	0	0	0	0	0	0	0	0	0	0	0	0	14	0	0	0	0	0	0	0	0	0	0	0	0	0	0	0	0	0	0	0	15
Rat_12_NODE_424_length_4929_cov_4.345302	0	0	0	0	0	0	0	0	0	0	0	0	0	0	0	0	0	0	0	0	0	0	0	0	0	0	0	0	0	0	0	0	0	0	0	0	0	0	0	0	0	0	0	0	0	0	0	0	0
Rat_12_NODE_426_length_4895_cov_7.442149	0	41	0	0	0	0	0	0	0	0	0	0	0	31	0	0	0	0	0	0	0	0	0	0	0	0	0	0	0	0	0	0	0	0	0	0	0	0	0	0	0	0	0	0	0	0	0	0	0
Rat_12_NODE_428_length_4873_cov_16.956413	0	0	0	0	48	0	0	0	0	0	0	0	0	0	0	0	0	0	0	0	0	0	0	0	0	0	52	0	0	0	48	0	0	0	0	0	0	74	0	0	0	0	0	0	0	0	0	0	0
Rat_12_NODE_434_length_4830_cov_3.913508	0	0	0	0	0	0	0	0	0	0	0	0	0	0	0	0	0	0	0	0	0	0	0	0	0	0	0	0	0	0	0	0	0	0	0	0	0	0	0	0	0	0	0	0	0	0	0	0	0
Rat_12_NODE_435_length_4828_cov_5.821496	0	0	0	0	0	0	0	0	0	0	0	0	0	33	0	0	0	0	0	0	0	0	0	0	0	0	0	0	0	0	0	0	0	0	0	0	0	0	0	0	0	0	0	0	0	0	0	0	0
Rat_12_NODE_436_length_4825_cov_4.581132	0	31	0	0	0	0	0	0	0	0	0	0	0	0	0	0	0	0	0	0	0	0	0	0	0	0	0	0	0	0	0	0	0	0	0	0	0	0	0	0	0	0	0	0	0	0	0	0	0
Rat_12_NODE_438_length_4821_cov_5.120856	0	0	0	0	0	0	0	0	0	0	0	0	0	0	0	0	0	0	0	0	0	0	0	0	0	0	0	0	0	0	0	0	0	0	0	0	0	0	0	0	0	0	0	0	0	0	0	0	0
Rat_12_NODE_444_length_4798_cov_5.123550	0	0	0	0	0	0	0	0	0	0	0	0	0	40	0	0	0	0	0	0	0	0	0	0	0	0	0	0	0	0	0	0	0	0	0	0	0	0	0	0	0	0	0	0	0	0	0	0	0
Rat_12_NODE_445_length_4791_cov_4.332348	0	0	0	0	0	0	0	0	0	0	0	0	0	29	0	0	0	0	0	0	0	0	0	0	0	0	0	0	0	0	0	0	0	0	0	0	0	0	0	0	0	0	0	0	0	0	0	0	0
Rat_12_NODE_448_length_4762_cov_5.487147	0	0	0	0	0	0	0	0	0	0	0	0	0	0	0	0	0	0	0	0	0	0	0	0	0	0	0	0	0	0	0	0	0	0	0	0	0	0	0	0	0	0	0	0	0	0	0	0	0
Rat_12_NODE_449_length_4746_cov_6.752078	0	0	0	0	0	0	0	0	0	61	0	0	0	0	0	88	0	0	0	0	0	0	0	0	0	0	0	0	0	0	0	0	0	0	0	0	0	0	0	0	0	0	0	0	0	0	0	0	0
Rat_12_NODE_450_length_4736_cov_5.685751	0	0	0	0	0	0	0	0	0	53	0	0	0	0	0	91	0	0	0	0	0	0	0	0	0	38	0	0	0	0	0	0	0	0	0	0	0	0	0	0	0	0	0	0	0	0	0	0	0
Rat_12_NODE_455_length_4679_cov_4.648573	0	24	0	0	0	0	0	0	0	0	0	0	0	0	0	0	0	0	0	0	0	0	0	0	0	0	0	0	0	0	0	0	0	0	0	0	0	0	0	0	0	0	0	0	0	0	0	0	0
Rat_12_NODE_457_length_4664_cov_4.536125	0	0	0	0	0	0	0	0	0	0	0	0	0	29	0	0	0	0	0	0	0	0	0	0	0	0	0	0	0	0	0	0	0	0	0	0	0	0	0	0	0	0	0	0	0	0	0	0	0
Rat_12_NODE_459_length_4658_cov_5.408429	0	0	0	0	0	0	0	0	0	0	0	0	0	24	0	0	0	0	0	0	0	0	0	0	0	0	0	0	0	0	0	0	0	0	0	0	0	0	0	0	0	0	0	0	0	0	0	0	0
Rat_12_NODE_463_length_4619_cov_4.091586	0	0	0	0	0	0	0	0	0	0	0	0	0	0	0	0	0	0	0	0	0	0	0	0	0	0	0	0	0	0	0	0	0	0	0	0	0	0	0	0	0	0	0	0	0	0	0	0	0
Rat_12_NODE_464_length_4618_cov_4.856454	0	0	0	0	0	0	0	0	0	0	0	0	0	0	0	0	0	0	0	0	0	0	0	0	0	0	0	0	0	0	0	0	0	0	0	0	0	0	0	0	0	0	0	0	0	0	0	0	0
Rat_12_NODE_470_length_4538_cov_4.310506	0	0	0	0	0	0	0	0	0	0	0	0	0	0	0	0	0	0	0	0	0	0	0	0	0	0	0	0	0	0	0	0	0	0	0	0	0	0	0	0	0	0	0	0	0	0	0	0	0
Rat_12_NODE_471_length_4532_cov_4.518874	0	0	0	0	0	0	0	0	0	0	0	0	0	0	0	0	0	0	0	0	0	0	0	0	0	0	0	0	0	0	0	0	0	0	0	0	0	0	0	0	0	0	0	0	0	0	0	0	0
Rat_12_NODE_474_length_4496_cov_4.147940	0	0	0	0	0	0	0	0	0	0	0	0	0	0	0	0	0	0	0	0	0	0	0	0	0	0	0	0	0	0	0	0	0	0	0	0	0	0	0	0	0	0	0	0	0	0	0	0	0
Rat_12_NODE_475_length_4483_cov_6.440831	0	0	0	0	0	0	0	0	0	0	0	0	0	0	0	0	0	0	0	0	0	0	0	0	0	0	0	0	0	0	0	0	0	0	0	0	0	0	0	0	0	0	0	0	0	0	0	0	0
Rat_12_NODE_477_length_4474_cov_5.022177	0	0	0	0	0	0	0	0	0	0	0	0	0	0	0	0	0	0	0	0	0	0	0	0	0	0	0	0	0	0	0	0	0	0	0	0	0	0	0	0	0	0	0	0	0	0	0	0	0
Rat_12_NODE_486_length_4415_cov_4.280505	0	0	0	0	0	0	0	0	0	0	0	0	0	28	0	0	0	0	0	0	0	0	0	0	0	0	0	0	0	0	0	0	0	0	0	0	0	0	0	0	0	0	0	0	0	0	0	0	0
Rat_12_NODE_495_length_4362_cov_5.061063	0	0	0	0	0	0	0	0	0	0	0	0	0	40	0	0	0	0	0	0	0	0	0	0	0	0	0	0	0	0	0	0	0	0	0	0	0	0	0	0	0	0	0	0	0	0	0	0	0
Rat_12_NODE_496_length_4355_cov_3.459070	0	0	0	0	0	0	0	0	0	0	0	0	0	0	0	0	0	0	0	0	0	0	0	0	0	0	0	0	0	0	0	0	0	0	0	0	0	0	0	0	0	0	0	0	0	0	0	0	0
Rat_12_NODE_499_length_4332_cov_4.452654	0	0	0	0	0	0	0	0	0	0	0	0	0	32	0	0	0	0	0	0	0	0	0	0	0	0	0	0	0	0	0	0	0	0	0	0	0	0	0	0	0	0	0	0	0	0	0	0	0
Rat_12_NODE_502_length_4316_cov_4.462333	0	42	0	0	0	0	0	0	0	0	0	0	0	23	0	0	0	0	0	0	0	0	0	0	0	0	0	0	0	0	0	0	0	0	0	0	0	0	0	0	0	0	0	0	0	0	0	0	0
Rat_12_NODE_503_length_4314_cov_5.036394	0	0	0	0	0	0	0	0	0	0	0	0	0	40	0	0	0	0	0	0	0	0	0	0	0	0	0	0	0	0	0	0	0	0	0	0	0	0	0	0	0	0	0	0	0	0	0	0	0
Rat_12_NODE_505_length_4308_cov_5.181989	0	0	0	0	0	0	0	0	0	0	0	0	0	0	0	0	0	0	0	0	0	0	0	0	0	0	0	0	0	0	0	0	0	0	0	0	0	0	0	0	0	0	0	32	0	0	0	0	0
Rat_12_NODE_508_length_4277_cov_4.074609	0	0	0	0	0	0	0	0	0	0	0	0	0	0	0	0	0	0	0	0	0	0	0	0	0	0	0	0	0	0	0	0	0	0	0	0	0	0	0	0	0	0	0	0	0	0	0	0	0
Rat_12_NODE_510_length_4267_cov_6.712013	0	0	0	0	0	0	0	0	0	0	0	0	0	28	0	0	0	0	0	0	0	0	0	0	0	0	0	0	0	0	0	0	0	0	0	0	0	0	0	0	0	0	0	0	0	0	0	0	0
Rat_12_NODE_512_length_4254_cov_5.220767	0	34	0	0	0	0	0	0	0	0	0	0	0	27	0	0	0	0	0	0	0	0	0	0	0	0	0	0	0	0	0	0	0	0	0	0	0	0	0	0	0	0	0	0	0	0	0	0	0
Rat_12_NODE_514_length_4242_cov_4.159303	0	0	0	0	0	0	0	0	0	0	0	0	0	0	0	0	0	0	0	0	0	0	0	0	0	0	0	0	0	0	0	0	0	0	0	0	0	0	0	0	0	0	0	0	0	0	0	0	0
Rat_12_NODE_516_length_4237_cov_4.280966	0	0	0	0	0	0	0	0	0	0	0	0	0	20	0	0	0	0	0	0	0	0	0	0	0	0	0	0	0	0	0	0	0	0	0	0	0	0	0	0	0	0	0	0	0	0	0	0	0
Rat_12_NODE_517_length_4235_cov_5.069378	0	0	0	0	0	0	0	0	0	0	0	0	0	32	0	0	0	0	0	0	0	0	0	0	0	0	0	0	0	0	0	0	0	0	0	0	0	0	0	0	0	0	0	0	0	0	0	0	0
Rat_12_NODE_519_length_4222_cov_3.945284	0	34	0	0	0	0	0	0	0	0	0	0	0	26	0	0	0	0	0	0	0	0	0	0	0	0	0	0	0	0	0	0	0	0	0	0	0	0	0	0	0	0	0	0	0	0	0	0	0
Rat_12_NODE_520_length_4217_cov_4.298174	0	33	0	0	0	0	0	0	0	0	0	0	0	0	0	0	0	0	0	0	0	0	0	0	0	0	0	0	0	0	0	0	0	0	0	0	0	0	0	0	0	0	0	0	0	0	0	0	0
Rat_12_NODE_521_length_4215_cov_4.788221	0	56	0	0	0	0	0	0	0	0	0	0	0	0	0	0	0	0	0	0	0	0	0	0	0	0	0	0	0	0	0	0	0	0	0	0	0	0	0	0	0	0	0	0	0	0	0	0	0
Rat_12_NODE_527_length_4169_cov_4.438746	0	0	0	0	0	0	0	0	0	0	0	0	0	27	0	0	0	0	0	0	0	0	0	0	0	0	0	0	0	0	0	0	0	0	0	0	0	0	0	0	0	0	0	0	0	0	0	0	0
Rat_12_NODE_54_length_27209_cov_10.697614	0	0	0	0	0	0	0	0	0	0	0	0	0	0	34	0	0	0	0	0	0	0	0	0	0	0	0	0	0	0	0	0	0	0	0	0	0	0	0	0	0	0	0	0	0	0	0	0	0
Rat_12_NODE_540_length_4083_cov_6.470209	0	25	0	0	0	0	0	0	0	0	0	0	0	0	0	0	0	0	0	0	0	0	0	0	0	0	0	0	0	0	0	0	0	0	0	0	0	0	0	0	0	0	0	0	0	0	0	0	0
Rat_12_NODE_542_length_4052_cov_4.978484	0	0	0	0	0	0	0	0	0	0	0	0	0	0	0	0	0	0	0	0	0	0	0	0	0	0	0	0	0	0	0	0	0	0	0	0	0	0	0	0	0	0	0	0	0	0	0	0	0
Rat_12_NODE_544_length_4047_cov_5.777806	0	0	0	0	0	0	0	0	0	0	0	0	0	0	0	0	0	0	0	0	0	0	0	0	0	0	0	0	33	0	0	0	0	0	0	0	0	0	0	0	0	0	0	0	0	0	0	0	0
Rat_12_NODE_55_length_25579_cov_10.449146	36	19	0	59	0	0	0	0	26	0	0	26	53	0	80	27	30	0	0	163	32	26	93	55	0	122	0	28	39	0	30	66	0	54	0	0	0	58	0	137	27	0	0	0	0	70	0	0	26
Rat_12_NODE_550_length_4027_cov_3.337110	0	0	0	0	0	0	0	0	0	0	0	0	0	0	0	0	0	0	0	49	0	0	0	0	0	0	0	0	0	0	0	0	0	42	0	0	0	0	0	0	0	0	0	0	0	0	0	0	0
Rat_12_NODE_558_length_3975_cov_6.383929	76	0	0	0	0	0	0	0	0	0	0	0	0	0	0	0	0	0	0	81	0	0	0	0	0	0	0	0	0	0	0	0	0	0	0	0	20	0	0	0	0	0	0	0	0	0	0	0	0
Rat_12_NODE_562_length_3930_cov_5.071484	0	52	0	0	0	0	0	0	0	140	0	0	0	0	35	158	0	0	0	0	0	0	34	0	0	42	0	0	0	0	0	0	0	47	0	0	0	0	0	0	0	0	0	0	0	0	0	0	0
Rat_12_NODE_563_length_3919_cov_5.420807	0	19	0	0	0	0	0	0	0	0	0	0	0	0	0	0	0	0	0	0	0	0	0	0	0	0	0	0	0	0	0	0	0	0	0	0	0	0	0	0	0	0	0	0	0	0	0	0	0
Rat_12_NODE_567_length_3912_cov_3.565465	0	0	0	0	0	0	0	0	0	0	114	0	38	0	0	0	56	0	0	0	0	0	0	0	0	0	0	0	21	0	0	0	0	0	0	0	0	0	0	0	0	0	0	0	0	0	0	0	0
Rat_12_NODE_568_length_3911_cov_4.293050	0	0	0	0	0	0	0	0	0	0	0	0	0	25	0	0	0	0	0	0	0	0	0	0	0	0	0	0	0	0	0	0	0	0	0	0	0	0	0	0	0	0	0	0	0	0	0	0	0
Rat_12_NODE_57_length_25204_cov_5.617679	169	0	0	0	0	0	0	0	0	0	0	0	0	0	0	0	0	63	0	727	0	0	50	41	0	0	0	0	0	0	0	0	0	93	0	0	324	0	0	0	32	0	0	0	0	0	0	0	0
Rat_12_NODE_570_length_3904_cov_4.483242	0	0	0	0	0	0	0	0	0	0	0	0	0	0	0	0	0	0	0	0	0	0	0	0	0	0	0	0	0	0	0	0	0	0	0	0	0	0	0	0	0	0	0	0	0	0	0	0	0
Rat_12_NODE_571_length_3889_cov_5.524257	0	0	0	0	0	0	0	0	0	0	0	0	0	0	0	0	0	0	0	0	0	0	0	0	0	0	0	0	0	0	0	0	0	0	0	0	0	0	0	0	0	0	0	0	0	0	0	0	0
Rat_12_NODE_575_length_3880_cov_6.311373	0	0	0	0	0	0	0	0	0	75	0	0	0	0	0	53	0	0	0	0	0	0	0	0	0	24	0	0	0	0	0	0	0	0	0	0	0	0	0	0	0	0	0	0	0	0	0	0	0
Rat_12_NODE_577_length_3879_cov_5.404289	0	0	0	0	0	0	0	0	0	0	0	0	0	0	0	0	0	0	0	0	0	0	0	0	0	0	0	0	0	0	0	0	0	0	0	0	0	0	0	0	0	0	0	0	0	0	0	0	0
Rat_12_NODE_581_length_3853_cov_4.882833	0	0	0	0	0	0	0	0	0	0	0	0	0	0	0	0	0	0	0	0	0	0	0	0	0	0	0	0	0	0	0	0	0	0	0	0	0	0	0	0	0	0	0	0	0	0	0	0	0
Rat_12_NODE_582_length_3848_cov_4.654891	0	0	0	0	0	0	0	0	0	0	0	0	0	0	0	0	0	0	0	0	0	0	0	0	0	0	0	0	0	0	0	0	0	0	0	0	0	0	0	0	0	0	0	0	0	0	0	0	0
Rat_12_NODE_586_length_3834_cov_4.179942	0	0	0	0	0	0	0	0	0	0	0	0	0	0	0	0	0	0	0	0	0	0	0	0	0	0	0	0	0	0	0	0	0	0	0	0	0	0	0	0	0	0	0	0	0	0	0	0	0
Rat_12_NODE_587_length_3830_cov_4.964238	0	0	0	0	0	0	0	0	0	0	0	0	0	0	0	0	0	0	0	0	0	0	0	0	0	0	0	0	0	0	0	0	0	0	0	0	0	0	0	0	0	0	0	0	0	0	0	0	0
Rat_12_NODE_590_length_3812_cov_4.330317	0	0	0	0	0	0	0	0	0	42	0	0	0	0	0	53	0	0	0	0	0	0	0	0	0	55	0	0	0	0	0	0	0	0	0	0	0	0	0	0	0	0	0	0	0	0	0	0	0
Rat_12_NODE_593_length_3791_cov_4.532388	0	0	0	0	0	0	0	0	0	0	0	0	0	19	0	0	0	0	0	0	0	0	0	0	0	0	0	0	0	0	0	0	0	0	0	0	0	0	0	0	0	0	0	0	0	0	0	0	0
Rat_12_NODE_597_length_3750_cov_4.917727	0	40	0	0	0	0	0	0	0	0	0	0	0	38	0	0	0	0	0	0	0	0	0	0	0	0	0	0	21	0	0	0	0	0	0	0	0	0	0	0	0	0	0	0	0	0	0	0	0
Rat_12_NODE_601_length_3738_cov_6.806136	0	19	0	0	0	0	0	0	0	0	0	0	0	19	0	0	0	0	0	0	0	0	0	0	0	0	0	0	0	0	0	0	0	0	0	0	0	0	0	0	0	0	0	0	0	0	0	0	0
Rat_12_NODE_604_length_3723_cov_8.627863	0	90	0	0	0	0	0	0	0	0	0	0	0	0	0	0	0	0	0	0	0	0	0	0	0	0	0	0	27	0	0	0	0	0	0	0	0	0	0	0	0	0	0	0	0	0	0	0	0
Rat_12_NODE_613_length_3683_cov_5.456450	0	0	0	0	0	0	0	0	0	0	0	0	0	22	0	0	0	0	0	0	0	0	0	0	0	0	0	0	0	0	0	0	0	0	0	0	0	0	0	0	0	0	0	0	0	0	0	0	0
Rat_12_NODE_617_length_3666_cov_4.595403	0	0	0	0	0	0	0	0	0	0	0	0	0	25	0	0	0	0	0	0	0	0	0	0	0	0	0	0	0	0	0	0	0	0	0	0	0	0	0	0	0	0	0	0	0	0	0	0	0
Rat_12_NODE_618_length_3663_cov_5.286308	0	40	0	0	0	0	0	0	0	0	0	0	0	31	0	0	0	0	0	0	0	0	0	0	0	0	0	0	22	0	0	0	0	0	0	0	0	0	0	0	0	0	0	0	0	0	0	0	0
Rat_12_NODE_623_length_3652_cov_6.308312	0	0	0	0	0	0	0	0	0	0	0	0	0	0	0	0	0	0	0	0	0	0	0	0	0	0	0	0	22	0	0	0	0	0	0	0	0	0	0	0	0	0	0	0	0	0	0	0	0
Rat_12_NODE_628_length_3615_cov_4.129775	0	23	0	0	0	0	0	0	0	0	0	0	0	17	0	0	0	0	0	0	0	0	0	0	0	0	0	0	0	0	0	0	0	0	0	0	0	0	0	0	0	0	0	0	0	0	0	0	0
Rat_12_NODE_639_length_3546_cov_6.239473	0	0	0	0	0	0	0	0	0	0	0	0	0	0	0	0	0	0	0	0	0	0	0	0	0	0	0	0	0	0	0	0	0	0	0	0	0	0	0	0	0	0	0	0	0	0	0	0	0
Rat_12_NODE_645_length_3513_cov_7.563910	0	0	0	0	0	0	0	0	0	0	0	0	0	0	0	0	0	0	0	0	0	0	0	0	0	0	0	0	0	0	0	0	0	0	0	0	0	0	0	0	0	0	27	0	0	0	0	0	0
Rat_12_NODE_655_length_3462_cov_3.764309	0	0	0	0	0	0	0	0	0	0	0	0	0	0	0	0	0	0	0	0	0	0	0	0	0	0	0	0	0	0	0	0	0	0	0	0	0	0	0	0	0	0	0	0	0	0	0	0	0
Rat_12_NODE_656_length_3459_cov_4.325206	0	0	0	0	0	0	0	0	0	0	0	0	0	0	0	0	0	0	0	0	0	0	0	0	0	0	0	0	0	0	0	0	0	0	0	0	0	0	0	0	0	0	0	0	0	0	0	0	0
Rat_12_NODE_658_length_3442_cov_3.652790	0	0	0	0	0	0	0	0	0	0	0	0	0	20	0	0	0	0	0	0	0	0	0	0	0	0	0	0	0	0	0	0	0	0	0	0	0	0	0	0	0	0	0	0	0	0	0	0	0
Rat_12_NODE_659_length_3431_cov_3.692536	0	0	0	0	0	0	0	0	0	0	0	0	0	0	0	0	0	0	0	0	0	0	0	0	0	0	0	0	0	0	0	0	0	0	0	0	0	0	0	0	0	0	0	0	0	0	0	0	0
Rat_12_NODE_662_length_3417_cov_5.226353	0	0	0	0	0	0	0	0	0	0	0	0	0	23	0	0	0	0	0	0	0	0	0	0	0	0	0	0	0	0	0	0	0	0	0	0	0	0	0	0	0	0	0	0	0	0	0	0	0
Rat_12_NODE_664_length_3404_cov_4.073156	0	0	0	0	0	0	0	0	0	0	0	0	0	0	0	0	0	0	0	0	0	0	0	0	0	0	0	0	0	0	0	0	0	0	0	0	0	0	0	0	0	0	0	0	0	0	0	0	0
Rat_12_NODE_666_length_3400_cov_4.179671	0	0	0	0	0	0	0	0	0	0	0	0	0	20	0	0	0	0	0	0	0	0	0	0	0	0	0	0	0	0	0	0	0	0	0	0	0	0	0	0	0	0	0	0	0	0	0	0	0
Rat_12_NODE_675_length_3354_cov_7.067293	0	28	0	0	0	0	0	0	0	0	0	0	0	28	0	0	0	0	0	0	0	0	0	0	0	0	0	0	0	0	0	0	0	0	0	0	0	0	0	0	0	0	0	0	0	0	0	0	0
Rat_12_NODE_686_length_3326_cov_4.852644	0	0	0	0	0	0	0	0	0	0	0	0	0	0	0	0	0	0	0	0	0	0	0	0	0	0	0	0	0	0	0	0	0	0	0	0	0	0	0	0	0	0	0	0	0	0	0	0	0
Rat_12_NODE_689_length_3320_cov_4.456049	0	0	0	0	0	0	0	0	0	0	0	0	0	19	0	0	0	0	0	0	0	0	0	0	0	0	0	0	0	0	0	0	0	0	0	0	0	0	0	0	0	0	0	0	0	0	0	0	0
Rat_12_NODE_690_length_3319_cov_4.519914	0	0	0	0	0	0	0	0	0	0	0	0	0	0	0	0	0	0	0	0	0	0	0	0	0	0	0	0	0	0	0	0	0	0	0	0	0	0	0	0	0	0	0	0	0	0	0	0	0
Rat_12_NODE_692_length_3299_cov_4.997842	0	0	0	0	0	0	0	0	0	0	0	0	0	0	0	0	0	0	0	0	0	0	0	0	0	0	0	0	0	0	0	0	0	0	0	0	0	0	0	0	0	0	0	0	0	0	0	0	0
Rat_12_NODE_696_length_3289_cov_5.013915	0	26	0	0	0	0	0	0	0	0	0	0	0	0	0	0	0	0	0	0	0	0	0	0	0	0	0	0	0	0	0	0	0	0	0	0	0	0	0	0	0	0	0	0	0	0	0	0	0
Rat_12_NODE_703_length_3256_cov_4.609809	0	0	0	0	0	0	0	0	0	0	0	0	0	0	0	0	0	0	0	0	0	0	0	0	0	0	0	0	0	0	0	0	0	0	0	0	0	0	0	0	0	0	0	0	0	0	0	0	0
Rat_12_NODE_708_length_3231_cov_4.316121	0	0	0	0	0	0	0	0	0	0	0	0	0	0	0	0	0	0	0	0	0	0	0	0	0	0	0	0	0	0	0	0	0	0	0	0	0	0	0	0	0	0	0	0	0	0	0	0	0
Rat_12_NODE_713_length_3187_cov_2.303959	0	36	0	0	0	45	30	27	0	0	0	0	0	34	0	0	0	156	30	0	0	0	0	28	27	0	21	33	71	0	36	0	28	0	0	26	64	0	19	22	0	41	0	0	28	45	0	0	34
Rat_12_NODE_714_length_3184_cov_4.692234	0	26	0	0	0	0	0	0	0	0	0	0	0	21	0	0	0	0	0	0	0	0	0	0	0	0	0	0	0	0	0	0	0	0	0	0	0	0	0	0	0	0	0	0	0	0	0	0	0
Rat_12_NODE_718_length_3170_cov_3.521669	0	0	0	0	0	0	0	0	0	0	0	0	0	0	0	0	0	0	0	0	0	0	0	0	0	0	0	0	0	0	0	0	0	0	0	0	0	0	0	0	0	0	0	0	0	0	0	0	0
Rat_12_NODE_720_length_3161_cov_5.027688	0	26	0	0	0	0	0	0	0	0	0	0	0	22	0	0	0	0	0	0	0	0	0	0	0	0	0	0	0	0	0	0	0	0	0	0	0	0	0	0	0	0	0	0	0	0	0	0	0
Rat_12_NODE_726_length_3143_cov_7.225065	0	0	0	0	0	0	0	0	0	0	0	0	0	36	0	0	0	0	0	0	0	0	0	0	0	0	0	0	0	0	0	0	0	0	0	0	0	0	0	0	0	0	0	0	0	0	0	0	0
Rat_12_NODE_728_length_3140_cov_3.859319	0	21	0	0	0	0	0	0	0	0	0	0	0	0	0	0	0	0	0	0	0	0	0	0	0	0	0	0	0	0	0	0	0	0	0	0	0	0	0	0	0	0	0	0	0	0	0	0	0
Rat_12_NODE_730_length_3133_cov_4.749188	0	28	0	0	0	0	0	0	0	0	0	0	0	0	0	0	0	0	0	0	0	0	0	0	0	0	0	0	0	0	0	0	0	0	0	0	0	0	0	0	0	0	0	0	0	0	0	0	0
Rat_12_NODE_731_length_3125_cov_4.278502	0	0	0	0	0	0	0	0	0	25	0	0	0	0	0	33	0	0	0	0	0	0	0	0	0	23	0	0	0	0	0	0	0	0	0	0	0	0	0	0	0	0	0	18	0	0	0	0	0
Rat_12_NODE_732_length_3123_cov_4.199804	0	0	0	0	0	0	0	0	0	0	0	0	0	17	0	0	0	0	0	0	0	0	0	0	0	0	0	0	0	0	0	0	0	0	0	0	0	0	0	0	0	0	0	0	0	0	0	0	0
Rat_12_NODE_735_length_3111_cov_4.954188	0	18	0	0	0	0	0	0	0	0	0	0	0	0	0	0	0	0	0	0	0	0	0	0	0	0	0	0	0	0	0	0	0	0	0	0	0	0	0	0	0	0	0	0	0	0	0	0	0
Rat_12_NODE_737_length_3104_cov_5.888160	0	0	0	0	0	0	0	0	0	0	0	0	0	24	0	0	0	0	0	0	0	0	0	0	0	0	0	0	0	0	0	0	0	0	0	0	0	0	0	0	0	0	0	0	0	0	0	0	0
Rat_12_NODE_739_length_3103_cov_4.286417	0	0	0	0	0	0	0	0	0	0	0	0	0	0	0	0	0	0	0	0	0	0	0	0	0	0	0	0	0	0	0	0	0	0	0	0	0	0	0	0	0	0	0	0	0	0	0	0	0
Rat_12_NODE_741_length_3100_cov_5.983251	0	0	0	0	0	0	0	0	0	0	0	0	0	0	0	0	0	0	0	0	0	0	0	0	0	0	0	0	0	0	0	0	0	0	0	0	0	0	0	0	0	0	0	0	0	0	0	0	0
Rat_12_NODE_743_length_3088_cov_5.509067	0	18	0	0	0	0	0	0	0	0	0	0	0	20	0	0	0	0	0	0	0	0	0	0	0	0	0	0	0	0	0	0	0	0	0	0	0	0	0	0	0	0	0	0	0	0	0	0	0
Rat_12_NODE_745_length_3068_cov_5.792897	0	0	0	0	0	0	0	0	0	0	0	0	0	19	0	0	0	0	0	0	0	0	0	0	0	0	0	0	0	0	0	0	0	0	0	0	0	0	0	0	0	0	0	0	0	0	0	0	0
Rat_12_NODE_748_length_3059_cov_3.365180	0	20	0	0	0	0	0	0	0	0	0	0	0	0	0	0	0	0	0	0	0	0	0	0	0	0	0	0	0	0	0	0	0	0	0	0	0	0	0	0	0	0	0	0	0	0	0	0	0
Rat_12_NODE_750_length_3052_cov_4.228896	0	0	0	0	0	0	0	0	0	0	0	0	0	0	0	0	0	0	0	0	0	0	0	0	0	0	0	0	0	0	0	0	0	0	0	0	0	0	0	0	0	0	0	0	0	0	0	0	0
Rat_12_NODE_752_length_3030_cov_4.684706	0	0	0	0	0	0	0	0	0	0	0	0	0	19	0	0	0	0	0	0	0	0	0	0	0	0	0	0	0	0	0	0	0	0	0	0	0	0	0	0	0	0	0	0	0	0	0	0	0
Rat_12_NODE_755_length_3023_cov_5.529650	0	28	0	0	0	0	0	0	0	0	0	0	0	14	0	0	0	0	0	0	0	0	0	0	0	0	0	0	0	0	0	0	0	0	0	0	0	0	0	0	0	0	0	0	0	0	0	0	0
Rat_12_NODE_759_length_3014_cov_6.471105	0	0	0	0	0	0	0	0	0	0	0	0	0	0	0	0	0	0	0	0	0	0	0	0	0	0	0	0	0	0	0	0	0	0	0	0	0	0	0	0	0	0	0	0	0	0	0	0	0
Rat_12_NODE_76_length_20372_cov_7.315598	0	0	0	22	0	0	0	0	0	0	0	0	40	0	34	0	0	0	0	44	0	24	0	28	0	24	0	0	0	0	0	25	0	0	0	0	0	46	20	61	0	0	0	25	0	43	0	0	0
Rat_12_NODE_766_length_3003_cov_3.934193	0	0	0	0	0	0	0	0	0	0	0	0	0	0	0	0	0	0	0	0	0	0	0	0	0	0	0	0	0	0	0	0	0	0	0	0	0	0	0	0	0	0	0	0	0	0	0	0	0
Rat_12_NODE_767_length_2993_cov_4.078965	0	0	0	0	0	0	0	0	0	0	0	0	0	0	0	0	0	0	0	0	0	0	0	0	0	0	0	0	0	0	0	0	0	0	0	0	0	0	0	0	0	0	0	0	0	0	0	0	0
Rat_12_NODE_769_length_2984_cov_4.109252	0	0	0	0	0	0	0	0	0	0	0	0	0	24	0	0	0	0	0	0	0	0	0	0	0	0	0	0	0	0	0	0	0	0	0	0	0	0	0	0	0	0	0	0	0	0	0	0	0
Rat_12_NODE_782_length_2936_cov_5.606734	19	23	16	0	28	13	40	0	23	23	0	0	41	49	28	19	24	0	0	31	0	30	35	24	0	45	27	0	0	0	16	20	23	0	21	0	18	25	0	24	0	0	83	0	0	0	0	0	20
Rat_12_NODE_783_length_2936_cov_4.802499	0	0	0	0	0	0	0	0	0	0	0	0	0	0	0	0	0	0	0	0	0	0	0	0	0	0	0	0	0	0	0	0	0	0	0	0	0	0	0	0	0	0	0	0	0	0	0	0	0
Rat_12_NODE_786_length_2928_cov_3.991646	0	0	0	0	0	0	0	0	0	0	0	0	0	24	0	0	0	0	0	0	0	0	0	0	0	0	0	0	0	0	0	0	0	0	0	0	0	0	0	0	0	0	0	0	0	0	0	0	0
Rat_12_NODE_793_length_2904_cov_5.161460	0	0	0	0	0	0	0	0	0	0	0	0	0	0	0	0	0	0	0	0	0	0	0	0	0	16	0	0	0	0	0	0	0	0	0	0	0	0	0	0	0	0	0	0	0	0	0	0	0
Rat_12_NODE_801_length_2871_cov_5.022372	0	15	0	0	0	0	0	0	0	0	0	12	0	0	0	0	0	0	0	0	0	0	0	0	0	0	0	0	0	0	0	0	0	0	0	0	0	0	0	0	0	0	0	0	0	0	0	0	0
Rat_12_NODE_810_length_2837_cov_5.257009	0	19	0	0	0	0	0	0	0	0	0	0	0	0	0	0	0	0	0	0	0	0	0	0	0	0	0	0	14	0	0	0	0	0	0	0	0	0	0	0	0	0	0	0	0	0	0	0	0
Rat_12_NODE_818_length_2810_cov_5.636661	0	0	0	0	0	0	0	0	0	0	0	0	0	19	0	0	0	0	0	0	0	0	0	0	0	0	0	0	0	0	0	0	0	0	0	0	0	0	0	0	0	0	0	0	0	0	0	0	0
Rat_12_NODE_824_length_2802_cov_4.641063	0	0	0	0	0	0	0	0	0	0	0	0	0	0	0	0	0	0	0	0	0	0	0	0	0	0	0	0	0	0	0	0	0	0	0	0	0	0	0	0	0	0	0	0	0	0	0	0	0
Rat_12_NODE_829_length_2797_cov_5.564916	0	0	0	63	0	0	0	0	0	0	0	0	0	0	0	26	0	0	0	0	0	0	0	0	0	0	0	0	55	0	0	47	0	0	0	0	0	0	0	0	0	0	0	0	0	0	0	0	21
Rat_12_NODE_830_length_2792_cov_4.279868	0	0	0	0	0	0	0	0	0	0	0	0	0	0	0	0	0	0	0	0	0	0	0	0	0	0	0	0	0	0	0	0	0	0	0	0	0	0	0	0	0	0	0	0	0	0	0	0	0
Rat_12_NODE_834_length_2785_cov_5.333333	0	0	0	0	0	0	0	0	0	0	0	0	0	0	0	0	0	0	0	0	0	0	0	0	0	0	0	0	0	0	0	0	0	0	0	0	0	0	0	0	0	0	0	0	0	0	0	0	0
Rat_12_NODE_836_length_2784_cov_3.710150	0	0	0	0	0	0	0	0	0	0	0	0	0	0	0	0	0	0	0	0	0	0	0	0	0	0	0	0	0	0	0	0	0	0	0	0	0	0	0	0	0	0	0	0	0	0	0	0	0
Rat_12_NODE_837_length_2783_cov_3.745601	0	0	0	0	0	0	0	0	0	0	0	0	0	20	0	0	0	0	0	0	0	0	0	0	0	0	0	0	0	0	0	0	0	0	0	0	0	0	0	0	0	0	0	0	0	0	0	0	0
Rat_12_NODE_838_length_2782_cov_5.190686	0	0	0	0	0	0	0	0	0	0	0	0	0	0	0	0	0	0	0	0	17	0	0	0	0	26	0	0	0	0	0	0	0	0	0	0	0	0	0	0	0	0	0	0	0	0	0	0	20
Rat_12_NODE_842_length_2774_cov_3.461567	0	0	0	0	0	0	0	0	0	0	0	0	0	26	0	0	0	0	0	0	0	0	0	0	0	0	0	0	0	0	0	0	0	0	0	0	0	0	0	0	0	0	0	0	0	0	0	0	0
Rat_12_NODE_845_length_2761_cov_4.832225	0	0	0	0	0	0	0	0	0	0	0	0	0	24	0	0	0	0	0	0	0	0	0	0	0	0	0	0	0	0	0	0	0	0	0	0	0	0	0	0	0	0	0	0	0	0	0	0	0
Rat_12_NODE_852_length_2752_cov_4.516871	0	35	0	0	0	0	0	0	0	0	0	0	0	18	0	0	0	0	0	0	0	0	0	0	0	0	0	0	0	0	0	0	0	0	0	0	0	0	0	0	0	0	0	0	0	0	0	0	0
Rat_12_NODE_853_length_2744_cov_5.496467	0	27	0	0	0	0	0	0	0	0	0	0	0	0	0	0	0	0	0	0	0	0	0	0	0	0	0	0	0	0	0	0	0	0	0	0	0	0	0	0	0	0	0	0	0	0	0	0	0
Rat_12_NODE_859_length_2721_cov_6.741560	0	0	0	0	0	0	0	0	0	0	0	0	0	0	0	0	0	0	0	0	0	0	0	0	0	0	0	0	0	0	0	0	0	0	0	0	0	0	0	0	0	0	0	0	0	0	0	0	0
Rat_12_NODE_877_length_2663_cov_4.519172	0	0	0	0	0	0	0	0	0	0	0	0	0	12	0	0	0	0	0	0	0	0	0	0	0	0	0	0	19	0	0	0	0	0	0	0	0	0	0	0	0	0	0	0	0	0	0	0	0
Rat_12_NODE_878_length_2661_cov_3.610130	0	0	0	0	0	0	0	0	0	0	0	0	0	0	0	0	0	0	0	0	0	0	0	0	0	0	0	0	0	0	0	0	0	0	0	0	0	0	0	0	0	0	0	0	0	0	0	0	0
Rat_12_NODE_884_length_2638_cov_5.018970	0	15	0	0	0	0	0	0	0	39	0	0	0	0	0	42	0	0	0	0	0	0	0	0	0	0	0	0	0	0	0	0	0	0	0	0	0	0	0	0	0	0	0	0	0	0	0	0	0
Rat_12_NODE_914_length_2578_cov_5.354340	0	19	0	0	0	0	0	0	0	0	0	0	0	26	0	0	0	0	0	0	0	0	0	0	0	0	0	0	0	0	0	0	0	0	0	0	0	0	0	0	0	0	0	0	0	0	0	0	0
Rat_12_NODE_915_length_2576_cov_3.419278	0	0	0	0	0	0	0	0	0	0	0	0	0	0	0	0	0	0	0	0	0	0	0	0	0	0	0	0	12	0	0	0	0	0	0	0	0	0	0	0	0	0	0	0	0	0	0	0	0
Rat_12_NODE_918_length_2566_cov_4.319395	0	22	0	0	0	0	0	0	0	0	0	0	0	0	0	0	0	0	0	0	0	0	0	0	0	0	0	0	0	0	0	0	0	0	0	0	0	0	0	0	0	0	0	0	0	0	0	0	0
Rat_12_NODE_919_length_2565_cov_4.393227	0	0	0	0	0	0	0	0	0	0	0	0	0	24	0	0	0	0	0	0	0	0	0	0	0	0	0	0	0	0	0	0	0	0	0	0	0	0	0	0	0	0	0	0	0	0	0	0	0
Rat_12_NODE_921_length_2559_cov_5.022364	0	0	0	0	0	0	0	0	0	0	0	0	0	0	0	0	0	0	0	0	0	0	0	0	0	0	0	0	0	0	0	0	0	0	0	0	0	0	0	0	0	0	0	0	0	0	0	0	0
Rat_12_NODE_930_length_2544_cov_3.607473	0	0	0	0	0	0	0	0	0	0	0	0	0	0	0	0	0	0	0	0	0	0	0	0	0	0	0	0	0	0	0	0	0	0	0	0	0	0	0	0	0	0	0	0	0	0	0	0	0
Rat_12_NODE_938_length_2535_cov_3.581452	0	17	0	0	0	0	0	0	0	0	0	0	0	0	0	0	0	0	0	0	0	0	0	0	0	0	0	0	0	0	0	0	0	0	0	0	0	0	0	0	0	0	0	0	0	0	0	0	0
Rat_12_NODE_946_length_2514_cov_3.104921	0	0	0	0	0	0	0	0	0	0	0	0	0	0	0	0	0	0	0	0	0	0	0	0	0	0	0	0	0	0	0	0	0	0	0	0	0	0	0	0	0	0	0	0	0	0	0	0	0
Rat_12_NODE_950_length_2509_cov_4.495925	0	22	0	0	0	0	0	0	0	0	0	0	0	0	0	0	0	0	0	0	0	0	0	0	0	0	0	0	11	0	0	0	0	0	0	0	0	0	0	0	0	0	0	0	0	0	0	0	0
Rat_12_NODE_963_length_2492_cov_3.956094	0	0	0	0	0	0	0	0	0	0	0	0	0	18	0	0	0	0	0	0	0	0	0	0	0	0	0	0	0	0	0	0	0	0	0	0	0	0	0	0	0	0	0	0	0	0	0	0	0
Rat_12_NODE_966_length_2488_cov_3.247842	0	0	0	0	0	0	0	0	0	0	0	0	0	0	0	0	0	0	0	0	0	0	0	0	0	0	0	0	0	0	0	0	0	0	0	0	0	0	0	0	0	0	0	0	0	0	0	0	0
Rat_12_NODE_971_length_2478_cov_6.734214	0	0	0	0	0	0	0	0	0	0	0	0	0	16	0	0	0	0	0	0	0	0	0	0	0	0	0	0	0	0	0	0	0	0	0	0	0	0	0	0	0	0	0	0	0	0	0	0	0
Rat_12_NODE_972_length_2478_cov_3.337598	0	0	0	0	0	0	0	0	0	0	0	0	0	0	0	0	0	0	0	0	0	0	0	0	0	0	0	0	0	0	0	0	0	0	0	0	0	0	0	0	0	0	0	0	0	0	0	0	0
Rat_12_NODE_973_length_2475_cov_2.986364	0	0	0	0	0	0	0	0	0	0	0	0	0	0	0	0	0	0	0	0	0	0	0	0	0	0	0	0	0	0	0	0	0	0	0	0	0	0	0	0	0	0	0	0	0	0	0	0	0
Rat_12_NODE_975_length_2471_cov_5.126656	0	0	0	0	0	0	0	0	0	0	0	0	0	20	0	0	0	0	0	0	0	0	0	0	0	0	0	0	0	0	0	0	0	0	0	0	0	0	0	0	0	0	0	0	0	0	0	0	0
Rat_12_NODE_983_length_2448_cov_5.089845	0	16	0	0	0	0	0	0	0	0	0	14	0	0	0	0	0	0	0	0	0	0	0	0	0	0	0	0	0	0	0	0	0	0	0	0	0	0	0	0	0	0	0	0	0	0	0	0	0
Rat_12_NODE_985_length_2445_cov_4.760251	0	0	0	0	0	0	0	0	0	0	0	0	0	0	0	0	0	0	0	0	0	0	0	0	0	0	0	0	0	0	0	0	0	0	0	0	0	0	0	0	0	0	0	0	0	0	0	0	0
Rat_12_NODE_992_length_2435_cov_4.205882	0	0	0	0	0	0	0	0	0	0	0	0	0	0	0	0	0	0	0	0	0	0	0	0	0	0	0	0	0	0	0	0	0	0	0	0	0	0	0	0	0	0	0	0	0	0	0	0	0
Rat_13_NODE_1_length_100372_cov_17.957136	0	0	153	0	0	0	0	0	0	0	0	0	0	0	0	0	0	0	0	0	0	0	0	0	0	0	0	0	0	0	0	0	0	0	0	0	0	0	0	0	330	0	0	0	0	0	0	0	0
Rat_13_NODE_1001_length_1584_cov_5.281884	0	0	0	0	0	0	0	0	0	0	0	0	0	0	0	0	0	0	0	0	0	0	0	0	0	0	0	0	0	0	0	0	0	0	0	0	0	0	0	0	0	0	0	0	0	0	0	0	0
Rat_13_NODE_1003_length_1580_cov_2.231475	0	0	0	0	0	0	0	0	0	0	0	0	0	0	0	0	0	0	0	0	0	0	0	0	0	0	0	0	0	0	0	0	0	0	0	0	0	0	0	0	0	0	0	0	0	0	0	0	0
Rat_13_NODE_1007_length_1575_cov_4.140789	0	0	0	0	0	0	0	20	0	0	20	0	7	0	0	0	10	0	0	0	0	21	0	10	19	0	0	0	14	0	9	0	0	0	0	0	0	0	0	0	0	0	0	0	0	0	0	0	0
Rat_13_NODE_1013_length_1572_cov_2.278840	0	17	0	0	0	0	0	0	0	0	0	0	0	0	0	12	0	0	0	0	0	0	0	0	0	0	0	0	0	0	0	0	0	0	0	0	0	0	0	0	0	0	0	0	0	0	0	0	0
Rat_13_NODE_1019_length_1567_cov_2.576720	0	0	0	0	0	0	0	0	0	0	0	0	0	0	0	0	0	0	0	0	0	0	0	0	0	0	18	0	0	0	0	0	0	0	0	0	0	0	0	0	0	0	0	0	0	0	0	0	0
Rat_13_NODE_1021_length_1566_cov_2.896757	0	0	10	0	6	0	0	0	0	0	0	0	0	0	0	6	0	0	0	0	0	0	0	0	0	0	14	0	0	0	7	0	0	0	0	0	0	0	0	0	0	0	0	0	0	0	0	0	10
Rat_13_NODE_1024_length_1560_cov_4.143522	0	0	0	0	0	0	0	0	0	0	0	0	0	0	0	0	0	0	0	0	0	0	0	0	0	0	0	0	0	0	0	0	0	0	0	0	0	0	0	0	0	0	0	0	0	0	0	0	0
Rat_13_NODE_1030_length_1556_cov_2.772152	0	0	0	0	0	0	0	0	0	0	0	0	0	0	0	0	0	0	0	0	0	35	0	0	20	0	0	0	14	0	0	0	0	0	0	0	0	0	0	13	0	24	0	0	8	0	0	0	0
Rat_13_NODE_1036_length_1549_cov_1.843373	0	0	0	0	0	0	0	8	0	0	0	0	0	0	0	0	0	0	0	0	0	0	43	0	0	0	0	0	0	0	0	0	0	0	0	0	10	0	0	0	0	0	13	0	0	0	0	0	0
Rat_13_NODE_1041_length_1544_cov_6.711216	0	0	0	0	0	0	0	0	0	0	0	0	0	0	10	0	0	0	0	0	0	0	0	0	0	0	0	0	0	0	0	0	0	8	0	0	0	0	0	0	0	0	0	0	0	0	0	0	0
Rat_13_NODE_1050_length_1536_cov_3.024308	0	20	17	0	0	0	0	20	0	12	0	0	0	0	0	23	0	0	0	0	0	0	0	20	15	25	12	0	0	0	0	0	0	0	0	10	0	18	0	25	0	15	0	0	0	24	0	0	0
Rat_13_NODE_1054_length_1532_cov_3.129316	0	0	0	0	0	0	0	0	0	0	0	0	0	0	0	0	0	0	0	0	0	0	0	0	0	0	0	0	0	0	0	0	0	0	0	0	0	0	0	0	0	0	0	0	0	0	0	0	0
Rat_13_NODE_1056_length_1530_cov_2.625763	0	0	0	0	0	0	0	0	0	0	0	0	0	0	0	0	0	0	0	0	0	0	0	0	0	0	0	0	0	0	0	0	0	0	0	0	0	0	0	0	0	0	0	0	0	0	0	0	0
Rat_13_NODE_1066_length_1522_cov_2.460804	0	0	0	0	0	0	0	0	0	0	0	0	0	0	0	0	0	0	0	0	0	0	0	0	0	0	0	0	0	0	0	0	0	0	0	0	0	0	0	0	0	0	0	0	0	0	0	0	0
Rat_13_NODE_1069_length_1519_cov_3.016393	0	0	0	0	0	0	0	0	0	0	0	0	0	0	0	0	0	0	0	0	0	0	0	0	0	0	6	0	0	0	0	0	0	0	0	0	0	0	0	0	0	0	0	0	0	0	0	0	0
Rat_13_NODE_1082_length_1509_cov_2.693260	0	0	0	0	0	0	0	0	0	0	0	0	0	0	0	0	0	0	0	0	0	0	0	0	0	0	6	0	0	0	0	0	0	0	0	0	0	0	0	0	0	0	0	0	0	0	0	0	0
Rat_13_NODE_1083_length_1509_cov_2.580468	0	0	0	0	0	0	0	0	0	8	0	0	0	0	0	0	0	0	0	0	0	0	0	0	0	0	8	0	0	0	0	0	0	0	0	0	0	0	0	0	0	0	0	0	0	0	0	0	0
Rat_13_NODE_1108_length_1494_cov_2.863794	0	0	0	0	0	0	0	0	0	0	0	0	0	0	0	0	0	0	0	0	0	0	0	0	0	0	0	0	0	0	0	0	0	0	0	0	0	0	0	0	0	0	0	0	0	0	0	0	0
Rat_13_NODE_1125_length_1478_cov_3.407590	0	0	0	0	0	0	0	0	0	0	0	0	0	0	0	0	0	0	0	0	0	0	0	0	0	0	0	0	0	0	0	0	0	0	0	0	0	0	0	0	0	0	0	0	0	0	0	0	0
Rat_13_NODE_1126_length_1478_cov_1.842586	0	0	0	0	0	0	0	0	0	0	0	0	0	0	0	0	0	0	0	0	0	0	0	0	7	0	12	0	0	0	0	0	0	0	0	0	0	0	0	0	0	0	0	0	0	0	0	0	7
Rat_13_NODE_1127_length_1477_cov_2.846695	0	0	0	0	0	0	0	0	0	0	0	0	0	0	0	0	0	0	0	0	0	0	0	0	0	0	0	0	0	0	0	0	0	0	0	0	0	0	0	0	0	0	0	0	0	0	0	0	0
Rat_13_NODE_1128_length_1477_cov_2.770042	0	0	0	0	0	0	0	0	0	0	0	0	0	0	0	0	0	0	0	0	0	0	0	0	0	0	8	0	0	0	0	0	0	0	0	0	0	0	0	0	0	0	0	0	0	0	0	0	0
Rat_13_NODE_1130_length_1476_cov_2.631246	0	0	0	0	0	0	0	0	0	0	0	0	0	0	0	0	0	0	0	0	0	0	0	0	0	0	0	0	0	0	0	0	0	0	0	0	0	0	0	0	0	0	0	0	0	0	0	0	0
Rat_13_NODE_1131_length_1476_cov_2.543983	0	0	0	0	0	0	0	0	0	0	0	0	0	0	0	0	0	0	0	0	0	0	0	0	0	0	0	0	0	0	0	0	0	0	0	0	0	0	0	0	0	0	0	0	0	0	0	0	0
Rat_13_NODE_1136_length_1474_cov_2.942213	0	0	0	0	0	0	0	0	0	0	0	0	0	0	0	0	0	0	0	0	0	0	0	0	0	0	0	0	0	0	0	0	0	0	0	0	0	0	0	0	0	0	0	0	0	0	0	0	0
Rat_13_NODE_1137_length_1474_cov_2.642706	0	0	0	0	0	0	0	0	0	0	0	0	0	0	0	0	0	0	0	0	0	0	0	0	0	0	0	0	0	0	0	0	0	0	0	0	0	0	0	0	0	0	0	0	0	0	0	0	0
Rat_13_NODE_1138_length_1474_cov_2.634954	0	0	0	0	0	0	0	0	0	0	0	0	0	0	0	0	0	0	0	0	0	0	0	0	0	0	0	0	0	0	0	0	0	0	0	0	0	0	0	0	0	0	0	0	0	0	0	0	0
Rat_13_NODE_1144_length_1469_cov_2.954031	0	0	0	0	0	0	0	0	0	0	0	0	0	0	0	0	0	0	0	0	0	0	0	0	0	0	0	0	0	0	0	0	0	0	0	0	0	0	0	0	0	0	0	0	0	0	0	0	0
Rat_13_NODE_1167_length_1453_cov_3.045064	0	0	0	0	0	10	0	0	0	0	0	0	0	0	0	0	0	0	0	0	0	0	0	0	0	0	0	0	0	0	0	0	0	0	0	0	0	0	0	0	0	0	0	0	0	0	0	0	0
Rat_13_NODE_1171_length_1449_cov_2.774749	0	0	8	0	0	0	0	0	0	0	0	0	0	0	0	0	0	0	0	0	0	0	0	0	0	0	0	0	0	0	0	0	0	0	0	0	0	0	0	0	0	0	0	0	0	0	0	0	0
Rat_13_NODE_1172_length_1447_cov_2.211207	0	0	0	0	0	0	0	0	0	0	0	0	0	0	0	0	0	0	0	0	0	0	0	0	0	0	0	0	0	0	0	0	0	0	0	0	0	0	0	0	0	0	0	0	0	0	0	0	0
Rat_13_NODE_1177_length_1445_cov_2.059712	0	0	0	0	0	9	0	0	0	0	0	0	0	0	0	0	0	0	0	0	0	13	0	0	20	0	8	10	0	0	0	0	0	0	0	12	0	0	0	0	0	0	0	0	0	0	0	0	0
Rat_13_NODE_1181_length_1441_cov_4.825397	0	0	0	0	0	0	0	0	0	6	0	0	0	0	0	0	0	0	0	0	0	0	0	0	0	0	0	0	0	0	0	0	0	0	0	0	0	0	0	0	0	0	0	0	0	0	0	0	0
Rat_13_NODE_1188_length_1438_cov_1.843818	0	0	0	0	0	0	0	0	0	0	0	0	0	0	0	0	0	0	0	0	0	0	0	0	0	0	0	0	0	0	0	0	0	0	0	0	0	0	0	0	0	0	0	0	0	0	0	0	0
Rat_13_NODE_1202_length_1426_cov_2.789934	0	0	0	0	0	0	0	0	0	0	0	0	0	0	0	0	0	0	0	0	0	0	0	0	0	0	0	0	0	0	0	0	0	0	0	0	0	0	0	0	0	0	0	0	0	0	0	0	0
Rat_13_NODE_1204_length_1425_cov_2.413869	0	0	0	0	0	0	0	0	0	0	0	0	0	0	0	0	0	0	0	0	0	0	0	0	0	0	0	0	0	0	0	0	0	0	0	0	0	0	0	0	0	0	0	0	0	0	0	0	7
Rat_13_NODE_1213_length_1419_cov_3.224340	0	0	0	0	0	0	0	0	0	0	0	0	0	0	0	0	0	0	0	0	0	0	0	0	0	0	11	0	0	0	0	0	0	0	0	0	0	0	0	0	0	0	0	0	0	0	0	0	0
Rat_13_NODE_1219_length_1414_cov_3.108904	0	0	0	0	0	0	0	0	0	0	0	0	0	0	0	0	0	0	0	0	0	0	0	0	0	0	0	0	0	0	0	0	0	0	0	0	0	0	0	0	0	0	0	0	0	0	0	0	0
Rat_13_NODE_1220_length_1413_cov_4.432253	0	0	0	0	0	0	0	0	0	0	0	0	0	0	0	0	0	0	0	0	0	0	0	0	0	0	0	0	0	0	0	0	0	0	0	0	0	0	0	0	0	0	0	0	0	0	0	0	0
Rat_13_NODE_1227_length_1408_cov_2.529194	0	0	9	0	0	0	0	0	0	0	0	0	0	0	0	0	0	0	0	0	0	0	0	0	0	0	0	0	0	0	0	0	0	0	0	0	0	0	0	0	0	0	0	0	0	0	0	0	12
Rat_13_NODE_1235_length_1405_cov_2.371111	0	0	0	0	0	0	0	0	0	0	0	0	0	0	0	0	0	0	0	0	0	0	0	0	0	0	0	0	0	0	0	0	0	0	0	0	0	0	0	0	0	0	0	0	0	0	0	0	0
Rat_13_NODE_1236_length_1403_cov_3.097923	0	0	0	0	0	0	0	0	0	0	0	0	0	0	0	0	0	0	0	0	0	0	0	0	0	0	0	0	0	0	0	0	0	0	0	0	0	0	0	0	0	0	0	0	0	0	0	0	0
Rat_13_NODE_1246_length_1395_cov_2.628358	0	0	0	0	0	0	0	0	0	0	0	0	0	0	0	0	0	0	0	0	0	0	0	0	0	0	0	0	0	0	0	0	0	0	0	0	0	0	0	0	0	0	0	0	0	0	0	0	0
Rat_13_NODE_1252_length_1390_cov_2.950562	0	0	0	0	0	0	0	0	0	0	0	0	0	0	0	0	0	0	0	0	0	0	0	0	0	0	0	0	0	0	0	0	0	0	0	0	0	0	0	0	0	0	0	0	0	0	0	0	0
Rat_13_NODE_1255_length_1389_cov_2.353073	0	0	0	0	0	0	0	0	0	0	0	0	0	0	0	0	0	0	0	0	0	23	0	0	17	0	0	0	0	0	10	0	0	0	0	0	0	0	0	0	0	0	0	0	0	0	0	0	0
Rat_13_NODE_1260_length_1387_cov_2.363363	0	0	0	0	0	0	0	0	0	0	0	0	0	0	0	0	0	0	0	0	0	0	0	0	0	0	10	0	0	0	12	0	0	0	0	0	0	0	0	0	0	0	0	0	0	0	0	0	0
Rat_13_NODE_1262_length_1386_cov_2.979715	0	0	0	0	0	7	0	0	0	0	0	0	0	0	0	0	0	0	0	0	0	0	0	0	0	0	9	0	0	0	0	0	0	0	0	0	0	0	0	0	0	0	0	0	0	0	0	0	0
Rat_13_NODE_1266_length_1384_cov_2.911211	0	0	0	0	0	0	0	0	0	0	0	0	0	0	0	0	0	0	0	0	0	0	0	0	0	0	0	0	0	0	0	0	0	0	0	0	0	0	0	0	0	0	0	0	0	0	0	0	0
Rat_13_NODE_1268_length_1381_cov_3.720965	0	0	0	0	0	0	0	0	0	0	15	0	0	0	0	0	0	0	0	0	0	11	0	0	25	0	0	0	0	0	0	0	0	0	0	0	0	0	7	0	0	14	0	0	0	0	0	0	0
Rat_13_NODE_1279_length_1372_cov_7.410023	0	0	0	0	0	0	0	0	0	0	0	0	0	0	0	0	0	0	0	0	0	0	0	0	0	0	10	0	0	0	0	0	0	0	0	0	0	0	0	0	0	0	0	0	0	0	0	0	0
Rat_13_NODE_1287_length_1363_cov_1.945719	0	0	0	0	0	0	0	0	0	0	0	0	0	0	0	0	0	0	0	0	0	0	0	0	0	0	0	0	0	0	0	0	0	0	0	0	0	0	0	0	0	0	0	0	0	0	0	0	0
Rat_13_NODE_1307_length_1355_cov_2.426923	0	0	0	0	0	0	0	0	0	0	0	0	0	0	0	0	0	0	0	0	0	0	0	0	0	0	0	0	0	0	0	0	0	0	0	0	0	0	0	0	0	0	0	0	0	0	0	0	0
Rat_13_NODE_1308_length_1354_cov_4.321016	0	0	7	0	0	0	0	0	0	0	0	0	0	0	0	0	0	0	0	0	0	0	0	0	0	0	6	0	0	0	0	0	0	0	0	0	0	0	0	0	0	0	0	0	0	0	0	0	0
Rat_13_NODE_1317_length_1348_cov_2.998453	0	0	0	0	0	0	0	0	0	0	0	0	0	0	0	0	0	0	0	0	0	0	0	0	0	0	0	0	0	0	0	0	0	0	0	0	0	0	0	0	0	0	0	0	0	0	0	0	0
Rat_13_NODE_1319_length_1347_cov_2.739164	0	0	0	0	0	0	0	0	0	0	0	0	0	0	0	0	0	0	0	0	0	0	0	0	0	0	8	0	0	0	0	0	0	0	0	0	0	0	0	0	0	0	0	0	0	0	0	0	0
Rat_13_NODE_1321_length_1345_cov_2.919380	0	0	0	0	0	0	0	0	0	0	0	0	0	0	0	0	0	0	0	0	0	0	0	0	0	0	0	0	0	0	0	0	0	0	0	0	0	0	0	0	0	0	0	0	0	0	0	0	0
Rat_13_NODE_1322_length_1345_cov_2.544186	0	0	0	0	0	0	0	0	0	0	0	0	0	0	0	0	0	0	0	0	0	0	0	0	0	0	0	0	0	0	0	0	0	0	0	0	0	0	0	0	0	0	0	0	0	0	0	0	0
Rat_13_NODE_1329_length_1340_cov_2.540078	0	0	0	0	0	0	0	0	0	0	0	0	0	0	0	13	0	0	8	0	0	0	0	12	0	0	0	0	0	0	0	0	0	0	0	0	0	0	0	0	11	0	0	0	0	0	0	0	9
Rat_13_NODE_1333_length_1338_cov_1.869057	0	0	0	0	0	0	0	0	0	0	0	0	0	0	0	0	0	0	0	0	0	0	0	0	0	0	0	0	0	0	0	0	0	0	0	0	0	0	0	0	0	0	0	0	0	0	0	0	0
Rat_13_NODE_1334_length_1337_cov_3.487520	0	0	0	0	0	0	0	0	0	0	0	0	0	0	0	0	0	0	0	0	0	0	0	0	0	0	0	0	0	0	0	0	0	0	0	0	0	0	0	0	0	0	0	0	0	0	0	0	0
Rat_13_NODE_1336_length_1337_cov_2.276911	0	0	0	0	0	0	0	0	0	0	0	0	0	0	0	0	0	0	0	0	0	0	0	0	0	0	0	0	0	0	0	0	0	0	0	0	0	0	0	0	0	0	0	0	0	0	0	0	0
Rat_13_NODE_1340_length_1334_cov_3.519937	0	0	0	0	0	0	0	0	0	0	0	0	0	0	0	0	0	0	0	0	0	0	0	0	0	0	0	0	0	0	0	0	0	0	0	0	0	0	0	0	0	0	0	0	0	0	0	0	0
Rat_13_NODE_1342_length_1334_cov_2.857701	0	0	0	0	0	0	0	0	0	0	0	0	0	0	0	0	0	0	0	0	0	0	0	0	0	0	0	0	0	0	0	0	0	0	0	0	0	0	0	0	0	0	0	0	0	0	0	0	0
Rat_13_NODE_1344_length_1334_cov_2.583268	0	0	0	0	0	0	0	0	0	0	0	0	0	0	0	0	0	0	0	0	0	0	0	0	0	0	0	0	0	0	0	0	0	0	0	0	0	0	0	0	0	0	0	0	0	0	0	0	0
Rat_13_NODE_1362_length_1327_cov_2.151730	0	0	0	0	0	0	0	0	0	0	13	0	0	10	0	0	0	0	0	0	0	15	0	0	19	0	0	0	0	0	0	0	0	0	0	0	0	0	0	0	0	0	0	0	0	0	0	0	0
Rat_13_NODE_1364_length_1326_cov_2.416208	0	0	0	0	0	0	0	0	0	0	0	0	0	0	0	0	0	0	0	0	0	0	0	0	0	0	0	0	0	0	0	0	0	0	0	0	0	0	0	0	0	0	0	0	0	0	0	0	0
Rat_13_NODE_1365_length_1326_cov_2.107002	0	0	9	0	0	0	0	0	0	0	0	0	0	0	0	0	0	0	0	0	0	0	0	0	0	0	0	0	0	0	0	0	0	0	0	0	0	0	0	0	0	0	0	0	0	0	0	0	0
Rat_13_NODE_1374_length_1321_cov_2.739336	0	0	9	0	0	0	0	0	0	0	0	0	0	0	0	0	0	0	0	0	0	0	0	0	0	0	0	0	0	0	0	0	0	0	0	0	0	0	0	0	0	0	0	0	0	0	0	0	0
Rat_13_NODE_138_length_9714_cov_6.893053	0	0	0	0	0	0	0	0	0	0	0	0	0	0	0	0	0	0	0	0	0	0	0	0	0	0	0	0	0	0	0	0	0	0	0	0	0	0	0	0	0	0	54	0	0	0	0	0	0
Rat_13_NODE_1387_length_1313_cov_2.605723	0	0	0	0	0	0	0	0	0	0	0	0	0	0	0	0	0	0	0	0	0	0	0	0	0	0	0	0	0	0	0	0	0	0	0	0	0	0	0	0	0	0	0	0	0	0	0	0	0
Rat_13_NODE_1399_length_1306_cov_2.848921	0	0	0	0	0	0	0	0	0	0	0	0	0	0	0	0	0	0	0	0	0	0	0	0	0	0	0	0	0	0	0	0	0	0	0	0	0	0	0	0	0	0	0	0	0	0	0	0	0
Rat_13_NODE_1400_length_1306_cov_2.675460	0	0	0	0	0	0	0	0	0	0	0	0	0	0	0	0	0	0	0	0	0	0	0	0	0	0	0	0	0	0	0	0	0	0	0	0	0	0	0	0	0	0	0	0	0	0	0	0	0
Rat_13_NODE_1410_length_1300_cov_1.887550	0	0	0	0	0	0	0	0	0	0	0	0	0	0	0	0	0	0	0	0	0	0	0	0	0	0	0	0	0	0	0	0	0	0	0	0	0	0	0	0	0	0	0	0	0	0	0	0	0
Rat_13_NODE_1413_length_1298_cov_2.757039	0	0	0	0	0	0	0	0	0	0	0	0	0	0	0	0	0	0	0	0	0	0	0	0	0	0	0	0	0	0	0	0	0	0	0	0	0	0	0	0	0	0	0	0	0	0	0	0	0
Rat_13_NODE_1417_length_1293_cov_2.399031	0	0	0	0	0	0	0	0	0	0	0	0	0	0	0	0	0	0	0	0	0	0	0	0	0	0	6	0	0	0	0	0	0	0	0	0	0	0	0	0	0	0	0	0	0	0	0	0	8
Rat_13_NODE_1420_length_1289_cov_4.132901	0	0	0	0	0	0	0	0	0	0	0	0	0	0	0	0	0	0	0	0	0	0	0	0	0	0	8	0	0	0	0	0	0	0	0	0	0	0	0	0	0	0	0	0	0	0	0	0	0
Rat_13_NODE_1422_length_1289_cov_2.262561	0	0	0	0	0	0	0	0	0	0	0	0	0	0	0	0	0	0	0	0	0	29	0	0	15	0	0	0	0	0	6	0	0	0	0	0	0	0	0	0	0	12	0	0	0	0	0	0	0
Rat_13_NODE_1426_length_1288_cov_2.425791	0	0	0	0	0	0	0	0	0	0	0	0	0	0	0	0	6	0	0	0	0	20	0	0	0	0	0	0	0	0	0	0	0	0	0	0	0	0	0	0	0	0	0	6	0	0	0	0	0
Rat_13_NODE_143_length_9371_cov_9.149420	71	47	179	0	0	0	0	0	0	0	0	0	0	30	0	0	0	36	0	162	0	107	0	0	32	0	0	0	0	0	0	0	0	41	31	0	0	0	0	47	0	102	0	0	0	0	0	92	0
Rat_13_NODE_1434_length_1285_cov_2.722764	0	0	0	0	0	0	0	0	0	0	0	0	0	0	0	0	0	0	0	0	0	0	0	0	0	0	9	0	0	0	0	0	0	0	0	0	0	0	0	0	0	0	0	0	0	0	0	0	0
Rat_13_NODE_1471_length_1261_cov_3.997512	0	0	9	0	0	10	0	0	0	0	0	0	0	0	0	0	0	0	0	0	0	0	0	0	0	0	11	0	0	0	0	0	0	0	0	0	0	0	0	0	0	0	0	0	0	0	0	0	0
Rat_13_NODE_1478_length_1258_cov_2.418121	0	0	0	0	0	0	0	0	0	0	0	0	0	0	0	0	0	0	0	0	0	0	0	0	7	0	0	0	0	0	0	0	10	0	0	0	0	0	0	0	0	0	0	0	0	0	0	0	0
Rat_13_NODE_1484_length_1255_cov_3.485833	0	0	0	0	9	0	0	18	0	0	23	0	0	0	0	0	9	0	0	0	0	40	0	8	19	0	0	9	16	0	0	11	0	0	0	0	0	5	0	0	0	11	0	0	0	0	0	0	14
Rat_13_NODE_1489_length_1253_cov_2.400668	0	0	0	0	0	0	0	0	0	0	0	0	0	0	0	0	0	0	0	0	0	0	0	0	0	0	0	0	0	0	0	0	0	0	0	0	0	0	0	0	0	0	0	0	0	0	0	0	0
Rat_13_NODE_1518_length_1239_cov_4.256757	0	0	0	0	22	0	0	0	0	0	0	0	0	0	0	0	0	14	0	0	0	0	0	0	0	0	0	0	0	0	0	0	0	0	0	0	0	0	0	0	0	0	0	0	0	0	0	0	0
Rat_13_NODE_1520_length_1237_cov_19.964467	0	0	0	0	0	0	0	0	0	0	0	0	0	0	0	0	0	0	0	0	0	0	0	0	0	0	0	0	0	0	0	0	0	0	0	0	0	0	0	0	0	0	0	0	0	0	0	0	0
Rat_13_NODE_1527_length_1233_cov_2.616299	0	0	0	0	0	0	25	12	9	13	0	13	0	7	11	8	12	19	7	28	25	21	38	0	16	19	0	0	0	0	0	16	11	13	12	14	14	0	0	12	0	7	22	0	0	17	8	0	30
Rat_13_NODE_1533_length_1229_cov_3.343271	0	0	0	0	0	0	0	0	0	0	0	0	0	0	0	0	0	0	0	0	0	0	0	0	0	0	0	0	0	0	0	0	0	0	0	0	0	0	0	0	0	0	0	0	0	0	0	0	0
Rat_13_NODE_1535_length_1229_cov_3.095400	0	0	8	0	0	0	0	0	0	0	0	0	0	0	0	0	0	0	0	0	0	0	0	0	0	0	0	0	0	0	0	0	0	0	0	0	0	0	0	0	0	0	0	0	0	0	0	0	0
Rat_13_NODE_1549_length_1220_cov_2.980258	0	0	0	0	0	0	0	0	0	0	0	0	0	0	0	0	0	0	0	0	0	0	0	0	0	0	0	0	0	0	0	0	0	0	0	0	0	0	0	0	0	0	0	0	0	0	0	0	0
Rat_13_NODE_1550_length_1220_cov_2.363948	0	0	0	0	0	0	0	0	0	0	0	0	0	0	0	0	0	0	0	0	0	0	0	0	0	0	0	0	0	0	0	0	0	0	0	0	0	0	0	0	0	0	0	0	0	0	0	0	0
Rat_13_NODE_1553_length_1219_cov_2.298969	0	0	0	0	0	0	0	22	0	0	16	0	0	6	0	0	0	0	0	0	0	29	0	0	0	0	0	0	0	0	0	0	0	0	0	0	0	0	12	11	0	0	0	0	0	0	0	0	0
Rat_13_NODE_1554_length_1218_cov_4.531384	0	0	0	0	0	0	0	0	0	0	0	0	0	0	0	0	0	0	0	0	0	0	13	0	0	0	0	0	0	0	0	0	0	0	0	0	0	0	0	0	0	0	0	0	0	0	0	0	0
Rat_13_NODE_1559_length_1216_cov_2.156761	0	0	17	0	5	13	0	13	0	0	9	9	0	13	0	0	20	77	13	10	0	33	0	7	15	0	0	12	45	0	12	0	10	0	0	0	25	0	9	0	0	12	0	0	8	0	0	0	12
Rat_13_NODE_1566_length_1213_cov_2.459413	0	0	0	0	0	0	0	0	0	0	0	0	0	0	0	0	0	0	0	0	0	0	0	0	0	0	0	0	0	0	0	0	0	0	0	0	0	0	0	0	0	0	0	0	0	0	0	0	0
Rat_13_NODE_1577_length_1210_cov_3.187013	0	0	0	0	0	0	0	0	0	0	0	0	0	0	0	0	0	0	0	0	0	0	0	0	0	0	0	0	0	0	0	0	0	0	0	0	0	0	0	0	0	0	0	0	0	0	0	0	0
Rat_13_NODE_1582_length_1209_cov_3.481802	0	0	0	0	0	0	0	0	0	0	0	0	0	0	0	0	0	0	0	0	0	0	0	0	0	0	0	0	0	0	0	0	0	0	0	0	0	0	0	0	6	0	0	0	0	0	0	0	0
Rat_13_NODE_1585_length_1205_cov_7.240000	0	0	19	0	0	17	0	0	0	0	0	0	0	0	0	0	0	0	0	0	0	0	0	0	0	0	21	0	0	0	0	0	8	0	0	0	0	0	0	0	0	0	0	0	0	0	0	0	0
Rat_13_NODE_1592_length_1203_cov_3.273519	0	0	0	0	0	0	0	14	0	0	0	0	0	0	0	0	0	0	0	0	0	0	0	0	0	0	0	0	0	0	0	0	0	0	0	0	0	0	0	5	0	0	0	0	0	0	0	0	0
Rat_13_NODE_1596_length_1202_cov_2.775937	0	0	0	0	0	0	0	0	0	0	0	0	0	0	0	0	0	0	0	0	0	0	0	0	0	0	0	0	0	0	0	0	0	0	0	0	0	0	0	0	0	0	0	0	0	0	0	0	0
Rat_13_NODE_1608_length_1198_cov_2.734033	0	0	0	0	0	0	0	0	0	0	0	0	0	0	0	0	0	0	0	0	0	0	0	0	0	0	8	0	0	0	0	0	0	0	0	0	0	0	0	0	0	0	0	0	0	0	0	0	0
Rat_13_NODE_1609_length_1198_cov_2.707787	0	0	0	0	0	0	0	0	0	0	0	16	6	0	0	0	0	0	0	0	0	0	0	0	0	0	0	0	0	0	0	0	0	0	0	0	0	0	0	0	0	0	0	0	0	0	0	0	10
Rat_13_NODE_1612_length_1198_cov_2.141732	0	0	0	0	0	0	0	0	0	0	0	0	0	0	0	0	0	0	0	0	0	0	0	0	0	0	0	0	0	0	0	0	0	0	0	0	0	0	0	0	0	0	0	0	0	0	0	0	0
Rat_13_NODE_1615_length_1197_cov_2.450088	0	0	0	0	0	0	0	0	0	0	0	0	0	0	0	0	0	0	0	0	0	0	0	0	0	0	0	0	0	0	0	0	0	0	0	0	0	0	0	0	0	0	0	0	0	0	0	0	0
Rat_13_NODE_1616_length_1197_cov_2.401926	0	0	0	0	0	0	0	0	0	0	0	0	0	0	0	0	0	0	0	0	0	0	0	0	0	0	0	0	0	0	0	0	0	0	0	0	0	0	0	0	0	0	0	0	0	0	0	0	0
Rat_13_NODE_1617_length_1197_cov_1.973730	0	0	0	0	0	0	0	14	0	0	0	0	0	0	0	0	0	0	0	0	0	20	0	0	0	0	0	0	0	0	0	0	0	0	0	0	0	0	0	12	0	0	0	0	0	0	0	0	0
Rat_13_NODE_1619_length_1195_cov_3.367544	0	0	0	0	0	8	0	0	0	0	0	0	0	0	0	0	0	0	0	0	0	0	0	0	0	0	0	0	0	0	0	0	0	0	0	0	0	0	0	0	0	0	0	0	0	0	0	0	11
Rat_13_NODE_1624_length_1191_cov_3.120599	0	0	0	0	0	0	0	0	0	0	0	0	0	0	0	0	0	0	0	0	0	0	0	0	0	0	0	0	0	0	0	0	4	0	0	0	0	0	0	0	0	0	0	0	0	0	0	0	0
Rat_13_NODE_1630_length_1187_cov_1.859541	0	0	0	0	0	0	0	0	0	0	0	0	0	0	0	0	0	0	0	0	0	0	0	0	0	0	6	0	0	0	0	0	0	0	0	0	0	0	0	0	0	0	0	0	0	0	0	0	0
Rat_13_NODE_1633_length_1186_cov_2.185676	0	0	0	0	0	0	0	0	0	0	0	0	0	0	0	0	0	0	0	0	0	0	0	0	0	0	0	0	0	0	0	0	0	0	0	0	0	0	0	0	0	0	0	0	0	0	0	0	0
Rat_13_NODE_1638_length_1182_cov_2.657498	0	0	0	0	0	0	0	0	0	0	0	0	0	0	0	0	0	0	0	0	0	0	0	0	0	0	0	0	0	0	0	0	0	0	0	0	0	0	0	0	0	0	0	0	0	0	0	0	0
Rat_13_NODE_1640_length_1182_cov_2.235138	0	0	0	0	0	0	0	0	0	0	0	0	0	0	0	0	0	0	0	0	0	0	0	0	0	0	0	0	0	0	0	0	0	0	0	0	0	0	0	0	0	0	0	0	0	0	0	0	0
Rat_13_NODE_1652_length_1173_cov_2.754919	0	0	9	0	0	0	0	0	0	0	0	0	0	0	0	0	0	0	0	0	0	0	0	0	0	0	7	0	0	0	0	0	0	0	0	0	0	0	0	0	0	0	0	0	0	0	0	0	0
Rat_13_NODE_1669_length_1165_cov_2.648649	0	0	0	0	0	0	0	0	0	0	0	0	0	0	0	0	0	0	0	0	0	0	0	0	0	0	0	0	0	0	0	0	0	0	0	0	0	0	0	0	0	0	0	0	0	0	0	0	0
Rat_13_NODE_1682_length_1157_cov_2.119782	0	0	0	0	0	6	0	0	0	0	16	0	10	0	0	0	0	0	0	0	0	24	0	0	18	0	0	7	0	0	0	0	0	0	0	7	0	0	0	0	0	0	0	0	0	0	0	0	0
Rat_13_NODE_1684_length_1156_cov_3.364214	0	0	0	0	0	0	0	0	0	0	0	0	0	0	0	0	0	0	0	0	0	0	0	0	0	0	0	0	0	0	0	0	0	0	0	0	0	0	0	0	6	0	0	0	0	0	0	0	0
Rat_13_NODE_1692_length_1152_cov_2.445761	0	0	0	0	0	0	0	0	0	0	0	0	0	0	0	0	0	0	0	0	0	0	0	0	0	0	0	0	0	0	0	0	0	0	0	0	0	0	0	0	0	0	0	0	0	0	0	0	0
Rat_13_NODE_1695_length_1151_cov_3.145073	0	0	6	0	0	0	0	0	0	0	0	0	0	0	0	0	0	0	0	0	0	0	0	0	0	0	0	0	0	0	0	0	0	0	0	0	0	0	0	0	0	0	0	0	0	0	0	0	0
Rat_13_NODE_1696_length_1150_cov_3.047489	0	0	0	0	0	0	0	0	0	0	0	0	0	0	0	0	0	0	0	0	0	0	0	0	0	0	0	0	0	0	0	0	0	0	0	0	0	0	0	0	0	0	0	0	0	0	0	0	0
Rat_13_NODE_1697_length_1150_cov_2.664840	0	0	8	0	0	0	0	0	0	0	0	0	0	0	0	0	0	0	0	0	0	0	0	0	0	0	0	0	0	0	0	0	0	0	0	0	0	0	0	0	0	0	0	0	0	0	0	0	6
Rat_13_NODE_170_length_7076_cov_5.573280	0	0	0	0	0	0	0	42	0	0	0	0	0	0	0	0	0	0	0	0	0	0	0	0	0	0	0	0	0	0	0	0	0	0	0	0	0	0	0	0	0	0	0	31	0	0	0	0	0
Rat_13_NODE_1702_length_1148_cov_2.566331	0	0	6	0	0	0	0	0	0	0	0	0	0	0	0	0	0	0	0	0	0	0	0	0	0	0	0	0	0	0	0	0	8	0	0	0	0	0	0	0	0	0	0	0	0	0	0	0	4
Rat_13_NODE_1710_length_1145_cov_2.566972	0	0	0	0	0	0	0	0	0	0	0	0	0	0	0	0	0	0	0	0	0	0	0	0	0	0	0	0	0	0	0	0	0	0	0	0	0	0	0	0	0	0	0	0	0	0	0	0	0
Rat_13_NODE_1712_length_1145_cov_1.896330	0	0	5	0	0	0	0	0	0	0	0	0	0	0	0	0	0	0	0	0	0	0	0	0	0	0	0	0	0	0	0	0	0	0	0	0	0	0	0	0	0	0	0	0	0	0	0	0	0
Rat_13_NODE_1713_length_1144_cov_3.685950	0	0	0	0	0	0	0	0	0	0	0	0	0	0	0	0	0	0	0	0	0	0	0	0	0	0	0	0	0	0	0	0	0	0	0	0	0	0	0	0	0	0	0	0	0	0	0	0	0
Rat_13_NODE_1714_length_1144_cov_3.266299	0	0	0	0	0	0	0	0	0	0	0	0	0	0	0	0	0	0	0	0	0	0	0	0	6	0	0	0	0	0	0	0	0	0	0	0	0	0	0	0	0	0	0	0	0	0	0	0	0
Rat_13_NODE_1716_length_1143_cov_2.519301	0	0	5	0	0	0	0	0	4	0	0	0	0	0	0	0	0	0	0	0	0	0	0	0	0	0	8	0	0	0	0	0	0	0	0	0	0	0	0	0	0	0	0	0	0	0	0	0	0
Rat_13_NODE_1720_length_1140_cov_1.966820	0	0	0	8	0	6	0	0	0	8	0	0	0	0	0	0	0	0	0	0	0	0	0	0	0	0	0	0	0	0	0	21	0	0	16	0	13	0	0	0	0	0	6	0	0	0	0	0	0
Rat_13_NODE_1722_length_1139_cov_2.762915	0	0	0	0	0	0	14	0	0	0	0	0	0	0	0	0	0	0	0	0	0	0	0	0	5	16	14	0	0	0	0	0	0	0	0	0	0	0	0	0	0	0	0	0	0	8	0	0	0
Rat_13_NODE_1724_length_1138_cov_2.585411	0	0	0	0	0	0	0	0	0	0	0	0	0	0	0	0	0	0	0	0	0	0	0	0	0	0	0	0	0	0	0	0	0	0	0	0	0	0	0	0	0	0	0	0	0	0	0	0	5
Rat_13_NODE_1726_length_1138_cov_2.481071	0	0	0	0	0	0	0	21	0	0	0	0	0	13	0	0	0	0	0	0	0	0	0	0	0	0	0	0	10	0	0	0	0	0	0	0	0	9	0	0	8	0	0	0	0	0	0	0	0
Rat_13_NODE_1729_length_1136_cov_2.300648	0	0	0	0	0	0	0	0	0	0	0	0	0	0	0	0	0	0	0	0	0	0	0	0	0	0	0	0	0	0	0	0	0	0	0	0	0	0	0	0	0	0	0	0	0	0	0	0	0
Rat_13_NODE_1733_length_1135_cov_2.516667	0	0	8	0	0	9	0	0	0	0	28	0	0	0	0	0	0	0	0	0	0	20	0	10	21	0	0	0	0	0	8	0	0	0	0	0	0	0	0	10	0	13	0	0	0	0	0	0	0
Rat_13_NODE_1735_length_1134_cov_3.222428	0	0	6	0	0	0	0	0	0	0	0	0	0	0	0	0	0	0	0	0	0	0	0	0	0	0	0	0	0	0	0	0	0	0	5	0	0	0	0	0	0	0	0	0	0	0	6	0	0
Rat_13_NODE_1741_length_1132_cov_2.831941	0	12	9	0	0	0	0	0	0	11	4	0	0	0	0	6	0	0	0	0	0	0	0	0	0	12	12	0	6	0	0	0	0	0	0	5	0	0	0	12	0	0	0	0	0	0	0	0	12
Rat_13_NODE_1745_length_1131_cov_3.096654	0	0	0	0	0	0	0	0	0	0	0	0	0	0	0	0	0	0	0	0	0	0	0	0	0	0	0	0	0	0	0	0	0	0	0	0	0	0	0	0	0	0	0	0	0	0	0	0	0
Rat_13_NODE_175_length_6860_cov_4.234093	64	0	113	0	0	0	0	0	0	0	0	0	0	0	0	0	0	0	0	0	0	0	0	0	0	0	0	18	0	0	0	0	0	51	0	0	0	0	0	48	0	30	0	0	0	0	0	67	0
Rat_13_NODE_1754_length_1128_cov_2.632805	0	0	0	0	0	0	0	0	0	0	0	0	0	0	0	0	0	0	0	0	0	0	0	0	0	0	5	0	0	0	0	0	0	0	0	0	0	0	0	0	0	0	0	0	0	0	0	0	0
Rat_13_NODE_1755_length_1128_cov_1.783784	0	0	0	0	0	0	0	0	0	0	0	0	0	0	0	0	0	0	0	0	0	0	0	0	0	0	0	0	0	0	0	0	0	0	0	0	0	0	0	0	0	0	0	0	0	0	0	0	0
Rat_13_NODE_1767_length_1121_cov_3.473734	0	0	0	0	0	0	0	0	0	0	8	0	0	0	0	0	5	0	0	0	0	15	0	0	10	0	0	0	0	0	0	0	0	0	0	0	0	0	0	0	0	0	0	0	0	0	0	0	0
Rat_13_NODE_1769_length_1121_cov_2.377111	0	0	0	0	0	0	0	0	0	0	0	0	0	0	0	0	0	0	0	0	0	0	0	0	0	0	0	0	0	0	0	0	0	0	0	0	0	0	0	0	0	0	0	0	0	0	0	0	0
Rat_13_NODE_1779_length_1118_cov_2.451552	0	0	5	0	0	0	0	0	0	0	0	0	0	0	0	0	0	0	0	0	0	0	0	0	0	0	0	0	0	0	0	0	0	0	0	0	0	0	0	0	0	0	0	0	0	0	0	0	0
Rat_13_NODE_1780_length_1118_cov_2.234243	0	0	0	0	0	0	0	0	0	0	0	0	0	0	0	0	0	0	0	0	0	0	0	0	0	0	0	0	0	0	0	0	0	0	0	0	0	0	0	0	0	0	0	0	0	0	0	0	0
Rat_13_NODE_1791_length_1113_cov_2.812854	0	0	0	0	0	0	0	0	0	0	0	0	0	0	0	0	0	0	0	0	0	0	0	0	0	0	0	0	0	0	0	0	0	0	0	0	0	0	0	0	0	0	0	0	0	0	0	0	0
Rat_13_NODE_1794_length_1113_cov_1.703214	0	0	22	0	20	27	16	19	0	0	0	0	5	37	7	7	0	104	20	8	11	33	0	18	28	0	0	25	53	0	19	9	36	0	16	14	40	0	28	20	10	32	12	0	0	23	8	0	28
Rat_13_NODE_180_length_6738_cov_3.601826	0	0	0	0	0	0	0	0	0	0	0	0	0	0	0	0	0	0	0	0	0	0	0	0	0	44	0	0	0	0	0	0	0	0	0	0	0	0	24	0	0	0	0	0	0	0	0	0	0
Rat_13_NODE_1808_length_1107_cov_2.636882	0	0	0	0	0	0	0	0	4	0	0	0	0	0	0	0	0	0	0	0	0	0	0	0	0	0	0	0	0	0	0	0	7	0	0	0	0	13	8	0	0	0	0	0	0	0	0	0	0
Rat_13_NODE_1819_length_1103_cov_3.110687	0	0	7	0	0	0	0	0	0	0	0	0	0	0	0	0	0	0	0	0	0	0	0	0	0	0	0	0	0	0	0	0	0	0	0	0	0	0	0	0	0	0	0	0	0	0	0	0	0
Rat_13_NODE_1829_length_1099_cov_2.660920	0	0	10	0	0	0	0	0	0	0	0	0	0	0	0	0	0	0	0	0	0	0	0	0	5	0	0	0	0	0	0	0	0	0	0	0	0	0	0	0	0	0	0	0	0	0	0	0	0
Rat_13_NODE_185_length_6572_cov_3.844560	0	0	22	0	0	0	0	26	0	0	0	0	0	0	0	0	0	0	0	0	0	0	0	0	0	0	26	0	0	0	22	0	0	0	0	0	0	0	25	0	0	0	22	0	0	0	0	27	0
Rat_13_NODE_1851_length_1093_cov_2.684971	0	0	0	0	0	6	0	0	0	0	0	0	0	0	0	0	0	0	0	0	0	0	0	0	0	0	7	0	0	0	0	0	0	0	0	0	0	5	0	0	0	0	0	0	0	0	0	0	0
Rat_13_NODE_1859_length_1090_cov_2.394203	0	0	0	0	0	0	0	0	0	0	0	0	0	0	0	0	0	0	0	0	0	0	0	0	0	0	0	0	0	0	0	0	0	0	0	0	0	0	0	0	0	0	0	0	0	0	0	0	0
Rat_13_NODE_1863_length_1088_cov_2.209100	0	0	0	0	0	0	0	0	0	0	0	0	0	0	0	0	0	0	0	0	0	0	0	0	0	0	4	0	0	0	0	0	0	0	0	0	0	0	0	0	0	0	0	0	0	0	0	0	0
Rat_13_NODE_1870_length_1085_cov_2.483495	0	0	0	0	0	0	0	0	0	0	0	0	0	0	0	0	0	0	0	0	0	0	0	0	0	0	0	0	0	0	0	0	0	0	0	0	0	0	0	0	0	0	0	0	0	0	0	0	0
Rat_13_NODE_1873_length_1084_cov_2.754130	0	0	0	0	0	0	0	0	0	0	0	0	0	0	0	0	0	0	0	0	0	0	0	0	0	0	6	0	0	0	0	0	0	0	0	0	0	0	0	0	0	0	0	0	0	0	0	0	0
Rat_13_NODE_1895_length_1074_cov_3.814524	0	0	0	0	0	0	0	0	0	0	0	0	0	0	0	0	0	0	0	0	0	0	0	7	0	0	0	0	0	0	0	0	0	0	0	0	0	0	0	0	0	0	0	0	0	0	0	0	0
Rat_13_NODE_1901_length_1073_cov_3.530452	0	0	0	0	0	0	0	0	0	0	0	0	0	0	0	0	0	0	0	0	0	0	0	0	0	0	0	0	0	0	0	0	0	0	0	0	0	0	0	0	0	0	0	0	0	0	0	0	0
Rat_13_NODE_1906_length_1072_cov_1.890855	0	0	0	0	0	0	0	0	0	0	0	0	0	0	0	0	0	0	0	0	0	0	0	0	0	0	0	0	0	0	0	0	0	0	0	0	0	0	0	0	0	0	0	0	0	0	0	0	0
Rat_13_NODE_1909_length_1071_cov_1.919291	0	0	0	0	0	0	0	0	0	0	0	0	0	0	0	0	0	0	0	0	0	0	0	0	0	0	7	0	0	0	0	0	0	0	0	0	0	0	0	0	0	0	0	0	0	4	0	0	0
Rat_13_NODE_1913_length_1070_cov_2.043350	0	0	0	0	0	0	0	4	0	0	0	0	0	0	0	0	0	0	0	0	0	0	0	0	0	0	0	0	0	0	0	0	0	0	0	0	0	0	0	0	0	0	0	0	0	0	0	0	0
Rat_13_NODE_1914_length_1069_cov_3.132150	0	0	11	0	0	0	0	0	0	0	0	0	0	0	0	7	0	0	0	0	0	0	0	0	0	0	7	0	0	0	0	0	0	0	0	0	0	0	0	0	0	0	0	0	0	0	0	0	0
Rat_13_NODE_1921_length_1067_cov_2.013834	0	0	0	0	0	0	0	0	0	0	0	0	0	0	0	0	0	0	0	0	0	0	0	0	0	0	9	0	0	0	0	0	0	0	0	0	0	0	0	0	0	0	0	0	0	0	0	0	0
Rat_13_NODE_1922_length_1066_cov_2.781405	0	0	0	0	0	0	0	0	0	0	0	0	0	0	0	0	0	0	0	0	0	0	0	0	0	0	0	0	0	0	0	0	0	0	0	0	0	0	0	0	0	0	0	0	0	0	0	0	0
Rat_13_NODE_1924_length_1065_cov_1.689109	0	0	0	0	0	0	0	0	0	0	0	0	0	0	0	0	0	0	0	0	0	0	0	0	0	0	0	0	0	0	0	0	0	0	0	0	0	0	0	0	0	0	0	0	0	0	0	0	0
Rat_13_NODE_1928_length_1064_cov_2.046581	0	5	0	0	0	0	0	20	0	0	8	0	0	0	0	0	8	0	0	0	0	19	0	0	12	0	0	0	0	0	0	0	8	0	0	0	0	0	0	0	0	9	0	0	0	0	0	0	0
Rat_13_NODE_1929_length_1064_cov_1.727453	0	0	0	0	0	0	0	0	0	0	0	0	0	0	0	0	0	0	0	0	0	12	0	0	5	0	0	0	7	0	0	0	0	0	0	0	0	0	0	0	0	0	0	0	0	0	0	0	0
Rat_13_NODE_1959_length_1055_cov_1.860000	0	0	8	0	0	0	0	0	0	0	0	0	0	0	0	0	0	0	0	0	0	0	0	0	6	0	0	0	0	0	0	0	0	0	0	0	0	0	0	0	0	0	0	0	0	0	0	0	0
Rat_13_NODE_1963_length_1054_cov_1.811812	0	0	5	0	0	0	0	0	0	0	0	0	0	0	0	0	0	0	0	0	0	0	0	0	0	0	0	0	0	0	0	0	0	0	0	0	0	0	0	0	0	0	0	0	0	0	0	0	5
Rat_13_NODE_1971_length_1052_cov_3.001003	0	0	0	0	0	0	0	0	0	0	0	0	0	0	0	0	0	0	0	0	0	0	0	0	0	0	0	0	0	0	0	0	0	0	0	0	0	0	0	0	0	0	0	0	0	0	0	0	0
Rat_13_NODE_198_length_6208_cov_5.493418	0	0	0	0	0	0	0	0	0	0	0	0	0	0	0	0	0	0	0	0	0	0	0	0	0	0	0	0	0	0	0	0	0	0	20	0	0	0	0	0	0	0	0	0	0	0	0	0	0
Rat_13_NODE_1990_length_1046_cov_2.879919	0	0	0	0	0	0	0	0	0	0	0	0	0	0	0	0	0	0	0	0	0	0	0	0	0	0	0	0	0	0	0	0	0	0	0	0	0	0	0	0	0	0	0	0	0	0	0	0	0
Rat_13_NODE_1993_length_1044_cov_2.928210	0	0	11	0	0	0	0	8	6	0	12	0	8	0	0	0	8	0	0	0	0	19	0	0	10	0	0	0	7	8	0	0	0	0	7	0	0	0	6	12	0	0	0	0	9	0	0	4	0
Rat_13_NODE_1994_length_1043_cov_2.998988	0	0	4	0	0	0	0	0	0	0	0	0	0	0	0	0	0	0	0	0	0	0	0	0	0	0	8	0	0	0	0	0	0	0	0	0	0	0	0	0	0	0	0	0	0	0	0	0	0
Rat_13_NODE_1996_length_1042_cov_3.109422	0	0	0	0	0	12	0	0	0	0	0	0	0	0	0	0	0	0	0	0	0	0	0	0	0	0	7	0	0	0	0	0	0	0	0	0	0	0	0	0	0	0	0	0	0	0	0	0	0
Rat_13_NODE_1999_length_1039_cov_3.222561	0	0	0	0	0	0	0	0	0	0	0	0	0	0	0	0	0	0	0	0	0	0	0	0	0	0	5	0	0	0	0	0	0	0	0	0	0	0	0	0	0	0	0	0	0	0	0	0	0
Rat_13_NODE_2000_length_1039_cov_3.126016	0	0	0	0	0	0	0	0	0	0	0	0	0	0	0	0	0	0	0	0	0	0	0	0	0	0	0	0	0	0	0	0	0	0	0	0	0	0	0	0	0	0	0	0	0	0	0	0	0
Rat_13_NODE_2006_length_1038_cov_2.162767	0	0	8	0	0	0	0	0	0	0	0	0	0	0	0	0	0	0	0	0	0	0	0	0	0	0	0	0	0	0	0	0	8	0	0	0	0	0	0	0	0	0	0	0	0	0	0	0	0
Rat_13_NODE_2010_length_1037_cov_2.241344	0	0	4	0	0	8	0	0	0	0	0	0	0	0	0	0	0	0	0	0	0	0	0	0	0	0	0	0	0	0	0	0	0	0	0	0	0	0	0	0	0	0	0	0	0	0	0	0	7
Rat_13_NODE_2011_length_1037_cov_1.435845	0	0	0	0	0	0	0	0	0	0	0	0	0	0	0	0	0	0	0	0	0	0	0	0	0	0	0	0	0	0	0	0	0	0	0	0	0	0	0	0	0	0	0	0	0	0	0	0	0
Rat_13_NODE_2016_length_1034_cov_3.551583	0	0	4	0	0	0	0	0	0	0	0	0	0	0	0	0	0	0	0	0	0	0	0	0	0	0	0	0	0	0	0	0	0	0	0	0	0	0	0	0	0	0	0	0	0	0	0	0	0
Rat_13_NODE_2019_length_1033_cov_3.365031	0	0	10	0	0	0	0	0	0	0	0	0	0	0	0	0	0	0	0	0	0	0	0	0	0	0	0	0	0	0	0	0	0	0	0	0	0	0	0	0	0	0	0	0	0	0	0	0	0
Rat_13_NODE_2025_length_1032_cov_2.768680	0	0	0	0	0	0	0	0	0	0	0	0	0	0	0	0	0	0	0	0	0	0	0	0	0	0	8	0	0	0	0	0	0	0	0	0	0	0	0	0	0	0	0	0	0	0	0	0	0
Rat_13_NODE_2031_length_1031_cov_1.480533	0	0	0	0	0	0	0	9	0	0	0	0	0	0	0	0	0	0	0	0	0	29	0	0	20	0	0	0	0	0	0	0	0	0	0	0	0	0	5	0	0	18	0	0	4	0	0	0	0
Rat_13_NODE_2032_length_1030_cov_2.973333	0	0	0	0	0	0	0	0	0	0	0	0	0	0	0	0	0	0	0	0	0	0	0	0	0	0	0	0	0	0	0	0	0	0	0	0	0	0	0	0	0	0	0	0	0	0	0	0	0
Rat_13_NODE_2036_length_1029_cov_3.845996	0	0	0	0	0	0	0	0	0	0	0	0	0	0	0	0	0	0	0	0	0	0	0	0	0	0	0	0	0	0	0	0	0	0	0	0	0	0	0	0	0	0	0	0	0	0	0	0	0
Rat_13_NODE_2037_length_1029_cov_1.860370	0	0	0	0	0	0	0	0	0	0	0	0	0	0	0	0	0	0	0	0	0	0	0	0	0	0	0	0	0	0	0	0	0	0	0	0	0	0	0	0	0	0	0	0	0	0	0	0	0
Rat_13_NODE_2041_length_1027_cov_3.434156	0	0	0	0	0	0	0	0	0	0	0	0	0	0	0	0	0	0	0	0	0	0	0	0	0	0	10	0	0	0	0	0	0	0	0	0	0	0	0	0	0	0	0	0	0	0	0	0	0
Rat_13_NODE_2060_length_1020_cov_2.213472	0	0	0	0	0	0	0	0	0	0	0	0	0	0	0	0	0	0	0	0	0	0	0	0	0	0	0	0	0	0	0	0	0	0	0	0	0	0	0	0	0	0	0	0	0	0	0	0	0
Rat_13_NODE_2064_length_1018_cov_2.199377	0	0	0	0	0	0	0	0	0	0	0	0	0	0	0	0	0	0	0	0	0	0	0	0	0	0	5	0	0	0	0	0	0	0	0	0	0	0	0	0	0	0	0	0	0	0	0	0	0
Rat_13_NODE_2065_length_1017_cov_6.656965	0	0	0	0	0	0	0	0	0	0	0	0	0	0	0	0	0	0	0	0	0	0	0	0	0	0	0	0	0	0	0	0	0	0	0	0	0	0	20	0	0	0	0	0	0	0	0	0	0
Rat_13_NODE_2066_length_1017_cov_2.654886	0	0	0	0	0	0	0	0	0	0	0	0	0	0	0	0	0	0	0	0	0	0	0	0	0	0	10	0	0	0	0	0	0	0	0	0	0	0	0	0	0	0	0	0	0	0	0	0	0
Rat_13_NODE_2068_length_1016_cov_3.529657	0	0	0	0	0	0	0	0	0	0	0	0	0	0	0	0	0	0	0	0	0	0	0	0	0	0	0	0	0	0	0	0	0	0	0	0	0	0	0	0	0	0	0	0	0	0	0	0	0
Rat_13_NODE_2081_length_1013_cov_2.566806	0	0	0	0	0	8	0	0	0	0	0	0	0	0	0	0	0	0	0	0	0	0	0	0	0	0	0	0	0	0	0	0	0	0	0	0	0	0	0	0	0	0	0	0	0	0	0	0	0
Rat_13_NODE_2092_length_1010_cov_3.446073	0	0	0	0	0	0	0	0	0	0	0	0	0	0	0	0	0	0	0	0	0	0	0	0	0	0	6	0	0	0	0	0	0	0	0	0	0	0	0	0	0	0	0	0	0	0	0	0	0
Rat_13_NODE_2094_length_1010_cov_1.450262	0	6	0	13	0	0	6	0	0	0	0	7	0	0	0	0	0	0	0	0	0	0	0	0	0	0	0	0	0	0	0	0	0	0	0	0	0	7	0	14	0	0	0	0	0	0	0	0	14
Rat_13_NODE_2097_length_1008_cov_1.947534	0	0	0	0	0	0	0	0	0	0	0	0	0	0	0	0	0	0	0	0	0	0	0	0	6	0	0	0	0	0	0	0	0	0	0	0	0	0	0	0	0	0	0	0	0	0	0	0	0
Rat_13_NODE_2098_length_1007_cov_3.473739	0	0	0	0	0	0	0	0	0	0	0	0	0	0	0	0	0	0	0	0	0	0	0	6	0	0	0	0	0	0	0	0	0	0	0	0	0	0	0	0	0	0	0	0	0	0	0	0	0
Rat_13_NODE_2101_length_1006_cov_3.785489	0	0	0	0	0	0	0	0	0	0	0	0	0	0	0	0	0	0	0	0	0	0	0	0	0	0	0	0	0	0	0	0	0	0	0	0	0	0	0	0	0	0	0	0	0	0	0	0	0
Rat_13_NODE_2106_length_1003_cov_2.761603	0	0	9	0	0	0	0	0	0	0	0	0	0	0	0	0	0	0	0	0	0	0	0	0	0	0	0	0	0	0	0	0	0	0	0	0	0	0	0	0	0	0	0	0	0	0	0	0	4
Rat_13_NODE_212_length_5837_cov_6.755102	0	0	0	0	0	0	0	0	0	0	0	0	0	0	0	0	0	0	0	0	0	0	0	0	0	0	0	0	0	0	0	0	0	0	0	0	0	14	0	0	0	0	30	0	0	0	0	0	0
Rat_13_NODE_220_length_5660_cov_6.103836	0	0	0	0	0	0	0	25	0	0	0	0	0	0	0	0	0	0	0	0	0	0	0	0	0	0	0	0	0	0	0	0	0	0	0	0	0	0	0	0	0	0	0	0	0	0	0	0	0
Rat_13_NODE_222_length_5620_cov_7.575202	0	0	0	15	0	0	0	0	0	0	0	0	0	0	26	0	0	0	0	47	0	0	0	18	0	26	0	0	22	0	0	24	0	0	0	0	0	0	0	42	0	0	0	0	0	30	0	0	0
Rat_13_NODE_233_length_5424_cov_3.674241	0	0	36	0	0	0	0	0	0	20	0	0	0	0	0	0	0	0	0	0	0	0	0	0	0	0	38	0	0	0	0	0	0	0	0	0	0	0	0	0	0	0	0	0	0	0	0	0	0
Rat_13_NODE_270_length_4469_cov_5.925238	0	22	489	0	0	0	0	0	0	0	0	73	0	0	0	0	0	0	0	0	0	0	32	0	30	37	0	0	0	0	0	0	0	0	0	80	0	0	0	0	0	0	0	84	0	0	0	0	141
Rat_13_NODE_28_length_32113_cov_8.787978	0	97	0	0	0	0	0	0	0	0	0	0	0	0	62	0	0	0	0	0	36	0	0	0	42	57	0	0	40	0	0	42	0	0	42	0	0	0	30	85	56	0	70	0	0	325	77	0	0
Rat_13_NODE_286_length_4169_cov_15.377491	0	0	59	43	47	0	0	67	128	117	112	29	0	41	0	56	65	0	46	0	0	0	0	39	0	0	73	0	0	119	90	0	0	0	40	34	0	27	45	0	67	0	0	36	33	124	0	33	0
Rat_13_NODE_34_length_30928_cov_4.790302	66	0	0	0	0	0	0	0	0	0	0	0	0	0	0	0	0	0	0	0	0	0	0	0	0	0	0	0	0	0	0	0	0	38	0	0	0	0	0	0	0	0	80	0	0	0	0	0	0
Rat_13_NODE_390_length_3129_cov_2.573845	0	0	0	0	0	0	0	0	0	0	0	0	0	0	0	0	0	0	0	0	0	0	0	0	0	0	0	0	0	0	0	0	0	0	0	0	0	0	0	0	0	0	0	0	0	0	0	0	0
Rat_13_NODE_391_length_3126_cov_2.919245	0	0	0	0	0	0	0	0	0	0	0	0	0	0	0	0	0	0	0	0	0	0	0	0	0	0	0	0	0	0	0	0	0	0	0	0	0	0	0	0	0	0	0	0	0	0	0	0	0
Rat_13_NODE_40_length_29910_cov_15.490471	284	0	993	42	0	0	0	0	0	0	0	0	0	38	48	0	33	0	0	112	56	217	0	0	65	0	0	118	0	24	0	0	0	234	0	0	0	0	0	174	27	178	0	0	0	0	0	715	0
Rat_13_NODE_402_length_3074_cov_2.625704	0	0	0	0	0	0	0	0	0	0	0	0	0	0	0	0	0	0	0	0	0	0	0	0	0	0	0	0	0	0	0	0	0	0	0	0	0	0	0	0	0	0	0	0	0	0	0	0	0
Rat_13_NODE_409_length_3027_cov_6.716016	0	0	0	0	0	0	0	0	0	0	0	0	0	0	0	0	0	0	0	0	0	0	0	0	0	0	0	0	0	0	0	0	0	0	0	0	0	56	0	0	0	0	0	0	0	0	0	0	0
Rat_13_NODE_414_length_2984_cov_2.720382	0	0	0	0	0	0	0	0	0	0	0	0	0	0	0	0	0	0	0	0	0	0	0	0	0	0	0	0	0	0	0	0	0	0	0	0	0	0	0	0	0	0	0	0	0	0	0	0	0
Rat_13_NODE_419_length_2956_cov_4.292658	0	0	0	0	0	0	0	0	0	0	0	0	0	0	0	0	0	0	0	0	0	0	0	0	0	0	0	0	0	0	0	0	0	0	0	0	0	0	0	0	0	0	0	0	0	0	0	0	0
Rat_13_NODE_424_length_2930_cov_3.046957	0	0	0	0	0	0	0	0	0	0	0	0	0	0	0	0	0	0	0	0	0	0	0	0	16	0	0	0	0	0	0	0	0	0	0	0	0	0	0	0	0	0	0	0	0	0	0	0	0
Rat_13_NODE_434_length_2870_cov_3.020959	0	0	0	0	0	0	0	0	0	0	0	0	0	0	0	0	0	0	0	0	0	0	0	0	0	0	0	0	0	0	0	0	0	0	0	0	0	0	0	0	0	0	0	0	0	0	0	0	0
Rat_13_NODE_449_length_2780_cov_2.700917	0	0	0	0	0	0	0	0	0	0	0	0	0	0	0	0	0	0	0	0	0	0	0	0	0	0	0	0	0	0	0	0	0	0	0	0	0	0	0	0	0	0	0	0	0	0	0	0	0
Rat_13_NODE_452_length_2773_cov_2.437086	0	0	0	0	0	0	0	0	0	0	0	0	0	0	0	0	0	0	0	0	0	0	0	0	0	0	0	0	0	0	0	0	0	0	0	0	0	0	0	0	0	0	0	0	0	0	0	0	0
Rat_13_NODE_497_length_2564_cov_3.764448	0	0	0	0	0	0	0	0	0	0	0	0	0	0	0	0	0	0	0	0	0	0	0	0	0	0	19	0	0	0	0	0	0	0	0	0	0	0	0	0	0	0	0	0	0	0	0	0	0
Rat_13_NODE_503_length_2542_cov_3.259751	0	0	0	0	0	0	0	0	0	0	0	0	0	0	0	0	0	0	0	0	0	0	0	0	0	0	0	0	0	0	0	0	0	0	0	0	0	0	0	0	0	0	0	0	0	0	0	0	0
Rat_13_NODE_505_length_2535_cov_2.996774	0	0	0	0	0	0	0	0	0	0	0	0	0	0	0	0	0	0	0	0	0	0	0	0	0	0	0	0	0	0	0	0	0	0	0	0	0	0	0	0	0	0	0	0	0	0	0	0	11
Rat_13_NODE_506_length_2532_cov_4.192572	0	20	23	0	0	0	0	0	0	0	0	0	0	0	0	0	16	26	0	0	43	0	0	0	0	0	14	0	0	0	21	0	0	0	0	0	0	56	16	0	17	0	0	21	19	15	0	20	0
Rat_13_NODE_518_length_2451_cov_3.820534	16	0	22	0	0	0	0	0	0	0	0	0	0	0	0	0	0	0	0	0	0	0	0	0	0	0	0	0	0	0	0	0	0	0	0	0	0	0	0	0	0	0	0	0	0	0	0	15	0
Rat_13_NODE_528_length_2431_cov_3.546296	0	0	20	0	0	0	0	0	0	0	0	0	0	0	0	0	0	0	0	0	0	0	0	0	0	0	19	0	0	0	0	0	0	0	0	0	0	0	0	0	0	0	0	0	0	0	0	0	0
Rat_13_NODE_529_length_2430_cov_4.578526	0	0	0	0	0	0	0	31	0	0	0	0	35	0	0	0	22	0	0	0	0	0	0	0	0	0	0	0	0	0	0	0	17	0	0	0	0	0	0	0	0	0	0	0	0	0	0	0	0
Rat_13_NODE_540_length_2391_cov_2.739726	0	0	0	0	0	0	0	0	0	0	0	0	0	0	0	0	0	0	0	0	0	0	0	0	0	0	0	0	0	0	0	0	0	0	0	0	0	0	0	0	0	0	0	0	0	0	0	0	0
Rat_13_NODE_547_length_2370_cov_3.219006	0	14	14	0	0	0	0	21	0	0	21	0	0	0	0	0	0	0	0	0	0	54	0	0	32	0	0	0	21	0	0	27	0	0	0	0	0	0	0	30	0	0	0	0	0	0	0	0	0
Rat_13_NODE_560_length_2326_cov_3.758256	0	0	0	0	0	0	0	0	0	0	0	0	0	0	0	0	0	0	0	0	0	0	0	0	0	0	0	0	0	0	0	0	0	0	0	0	0	0	0	0	0	0	0	0	0	0	0	0	0
Rat_13_NODE_563_length_2311_cov_3.953457	0	0	15	0	0	0	0	0	0	0	0	0	0	0	0	0	0	0	0	0	0	0	0	0	17	0	18	0	0	0	0	0	0	0	0	0	0	0	0	0	0	0	0	0	0	0	0	0	0
Rat_13_NODE_566_length_2305_cov_3.296889	0	0	0	0	0	0	0	0	0	0	0	0	0	0	0	0	0	0	0	0	0	0	0	0	0	0	0	0	0	0	0	0	0	0	0	0	0	0	0	0	0	0	0	0	0	0	0	0	0
Rat_13_NODE_570_length_2285_cov_5.407623	0	23	17	0	0	0	0	0	0	0	0	0	0	0	13	16	0	0	0	0	0	0	0	0	0	18	0	0	19	0	0	0	0	0	0	0	0	0	0	0	23	0	0	0	0	24	0	0	0
Rat_13_NODE_577_length_2261_cov_3.368540	0	0	11	0	0	0	0	0	0	0	0	0	0	0	0	0	0	0	0	0	0	0	0	0	0	0	10	0	0	0	0	0	0	0	0	0	0	0	0	0	0	0	0	0	0	0	0	0	0
Rat_13_NODE_597_length_2195_cov_3.914486	0	0	0	0	0	0	0	0	0	0	0	0	0	0	0	0	0	0	0	0	0	0	0	0	0	0	0	0	0	0	0	0	0	0	0	0	0	0	0	0	0	0	0	0	0	0	0	0	0
Rat_13_NODE_598_length_2190_cov_4.145667	0	0	0	0	0	23	0	88	0	114	361	0	129	189	0	0	150	0	176	0	21	174	0	12	16	0	0	25	0	0	97	0	18	0	81	97	0	159	287	0	29	66	0	0	20	677	166	40	16
Rat_13_NODE_606_length_2164_cov_4.484116	0	0	0	0	0	0	0	16	0	0	0	0	0	0	0	0	20	0	0	0	0	28	0	0	0	0	0	0	0	0	0	0	0	0	0	0	0	0	0	0	0	12	0	0	0	0	0	0	0
Rat_13_NODE_608_length_2158_cov_2.090823	0	0	0	0	0	0	0	25	0	0	22	0	0	0	0	0	0	0	0	0	0	28	0	0	14	0	0	0	0	0	0	0	0	0	0	0	0	0	0	0	0	0	0	0	0	0	0	0	0
Rat_13_NODE_62_length_21486_cov_6.032943	0	0	0	0	0	0	0	158	0	34	0	0	0	0	32	0	30	0	0	0	0	36	0	0	0	0	0	0	0	0	0	0	29	0	0	0	0	21	43	0	0	0	0	53	17	0	0	26	0
Rat_13_NODE_644_length_2087_cov_2.846949	0	0	0	0	0	0	0	0	0	0	0	0	0	0	0	0	0	0	0	0	0	0	0	0	0	0	0	0	0	0	0	0	0	0	0	0	0	0	0	0	0	0	0	0	0	0	0	0	7
Rat_13_NODE_650_length_2069_cov_2.667329	0	0	0	0	0	0	0	0	0	0	0	0	0	0	0	0	0	0	0	0	0	0	0	0	0	0	0	0	0	0	11	0	0	0	0	0	0	0	0	0	0	0	0	0	0	0	0	0	0
Rat_13_NODE_657_length_2057_cov_3.506494	0	0	0	0	0	0	0	0	0	0	0	0	0	0	0	0	0	0	0	0	0	0	0	0	0	0	0	0	0	0	0	0	0	0	0	0	0	0	0	0	0	0	0	0	0	0	0	0	0
Rat_13_NODE_662_length_2051_cov_3.724950	0	0	0	0	0	0	0	0	0	0	0	0	0	0	0	0	0	0	0	0	0	0	0	0	0	0	9	0	0	0	0	0	0	0	0	0	0	0	0	0	0	0	0	0	0	0	0	0	0
Rat_13_NODE_664_length_2046_cov_3.330989	0	0	14	0	0	0	0	0	0	0	0	0	0	0	0	0	0	0	0	0	0	0	0	0	0	0	14	0	0	0	0	0	0	0	0	0	0	0	0	0	0	0	0	0	0	0	0	0	0
Rat_13_NODE_671_length_2032_cov_3.333839	0	0	0	0	0	0	0	0	0	0	0	0	0	0	0	0	0	0	0	0	0	0	0	0	9	0	18	0	0	0	0	0	0	0	0	0	0	0	0	0	0	0	0	0	0	0	0	0	0
Rat_13_NODE_673_length_2028_cov_2.081602	0	0	0	0	0	0	0	16	0	0	0	0	0	0	0	0	0	0	0	0	0	22	0	0	21	0	0	0	0	0	0	0	0	0	0	0	0	0	0	0	0	0	0	0	0	0	0	0	0
Rat_13_NODE_677_length_2020_cov_2.133842	0	0	0	0	0	0	0	0	0	0	0	0	0	0	0	0	0	0	0	0	0	0	0	0	0	0	0	0	0	0	0	0	0	0	0	0	0	0	0	0	0	0	0	0	0	0	0	0	0
Rat_13_NODE_679_length_2011_cov_3.378834	0	0	10	0	0	9	0	0	0	0	0	0	0	0	0	0	0	0	0	0	0	0	0	0	0	0	12	0	0	0	0	0	0	0	0	0	0	0	0	0	0	0	0	0	0	0	0	0	0
Rat_13_NODE_682_length_2003_cov_2.776181	0	0	0	0	0	0	0	0	0	0	0	0	0	0	0	0	0	0	0	0	0	0	0	0	0	0	0	0	0	0	0	0	0	0	0	0	0	0	0	0	0	0	0	0	0	0	0	0	0
Rat_13_NODE_696_length_1977_cov_2.612903	0	0	14	0	0	0	0	0	0	0	0	0	0	0	0	0	0	0	0	0	0	0	0	0	0	0	23	0	0	0	0	0	0	0	0	0	0	0	0	0	0	0	0	0	0	0	0	0	0
Rat_13_NODE_700_length_1970_cov_2.665796	0	0	0	0	0	0	0	0	0	0	0	0	0	0	0	0	0	0	0	0	0	0	0	0	0	0	14	0	0	0	0	0	0	0	0	0	0	0	0	0	0	0	0	0	0	0	0	0	0
Rat_13_NODE_717_length_1940_cov_2.847215	0	0	0	0	0	0	0	0	0	0	0	0	0	0	0	0	0	0	0	0	0	0	0	0	0	0	0	0	0	0	0	0	0	0	0	0	0	0	0	0	0	0	0	0	0	0	0	0	0
Rat_13_NODE_718_length_1938_cov_2.826872	0	0	0	0	0	0	0	0	0	0	0	0	0	0	0	0	0	0	0	0	0	0	0	0	0	0	9	0	0	0	0	0	0	0	0	0	0	0	0	0	0	0	0	0	0	0	0	0	0
Rat_13_NODE_720_length_1935_cov_2.418617	0	0	0	0	0	0	0	0	0	0	0	0	0	0	0	0	0	0	0	0	0	0	0	0	0	0	10	0	0	0	0	0	0	0	0	0	0	0	0	0	0	0	0	0	0	0	0	0	0
Rat_13_NODE_731_length_1922_cov_2.825388	0	0	0	0	0	0	0	0	0	0	0	0	0	0	0	0	0	0	0	0	0	0	0	0	0	0	0	0	0	0	0	0	0	0	0	0	0	0	0	0	0	0	0	0	0	0	0	0	0
Rat_13_NODE_735_length_1918_cov_4.357488	0	0	0	0	0	0	0	18	0	0	28	0	0	0	0	0	0	0	0	0	0	45	0	14	18	0	0	0	0	0	0	0	0	0	0	12	0	0	0	22	0	22	0	0	11	0	0	0	0
Rat_13_NODE_744_length_1906_cov_2.949757	0	0	0	0	0	0	0	0	0	0	0	0	0	0	0	0	0	0	0	0	0	0	0	0	0	0	18	0	0	0	0	0	0	0	0	0	0	0	0	0	0	0	0	0	0	0	0	0	0
Rat_13_NODE_749_length_1897_cov_2.299131	0	0	0	0	0	0	0	0	0	0	0	0	0	0	0	0	0	0	0	0	0	0	0	0	0	0	12	0	0	0	0	0	0	0	0	0	0	0	0	0	0	0	0	0	0	0	0	0	0
Rat_13_NODE_750_length_1894_cov_3.553018	0	0	31	0	0	0	0	0	0	0	0	0	0	0	0	0	0	0	0	0	0	0	0	0	0	0	23	0	0	0	0	0	9	0	0	0	0	0	0	0	0	0	0	0	0	0	0	0	9
Rat_13_NODE_756_length_1886_cov_2.365374	0	0	0	0	0	0	0	0	0	0	0	0	0	0	0	0	0	0	0	0	0	0	0	0	0	0	0	0	0	0	0	0	0	0	0	0	0	0	0	0	0	0	0	0	0	0	0	0	0
Rat_13_NODE_760_length_1884_cov_2.344997	0	0	0	0	0	0	0	0	0	0	0	0	0	0	0	0	0	0	0	0	0	0	0	0	0	0	0	0	0	0	0	0	0	0	0	0	0	0	0	0	0	0	0	0	0	0	0	0	0
Rat_13_NODE_8_length_58403_cov_20.849918	141	219	924	501	539	285	235	734	2012	1527	1089	527	421	562	106	632	1028	93	500	377	269	112	78	760	91	91	704	360	127	1173	1324	298	217	158	476	505	120	428	558	333	832	234	62	358	449	1218	283	546	0
Rat_13_NODE_819_length_1791_cov_2.996544	0	0	0	0	0	0	0	0	0	0	0	0	0	0	0	0	0	0	0	0	0	0	0	0	0	0	0	0	0	0	0	0	0	0	0	0	0	0	0	0	0	0	0	0	0	0	0	0	0
Rat_13_NODE_826_length_1785_cov_3.149711	0	0	0	0	0	0	0	0	0	0	0	0	0	0	0	0	0	0	0	0	0	0	0	0	0	0	0	0	0	0	0	0	0	0	0	0	0	0	0	0	0	0	0	0	0	0	0	0	0
Rat_13_NODE_827_length_1784_cov_2.477154	0	0	0	0	0	0	0	0	0	0	0	0	0	0	0	0	0	0	0	0	0	0	0	0	0	0	15	0	0	0	0	0	0	0	0	0	0	0	0	0	0	0	0	0	0	0	0	0	0
Rat_13_NODE_835_length_1777_cov_3.163763	0	0	14	0	0	11	0	0	0	0	0	0	0	0	0	0	0	0	0	0	0	0	0	0	0	0	0	0	0	0	0	0	0	0	0	0	0	0	0	0	7	0	0	0	0	0	0	0	0
Rat_13_NODE_842_length_1765_cov_2.471345	0	0	10	0	0	0	0	0	0	0	0	0	0	0	0	0	0	0	0	0	0	0	0	0	0	0	0	0	0	0	0	0	0	0	0	0	0	0	0	0	0	0	0	0	0	0	0	0	0
Rat_13_NODE_843_length_1764_cov_3.467525	0	0	10	0	0	0	0	0	0	0	0	0	0	0	0	0	0	0	0	0	0	0	0	0	0	0	12	0	0	0	0	0	0	0	0	0	0	0	0	0	0	0	0	0	0	0	0	0	0
Rat_13_NODE_869_length_1736_cov_2.710886	0	0	0	0	0	0	0	0	0	0	0	0	0	0	0	0	0	0	0	0	0	0	0	0	0	0	0	0	0	0	0	0	0	0	0	0	0	0	0	0	0	0	0	0	0	0	0	0	0
Rat_13_NODE_884_length_1718_cov_2.173181	0	0	0	0	0	0	0	0	0	0	0	0	0	0	0	0	0	0	0	0	0	0	0	0	0	0	0	0	0	0	0	0	0	0	0	0	0	0	0	0	0	0	0	0	0	0	0	0	0
Rat_13_NODE_890_length_1711_cov_2.293478	0	0	0	0	0	0	0	0	0	0	14	0	0	0	0	0	0	0	0	0	0	32	0	0	18	0	0	0	0	0	0	0	0	0	0	0	0	0	0	0	0	0	0	0	0	0	0	0	0
Rat_13_NODE_899_length_1699_cov_3.807178	0	0	0	0	0	0	0	0	0	0	0	0	0	0	0	0	0	0	0	0	0	0	0	0	0	0	0	0	0	0	0	0	0	0	0	0	0	0	0	0	0	0	0	0	0	0	0	0	8
Rat_13_NODE_904_length_1695_cov_2.999390	0	0	0	0	0	0	0	0	0	0	0	0	0	0	0	0	0	0	0	0	0	0	0	0	0	0	0	0	0	0	0	0	0	0	0	0	0	0	0	0	0	0	0	0	0	0	0	0	0
Rat_13_NODE_925_length_1661_cov_2.000000	0	0	0	0	0	0	0	0	0	0	0	0	0	0	0	0	0	0	0	0	0	0	0	0	0	0	0	0	0	0	0	0	0	0	0	0	0	0	0	0	0	0	0	0	0	0	0	0	0
Rat_13_NODE_933_length_1656_cov_3.108682	0	0	0	0	0	0	0	0	0	0	0	0	0	0	0	0	0	0	0	0	0	0	0	0	0	0	0	0	0	0	0	0	0	0	0	0	0	0	0	0	0	0	0	0	0	0	0	0	0
Rat_13_NODE_944_length_1644_cov_2.994336	0	0	0	0	0	0	0	0	0	0	0	0	0	0	0	0	0	0	0	0	0	0	0	0	0	0	0	0	0	0	0	0	0	0	0	0	0	0	0	0	0	0	0	0	0	9	0	0	0
Rat_13_NODE_953_length_1630_cov_2.747937	0	0	0	0	0	0	0	0	0	0	0	0	0	0	0	0	0	0	0	0	0	0	0	0	0	0	0	0	0	0	0	0	0	0	0	0	0	0	0	0	0	0	0	0	0	0	0	0	7
Rat_13_NODE_96_length_14358_cov_7.914424	0	0	0	0	0	0	0	0	0	0	0	0	0	0	0	0	0	0	0	0	0	0	0	0	0	0	0	0	0	0	0	0	0	0	0	0	0	0	0	0	0	0	0	0	0	0	0	0	52
Rat_13_NODE_960_length_1625_cov_1.998726	0	0	0	0	0	0	0	16	0	0	15	0	0	0	0	0	0	0	0	0	0	26	0	0	20	0	0	0	11	0	0	0	0	0	0	0	0	0	0	0	0	0	0	0	0	0	0	0	0
Rat_13_NODE_969_length_1617_cov_2.887964	0	0	0	0	0	0	0	0	0	0	0	0	0	0	0	0	0	0	0	0	0	0	0	0	0	0	0	0	0	0	0	0	0	0	0	0	0	0	0	0	0	0	0	0	0	0	0	0	0
Rat_13_NODE_973_length_1613_cov_2.862644	0	0	10	0	0	0	0	0	0	0	0	0	0	0	0	0	0	0	0	0	0	0	0	0	0	0	0	0	0	0	0	0	0	0	0	0	0	0	0	0	0	0	0	0	0	0	0	0	8
Rat_13_NODE_976_length_1611_cov_2.937018	0	0	0	0	0	0	0	0	0	0	0	0	0	0	0	0	0	0	0	0	0	0	0	0	0	0	13	0	0	0	0	0	0	0	0	0	0	0	0	0	0	0	0	0	0	0	0	0	0
Rat_13_NODE_978_length_1608_cov_2.976175	0	0	8	0	0	0	0	0	0	0	0	0	0	0	0	0	0	0	0	0	0	0	0	0	0	0	13	0	0	0	0	0	0	0	0	0	0	0	0	0	0	0	0	0	0	0	0	0	0
Rat_13_NODE_984_length_1601_cov_3.188228	0	0	0	0	0	0	0	0	0	0	0	0	0	0	0	0	0	0	0	0	0	0	0	0	0	0	9	0	0	0	0	0	0	0	0	0	0	0	0	0	0	0	0	0	0	0	0	0	0
Rat_13_NODE_988_length_1597_cov_4.278210	0	0	11	0	0	14	0	0	0	0	0	0	0	0	0	0	0	0	0	0	0	0	0	0	0	0	10	0	0	0	0	0	0	0	0	0	0	0	0	0	0	0	0	0	0	0	0	0	0
Rat_13_NODE_99_length_14081_cov_6.305005	0	0	0	0	0	0	0	104	0	0	0	0	0	0	0	0	0	0	0	0	0	0	0	0	0	0	0	0	0	0	0	0	0	0	0	0	0	0	0	0	0	0	0	0	0	0	0	0	0
Rat_13_NODE_991_length_1594_cov_2.648473	0	0	0	0	0	0	0	0	0	0	0	0	0	0	0	0	0	0	0	0	0	0	0	0	0	0	0	0	0	0	0	0	0	0	0	0	0	0	0	0	0	0	0	0	0	0	0	0	0
Rat_13_NODE_992_length_1594_cov_2.051982	0	0	0	0	0	0	0	0	0	0	0	0	0	0	0	0	0	0	0	0	0	0	0	0	0	0	0	0	0	0	0	0	0	0	0	0	0	0	0	0	0	0	0	0	0	0	0	0	0
Rat_13_NODE_999_length_1589_cov_2.164928	0	0	0	0	0	0	0	0	0	0	0	0	0	0	0	0	0	0	0	0	0	0	0	0	0	0	0	0	0	0	0	0	0	0	0	0	0	0	0	0	0	0	0	0	0	0	0	0	0
Rat_14_NODE_1001_length_1683_cov_2.660934	0	0	0	0	0	0	0	0	0	0	24	0	0	0	0	0	0	0	0	0	0	12	0	0	16	0	0	0	0	9	0	0	0	0	0	0	0	0	0	8	0	0	0	0	0	0	0	0	0
Rat_14_NODE_101_length_18952_cov_20.929248	0	0	0	0	0	0	0	0	0	0	70	0	0	0	0	0	0	0	0	0	0	0	0	0	0	0	0	0	0	0	0	0	0	0	0	0	0	0	0	0	0	0	0	0	0	0	0	0	0
Rat_14_NODE_1045_length_1638_cov_2.460518	0	0	0	0	13	0	18	0	0	0	0	0	18	0	16	0	0	31	0	10	0	12	0	0	10	20	0	9	13	0	0	52	8	12	0	0	26	12	0	0	0	14	42	0	0	0	0	0	11
Rat_14_NODE_1061_length_1622_cov_2.530313	0	0	0	0	0	9	0	0	0	0	12	0	0	0	0	0	0	0	0	0	0	0	0	0	0	0	0	0	0	0	0	0	0	0	0	0	0	0	0	0	0	0	0	0	0	0	0	0	0
Rat_14_NODE_1071_length_1606_cov_2.749839	0	14	0	0	0	0	19	0	0	0	0	0	0	0	0	17	0	0	0	0	0	0	0	0	0	0	16	0	38	0	0	0	0	0	0	0	0	0	0	10	0	0	0	0	0	14	0	0	14
Rat_14_NODE_1074_length_1601_cov_1.410737	0	0	0	8	0	0	0	0	0	13	0	0	0	0	0	0	0	0	7	0	18	0	0	24	7	0	0	0	0	10	0	0	0	0	8	0	14	19	0	0	0	0	9	0	0	0	0	0	0
Rat_14_NODE_1082_length_1593_cov_2.780884	0	8	0	0	0	0	20	0	0	0	0	0	0	0	0	0	0	0	0	0	0	0	0	0	0	9	0	0	11	0	0	0	0	0	0	0	0	0	0	0	10	0	0	0	0	0	0	0	8
Rat_14_NODE_1085_length_1592_cov_2.577749	0	0	0	0	0	0	14	0	0	0	0	0	0	0	0	0	0	0	0	0	0	0	0	0	0	0	0	0	0	0	0	32	0	0	0	0	0	0	0	0	0	0	0	0	0	0	0	0	0
Rat_14_NODE_1099_length_1580_cov_1.899672	0	0	0	0	0	0	0	15	0	0	12	0	0	0	0	0	0	0	0	0	0	40	0	0	0	0	0	0	0	0	8	0	0	0	0	0	0	0	0	0	0	0	0	0	6	0	0	0	0
Rat_14_NODE_1116_length_1553_cov_2.901202	0	0	0	0	0	0	0	0	0	0	0	0	0	0	0	0	0	0	0	0	0	0	0	0	0	0	0	0	0	0	0	0	0	0	0	12	0	0	0	0	0	0	0	0	0	0	0	0	0
Rat_14_NODE_1131_length_1540_cov_2.964983	11	0	0	0	0	0	0	12	0	0	0	0	0	0	0	0	0	0	0	0	0	15	0	0	0	0	0	0	0	0	0	0	0	0	0	0	0	0	0	0	0	0	0	0	0	0	0	0	0
Rat_14_NODE_1133_length_1539_cov_2.100404	0	0	0	0	0	0	0	0	0	0	13	0	0	0	0	0	9	0	0	0	0	24	0	0	16	0	0	0	9	0	0	0	0	0	0	0	0	0	8	13	0	14	0	0	0	0	0	0	0
Rat_14_NODE_1150_length_1530_cov_3.307797	0	0	15	0	0	0	0	0	0	0	19	0	0	0	0	0	0	0	0	0	0	0	0	0	0	0	0	17	0	0	0	0	0	0	0	0	0	0	0	0	0	0	0	0	0	0	0	0	0
Rat_14_NODE_1154_length_1527_cov_7.667120	0	0	0	0	0	0	0	0	0	0	0	0	0	0	0	0	0	0	0	0	0	0	0	0	0	0	0	0	0	0	6	0	0	0	0	0	0	0	0	0	0	0	0	0	0	0	0	0	0
Rat_14_NODE_1164_length_1516_cov_4.931554	0	0	10	0	0	0	0	0	8	0	0	0	0	0	14	19	0	0	0	0	12	0	0	0	0	0	0	0	0	0	0	0	0	0	0	0	0	13	0	0	11	0	0	0	0	13	0	0	0
Rat_14_NODE_1165_length_1516_cov_2.507871	0	16	11	0	0	0	0	0	0	11	0	0	0	0	0	0	0	0	9	0	0	0	0	0	0	22	19	0	0	0	0	0	0	0	0	0	0	0	0	19	10	0	0	0	0	21	0	0	17
Rat_14_NODE_1183_length_1507_cov_2.230716	0	8	0	0	0	7	0	0	0	0	0	0	0	0	0	0	0	0	0	0	0	25	0	0	24	0	0	0	0	0	6	0	0	0	0	0	0	0	0	0	0	9	0	0	0	0	0	0	0
Rat_14_NODE_1192_length_1498_cov_3.878725	0	0	0	0	0	0	0	0	0	0	0	0	0	0	0	0	0	0	0	0	0	0	0	0	0	0	0	0	18	0	0	0	0	0	0	0	0	0	0	0	0	0	0	0	0	14	0	0	0
Rat_14_NODE_1193_length_1497_cov_3.408460	0	10	7	0	0	0	0	18	0	0	15	0	0	0	0	0	11	0	0	0	0	18	0	0	14	0	0	10	16	0	0	11	0	0	0	0	0	0	0	17	0	16	0	0	0	0	0	0	0
Rat_14_NODE_1205_length_1490_cov_3.307317	0	0	0	0	0	0	0	0	0	0	0	0	0	0	0	0	0	0	0	0	0	0	0	0	0	0	0	0	0	0	0	0	0	0	0	0	0	0	0	0	0	0	0	0	0	0	0	0	0
Rat_14_NODE_1209_length_1481_cov_2.521739	0	0	0	0	0	0	0	0	0	0	0	0	0	0	0	0	10	0	0	0	0	0	0	0	0	0	0	0	0	0	0	0	0	0	0	0	0	0	0	0	0	0	0	0	0	0	0	0	0
Rat_14_NODE_1229_length_1468_cov_3.090587	0	16	0	0	0	0	0	0	0	0	0	0	0	0	0	10	8	0	0	0	0	0	0	0	0	0	0	0	0	0	0	0	0	0	0	0	0	0	0	0	0	0	0	0	0	11	0	0	8
Rat_14_NODE_1238_length_1461_cov_5.821479	0	0	0	0	0	0	0	0	0	0	0	0	0	19	0	0	0	0	0	0	0	0	0	0	0	0	0	0	22	0	0	0	0	0	0	0	0	0	0	0	0	0	0	0	0	0	0	0	0
Rat_14_NODE_1239_length_1460_cov_3.341637	0	0	0	0	0	0	0	0	0	0	0	0	0	0	0	0	0	0	0	0	0	20	0	0	23	0	0	10	0	0	0	0	0	0	0	0	0	0	0	0	0	0	0	0	0	0	0	0	0
Rat_14_NODE_1240_length_1460_cov_2.404270	0	10	0	0	0	0	0	0	0	0	0	0	0	11	0	0	0	0	0	0	0	0	0	0	0	0	0	0	0	0	0	0	0	0	0	0	0	0	0	0	0	0	0	0	0	0	0	0	0
Rat_14_NODE_1247_length_1456_cov_2.887937	0	24	11	0	0	0	13	0	10	9	0	0	0	0	0	17	0	0	12	0	0	0	0	0	0	0	15	0	16	0	0	0	0	0	0	0	0	9	0	10	0	0	0	0	0	17	0	0	15
Rat_14_NODE_1252_length_1453_cov_2.133763	0	0	0	0	0	0	0	12	0	0	0	0	0	0	0	0	9	0	0	0	0	14	0	0	17	0	0	0	0	0	0	11	0	0	0	10	0	0	0	0	0	0	0	0	0	0	0	0	8
Rat_14_NODE_1262_length_1446_cov_1.512581	0	0	0	0	0	0	0	0	0	0	0	0	0	0	0	0	0	0	0	0	0	0	0	0	0	0	0	0	0	0	0	0	0	0	0	0	0	0	0	0	0	0	0	0	0	0	0	0	0
Rat_14_NODE_1276_length_1437_cov_4.493488	0	0	0	0	12	0	6	0	0	16	0	0	0	0	0	8	19	0	0	0	0	0	0	0	0	0	0	0	0	10	8	12	0	0	0	11	0	43	15	0	0	0	0	0	0	18	0	0	0
Rat_14_NODE_1281_length_1435_cov_2.999275	0	0	0	0	0	0	0	0	0	0	0	0	0	0	0	0	0	0	0	0	0	0	0	0	0	0	0	0	0	0	0	12	0	0	0	0	0	0	0	0	0	0	0	0	0	0	0	0	0
Rat_14_NODE_1283_length_1431_cov_6.297238	0	0	0	0	15	0	0	0	0	0	0	0	8	0	0	8	24	0	0	26	0	0	0	0	0	0	0	0	0	0	0	0	0	0	0	0	0	35	0	0	0	0	0	0	0	23	12	0	0
Rat_14_NODE_1300_length_1420_cov_4.345055	0	23	0	0	0	0	0	0	0	0	0	0	0	12	0	0	0	0	0	0	0	0	0	0	0	0	0	0	0	0	0	0	0	0	0	0	0	0	0	0	0	0	0	0	0	0	0	0	0
Rat_14_NODE_1304_length_1418_cov_2.150404	0	0	0	0	0	0	0	0	0	0	0	0	0	0	0	0	0	0	0	0	0	0	0	0	0	0	0	0	0	10	0	0	0	0	0	0	0	0	0	0	0	0	0	0	0	0	0	0	0
Rat_14_NODE_1309_length_1413_cov_3.394698	0	0	9	0	0	19	0	0	0	0	15	0	0	14	0	0	0	0	15	0	0	14	0	0	0	0	0	11	0	0	9	0	8	0	0	0	0	0	0	0	0	10	0	0	0	0	0	0	0
Rat_14_NODE_132_length_14657_cov_10.564786	0	0	0	0	0	0	0	0	0	0	0	0	0	0	0	0	0	0	0	0	0	0	0	0	0	60	0	0	0	0	0	0	0	49	0	0	0	0	0	0	0	0	0	0	0	0	0	0	0
Rat_14_NODE_1324_length_1405_cov_1.768148	0	0	0	0	0	0	0	0	0	0	0	0	0	0	0	0	0	0	0	0	0	19	0	0	15	0	0	0	0	0	0	0	0	0	0	0	0	0	0	0	0	15	0	0	0	0	0	0	0
Rat_14_NODE_1332_length_1401_cov_2.476226	0	0	0	0	0	0	0	0	0	0	0	0	0	0	0	0	0	0	0	0	0	0	0	0	0	0	0	0	0	0	0	0	0	0	0	0	0	0	0	0	0	0	0	0	0	0	0	0	0
Rat_14_NODE_1339_length_1394_cov_2.331591	0	0	0	0	0	0	0	0	0	0	0	0	0	0	0	0	0	0	0	0	0	0	0	0	0	0	0	0	0	0	0	0	0	0	0	0	0	0	0	0	0	0	0	0	0	0	0	0	0
Rat_14_NODE_1342_length_1392_cov_2.347046	0	0	0	8	0	0	0	0	0	0	0	0	0	0	0	0	0	0	0	0	0	0	0	0	0	0	0	0	0	0	0	0	0	0	0	0	0	0	0	0	0	0	0	0	0	0	0	0	0
Rat_14_NODE_1355_length_1386_cov_2.688956	0	0	0	0	0	0	0	0	0	0	8	0	8	0	0	0	13	0	0	0	0	6	0	0	0	0	0	20	0	0	0	0	0	0	0	0	0	0	0	0	0	0	0	0	0	0	10	13	0
Rat_14_NODE_136_length_14363_cov_65.464495	0	0	0	0	0	0	0	0	0	0	0	0	0	0	0	0	88	0	0	0	0	0	0	0	64	0	0	0	0	0	0	0	0	0	0	0	0	0	0	0	0	0	78	0	0	0	0	0	0
Rat_14_NODE_1381_length_1371_cov_2.479483	0	0	0	0	0	0	0	0	0	0	0	0	0	0	0	0	0	0	0	0	0	0	0	0	0	0	0	0	0	0	0	0	0	0	0	0	0	0	0	0	0	0	0	0	0	0	0	0	0
Rat_14_NODE_14_length_55556_cov_13.310607	0	0	0	0	0	0	0	0	0	0	0	0	0	0	138	0	74	0	0	0	0	50	113	100	54	103	0	0	201	0	0	80	0	0	87	0	0	101	0	99	0	0	184	0	0	0	0	0	54
Rat_14_NODE_1400_length_1359_cov_2.546012	0	0	0	0	0	0	0	0	0	0	0	0	0	0	0	11	0	0	0	0	0	0	0	0	0	0	0	0	0	0	0	0	0	0	0	0	0	0	0	0	0	0	0	0	0	0	0	0	0
Rat_14_NODE_1409_length_1356_cov_2.166795	0	0	10	0	0	0	0	0	0	0	18	0	0	0	0	0	7	0	0	0	0	18	0	0	17	0	0	0	10	0	0	0	0	0	0	0	0	0	0	0	0	12	0	0	0	0	0	0	0
Rat_14_NODE_1453_length_1330_cov_2.478431	0	0	0	0	0	0	0	0	0	0	0	0	0	0	0	0	0	0	0	0	0	0	0	0	0	0	0	0	0	0	0	0	0	0	0	0	0	0	0	0	0	0	0	0	0	0	14	0	0
Rat_14_NODE_1469_length_1320_cov_7.652174	0	0	0	0	0	0	0	0	0	0	0	0	0	6	0	12	0	0	0	0	0	0	12	10	0	0	0	0	0	0	0	0	0	0	0	0	0	0	0	0	0	0	0	0	0	0	0	0	13
Rat_14_NODE_1489_length_1309_cov_1.737640	0	0	8	0	0	0	0	0	0	0	0	0	0	0	0	0	0	0	0	0	0	29	0	0	0	0	0	0	0	0	0	0	0	0	0	0	0	0	0	0	0	0	0	0	0	0	0	0	0
Rat_14_NODE_1496_length_1301_cov_3.757624	0	0	0	0	0	0	0	0	0	0	0	0	0	0	0	0	0	0	0	0	0	0	0	0	0	0	0	0	0	0	0	6	0	0	0	0	0	0	0	0	0	0	0	0	0	0	0	0	7
Rat_14_NODE_1500_length_1298_cov_1.938053	0	0	0	0	0	0	0	0	0	0	0	0	0	0	0	0	5	0	0	0	0	0	0	0	0	0	0	0	0	0	0	0	0	0	0	0	0	0	0	0	0	0	0	0	0	0	0	0	0
Rat_14_NODE_1525_length_1281_cov_2.119086	0	0	0	0	0	0	0	0	0	0	17	0	0	0	0	0	0	0	0	0	0	50	0	0	13	0	0	9	0	0	0	0	0	0	0	0	0	0	0	14	0	10	0	0	0	0	0	0	0
Rat_14_NODE_1545_length_1271_cov_1.903783	0	0	0	0	0	0	0	0	0	0	0	0	0	0	0	0	0	0	0	0	0	0	0	0	0	0	0	0	6	0	0	0	0	0	0	0	0	0	0	0	0	0	0	0	0	0	0	0	0
Rat_14_NODE_1548_length_1269_cov_2.651565	0	0	9	0	0	0	11	0	0	0	0	8	0	0	0	16	0	0	0	0	9	0	0	0	0	0	13	0	0	0	0	0	0	0	0	0	0	9	5	16	18	6	0	0	0	22	0	0	10
Rat_14_NODE_1550_length_1269_cov_2.340198	0	0	0	0	0	0	0	0	0	0	0	0	0	0	0	0	0	0	0	0	0	5	0	0	0	0	0	0	0	0	0	9	0	0	0	0	0	0	0	0	0	0	0	0	0	0	0	0	0
Rat_14_NODE_1553_length_1268_cov_2.950536	0	0	0	0	0	0	0	0	0	0	0	0	0	0	0	0	0	0	0	0	0	0	0	0	0	0	0	0	0	0	0	0	0	0	0	0	0	0	0	0	0	0	0	0	0	13	0	0	9
Rat_14_NODE_1559_length_1266_cov_3.009083	0	0	0	0	0	0	0	0	0	0	0	0	0	0	0	0	0	0	0	0	0	0	0	0	0	0	0	0	0	0	0	0	0	0	0	0	0	0	0	0	0	0	0	0	0	0	0	0	0
Rat_14_NODE_1565_length_1262_cov_3.942005	0	0	0	0	0	0	0	0	0	0	0	0	0	0	0	0	0	0	0	0	0	0	0	0	0	0	0	0	0	0	0	0	0	0	0	0	0	6	0	0	0	0	0	0	0	0	13	0	0
Rat_14_NODE_1575_length_1259_cov_2.143688	0	0	0	0	0	0	0	0	0	0	0	0	0	0	0	0	0	0	0	0	0	0	0	0	0	0	0	0	0	0	0	11	0	0	0	0	0	0	0	0	10	0	0	0	0	0	0	0	0
Rat_14_NODE_1577_length_1258_cov_2.808811	0	0	0	0	0	0	0	0	0	0	0	0	0	0	0	0	0	0	0	0	0	0	0	0	0	0	7	0	0	0	0	0	0	0	0	0	0	0	0	0	0	0	0	0	0	0	0	0	0
Rat_14_NODE_1608_length_1246_cov_2.720403	0	0	0	0	0	0	0	0	0	0	0	0	0	0	0	0	0	0	0	0	0	0	0	0	0	0	0	0	0	0	0	0	0	0	0	0	0	0	0	0	0	0	0	0	0	0	0	0	0
Rat_14_NODE_1626_length_1232_cov_1.971963	0	0	0	0	0	0	0	0	0	0	0	0	0	0	0	0	0	0	0	0	0	0	0	0	0	0	0	0	0	0	0	0	0	0	0	0	0	0	0	0	0	0	0	0	0	0	0	0	0
Rat_14_NODE_1632_length_1228_cov_5.179881	0	0	0	0	0	0	6	0	0	0	0	0	0	0	0	0	0	0	0	0	0	0	0	0	0	0	0	0	0	0	0	0	0	0	0	0	0	0	0	0	0	0	0	0	0	0	0	0	0
Rat_14_NODE_1648_length_1222_cov_2.209083	0	0	0	0	0	0	0	0	0	0	0	0	0	0	0	0	0	0	5	0	0	0	0	0	0	0	9	0	0	0	5	0	0	0	0	0	0	6	0	0	0	0	0	0	0	0	0	0	0
Rat_14_NODE_1676_length_1205_cov_2.937391	0	0	0	0	0	0	13	0	0	0	0	0	0	0	0	0	9	0	0	0	0	0	10	0	0	0	0	0	0	0	0	0	0	0	0	0	0	0	0	0	0	0	0	0	0	0	0	0	0
Rat_14_NODE_1678_length_1204_cov_2.403829	0	0	0	0	0	0	0	0	0	0	0	0	0	0	0	0	5	0	0	0	0	0	0	0	0	0	0	0	0	4	0	0	0	0	0	0	0	0	0	0	0	0	0	0	0	0	0	0	0
Rat_14_NODE_168_length_11037_cov_13.539155	52	141	54	86	101	46	638	57	103	150	63	50	318	136	105	140	64	58	44	138	112	164	102	99	130	203	60	74	93	98	83	142	89	83	149	98	161	71	0	127	0	86	324	0	49	95	43	47	200
Rat_14_NODE_1683_length_1201_cov_1.636998	0	0	0	0	0	0	0	0	0	0	0	0	0	0	0	0	0	0	0	0	0	0	0	0	0	0	0	0	0	0	0	0	0	0	0	0	0	0	0	0	0	0	0	0	0	0	0	0	0
Rat_14_NODE_1687_length_1199_cov_3.187063	71	0	0	0	0	0	0	0	0	0	0	0	0	0	0	0	0	0	0	41	0	0	0	0	0	0	0	0	0	0	0	0	0	304	0	0	0	0	0	0	0	0	159	0	0	0	0	0	0
Rat_14_NODE_1690_length_1198_cov_1.784777	0	0	16	0	0	0	0	8	0	0	0	0	0	0	0	0	9	0	0	0	0	33	0	0	12	0	0	0	0	0	0	12	0	0	0	0	0	0	0	11	0	15	0	0	0	0	0	0	6
Rat_14_NODE_1722_length_1178_cov_2.392698	0	0	0	0	0	0	0	0	0	0	0	0	0	0	0	0	0	0	0	0	0	0	0	0	0	0	0	0	0	0	0	0	0	0	0	0	0	0	0	0	0	0	0	0	0	0	0	0	0
Rat_14_NODE_1732_length_1174_cov_2.123324	0	0	0	0	0	0	0	0	0	0	0	0	0	0	0	0	0	0	0	0	0	0	0	0	0	10	0	0	0	0	0	0	0	0	0	0	0	0	0	0	0	0	0	0	0	7	0	0	0
Rat_14_NODE_1747_length_1169_cov_2.026930	0	0	0	0	0	0	0	0	0	0	0	0	0	0	0	0	0	0	0	0	0	0	0	0	0	0	0	0	0	0	0	0	0	0	0	0	0	0	0	0	0	0	0	0	0	0	0	0	0
Rat_14_NODE_1758_length_1165_cov_2.363964	0	0	0	0	0	0	0	0	0	0	0	0	0	0	0	0	0	0	0	0	0	0	0	0	0	0	0	0	0	0	0	0	0	0	0	0	0	0	0	0	0	0	0	0	0	0	0	0	0
Rat_14_NODE_1762_length_1163_cov_2.111011	0	0	0	0	0	0	0	12	0	0	8	0	0	0	0	0	6	0	0	0	0	16	0	0	16	0	0	0	0	0	0	0	0	0	0	0	0	0	0	0	0	0	0	0	0	0	0	0	0
Rat_14_NODE_1765_length_1162_cov_1.986450	0	0	0	0	0	0	0	11	0	0	0	0	0	0	0	0	6	0	0	0	0	19	0	0	20	0	0	0	5	0	0	0	8	0	0	0	0	0	0	17	0	0	0	0	0	0	0	0	0
Rat_14_NODE_1790_length_1152_cov_2.548769	0	0	0	0	0	0	0	0	0	0	0	0	0	0	0	0	0	0	0	0	0	17	0	0	14	0	0	0	0	0	0	0	0	0	0	0	0	0	0	0	0	0	0	0	0	0	0	0	0
Rat_14_NODE_1808_length_1143_cov_2.432904	0	15	0	6	0	0	0	7	0	0	0	0	0	0	0	0	0	0	0	0	0	0	0	0	0	0	0	0	19	0	0	0	0	0	0	0	0	0	0	0	0	0	0	0	0	8	0	0	0
Rat_14_NODE_1814_length_1142_cov_1.891444	0	0	0	0	0	0	0	0	0	0	11	0	0	0	0	0	0	0	0	0	0	0	0	0	0	0	0	0	0	0	0	0	0	0	0	0	0	0	0	0	0	9	0	0	0	0	0	0	0
Rat_14_NODE_1845_length_1129_cov_1.899441	0	14	0	0	0	0	0	0	0	12	0	0	0	0	0	12	0	0	0	0	0	0	0	8	0	0	0	0	0	0	0	0	0	0	0	0	0	0	0	0	0	0	0	0	0	0	0	0	0
Rat_14_NODE_1847_length_1128_cov_3.040075	0	0	0	8	0	0	0	0	0	0	0	0	0	0	0	0	0	0	0	0	0	0	0	0	0	0	0	0	0	0	0	0	0	0	0	0	0	0	0	0	0	0	0	0	0	0	0	0	0
Rat_14_NODE_1912_length_1102_cov_2.065903	0	0	0	0	0	0	0	7	0	0	9	0	10	0	0	0	0	0	0	0	0	10	0	0	14	0	0	0	0	0	0	0	0	0	0	0	0	0	0	0	0	0	0	0	0	0	0	0	5
Rat_14_NODE_1932_length_1093_cov_2.302505	0	0	0	0	0	0	0	0	0	0	6	0	0	6	0	0	5	0	0	0	0	26	0	0	14	0	0	6	8	0	0	0	0	0	0	0	0	0	0	0	0	20	0	0	0	0	0	0	0
Rat_14_NODE_1944_length_1088_cov_1.387222	0	0	0	0	0	0	0	0	5	0	0	0	0	0	0	0	0	0	0	0	0	0	0	0	0	0	0	0	0	0	0	0	0	0	0	0	0	0	0	0	0	0	0	0	0	0	0	0	0
Rat_14_NODE_1954_length_1086_cov_2.374394	0	26	0	14	0	0	5	0	0	0	0	7	14	0	0	0	0	0	10	13	0	0	0	0	0	11	9	0	12	0	0	6	0	0	0	0	0	0	0	13	17	0	0	0	0	12	12	0	19
Rat_14_NODE_20_length_48385_cov_12.098800	0	0	0	0	0	0	0	0	0	0	0	0	0	0	65	0	0	0	0	0	0	0	0	0	0	0	0	0	0	0	0	0	0	0	0	0	0	0	0	0	0	0	0	0	0	0	0	0	0
Rat_14_NODE_2017_length_1069_cov_3.114398	0	0	0	0	0	0	0	0	0	0	0	0	0	0	0	0	0	0	0	0	0	0	0	0	0	0	0	0	0	0	0	7	6	0	0	0	0	0	0	0	0	0	0	0	0	0	0	0	0
Rat_14_NODE_2033_length_1064_cov_3.102081	0	0	0	0	0	0	0	0	0	0	0	0	0	0	0	0	0	0	0	0	0	0	0	0	0	0	0	0	0	0	0	0	0	0	0	0	0	0	0	0	0	0	0	0	0	0	0	0	0
Rat_14_NODE_2044_length_1062_cov_2.024826	0	0	0	0	0	0	0	0	0	0	0	0	0	0	0	0	0	0	0	0	0	0	0	0	0	0	0	0	0	0	0	0	0	0	0	0	0	0	0	0	0	0	0	0	0	0	0	0	0
Rat_14_NODE_2054_length_1059_cov_1.839641	0	0	0	0	0	0	0	0	0	0	0	0	0	0	0	0	0	0	0	0	0	0	0	0	0	0	0	0	0	0	0	0	0	0	0	0	0	0	0	0	0	0	0	0	0	0	9	0	0
Rat_14_NODE_2058_length_1058_cov_2.023928	0	0	0	0	0	0	0	0	0	0	0	0	0	0	0	0	0	0	0	0	0	0	0	0	0	0	0	0	0	0	0	0	0	0	0	0	0	0	0	0	0	0	0	0	0	0	0	0	0
Rat_14_NODE_2061_length_1057_cov_1.818363	0	17	0	0	0	0	0	0	0	0	0	0	0	0	0	0	0	0	0	0	0	0	0	0	6	0	0	0	0	0	0	0	0	0	0	0	0	0	0	0	0	0	0	0	0	0	0	0	0
Rat_14_NODE_2062_length_1057_cov_1.805389	0	0	0	6	0	5	0	17	0	0	0	0	0	0	0	0	0	0	0	0	0	20	0	5	15	0	0	6	0	0	0	0	0	0	0	0	0	0	0	6	0	18	0	0	0	0	4	0	0
Rat_14_NODE_2090_length_1046_cov_2.488396	0	0	0	0	11	0	0	0	0	6	0	0	0	0	0	0	0	0	0	0	0	0	0	7	0	0	0	0	0	0	0	0	0	0	0	0	0	0	0	0	0	0	0	0	0	9	0	0	33
Rat_14_NODE_2094_length_1046_cov_1.621594	0	0	0	0	0	0	0	0	0	0	10	0	0	0	0	0	0	0	6	0	0	17	0	0	21	0	0	0	0	0	0	0	0	0	0	0	0	0	0	8	0	10	0	0	0	0	0	0	0
Rat_14_NODE_2098_length_1043_cov_2.611336	0	0	0	0	0	0	0	0	0	0	0	0	0	0	0	0	0	0	0	0	0	0	0	0	0	0	0	0	0	0	0	0	0	0	0	0	0	0	0	0	0	0	0	0	0	0	0	0	0
Rat_14_NODE_21_length_45580_cov_15.259044	0	0	0	46	0	0	0	0	0	0	0	0	0	0	105	44	42	0	0	0	0	0	66	62	46	74	0	0	99	0	0	54	0	0	46	0	0	56	0	68	0	0	188	0	0	0	0	0	0
Rat_14_NODE_2101_length_1043_cov_1.764170	0	7	10	0	7	15	0	7	0	0	0	8	0	14	0	0	0	53	12	0	0	13	0	0	22	0	0	12	34	0	23	9	21	0	0	0	16	0	0	4	0	0	0	0	0	0	0	0	5
Rat_14_NODE_2106_length_1041_cov_2.063895	0	0	0	0	0	0	0	0	0	0	17	0	0	0	0	0	8	0	0	0	0	0	0	0	0	0	4	0	0	0	0	0	0	0	0	0	0	0	7	0	0	0	0	0	0	0	0	0	0
Rat_14_NODE_2114_length_1039_cov_2.386179	0	0	0	0	0	0	0	6	0	0	0	0	0	0	0	0	0	0	0	0	0	0	0	0	0	0	0	0	0	0	0	0	0	0	0	0	0	0	0	0	0	0	0	0	0	0	0	0	0
Rat_14_NODE_2120_length_1038_cov_1.633774	0	0	0	0	0	0	0	0	0	0	7	0	0	0	0	7	0	0	0	0	0	0	0	0	0	6	0	0	0	0	0	0	0	0	0	0	0	0	0	0	6	0	0	0	0	0	0	0	9
Rat_14_NODE_2131_length_1036_cov_1.801223	0	6	0	14	0	0	0	0	0	0	6	0	0	0	0	20	0	0	0	0	8	0	0	0	0	4	0	0	10	0	0	0	0	0	0	0	0	8	0	0	0	0	0	0	0	8	0	0	6
Rat_14_NODE_2132_length_1036_cov_1.622834	0	0	0	0	0	0	0	0	0	0	0	0	0	0	0	0	9	0	0	0	0	15	0	0	0	0	0	0	6	0	0	0	0	0	0	0	0	0	0	8	0	9	0	0	0	0	0	0	0
Rat_14_NODE_2136_length_1035_cov_1.961224	0	0	0	0	0	0	0	0	0	0	0	0	0	0	0	0	0	0	0	0	0	0	0	0	0	0	0	0	0	0	0	0	0	0	0	0	0	0	0	0	0	0	0	0	0	0	0	0	0
Rat_14_NODE_2144_length_1033_cov_4.348671	0	0	0	0	0	0	0	0	0	0	0	0	0	0	0	0	0	0	0	0	0	0	0	0	0	0	0	0	0	0	0	0	0	0	0	0	0	0	0	0	0	0	0	0	0	0	0	0	0
Rat_14_NODE_2146_length_1033_cov_1.852761	0	0	0	0	0	0	0	0	0	0	0	0	0	0	0	0	0	0	0	0	0	10	0	0	10	0	0	6	0	0	0	0	0	0	0	0	0	0	0	0	0	0	0	0	0	0	0	0	0
Rat_14_NODE_2155_length_1030_cov_1.548718	0	0	0	0	0	0	0	0	0	0	0	0	0	0	0	0	6	0	0	0	0	27	0	0	0	0	0	0	5	0	0	0	0	0	0	0	0	0	0	10	0	8	0	0	0	0	0	0	0
Rat_14_NODE_2157_length_1028_cov_2.227133	0	0	0	0	0	0	0	0	0	0	0	0	7	0	0	0	0	0	0	0	0	0	0	0	0	4	0	0	0	0	0	0	0	0	0	0	0	0	0	6	0	0	4	0	0	0	0	0	9
Rat_14_NODE_2161_length_1027_cov_2.077160	0	0	0	0	0	0	0	0	0	0	0	0	0	0	0	0	0	0	0	0	0	0	0	0	0	0	0	0	0	0	0	0	0	0	0	0	0	0	0	0	0	0	0	0	0	0	0	0	0
Rat_14_NODE_2163_length_1027_cov_1.709877	0	0	0	0	0	0	0	0	0	0	0	0	0	0	0	0	6	0	0	0	0	0	0	0	0	0	0	0	0	0	0	0	0	0	0	0	0	0	0	0	0	0	0	0	0	0	0	0	0
Rat_14_NODE_2170_length_1025_cov_2.009278	0	12	20	9	10	27	21	0	0	0	0	0	14	24	0	8	14	59	0	18	6	29	0	7	8	15	11	24	30	0	34	10	18	0	0	24	22	0	16	9	8	31	21	0	0	14	0	0	21
Rat_14_NODE_2179_length_1023_cov_1.974174	0	0	0	0	0	0	0	0	0	0	8	0	5	0	0	0	0	0	0	0	0	0	0	0	0	0	0	0	0	0	0	0	0	0	0	0	0	0	0	0	0	0	0	0	0	0	0	0	0
Rat_14_NODE_2196_length_1019_cov_1.868257	0	6	0	17	0	0	0	6	0	0	0	0	9	0	0	0	0	0	0	8	0	0	0	0	0	11	0	0	0	0	0	23	0	8	0	0	16	13	0	11	0	5	14	0	0	0	0	0	13
Rat_14_NODE_2197_length_1019_cov_1.748963	0	0	0	0	0	0	0	0	0	0	0	0	0	0	0	0	0	0	0	0	0	12	0	0	0	0	0	6	0	0	0	0	0	0	0	0	0	0	0	0	0	0	0	0	0	0	0	0	0
Rat_14_NODE_2215_length_1015_cov_2.012500	0	0	0	0	0	0	0	0	0	0	0	0	0	0	0	0	0	0	0	0	0	0	0	0	0	0	0	0	0	0	0	0	0	0	0	0	0	0	0	0	0	0	0	0	0	0	0	0	0
Rat_14_NODE_222_length_7656_cov_5.028154	0	0	0	0	0	0	0	0	0	0	0	0	0	0	0	0	28	0	29	0	0	0	0	0	0	0	0	0	0	0	0	0	0	0	0	0	0	0	0	0	0	0	0	0	0	0	0	0	0
Rat_14_NODE_2223_length_1013_cov_1.660752	0	0	0	0	0	0	0	0	0	0	0	0	0	0	0	0	0	0	0	0	0	0	0	0	0	0	0	0	0	0	0	0	0	0	0	0	0	0	0	0	0	0	0	0	0	0	0	0	0
Rat_14_NODE_2228_length_1012_cov_3.376176	0	0	0	0	0	0	0	0	0	0	0	0	0	0	0	0	0	0	0	0	0	0	0	0	0	0	0	0	0	0	0	0	0	0	0	0	0	0	0	0	0	0	0	0	0	0	0	0	0
Rat_14_NODE_2237_length_1008_cov_2.620147	0	0	0	0	0	0	0	0	0	0	0	0	0	0	0	0	0	0	0	0	0	0	0	0	0	0	0	0	4	0	0	0	0	0	0	0	0	0	0	0	0	0	0	0	0	0	0	0	5
Rat_14_NODE_2249_length_1006_cov_1.791798	0	0	0	0	0	0	0	0	0	0	0	0	0	0	5	0	0	0	0	0	0	0	0	0	0	0	0	0	0	0	0	0	0	0	0	0	0	0	0	0	4	0	0	0	0	0	0	0	8
Rat_14_NODE_2253_length_1004_cov_2.317176	0	8	0	0	12	0	0	43	0	0	0	0	0	9	17	0	0	0	13	0	11	0	0	0	20	0	0	0	28	0	0	0	0	0	0	9	0	10	0	0	13	21	0	0	10	0	0	0	7
Rat_14_NODE_227_length_7464_cov_7.213389	0	48	0	37	0	0	32	0	0	0	0	0	0	0	0	37	0	0	0	0	40	0	0	38	0	0	28	0	0	0	0	0	0	0	25	0	28	51	0	41	0	0	81	0	0	0	41	0	29
Rat_14_NODE_2272_length_1000_cov_2.060317	0	0	0	0	0	0	0	0	0	0	0	0	0	0	0	0	0	0	0	0	0	0	0	0	0	0	0	0	0	0	0	0	0	0	0	0	0	0	0	0	0	0	0	0	0	0	0	0	0
Rat_14_NODE_26_length_42032_cov_13.435834	0	0	0	66	0	0	0	0	0	0	0	0	0	0	89	0	0	0	0	0	0	44	0	39	44	58	0	0	98	0	0	44	0	0	52	0	0	70	0	82	0	0	122	0	0	44	0	0	37
Rat_14_NODE_278_length_6105_cov_6.703140	0	0	0	0	0	0	0	0	0	0	0	0	0	0	0	0	0	0	0	0	0	0	0	0	0	57	0	0	0	0	0	0	0	0	0	0	0	0	0	0	0	0	18	0	0	0	0	0	0
Rat_14_NODE_34_length_38728_cov_12.867737	0	0	0	0	0	0	0	0	0	0	0	0	0	0	104	34	30	0	0	0	0	0	58	44	34	58	0	0	88	0	0	50	0	0	48	0	0	62	0	62	0	0	149	0	0	54	0	0	0
Rat_14_NODE_340_length_5060_cov_4.628571	0	0	0	0	0	0	0	0	0	0	0	0	0	0	0	0	0	0	0	0	0	0	0	0	0	0	0	0	0	0	0	0	0	0	0	0	0	0	0	0	0	0	0	0	0	0	0	0	0
Rat_14_NODE_347_length_4943_cov_29.503478	0	0	37	0	69	0	0	0	0	0	0	0	0	0	0	26	0	0	0	42	0	0	0	52	0	0	31	0	0	0	61	0	30	0	30	0	0	45	36	0	0	0	0	0	0	89	0	0	0
Rat_14_NODE_358_length_4756_cov_3.419272	0	0	0	0	0	0	0	0	0	0	0	0	0	0	0	0	0	0	0	0	0	0	0	0	0	0	0	0	0	0	0	0	0	0	0	0	0	0	0	0	0	0	0	0	0	0	45	0	0
Rat_14_NODE_392_length_4224_cov_5.391461	0	0	0	0	0	0	0	0	0	0	0	0	0	0	0	0	0	0	0	0	0	0	0	0	0	0	0	0	0	0	0	0	0	0	0	0	0	0	0	0	0	0	0	0	0	0	0	0	0
Rat_14_NODE_4_length_90964_cov_9.131417	0	0	0	0	0	0	0	0	0	0	0	0	0	0	0	0	0	0	0	0	0	332	0	0	0	0	0	0	0	0	0	0	0	0	0	0	0	0	0	0	0	91	0	0	0	0	0	0	0
Rat_14_NODE_407_length_4089_cov_2.993803	0	0	0	0	0	0	50	0	0	0	0	0	0	0	0	0	0	0	0	0	0	0	0	0	0	0	0	0	0	0	0	40	0	0	0	0	0	0	0	0	0	0	0	0	0	0	0	0	0
Rat_14_NODE_412_length_4032_cov_4.257481	0	0	0	0	0	0	0	0	0	0	0	0	0	0	0	0	0	0	0	0	0	0	0	0	0	0	0	0	0	0	0	0	0	0	0	0	0	0	0	0	0	0	0	0	0	0	46	0	0
Rat_14_NODE_413_length_4025_cov_3.296725	0	0	27	0	0	0	0	62	0	0	60	0	0	0	0	0	28	0	0	0	0	60	0	0	52	0	0	24	35	0	0	0	0	0	0	0	0	0	0	33	0	38	0	0	0	0	0	0	0
Rat_14_NODE_424_length_3883_cov_3.556426	0	0	0	0	0	0	0	0	0	0	99	0	0	0	0	0	0	0	0	0	0	0	0	0	0	0	0	0	0	0	0	0	0	0	0	0	0	0	0	0	0	0	0	0	0	0	0	0	0
Rat_14_NODE_431_length_3787_cov_3.373526	0	0	0	0	0	0	0	0	0	0	0	0	0	0	0	0	0	0	0	0	0	0	0	0	20	0	0	0	0	0	0	0	0	0	0	0	0	0	0	0	0	0	0	0	0	0	0	0	0
Rat_14_NODE_45_length_36136_cov_12.812921	0	0	0	0	0	0	0	0	0	0	0	0	0	0	66	0	0	0	0	0	0	40	60	45	0	71	0	0	125	0	0	37	0	0	0	0	0	50	0	52	0	0	114	0	0	0	0	0	0
Rat_14_NODE_453_length_3639_cov_3.945871	0	0	0	0	0	0	0	0	0	0	0	0	0	0	0	0	0	0	0	0	0	0	0	0	0	0	0	0	0	0	0	37	0	0	0	0	0	0	0	0	0	0	0	0	0	0	0	0	0
Rat_14_NODE_460_length_3576_cov_3.335132	0	56	0	0	0	0	0	0	0	0	0	0	0	0	0	0	0	0	0	0	0	0	0	33	0	0	0	0	0	0	0	0	0	0	0	0	0	0	0	0	22	0	0	0	0	0	0	0	39
Rat_14_NODE_47_length_34702_cov_9.851704	0	55	0	0	0	0	0	0	0	0	50	0	0	0	0	0	0	0	0	49	0	44	0	0	187	0	0	34	31	0	0	0	0	0	40	0	0	0	0	0	0	0	74	0	0	0	0	0	0
Rat_14_NODE_476_length_3427_cov_2.717378	0	39	16	0	0	0	0	0	0	0	0	0	0	0	0	17	0	0	0	0	0	0	0	0	0	0	0	0	30	0	0	0	0	0	0	0	0	0	0	0	26	0	0	0	0	29	0	0	29
Rat_14_NODE_48_length_34314_cov_15.731633	0	0	0	0	0	0	0	0	0	0	0	0	0	0	0	0	0	0	0	0	0	0	0	0	0	0	0	0	0	0	0	0	0	0	0	0	0	0	0	0	0	0	0	0	0	0	0	0	0
Rat_14_NODE_497_length_3284_cov_5.553732	0	0	0	0	0	0	46	0	24	22	0	0	0	0	0	0	22	0	0	19	0	29	0	0	25	37	0	0	26	18	0	27	24	0	0	0	0	23	0	42	0	30	120	0	0	0	0	0	0
Rat_14_NODE_502_length_3251_cov_3.334481	0	63	0	20	0	0	0	0	0	0	0	0	0	0	0	0	0	0	32	0	0	0	0	0	0	0	0	0	0	0	0	0	0	0	0	0	0	0	0	34	32	0	0	0	0	25	0	0	53
Rat_14_NODE_539_length_3013_cov_3.326234	0	0	0	0	0	0	0	0	0	0	93	0	0	0	0	0	0	0	0	0	0	0	0	0	0	0	0	0	0	0	0	0	0	0	0	0	0	0	0	0	0	0	0	0	0	0	0	0	0
Rat_14_NODE_556_length_2900_cov_3.311072	0	0	0	0	0	0	0	0	0	0	0	0	0	0	0	0	0	0	16	0	0	32	0	0	0	0	0	0	0	0	0	0	22	0	19	0	0	0	0	0	0	0	49	0	0	0	0	0	0
Rat_14_NODE_601_length_2627_cov_4.516719	0	0	0	0	0	0	0	0	0	0	0	0	0	0	0	0	0	0	0	0	0	0	0	0	0	0	0	0	0	0	0	0	0	0	0	0	0	0	0	0	0	0	0	0	0	0	0	0	0
Rat_14_NODE_605_length_2610_cov_22.209785	0	0	17	0	26	0	0	0	0	0	0	0	0	0	0	0	0	0	19	0	0	0	0	11	0	0	22	0	0	0	24	0	0	0	0	0	15	30	0	0	18	0	0	0	0	0	0	26	0
Rat_14_NODE_608_length_2603_cov_3.386578	0	0	0	0	0	0	0	0	0	0	0	0	0	0	0	0	0	0	0	0	0	0	0	0	0	0	0	0	0	0	0	0	0	0	0	0	0	0	0	0	0	0	0	0	0	0	0	0	0
Rat_14_NODE_615_length_2570_cov_2.972167	0	0	0	0	0	0	0	0	0	0	0	0	0	0	0	0	0	0	0	0	0	0	0	0	0	0	0	0	0	0	0	0	0	0	0	0	0	0	0	0	0	0	0	0	0	0	21	0	0
Rat_14_NODE_619_length_2561_cov_2.593376	0	40	0	23	0	0	0	0	0	0	0	0	0	0	0	31	0	0	0	28	0	0	0	33	0	12	24	0	29	0	0	20	0	0	21	0	0	0	0	49	33	0	0	0	0	22	16	0	59
Rat_14_NODE_633_length_2524_cov_4.056703	0	0	0	0	0	0	0	0	0	0	0	0	0	0	0	0	0	0	0	0	0	0	0	0	0	0	0	0	0	0	0	0	0	0	0	0	0	0	0	0	0	0	0	0	0	0	16	0	0
Rat_14_NODE_669_length_2400_cov_5.131770	0	0	0	0	0	0	0	0	0	0	0	0	0	0	0	0	0	0	0	0	0	0	0	0	0	0	0	0	0	0	0	0	0	0	0	0	0	62	0	0	16	0	0	0	0	0	0	0	16
Rat_14_NODE_698_length_2284_cov_2.549574	0	27	0	29	0	0	61	16	0	0	14	0	0	15	38	49	18	0	23	0	18	0	0	29	22	28	43	0	78	0	0	0	0	0	14	19	0	22	0	32	42	0	0	0	14	53	0	0	51
Rat_14_NODE_701_length_2279_cov_3.033273	0	0	12	0	14	0	0	0	0	19	0	0	0	0	0	20	29	0	0	0	0	0	24	0	0	0	0	0	0	20	13	30	0	0	0	0	0	48	0	0	0	0	0	0	0	38	17	0	0
Rat_14_NODE_704_length_2275_cov_48.540090	0	0	0	0	0	0	0	0	0	0	17	0	0	0	0	0	0	0	16	14	0	0	0	0	0	0	0	0	0	0	24	0	10	0	0	0	0	23	17	0	0	0	0	15	0	23	0	0	0
Rat_14_NODE_713_length_2241_cov_2.656908	0	0	0	0	0	0	0	0	0	0	41	0	0	0	0	0	0	0	0	0	0	0	0	0	0	0	0	0	0	0	0	0	0	0	0	0	0	0	0	0	0	0	0	0	0	0	0	0	0
Rat_14_NODE_716_length_2214_cov_4.794349	0	24	0	12	0	0	0	0	0	0	0	0	0	0	0	0	0	0	0	0	0	0	0	0	0	0	0	0	11	0	0	0	0	0	0	0	0	0	0	28	17	0	0	0	0	0	0	0	20
Rat_14_NODE_726_length_2204_cov_2.256398	0	19	0	0	0	0	37	10	0	0	0	0	0	0	0	0	0	0	0	0	0	0	0	0	0	0	0	0	0	0	0	0	0	0	0	0	0	0	0	19	0	0	0	0	0	0	0	0	0
Rat_14_NODE_734_length_2179_cov_1.975047	0	0	0	0	0	0	0	0	0	0	0	0	0	0	0	0	0	0	0	0	0	0	0	0	0	0	0	0	0	0	0	0	0	0	0	0	0	0	0	0	0	0	0	0	0	0	0	0	0
Rat_14_NODE_739_length_2171_cov_3.035917	0	0	0	0	0	0	0	26	0	0	17	0	17	0	0	0	0	0	0	0	0	46	0	0	47	0	0	0	0	0	0	0	0	0	0	0	0	0	0	22	0	27	0	0	0	0	0	0	0
Rat_14_NODE_753_length_2138_cov_7.768123	0	0	0	0	0	0	0	0	0	0	0	11	0	30	0	0	0	0	0	0	0	0	0	0	0	0	0	0	0	0	0	0	0	0	0	0	0	0	0	0	0	0	0	0	0	0	0	0	0
Rat_14_NODE_757_length_2127_cov_3.286680	0	0	0	0	0	0	0	12	0	0	22	0	0	0	0	0	0	0	0	0	0	35	0	0	30	0	0	0	0	0	10	0	0	0	0	0	0	0	0	0	0	0	0	0	0	0	0	0	0
Rat_14_NODE_759_length_2116_cov_2.956817	0	21	0	0	0	10	0	0	0	0	0	0	0	0	0	0	0	0	0	0	0	70	0	0	35	0	0	0	0	0	0	0	0	0	0	0	0	0	0	24	0	27	0	0	0	0	0	0	14
Rat_14_NODE_768_length_2093_cov_2.773307	0	18	0	0	0	0	0	0	0	0	0	0	0	0	0	0	0	0	14	0	0	0	0	0	0	0	0	0	0	0	0	0	0	0	0	0	0	11	0	0	0	0	0	0	0	0	0	0	31
Rat_14_NODE_778_length_2068_cov_4.546945	0	0	0	0	0	0	0	0	0	0	0	0	0	0	0	0	0	0	0	0	0	0	0	0	0	0	0	0	0	0	0	26	0	0	0	0	0	0	0	0	0	0	0	0	0	0	0	0	0
Rat_14_NODE_78_length_23568_cov_11.409518	0	0	0	0	0	0	0	0	0	0	0	0	0	0	40	0	0	0	0	0	0	0	0	0	0	0	0	0	0	0	0	0	0	0	0	0	0	0	0	0	0	0	0	0	0	0	0	0	0
Rat_14_NODE_802_length_2006_cov_3.148129	0	13	17	0	17	0	0	20	0	0	12	0	0	0	0	0	0	0	0	0	0	53	0	0	27	0	0	16	0	0	0	0	0	0	0	0	0	0	0	0	0	0	0	0	0	0	0	0	0
Rat_14_NODE_815_length_1987_cov_3.326605	0	0	0	0	0	0	0	0	0	0	0	0	0	0	0	0	0	0	0	0	0	31	0	0	19	0	0	0	0	0	0	0	0	0	0	0	0	0	0	0	0	0	0	0	0	0	0	0	0
Rat_14_NODE_819_length_1974_cov_4.017718	0	0	0	10	0	0	0	0	0	0	0	0	0	0	0	0	0	0	0	0	0	0	0	0	0	0	0	0	0	0	0	0	0	0	0	0	0	0	0	0	0	0	0	0	0	0	32	0	0
Rat_14_NODE_839_length_1935_cov_2.161170	0	0	0	0	0	0	0	0	0	0	0	0	0	0	0	0	0	0	0	0	0	0	0	0	0	0	0	0	0	0	0	12	0	0	0	0	0	0	0	0	0	0	0	0	0	0	0	0	0
Rat_14_NODE_844_length_1918_cov_2.983360	0	0	0	0	0	0	0	0	0	0	0	0	0	0	0	0	0	0	0	0	0	0	0	0	0	0	0	0	0	0	0	13	0	0	0	0	0	0	0	0	0	0	0	0	0	0	0	0	0
Rat_14_NODE_864_length_1888_cov_2.199673	0	0	0	0	0	0	0	0	0	0	12	0	0	0	0	0	0	0	0	0	0	36	0	0	30	0	0	0	0	0	0	0	0	0	0	0	0	0	0	0	0	21	0	0	10	0	0	0	0
Rat_14_NODE_881_length_1857_cov_2.170366	0	0	0	0	0	0	0	0	0	0	0	0	0	0	0	0	0	0	0	0	0	0	0	0	0	0	0	0	0	0	0	17	0	0	0	0	0	0	0	0	0	0	0	0	0	0	0	0	0
Rat_14_NODE_893_length_1831_cov_2.626126	0	42	0	0	0	0	0	0	0	0	0	0	0	0	0	0	0	0	0	0	0	0	0	0	0	13	0	0	0	0	0	0	0	0	0	0	0	0	0	29	0	0	0	0	0	0	0	13	0
Rat_14_NODE_91_length_20813_cov_13.184604	0	0	0	20	0	0	0	0	0	0	0	0	0	0	32	0	19	0	0	0	0	23	47	25	0	47	0	0	47	0	0	0	0	0	35	0	0	35	0	31	0	0	66	0	0	0	0	0	0
Rat_14_NODE_921_length_1790_cov_4.802882	0	0	0	0	0	0	0	0	0	0	0	0	0	0	0	0	0	0	0	0	0	0	0	0	0	0	0	0	14	0	0	0	0	0	0	0	0	0	0	0	0	0	0	0	0	16	0	0	15
Rat_14_NODE_930_length_1772_cov_1.755387	0	0	0	11	0	0	0	0	0	0	0	0	0	0	0	0	0	0	0	0	0	13	0	0	0	0	0	0	0	0	0	17	0	0	0	0	0	0	0	0	0	0	0	0	0	0	0	0	0
Rat_14_NODE_935_length_1766_cov_1.888369	0	15	0	0	0	0	0	0	0	0	0	0	0	7	0	0	0	0	0	0	0	0	0	0	0	0	0	0	0	0	0	0	0	0	0	0	0	0	0	0	0	0	0	0	0	0	0	0	0
Rat_14_NODE_939_length_1765_cov_1.978363	0	0	0	0	0	0	0	0	0	0	0	0	0	0	0	0	0	0	0	0	0	0	0	0	0	0	0	0	0	0	0	0	0	0	0	0	0	0	0	0	0	0	0	0	0	0	0	0	0
Rat_14_NODE_940_length_1763_cov_3.959602	0	0	0	0	0	0	27	0	0	0	0	0	0	0	0	0	0	0	0	0	0	0	0	0	9	0	0	0	0	0	0	8	0	0	0	0	0	0	0	0	0	0	0	0	0	0	0	0	0
Rat_14_NODE_97_length_19639_cov_13.490911	0	0	0	0	0	0	0	0	0	0	0	0	0	0	0	0	0	0	0	0	0	0	0	0	0	0	0	0	0	0	0	0	0	0	0	0	0	0	0	0	0	0	66	0	0	0	0	0	0
Rat_14_NODE_971_length_1718_cov_2.708960	0	0	0	0	0	0	0	0	0	0	10	0	0	0	0	0	0	0	0	0	0	0	0	0	0	0	0	0	0	0	0	0	0	0	0	0	0	0	0	0	0	0	0	0	0	0	0	0	0
Rat_14_NODE_972_length_1717_cov_4.745487	0	0	0	0	0	0	0	27	0	0	0	0	0	16	0	0	0	0	0	0	0	0	0	0	0	0	0	0	0	0	12	0	0	0	12	16	0	0	0	0	0	0	0	0	0	0	0	0	0
Rat_14_NODE_992_length_1691_cov_28.487164	0	0	0	0	0	0	0	0	0	0	0	0	0	0	0	0	0	0	0	0	0	14	0	0	0	0	0	0	0	0	0	0	0	0	0	0	0	0	0	0	0	0	0	0	0	0	0	0	0
Rat_14_NODE_998_length_1685_cov_3.022086	0	0	0	0	0	0	0	0	0	0	0	0	0	0	0	0	0	0	0	0	0	18	0	0	15	0	0	0	0	0	0	0	0	0	0	0	0	0	0	0	0	0	0	0	0	0	0	0	6
Rat_15_NODE_1_length_117360_cov_11.330463	0	174	0	120	279	0	0	1474	0	0	0	0	0	0	0	0	0	0	0	0	0	0	1178	0	0	0	439	969	0	0	0	169	0	0	0	0	0	0	0	0	0	0	403	0	0	0	0	0	0
Rat_15_NODE_1018_length_1912_cov_2.533118	0	8	0	0	0	0	0	0	0	0	0	0	0	0	0	0	0	0	0	20	0	19	0	0	0	14	11	0	24	0	0	0	0	23	0	0	0	0	0	7	0	0	20	0	0	0	0	0	25
Rat_15_NODE_1020_length_1905_cov_3.469730	0	0	0	0	0	0	0	0	0	0	0	0	0	0	0	0	0	0	0	0	0	0	0	0	0	0	0	19	0	0	7	0	0	0	0	0	0	0	0	0	0	0	0	0	0	0	0	0	0
Rat_15_NODE_1033_length_1886_cov_3.073184	0	0	0	0	0	0	0	0	0	0	0	0	0	0	0	0	0	0	0	0	0	0	0	0	0	0	0	20	0	0	0	0	0	0	0	0	0	0	0	0	0	0	0	0	0	0	0	0	0
Rat_15_NODE_1036_length_1882_cov_3.313082	0	0	0	0	0	0	0	0	0	0	0	0	0	0	0	0	0	0	0	0	0	0	0	0	0	0	0	0	0	0	0	0	0	0	0	0	0	0	0	0	0	0	0	0	0	0	0	0	0
Rat_15_NODE_1061_length_1849_cov_2.290412	0	0	12	0	0	12	0	0	0	0	12	0	0	14	0	0	0	0	0	0	0	19	0	0	13	0	0	0	0	0	24	0	0	0	0	0	0	0	0	0	0	16	0	0	0	0	0	0	0
Rat_15_NODE_1090_length_1810_cov_2.831339	0	0	0	0	0	0	0	0	0	0	0	0	0	0	0	0	0	0	0	0	0	0	0	16	0	0	0	0	0	0	0	0	0	0	0	0	0	0	0	0	0	0	0	0	0	0	0	0	0
Rat_15_NODE_1113_length_1777_cov_2.063879	0	0	0	0	0	0	0	0	0	0	0	0	0	0	0	0	0	0	0	0	0	0	0	0	0	0	0	0	0	0	0	0	0	0	0	0	0	0	0	0	0	0	0	0	0	0	0	13	0
Rat_15_NODE_1116_length_1774_cov_4.612565	0	0	0	0	0	0	0	0	0	0	0	0	0	0	0	0	0	0	0	0	0	0	0	0	0	0	0	0	0	0	0	0	0	0	0	0	0	0	0	0	0	0	0	0	0	0	0	0	0
Rat_15_NODE_1119_length_1773_cov_2.792782	0	0	18	35	11	0	0	0	0	0	0	0	0	0	0	0	0	0	0	0	0	0	0	0	13	10	16	0	0	0	21	0	8	0	11	0	0	15	0	19	14	0	0	22	0	0	16	0	0
Rat_15_NODE_1134_length_1753_cov_2.940518	0	0	0	0	0	0	0	0	0	0	0	0	0	12	0	0	20	0	0	0	0	0	0	0	0	0	0	24	0	0	9	0	0	0	0	0	0	0	0	0	0	0	0	0	0	0	0	0	0
Rat_15_NODE_1136_length_1750_cov_2.859587	0	0	0	0	0	0	0	0	0	0	0	0	0	0	0	0	0	0	9	0	0	0	0	0	0	0	0	0	0	0	0	0	0	0	0	0	0	0	0	0	0	0	0	0	0	0	0	0	0
Rat_15_NODE_1138_length_1748_cov_2.931483	0	0	8	0	0	0	0	0	0	0	0	0	0	0	0	0	15	0	0	0	0	0	0	0	10	0	0	17	0	0	0	0	0	0	0	0	0	0	0	0	0	0	0	0	0	0	0	8	0
Rat_15_NODE_1150_length_1740_cov_3.246291	0	0	0	0	0	0	0	0	0	0	0	0	0	13	0	0	21	0	0	0	0	0	0	0	0	0	0	29	0	0	0	0	0	0	0	0	0	0	0	0	0	0	0	0	0	0	10	22	0
Rat_15_NODE_1151_length_1740_cov_2.969139	0	0	0	14	0	0	0	0	0	0	0	0	0	0	0	0	0	0	0	0	8	0	0	13	0	0	0	0	0	0	0	0	0	0	0	0	0	14	0	0	0	0	14	0	0	0	8	0	0
Rat_15_NODE_1155_length_1733_cov_3.713349	0	0	0	0	0	0	0	0	0	0	0	0	0	11	0	0	0	0	0	0	0	8	0	0	0	0	0	25	0	0	0	0	0	0	0	0	0	0	0	0	0	0	0	0	0	0	0	17	0
Rat_15_NODE_1163_length_1717_cov_3.351384	0	0	0	0	0	0	0	0	0	0	0	0	0	0	0	0	0	0	0	0	0	8	0	0	0	0	0	12	0	0	0	0	0	0	0	0	0	0	0	0	0	0	0	0	0	0	0	0	0
Rat_15_NODE_1172_length_1700_cov_3.148936	0	0	0	0	0	0	0	0	0	0	0	0	0	0	0	0	0	0	0	0	0	0	0	0	0	0	0	0	0	0	16	0	0	0	0	0	0	0	0	0	0	0	0	0	0	0	0	0	0
Rat_15_NODE_1188_length_1681_cov_3.220787	0	0	0	0	0	0	0	0	0	0	0	0	0	0	0	0	0	0	0	10	0	0	0	0	0	0	0	0	0	0	16	9	0	0	0	13	0	0	0	0	0	0	0	11	0	0	0	11	0
Rat_15_NODE_1223_length_1631_cov_2.819797	0	0	0	0	0	0	0	0	0	0	0	0	0	0	0	0	0	0	0	0	0	0	0	0	0	0	0	12	0	0	0	0	0	0	0	0	0	0	0	0	0	0	0	0	0	0	0	0	0
Rat_15_NODE_1227_length_1625_cov_3.093631	0	0	0	0	0	0	0	39	0	0	0	0	0	21	0	0	0	0	0	0	0	10	0	19	0	0	0	0	0	0	0	0	0	0	0	17	0	0	0	0	0	0	0	0	0	0	0	0	0
Rat_15_NODE_1252_length_1593_cov_3.397919	0	0	0	0	0	0	0	0	0	0	0	0	0	0	0	0	0	0	0	0	0	0	0	0	0	0	0	14	0	0	10	0	0	0	0	0	0	0	0	0	0	0	0	0	0	0	0	0	0
Rat_15_NODE_1256_length_1589_cov_5.115385	0	0	0	0	0	0	0	0	0	0	0	0	0	0	0	0	0	0	0	0	0	0	0	0	0	0	0	0	0	0	0	0	0	0	0	0	0	0	0	0	0	0	0	0	0	0	0	0	0
Rat_15_NODE_1260_length_1584_cov_2.796599	0	0	0	25	0	0	0	0	0	0	0	0	10	0	8	0	0	0	0	0	0	0	0	0	0	0	21	0	0	0	12	0	14	0	0	0	0	8	0	17	0	0	0	10	0	0	16	0	9
Rat_15_NODE_1292_length_1558_cov_2.721224	0	0	0	0	0	0	0	0	0	0	0	0	0	0	0	0	14	0	0	0	0	0	0	0	0	0	0	23	0	0	0	0	0	0	0	0	0	0	0	0	0	0	0	0	0	0	0	8	0
Rat_15_NODE_130_length_9020_cov_5.596319	0	0	0	0	0	0	0	0	0	0	0	0	0	0	0	0	32	0	0	0	0	0	0	0	0	0	0	0	0	0	0	0	0	0	0	0	0	0	28	0	0	0	0	0	0	0	0	0	0
Rat_15_NODE_1306_length_1545_cov_2.431544	0	0	0	0	0	0	0	0	0	0	0	0	0	0	0	0	0	0	0	0	0	0	0	0	0	0	0	0	0	0	0	0	0	0	6	0	0	0	0	0	0	0	0	0	0	0	0	0	0
Rat_15_NODE_1356_length_1511_cov_4.677198	0	0	0	0	0	0	0	0	0	0	0	0	0	0	0	0	13	0	0	0	0	0	0	0	0	0	0	18	0	0	0	0	0	0	0	0	0	0	0	0	0	0	0	0	0	0	0	19	0
Rat_15_NODE_1379_length_1488_cov_2.022331	0	0	0	12	0	0	22	0	6	0	0	0	0	0	0	9	0	0	0	0	0	16	0	0	0	0	0	0	0	0	0	26	0	0	13	0	19	0	0	9	0	0	15	0	0	0	0	0	14
Rat_15_NODE_1384_length_1478_cov_4.342937	0	0	0	0	0	0	0	0	0	0	0	0	0	0	0	0	0	0	0	0	0	0	0	0	10	0	0	0	0	0	0	0	0	0	0	0	0	0	0	0	0	0	0	0	0	0	0	0	0
Rat_15_NODE_1451_length_1427_cov_3.217201	0	0	0	0	0	0	0	0	0	0	0	0	0	0	0	0	0	0	0	0	0	9	0	0	0	0	0	12	0	0	0	0	0	0	0	0	0	0	0	0	0	0	0	0	0	0	6	0	0
Rat_15_NODE_1469_length_1416_cov_2.835415	0	0	7	34	0	0	0	0	19	15	0	0	0	0	0	0	0	0	0	0	0	0	0	0	0	11	23	0	0	0	17	0	8	0	0	0	0	11	0	16	0	0	0	0	0	0	0	0	0
Rat_15_NODE_1479_length_1408_cov_2.249076	12	0	0	10	8	0	0	0	9	0	0	0	11	0	0	0	0	0	0	14	0	0	0	0	0	6	0	0	9	0	0	32	0	0	0	0	8	21	8	0	6	0	9	0	0	10	0	0	16
Rat_15_NODE_1482_length_1405_cov_3.059259	0	0	0	0	0	0	0	0	0	0	0	0	0	0	0	0	0	0	0	0	0	0	0	0	0	0	0	0	0	0	0	0	0	0	0	0	0	0	0	0	0	0	0	0	0	0	0	0	0
Rat_15_NODE_1485_length_1403_cov_2.946588	0	0	0	0	0	0	0	0	0	0	8	0	0	0	0	0	11	0	0	0	0	7	0	0	0	0	0	10	0	0	8	0	0	0	0	8	0	0	0	0	0	0	0	0	0	0	0	11	0
Rat_15_NODE_1495_length_1395_cov_2.799254	0	0	0	0	0	0	0	0	0	0	0	0	0	0	0	0	0	0	0	0	0	0	0	0	0	0	0	0	0	0	0	0	0	0	0	0	0	0	0	0	0	0	0	0	0	0	0	0	0
Rat_15_NODE_1505_length_1387_cov_2.659910	0	0	0	17	29	0	0	48	12	0	15	6	0	11	0	10	0	0	0	12	37	0	0	23	0	0	0	0	0	0	10	0	0	0	0	0	0	5	14	0	0	19	0	19	11	0	15	8	0
Rat_15_NODE_1541_length_1360_cov_2.006897	0	0	5	0	0	0	0	0	0	0	0	0	0	0	0	0	0	0	0	0	0	0	0	0	0	0	0	0	0	0	0	0	0	0	0	0	0	0	0	0	0	0	0	0	0	0	0	0	0
Rat_15_NODE_1610_length_1316_cov_2.778747	0	0	0	0	0	0	0	0	0	0	0	0	0	0	0	0	0	0	0	0	0	6	0	0	0	0	0	12	0	0	0	0	0	0	0	0	0	0	0	0	0	0	0	0	0	0	0	0	0
Rat_15_NODE_1641_length_1299_cov_1.967846	0	0	0	0	0	0	0	0	0	0	0	0	0	0	0	0	0	0	0	0	0	0	0	0	0	0	0	0	0	0	0	0	0	0	8	0	0	0	0	0	0	0	0	0	0	0	0	0	0
Rat_15_NODE_1645_length_1297_cov_5.404992	0	82	19	0	219	43	0	219	79	64	114	17	19	17	505	41	241	0	0	0	22	22	0	503	43	24	47	62	364	158	26	1012	136	17	0	66	0	25	470	167	0	211	0	0	116	0	0	186	0
Rat_15_NODE_1648_length_1296_cov_2.448026	0	0	0	0	0	0	0	0	0	0	0	0	0	0	0	0	0	0	0	0	0	0	0	0	0	0	0	0	0	0	0	0	0	0	0	0	0	0	8	0	0	0	0	0	0	0	0	0	0
Rat_15_NODE_1657_length_1291_cov_3.284790	0	0	0	0	0	0	0	0	0	0	0	0	0	0	0	0	0	0	0	0	0	6	0	0	0	0	0	0	0	0	0	0	0	0	0	0	0	0	0	0	0	0	0	0	0	0	0	0	0
Rat_15_NODE_1661_length_1291_cov_2.461165	0	0	0	0	0	0	0	0	0	0	0	0	0	0	0	5	0	0	0	0	12	0	0	0	0	0	0	0	0	0	0	0	0	0	0	0	0	0	0	0	0	5	0	0	0	0	0	0	0
Rat_15_NODE_1678_length_1279_cov_4.332516	0	0	0	0	0	0	0	0	0	0	0	0	0	0	0	0	0	0	0	0	0	0	0	0	0	0	0	0	0	0	0	0	0	0	0	0	0	0	0	0	0	0	0	0	0	0	0	0	0
Rat_15_NODE_1705_length_1259_cov_2.645349	0	0	0	0	0	0	0	0	0	0	0	0	0	0	0	0	0	0	0	0	0	0	0	0	0	0	0	6	0	0	14	0	0	0	0	0	0	0	0	0	0	0	0	0	0	0	0	0	0
Rat_15_NODE_1706_length_1259_cov_2.181063	0	0	0	0	0	0	0	0	0	0	6	0	0	0	0	7	0	0	0	14	0	8	15	0	6	0	0	0	0	0	0	0	0	0	0	0	13	0	0	0	0	0	0	0	0	0	6	0	0
Rat_15_NODE_1724_length_1247_cov_3.442953	0	0	0	0	0	0	0	0	0	0	0	0	0	0	0	0	0	0	0	0	0	0	0	0	0	0	0	10	0	0	10	0	0	0	0	7	0	0	0	0	0	0	0	11	0	0	10	0	0
Rat_15_NODE_1738_length_1239_cov_2.298142	7	8	0	0	0	0	38	0	0	6	0	0	10	0	0	0	10	0	0	22	0	20	0	8	0	12	0	0	9	0	0	0	10	17	0	0	12	9	0	0	0	0	25	0	0	0	0	0	20
Rat_15_NODE_1754_length_1230_cov_2.230638	0	0	13	0	0	0	0	0	0	0	0	0	0	0	0	0	0	0	0	0	0	0	0	0	0	0	0	0	0	0	0	0	0	10	0	0	0	0	0	0	0	0	0	0	0	0	0	22	0
Rat_15_NODE_1787_length_1212_cov_3.260156	13	21	13	10	16	0	33	9	17	12	10	10	18	0	0	0	10	15	10	25	26	14	29	0	33	31	0	16	28	18	10	26	0	25	16	18	20	12	0	20	10	14	65	0	0	19	0	0	35
Rat_15_NODE_1792_length_1210_cov_6.018182	0	0	0	0	0	0	0	0	0	0	0	0	0	0	0	0	0	0	0	0	0	0	0	0	0	0	0	0	0	0	0	0	0	0	0	0	0	0	0	0	0	0	0	0	0	0	0	0	0
Rat_15_NODE_1793_length_1210_cov_4.199134	0	0	0	0	0	0	0	0	0	0	0	0	0	0	0	0	0	0	0	17	0	0	0	0	0	0	0	0	0	0	13	0	0	0	0	0	0	0	0	0	0	0	0	0	0	0	0	8	0
Rat_15_NODE_1829_length_1188_cov_3.973522	0	0	0	0	0	11	0	424	0	248	339	0	14	453	0	12	273	0	0	0	0	34	0	0	23	0	0	63	0	0	516	0	106	0	0	27	0	0	341	0	0	70	0	0	155	0	0	507	0
Rat_15_NODE_1841_length_1183_cov_2.848404	0	0	0	0	0	0	0	0	0	0	0	0	0	0	0	0	0	0	0	0	0	0	0	0	0	0	0	0	0	0	0	0	0	0	0	0	0	0	0	0	0	0	0	0	0	0	13	0	5
Rat_15_NODE_1856_length_1177_cov_2.403743	0	0	0	0	0	0	0	9	0	0	0	0	0	0	0	0	7	0	0	0	20	0	0	0	0	0	0	0	7	0	7	0	0	0	0	0	0	0	0	0	0	0	0	0	5	0	5	0	0
Rat_15_NODE_1872_length_1171_cov_1.444444	0	0	0	0	0	0	0	0	0	0	0	0	0	0	0	0	0	0	0	0	0	0	0	0	0	0	0	0	0	0	0	0	0	0	0	0	0	0	0	0	0	0	0	0	0	0	6	0	0
Rat_15_NODE_1903_length_1156_cov_3.379655	0	11	0	0	0	0	0	0	0	0	0	0	0	0	0	0	0	0	0	0	0	0	0	0	0	0	0	7	0	0	0	0	0	0	0	0	0	0	0	12	0	0	0	0	0	0	0	0	11
Rat_15_NODE_1940_length_1141_cov_2.823204	0	0	6	16	7	0	0	0	23	14	0	0	0	0	0	0	0	0	0	0	0	0	0	0	0	7	18	0	7	0	9	13	18	0	0	0	8	6	0	15	8	0	0	11	0	0	0	0	8
Rat_15_NODE_1948_length_1137_cov_2.990758	0	0	8	17	0	0	0	0	0	10	0	4	10	0	0	0	0	0	0	9	7	0	0	0	0	9	0	0	0	0	0	8	0	0	0	0	0	0	0	8	9	0	6	6	0	0	0	0	0
Rat_15_NODE_1954_length_1135_cov_3.280556	0	0	0	0	0	0	0	0	0	0	0	0	0	0	0	0	0	0	0	0	0	0	0	0	0	0	0	0	0	0	0	0	0	0	0	0	0	0	0	0	0	0	0	0	0	0	0	0	0
Rat_15_NODE_1976_length_1126_cov_2.807656	0	0	0	0	0	0	0	0	0	0	0	0	0	0	0	0	0	0	0	0	0	0	0	0	0	0	8	0	0	0	0	0	0	0	0	0	0	0	0	0	0	0	0	0	0	0	0	0	0
Rat_15_NODE_1992_length_1120_cov_8.257277	0	0	0	0	0	0	0	0	0	0	0	10	15	0	0	0	0	0	0	7	0	0	0	0	0	8	0	0	0	0	0	9	0	8	0	0	0	0	0	0	0	0	0	0	0	0	0	0	0
Rat_15_NODE_2004_length_1118_cov_1.651929	0	0	16	0	18	28	0	0	0	0	0	0	0	22	0	0	0	40	0	0	0	13	0	0	23	0	0	6	27	0	31	0	13	0	0	11	18	0	0	9	0	0	0	0	0	0	0	0	13
Rat_15_NODE_2009_length_1116_cov_1.324222	0	0	0	0	0	0	0	0	0	0	0	0	0	0	0	0	5	0	0	0	0	0	0	0	0	0	4	0	0	0	0	0	0	0	0	0	0	0	0	0	0	0	0	0	0	0	0	0	0
Rat_15_NODE_2031_length_1108_cov_2.005698	0	0	7	12	0	0	0	0	14	0	0	0	15	0	0	0	0	6	0	0	0	0	0	0	0	0	0	0	0	0	0	0	13	0	0	0	0	0	0	0	0	0	0	12	0	0	8	0	0
Rat_15_NODE_2033_length_1107_cov_2.928707	0	0	0	0	0	0	0	0	0	0	0	0	0	0	0	0	0	0	0	0	0	0	0	0	0	0	0	0	0	0	0	0	0	0	0	0	0	0	0	0	0	0	0	0	8	0	0	0	0
Rat_15_NODE_2037_length_1105_cov_2.301905	0	0	0	0	0	0	0	0	0	12	0	0	0	0	0	0	0	0	0	0	0	0	0	0	0	0	0	0	0	0	4	34	0	0	0	0	9	0	0	0	0	0	0	0	0	0	0	0	9
Rat_15_NODE_2039_length_1104_cov_5.968541	0	0	0	0	0	0	0	0	0	0	0	0	0	0	0	0	0	0	0	0	0	0	0	0	0	0	0	0	0	0	0	0	0	0	0	0	0	0	0	0	0	0	0	0	0	0	0	0	0
Rat_15_NODE_2041_length_1104_cov_1.823642	0	0	0	0	0	0	0	0	0	0	0	0	0	0	0	0	0	0	0	0	0	0	0	0	0	0	4	0	0	0	0	0	0	0	0	0	0	0	0	0	0	0	0	0	0	0	0	0	0
Rat_15_NODE_209_length_6824_cov_278.785788	0	0	0	0	0	0	0	0	0	0	0	0	0	0	0	0	0	0	0	0	0	0	0	0	0	0	0	0	0	0	0	0	0	0	0	0	0	0	0	0	0	0	0	0	0	0	0	0	0
Rat_15_NODE_210_length_6772_cov_6.781748	0	0	0	0	0	0	0	0	0	0	0	0	0	0	0	0	0	0	0	0	0	0	0	0	0	0	0	0	0	0	0	0	0	0	0	0	0	0	32	0	0	0	0	0	0	0	0	20	0
Rat_15_NODE_2108_length_1075_cov_3.384314	0	0	0	0	0	0	0	0	0	0	0	0	0	0	0	0	0	0	0	0	0	0	0	0	0	0	0	0	0	0	0	0	0	0	0	0	0	0	0	0	0	0	0	0	0	0	0	0	0
Rat_15_NODE_2109_length_1075_cov_1.900000	4	0	0	0	0	0	0	0	0	0	0	0	0	0	0	0	0	0	0	0	0	0	0	0	0	0	0	0	0	0	0	0	0	0	0	0	0	0	0	0	0	0	0	0	0	0	0	0	0
Rat_15_NODE_2138_length_1064_cov_1.817641	0	0	0	0	0	0	0	0	0	0	0	0	0	0	0	0	0	0	0	0	0	0	0	0	0	0	0	0	0	0	0	0	0	0	0	0	0	0	0	0	0	0	0	0	0	0	0	0	0
Rat_15_NODE_2139_length_1063_cov_3.283730	0	0	0	0	0	0	0	0	0	0	0	0	0	8	0	0	7	0	0	0	0	0	0	0	0	0	0	9	0	0	0	0	0	0	0	0	0	0	0	0	0	0	0	0	0	0	0	6	0
Rat_15_NODE_2143_length_1062_cov_4.277061	0	0	0	0	0	0	0	0	0	0	0	6	10	0	0	0	8	0	0	0	0	6	0	0	0	0	0	16	0	0	0	0	0	0	0	0	0	0	0	0	0	0	0	0	0	0	0	6	0
Rat_15_NODE_216_length_6660_cov_4.990159	0	0	0	0	0	0	0	0	0	0	0	0	0	0	0	0	0	0	34	0	0	0	0	0	0	113	0	0	0	26	0	0	0	0	22	0	0	0	58	0	0	0	0	0	0	0	39	24	0
Rat_15_NODE_2197_length_1045_cov_2.230303	0	0	0	22	0	0	0	0	14	6	0	10	0	0	0	0	0	0	0	0	0	0	0	0	0	7	12	6	10	0	7	0	0	0	0	0	0	9	0	11	0	0	0	12	4	0	10	0	0
Rat_15_NODE_2225_length_1038_cov_2.301119	0	0	0	0	0	0	0	0	0	0	0	0	0	0	14	0	10	0	0	0	0	0	0	0	0	0	0	0	0	0	0	0	0	0	0	0	0	0	0	0	0	0	0	0	0	0	0	0	0
Rat_15_NODE_2230_length_1035_cov_3.143878	0	0	0	0	0	6	0	0	0	0	0	0	0	0	0	0	6	0	0	0	0	0	0	0	0	0	0	0	0	4	0	0	0	0	7	0	0	6	0	0	0	0	0	10	0	0	0	0	0
Rat_15_NODE_2235_length_1034_cov_1.803882	0	0	0	0	0	0	0	0	0	0	0	0	0	0	0	0	0	0	0	0	0	0	0	0	0	0	0	0	0	0	0	0	0	0	0	0	0	0	0	0	0	0	0	0	0	0	0	0	0
Rat_15_NODE_2250_length_1030_cov_2.779487	0	0	0	0	0	0	0	0	0	0	0	0	0	0	0	0	0	0	0	0	0	0	0	0	0	0	0	0	0	0	0	0	0	0	0	0	0	0	0	0	0	0	0	0	0	0	0	0	0
Rat_15_NODE_2253_length_1029_cov_2.097536	0	0	0	12	0	0	0	0	0	0	0	0	0	0	0	0	0	0	0	0	0	0	0	0	0	0	12	0	0	0	0	0	0	0	0	0	0	5	0	4	0	0	0	0	0	0	0	0	0
Rat_15_NODE_2254_length_1028_cov_3.650565	0	0	0	0	0	0	0	0	0	0	0	0	0	0	0	0	0	0	0	0	0	0	0	0	0	0	0	0	0	0	0	0	0	0	0	0	0	0	0	0	0	0	0	0	0	0	0	0	0
Rat_15_NODE_2256_length_1027_cov_2.690329	0	0	0	0	0	0	0	0	0	0	0	0	0	0	0	0	6	0	0	0	0	0	0	0	0	0	0	0	0	0	0	0	0	0	0	0	0	0	0	0	0	0	0	0	0	0	0	6	0
Rat_15_NODE_2285_length_1019_cov_3.103734	0	0	0	0	0	0	0	0	0	0	0	0	0	0	0	0	0	0	0	0	0	0	0	0	0	0	0	0	0	0	0	0	0	0	0	0	0	0	0	0	0	0	0	0	0	0	0	0	0
Rat_15_NODE_2312_length_1011_cov_3.083682	0	0	0	0	0	0	0	0	0	0	0	0	0	0	0	0	0	0	0	0	0	0	0	7	0	0	8	0	0	0	0	0	0	0	0	0	0	0	0	6	0	0	0	0	0	0	0	0	0
Rat_15_NODE_2315_length_1011_cov_2.581590	0	0	0	0	0	0	0	14	8	0	6	4	0	0	26	0	14	0	0	6	0	0	0	26	0	0	0	0	15	0	0	8	0	0	0	9	0	0	23	6	0	17	0	0	0	0	0	14	0
Rat_15_NODE_243_length_5942_cov_5.150841	0	0	0	0	0	0	0	0	0	0	0	0	0	0	0	0	0	0	0	0	0	0	0	0	0	0	0	0	0	0	0	0	0	0	0	0	0	0	41	0	0	0	0	0	0	0	0	0	0
Rat_15_NODE_247_length_5908_cov_4.819751	0	0	0	0	0	0	0	0	0	0	0	0	0	0	0	0	0	0	0	0	0	0	0	0	0	0	36	0	0	0	0	0	0	0	0	0	0	0	0	0	0	0	0	0	0	0	0	0	0
Rat_15_NODE_249_length_5875_cov_3.321134	0	0	0	0	0	0	0	0	0	0	0	28	0	32	0	0	33	0	0	0	0	27	0	0	25	0	0	65	0	34	26	0	0	0	0	24	0	0	34	0	0	0	0	0	0	0	20	31	0
Rat_15_NODE_286_length_5121_cov_11.005527	0	28	0	0	0	0	46	0	0	0	0	0	0	0	0	31	0	0	0	0	38	0	0	38	25	0	19	0	0	0	17	0	0	0	36	0	45	33	0	30	18	0	182	0	0	0	0	0	0
Rat_15_NODE_298_length_4921_cov_3.597000	0	0	0	0	0	0	0	0	0	0	0	0	0	0	0	0	49	0	0	0	0	0	0	0	0	0	0	37	0	0	0	0	0	0	0	0	0	0	0	0	0	0	0	0	0	0	0	0	0
Rat_15_NODE_332_length_4533_cov_3.330951	0	0	0	0	0	0	0	0	0	0	0	0	0	0	0	0	33	0	0	0	0	0	0	0	0	0	0	33	0	0	0	0	0	0	0	0	0	0	0	0	0	0	0	0	0	0	0	0	0
Rat_15_NODE_333_length_4518_cov_14.548510	0	0	0	0	0	0	0	0	0	0	0	0	0	0	0	0	0	0	0	0	0	0	0	0	0	0	0	0	0	0	26	0	0	0	0	0	0	0	0	0	0	0	83	0	0	0	0	0	0
Rat_15_NODE_341_length_4460_cov_2.834960	42	0	0	0	0	0	81	35	0	0	0	0	0	0	0	0	0	35	0	79	73	74	133	32	40	51	0	0	51	0	0	0	26	40	0	46	64	0	0	0	0	0	105	0	0	0	0	0	78
Rat_15_NODE_345_length_4440_cov_4.672064	0	0	0	0	0	0	0	0	0	0	0	0	0	0	0	0	0	0	0	0	0	0	0	0	0	0	0	0	0	0	0	0	0	0	0	0	0	0	35	0	0	0	0	0	0	0	0	0	0
Rat_15_NODE_379_length_4184_cov_3.117220	0	0	0	0	0	0	0	0	0	0	0	0	0	0	0	0	0	0	0	0	0	0	0	0	0	0	0	0	0	0	32	0	0	0	0	0	0	0	0	0	0	0	0	0	0	0	0	0	0
Rat_15_NODE_394_length_4038_cov_5.545318	0	0	0	0	0	0	0	0	0	0	0	0	0	0	0	0	0	0	0	0	0	0	0	0	0	0	0	0	0	0	0	0	0	0	0	0	0	0	0	0	0	0	0	0	0	0	0	0	0
Rat_15_NODE_4_length_64874_cov_60.452861	0	0	0	0	0	0	0	0	0	0	0	0	0	0	0	0	0	0	0	0	0	0	0	0	0	0	0	0	0	0	0	0	0	0	0	0	0	0	234	0	0	0	0	0	0	0	0	0	0
Rat_15_NODE_424_length_3804_cov_3.877834	0	0	0	0	0	0	0	0	0	0	0	0	0	0	0	0	0	0	0	0	0	0	0	0	0	0	0	34	0	0	0	0	0	0	0	0	0	0	0	0	0	0	0	0	0	0	0	35	0
Rat_15_NODE_431_length_3723_cov_3.729553	0	0	0	0	0	0	0	0	0	0	0	0	0	0	0	0	28	0	0	0	0	0	0	0	0	0	0	0	0	0	0	0	0	0	0	0	0	0	0	0	0	0	0	0	0	0	0	0	0
Rat_15_NODE_434_length_3713_cov_6.011482	0	0	0	0	0	0	0	0	0	0	0	0	0	0	0	0	0	0	0	0	0	0	0	0	0	0	0	0	0	0	0	0	0	0	0	0	0	0	0	0	0	0	0	0	0	0	0	0	0
Rat_15_NODE_453_length_3566_cov_3.597266	0	0	0	0	0	0	0	0	0	0	0	0	0	0	0	0	40	0	0	0	0	0	0	0	0	0	0	33	0	0	0	0	0	0	0	0	0	0	0	0	0	0	0	0	0	0	0	0	0
Rat_15_NODE_454_length_3562_cov_4.123182	0	0	60	54	72	39	0	42	136	30	27	100	47	36	59	68	31	0	65	42	50	81	0	38	0	0	55	0	39	88	318	50	86	0	20	0	29	25	34	0	0	0	18	164	49	99	57	81	0
Rat_15_NODE_49_length_14888_cov_3.549990	0	0	0	0	0	0	0	0	0	0	55	0	0	0	0	0	0	0	0	0	85	0	0	0	0	0	0	0	0	0	0	0	0	0	0	69	0	0	0	0	0	0	0	61	0	0	0	0	0
Rat_15_NODE_493_length_3348_cov_4.022472	0	0	0	0	0	0	0	0	0	0	0	0	0	24	0	0	0	0	0	0	0	0	0	0	0	0	0	41	0	0	0	0	0	0	0	0	0	0	0	0	0	0	0	0	0	0	0	20	0
Rat_15_NODE_505_length_3296_cov_11.407282	0	0	0	0	0	0	0	0	0	0	0	0	0	0	0	0	0	0	0	0	0	0	0	28	0	0	0	0	0	0	0	0	0	0	16	0	0	24	0	0	0	0	67	0	0	0	0	0	0
Rat_15_NODE_508_length_3296_cov_2.486887	0	0	38	0	0	0	0	0	0	0	0	0	35	20	0	0	49	0	20	0	62	24	0	41	24	0	0	0	0	0	41	0	28	0	18	14	0	0	33	24	0	60	0	0	0	0	0	0	0
Rat_15_NODE_517_length_3223_cov_3.085543	0	0	0	0	0	0	0	0	0	0	0	0	0	0	0	0	34	0	0	0	0	17	0	0	0	0	0	32	0	0	0	0	0	0	0	0	0	0	0	0	0	0	0	0	0	0	0	28	0
Rat_15_NODE_534_length_3143_cov_3.930376	0	0	0	0	0	0	0	0	0	0	0	0	0	0	0	0	0	0	0	0	0	0	0	0	18	0	0	0	0	0	0	0	0	0	0	0	0	0	0	0	0	0	0	0	0	0	0	0	0
Rat_15_NODE_550_length_3068_cov_3.695320	0	0	0	0	0	0	0	0	0	0	0	0	0	0	0	0	52	0	0	0	0	0	0	80	0	0	0	0	37	0	0	0	35	0	0	0	0	0	83	0	0	0	0	0	0	0	0	19	0
Rat_15_NODE_589_length_2859_cov_3.621255	0	0	0	0	0	0	0	0	0	0	0	0	0	17	0	0	19	0	0	0	0	0	0	0	0	0	0	38	0	0	0	0	0	0	0	0	0	0	19	0	0	0	0	0	0	0	0	34	0
Rat_15_NODE_597_length_2840_cov_4.258528	0	0	0	0	0	0	0	0	0	0	0	0	0	16	0	0	26	0	0	0	0	13	0	0	0	0	0	36	0	0	0	0	0	0	0	0	0	0	0	0	0	0	0	0	0	0	0	30	0
Rat_15_NODE_62_length_13373_cov_5.446764	99	128	77	103	79	88	562	93	110	144	71	65	308	157	112	142	74	52	0	172	123	175	142	97	122	217	79	98	91	85	71	192	70	63	171	123	192	102	0	129	60	86	392	0	0	71	53	0	175
Rat_15_NODE_625_length_2726_cov_4.235492	0	0	0	0	0	0	0	0	0	0	0	0	0	23	0	0	0	0	0	0	0	12	0	0	0	0	0	23	0	0	0	0	0	0	0	0	0	0	0	0	0	0	0	0	0	0	0	21	0
Rat_15_NODE_634_length_2701_cov_4.150038	0	0	0	0	0	0	0	0	0	0	0	0	0	0	0	0	0	0	0	34	0	0	0	0	0	0	0	0	0	0	0	0	0	0	0	0	0	0	0	42	0	0	0	0	0	0	0	0	0
Rat_15_NODE_655_length_2628_cov_3.729499	0	0	0	0	0	0	0	0	0	21	0	0	0	0	0	0	0	0	0	0	0	0	0	18	0	0	0	0	0	0	0	16	0	0	0	0	0	0	0	0	0	0	0	0	0	0	0	0	0
Rat_15_NODE_656_length_2626_cov_3.757682	0	0	0	0	0	0	0	0	0	0	0	0	0	0	0	0	15	0	0	0	0	0	0	0	0	0	0	40	0	0	0	0	0	0	0	0	0	0	19	0	0	0	0	0	0	0	0	0	0
Rat_15_NODE_668_length_2586_cov_3.433030	0	0	0	0	0	0	0	0	0	0	0	0	0	0	0	0	23	0	0	0	0	13	0	0	0	0	0	15	0	0	0	0	0	0	0	0	0	0	0	0	0	0	0	0	0	0	0	18	0
Rat_15_NODE_690_length_2527_cov_4.917476	0	14	0	50	0	0	62	0	0	0	0	0	22	0	0	0	0	0	0	0	0	0	0	0	0	0	0	0	0	26	0	38	0	0	0	0	0	0	0	0	0	0	0	0	0	0	0	90	0
Rat_15_NODE_700_length_2497_cov_16.342752	18	19	40	0	30	0	0	20	29	0	0	0	0	0	0	0	19	0	29	33	0	0	0	31	0	0	36	0	0	0	48	0	29	25	41	0	26	51	30	0	40	0	0	35	0	61	22	25	0
Rat_15_NODE_741_length_2394_cov_3.817871	0	0	0	0	0	0	0	0	0	0	0	14	0	0	0	0	15	0	0	0	0	0	0	0	0	0	0	14	0	0	0	0	0	0	0	0	0	0	0	0	0	0	0	0	0	0	0	16	0
Rat_15_NODE_746_length_2381_cov_3.854686	0	0	0	0	0	0	0	0	0	0	0	0	0	0	0	0	17	0	0	0	0	0	0	0	0	0	0	20	0	0	0	0	0	0	0	0	0	0	0	0	0	0	0	0	0	0	0	21	0
Rat_15_NODE_754_length_2359_cov_3.280816	0	0	0	0	0	0	0	0	0	0	0	0	0	0	0	0	0	0	0	0	0	0	0	0	0	0	0	0	0	0	0	0	0	0	0	0	0	0	0	0	0	0	12	0	0	0	0	0	0
Rat_15_NODE_794_length_2283_cov_4.346050	0	0	0	0	0	0	0	0	0	0	0	0	0	0	0	0	0	0	0	0	0	0	0	0	0	0	0	0	0	0	0	0	0	0	0	0	0	0	0	0	0	0	0	0	0	0	0	0	0
Rat_15_NODE_804_length_2265_cov_3.423982	0	0	0	0	0	0	0	0	0	0	0	0	0	0	0	0	0	0	0	0	0	0	0	0	0	0	0	0	0	0	0	0	0	0	0	0	0	0	0	16	0	0	0	0	0	0	0	0	0
Rat_15_NODE_823_length_2221_cov_9.418744	0	0	0	0	0	0	91	0	0	0	0	0	0	0	0	0	0	0	0	0	0	0	0	0	0	0	13	0	0	22	0	0	0	0	0	0	0	0	52	0	0	0	0	0	0	0	0	0	0
Rat_15_NODE_860_length_2165_cov_6.417062	0	0	0	0	0	0	0	0	0	0	0	0	0	0	0	0	0	0	0	21	0	0	0	10	0	10	0	0	0	0	0	0	0	0	0	0	0	0	0	16	0	0	0	0	0	0	0	0	0
[truncated: 2,010 more rows]
[truncated: 56 more columns]
