# Supplementary material for: Alpha-synuclein alters the faecal viromes of rats in a gut-initiated model of Parkinson’s disease
Source: Commun Biol. 2021 Sep 29;4:1140. doi: 10.1038/s42003-021-02666-1 (PMC8481466; doi:10.1038/s42003-021-02666-1)
Supplement: Supplementary file 3 — Supplementary data [file 42003_2021_2666_MOESM3_ESM.zip › Supp_data_RatPD_wDarkMatter/Input_files/hmmscan_finalDB_lysoHMMs_eval-5.txt]

#                                                                                      --- full sequence ---- --- best 1 domain ---- --- domain number estimation ----
# target name        accession  query name                                  accession    E-value  score  bias   E-value  score  bias   exp reg clu  ov env dom rep inc description of target
#------------------- ----------                        -------------------- ---------- --------- ------ ----- --------- ------ -----   --- --- --- --- --- --- --- --- ---------------------
PF00589_full         -          Rat_10_NODE_16_length_36201_cov_10.829414_39 -            1.5e-31   99.4   0.0     2e-31   99.0   0.0   1.2   1   0   0   1   1   1   1 -
PF00589_full         -          Rat_10_NODE_18_length_33311_cov_15.387539_23 -            1.1e-22   70.6   0.0     2e-22   69.8   0.0   1.4   1   0   0   1   1   1   1 -
PF02899_full         -          Rat_10_NODE_18_length_33311_cov_15.387539_23 -            7.1e-13   38.9   0.1   3.3e-12   36.8   0.0   2.1   2   1   1   3   3   3   1 -
PF00589_full         -          Rat_10_NODE_28_length_28132_cov_6.670798_14 -            2.8e-35  111.5   0.0   5.7e-35  110.5   0.0   1.5   1   0   0   1   1   1   1 -
PF14659_full         -          Rat_10_NODE_28_length_28132_cov_6.670798_14 -            5.2e-11   32.7   0.4   1.4e-10   31.3   0.4   1.8   1   0   0   1   1   1   1 -
PF00589_full         -          Rat_10_NODE_28_length_28132_cov_6.670798_19 -            1.5e-23   73.4   0.0   2.4e-23   72.7   0.0   1.3   1   0   0   1   1   1   1 -
PF02899_full         -          Rat_10_NODE_28_length_28132_cov_6.670798_19 -            6.7e-14   42.2   0.6   1.8e-13   40.8   0.2   1.9   2   0   0   2   2   2   1 -
PF00589_full         -          Rat_10_NODE_42_length_19794_cov_5.045646_1 -            7.4e-26   80.9   0.0   1.7e-25   79.8   0.0   1.4   1   1   0   1   1   1   1 -
PF16795_full         -          Rat_10_NODE_42_length_19794_cov_5.045646_1 -            2.3e-07   20.8   0.2   9.3e-07   18.8   0.2   2.0   1   1   0   1   1   1   1 -
PF00589_full         -          Rat_10_NODE_52_length_16365_cov_139.531637_14 -            3.4e-43  137.3   0.3   1.6e-42  135.1   0.0   1.9   2   0   0   2   2   2   1 -
PF14659_full         -          Rat_10_NODE_52_length_16365_cov_139.531637_14 -            8.4e-14   41.7   0.0     2e-13   40.5   0.0   1.7   1   0   0   1   1   1   1 -
PF12835_full         -          Rat_10_NODE_52_length_16365_cov_139.531637_14 -            6.5e-08   22.9   0.2   5.8e-07   19.8   0.0   2.3   2   0   0   2   2   2   1 -
PF00589_full         -          Rat_10_NODE_229_length_5213_cov_4.759984_3 -              1e-25   80.4   0.1   2.7e-25   79.1   0.1   1.7   1   1   0   1   1   1   1 -
PF16795_full         -          Rat_10_NODE_229_length_5213_cov_4.759984_3 -              8e-06   15.8   1.1   0.00011   12.1   0.2   2.7   2   1   0   2   2   2   1 -
PF00589_full         -          Rat_10_NODE_483_length_2795_cov_8.123723_3 -            1.5e-21   66.9   0.7   1.7e-21   66.7   0.7   1.0   1   0   0   1   1   1   1 -
PF16795_full         -          Rat_10_NODE_483_length_2795_cov_8.123723_3 -            5.7e-06   16.3   0.7   6.8e-06   16.0   0.7   1.0   1   0   0   1   1   1   1 -
PF00589_full         -          Rat_10_NODE_857_length_1757_cov_16.886604_3 -            5.1e-34  107.5   1.1   6.3e-34  107.1   1.1   1.0   1   0   0   1   1   1   1 -
PF16795_full         -          Rat_10_NODE_857_length_1757_cov_16.886604_3 -            8.4e-06   15.7   0.2   1.1e-05   15.3   0.2   1.2   1   0   0   1   1   1   1 -
PF00589_full         -          Rat_10_NODE_1377_length_1294_cov_2.379338_1 -            4.1e-10   29.7   0.1   1.3e-09   28.1   0.0   2.0   2   0   0   2   2   2   1 -
PF02899_full         -          Rat_10_NODE_1377_length_1294_cov_2.379338_1 -            3.8e-06   17.3   0.0   1.3e-05   15.6   0.0   1.9   1   0   0   1   1   1   1 -
PF00589_full         -          Rat_11_NODE_11_length_50810_cov_53.184376_51 -            9.3e-28   87.1   0.3   1.2e-27   86.7   0.3   1.1   1   0   0   1   1   1   1 -
PF00589_full         -          Rat_11_NODE_12_length_50475_cov_19.597679_33 -            6.2e-25   77.9   0.7   4.2e-24   75.2   0.0   2.3   2   1   1   3   3   3   1 -
PF16795_full         -          Rat_11_NODE_12_length_50475_cov_19.597679_33 -            8.9e-06   15.6   0.1   5.5e-05   13.1   0.1   2.1   1   1   0   1   1   1   1 -
PF00239_full         -          Rat_11_NODE_20_length_36800_cov_6.562961_4 -            9.3e-30   93.7   0.4   2.3e-29   92.4   0.0   1.8   2   0   0   2   2   2   1 -
PF07508_full         -          Rat_11_NODE_20_length_36800_cov_6.562961_4 -            1.3e-10   31.8   0.0   4.3e-10   30.1   0.0   2.0   1   1   0   1   1   1   1 -
PF00589_full         -          Rat_11_NODE_22_length_35084_cov_8.129607_36 -            7.8e-26   80.8   0.0   2.9e-25   79.0   0.0   1.8   1   1   1   2   2   2   1 -
PF02899_full         -          Rat_11_NODE_22_length_35084_cov_8.129607_36 -            5.7e-06   16.8   0.2   4.8e-05   13.8   0.0   2.4   3   0   0   3   3   3   1 -
PF00589_full         -          Rat_11_NODE_28_length_31930_cov_7.646024_21 -            2.7e-28   88.8   0.0   5.4e-28   87.8   0.0   1.4   1   0   0   1   1   1   1 -
PF02899_full         -          Rat_11_NODE_28_length_31930_cov_7.646024_21 -            1.3e-14   44.4   0.1   6.7e-14   42.2   0.0   2.2   2   0   0   2   2   2   1 -
PF16795_full         -          Rat_11_NODE_28_length_31930_cov_7.646024_21 -            4.6e-07   19.8   0.0   1.5e-06   18.1   0.0   1.8   1   1   0   1   1   1   1 -
PF00589_full         -          Rat_11_NODE_28_length_31930_cov_7.646024_28 -            3.9e-27   85.0   0.1   5.8e-27   84.5   0.1   1.1   1   0   0   1   1   1   1 -
PF12835_full         -          Rat_11_NODE_28_length_31930_cov_7.646024_28 -            6.8e-06   16.3   0.0   1.3e-05   15.4   0.0   1.5   1   1   0   1   1   1   1 -
PF00239_full         -          Rat_11_NODE_61_length_18569_cov_6.439343_17 -            6.8e-38  120.1   0.0     1e-37  119.5   0.0   1.3   1   0   0   1   1   1   1 -
PF00589_full         -          Rat_11_NODE_85_length_15384_cov_23.269163_7 -            7.8e-23   71.1   0.0   1.2e-22   70.4   0.0   1.2   1   0   0   1   1   1   1 -
PF02899_full         -          Rat_11_NODE_85_length_15384_cov_23.269163_7 -            4.2e-13   39.6   0.4   7.3e-12   35.6   0.1   2.8   3   0   0   3   3   3   1 -
PF16795_full         -          Rat_11_NODE_85_length_15384_cov_23.269163_7 -              3e-07   20.4   0.9   2.3e-06   17.6   0.3   2.4   2   1   0   2   2   2   1 -
PF00589_full         -          Rat_11_NODE_85_length_15384_cov_23.269163_12 -            1.2e-36  116.0   0.1   2.6e-36  114.9   0.1   1.5   1   0   0   1   1   1   1 -
PF14659_full         -          Rat_11_NODE_85_length_15384_cov_23.269163_12 -            6.3e-13   38.9   0.7   2.4e-12   37.0   0.5   2.1   1   1   1   2   2   2   1 -
PF16795_full         -          Rat_11_NODE_85_length_15384_cov_23.269163_12 -            1.5e-07   21.4   1.4   2.3e-05   14.3   0.1   2.7   3   1   0   3   3   3   2 -
PF00589_full         -          Rat_11_NODE_208_length_7178_cov_99.420609_10 -            7.7e-27   84.1   0.0   1.3e-26   83.4   0.0   1.2   1   0   0   1   1   1   1 -
PF14659_full         -          Rat_11_NODE_208_length_7178_cov_99.420609_10 -            2.7e-09   27.2   1.2   1.1e-08   25.3   0.4   2.4   2   0   0   2   2   2   1 -
PF16795_full         -          Rat_11_NODE_208_length_7178_cov_99.420609_10 -            1.1e-06   18.6   7.2   1.5e-05   14.9   7.2   2.3   1   1   0   1   1   1   1 -
PF00589_full         -          Rat_11_NODE_724_length_2380_cov_15.588817_2 -            1.9e-28   89.3   0.0   2.2e-28   89.1   0.0   1.0   1   0   0   1   1   1   1 -
PF00589_full         -          Rat_11_NODE_904_length_1904_cov_2.338561_3 -            2.2e-44  141.2   0.0   5.9e-44  139.8   0.0   1.7   2   0   0   2   2   2   1 -
PF02899_full         -          Rat_11_NODE_904_length_1904_cov_2.338561_3 -            9.5e-21   64.1   6.2   2.5e-20   62.8   6.2   1.7   1   0   0   1   1   1   1 -
PF12835_full         -          Rat_11_NODE_904_length_1904_cov_2.338561_3 -              2e-08   24.5   0.0     4e-08   23.5   0.0   1.5   1   0   0   1   1   1   1 -
PF00239_full         -          Rat_11_NODE_1102_length_1631_cov_1.735406_1 -            4.9e-17   52.4   1.5   4.9e-17   52.4   1.5   1.8   2   0   0   2   2   2   1 -
PF07508_full         -          Rat_11_NODE_1102_length_1631_cov_1.735406_1 -            9.8e-14   41.8   0.0   2.4e-13   40.5   0.0   1.7   1   0   0   1   1   1   1 -
PF07508_full         -          Rat_11_NODE_1831_length_1106_cov_2.198858_1 -            5.5e-23   71.5   0.2   9.9e-22   67.4   0.0   2.5   2   1   0   2   2   2   1 -
PF00589_full         -          Rat_12_NODE_3_length_80714_cov_31.020828_106 -            4.6e-23   71.8   0.0   1.1e-22   70.5   0.0   1.6   2   0   0   2   2   2   1 -
PF00239_full         -          Rat_12_NODE_11_length_51393_cov_41.807355_33 -              5e-43  136.7   0.5   1.1e-39  125.9   0.0   2.7   3   0   0   3   3   3   2 -
PF07508_full         -          Rat_12_NODE_11_length_51393_cov_41.807355_33 -            1.5e-16   50.8   0.0   3.2e-16   49.7   0.0   1.6   1   0   0   1   1   1   1 -
PF00589_full         -          Rat_12_NODE_19_length_41386_cov_19.639665_26 -            5.7e-23   71.5   0.7   1.1e-22   70.6   0.2   1.7   2   0   0   2   2   2   1 -
PF16795_full         -          Rat_12_NODE_19_length_41386_cov_19.639665_26 -            2.8e-06   17.3   1.3   3.8e-05   13.6   0.4   2.7   2   1   0   2   2   2   1 -
PF14659_full         -          Rat_12_NODE_31_length_34872_cov_15.169285_23 -              3e-19   59.2   0.4   7.6e-18   54.6   0.1   2.8   3   0   0   3   3   3   1 -
PF02899_full         -          Rat_12_NODE_31_length_34872_cov_15.169285_23 -            4.3e-12   36.4   0.0   7.2e-12   35.7   0.0   1.3   1   0   0   1   1   1   1 -
PF00589_full         -          Rat_12_NODE_33_length_34151_cov_11.390574_37 -              6e-36  113.7   0.2   1.6e-34  109.1   0.0   2.2   2   0   0   2   2   2   2 -
PF00239_full         -          Rat_12_NODE_76_length_20372_cov_7.315598_18 -            2.2e-41  131.4   0.1   5.7e-41  130.1   0.1   1.7   2   0   0   2   2   2   1 -
PF07508_full         -          Rat_12_NODE_76_length_20372_cov_7.315598_18 -            1.3e-28   89.6   0.0   3.3e-28   88.3   0.0   1.7   1   0   0   1   1   1   1 -
PF00239_full         -          Rat_12_NODE_76_length_20372_cov_7.315598_19 -            1.4e-41  132.0   0.4   1.4e-41  132.0   0.4   2.1   2   0   0   2   2   2   1 -
PF07508_full         -          Rat_12_NODE_76_length_20372_cov_7.315598_19 -            8.1e-34  106.3   0.2   1.9e-33  105.1   0.2   1.7   1   0   0   1   1   1   1 -
PF00589_full         -          Rat_12_NODE_156_length_12330_cov_4.928228_10 -              1e-57  184.5   0.0   1.7e-57  183.8   0.0   1.3   1   0   0   1   1   1   1 -
PF02899_full         -          Rat_12_NODE_156_length_12330_cov_4.928228_10 -            4.7e-21   65.1   0.0   4.9e-20   61.8   0.0   2.4   2   0   0   2   2   2   1 -
PF12835_full         -          Rat_12_NODE_156_length_12330_cov_4.928228_10 -              6e-09   26.2   0.0   1.1e-08   25.4   0.0   1.4   1   0   0   1   1   1   1 -
PF16795_full         -          Rat_12_NODE_156_length_12330_cov_4.928228_10 -            1.3e-07   21.6   1.1   5.7e-07   19.5   0.1   2.3   2   1   0   2   2   2   1 -
PF00589_full         -          Rat_12_NODE_236_length_8418_cov_5.361951_1 -            6.7e-21   64.8   0.0   1.2e-20   64.0   0.0   1.3   1   0   0   1   1   1   1 -
PF02899_full         -          Rat_12_NODE_236_length_8418_cov_5.361951_1 -            3.3e-08   23.9   0.2   7.3e-08   22.8   0.2   1.6   1   0   0   1   1   1   1 -
PF16795_full         -          Rat_12_NODE_236_length_8418_cov_5.361951_1 -            1.3e-07   21.7   4.0    0.0001   12.2   0.0   3.1   3   0   0   3   3   3   2 -
PF00239_full         -          Rat_12_NODE_265_length_7703_cov_6.212082_6 -              1e-40  129.3   1.8   2.8e-40  127.8   0.1   2.5   2   1   0   2   2   2   1 -
PF07508_full         -          Rat_12_NODE_265_length_7703_cov_6.212082_6 -            1.7e-28   89.2   0.6   6.7e-28   87.2   0.6   2.1   1   0   0   1   1   1   1 -
PF00239_full         -          Rat_12_NODE_296_length_6849_cov_4.775832_6 -            1.1e-33  106.5   1.0   1.5e-33  105.9   0.1   1.7   2   0   0   2   2   2   1 -
PF07508_full         -          Rat_12_NODE_305_length_6709_cov_4.656898_1 -              4e-30   94.4   0.9     4e-30   94.4   0.9   2.0   2   0   0   2   2   2   1 -
PF00589_full         -          Rat_12_NODE_428_length_4873_cov_16.956413_1 -            5.1e-34  107.5   1.1   6.3e-34  107.1   1.1   1.0   1   0   0   1   1   1   1 -
PF16795_full         -          Rat_12_NODE_428_length_4873_cov_16.956413_1 -            8.4e-06   15.7   0.2   1.1e-05   15.3   0.2   1.2   1   0   0   1   1   1   1 -
PF00239_full         -          Rat_12_NODE_474_length_4496_cov_4.147940_2 -            1.8e-37  118.7   3.3   1.8e-37  118.7   3.3   2.2   2   0   0   2   2   2   1 -
PF07508_full         -          Rat_12_NODE_474_length_4496_cov_4.147940_2 -            5.9e-08   23.2   1.0   2.5e-07   21.2   0.1   2.6   2   1   1   3   3   3   1 -
PF00589_full         -          Rat_12_NODE_550_length_4027_cov_3.337110_2 -            8.6e-37  116.5   0.1   1.9e-36  115.4   0.1   1.5   1   0   0   1   1   1   1 -
PF00589_full         -          Rat_12_NODE_645_length_3513_cov_7.563910_4 -            1.2e-39  125.8   0.3   4.1e-39  124.0   0.0   1.8   2   0   0   2   2   2   1 -
PF14659_full         -          Rat_12_NODE_645_length_3513_cov_7.563910_4 -            5.5e-17   51.9   2.6   6.8e-17   51.6   1.2   1.9   2   0   0   2   2   2   1 -
PF00239_full         -          Rat_12_NODE_664_length_3404_cov_4.073156_2 -            9.5e-41  129.3   0.3   2.6e-40  127.9   0.3   1.7   1   0   0   1   1   1   1 -
PF07508_full         -          Rat_12_NODE_664_length_3404_cov_4.073156_2 -            5.8e-21   65.0   0.8   1.6e-20   63.6   0.8   1.8   1   0   0   1   1   1   1 -
PF00239_full         -          Rat_12_NODE_692_length_3299_cov_4.997842_1 -            6.2e-35  110.5   0.8   1.9e-34  108.9   0.4   2.0   2   0   0   2   2   2   1 -
PF07508_full         -          Rat_12_NODE_692_length_3299_cov_4.997842_1 -            1.4e-19   60.6   0.5   4.2e-19   59.0   0.5   1.9   1   0   0   1   1   1   1 -
PF00239_full         -          Rat_12_NODE_1029_length_2343_cov_4.696241_1 -              5e-38  120.5   2.1     5e-38  120.5   2.1   2.4   3   0   0   3   3   3   1 -
PF07508_full         -          Rat_12_NODE_1029_length_2343_cov_4.696241_1 -            3.2e-21   65.8   0.2   9.1e-21   64.3   0.2   1.8   1   0   0   1   1   1   1 -
PF00239_full         -          Rat_12_NODE_1087_length_2237_cov_4.133364_2 -            1.6e-38  122.1   0.4   1.6e-38  122.1   0.4   2.1   2   1   0   2   2   2   1 -
PF07508_full         -          Rat_12_NODE_1087_length_2237_cov_4.133364_2 -            8.4e-33  103.0   1.2   2.8e-31   98.1   0.1   3.2   3   0   0   3   3   3   1 -
PF00589_full         -          Rat_12_NODE_1513_length_1736_cov_3.320642_3 -            4.4e-28   88.1   0.1   9.9e-28   87.0   0.0   1.5   1   1   1   2   2   2   1 -
PF16795_full         -          Rat_12_NODE_1513_length_1736_cov_3.320642_3 -            5.3e-08   22.9   0.2   3.2e-07   20.3   0.2   2.1   1   1   0   1   1   1   1 -
PF00239_full         -          Rat_12_NODE_1671_length_1589_cov_4.054759_2 -            5.6e-44  139.8   0.4   8.5e-44  139.2   0.4   1.3   1   0   0   1   1   1   1 -
PF07508_full         -          Rat_12_NODE_1671_length_1589_cov_4.054759_2 -            2.9e-25   78.8   0.0   6.2e-25   77.7   0.0   1.6   1   0   0   1   1   1   1 -
PF00239_full         -          Rat_12_NODE_1718_length_1548_cov_5.649699_1 -            1.2e-45  145.3   0.2   1.8e-45  144.6   0.2   1.2   1   0   0   1   1   1   1 -
PF00589_full         -          Rat_12_NODE_2010_length_1375_cov_3.279545_2 -            1.6e-40  128.6   0.2   4.3e-40  127.2   0.1   1.7   1   1   1   2   2   2   1 -
PF02899_full         -          Rat_12_NODE_2010_length_1375_cov_3.279545_2 -            3.4e-11   33.5   0.6   1.3e-10   31.6   0.3   2.1   2   0   0   2   2   2   1 -
PF16795_full         -          Rat_12_NODE_2010_length_1375_cov_3.279545_2 -              7e-07   19.2   0.5     7e-07   19.2   0.5   2.1   1   1   1   2   2   2   1 -
PF00589_full         -          Rat_12_NODE_2190_length_1290_cov_3.597571_1 -            7.5e-19   58.1   0.1   8.9e-19   57.9   0.1   1.0   1   0   0   1   1   1   1 -
PF14659_full         -          Rat_12_NODE_2389_length_1205_cov_4.006087_2 -            1.7e-13   40.7   0.0   3.8e-13   39.6   0.0   1.6   1   0   0   1   1   1   1 -
PF00589_full         -          Rat_12_NODE_2546_length_1152_cov_4.171376_1 -            5.5e-35  110.6   0.0   1.3e-34  109.3   0.0   1.6   1   0   0   1   1   1   1 -
PF14659_full         -          Rat_12_NODE_2546_length_1152_cov_4.171376_1 -            5.7e-19   58.2   0.1   1.3e-18   57.1   0.1   1.6   1   0   0   1   1   1   1 -
PF12835_full         -          Rat_12_NODE_2546_length_1152_cov_4.171376_1 -            1.1e-07   22.2   0.1   6.2e-07   19.7   0.0   2.3   2   1   0   2   2   2   1 -
PF00589_full         -          Rat_12_NODE_2627_length_1128_cov_1.694315_3 -            2.7e-08   23.8   0.0     3e-08   23.6   0.0   1.1   1   0   0   1   1   1   1 -
PF00589_full         -          Rat_13_NODE_8_length_58403_cov_20.849918_30 -            2.4e-25   79.2   0.1   1.1e-24   77.1   0.0   2.0   2   1   0   2   2   2   1 -
PF16795_full         -          Rat_13_NODE_8_length_58403_cov_20.849918_30 -            2.2e-06   17.6   0.3   1.4e-05   15.0   0.3   2.2   1   1   0   1   1   1   1 -
PF00589_full         -          Rat_13_NODE_28_length_32113_cov_8.787978_48 -            2.6e-36  114.9   0.1     7e-36  113.5   0.0   1.6   2   0   0   2   2   2   1 -
PF12835_full         -          Rat_13_NODE_28_length_32113_cov_8.787978_48 -            5.3e-11   32.9   0.0   3.8e-10   30.1   0.0   2.2   2   0   0   2   2   2   1 -
PF02899_full         -          Rat_13_NODE_28_length_32113_cov_8.787978_48 -            1.6e-09   28.1   0.0   4.9e-09   26.6   0.0   1.8   1   0   0   1   1   1   1 -
PF00589_full         -          Rat_13_NODE_40_length_29910_cov_15.490471_28 -            7.8e-40  126.4   1.2   1.1e-39  125.8   0.3   1.6   2   0   0   2   2   2   1 -
PF14659_full         -          Rat_13_NODE_40_length_29910_cov_15.490471_28 -            2.1e-17   53.2   0.5   9.8e-17   51.1   0.2   2.4   2   0   0   2   2   2   1 -
PF12835_full         -          Rat_13_NODE_40_length_29910_cov_15.490471_28 -              1e-06   19.0   0.2     1e-05   15.7   0.2   2.6   1   1   0   1   1   1   1 -
PF16795_full         -          Rat_13_NODE_40_length_29910_cov_15.490471_28 -            3.6e-06   16.9  10.0   5.8e-06   16.3   2.3   3.1   2   1   0   2   2   2   1 -
PF00589_full         -          Rat_13_NODE_185_length_6572_cov_3.844560_2 -            1.6e-35  112.3   0.1   5.1e-35  110.7   0.0   1.7   2   0   0   2   2   2   1 -
PF16795_full         -          Rat_13_NODE_185_length_6572_cov_3.844560_2 -            1.5e-07   21.4   2.4   8.5e-07   19.0   0.1   2.9   2   2   1   3   3   3   1 -
PF02899_full         -          Rat_13_NODE_185_length_6572_cov_3.844560_2 -            2.2e-07   21.3   0.1   3.7e-06   17.4   0.1   2.4   2   0   0   2   2   2   1 -
PF00239_full         -          Rat_13_NODE_185_length_6572_cov_3.844560_6 -            7.9e-39  123.1   0.5   1.1e-38  122.6   0.5   1.2   1   0   0   1   1   1   1 -
PF00589_full         -          Rat_13_NODE_270_length_4469_cov_5.925238_3 -            1.9e-24   76.3   0.1   2.6e-24   75.9   0.1   1.1   1   0   0   1   1   1   1 -
PF00589_full         -          Rat_13_NODE_529_length_2430_cov_4.578526_1 -            1.7e-25   79.7   0.2   2.6e-25   79.1   0.2   1.2   1   0   0   1   1   1   1 -
PF02914_full         -          Rat_13_NODE_560_length_2326_cov_3.758256_3 -            9.3e-19   57.8   0.1   2.8e-18   56.2   0.1   1.8   1   1   0   1   1   1   1 -
PF09299_full         -          Rat_13_NODE_560_length_2326_cov_3.758256_3 -            1.3e-10   31.0   0.3   3.1e-10   29.8   0.3   1.6   1   0   0   1   1   1   1 -
PF00589_full         -          Rat_13_NODE_598_length_2190_cov_4.145667_2 -            2.6e-25   79.1   1.2   3.3e-25   78.8   1.2   1.0   1   0   0   1   1   1   1 -
PF00589_full         -          Rat_13_NODE_1021_length_1566_cov_2.896757_2 -            6.4e-39  123.4   0.0   1.3e-38  122.4   0.0   1.5   2   0   0   2   2   2   1 -
PF14659_full         -          Rat_13_NODE_1021_length_1566_cov_2.896757_2 -            3.9e-19   58.8   0.3   9.8e-19   57.5   0.3   1.7   1   0   0   1   1   1   1 -
PF07508_full         -          Rat_13_NODE_1342_length_1334_cov_2.857701_2 -            2.5e-31   98.3   1.3   2.5e-31   98.3   1.3   2.4   2   1   0   2   2   2   1 -
PF00239_full         -          Rat_13_NODE_1741_length_1132_cov_2.831941_2 -            1.3e-41  132.1   0.3   1.5e-41  131.9   0.3   1.0   1   0   0   1   1   1   1 -
PF07508_full         -          Rat_13_NODE_1741_length_1132_cov_2.831941_3 -            1.9e-21   66.5   0.6   2.2e-21   66.3   0.6   1.0   1   0   0   1   1   1   1 -
PF00589_full         -          Rat_13_NODE_1859_length_1090_cov_2.394203_1 -            4.1e-30   94.7   0.3   4.9e-30   94.5   0.3   1.0   1   0   0   1   1   1   1 -
PF00589_full         -          Rat_14_NODE_20_length_48385_cov_12.098800_28 -            2.4e-41  131.3   1.0   3.4e-41  130.8   0.1   1.6   2   0   0   2   2   2   1 -
PF12835_full         -          Rat_14_NODE_20_length_48385_cov_12.098800_28 -            8.1e-11   32.3   0.0   1.5e-10   31.4   0.0   1.4   1   0   0   1   1   1   1 -
PF16795_full         -          Rat_14_NODE_20_length_48385_cov_12.098800_28 -            1.3e-09   28.1   0.4   4.3e-09   26.4   0.4   1.8   1   1   0   1   1   1   1 -
PF00239_full         -          Rat_14_NODE_26_length_42032_cov_13.435834_15 -              7e-28   87.6   0.2     7e-28   87.6   0.2   2.3   3   0   0   3   3   3   1 -
PF07508_full         -          Rat_14_NODE_26_length_42032_cov_13.435834_15 -            1.6e-17   53.9   0.1   1.3e-16   51.0   0.0   2.5   3   0   0   3   3   3   1 -
PF07508_full         -          Rat_14_NODE_26_length_42032_cov_13.435834_16 -            3.7e-13   39.9   0.0   5.1e-13   39.5   0.0   1.3   1   0   0   1   1   1   1 -
PF00589_full         -          Rat_14_NODE_48_length_34314_cov_15.731633_24 -            2.4e-35  111.8   0.3   8.4e-35  110.0   0.3   1.8   1   1   0   1   1   1   1 -
PF14659_full         -          Rat_14_NODE_48_length_34314_cov_15.731633_24 -            8.4e-16   48.1   2.2   1.6e-14   44.0   0.1   2.6   2   0   0   2   2   2   1 -
PF16795_full         -          Rat_14_NODE_48_length_34314_cov_15.731633_24 -            1.3e-09   28.1   0.0   7.4e-07   19.2   0.0   2.9   2   1   0   2   2   2   1 -
PF12835_full         -          Rat_14_NODE_48_length_34314_cov_15.731633_24 -            5.8e-06   16.5   0.2    0.0002   11.6   0.2   2.5   1   1   0   1   1   1   1 -
PF00239_full         -          Rat_14_NODE_768_length_2093_cov_2.773307_1 -            1.9e-36  115.4   0.0   4.7e-36  114.1   0.0   1.6   1   0   0   1   1   1   1 -
PF07508_full         -          Rat_14_NODE_768_length_2093_cov_2.773307_1 -            1.4e-28   89.4   0.2   1.4e-28   89.4   0.2   2.4   3   0   0   3   3   3   1 -
PF00589_full         -          Rat_14_NODE_930_length_1772_cov_1.755387_1 -            1.8e-17   53.6   0.7   4.9e-17   52.2   0.0   2.0   2   1   1   3   3   3   1 -
PF00589_full         -          Rat_14_NODE_1154_length_1527_cov_7.667120_2 -            1.8e-09   27.6   0.0   2.2e-09   27.3   0.0   1.2   1   0   0   1   1   1   1 -
PF00239_full         -          Rat_14_NODE_1912_length_1102_cov_2.065903_3 -            5.8e-26   81.4   0.1   6.3e-26   81.3   0.1   1.0   1   0   0   1   1   1   1 -
PF02899_full         -          Rat_14_NODE_2054_length_1059_cov_1.839641_2 -            3.7e-14   43.0   0.3     7e-14   42.1   0.2   1.5   2   0   0   2   2   2   1 -
PF13356_full         -          Rat_14_NODE_2094_length_1046_cov_1.621594_1 -            6.4e-16   48.3   0.4   6.8e-15   45.0   0.1   2.0   1   1   1   2   2   2   2 -
PF00589_full         -          Rat_14_NODE_2120_length_1038_cov_1.633774_1 -            5.9e-22   68.2   0.1     7e-22   68.0   0.1   1.1   1   0   0   1   1   1   1 -
PF00589_full         -          Rat_14_NODE_2120_length_1038_cov_1.633774_2 -            1.3e-14   44.3   0.0   1.9e-14   43.8   0.0   1.2   1   0   0   1   1   1   1 -
PF00589_full         -          Rat_15_NODE_4_length_64874_cov_60.452861_97 -            2.3e-40  128.1   0.1   3.6e-40  127.4   0.1   1.3   1   0   0   1   1   1   1 -
PF02899_full         -          Rat_15_NODE_4_length_64874_cov_60.452861_97 -            2.8e-14   43.4   0.6   4.1e-13   39.7   0.1   2.8   2   1   0   2   2   2   1 -
PF12835_full         -          Rat_15_NODE_4_length_64874_cov_60.452861_97 -            7.4e-09   25.9   0.1   1.2e-08   25.3   0.1   1.3   1   0   0   1   1   1   1 -
PF16795_full         -          Rat_15_NODE_4_length_64874_cov_60.452861_97 -            8.5e-06   15.7   0.2   0.00014   11.8   0.0   2.6   2   1   0   2   2   2   1 -
PF00589_full         -          Rat_15_NODE_210_length_6772_cov_6.781748_9 -            9.1e-38  119.6   0.1   1.6e-37  118.9   0.1   1.4   1   0   0   1   1   1   1 -
PF14659_full         -          Rat_15_NODE_210_length_6772_cov_6.781748_9 -            2.8e-10   30.4   1.2   7.5e-10   29.0   0.8   1.9   2   0   0   2   2   2   1 -
PF02899_full         -          Rat_15_NODE_210_length_6772_cov_6.781748_9 -            8.2e-06   16.3   0.0   2.5e-05   14.7   0.0   1.8   1   0   0   1   1   1   1 -
PF00239_full         -          Rat_15_NODE_394_length_4038_cov_5.545318_7 -            3.4e-37  117.8   0.3   3.4e-37  117.8   0.3   2.3   3   0   0   3   3   3   1 -
PF07508_full         -          Rat_15_NODE_394_length_4038_cov_5.545318_7 -            6.3e-15   45.6   0.5     4e-14   43.0   0.0   2.6   2   1   1   3   3   3   1 -
PF00589_full         -          Rat_15_NODE_690_length_2527_cov_4.917476_3 -            6.5e-21   64.8   0.2   8.2e-21   64.5   0.2   1.1   1   0   0   1   1   1   1 -
PF00239_full         -          Rat_15_NODE_823_length_2221_cov_9.418744_2 -            8.7e-26   80.8   0.0   1.1e-25   80.5   0.0   1.1   1   0   0   1   1   1   1 -
PF00589_full         -          Rat_15_NODE_1138_length_1748_cov_2.931483_2 -            1.9e-22   69.8   0.0   3.1e-22   69.1   0.0   1.3   1   0   0   1   1   1   1 -
PF02899_full         -          Rat_15_NODE_1138_length_1748_cov_2.931483_2 -            1.1e-13   41.5   0.8     2e-13   40.6   0.2   1.7   2   0   0   2   2   2   1 -
PF00239_full         -          Rat_15_NODE_1451_length_1427_cov_3.217201_2 -            3.5e-39  124.2   0.2   7.4e-39  123.2   0.2   1.6   1   0   0   1   1   1   1 -
PF07508_full         -          Rat_15_NODE_1451_length_1427_cov_3.217201_2 -            5.4e-16   49.0   0.0   9.4e-16   48.2   0.0   1.4   1   0   0   1   1   1   1 -
PF00239_full         -          Rat_15_NODE_1678_length_1279_cov_4.332516_2 -            1.1e-39  125.9   0.4   1.4e-39  125.6   0.4   1.1   1   0   0   1   1   1   1 -
PF07508_full         -          Rat_15_NODE_1940_length_1141_cov_2.823204_1 -            3.6e-25   78.5   0.4   6.6e-23   71.2   0.1   2.7   2   1   0   2   2   2   2 -
PF00239_full         -          Rat_15_NODE_1940_length_1141_cov_2.823204_1 -            2.4e-13   40.5   0.1   8.3e-13   38.7   0.0   2.0   2   0   0   2   2   2   1 -
PF00589_full         -          Rat_15_NODE_2009_length_1116_cov_1.324222_1 -            3.8e-15   46.1   0.1   1.2e-14   44.4   0.0   1.8   2   0   0   2   2   2   1 -
PF14659_full         -          Rat_15_NODE_2009_length_1116_cov_1.324222_1 -            5.1e-12   36.0   2.2   1.6e-11   34.4   1.9   2.1   2   0   0   2   2   2   1 -
PF14659_full         -          Rat_15_NODE_2041_length_1104_cov_1.823642_1 -            4.3e-10   29.8   1.0   4.3e-10   29.8   1.0   2.0   2   0   0   2   2   2   1 -
PF00589_full         -          Rat_16_NODE_100_length_7640_cov_4.505208_2 -            1.4e-17   53.9   0.4   3.5e-17   52.7   0.1   1.8   2   1   0   2   2   2   1 -
PF14659_full         -          Rat_16_NODE_117_length_6935_cov_3.729797_17 -            1.5e-11   34.5   0.2   3.2e-11   33.4   0.0   1.7   2   0   0   2   2   2   1 -
PF00589_full         -          Rat_16_NODE_952_length_1736_cov_2.416419_3 -            2.2e-08   24.0   0.0   7.9e-08   22.2   0.0   1.9   1   1   1   2   2   2   1 -
PF00239_full         -          Rat_16_NODE_1612_length_1205_cov_2.644348_1 -            2.8e-41  131.0   0.0     4e-41  130.5   0.0   1.1   1   0   0   1   1   1   1 -
PF02914_full         -          Rat_17_NODE_4_length_108830_cov_10.208348_27 -            4.5e-06   16.4   0.2     6e-06   16.0   0.2   1.2   1   0   0   1   1   1   1 -
PF00239_full         -          Rat_17_NODE_4_length_108830_cov_10.208348_99 -            5.5e-28   87.9   0.8     1e-27   87.0   0.8   1.4   1   0   0   1   1   1   1 -
PF07508_full         -          Rat_17_NODE_4_length_108830_cov_10.208348_99 -            9.9e-23   70.7   0.0   2.9e-22   69.2   0.0   1.8   1   0   0   1   1   1   1 -
PF00589_full         -          Rat_17_NODE_4_length_108830_cov_10.208348_129 -            1.6e-38  122.1   0.0   2.6e-38  121.4   0.0   1.2   1   0   0   1   1   1   1 -
PF16795_full         -          Rat_17_NODE_4_length_108830_cov_10.208348_129 -              1e-09   28.4   2.2   1.2e-07   21.7   0.0   3.4   3   1   0   3   3   3   1 -
PF14659_full         -          Rat_17_NODE_4_length_108830_cov_10.208348_129 -            2.3e-08   24.3   0.3   5.5e-08   23.1   0.3   1.7   1   0   0   1   1   1   1 -
PF00589_full         -          Rat_17_NODE_19_length_36158_cov_15.753926_3 -              2e-25   79.5   0.0   5.1e-25   78.2   0.0   1.7   1   1   1   2   2   2   1 -
PF16795_full         -          Rat_17_NODE_19_length_36158_cov_15.753926_3 -            2.6e-06   17.4   0.1   9.6e-06   15.5   0.1   1.9   1   1   0   1   1   1   1 -
PF00589_full         -          Rat_17_NODE_24_length_33754_cov_12.587287_9 -            1.1e-22   70.6   0.0     2e-22   69.8   0.0   1.3   1   0   0   1   1   1   1 -
PF02899_full         -          Rat_17_NODE_24_length_33754_cov_12.587287_9 -            7.1e-13   38.9   0.1   3.3e-12   36.8   0.0   2.1   2   1   1   3   3   3   1 -
PF00589_full         -          Rat_17_NODE_34_length_29727_cov_9.851948_22 -            1.6e-25   79.8   0.0   5.3e-25   78.1   0.0   1.8   2   0   0   2   2   2   1 -
PF00589_full         -          Rat_17_NODE_36_length_28638_cov_8.743064_24 -            1.5e-21   66.9   0.5   2.7e-21   66.0   0.5   1.4   1   0   0   1   1   1   1 -
PF02899_full         -          Rat_17_NODE_36_length_28638_cov_8.743064_24 -            3.8e-16   49.4   1.1     1e-15   48.0   0.6   1.9   2   0   0   2   2   2   1 -
PF12835_full         -          Rat_17_NODE_36_length_28638_cov_8.743064_24 -            8.5e-16   48.4   1.1   1.7e-15   47.5   0.1   1.9   2   0   0   2   2   2   1 -
PF00589_full         -          Rat_17_NODE_36_length_28638_cov_8.743064_26 -            5.4e-41  130.1   0.2   2.6e-40  127.9   0.1   1.9   2   0   0   2   2   2   1 -
PF14659_full         -          Rat_17_NODE_36_length_28638_cov_8.743064_26 -            3.2e-20   62.2   0.0   8.1e-20   61.0   0.0   1.7   1   0   0   1   1   1   1 -
PF16795_full         -          Rat_17_NODE_36_length_28638_cov_8.743064_26 -            1.5e-08   24.6   0.0   3.2e-08   23.6   0.0   1.6   1   0   0   1   1   1   1 -
PF12835_full         -          Rat_17_NODE_36_length_28638_cov_8.743064_26 -              2e-07   21.3   0.2   6.9e-07   19.5   0.2   2.0   1   1   0   1   1   1   1 -
PF02899_full         -          Rat_17_NODE_36_length_28638_cov_8.743064_26 -            4.6e-06   17.1   0.0   2.3e-05   14.8   0.0   2.2   3   0   0   3   3   3   1 -
PF00589_full         -          Rat_17_NODE_132_length_11514_cov_7.410245_15 -              3e-28   88.7   0.0   6.7e-28   87.5   0.0   1.5   1   0   0   1   1   1   1 -
PF12835_full         -          Rat_17_NODE_132_length_11514_cov_7.410245_15 -            5.1e-08   23.2   0.0   1.4e-07   21.7   0.0   1.7   1   0   0   1   1   1   1 -
PF16795_full         -          Rat_17_NODE_132_length_11514_cov_7.410245_15 -            6.2e-07   19.4   0.0   1.5e-06   18.1   0.0   1.7   1   0   0   1   1   1   1 -
PF00589_full         -          Rat_17_NODE_148_length_10588_cov_10.095699_4 -            7.2e-36  113.5   0.0   3.6e-35  111.2   0.0   1.9   2   1   0   2   2   2   1 -
PF14659_full         -          Rat_17_NODE_148_length_10588_cov_10.095699_4 -            4.4e-12   36.2   0.0   1.7e-11   34.3   0.0   2.1   2   0   0   2   2   2   1 -
PF16795_full         -          Rat_17_NODE_148_length_10588_cov_10.095699_4 -            1.4e-07   21.5   1.8   5.4e-05   13.1   0.2   3.0   3   0   0   3   3   3   2 -
PF00239_full         -          Rat_17_NODE_161_length_9838_cov_8.965246_7 -            1.3e-38  122.4   0.3   3.7e-38  120.9   0.0   1.8   2   0   0   2   2   2   1 -
PF07508_full         -          Rat_17_NODE_161_length_9838_cov_8.965246_7 -            2.9e-28   88.4   0.0   6.8e-28   87.2   0.0   1.6   1   0   0   1   1   1   1 -
PF00589_full         -          Rat_17_NODE_161_length_9838_cov_8.965246_8 -            2.6e-27   85.6   0.1   3.5e-27   85.2   0.1   1.1   1   0   0   1   1   1   1 -
PF00239_full         -          Rat_17_NODE_264_length_6796_cov_8.002819_11 -            4.4e-20   62.3   0.0   5.2e-20   62.1   0.0   1.0   1   0   0   1   1   1   1 -
PF00239_full         -          Rat_17_NODE_351_length_5305_cov_6.828762_3 -            5.1e-39  123.7   0.3   7.6e-39  123.2   0.3   1.2   1   0   0   1   1   1   1 -
PF02914_full         -          Rat_17_NODE_590_length_3525_cov_2.889049_1 -            7.4e-09   25.5   0.3   1.6e-08   24.5   0.3   1.5   1   1   0   1   1   1   1 -
PF00589_full         -          Rat_17_NODE_941_length_2358_cov_3.357360_3 -            4.2e-22   68.7   0.1   9.1e-21   64.3   0.0   2.1   2   0   0   2   2   2   1 -
PF14659_full         -          Rat_17_NODE_941_length_2358_cov_3.357360_3 -            8.5e-14   41.7   0.6   4.2e-13   39.4   0.6   2.1   2   0   0   2   2   2   1 -
PF00239_full         -          Rat_17_NODE_992_length_2251_cov_3.336066_2 -            1.6e-35  112.4   0.1   2.7e-35  111.7   0.1   1.3   1   0   0   1   1   1   1 -
PF00239_full         -          Rat_17_NODE_1039_length_2173_cov_1.844665_1 -              1e-39  126.0   0.2   1.2e-39  125.8   0.2   1.1   1   0   0   1   1   1   1 -
PF02914_full         -          Rat_17_NODE_1224_length_1863_cov_6.198562_1 -            2.5e-10   30.3   0.1   5.1e-10   29.3   0.1   1.6   1   0   0   1   1   1   1 -
PF00589_full         -          Rat_17_NODE_1232_length_1858_cov_2.394343_3 -            8.7e-22   67.7   0.0   1.1e-21   67.4   0.0   1.1   1   0   0   1   1   1   1 -
PF16795_full         -          Rat_17_NODE_1232_length_1858_cov_2.394343_3 -              5e-06   16.5   0.0   6.4e-06   16.1   0.0   1.1   1   0   0   1   1   1   1 -
PF00239_full         -          Rat_17_NODE_1274_length_1802_cov_5.349742_4 -            8.9e-33  103.5   0.2   9.7e-33  103.4   0.2   1.1   1   0   0   1   1   1   1 -
PF00589_full         -          Rat_17_NODE_1322_length_1751_cov_3.163325_6 -            8.5e-15   44.9   0.6   1.2e-14   44.4   0.6   1.2   1   0   0   1   1   1   1 -
PF00239_full         -          Rat_17_NODE_1395_length_1664_cov_2.047234_3 -            2.1e-40  128.2   0.6   2.5e-40  128.0   0.6   1.0   1   0   0   1   1   1   1 -
PF00589_full         -          Rat_17_NODE_1571_length_1475_cov_7.241549_1 -            2.3e-28   89.1   0.3     1e-27   87.0   0.1   1.9   2   1   0   2   2   2   1 -
PF14659_full         -          Rat_17_NODE_1571_length_1475_cov_7.241549_1 -            5.7e-13   39.0   0.0   1.5e-12   37.7   0.0   1.7   1   0   0   1   1   1   1 -
PF02914_full         -          Rat_17_NODE_1991_length_1158_cov_2.067996_1 -            1.7e-07   21.1   1.1   5.4e-07   19.4   0.2   2.0   1   1   1   2   2   2   1 -
PF00239_full         -          Rat_17_NODE_2148_length_1086_cov_2.411251_2 -            6.6e-41  129.9   0.5     9e-41  129.4   0.5   1.1   1   0   0   1   1   1   1 -
PF14659_full         -          Rat_17_NODE_2171_length_1073_cov_1.667976_1 -            1.5e-07   21.7   3.6   5.7e-07   19.8   3.6   2.0   1   1   0   1   1   1   1 -
PF00589_full         -          Rat_18_NODE_15_length_46672_cov_7.706480_71 -            3.7e-32  101.4   0.0   6.2e-32  100.7   0.0   1.4   1   0   0   1   1   1   1 -
PF14659_full         -          Rat_18_NODE_15_length_46672_cov_7.706480_71 -            2.2e-16   50.0   0.0   6.2e-16   48.5   0.0   1.7   1   0   0   1   1   1   1 -
PF00589_full         -          Rat_18_NODE_21_length_41765_cov_7.350731_1 -            1.5e-26   83.2   0.1   3.2e-26   82.1   0.1   1.5   1   0   0   1   1   1   1 -
PF02899_full         -          Rat_18_NODE_21_length_41765_cov_7.350731_1 -            2.8e-06   17.8   0.1   6.4e-06   16.6   0.1   1.6   1   0   0   1   1   1   1 -
PF16795_full         -          Rat_18_NODE_21_length_41765_cov_7.350731_1 -            8.6e-06   15.7   0.0   1.6e-05   14.8   0.0   1.4   1   0   0   1   1   1   1 -
PF00589_full         -          Rat_18_NODE_974_length_2602_cov_3.018453_1 -            4.1e-29   91.5   0.1   1.5e-28   89.7   0.0   1.9   2   1   0   2   2   2   1 -
PF14659_full         -          Rat_18_NODE_974_length_2602_cov_3.018453_1 -            3.6e-10   30.1   2.3   1.7e-09   27.9   2.3   2.2   1   1   0   1   1   1   1 -
PF00589_full         -          Rat_18_NODE_1171_length_2270_cov_3.422122_5 -            6.3e-29   90.9   0.0   8.1e-29   90.5   0.0   1.1   1   0   0   1   1   1   1 -
PF02914_full         -          Rat_18_NODE_1266_length_2138_cov_3.206433_2 -            2.5e-10   30.3   0.1   5.1e-10   29.3   0.1   1.6   1   0   0   1   1   1   1 -
PF00589_full         -          Rat_18_NODE_1753_length_1706_cov_3.657783_2 -              7e-21   64.7   0.0   1.9e-20   63.3   0.0   1.7   1   0   0   1   1   1   1 -
PF14659_full         -          Rat_18_NODE_1753_length_1706_cov_3.657783_2 -            1.5e-18   56.9   4.8   5.7e-18   55.0   1.1   3.0   3   0   0   3   3   3   1 -
PF00239_full         -          Rat_18_NODE_1809_length_1672_cov_3.312925_1 -            8.4e-38  119.8   2.2   8.4e-38  119.8   2.2   2.1   3   0   0   3   3   3   1 -
PF07508_full         -          Rat_18_NODE_1809_length_1672_cov_3.312925_1 -            1.1e-21   67.3   0.7   2.9e-21   66.0   0.7   1.7   1   0   0   1   1   1   1 -
PF00239_full         -          Rat_18_NODE_1833_length_1661_cov_3.240971_1 -            2.4e-36  115.1   0.4   2.9e-36  114.8   0.4   1.0   1   0   0   1   1   1   1 -
PF00239_full         -          Rat_18_NODE_2139_length_1511_cov_1.769918_1 -            1.2e-38  122.5   4.9   4.1e-38  120.8   2.7   2.0   2   0   0   2   2   2   1 -
PF07508_full         -          Rat_18_NODE_2139_length_1511_cov_1.769918_1 -            4.9e-15   46.0   0.9   8.7e-15   45.1   0.2   1.7   2   0   0   2   2   2   1 -
PF00239_full         -          Rat_18_NODE_2139_length_1511_cov_1.769918_2 -            7.3e-16   48.6   2.5     9e-16   48.3   2.5   1.0   1   0   0   1   1   1   1 -
PF00589_full         -          Rat_18_NODE_2206_length_1475_cov_4.454930_3 -            1.6e-31   99.3   0.1   2.3e-31   98.8   0.1   1.2   1   0   0   1   1   1   1 -
PF16795_full         -          Rat_18_NODE_2206_length_1475_cov_4.454930_3 -              3e-08   23.7   2.2     1e-07   22.0   1.3   2.1   1   1   0   1   1   1   1 -
PF12835_full         -          Rat_18_NODE_2206_length_1475_cov_4.454930_3 -            3.5e-06   17.2   0.0   5.5e-06   16.6   0.0   1.4   1   0   0   1   1   1   1 -
PF02914_full         -          Rat_18_NODE_2335_length_1417_cov_3.595448_1 -            3.2e-06   16.9   0.1   9.9e-06   15.3   0.1   1.8   2   0   0   2   2   2   1 -
PF00589_full         -          Rat_18_NODE_2534_length_1341_cov_3.689736_2 -            3.7e-51  163.2   0.0   6.4e-51  162.4   0.0   1.3   1   0   0   1   1   1   1 -
PF02899_full         -          Rat_18_NODE_2534_length_1341_cov_3.689736_2 -            4.9e-25   77.9   0.6   5.7e-24   74.4   0.3   2.4   2   0   0   2   2   2   1 -
PF12835_full         -          Rat_18_NODE_2534_length_1341_cov_3.689736_2 -            2.4e-09   27.5   0.0   5.6e-09   26.3   0.0   1.6   1   1   0   1   1   1   1 -
PF16795_full         -          Rat_18_NODE_2534_length_1341_cov_3.689736_2 -            4.9e-08   23.0   4.6   1.4e-06   18.2   0.3   2.8   2   1   0   2   2   2   2 -
PF02899_full         -          Rat_18_NODE_2539_length_1337_cov_2.939938_4 -            7.2e-11   32.5   0.3     1e-10   32.0   0.3   1.3   1   0   0   1   1   1   1 -
PF00589_full         -          Rat_18_NODE_2710_length_1279_cov_3.399510_2 -            1.9e-41  131.6   0.0   3.3e-41  130.8   0.0   1.3   1   0   0   1   1   1   1 -
PF16795_full         -          Rat_18_NODE_2710_length_1279_cov_3.399510_2 -              4e-06   16.8   0.1   7.4e-05   12.7   0.1   2.3   1   1   0   1   1   1   1 -
PF07508_full         -          Rat_18_NODE_2900_length_1217_cov_3.493976_1 -              3e-19   59.5   1.3   4.8e-19   58.8   0.2   1.9   2   0   0   2   2   2   1 -
PF00239_full         -          Rat_18_NODE_2900_length_1217_cov_3.493976_2 -            9.1e-09   25.6   0.2   1.2e-08   25.3   0.2   1.0   1   0   0   1   1   1   1 -
PF00239_full         -          Rat_18_NODE_3076_length_1171_cov_2.134409_3 -            4.2e-33  104.5   0.4   4.8e-33  104.4   0.4   1.0   1   0   0   1   1   1   1 -
PF00239_full         -          Rat_18_NODE_3277_length_1119_cov_3.620301_1 -            1.9e-30   95.9   0.0   2.1e-30   95.8   0.0   1.0   1   0   0   1   1   1   1 -
PF00239_full         -          Rat_18_NODE_3347_length_1102_cov_1.867240_1 -            3.7e-29   91.7   0.1     1e-28   90.3   0.0   1.6   2   0   0   2   2   2   1 -
PF07508_full         -          Rat_18_NODE_3403_length_1090_cov_3.529469_1 -            2.5e-22   69.3   0.4   4.7e-22   68.5   0.1   1.6   2   0   0   2   2   2   1 -
PF00239_full         -          Rat_18_NODE_3403_length_1090_cov_3.529469_1 -            1.1e-09   28.6   0.0   2.2e-09   27.6   0.0   1.5   1   0   0   1   1   1   1 -
PF14659_full         -          Rat_18_NODE_3633_length_1044_cov_3.100101_2 -            1.2e-16   50.8   0.1   1.9e-16   50.2   0.1   1.3   1   0   0   1   1   1   1 -
PF07508_full         -          Rat_18_NODE_3638_length_1043_cov_1.356275_1 -            2.2e-25   79.2   0.0   5.8e-25   77.8   0.0   1.7   2   0   0   2   2   2   1 -
PF00589_full         -          Rat_1_NODE_10_length_53934_cov_16.433471_71 -            6.5e-13   38.8   0.1   2.2e-12   37.1   0.0   1.9   2   0   0   2   2   2   1 -
PF00589_full         -          Rat_1_NODE_12_length_50589_cov_25.399553_13 -            9.1e-18   54.6   0.0   2.1e-17   53.4   0.0   1.5   1   0   0   1   1   1   1 -
PF00589_full         -          Rat_1_NODE_547_length_2434_cov_4.015553_3 -            1.5e-35  112.5   0.1   4.6e-35  110.8   0.0   1.7   2   0   0   2   2   2   1 -
PF16795_full         -          Rat_1_NODE_547_length_2434_cov_4.015553_3 -            4.9e-08   23.0   0.7   7.7e-07   19.1   0.1   2.8   2   1   0   2   2   2   1 -
PF02899_full         -          Rat_1_NODE_547_length_2434_cov_4.015553_3 -            1.9e-07   21.5   0.1   3.4e-06   17.5   0.1   2.5   2   0   0   2   2   2   1 -
PF00239_full         -          Rat_1_NODE_661_length_2076_cov_3.259278_2 -            2.4e-35  111.8   0.2   3.9e-35  111.1   0.2   1.3   1   0   0   1   1   1   1 -
PF02914_full         -          Rat_1_NODE_943_length_1560_cov_3.671761_1 -            1.1e-07   21.6   0.3   2.7e-07   20.4   0.3   1.6   1   0   0   1   1   1   1 -
PF00589_full         -          Rat_1_NODE_1179_length_1331_cov_2.879310_1 -            2.2e-21   66.3   0.0   3.6e-21   65.6   0.0   1.3   1   0   0   1   1   1   1 -
PF02899_full         -          Rat_1_NODE_1179_length_1331_cov_2.879310_1 -            2.7e-13   40.3   0.2   2.7e-12   37.0   0.1   2.4   2   0   0   2   2   2   1 -
PF16795_full         -          Rat_1_NODE_1179_length_1331_cov_2.879310_1 -            2.1e-06   17.7   0.1   3.8e-05   13.6   0.0   2.5   2   1   0   2   2   2   1 -
PF07508_full         -          Rat_2_NODE_11_length_54418_cov_15.901422_62 -            6.7e-28   87.3   0.4   2.1e-27   85.7   0.1   2.0   2   0   0   2   2   2   1 -
PF00239_full         -          Rat_2_NODE_11_length_54418_cov_15.901422_62 -            5.4e-27   84.7   1.4   3.9e-26   81.9   0.3   2.1   2   0   0   2   2   2   1 -
PF00589_full         -          Rat_2_NODE_16_length_48399_cov_9.527987_63 -            2.2e-25   79.4   0.0   5.7e-25   78.0   0.0   1.6   1   0   0   1   1   1   1 -
PF14659_full         -          Rat_2_NODE_16_length_48399_cov_9.527987_63 -            3.1e-08   23.9   0.9   3.1e-08   23.9   0.9   3.4   4   0   0   4   4   4   1 -
PF00589_full         -          Rat_2_NODE_21_length_43414_cov_15.962245_58 -            7.5e-25   77.6   0.0   1.7e-24   76.5   0.0   1.6   1   0   0   1   1   1   1 -
PF14659_full         -          Rat_2_NODE_21_length_43414_cov_15.962245_58 -            6.1e-08   22.9   0.1   1.6e-07   21.6   0.1   1.7   1   0   0   1   1   1   1 -
PF00239_full         -          Rat_2_NODE_23_length_42787_cov_11.195661_38 -            2.7e-29   92.2   2.4   5.3e-28   88.0   0.3   2.3   2   0   0   2   2   2   2 -
PF07508_full         -          Rat_2_NODE_23_length_42787_cov_11.195661_38 -              6e-27   84.2   0.6   1.2e-26   83.3   0.1   1.8   2   0   0   2   2   2   1 -
PF00239_full         -          Rat_2_NODE_24_length_42651_cov_14.223260_7 -              8e-26   80.9   0.0   2.1e-25   79.5   0.0   1.7   2   0   0   2   2   2   1 -
PF14659_full         -          Rat_2_NODE_127_length_14341_cov_5.627607_1 -            3.2e-12   36.6   0.4   9.8e-12   35.1   0.4   1.8   2   0   0   2   2   2   1 -
PF00589_full         -          Rat_2_NODE_127_length_14341_cov_5.627607_1 -            2.5e-08   23.9   0.1     8e-08   22.2   0.0   1.8   1   1   1   2   2   2   1 -
PF00239_full         -          Rat_2_NODE_131_length_13704_cov_18.349989_9 -            4.9e-42  133.5   0.2   4.9e-42  133.5   0.2   2.1   3   0   0   3   3   3   1 -
PF07508_full         -          Rat_2_NODE_131_length_13704_cov_18.349989_9 -            1.7e-34  108.4   0.2   5.2e-33  103.7   0.1   2.5   2   0   0   2   2   2   1 -
PF00239_full         -          Rat_2_NODE_131_length_13704_cov_18.349989_10 -            1.4e-42  135.2   0.8   1.4e-42  135.2   0.8   2.4   2   1   0   2   2   2   1 -
PF07508_full         -          Rat_2_NODE_131_length_13704_cov_18.349989_10 -            4.5e-32  100.6   0.2   1.3e-31   99.1   0.2   1.9   1   0   0   1   1   1   1 -
PF00239_full         -          Rat_2_NODE_398_length_5080_cov_4.647761_6 -              1e-33  106.6   0.1   1.4e-33  106.1   0.1   1.1   1   0   0   1   1   1   1 -
PF00589_full         -          Rat_2_NODE_418_length_4902_cov_3.795131_9 -            3.2e-22   69.1   0.5   8.7e-22   67.6   0.0   1.9   2   1   1   3   3   3   1 -
PF16795_full         -          Rat_2_NODE_418_length_4902_cov_3.795131_9 -            3.8e-06   16.9   0.3   1.8e-05   14.7   0.3   2.0   1   1   0   1   1   1   1 -
PF00589_full         -          Rat_2_NODE_887_length_2156_cov_4.077582_3 -            3.9e-43  137.1   0.0   8.2e-43  136.1   0.0   1.5   1   0   0   1   1   1   1 -
PF02899_full         -          Rat_2_NODE_887_length_2156_cov_4.077582_3 -            1.8e-11   34.4   0.2   6.5e-11   32.6   0.1   1.9   2   0   0   2   2   2   1 -
PF02914_full         -          Rat_2_NODE_1277_length_1522_cov_3.361282_2 -            1.1e-07   21.6   0.3   2.7e-07   20.4   0.3   1.6   1   0   0   1   1   1   1 -
PF14659_full         -          Rat_2_NODE_1385_length_1428_cov_3.257101_1 -              4e-17   52.3   0.2   9.1e-17   51.2   0.2   1.6   1   0   0   1   1   1   1 -
PF00589_full         -          Rat_2_NODE_1855_length_1111_cov_2.491477_1 -            1.3e-25   80.1   0.0   1.9e-25   79.6   0.0   1.3   1   0   0   1   1   1   1 -
PF16795_full         -          Rat_2_NODE_1855_length_1111_cov_2.491477_1 -            1.8e-07   21.2   0.1   6.9e-07   19.3   0.1   1.8   1   1   0   1   1   1   1 -
PF14659_full         -          Rat_2_NODE_2045_length_1027_cov_2.474280_1 -            7.7e-15   45.0   2.0   1.9e-14   43.7   0.2   2.2   2   1   0   2   2   2   1 -
PF13356_full         -          Rat_3_NODE_1_length_104210_cov_133.456944_26 -            2.3e-06   17.7   0.1    0.0024    8.0   0.0   3.6   2   1   1   3   3   3   2 -
PF00589_full         -          Rat_3_NODE_43_length_20287_cov_10.145364_20 -            9.7e-22   67.5   0.0   1.9e-21   66.6   0.0   1.4   1   0   0   1   1   1   1 -
PF13356_full         -          Rat_3_NODE_43_length_20287_cov_10.145364_20 -            3.2e-11   33.3   0.0   6.9e-11   32.2   0.0   1.5   1   0   0   1   1   1   1 -
PF14659_full         -          Rat_3_NODE_43_length_20287_cov_10.145364_20 -            3.3e-08   23.8   0.0   9.3e-08   22.3   0.0   1.8   1   0   0   1   1   1   1 -
PF00239_full         -          Rat_3_NODE_78_length_13922_cov_19.391649_7 -            2.4e-38  121.6   0.8   6.1e-38  120.2   0.3   1.8   2   0   0   2   2   2   1 -
PF07508_full         -          Rat_3_NODE_78_length_13922_cov_19.391649_7 -            6.3e-13   39.2   0.1   1.7e-12   37.8   0.1   1.7   1   0   0   1   1   1   1 -
PF00239_full         -          Rat_3_NODE_226_length_6920_cov_3.729060_12 -            2.5e-09   27.4   0.0   2.5e-09   27.4   0.0   1.0   1   0   0   1   1   1   1 -
PF02914_full         -          Rat_3_NODE_301_length_5582_cov_23.781075_6 -              3e-07   20.3   1.1   3.6e-06   16.8   0.1   2.4   2   1   0   3   3   3   1 -
PF00589_full         -          Rat_3_NODE_478_length_4101_cov_3.643599_1 -            4.7e-23   71.8   0.0   1.1e-22   70.5   0.0   1.6   2   0   0   2   2   2   1 -
PF00589_full         -          Rat_3_NODE_1498_length_2009_cov_2.001535_1 -            1.3e-22   70.4   0.5   3.2e-22   69.1   0.1   1.9   2   1   1   3   3   3   1 -
PF00239_full         -          Rat_3_NODE_1526_length_1994_cov_2.971119_1 -            1.2e-35  112.8   2.1   1.2e-35  112.8   2.1   2.5   3   0   0   3   3   3   1 -
PF07508_full         -          Rat_3_NODE_1526_length_1994_cov_2.971119_1 -            3.6e-21   65.6   0.2     1e-20   64.2   0.2   1.8   1   0   0   1   1   1   1 -
PF00239_full         -          Rat_3_NODE_2078_length_1601_cov_2.258085_3 -            5.1e-41  130.2   1.7   5.1e-41  130.2   1.7   1.8   2   0   0   2   2   2   1 -
PF07508_full         -          Rat_3_NODE_2078_length_1601_cov_2.258085_3 -            1.1e-26   83.3   2.6   2.8e-26   82.0   2.6   1.7   1   0   0   1   1   1   1 -
PF00239_full         -          Rat_3_NODE_2452_length_1413_cov_2.891016_1 -            2.6e-36  114.9   0.1   3.6e-36  114.5   0.1   1.1   1   0   0   1   1   1   1 -
PF07508_full         -          Rat_3_NODE_2452_length_1413_cov_2.891016_2 -            1.6e-09   28.3   0.3   1.6e-09   28.3   0.3   2.6   2   1   0   2   2   2   1 -
PF09003_full         -          Rat_3_NODE_3087_length_1214_cov_3.638481_1 -              1e-28   89.2   1.7   1.3e-28   88.9   0.4   1.9   2   0   0   2   2   2   1 -
PF00589_full         -          Rat_3_NODE_3087_length_1214_cov_3.638481_1 -            5.1e-10   29.4   0.3   4.9e-09   26.2   0.0   2.4   1   1   1   2   2   2   1 -
PF14659_full         -          Rat_3_NODE_3087_length_1214_cov_3.638481_1 -            2.3e-07   21.0   0.3     6e-07   19.7   0.1   1.8   2   0   0   2   2   2   1 -
PF02899_full         -          Rat_3_NODE_3087_length_1214_cov_3.638481_1 -            7.5e-06   16.4   0.2   1.7e-05   15.2   0.0   1.7   2   0   0   2   2   2   1 -
PF07508_full         -          Rat_3_NODE_3588_length_1082_cov_2.552093_1 -            4.3e-22   68.6   1.4     7e-22   67.9   0.4   1.9   2   0   0   2   2   2   1 -
PF00239_full         -          Rat_3_NODE_3588_length_1082_cov_2.552093_1 -            1.1e-20   64.3   2.7   2.6e-20   63.0   0.2   2.3   2   0   0   2   2   2   1 -
PF00239_full         -          Rat_3_NODE_3918_length_1011_cov_3.389121_1 -            2.4e-27   85.9   0.2   2.8e-27   85.6   0.2   1.0   1   0   0   1   1   1   1 -
PF00589_full         -          Rat_4_NODE_5_length_52748_cov_15.632266_44 -              5e-14   42.4   0.0     7e-13   38.7   0.0   2.3   1   1   1   2   2   2   1 -
PF00239_full         -          Rat_4_NODE_11_length_37704_cov_14.567319_36 -            4.9e-37  117.3   0.3   4.9e-37  117.3   0.3   2.1   2   0   0   2   2   2   1 -
PF07508_full         -          Rat_4_NODE_11_length_37704_cov_14.567319_36 -              2e-14   44.0   0.3   1.4e-13   41.3   0.0   2.6   2   1   1   3   3   3   1 -
PF00589_full         -          Rat_4_NODE_15_length_33104_cov_519.235136_4 -            7.7e-28   87.3   0.1     6e-27   84.4   0.0   2.3   2   1   0   2   2   2   1 -
PF14659_full         -          Rat_4_NODE_15_length_33104_cov_519.235136_4 -            4.7e-07   20.1   0.1   2.3e-06   17.9   0.0   2.1   2   0   0   2   2   2   1 -
PF00589_full         -          Rat_4_NODE_56_length_15356_cov_5.769688_17 -            1.8e-36  115.4   0.1     4e-36  114.3   0.1   1.5   1   0   0   1   1   1   1 -
PF14659_full         -          Rat_4_NODE_56_length_15356_cov_5.769688_17 -            8.6e-12   35.3   0.5   2.3e-11   33.9   0.4   1.8   2   0   0   2   2   2   1 -
PF16795_full         -          Rat_4_NODE_56_length_15356_cov_5.769688_17 -            2.8e-07   20.5   1.2   2.3e-05   14.3   0.1   2.7   3   1   0   3   3   3   2 -
PF00589_full         -          Rat_4_NODE_56_length_15356_cov_5.769688_22 -            4.9e-23   71.7   0.0   7.7e-23   71.1   0.0   1.2   1   0   0   1   1   1   1 -
PF02899_full         -          Rat_4_NODE_56_length_15356_cov_5.769688_22 -            3.8e-13   39.7   0.4   7.3e-12   35.6   0.1   2.9   3   0   0   3   3   3   1 -
PF16795_full         -          Rat_4_NODE_56_length_15356_cov_5.769688_22 -            3.2e-07   20.3   1.0   2.6e-06   17.4   0.3   2.4   2   1   0   2   2   2   1 -
PF00589_full         -          Rat_4_NODE_83_length_10579_cov_9.813569_4 -            3.9e-43  137.1   0.5   1.6e-42  135.1   0.0   1.9   2   0   0   2   2   2   1 -
PF14659_full         -          Rat_4_NODE_83_length_10579_cov_9.813569_4 -            3.9e-13   39.6   0.0   9.1e-13   38.4   0.0   1.7   1   0   0   1   1   1   1 -
PF12835_full         -          Rat_4_NODE_83_length_10579_cov_9.813569_4 -            6.3e-08   22.9   0.1   5.8e-07   19.8   0.0   2.3   2   0   0   2   2   2   1 -
PF00239_full         -          Rat_4_NODE_86_length_10231_cov_6.349941_10 -            1.3e-19   60.8   0.0   1.6e-19   60.5   0.0   1.0   1   0   0   1   1   1   1 -
PF00239_full         -          Rat_5_NODE_110_length_9562_cov_5.039024_2 -              1e-33  106.6   0.1   1.4e-33  106.1   0.1   1.1   1   0   0   1   1   1   1 -
PF00239_full         -          Rat_5_NODE_127_length_8197_cov_7.824613_2 -            2.2e-45  144.4   0.4   2.2e-45  144.4   0.4   1.4   2   0   0   2   2   2   1 -
PF00589_full         -          Rat_5_NODE_127_length_8197_cov_7.824613_5 -            1.6e-35  112.3   0.1   5.1e-35  110.7   0.0   1.7   2   0   0   2   2   2   1 -
PF16795_full         -          Rat_5_NODE_127_length_8197_cov_7.824613_5 -            1.5e-07   21.4   2.4   8.5e-07   19.0   0.1   2.9   2   2   1   3   3   3   1 -
PF02899_full         -          Rat_5_NODE_127_length_8197_cov_7.824613_5 -            2.2e-07   21.3   0.1   3.7e-06   17.4   0.1   2.4   2   0   0   2   2   2   1 -
PF00589_full         -          Rat_5_NODE_142_length_7523_cov_38.885645_5 -            8.7e-28   87.2   0.3   1.2e-27   86.8   0.3   1.1   1   0   0   1   1   1   1 -
PF00589_full         -          Rat_6_NODE_2_length_99191_cov_20.740397_67 -            8.2e-37  116.5   0.9   1.7e-36  115.5   0.3   1.7   2   0   0   2   2   2   1 -
PF02899_full         -          Rat_6_NODE_2_length_99191_cov_20.740397_67 -            7.4e-10   29.2   0.8   4.3e-09   26.8   0.5   2.2   2   0   0   2   2   2   1 -
PF12835_full         -          Rat_6_NODE_2_length_99191_cov_20.740397_67 -            9.4e-09   25.6   0.1   2.7e-08   24.1   0.0   1.8   1   1   0   1   1   1   1 -
PF00239_full         -          Rat_6_NODE_5_length_70754_cov_44.983932_26 -            1.5e-06   18.5   1.1   2.5e-05   14.5   0.1   2.2   2   0   0   2   2   2   2 -
PF00239_full         -          Rat_6_NODE_5_length_70754_cov_44.983932_30 -            2.1e-27   86.0   1.4   7.8e-27   84.2   0.2   2.5   3   0   0   3   3   3   1 -
PF07508_full         -          Rat_6_NODE_5_length_70754_cov_44.983932_30 -            7.7e-26   80.6   2.1   1.4e-25   79.8   1.1   2.0   2   0   0   2   2   2   1 -
PF00589_full         -          Rat_6_NODE_52_length_16500_cov_6.285801_1 -            1.4e-35  112.5   1.3   1.7e-35  112.2   1.3   1.0   1   0   0   1   1   1   1 -
PF12835_full         -          Rat_6_NODE_52_length_16500_cov_6.285801_1 -            1.7e-07   21.5   0.3   2.4e-07   21.0   0.3   1.2   1   0   0   1   1   1   1 -
PF00239_full         -          Rat_6_NODE_52_length_16500_cov_6.285801_20 -            3.5e-35  111.3   2.4   5.7e-35  110.6   0.2   2.3   2   0   0   2   2   2   1 -
PF07508_full         -          Rat_6_NODE_52_length_16500_cov_6.285801_20 -            6.3e-15   45.6   0.0   2.1e-14   43.9   0.0   1.9   2   0   0   2   2   2   1 -
PF00589_full         -          Rat_6_NODE_1794_length_1171_cov_1.552867_1 -            2.3e-23   72.8   0.0   3.3e-23   72.3   0.0   1.2   1   0   0   1   1   1   1 -
PF00589_full         -          Rat_7_NODE_15_length_51047_cov_22.090936_1 -            3.1e-06   17.1   0.0   3.5e-06   16.9   0.0   1.1   1   0   0   1   1   1   1 -
PF00589_full         -          Rat_7_NODE_15_length_51047_cov_22.090936_66 -            3.2e-06   17.0   0.0   3.7e-06   16.8   0.0   1.1   1   0   0   1   1   1   1 -
PF00589_full         -          Rat_7_NODE_19_length_45456_cov_18.108015_41 -            5.5e-25   78.1   0.3   1.5e-24   76.6   0.0   1.9   2   1   0   2   2   2   1 -
PF00589_full         -          Rat_7_NODE_47_length_28301_cov_9.398074_12 -            1.8e-28   89.4   0.0   6.1e-28   87.7   0.0   1.9   2   0   0   2   2   2   1 -
PF00239_full         -          Rat_7_NODE_317_length_7591_cov_7.286226_4 -            6.8e-38  120.1   0.0     1e-37  119.5   0.0   1.3   1   0   0   1   1   1   1 -
PF00589_full         -          Rat_7_NODE_509_length_5066_cov_3.525843_6 -            8.5e-36  113.2   0.3   1.1e-35  112.9   0.3   1.0   1   0   0   1   1   1   1 -
PF12835_full         -          Rat_7_NODE_509_length_5066_cov_3.525843_6 -            1.3e-08   25.1   0.1   2.2e-08   24.4   0.1   1.4   1   1   0   1   1   1   1 -
PF07508_full         -          Rat_7_NODE_515_length_5021_cov_4.090213_7 -            3.1e-27   85.1   0.1   8.7e-26   80.5   0.0   2.7   2   0   0   2   2   2   1 -
PF00239_full         -          Rat_7_NODE_515_length_5021_cov_4.090213_7 -            3.3e-25   78.9   0.1     2e-24   76.4   0.0   2.3   2   0   0   2   2   2   1 -
PF00589_full         -          Rat_7_NODE_665_length_3748_cov_43.171405_4 -            2.3e-28   89.0   0.7   5.6e-28   87.8   0.7   1.5   1   0   0   1   1   1   1 -
PF14659_full         -          Rat_7_NODE_665_length_3748_cov_43.171405_4 -            3.3e-15   46.2   0.0   8.4e-15   44.9   0.0   1.8   1   0   0   1   1   1   1 -
PF00589_full         -          Rat_7_NODE_768_length_3237_cov_3.840038_3 -            2.3e-21   66.3   0.0   6.2e-21   64.9   0.0   1.7   2   0   0   2   2   2   1 -
PF16795_full         -          Rat_7_NODE_768_length_3237_cov_3.840038_3 -            2.9e-07   20.5   0.1   2.1e-06   17.7   0.0   2.3   2   1   0   2   2   2   1 -
PF00239_full         -          Rat_7_NODE_866_length_2815_cov_3.435507_1 -            1.9e-36  115.4   0.4   3.2e-36  114.6   0.4   1.3   1   0   0   1   1   1   1 -
PF07508_full         -          Rat_7_NODE_866_length_2815_cov_3.435507_1 -            4.2e-23   71.9   0.3   7.8e-23   71.0   0.3   1.5   1   0   0   1   1   1   1 -
PF00239_full         -          Rat_7_NODE_1006_length_2413_cov_4.518660_1 -            4.6e-39  123.9   1.4   8.1e-39  123.1   0.7   1.7   2   0   0   2   2   2   1 -
PF07508_full         -          Rat_7_NODE_1006_length_2413_cov_4.518660_1 -            4.9e-24   74.8   0.0   1.6e-23   73.2   0.0   1.9   2   0   0   2   2   2   1 -
PF00239_full         -          Rat_7_NODE_1075_length_2265_cov_45.975113_3 -            4.6e-42  133.6   1.0   6.5e-42  133.1   0.1   1.6   2   0   0   2   2   2   1 -
PF07508_full         -          Rat_7_NODE_1075_length_2265_cov_45.975113_3 -            1.5e-33  105.4   0.6   3.5e-32  101.0   0.2   2.4   2   0   0   2   2   2   1 -
PF00239_full         -          Rat_7_NODE_1179_length_2046_cov_39.979910_2 -            1.7e-38  122.0   0.4   2.5e-38  121.5   0.4   1.2   1   0   0   1   1   1   1 -
PF00239_full         -          Rat_7_NODE_1376_length_1702_cov_2.382514_2 -            1.3e-25   80.2   2.1   5.2e-25   78.3   0.1   2.2   2   0   0   2   2   2   1 -
PF07508_full         -          Rat_7_NODE_1376_length_1702_cov_2.382514_2 -            1.7e-24   76.3   0.0   3.8e-24   75.2   0.0   1.6   1   0   0   1   1   1   1 -
PF02914_full         -          Rat_7_NODE_1481_length_1578_cov_3.729481_1 -            3.2e-06   16.9   0.2   5.7e-06   16.1   0.0   1.5   2   0   0   2   2   2   1 -
PF00589_full         -          Rat_7_NODE_1598_length_1447_cov_2.040230_1 -            1.8e-10   30.8   0.2   1.9e-10   30.8   0.2   1.2   1   0   0   1   1   1   1 -
PF00589_full         -          Rat_8_NODE_3_length_94499_cov_10.358837_60 -            1.9e-37  118.6   0.3   3.3e-37  117.8   0.3   1.3   1   0   0   1   1   1   1 -
PF14659_full         -          Rat_8_NODE_3_length_94499_cov_10.358837_60 -            9.6e-10   28.7   0.4   2.8e-09   27.2   0.4   1.8   1   0   0   1   1   1   1 -
PF00589_full         -          Rat_8_NODE_3_length_94499_cov_10.358837_106 -            2.7e-28   88.8   0.0   5.4e-28   87.8   0.0   1.4   1   0   0   1   1   1   1 -
PF02899_full         -          Rat_8_NODE_3_length_94499_cov_10.358837_106 -            1.3e-14   44.4   0.1   6.7e-14   42.2   0.0   2.2   2   0   0   2   2   2   1 -
PF16795_full         -          Rat_8_NODE_3_length_94499_cov_10.358837_106 -            4.6e-07   19.8   0.0   1.5e-06   18.1   0.0   1.8   1   1   0   1   1   1   1 -
PF00589_full         -          Rat_8_NODE_3_length_94499_cov_10.358837_113 -            3.9e-27   85.0   0.1   5.8e-27   84.5   0.1   1.1   1   0   0   1   1   1   1 -
PF12835_full         -          Rat_8_NODE_3_length_94499_cov_10.358837_113 -            6.8e-06   16.3   0.0   1.3e-05   15.4   0.0   1.5   1   1   0   1   1   1   1 -
PF00589_full         -          Rat_8_NODE_6_length_65041_cov_13.392500_59 -              1e-18   57.6   0.0   2.2e-18   56.6   0.0   1.4   1   0   0   1   1   1   1 -
PF02899_full         -          Rat_8_NODE_6_length_65041_cov_13.392500_59 -              2e-08   24.6   0.2   4.8e-08   23.4   0.2   1.6   1   0   0   1   1   1   1 -
PF00589_full         -          Rat_8_NODE_11_length_59217_cov_17.119080_41 -            1.4e-23   73.5   0.1   9.3e-23   70.8   0.0   2.1   1   1   1   2   2   2   1 -
PF00589_full         -          Rat_8_NODE_14_length_51469_cov_60.018380_12 -            1.3e-22   70.3   0.0   2.1e-22   69.7   0.0   1.2   1   0   0   1   1   1   1 -
PF02899_full         -          Rat_8_NODE_14_length_51469_cov_60.018380_12 -            2.6e-13   40.3   0.6     8e-12   35.5   0.1   3.0   3   0   0   3   3   3   1 -
PF16795_full         -          Rat_8_NODE_14_length_51469_cov_60.018380_12 -            3.1e-07   20.4   1.3   1.8e-06   17.9   0.4   2.3   2   1   0   2   2   2   1 -
PF00589_full         -          Rat_8_NODE_14_length_51469_cov_60.018380_19 -            1.8e-36  115.4   0.1     4e-36  114.3   0.1   1.5   1   0   0   1   1   1   1 -
PF14659_full         -          Rat_8_NODE_14_length_51469_cov_60.018380_19 -            8.6e-12   35.3   0.5   2.3e-11   33.9   0.4   1.8   2   0   0   2   2   2   1 -
PF16795_full         -          Rat_8_NODE_14_length_51469_cov_60.018380_19 -            2.8e-07   20.5   1.2   2.3e-05   14.3   0.1   2.7   3   1   0   3   3   3   2 -
PF00589_full         -          Rat_8_NODE_25_length_36514_cov_154.735950_35 -            2.1e-28   89.2   0.3     4e-28   88.3   0.2   1.5   1   1   1   2   2   2   1 -
PF00589_full         -          Rat_8_NODE_28_length_35422_cov_8.633048_1 -            8.4e-31   97.0   0.0   1.7e-30   96.0   0.0   1.5   1   1   0   1   1   1   1 -
PF16795_full         -          Rat_8_NODE_28_length_35422_cov_8.633048_1 -              7e-06   16.0   0.0   1.3e-05   15.2   0.0   1.4   1   0   0   1   1   1   1 -
PF02914_full         -          Rat_8_NODE_35_length_32620_cov_10.246522_28 -              1e-09   28.3   0.1   1.8e-09   27.5   0.1   1.4   1   0   0   1   1   1   1 -
PF00589_full         -          Rat_8_NODE_48_length_27086_cov_5.717916_21 -            1.9e-24   76.3   0.0   3.5e-24   75.5   0.0   1.3   1   0   0   1   1   1   1 -
PF02899_full         -          Rat_8_NODE_48_length_27086_cov_5.717916_21 -            3.2e-13   40.0   0.1   1.5e-12   37.9   0.0   2.1   3   0   0   3   3   3   1 -
PF16795_full         -          Rat_8_NODE_48_length_27086_cov_5.717916_21 -            7.4e-07   19.1   0.0     5e-06   16.5   0.0   2.2   2   0   0   2   2   2   1 -
PF00589_full         -          Rat_8_NODE_59_length_22207_cov_6.057241_15 -            1.6e-38  122.1   0.2   8.6e-38  119.7   0.0   2.0   2   0   0   2   2   2   1 -
PF14659_full         -          Rat_8_NODE_59_length_22207_cov_6.057241_15 -            1.9e-22   69.4   0.1   1.9e-21   66.2   0.0   2.4   1   1   1   2   2   2   1 -
PF12835_full         -          Rat_8_NODE_59_length_22207_cov_6.057241_15 -              5e-07   20.0   0.0   3.2e-06   17.4   0.0   2.3   2   1   0   2   2   2   1 -
PF16795_full         -          Rat_8_NODE_59_length_22207_cov_6.057241_15 -            1.1e-06   18.6   0.0   3.7e-06   16.9   0.0   1.9   1   0   0   1   1   1   1 -
PF02899_full         -          Rat_8_NODE_68_length_20417_cov_49.602740_2 -            7.6e-07   19.6   1.6   4.4e-05   13.9   0.0   3.4   2   1   1   3   3   3   2 -
PF00589_full         -          Rat_8_NODE_77_length_18655_cov_6.791720_21 -            1.3e-37  119.1   0.3   3.7e-37  117.7   0.1   1.8   2   1   0   2   2   2   1 -
PF14659_full         -          Rat_8_NODE_77_length_18655_cov_6.791720_21 -            3.6e-10   30.0   0.3   5.2e-09   26.3   0.1   2.8   2   0   0   2   2   2   1 -
PF16795_full         -          Rat_8_NODE_77_length_18655_cov_6.791720_21 -            1.6e-06   18.1   5.1   0.00028   10.8   0.1   3.0   3   0   0   3   3   3   2 -
PF00589_full         -          Rat_8_NODE_110_length_14646_cov_8.166335_9 -            2.7e-21   66.1   0.0   4.3e-21   65.4   0.0   1.3   1   0   0   1   1   1   1 -
PF02899_full         -          Rat_8_NODE_110_length_14646_cov_8.166335_9 -            2.5e-13   40.3   1.5   5.3e-13   39.3   0.7   1.9   2   0   0   2   2   2   1 -
PF00589_full         -          Rat_8_NODE_110_length_14646_cov_8.166335_15 -            2.8e-35  111.5   0.0   5.7e-35  110.5   0.0   1.5   1   0   0   1   1   1   1 -
PF14659_full         -          Rat_8_NODE_110_length_14646_cov_8.166335_15 -            5.2e-11   32.7   0.4   1.4e-10   31.3   0.4   1.8   1   0   0   1   1   1   1 -
PF00239_full         -          Rat_8_NODE_116_length_14012_cov_5.328366_11 -            1.2e-40  129.0   0.1   2.4e-37  118.3   0.0   2.7   3   0   0   3   3   3   2 -
PF07508_full         -          Rat_8_NODE_116_length_14012_cov_5.328366_11 -            9.8e-18   54.6   0.0   2.1e-17   53.6   0.0   1.6   1   0   0   1   1   1   1 -
PF00589_full         -          Rat_8_NODE_156_length_11596_cov_6.785027_1 -            1.6e-24   76.6   0.0   2.5e-24   75.9   0.0   1.3   1   0   0   1   1   1   1 -
PF02899_full         -          Rat_8_NODE_156_length_11596_cov_6.785027_1 -            2.8e-13   40.2   0.1   1.6e-12   37.8   0.0   2.2   3   0   0   3   3   3   1 -
PF00589_full         -          Rat_8_NODE_157_length_11536_cov_35.245536_10 -            1.5e-33  105.9   0.9   1.9e-33  105.6   0.9   1.0   1   0   0   1   1   1   1 -
PF16795_full         -          Rat_8_NODE_157_length_11536_cov_35.245536_10 -            3.7e-06   16.9   0.3   4.7e-06   16.6   0.3   1.2   1   0   0   1   1   1   1 -
PF00589_full         -          Rat_8_NODE_210_length_9581_cov_5.202603_13 -            4.5e-31   97.9   0.0     6e-31   97.5   0.0   1.1   1   0   0   1   1   1   1 -
PF00589_full         -          Rat_8_NODE_212_length_9537_cov_7.288336_8 -            1.2e-24   77.0   0.0   2.7e-24   75.8   0.0   1.6   1   0   0   1   1   1   1 -
PF16795_full         -          Rat_8_NODE_212_length_9537_cov_7.288336_8 -            5.9e-07   19.5   0.1   2.2e-06   17.6   0.1   1.9   1   1   0   1   1   1   1 -
PF00589_full         -          Rat_8_NODE_244_length_8549_cov_17.068872_6 -            8.8e-33  103.4   0.0   1.8e-32  102.4   0.0   1.5   1   0   0   1   1   1   1 -
PF16795_full         -          Rat_8_NODE_244_length_8549_cov_17.068872_6 -            2.7e-10   30.3   0.1   1.4e-09   28.0   0.1   2.0   1   1   0   1   1   1   1 -
PF00239_full         -          Rat_8_NODE_280_length_7578_cov_7.491160_4 -              1e-21   67.6   0.5   2.3e-21   66.4   0.5   1.6   1   1   0   1   1   1   1 -
PF00239_full         -          Rat_8_NODE_381_length_5568_cov_4.757301_1 -            1.2e-34  109.5   1.8   7.6e-34  106.9   0.1   2.7   3   0   0   3   3   3   1 -
PF07508_full         -          Rat_8_NODE_381_length_5568_cov_4.757301_1 -            1.1e-30   96.2   0.4   4.2e-30   94.3   0.1   2.2   2   0   0   2   2   2   1 -
PF00239_full         -          Rat_8_NODE_381_length_5568_cov_4.757301_2 -            1.9e-42  134.9   0.8   1.9e-42  134.9   0.8   2.5   3   0   0   3   3   3   1 -
PF07508_full         -          Rat_8_NODE_381_length_5568_cov_4.757301_2 -            8.7e-32   99.7   0.4   2.2e-31   98.4   0.4   1.8   1   0   0   1   1   1   1 -
PF00589_full         -          Rat_8_NODE_418_length_5206_cov_3.346729_1 -            9.1e-24   74.1   0.0   1.3e-23   73.6   0.0   1.2   1   0   0   1   1   1   1 -
PF00589_full         -          Rat_8_NODE_418_length_5206_cov_3.346729_6 -            1.2e-35  112.7   0.0   2.1e-35  112.0   0.0   1.3   1   0   0   1   1   1   1 -
PF14659_full         -          Rat_8_NODE_418_length_5206_cov_3.346729_6 -            2.6e-12   36.9   0.1   7.9e-12   35.4   0.1   1.9   1   1   1   2   2   2   1 -
PF16795_full         -          Rat_8_NODE_418_length_5206_cov_3.346729_6 -            5.6e-06   16.3   4.0   4.9e-05   13.2   0.1   2.9   2   1   0   2   2   2   1 -
PF00589_full         -          Rat_8_NODE_495_length_4494_cov_3.209957_1 -            7.7e-38  119.9   0.0   1.2e-37  119.3   0.0   1.3   1   0   0   1   1   1   1 -
PF00239_full         -          Rat_8_NODE_574_length_3995_cov_166.346701_3 -            7.9e-39  123.1   0.5   1.1e-38  122.6   0.5   1.2   1   0   0   1   1   1   1 -
PF00589_full         -          Rat_8_NODE_660_length_3527_cov_3.541475_4 -            3.3e-21   65.8   0.2   5.3e-21   65.1   0.2   1.3   1   0   0   1   1   1   1 -
PF00589_full         -          Rat_8_NODE_695_length_3384_cov_3.547312_2 -            5.9e-27   84.5   0.1   1.6e-26   83.1   0.0   1.7   2   0   0   2   2   2   1 -
PF14659_full         -          Rat_8_NODE_695_length_3384_cov_3.547312_2 -            2.2e-10   30.8   0.0   5.6e-10   29.5   0.0   1.8   1   0   0   1   1   1   1 -
PF00239_full         -          Rat_8_NODE_703_length_3364_cov_5.988818_1 -            6.4e-43  136.4   0.8   8.6e-43  136.0   0.8   1.2   1   0   0   1   1   1   1 -
PF00239_full         -          Rat_8_NODE_703_length_3364_cov_5.988818_2 -            2.7e-43  137.6   0.6   1.3e-42  135.4   0.1   2.3   2   0   0   2   2   2   1 -
PF07508_full         -          Rat_8_NODE_703_length_3364_cov_5.988818_2 -              5e-31   97.3   1.3   2.6e-30   95.0   0.3   2.5   3   0   0   3   3   3   1 -
PF00239_full         -          Rat_8_NODE_1000_length_2586_cov_3.319241_2 -            7.2e-37  116.8   0.7   1.7e-36  115.5   0.1   1.9   2   0   0   2   2   2   1 -
PF07508_full         -          Rat_8_NODE_1000_length_2586_cov_3.319241_2 -              7e-22   67.9   0.0   1.5e-21   66.8   0.0   1.6   1   0   0   1   1   1   1 -
PF00589_full         -          Rat_8_NODE_1007_length_2570_cov_5.900596_5 -            4.3e-10   29.6   0.0   1.2e-09   28.2   0.0   1.8   2   0   0   2   2   2   1 -
PF02899_full         -          Rat_8_NODE_1007_length_2570_cov_5.900596_5 -              1e-09   28.8   1.4   2.1e-09   27.8   0.5   1.9   2   0   0   2   2   2   1 -
PF00239_full         -          Rat_8_NODE_1239_length_2170_cov_3.359338_1 -            7.9e-06   16.1   0.1     1e-05   15.7   0.1   1.1   1   0   0   1   1   1   1 -
PF00589_full         -          Rat_8_NODE_1274_length_2116_cov_2.597283_1 -            1.6e-41  131.9   0.3   5.1e-41  130.2   0.1   1.8   2   0   0   2   2   2   1 -
PF14659_full         -          Rat_8_NODE_1274_length_2116_cov_2.597283_1 -              1e-18   57.4   0.0   2.1e-18   56.4   0.0   1.5   1   0   0   1   1   1   1 -
PF12835_full         -          Rat_8_NODE_1274_length_2116_cov_2.597283_1 -            5.9e-08   23.0   1.5   1.8e-07   21.4   0.2   2.3   2   0   0   2   2   2   1 -
PF14659_full         -          Rat_8_NODE_1473_length_1884_cov_4.534172_1 -            9.5e-14   41.5   0.1     2e-13   40.5   0.1   1.6   1   0   0   1   1   1   1 -
PF02899_full         -          Rat_8_NODE_1473_length_1884_cov_4.534172_1 -              3e-08   24.1   0.1   2.1e-07   21.3   0.0   2.1   1   1   1   2   2   2   1 -
PF07508_full         -          Rat_8_NODE_1546_length_1834_cov_3.157392_1 -            3.2e-32  101.1   1.2   3.2e-32  101.1   1.2   2.5   3   0   0   3   3   3   1 -
PF00239_full         -          Rat_8_NODE_1546_length_1834_cov_3.157392_1 -            7.3e-25   77.8   4.6   2.7e-23   72.7   0.1   2.9   2   1   0   2   2   2   2 -
PF00589_full         -          Rat_8_NODE_1629_length_1756_cov_4.534392_3 -            6.4e-36  113.6   0.1   8.3e-36  113.3   0.1   1.1   1   0   0   1   1   1   1 -
PF00589_full         -          Rat_8_NODE_1655_length_1735_cov_1.921429_1 -            7.8e-21   64.6   0.5     1e-20   64.2   0.5   1.0   1   0   0   1   1   1   1 -
PF00589_full         -          Rat_8_NODE_1668_length_1728_cov_2.438135_1 -            2.6e-13   40.1   0.0   2.9e-13   39.9   0.0   1.0   1   0   0   1   1   1   1 -
PF00239_full         -          Rat_8_NODE_1678_length_1718_cov_2.824414_3 -            1.9e-31   99.1   1.6   2.7e-31   98.7   1.6   1.1   1   0   0   1   1   1   1 -
PF00239_full         -          Rat_8_NODE_1717_length_1683_cov_3.392506_1 -            3.4e-41  130.8   0.9     5e-41  130.2   0.9   1.3   1   0   0   1   1   1   1 -
PF07508_full         -          Rat_8_NODE_1717_length_1683_cov_3.392506_1 -            3.6e-19   59.2   0.0   6.8e-19   58.3   0.0   1.5   1   0   0   1   1   1   1 -
PF00589_full         -          Rat_8_NODE_1815_length_1611_cov_3.493573_3 -            1.2e-35  112.8   0.1   5.3e-35  110.6   0.0   1.9   2   0   0   2   2   2   1 -
PF02899_full         -          Rat_8_NODE_1815_length_1611_cov_3.493573_3 -            6.7e-07   19.7   0.4   4.7e-06   17.0   0.1   2.5   3   0   0   3   3   3   1 -
PF00589_full         -          Rat_8_NODE_2046_length_1458_cov_4.435495_1 -            5.7e-39  123.5   0.2   4.8e-38  120.5   0.0   2.0   2   0   0   2   2   2   1 -
PF14659_full         -          Rat_8_NODE_2046_length_1458_cov_4.435495_1 -            5.7e-13   39.0   0.5   3.3e-12   36.6   0.7   2.2   2   0   0   2   2   2   1 -
PF16795_full         -          Rat_8_NODE_2046_length_1458_cov_4.435495_1 -            1.1e-07   21.9   0.5   8.8e-05   12.4   0.1   3.1   3   0   0   3   3   3   2 -
PF02899_full         -          Rat_8_NODE_2046_length_1458_cov_4.435495_1 -            2.8e-06   17.8   0.2     9e-06   16.1   0.1   2.0   1   1   0   1   1   1   1 -
PF00589_full         -          Rat_8_NODE_2218_length_1380_cov_2.343396_1 -              3e-27   85.4   0.0   4.2e-27   84.9   0.0   1.2   1   0   0   1   1   1   1 -
PF00239_full         -          Rat_8_NODE_2674_length_1172_cov_1.957028_1 -            5.5e-39  123.6   0.7     1e-38  122.8   0.7   1.4   1   0   0   1   1   1   1 -
PF07508_full         -          Rat_8_NODE_2674_length_1172_cov_1.957028_1 -            5.8e-22   68.2   0.4   1.3e-21   67.1   0.4   1.6   1   0   0   1   1   1   1 -
PF00239_full         -          Rat_8_NODE_3083_length_1046_cov_1.609485_1 -            2.1e-38  121.7   0.0     3e-38  121.3   0.0   1.1   1   0   0   1   1   1   1 -
PF07508_full         -          Rat_8_NODE_3083_length_1046_cov_1.609485_1 -            5.9e-08   23.2   0.0   1.7e-07   21.7   0.0   1.7   2   0   0   2   2   2   1 -
PF00589_full         -          Rat_8_NODE_3270_length_1002_cov_2.829989_1 -            4.9e-31   97.7   0.0   5.9e-31   97.5   0.0   1.0   1   0   0   1   1   1   1 -
PF16795_full         -          Rat_8_NODE_3270_length_1002_cov_2.829989_1 -            1.5e-10   31.2   0.2   2.5e-10   30.4   0.2   1.3   1   1   0   1   1   1   1 -
PF00589_full         -          Rat_9_NODE_2_length_83930_cov_60.627815_7 -              1e-25   80.4   0.1   2.7e-25   79.1   0.1   1.7   1   1   0   1   1   1   1 -
PF16795_full         -          Rat_9_NODE_2_length_83930_cov_60.627815_7 -              8e-06   15.8   1.1   0.00011   12.1   0.2   2.7   2   1   0   2   2   2   1 -
PF00589_full         -          Rat_9_NODE_8_length_49380_cov_9.661004_2 -            2.5e-25   79.2   0.0   3.6e-25   78.7   0.0   1.1   1   0   0   1   1   1   1 -
PF00589_full         -          Rat_9_NODE_8_length_49380_cov_9.661004_48 -            1.9e-21   66.5   0.0   3.1e-21   65.9   0.0   1.3   1   0   0   1   1   1   1 -
PF02899_full         -          Rat_9_NODE_8_length_49380_cov_9.661004_48 -            2.3e-13   40.5   0.2   2.5e-12   37.2   0.1   2.3   2   0   0   2   2   2   1 -
PF16795_full         -          Rat_9_NODE_8_length_49380_cov_9.661004_48 -            1.8e-06   17.9   0.1   3.6e-05   13.7   0.0   2.6   2   1   0   2   2   2   1 -
PF00589_full         -          Rat_9_NODE_65_length_13778_cov_9.106901_1 -            7.3e-43  136.2   0.0   1.5e-42  135.2   0.0   1.6   1   0   0   1   1   1   1 -
PF14659_full         -          Rat_9_NODE_65_length_13778_cov_9.106901_1 -            1.3e-15   47.5   1.2   2.3e-15   46.7   0.1   2.1   3   0   0   3   3   3   1 -
PF00239_full         -          Rat_9_NODE_236_length_5443_cov_3.961024_3 -            1.1e-40  129.1   3.0   1.6e-40  128.6   1.0   2.1   2   0   0   2   2   2   1 -
PF07508_full         -          Rat_9_NODE_236_length_5443_cov_3.961024_3 -            2.3e-19   59.8   0.0   4.9e-19   58.8   0.0   1.5   1   0   0   1   1   1   1 -
PF00239_full         -          Rat_9_NODE_521_length_3138_cov_5.102498_2 -            1.2e-45  145.3   0.2   1.8e-45  144.6   0.2   1.2   1   0   0   1   1   1   1 -
PF00239_full         -          Rat_9_NODE_556_length_2996_cov_2.744305_1 -              8e-37  116.6   0.0   1.3e-36  115.9   0.0   1.2   1   0   0   1   1   1   1 -
PF07508_full         -          Rat_9_NODE_556_length_2996_cov_2.744305_1 -            2.6e-16   50.0   0.0   1.6e-15   47.5   0.0   2.2   2   0   0   2   2   2   1 -
PF00239_full         -          Rat_9_NODE_556_length_2996_cov_2.744305_3 -            2.9e-27   85.6   5.9   3.4e-27   85.4   5.9   1.0   1   0   0   1   1   1   1 -
PF00239_full         -          Rat_9_NODE_561_length_2965_cov_29.035739_3 -            9.9e-42  132.5   0.1   9.9e-42  132.5   0.1   2.1   3   0   0   3   3   3   1 -
PF07508_full         -          Rat_9_NODE_561_length_2965_cov_29.035739_3 -            2.2e-33  104.9   0.6     5e-32  100.5   0.2   2.5   2   0   0   2   2   2   1 -
PF00239_full         -          Rat_9_NODE_561_length_2965_cov_29.035739_4 -            3.4e-42  134.0   1.0   5.5e-42  133.3   1.0   1.3   1   0   0   1   1   1   1 -
PF07508_full         -          Rat_9_NODE_561_length_2965_cov_29.035739_4 -              1e-31   99.5   0.1   2.3e-31   98.3   0.1   1.7   1   0   0   1   1   1   1 -
PF00589_full         -          Rat_9_NODE_640_length_2644_cov_3.370413_3 -            1.8e-21   66.6   0.0   2.6e-21   66.1   0.0   1.3   1   0   0   1   1   1   1 -
PF16795_full         -          Rat_9_NODE_640_length_2644_cov_3.370413_3 -            3.7e-07   20.1   0.0   8.7e-07   18.9   0.0   1.6   1   1   0   1   1   1   1 -
PF00239_full         -          Rat_9_NODE_756_length_2333_cov_3.355136_4 -            8.2e-40  126.3   0.1   1.1e-39  125.9   0.1   1.1   1   0   0   1   1   1   1 -
PF07508_full         -          Rat_9_NODE_756_length_2333_cov_3.355136_4 -            1.5e-10   31.5   0.0   3.5e-10   30.4   0.0   1.6   1   0   0   1   1   1   1 -
PF14659_full         -          Rat_9_NODE_894_length_2056_cov_6.290355_5 -            1.9e-11   34.2   0.1   9.3e-11   32.0   0.0   2.0   2   0   0   2   2   2   1 -
PF02899_full         -          Rat_9_NODE_894_length_2056_cov_6.290355_5 -            3.6e-06   17.4   0.0   1.5e-05   15.4   0.0   1.9   1   1   1   2   2   2   1 -
PF07508_full         -          Rat_9_NODE_1168_length_1700_cov_2.050456_1 -            2.3e-29   91.9   0.6   1.1e-28   89.7   0.0   2.5   3   1   1   4   4   4   1 -
PF00239_full         -          Rat_9_NODE_1701_length_1271_cov_3.672697_2 -            1.9e-35  112.1   0.1   2.1e-35  112.0   0.1   1.0   1   0   0   1   1   1   1 -
PF00239_full         -          Rat_9_NODE_1729_length_1254_cov_2.371977_1 -            2.6e-26   82.5   0.4   2.8e-26   82.4   0.4   1.0   1   0   0   1   1   1   1 -
PF00239_full         -          Rat_9_NODE_2065_length_1078_cov_1.861193_1 -            1.3e-44  141.8   0.2   1.9e-44  141.3   0.2   1.2   1   0   0   1   1   1   1 -
PF00589_full         -          Rat_9_NODE_2085_length_1065_cov_1.971287_1 -            1.9e-26   82.8   0.0     4e-26   81.8   0.0   1.5   1   1   0   1   1   1   1 -
PF00589_full         -          C10-R1-Base_NODE_335_length_6764_cov_5.480549_6 -            7.8e-42  132.9   2.5     7e-41  129.8   0.9   2.1   2   0   0   2   2   2   1 -
PF14659_full         -          C10-R1-Base_NODE_335_length_6764_cov_5.480549_6 -            3.2e-15   46.3   1.4   8.9e-15   44.8   0.5   2.3   2   0   0   2   2   2   1 -
PF14659_full         -          C10-R2-T1_NODE_656_length_2250_cov_4.782688_3 -            5.6e-19   58.3   0.2   1.2e-18   57.2   0.2   1.6   1   0   0   1   1   1   1 -
PF02914_full         -          C10-R2-T5_NODE_6_length_4590_cov_9.581036_5 -            1.5e-06   18.0   0.0   3.2e-06   16.9   0.0   1.6   2   1   0   2   2   2   1 -
PF00589_full         -          C11-R1-Base_NODE_174_length_4440_cov_4.579475_5 -            5.9e-35  110.5   2.1     1e-34  109.7   0.1   2.1   2   1   0   2   2   2   1 -
PF14659_full         -          C11-R1-Base_NODE_174_length_4440_cov_4.579475_5 -            3.3e-16   49.4   0.6   1.1e-15   47.7   0.3   2.2   1   1   0   1   1   1   1 -
PF00239_full         -          C11-R1-Base_NODE_184_length_4311_cov_4.753524_1 -            6.2e-24   74.8   0.3   7.3e-24   74.6   0.3   1.1   1   0   0   1   1   1   1 -
PF00239_full         -          C11-R1-Base_NODE_184_length_4311_cov_4.753524_2 -            3.8e-38  120.9   0.2   8.2e-38  119.8   0.2   1.5   1   0   0   1   1   1   1 -
PF07508_full         -          C11-R1-Base_NODE_184_length_4311_cov_4.753524_2 -              1e-25   80.3   0.1   3.8e-25   78.4   0.0   2.0   2   0   0   2   2   2   1 -
PF00239_full         -          C11-R1-T1_NODE_3_length_25254_cov_9.308742_10 -            5.4e-35  110.7   1.8   7.1e-35  110.3   1.8   1.2   1   0   0   1   1   1   1 -
PF00239_full         -          C11-R2-Base_NODE_1669_length_1463_cov_1.605114_1 -            4.7e-19   59.0   0.1     7e-19   58.4   0.1   1.3   1   0   0   1   1   1   1 -
PF00589_full         -          C11-R3-Base_NODE_1_length_50082_cov_6.552762_82 -            1.2e-19   60.7   1.5   1.9e-19   60.0   0.1   2.0   2   1   1   3   3   3   1 -
PF16795_full         -          C11-R3-Base_NODE_1_length_50082_cov_6.552762_82 -            6.1e-06   16.2   0.5   7.5e-05   12.6   0.5   2.5   1   1   0   1   1   1   1 -
PF00239_full         -          C11-R3-Base_NODE_300_length_4118_cov_3.714251_1 -            7.3e-38  120.0   0.1   7.3e-38  120.0   0.1   2.7   3   0   0   3   3   3   1 -
PF07508_full         -          C11-R3-Base_NODE_300_length_4118_cov_3.714251_1 -            1.9e-29   92.2   0.1   5.9e-29   90.6   0.0   1.9   2   0   0   2   2   2   1 -
PF00239_full         -          C11-R3-Base_NODE_300_length_4118_cov_3.714251_2 -            9.7e-34  106.6   0.7   3.6e-33  104.8   0.0   2.2   3   0   0   3   3   3   1 -
PF07508_full         -          C11-R3-Base_NODE_300_length_4118_cov_3.714251_2 -            8.8e-29   90.1   1.5   1.8e-28   89.1   0.4   2.1   2   0   0   2   2   2   1 -
PF00239_full         -          C11-R3-Base_NODE_300_length_4118_cov_3.714251_3 -            5.3e-28   88.0   0.0   6.5e-28   87.7   0.0   1.1   1   0   0   1   1   1   1 -
PF00589_full         -          C11-R3-T1_NODE_217_length_3301_cov_4.189464_3 -            4.6e-35  110.9   1.2   1.8e-34  108.9   0.1   2.1   2   1   0   2   2   2   1 -
PF14659_full         -          C11-R3-T1_NODE_217_length_3301_cov_4.189464_3 -            2.3e-15   46.7   0.5   8.1e-15   45.0   0.2   2.2   1   1   0   1   1   1   1 -
PF16795_full         -          C11-R3-T1_NODE_217_length_3301_cov_4.189464_3 -            4.4e-07   19.9   0.8   0.00071    9.5   0.0   2.6   2   1   0   2   2   2   2 -
PF00239_full         -          C12-R2-Base_NODE_2745_length_1619_cov_2.191176_1 -            1.9e-22   70.0   0.3   2.8e-22   69.4   0.3   1.2   1   0   0   1   1   1   1 -
PF00589_full         -          C12-R2-T1_NODE_116_length_4111_cov_5.602811_1 -            3.4e-17   52.7   0.1   4.1e-17   52.5   0.1   1.1   1   0   0   1   1   1   1 -
PF00239_full         -          C12-R2-T1_NODE_116_length_4111_cov_5.602811_2 -            8.4e-32  100.3   2.1     2e-31   99.1   0.0   2.5   3   1   0   3   3   3   1 -
PF07508_full         -          C12-R2-T1_NODE_116_length_4111_cov_5.602811_2 -            3.6e-30   94.5   2.6   4.2e-30   94.3   0.8   2.1   2   0   0   2   2   2   1 -
PF00239_full         -          C12-R2-T1_NODE_116_length_4111_cov_5.602811_3 -            5.2e-39  123.7   1.2   1.1e-38  122.6   0.0   2.2   2   1   1   3   3   3   1 -
PF07508_full         -          C12-R2-T1_NODE_116_length_4111_cov_5.602811_3 -            2.8e-30   94.9   3.6   1.1e-29   93.0   0.2   2.6   2   0   0   2   2   2   1 -
PF00589_full         -          C12-R2-T5_NODE_28_length_5873_cov_4.459608_1 -            5.1e-15   45.6   0.0   5.8e-15   45.4   0.0   1.1   1   0   0   1   1   1   1 -
PF00239_full         -          C12-R2-T5_NODE_1052_length_1838_cov_2.241167_3 -            7.6e-33  103.7   0.4     1e-32  103.3   0.4   1.1   1   0   0   1   1   1   1 -
PF00589_full         -          C13-R2-T5_NODE_1_length_38677_cov_7.988737_52 -            1.6e-32  102.5   0.0   5.2e-32  100.9   0.0   1.8   2   0   0   2   2   2   1 -
PF14659_full         -          C13-R2-T5_NODE_1_length_38677_cov_7.988737_52 -            5.7e-18   55.0   1.8   9.8e-18   54.3   0.2   2.3   2   0   0   2   2   2   1 -
PF00239_full         -          C13-R2-T5_NODE_3108_length_1184_cov_8.125775_2 -            1.2e-19   60.8   0.3   1.8e-19   60.3   0.3   1.3   1   0   0   1   1   1   1 -
PF00589_full         -          C13-R3-Base_NODE_59_length_14223_cov_7.880082_3 -            1.9e-28   89.3   0.0     4e-28   88.3   0.0   1.4   1   0   0   1   1   1   1 -
PF00589_full         -          C13-R3-Base_NODE_59_length_14223_cov_7.880082_4 -            2.8e-20   62.8   0.2     4e-20   62.2   0.2   1.2   1   0   0   1   1   1   1 -
PF14659_full         -          C13-R3-Base_NODE_59_length_14223_cov_7.880082_5 -            6.7e-09   26.0   0.0   6.7e-08   22.8   0.0   2.3   1   1   1   2   2   2   1 -
PF00589_full         -          C13-R3-Base_NODE_1225_length_1620_cov_2.042812_3 -            5.6e-19   58.5   0.6   6.3e-19   58.4   0.6   1.1   1   0   0   1   1   1   1 -
PF00589_full         -          C14-R1-Base_NODE_58_length_22197_cov_5.077951_21 -            1.3e-35  112.7   1.8   1.3e-35  112.7   1.8   1.6   2   0   0   2   2   2   1 -
PF14659_full         -          C14-R1-Base_NODE_58_length_22197_cov_5.077951_21 -            1.1e-10   31.7   0.6   1.1e-10   31.7   0.6   2.1   2   0   0   2   2   2   1 -
PF00589_full         -          C14-R1-Base_NODE_1423_length_2573_cov_4.949960_1 -            1.5e-32  102.7   2.1   3.2e-32  101.6   0.6   1.9   2   0   0   2   2   2   1 -
PF14659_full         -          C14-R1-Base_NODE_1423_length_2573_cov_4.949960_1 -            5.7e-06   16.6   2.5   5.7e-06   16.6   2.5   2.4   2   1   0   2   2   2   1 -
PF00589_full         -          C14-R2-Base_NODE_48_length_15724_cov_11.368434_13 -            1.6e-38  122.1   0.3   3.3e-38  121.1   0.3   1.5   1   0   0   1   1   1   1 -
PF14659_full         -          C14-R2-Base_NODE_48_length_15724_cov_11.368434_13 -            1.5e-11   34.5   1.0   5.6e-11   32.7   1.0   2.0   1   0   0   1   1   1   1 -
PF00589_full         -          C14-R2-Base_NODE_83_length_9809_cov_27.402912_6 -            7.8e-42  132.9   2.5     7e-41  129.8   0.9   2.1   2   0   0   2   2   2   1 -
PF14659_full         -          C14-R2-Base_NODE_83_length_9809_cov_27.402912_6 -            3.2e-15   46.3   1.4   8.9e-15   44.8   0.5   2.3   2   0   0   2   2   2   1 -
PF00589_full         -          C14-R2-T1_NODE_418_length_2758_cov_2.710322_1 -            4.3e-33  104.4   0.7   8.5e-33  103.5   0.5   1.5   2   0   0   2   2   2   1 -
PF14659_full         -          C14-R2-T1_NODE_418_length_2758_cov_2.710322_1 -            4.6e-15   45.7   1.9   1.6e-14   44.0   0.2   2.4   2   0   0   2   2   2   1 -
PF16795_full         -          C14-R2-T1_NODE_418_length_2758_cov_2.710322_1 -            1.7e-06   18.0   0.3   6.1e-06   16.2   0.1   2.0   2   0   0   2   2   2   1 -
PF14659_full         -          C14-R2-T5_NODE_1640_length_1644_cov_3.007552_1 -            2.4e-18   56.2   5.0     7e-18   54.7   0.1   2.9   2   1   1   3   3   3   1 -
PF00589_full         -          C14-R3-T1_NODE_372_length_4982_cov_2.985590_1 -            2.9e-24   75.7   0.7     7e-24   74.5   0.7   1.6   1   0   0   1   1   1   1 -
PF14659_full         -          C14-R3-T1_NODE_372_length_4982_cov_2.985590_1 -            3.2e-11   33.4   0.5   9.2e-11   32.0   0.5   1.9   1   0   0   1   1   1   1 -
PF00589_full         -          C14-R3-T1_NODE_486_length_4107_cov_2.712734_4 -            1.2e-24   77.0   0.0     2e-24   76.2   0.0   1.3   1   0   0   1   1   1   1 -
PF02899_full         -          C14-R3-T1_NODE_486_length_4107_cov_2.712734_4 -            1.4e-10   31.5   0.0   3.4e-10   30.3   0.0   1.6   1   0   0   1   1   1   1 -
PF16795_full         -          C14-R3-T1_NODE_486_length_4107_cov_2.712734_4 -            9.5e-06   15.5   0.1   8.3e-05   12.5   0.1   2.4   2   1   0   2   2   2   1 -
PF14659_full         -          C14-R3-T1_NODE_856_length_2931_cov_3.529903_1 -            1.1e-06   18.9   3.5   3.4e-06   17.3   3.5   2.1   1   1   0   1   1   1   1 -
PF14659_full         -          C14-R3-T1_NODE_1174_length_2405_cov_2.516596_5 -            2.7e-06   17.7   1.8   3.5e-06   17.3   0.1   2.0   2   0   0   2   2   2   1 -
PF02914_full         -          C14-R3-T5_NODE_209_length_2396_cov_7.952157_1 -            1.6e-07   21.2   0.0   1.2e-06   18.3   0.0   2.2   2   1   0   2   2   2   1 -
PF00239_full         -          C15-R1-T1_NODE_59_length_4686_cov_3.064997_5 -            1.5e-35  112.4   1.0   3.1e-35  111.4   0.0   2.1   2   0   0   2   2   2   1 -
PF07508_full         -          C15-R1-T1_NODE_59_length_4686_cov_3.064997_5 -              3e-16   49.9   0.0     1e-15   48.1   0.0   2.0   2   0   0   2   2   2   1 -
PF07508_full         -          C15-R3-T1_NODE_177_length_7599_cov_3.789369_2 -            4.4e-24   75.0   0.0   1.7e-23   73.1   0.0   2.0   2   0   0   2   2   2   1 -
PF00239_full         -          C15-R3-T1_NODE_177_length_7599_cov_3.789369_2 -            1.2e-21   67.3   1.5   1.8e-21   66.8   0.2   2.0   2   0   0   2   2   2   1 -
PF00239_full         -          C15-R3-T1_NODE_801_length_3053_cov_4.520680_2 -            1.2e-36  116.0   0.8     3e-36  114.7   0.2   1.9   3   0   0   3   3   3   1 -
PF07508_full         -          C15-R3-T1_NODE_801_length_3053_cov_4.520680_2 -            7.2e-30   93.6   0.1   2.6e-29   91.8   0.1   2.0   1   0   0   1   1   1   1 -
PF00239_full         -          C15-R3-T1_NODE_801_length_3053_cov_4.520680_3 -            7.8e-27   84.2   0.3     9e-27   84.0   0.3   1.0   1   0   0   1   1   1   1 -
PF14659_full         -          C15-R3-T1_NODE_835_length_2971_cov_3.010631_1 -            6.2e-06   16.5   0.1   6.2e-06   16.5   0.1   2.3   3   0   0   3   3   3   1 -
PF00239_full         -          C16-R2-Base_NODE_123_length_8108_cov_4.150006_12 -            1.6e-38  122.1   0.4   1.6e-38  122.1   0.4   2.1   2   1   0   2   2   2   1 -
PF07508_full         -          C16-R2-Base_NODE_123_length_8108_cov_4.150006_12 -            6.7e-33  103.3   1.1   2.8e-31   98.1   0.1   3.3   3   0   0   3   3   3   1 -
PF00589_full         -          C16-R2-T5_NODE_124_length_4794_cov_4.527537_2 -            5.9e-35  110.5   2.1     1e-34  109.7   0.1   2.1   2   1   0   2   2   2   1 -
PF14659_full         -          C16-R2-T5_NODE_124_length_4794_cov_4.527537_2 -            3.4e-16   49.4   0.6   1.1e-15   47.7   0.3   2.2   1   1   0   1   1   1   1 -
PF00589_full         -          C16-R3-Base_NODE_36_length_21441_cov_7.352287_37 -              6e-28   87.7   0.3   1.1e-27   86.8   0.3   1.4   1   0   0   1   1   1   1 -
PF14659_full         -          C16-R3-Base_NODE_36_length_21441_cov_7.352287_37 -            2.7e-10   30.5   2.3   2.7e-10   30.5   2.3   3.5   4   0   0   4   4   4   1 -
PF00589_full         -          C16-R3-Base_NODE_1188_length_2810_cov_3.889655_1 -            8.9e-42  132.7   0.1   1.5e-41  131.9   0.1   1.2   1   0   0   1   1   1   1 -
PF14659_full         -          C16-R3-Base_NODE_1188_length_2810_cov_3.889655_1 -            5.7e-14   42.2   0.3   1.4e-13   41.0   0.0   1.8   2   0   0   2   2   2   1 -
PF16795_full         -          C16-R3-Base_NODE_1188_length_2810_cov_3.889655_1 -            4.9e-07   19.7   0.0   2.7e-06   17.3   0.0   2.1   1   1   0   1   1   1   1 -
PF00589_full         -          C16-R3-Base_NODE_1532_length_2307_cov_2.769982_2 -            4.3e-41  130.5   0.7   8.1e-41  129.6   0.2   1.6   2   0   0   2   2   2   1 -
PF14659_full         -          C16-R3-Base_NODE_1532_length_2307_cov_2.769982_2 -            2.5e-13   40.2   1.4   2.5e-13   40.2   1.4   2.6   3   0   0   3   3   3   1 -
PF16795_full         -          C16-R3-Base_NODE_1532_length_2307_cov_2.769982_2 -            1.6e-06   18.0   3.1   1.7e-06   18.0   0.3   2.3   2   1   0   2   2   2   1 -
PF12835_full         -          C16-R3-Base_NODE_1532_length_2307_cov_2.769982_2 -              4e-06   17.0   0.0   7.5e-05   12.9   0.0   2.5   1   1   0   1   1   1   1 -
PF00239_full         -          C16-R3-T1_NODE_421_length_2753_cov_2.918458_2 -            3.8e-44  140.3   0.1   5.8e-44  139.7   0.1   1.3   1   0   0   1   1   1   1 -
PF07508_full         -          C16-R3-T1_NODE_421_length_2753_cov_2.918458_2 -            1.1e-25   80.1   0.0   2.7e-25   78.9   0.0   1.7   1   0   0   1   1   1   1 -
PF07508_full         -          C16-R3-T1_NODE_421_length_2753_cov_2.918458_3 -            7.9e-27   83.8   0.7   1.8e-26   82.6   0.4   1.8   2   0   0   2   2   2   1 -
PF14659_full         -          C16-R3-T1_NODE_902_length_2034_cov_3.445174_4 -            3.1e-17   52.7   2.5   4.1e-17   52.3   0.1   2.1   2   0   0   2   2   2   1 -
PF00589_full         -          C16-R3-T1_NODE_902_length_2034_cov_3.445174_5 -            1.2e-12   37.9   0.0   1.2e-12   37.9   0.0   1.1   1   0   0   1   1   1   1 -
PF16795_full         -          C16-R3-T1_NODE_902_length_2034_cov_3.445174_5 -            2.8e-06   17.3   0.0   3.2e-06   17.1   0.0   1.1   1   0   0   1   1   1   1 -
PF00589_full         -          C21-R1-1-5-18_NODE_22_length_56433_cov_10.330501_74 -            1.2e-25   80.2   0.2   3.1e-25   78.9   0.1   1.8   2   1   0   2   2   2   1 -
PF16795_full         -          C21-R1-1-5-18_NODE_22_length_56433_cov_10.330501_74 -            4.7e-06   16.6   0.1   1.9e-05   14.6   0.1   2.0   1   1   0   1   1   1   1 -
PF00239_full         -          C21-R2-1-5-18_NODE_18_length_15990_cov_4.796486_12 -            7.2e-37  116.8   0.7   1.7e-36  115.5   0.1   1.9   2   0   0   2   2   2   1 -
PF07508_full         -          C21-R2-1-5-18_NODE_18_length_15990_cov_4.796486_12 -              7e-22   67.9   0.0   1.5e-21   66.8   0.0   1.6   1   0   0   1   1   1   1 -
PF00239_full         -          C21-R2-1-5-18_NODE_495_length_3097_cov_3.664694_1 -            1.2e-37  119.3   0.3   1.2e-37  119.3   0.3   2.3   3   0   0   3   3   3   1 -
PF07508_full         -          C21-R2-1-5-18_NODE_495_length_3097_cov_3.664694_1 -            5.3e-15   45.8   0.5   2.9e-14   43.5   0.0   2.5   2   1   1   3   3   3   1 -
PF00239_full         -          C21-R3-1-5-18_NODE_122_length_4369_cov_3.205378_5 -            7.9e-38  119.9   0.4   1.6e-37  118.9   0.4   1.5   1   0   0   1   1   1   1 -
PF07508_full         -          C21-R3-1-5-18_NODE_122_length_4369_cov_3.205378_5 -            1.9e-28   89.0   1.5   5.8e-28   87.5   0.1   2.4   3   0   0   3   3   3   1 -
PF00239_full         -          C21-R3-1-5-18_NODE_122_length_4369_cov_3.205378_6 -            9.9e-42  132.5   0.2   1.4e-41  132.0   0.2   1.1   1   0   0   1   1   1   1 -
PF07508_full         -          C21-R3-1-5-18_NODE_122_length_4369_cov_3.205378_6 -            1.3e-20   63.8   0.0   4.1e-20   62.2   0.0   1.9   2   1   0   2   2   2   1 -
PF14659_full         -          C21-R3-1-5-18_NODE_1034_length_1729_cov_1.844683_2 -            3.2e-13   39.8   0.3   3.2e-13   39.8   0.3   1.6   2   0   0   2   2   2   1 -
PF00589_full         -          C21-R3-1-5-18_NODE_1034_length_1729_cov_1.844683_3 -            3.2e-31   98.4   0.0   4.1e-31   98.0   0.0   1.1   1   0   0   1   1   1   1 -
PF14659_full         -          C21-R3-1-5-18_NODE_1553_length_1411_cov_3.982301_2 -            4.5e-19   58.6   2.6   2.4e-18   56.3   0.1   2.7   3   0   0   3   3   3   1 -
PF00589_full         -          C21-R3-1-5-18_NODE_1553_length_1411_cov_3.982301_3 -            4.6e-31   97.8   0.0   5.4e-31   97.6   0.0   1.0   1   0   0   1   1   1   1 -
PF16795_full         -          C21-R3-1-5-18_NODE_1553_length_1411_cov_3.982301_3 -            1.4e-07   21.5   0.1     2e-07   21.0   0.1   1.3   1   0   0   1   1   1   1 -
PF00239_full         -          C22-R1-1-5-18_NODE_293_length_3120_cov_2.983034_1 -            5.1e-35  110.8   1.2     9e-35  110.0   0.3   1.7   2   0   0   2   2   2   1 -
PF07508_full         -          C22-R1-1-5-18_NODE_293_length_3120_cov_2.983034_1 -            7.7e-29   90.3   0.1   2.1e-28   88.9   0.0   1.7   2   0   0   2   2   2   1 -
PF07508_full         -          C22-R1-1-5-18_NODE_293_length_3120_cov_2.983034_2 -            3.7e-17   52.8   0.6   2.6e-16   50.1   0.1   2.3   2   0   0   2   2   2   1 -
PF07508_full         -          C22-R1-1-5-18_NODE_293_length_3120_cov_2.983034_3 -            2.6e-27   85.3   0.3   6.7e-27   84.0   0.1   1.9   2   0   0   2   2   2   1 -
PF00239_full         -          C22-R1-1-5-18_NODE_293_length_3120_cov_2.983034_3 -            3.4e-08   23.7   0.1   9.2e-08   22.3   0.1   1.8   1   0   0   1   1   1   1 -
PF00239_full         -          C23-R3-T5_NODE_51_length_5771_cov_2.977607_2 -            2.2e-25   79.5   0.8     3e-25   79.1   0.8   1.1   1   0   0   1   1   1   1 -
PF00239_full         -          C24-R1-1-5-18_NODE_33_length_5194_cov_2.990270_6 -            1.6e-40  128.6   0.2   3.2e-40  127.6   0.2   1.5   1   0   0   1   1   1   1 -
PF07508_full         -          C24-R1-1-5-18_NODE_33_length_5194_cov_2.990270_6 -            4.2e-26   81.5   0.1   1.5e-25   79.7   0.1   2.0   2   0   0   2   2   2   1 -
PF00239_full         -          C24-R1-1-5-18_NODE_33_length_5194_cov_2.990270_7 -            4.6e-40  127.1   0.4   6.3e-40  126.7   0.4   1.1   1   0   0   1   1   1   1 -
PF07508_full         -          C24-R1-1-5-18_NODE_33_length_5194_cov_2.990270_7 -            1.5e-13   41.2   0.0   3.9e-13   39.8   0.0   1.7   1   0   0   1   1   1   1 -
PF00239_full         -          C24-R2-1-5-18_NODE_56_length_3782_cov_3.323585_1 -            6.2e-32  100.7   0.0   7.2e-32  100.5   0.0   1.0   1   0   0   1   1   1   1 -
PF00239_full         -          C24-R2-1-5-18_NODE_56_length_3782_cov_3.323585_2 -            9.8e-38  119.6   0.2   2.1e-37  118.5   0.1   1.5   2   0   0   2   2   2   1 -
PF07508_full         -          C24-R2-1-5-18_NODE_56_length_3782_cov_3.323585_2 -              6e-28   87.4   0.2   1.1e-27   86.6   0.2   1.4   1   0   0   1   1   1   1 -
PF00239_full         -          C24-R2-1-5-18_NODE_56_length_3782_cov_3.323585_3 -            4.8e-40  127.0   1.4   6.8e-39  123.3   0.1   2.7   2   0   0   2   2   2   1 -
PF07508_full         -          C24-R2-1-5-18_NODE_56_length_3782_cov_3.323585_3 -            1.5e-27   86.2   0.9     7e-27   84.0   0.2   2.3   2   0   0   2   2   2   1 -
PF00239_full         -          C24-R2-3-4-18_NODE_87_length_20260_cov_8.658352_2 -            4.5e-28   88.2   0.8   6.2e-28   87.8   0.8   1.2   1   0   0   1   1   1   1 -
PF07508_full         -          C24-R2-3-4-18_NODE_87_length_20260_cov_8.658352_2 -            2.6e-06   17.9   0.0   6.1e-06   16.7   0.0   1.6   1   0   0   1   1   1   1 -
PF07508_full         -          C24-R2-3-4-18_NODE_513_length_5516_cov_3.527010_1 -            8.8e-30   93.3   0.2   8.8e-30   93.3   0.2   2.2   3   0   0   3   3   3   1 -
PF00589_full         -          C24-R2-3-4-18_NODE_2255_length_2314_cov_7.083223_2 -            3.4e-34  108.0   0.6   4.3e-34  107.7   0.6   1.1   1   0   0   1   1   1   1 -
PF14659_full         -          C24-R2-3-4-18_NODE_2255_length_2314_cov_7.083223_3 -            1.6e-11   34.4   2.7   2.8e-11   33.6   2.7   1.4   1   0   0   1   1   1   1 -
PF00589_full         -          C24-R2-T5_NODE_2_length_44130_cov_12.490618_6 -            1.7e-30   96.0   0.0   2.8e-30   95.3   0.0   1.3   1   0   0   1   1   1   1 -
PF16795_full         -          C24-R2-T5_NODE_2_length_44130_cov_12.490618_6 -            3.2e-11   33.3   1.0     1e-05   15.5   0.0   2.8   3   0   0   3   3   3   2 -
PF00589_full         -          C24-R3-3-4-18_NODE_146_length_10597_cov_5.046955_19 -            8.8e-23   70.9   0.1     1e-22   70.7   0.1   1.0   1   0   0   1   1   1   1 -
PF14659_full         -          C24-R3-3-4-18_NODE_278_length_6959_cov_4.239861_14 -            3.2e-06   17.4   1.2   7.1e-06   16.3   1.2   1.6   1   0   0   1   1   1   1 -
PF00589_full         -          C24-R3-3-4-18_NODE_475_length_4937_cov_4.151987_8 -            3.3e-39  124.3   0.0   7.5e-39  123.2   0.0   1.5   1   0   0   1   1   1   1 -
PF16795_full         -          C24-R3-3-4-18_NODE_475_length_4937_cov_4.151987_8 -            7.1e-09   25.7   0.7   4.9e-08   23.0   0.7   2.2   1   1   0   1   1   1   1 -
PF14659_full         -          C24-R3-3-4-18_NODE_475_length_4937_cov_4.151987_8 -            2.7e-08   24.0   1.5   4.2e-06   17.0   0.1   2.8   2   0   0   2   2   2   2 -
PF00589_full         -          C24-R3-3-4-18_NODE_2034_length_1960_cov_3.108661_1 -            8.7e-10   28.6   0.5   8.4e-09   25.4   0.0   2.4   2   1   0   2   2   2   1 -
PF00239_full         -          C9-R1-T1_NODE_1666_length_1976_cov_2.577824_2 -            7.4e-33  103.7   0.4     1e-32  103.3   0.4   1.1   1   0   0   1   1   1   1 -
PF00589_full         -          C9-R2-T1_NODE_358_length_1991_cov_2.700930_3 -            3.3e-33  104.8   0.0   1.6e-32  102.6   0.0   1.9   2   0   0   2   2   2   1 -
PF14659_full         -          C9-R2-T1_NODE_358_length_1991_cov_2.700930_3 -            5.7e-17   51.8   2.5   1.5e-16   50.5   0.2   2.7   3   0   0   3   3   3   1 -
PF00589_full         -          C9-R3-T5_NODE_1_length_33651_cov_6.137606_30 -            7.4e-40  126.4   0.6   2.4e-39  124.8   0.0   1.9   2   1   0   2   2   2   1 -
PF14659_full         -          C9-R3-T5_NODE_1_length_33651_cov_6.137606_30 -            4.7e-16   48.9   0.7   1.4e-15   47.4   0.7   1.9   1   0   0   1   1   1   1 -
PF16795_full         -          C9-R3-T5_NODE_1_length_33651_cov_6.137606_30 -            1.4e-07   21.5   0.7   1.3e-05   15.1   0.0   2.9   2   1   0   3   3   3   1 -
PF00239_full         -          C9-R3-T5_NODE_14_length_13725_cov_5.349598_1 -            2.9e-10   30.4   0.1   3.7e-10   30.1   0.1   1.1   1   0   0   1   1   1   1 -
PF07508_full         -          C9-R3-T5_NODE_14_length_13725_cov_5.349598_2 -            3.5e-07   20.7   0.0   3.9e-06   17.4   0.0   2.3   1   1   0   1   1   1   1 -
PF00239_full         -          C9-R3-T5_NODE_14_length_13725_cov_5.349598_3 -            9.4e-38  119.6   0.1   2.9e-37  118.0   0.0   1.9   2   0   0   2   2   2   1 -
PF07508_full         -          C9-R3-T5_NODE_14_length_13725_cov_5.349598_3 -            6.9e-28   87.2   0.1   1.5e-27   86.2   0.1   1.6   1   0   0   1   1   1   1 -
PF00239_full         -          C9-R3-T5_NODE_101_length_7619_cov_6.552882_3 -            5.9e-39  123.5   0.5   1.4e-38  122.3   0.5   1.6   1   0   0   1   1   1   1 -
PF07508_full         -          C9-R3-T5_NODE_101_length_7619_cov_6.552882_3 -            1.7e-29   92.4   0.0   3.9e-29   91.2   0.0   1.7   1   0   0   1   1   1   1 -
PF00239_full         -          C9-R3-T5_NODE_101_length_7619_cov_6.552882_4 -            2.7e-39  124.6   0.2   4.9e-39  123.8   0.2   1.4   1   0   0   1   1   1   1 -
PF07508_full         -          C9-R3-T5_NODE_101_length_7619_cov_6.552882_4 -            2.1e-24   76.0   0.0   6.1e-24   74.5   0.0   1.8   2   0   0   2   2   2   1 -
PF00239_full         -          C9-R3-T5_NODE_147_length_6581_cov_4.757125_1 -              3e-24   75.8   0.6   4.4e-24   75.3   0.6   1.2   1   0   0   1   1   1   1 -
#
# Program:         hmmscan
# Version:         3.1b2 (February 2015)
# Pipeline mode:   SCAN
# Query file:      prod_final_db_contigs.fasta
# Target file:     /home/sstockdale/LysoHMM/lysogenicPhageSearch.hmm
# Option settings: hmmscan --tblout hmmscan_finalDB_lysoHMMs_eval-5.txt --noali -E 1e-5 --cpu 20 /home/sstockdale/LysoHMM/lysogenicPhageSearch.hmm prod_final_db_contigs.fasta 
# Current dir:     /data/users/sstockdale/2_rat_parkinson_study/NEW_ANALYSIS_W_DARK_MATTER/final_db_stats
# Date:            Wed Aug  5 10:23:52 2020
# [ok]
