# Supplementary material for: Alpha-synuclein alters the faecal viromes of rats in a gut-initiated model of Parkinson’s disease
Source: Commun Biol. 2021 Sep 29;4:1140. doi: 10.1038/s42003-021-02666-1 (PMC8481466; doi:10.1038/s42003-021-02666-1)
Supplement: Supplementary file 3 — Supplementary data [file 42003_2021_2666_MOESM3_ESM.zip › Supp_data_RatPD_wDarkMatter/Input_files/metaphlan_pdRats.csv]

ID	C10_R1_Base	C10_R1_T1	C10_R1_T5	C10_R2_Base	C10_R2_T1	C10_R2_T5	C10_R3_Base	C10_R3_T5	C11_R1_Base	C11_R1_T1	C11_R1_T5	C11_R2_Base	C11_R2_T1	C11_R2_T5	C11_R3_Base	C11_R3_T1	C11_R3_T5	C12_R1_Base	C12_R1_T5	C12_R2_Base	C12_R2_T1	C12_R2_T5	C12_R3_Base	C12_R3_T1	C12_R3_T5	C13_R1_Base	C13_R1_T1	C13_R1_T5	C13_R2_Base	C13_R2_T1	C13_R2_T5	C13_R3_Base	C13_R3_T1	C13_R3_T5	C14_R1_Base	C14_R1_T1	C14_R1_T5	C14_R2_Base	C14_R2_T1	C14_R2_T5	C14_R3_Base	C14_R3_T1	C14_R3_T5	C15_R1_Base	C15_R1_T1	C15_R1_T5	C15_R2_Base	C15_R2_T1	C15_R2_T5
Bifidobacterium_animalis	10.56156	4.1534	0	0.68939	0	0	0.45071	0	3.46661	0	0	0	0	0	5.53197	0	0	6.42019	0	4.5429	0	0	2.27458	2.03565	0	4.74595	1.27987	0.88015	2.1459	1.15744	0	0	0	0	22.57731	0.48423	0	12.95078	0	0	2.36474	1.42989	0	8.44916	0	0	0	0	0
Bifidobacterium_pseudolongum	1.22011	0.09453	0	0.05201	0	0	0	0	3.6903	8.6677	8.0976	0	4.86103	15.68144	6.13778	8.64788	5.28124	1.47888	0	25.30163	0	0	21.16808	0	0	6.20891	0	0	0	0	0	0	0	0	4.13808	0	0	0	0	0	0	0	0	9.97616	0	2.87698	0	0	0
Adlercreutzia_equolifaciens	0.5413	0	0	0	0	0	0	0	0.45321	0.32939	0	0	0	0	0	0	0	0	0	0.3381	0	0	0	0	0	0	0	0.36219	0	0	0	0	0	0	0.36486	0.09468	0	0.33151	0.22109	0	0	0.01377	0	0	0	0	0	0.13264	0
Enterorhabdus_caecimuris	0.00426	0	0	0	0	0	0	0	0	0	0	0	0	0	0	0	0	0	0	0	0	0	0	0	0	0	0	0	0	0	0	0	0	0	0	0	0	0	0	0	0	0	0	0	0	0	0	0	0
Bacteroides_caccae	0	0	0	0	0	0	0	0	0	0	0	0	0	0	0	0	0.22887	0	0	0	0	0	0	0	0	0	0	0	0	0	0	0	0	0	0	0	0	0	0	0	0	0.0891	1.16123	0	0	0	0	0	0
Bacteroides_dorei	0.18673	0	0.06106	0.21987	3.72423	7.04862	0	4.72141	0	0	0	0	0	0.44025	0.03667	0.24169	0	1.3747	0.82956	0.29808	0.1288	0.76537	0.57151	2.43288	2.07397	0	0	0.14833	0.04801	0	13.71793	0	0	0.78787	0	0	0	0.33131	0	1.59037	0	0	0.07778	0.44863	0.10351	0	1.55931	0	0
Bacteroides_intestinalis	0.03051	0	0	0	0	0	0	0	0	0	0	0	0	0	0	0	0	0	0	0	0	0	0	0	0	0	0	0	0	0	0	0	0	0	0	0	0	0	0	0	0	0	0	0	0	0	0	0	0
Bacteroides_massiliensis	0.16592	0.35256	1.93122	0.14156	1.0386	5.35773	0.06679	5.71005	0	0	0.48982	0	1.77424	1.84721	0.53839	0.21816	2.85253	0.78986	0	0.083	0.113	12.06208	0	1.90678	2.51997	0	0.40395	2.01439	0	0.42205	6.24595	0	0	2.27221	0.01296	0.27832	2.77869	0.55639	0.39746	1.4526	0.42846	0.3483	3.25826	0.42767	0	4.52944	0	0	1.81603
Bacteroides_salyersiae	0.12083	0	0.86649	0	1.49166	3.79741	0	5.25068	0	0.21027	4.95675	0	1.01504	5.11069	0	0.31247	6.60401	0	0	0.06215	0.28107	5.2009	0	0	3.91604	0	0	0.59733	0	0	3.81191	0.06233	0	0.39623	0	0.14564	3.00459	0	0	2.55946	0.18539	0.17772	1.68175	0.06573	0	2.01203	0	0	0
Bacteroides_uniformis	2.6743	1.57029	1.15646	3.66543	11.00413	26.58471	7.26953	9.11565	1.27824	4.63802	8.93636	0	5.49139	6.40496	3.62925	3.84293	8.31677	2.6382	10.42859	0.7214	2.03281	8.59068	1.44998	3.77863	10.96605	1.77561	0.8175	4.89431	5.99208	0.37778	15.71801	7.8048	0	11.36174	0.00388	1.06015	9.33604	3.05227	2.34918	10.16034	1.55624	0.36269	6.36846	3.02276	3.74029	6.76536	8.95801	1.0734	4.44113
Bacteroides_vulgatus	0.65453	0.95467	3.58869	0.1154	3.96517	2.39839	0	5.18998	0.37301	1.98826	9.02388	0	0	10.39129	0	1.31852	13.65616	0	3.77444	0.6496	1.69961	4.31228	0	2.88658	6.08896	0	0.97728	1.65301	0	0.83698	4.209	1.51667	0	1.0919	0.11483	1.28234	14.05345	3.35341	2.67783	24.15409	0.04043	0.48682	4.84038	2.33862	6.39399	4.13916	7.5056	1.97612	2.96652
Bacteroides_xylanisolvens	0	0	0	0	0	0	0	0	0	0	0	0	0	0	0	0	0	0.05137	0	0	0	0	0	0	0	0	0	0	0	0	0	0	0	0	0	0	0	0.00744	0	0	0	0	0	0	0	0	0	0	0
Barnesiella_intestinihominis	0	0	0	0	0	0	0	0	0	0	0	0	0	0	0	0	0	0	0	0	0	0	0	0	0	0	0	0	0	0	0	0	0	0	0	0	0	0	0	0	0	0.11289	0.41722	0	0	0	0	0	0
Odoribacter_unclassified	0	0	0	0	0	0	0	0	0	0	0	0	0.34354	0	0	0	0	0	0	0	0	0	0	0	0	0	0	0	0	0	0	0	0	0	0	0	0	0	0	0	0	0	0	0	0	0	0	0	0
Parabacteroides_distasonis	0	0	0	0	0	0.10474	0	0	0	0	0	0	0.28667	0	0	0	0	0	0	0.00205	0	0.38233	0	0	0.47502	0	0	0	0	0	0	0	0	0	0	0	0	0	0	0	0	0	0.27199	0	0	0	0	0	0
Parabacteroides_goldsteinii	0.10921	0	0	0	0	0	0	0	0	0	0	0	0	0	0	0	0	0	0	0	0	0	0	0	0	0	0	0	1.00829	0	0	0	0	0	0	0	0	0	0	0	0.01935	0	0	0	0	0	0.15603	0	0
Parabacteroides_johnsonii	0.0206	0	0	0	0	0.53078	0	0	0	0	0	0	0.13794	0	0	0	0.32296	0	0	0.04027	0	0.04508	0	0	0.39215	0	0	0	0.24617	0	0.11632	0	0	0	0	0	0	0	0	0	0.05606	0	0	0	0	0	0	0	0
Parabacteroides_merdae	0	0	0	0	0	0	0	0	0	0	0	0	0	0	0	0	0	0	0	0	0	0	0	0	0	0	0	0	0	0	0	0	0	0	0	0	0	0	0	0	0	0	0	0	0	0	0	0	0
Parabacteroides_unclassified	0.14205	0.4408	0.69353	0.31644	1.41872	13.14807	0.66411	5.76454	1.76561	0.96898	2.27379	0	1.92597	4.7625	0	0.79848	1.92994	0.79817	7.73331	0.26757	1.0946	7.89586	0	4.8328	2.82632	0	0.80129	0.71486	0	1.6094	5.80428	2.78844	0	0	0.01983	0.21429	7.06919	0.15233	0.50855	3.27221	0.73623	0.29935	3.831	0.89352	0	9.0145	0	0.79914	3.2678
Alistipes_unclassified	0.1541	0.01192	0	0.25096	0.38791	3.4294	0	0.26298	0	0	0.45319	0	0.56762	0	0	0.29043	0.28992	0.33137	0	0.09946	0.45892	1.73515	0	0.58047	0.41482	0	0.17008	0.86528	0.04471	0	2.09997	0	0	0.55004	0	0.11796	0	0	0	0	0	0.00649	0.99175	0.85606	0	0	0	0.12262	0
Mucispirillum_schaedleri	0	0.14054	0	2.16534	12.90801	0	0	6.94477	4.17776	11.2083	1.44194	3.2206	4.37037	0	1.51584	0.517	12.22076	0	0	0.03648	0	0	0	0	0	0	0	0	0	0	0	0	0	2.77207	0	0.12275	0	0	1.06114	24.13809	0	0.09651	0	0	0	0	0	7.03148	0
Lactobacillus_animalis	0.43649	0	0	0	0	0	0	0	0	0	0	0	0	0	0	0	0	0.35872	0	0.58876	0.16398	0	0.43249	0.16085	0	0	0	0	0.56337	0	0	0	0	0	0.18827	0.10307	0	0.44414	0	0	0	0.06136	0	0	0	0	0	0	0
Lactobacillus_johnsonii	8.7977	8.42679	28.57412	19.70927	9.0614	3.09814	10.61071	7.85188	17.1381	12.60417	17.03412	16.80535	12.18158	19.56195	4.80448	13.98949	5.45179	7.393	8.23017	5.21058	9.71673	14.10745	3.9578	6.74231	8.21659	4.2396	5.84245	18.4158	6.66886	8.1137	0	9.70334	0	4.41881	8.28717	6.24431	5.3931	2.34201	4.82633	1.91027	14.48256	17.31306	10.8559	0.08304	11.84597	7.54479	24.96562	2.81396	17.55627
Lactobacillus_murinus	18.16828	7.94114	22.0455	12.43447	4.51521	0	11.69782	0	3.2196	15.71403	0	17.35826	2.41514	4.50315	5.58849	3.87131	2.01879	27.79048	9.25176	16.06166	7.52006	9.87564	31.84243	47.37737	1.80498	10.34587	7.25583	5.72403	50.12595	43.91975	0	9.53859	0	5.46338	11.62484	6.97446	19.64598	70.71	6.96972	1.78963	1.23061	3.74571	1.01176	14.32265	10.99874	4.70754	9.27113	1.63337	12.99061
Lactobacillus_reuteri	24.68756	21.56328	18.73438	30.14589	15.91755	5.20649	24.0738	20.90048	25.6565	20.58329	21.03284	16.84441	18.51202	14.3725	22.5577	16.82041	8.07948	14.52662	25.31807	15.04343	18.36699	26.47822	25.86324	15.42728	6.03548	10.80393	17.2603	18.95001	12.12556	19.66242	3.13413	33.67225	0	25.49869	18.59132	17.60863	7.59529	3.45959	22.92196	10.18578	12.39334	17.91064	13.24118	1.55466	34.42591	18.91087	32.62765	21.55699	11.13209
Lactobacillus_sp_ASF360	25.73331	46.67767	0	0	0	0	37.12691	0	0	0	0	0	25.51989	0	0	27.75009	0	31.99709	0	21.79138	48.94836	0	0	0	47.4213	0	56.08535	0	18.32041	0	0	0	0	0	23.21855	55.32938	0	0	53.28936	0	48.83135	47.44779	43.8365	0	0	0	0	54.66027	0
Lactobacillus_vaginalis	0	0.81051	0	0	0	0	0	0.11224	0	0	0	0	0.76338	0	0	1.54979	0	0	0	0.07393	0	0	0	0	0	1.09062	0	0	0	0	0	0	0	0	0.00509	2.24059	0	0	0	0	0	0.35669	0	0	0	0	0	0	0
Eubacterium_plexicaudatum	0	0	0	0	1.17577	0	0.08791	0.17817	0	0	0	0.72632	0.06129	0	0	0	0	0.19012	0.59654	0.01476	0.43243	0	0	0.59992	0	0	0	0	0	1.17674	0.13813	0.76301	0	0	0	0.01133	0.41118	0.09331	0.30865	0.38052	0	0	0	0	1.27465	0	0.35201	0.16457	0.50434
Ruminococcus_torques	0	0.48769	0	0	0	0	0	0	2.5785	0	4.89518	0	0.85434	0	0	0	4.06707	0	0	0	0	0	0	0	0	0	0.66129	0	0.94161	0	0	0	0	0	0	0	0	0	1.07554	0	0	0	0	0	0	0	0	0	0
Butyrivibrio_unclassified	0	0	0	0	0	0	0	0	0	0.89058	0	0	0	0	0	0	0	0	0	0	0	0	0	0	0	0	0	0	0	0	0	0	0	0	0	0	0	0	0	0	0	0	0	0	0	0	1.76612	0	0
Dorea_unclassified	0	0.2041	0	0.25031	1.15073	4.13263	0.33491	1.0467	0.71445	0.77762	3.3909	0	0.11968	0.39511	1.61968	0.19808	1.13687	0.15797	0	0.07111	0.14754	0.30828	0.23712	1.75236	0.19366	0	0.36971	1.42486	0.26328	1.75328	0	3.37756	0	1.41798	0.0905	0	7.06345	0	0.90022	9.74909	0.32167	0	0.62696	0.39885	1.14144	4.67535	0.51096	0.9633	4.17031
Lachnospiraceae_bacterium_3_1_46FAA	0	1.04695	4.19827	2.18861	15.63509	18.83986	1.21045	4.22824	0.56317	1.68978	3.0999	19.61868	0.21473	2.75535	0.58537	0.15475	2.33663	1.56252	11.96822	0.07653	1.53382	4.77541	0.90284	3.91867	1.36304	0.40668	0.31649	1.18057	0	8.77956	20.64499	2.57239	0	7.93399	0	0.06623	16.50597	0	0.83937	5.07621	0.39389	0.25452	1.90797	0	9.21637	2.86359	2.58743	0.98981	26.8447
Lachnospiraceae_bacterium_8_1_57FAA	0	0	0	0	0	0	0	0	0	0	0	7.75166	0	0	0	0	0	0	0	0	0	0	0	0	0	0	0	0	0	0	0	0	0	0	0	0	0	0	0	0	0	0	0	0	0	0	0	0	0
Roseburia_unclassified	0	0	0	0	0	0	0	0	0	0	0	0	0	0	0	0	0	0	0	0	0	0	0	0	0	0	0	0	0	0	0	0	0	0	0	0	0	0	0	0	0	0	0	0	1.721	0	0.29791	0	0
Oscillibacter_unclassified	0	0	0.24323	0	0	0	0	0.6586	0	0	0	0	0	0.28132	0	0	1.00104	0	0.63967	0	0	0	0	0	0	0	0	0	0	0.7951	2.34802	0	0	0	0	0	0	0	0	1.17063	0	0	0	0	0	0.84391	0	0	0
Peptostreptococcaceae_noname_unclassified	2.31574	4.23944	15.18931	6.67041	15.33659	6.32303	3.07296	18.60019	16.01041	6.96098	6.07902	0	6.36572	3.54164	12.70355	2.6399	5.05064	0	10.42641	5.68496	5.23166	2.73836	10.55429	0	3.44786	16.60328	4.92732	15.35953	0	2.50237	0	10.00061	0	0	8.2723	2.89441	0	0.81653	1.33564	0	1.72653	5.0322	5.6199	2.38343	5.06814	27.99181	0	4.27834	8.82345
Anaerotruncus_unclassified	0	0	0	0	0	0	0	0	0	0	0	0	0	0	0.72469	0	0	0	0	0.04873	0	0	0	0	0	1.06739	0	0	0	0	0	0	0	0	0	0	0	0.16327	0	0	0	0	0	0	0	0	0	0	0
Ruminococcus_flavefaciens	0	0.21519	0	0	0	0	0	0	0	0.04102	0	0	0.23697	0	0	0.09157	0	0	0	0	0	0.04704	0.22158	0	0.1452	0	0.01433	0	0	0	0	0	0	0	0	0	1.08283	0	0	0	0.04938	0.11842	0	0	0	0	0	0	0
Subdoligranulum_unclassified	0	0.15036	0	1.65609	1.26922	0	0.38147	3.46345	2.38498	0.57608	0	1.05652	1.05363	0	0.45057	0	1.25394	0.35032	2.5886	0.0941	0.97416	0.67986	0.52407	2.31873	0	0.68703	0.40777	0.63556	0.29031	1.86382	3.49157	0.82763	0	0	0	0	2.60894	0	0	2.41069	0	0	0	0.88762	7.54972	0	0	1.0622	4.38126
Erysipelotrichaceae_bacterium_21_3	0	0	0	0	0	0	0	0	0	0	0	0	0	0	0.30352	0	0	0	0	0	0	0	0	0	0	0	0	0	0	0	0	0	0	0	0	0	0	0	0.31795	0	0	0.2007	0	0	0	0	0	0	0
Mitsuokella_unclassified	0	0	0	0	0	0	0	0	0	0	0	0	0	0	0	0	0	0	0	0	0	0	0	0	0	0	0	0	0	0	0	0	0	0	0	0	0	0	0	0	0	0	0	0	0	0	0	0	0
Burkholderiales_bacterium_1_1_47	0.0196	0	0	0	0	0	0	0	0	0	0	0	0	0	0	0	0	0.25993	0	0.09344	0	0	0	0	0	0	0	0	0.11099	0	0	0	0	0	0	0	0	0	0	0	0	0	0	0.2203	0	0	0	0	0
Parasutterella_excrementihominis	0	0	0	0	0	0	0	0	0	0	0	0	0	0	0	0	0	0.14018	0	0.03538	0	0	0	0	0	0	0	0	0	0	0	0	0	0	0	0	0	0	0	0	0	0	0	0.57142	0	0	0	0	0
Escherichia_coli	0.88146	0	0	0	0	0	0	0	0	0	0	0	0	0	0	0	0	0	0	0.15971	0	0	0	0	0.70156	0	0	0	0	0	0	0	0	0	0.11573	0.11148	0	0.42289	0	0	0.10918	0	0	9.75301	0	0	0	0	0
Escherichia_unclassified	0	0	0	0	0	0	0	0	0	0	0	0	0	0	0	0.28901	0	1.3903	0	0	0	0	0	0	0.99704	0	0	0	0.38405	0	0	0	0	0	0.22388	0.45889	3.45131	0.51573	0	0	0	0	0	0	0	0	0	0	0
Akkermansia_muciniphila	2.37385	0.51817	2.71775	19.32857	0	0	2.95192	0	16.52953	12.15152	8.79472	16.61821	10.92781	7.1603	31.84223	16.45804	17.90059	0	0	2.50886	1.15546	0	0	3.24872	0	42.02514	2.4092	24.16292	0.72046	7.02962	18.51979	17.37237	0	31.45038	2.1506	4.15687	0	0.29709	0	0	15.0746	4.13539	0	43.34672	6.52026	3.12467	9.44222	0.74183	1.10548
Minute_virus_of_mice	0	0	0	0	0	0	0	0	0	0	0	0	0	0	0	0	0	0	0	0	0	0	0	0	0	0	0	0	0	0	0	0	0	4.58472	0	0	0	0	0	0	0	0	0	0	0	0	0	0	0
Murine_osteosarcoma_virus	0	0	0	0	0	0	0	0	0	0	0	0	0	2.79035	1.42982	0	0	0	8.21465	0	0	0	0	0	0	0	0	2.01688	0	0	0	0	0	0	0	0	0	0	0	0	0	0	0	0	0	0	0	0	0
[truncated: 59 more columns]
