# Supplementary material for: Alpha-synuclein alters the faecal viromes of rats in a gut-initiated model of Parkinson’s disease
Source: Commun Biol. 2021 Sep 29;4:1140. doi: 10.1038/s42003-021-02666-1 (PMC8481466; doi:10.1038/s42003-021-02666-1)
Supplement: Supplementary file 3 — Supplementary data [file 42003_2021_2666_MOESM3_ESM.zip › Supp_data_RatPD_wDarkMatter/Input_files/ratPD_VCs.csv]

VC	Genome
VC_16	C11-R3-Base_NODE_1_length_50082_cov_6.552762
VC_16	C21-R1-1-5-18_NODE_22_length_56433_cov_10.330501
VC_16	C21-R2-1-5-18_NODE_10_length_19008_cov_6.072495
VC_16	Rat_11_NODE_12_length_50475_cov_19.597679
VC_16	Rat_12_NODE_19_length_41386_cov_19.639665
VC_16	Rat_13_NODE_8_length_58403_cov_20.849918
VC_16	Rat_14_NODE_101_length_18952_cov_20.929248
VC_16	Rat_14_NODE_132_length_14657_cov_10.564786
VC_16	Rat_17_NODE_19_length_36158_cov_15.753926
VC_16	Rat_2_NODE_55_length_28073_cov_9.232708
VC_16	Rat_5_NODE_22_length_33772_cov_12.292315
VC_16	Rat_6_NODE_54_length_16326_cov_6.758220
VC_16	Rat_7_NODE_19_length_45456_cov_18.108015
VC_16	Rat_7_NODE_63_length_21710_cov_40.180051
VC_16	Rat_8_NODE_11_length_59217_cov_17.119080
VC_16	Rat_8_NODE_131_length_12909_cov_16.764198
VC_16	Rat_8_NODE_64_length_21051_cov_14.415936
VC_16	Rat_9_NODE_2_length_83930_cov_60.627815
VC_16	Rat_9_NODE_6_length_57419_cov_73.217715
VC_20	C10-R2-T1_NODE_142_length_5059_cov_4.319145
VC_20	C11-R1-Base_NODE_637_length_2475_cov_4.861570
VC_20	C13-R2-T5_NODE_262_length_4888_cov_9.581419
VC_20	C14-R2-T1_NODE_1315_length_1836_cov_2.590118
VC_20	C15-R1-Base_NODE_1163_length_3039_cov_2.738606
VC_20	C15-R1-T1_NODE_44_length_5298_cov_5.070952
VC_20	C15-R2-T1_NODE_1023_length_1770_cov_4.251895
VC_20	C15-R3-Base_NODE_2414_length_1260_cov_2.258921
VC_20	C15-R3-T1_NODE_622_length_3523_cov_4.215398
VC_20	C24-R2-1-5-18_NODE_181_length_2779_cov_4.187225
VC_20	C24-R2-3-4-18_NODE_2243_length_2318_cov_3.900574
VC_20	Rat_14_NODE_701_length_2279_cov_3.033273
VC_20	Rat_3_NODE_1749_length_1805_cov_4.186857
VC_20	C12-R1-T5_NODE_200_length_1793_cov_3.290564
VC_20	C13-R2-T1_NODE_104_length_2782_cov_4.771177
VC_20	C16-R1-Base_NODE_905_length_1381_cov_1.768477
VC_20	C23-R2-T5_NODE_257_length_1837_cov_3.078002
VC_20	Rat_17_NODE_34_length_29727_cov_9.851948
VC_20	C13-R1-Base_NODE_283_length_3164_cov_4.562560
VC_20	C9-R3-T5_NODE_527_length_3336_cov_5.461445
VC_32	Rat_10_NODE_20_length_31020_cov_276.008623
VC_34	C24-R2-3-4-18_NODE_125_length_16289_cov_19.404246
VC_34	Rat_10_NODE_54_length_16036_cov_10.594805
VC_34	Rat_1_NODE_59_length_19376_cov_13.335542
VC_34	Rat_1_NODE_66_length_16375_cov_11.563907
VC_34	Rat_1_NODE_93_length_11574_cov_31.451775
VC_34	Rat_3_NODE_63_length_15960_cov_9.268124
VC_34	Rat_6_NODE_62_length_15250_cov_17.360862
VC_34	Rat_6_NODE_65_length_14942_cov_12.127292
VC_34	Rat_8_NODE_89_length_16380_cov_4.990077
VC_34	Rat_11_NODE_105_length_13007_cov_5.584852
VC_34	Rat_7_NODE_166_length_12216_cov_5.997533
VC_42	C13-R2-T5_NODE_2_length_35662_cov_7.760300
VC_42	C24-R3-1-5-18_NODE_26_length_9396_cov_4.158013
VC_42	Rat_10_NODE_246_length_4904_cov_3.737059
VC_42	Rat_13_NODE_170_length_7076_cov_5.573280
VC_42	Rat_1_NODE_128_length_8933_cov_4.203312
VC_42	Rat_2_NODE_480_length_4150_cov_7.752625
VC_42	Rat_7_NODE_209_length_10314_cov_5.557657
VC_42	Rat_7_NODE_588_length_4375_cov_4.655787
VC_42	Rat_8_NODE_547_length_4180_cov_6.636606
VC_42	Rat_8_NODE_639_length_3594_cov_5.097485
VC_42	Rat_8_NODE_685_length_3411_cov_10.147497
VC_42	Rat_9_NODE_76_length_12555_cov_8.485040
VC_47	Rat_10_NODE_362_length_3386_cov_2.622336
VC_49	Rat_10_NODE_28_length_28132_cov_6.670798
VC_47	C10-R2-T1_NODE_111_length_5670_cov_4.318967
VC_49	Rat_12_NODE_528_length_4154_cov_3.962918
VC_47	Rat_11_NODE_175_length_8611_cov_6.491468
VC_49	Rat_16_NODE_81_length_8713_cov_4.942250
VC_47	Rat_13_NODE_99_length_14081_cov_6.305005
VC_49	Rat_17_NODE_603_length_3475_cov_3.833918
VC_47	Rat_15_NODE_820_length_2229_cov_4.396964
VC_49	Rat_1_NODE_73_length_15294_cov_6.528053
VC_47	Rat_17_NODE_212_length_8110_cov_4.450279
VC_49	Rat_4_NODE_158_length_6109_cov_5.618269
VC_47	Rat_1_NODE_101_length_11023_cov_6.604395
VC_49	Rat_8_NODE_136_length_12665_cov_13.741316
VC_47	Rat_2_NODE_1341_length_1465_cov_2.867376
VC_49	Rat_8_NODE_202_length_9849_cov_18.723913
VC_47	Rat_7_NODE_557_length_4650_cov_6.461589
VC_49	Rat_8_NODE_435_length_5029_cov_3.409731
VC_47	Rat_8_NODE_273_length_7759_cov_9.548806
VC_49	Rat_10_NODE_475_length_2830_cov_5.544144
VC_47	Rat_9_NODE_142_length_8608_cov_15.658599
VC_49	Rat_12_NODE_921_length_2559_cov_5.022364
VC_45	Rat_11_NODE_329_length_4871_cov_5.844892
VC_47	Rat_9_NODE_182_length_7036_cov_6.090675
VC_49	Rat_1_NODE_395_length_3214_cov_5.298196
VC_56	Rat_10_NODE_117_length_9307_cov_9.685906
VC_57	Rat_12_NODE_3085_length_1013_cov_3.112735
VC_56	Rat_12_NODE_834_length_2785_cov_5.333333
VC_57	Rat_11_NODE_1221_length_1503_cov_3.503453
VC_56	Rat_15_NODE_1344_length_1519_cov_3.744536
VC_57	Rat_1_NODE_1061_length_1433_cov_2.656749
VC_56	Rat_15_NODE_625_length_2726_cov_4.235492
VC_57	Rat_7_NODE_1481_length_1578_cov_3.729481
VC_56	Rat_17_NODE_308_length_5964_cov_16.380267
VC_57	Rat_14_NODE_1164_length_1516_cov_4.931554
VC_56	Rat_17_NODE_338_length_5427_cov_10.334885
VC_57	Rat_16_NODE_1339_length_1358_cov_3.576362
VC_56	Rat_18_NODE_573_length_3962_cov_5.292040
VC_57	Rat_18_NODE_1370_length_2018_cov_21.995925
VC_56	Rat_1_NODE_1353_length_1222_cov_2.049700
VC_57	Rat_7_NODE_1330_length_1769_cov_4.420653
VC_56	Rat_7_NODE_1407_length_1664_cov_2.857054
VC_57	Rat_7_NODE_1607_length_1440_cov_2.877978
VC_56	Rat_8_NODE_1111_length_2376_cov_3.776389
VC_57	Rat_8_NODE_2364_length_1300_cov_3.766265
VC_56	Rat_9_NODE_1470_length_1431_cov_2.659157
VC_57	Rat_9_NODE_1302_length_1575_cov_4.840132
VC_62	C15-R3-T1_NODE_367_length_4800_cov_3.986723
VC_63	C11-R3-T1_NODE_156_length_3666_cov_3.524508
VC_65	C21-R3-1-5-18_NODE_3_length_20340_cov_5.372788
VC_66	Rat_12_NODE_76_length_20372_cov_7.315598
VC_62	Rat_12_NODE_323_length_6282_cov_17.725711
VC_63	C14-R2-T1_NODE_4628_length_1064_cov_2.506442
VC_65	C11-R3-T5_NODE_19_length_5664_cov_2.742557
VC_66	Rat_14_NODE_127_length_15014_cov_5.564877
VC_62	Rat_12_NODE_797_length_2884_cov_10.135384
VC_63	C21-R3-1-5-18_NODE_1119_length_1659_cov_1.680798
VC_65	C11-R1-Base_NODE_50_length_7174_cov_4.245962
VC_66	Rat_14_NODE_347_length_4943_cov_29.503478
VC_62	Rat_15_NODE_1039_length_1878_cov_8.623697
VC_63	Rat_12_NODE_1395_length_1850_cov_2.891365
VC_65	C15-R2-T1_NODE_3919_length_1061_cov_2.905567
VC_66	Rat_2_NODE_131_length_13704_cov_18.349989
VC_62	Rat_7_NODE_495_length_5176_cov_22.924429
VC_63	Rat_18_NODE_618_length_3692_cov_2.655210
VC_65	C22-R3-T5_NODE_689_length_1813_cov_2.018203
VC_66	Rat_3_NODE_408_length_4545_cov_28.853007
VC_62	Rat_14_NODE_340_length_5060_cov_4.628571
VC_63	Rat_1_NODE_532_length_2489_cov_2.423993
VC_65	C23-R2-3-4-18_NODE_247_length_4512_cov_4.026026
VC_66	Rat_6_NODE_52_length_16500_cov_6.285801
VC_62	Rat_14_NODE_791_length_2039_cov_3.753528
VC_63	Rat_12_NODE_1636_length_1626_cov_3.090388
VC_65	C23-R3-3-4-18_NODE_1178_length_1852_cov_3.050083
VC_66	Rat_6_NODE_564_length_3098_cov_2.894183
VC_62	Rat_14_NODE_844_length_1918_cov_2.983360
VC_63	C13-R2-T5_NODE_464_length_3263_cov_3.178928
VC_65	C24-R2-1-5-18_NODE_22_length_4863_cov_4.234401
VC_66	Rat_8_NODE_327_length_6500_cov_5.260667
VC_62	Rat_16_NODE_717_length_2081_cov_2.675222
VC_63	C24-R2-3-4-18_NODE_87_length_20260_cov_8.658352
VC_65	C9-R1-T1_NODE_1912_length_1833_cov_1.812148
VC_66	Rat_8_NODE_1080_length_2443_cov_34.457705
VC_62	Rat_18_NODE_604_length_3747_cov_4.644366
VC_63	C15-R3-T1_NODE_370_length_4786_cov_4.393574
VC_65	C9-R3-T1_NODE_2228_length_1225_cov_4.189744
VC_66	Rat_8_NODE_562_length_4068_cov_5.176177
VC_82	Rat_10_NODE_456_length_2907_cov_3.300842
VC_83	Rat_12_NODE_929_length_2544_cov_3.769787
VC_82	Rat_12_NODE_783_length_2936_cov_4.802499
VC_83	Rat_10_NODE_177_length_6354_cov_6.031751
VC_82	Rat_15_NODE_247_length_5908_cov_4.819751
VC_83	Rat_16_NODE_1030_length_1650_cov_2.342947
VC_82	Rat_15_NODE_597_length_2840_cov_4.258528
VC_83	Rat_16_NODE_797_length_1938_cov_3.113648
VC_82	Rat_16_NODE_398_length_3040_cov_2.857286
VC_83	Rat_17_NODE_285_length_6354_cov_6.028893
VC_82	Rat_7_NODE_924_length_2626_cov_3.722287
VC_83	Rat_2_NODE_700_length_2744_cov_4.454072
VC_82	Rat_8_NODE_1152_length_2315_cov_3.310619
VC_83	Rat_5_NODE_279_length_3880_cov_4.431895
VC_82	Rat_8_NODE_418_length_5206_cov_3.346729
VC_83	Rat_7_NODE_266_length_8679_cov_5.273655
VC_77	Rat_10_NODE_220_length_5441_cov_11.223357
VC_82	Rat_9_NODE_886_length_2069_cov_4.611221
VC_83	Rat_8_NODE_570_length_4012_cov_4.597422
VC_86	C15-R3-T1_NODE_258_length_6118_cov_4.306614
VC_88	C13-R2-T5_NODE_322_length_4302_cov_7.524135
VC_89	Rat_13_NODE_62_length_21486_cov_6.032943
VC_90	Rat_10_NODE_187_length_6046_cov_3.836087
VC_91	Rat_16_NODE_119_length_6880_cov_4.476337
VC_92	Rat_10_NODE_18_length_33311_cov_15.387539
VC_97	Rat_11_NODE_345_length_4659_cov_15.975456
VC_99	Rat_10_NODE_381_length_3299_cov_61.552404
VC_100	Rat_12_NODE_793_length_2904_cov_5.161460
VC_101	Rat_3_NODE_25_length_27728_cov_7.556608
VC_102	Rat_12_NODE_85_length_19058_cov_8.599747
VC_103	C11-R2-T1_NODE_2_length_15455_cov_5.044610
VC_104	Rat_2_NODE_256_length_7509_cov_4.992487
VC_105	Rat_14_NODE_34_length_38728_cov_12.867737
VC_86	Rat_10_NODE_517_length_2614_cov_4.516608
VC_88	C22-R3-1-5-18_NODE_5_length_8601_cov_6.613737
VC_89	Rat_2_NODE_942_length_2028_cov_5.499240
VC_90	C10-R2-T1_NODE_10_length_13050_cov_4.762139
VC_91	C11-R1-T1_NODE_1178_length_1269_cov_2.177100
VC_92	Rat_11_NODE_28_length_31930_cov_7.646024
VC_97	Rat_17_NODE_579_length_3605_cov_11.307606
VC_99	Rat_10_NODE_216_length_5470_cov_100.697507
VC_100	Rat_11_NODE_1397_length_1361_cov_2.789433
VC_101	Rat_4_NODE_26_length_24672_cov_5.920624
VC_102	Rat_11_NODE_40_length_26545_cov_7.687429
VC_103	Rat_12_NODE_3_length_80714_cov_31.020828
VC_104	Rat_14_NODE_175_length_10337_cov_3.658140
VC_105	Rat_17_NODE_564_length_3697_cov_3.626030
VC_86	Rat_14_NODE_425_length_3876_cov_3.114106
VC_88	C22-R2-1-5-18_NODE_23_length_8103_cov_4.103504
VC_89	Rat_9_NODE_149_length_8411_cov_6.414672
VC_90	Rat_8_NODE_116_length_14012_cov_5.328366
VC_91	C10-R3-Base_NODE_76_length_3466_cov_2.451187
VC_92	Rat_17_NODE_24_length_33754_cov_12.587287
VC_97	Rat_7_NODE_158_length_12424_cov_5.862317
VC_99	Rat_15_NODE_265_length_5470_cov_89.262604
VC_100	Rat_17_NODE_1286_length_1785_cov_3.398844
VC_101	Rat_14_NODE_264_length_6505_cov_4.270078
VC_102	Rat_14_NODE_225_length_7486_cov_4.584040
VC_103	Rat_15_NODE_62_length_13373_cov_5.446764
VC_104	Rat_3_NODE_161_length_8651_cov_4.226268
VC_105	Rat_7_NODE_195_length_10947_cov_6.905252
VC_86	Rat_14_NODE_453_length_3639_cov_3.945871
VC_88	C15-R1-T1_NODE_34_length_5582_cov_4.463543
VC_89	Rat_10_NODE_454_length_2919_cov_3.360684
VC_90	Rat_9_NODE_141_length_8636_cov_3.842792
VC_91	C13-R2-T1_NODE_1885_length_1182_cov_3.213842
VC_92	Rat_18_NODE_25_length_39435_cov_8.367318
VC_97	Rat_7_NODE_573_length_4521_cov_5.292208
VC_99	Rat_15_NODE_339_length_4495_cov_57.986712
VC_100	Rat_17_NODE_293_length_6168_cov_4.470964
VC_101	Rat_12_NODE_54_length_27209_cov_10.697614
VC_102	Rat_2_NODE_233_length_7955_cov_4.657722
VC_103	Rat_1_NODE_42_length_26705_cov_42.886492
VC_104	Rat_6_NODE_39_length_22586_cov_23.967911
VC_105	Rat_8_NODE_115_length_14203_cov_4.931227
VC_86	Rat_15_NODE_655_length_2628_cov_3.729499
VC_88	C9-R2-T5_NODE_28_length_10693_cov_7.240365
VC_89	Rat_14_NODE_358_length_4756_cov_3.419272
VC_90	Rat_8_NODE_691_length_3392_cov_5.050045
VC_91	C23-R2-3-4-18_NODE_605_length_2941_cov_4.235274
VC_92	Rat_8_NODE_156_length_11596_cov_6.785027
VC_97	Rat_8_NODE_68_length_20417_cov_49.602740
VC_99	Rat_15_NODE_621_length_2744_cov_13.830048
VC_100	Rat_1_NODE_931_length_1574_cov_4.292956
VC_101	Rat_3_NODE_156_length_8809_cov_4.314485
VC_102	Rat_4_NODE_161_length_6034_cov_4.708647
VC_103	Rat_14_NODE_168_length_11037_cov_13.539155
VC_104	Rat_2_NODE_224_length_8147_cov_4.880376
VC_105	Rat_14_NODE_363_length_4638_cov_3.787475
VC_86	Rat_1_NODE_1149_length_1359_cov_2.105061
VC_88	Rat_17_NODE_792_length_2778_cov_2.643775
VC_89	Rat_16_NODE_838_length_1890_cov_2.623978
VC_90	Rat_1_NODE_669_length_2063_cov_2.114044
VC_91	C23-R3-1-5-18_NODE_916_length_2499_cov_2.982815
VC_92	Rat_8_NODE_3_length_94499_cov_10.358837
VC_97	Rat_15_NODE_216_length_6660_cov_4.990159
VC_99	Rat_17_NODE_1191_length_1898_cov_33.148671
VC_100	Rat_4_NODE_447_length_2993_cov_8.099047
VC_101	Rat_7_NODE_134_length_14027_cov_6.269754
VC_102	Rat_7_NODE_208_length_10432_cov_6.729112
VC_103	Rat_15_NODE_96_length_10603_cov_5.257300
VC_104	Rat_14_NODE_280_length_6090_cov_4.356255
VC_105	Rat_2_NODE_102_length_16723_cov_5.628210
VC_86	Rat_7_NODE_296_length_8007_cov_5.710010
VC_88	C15-R1-Base_NODE_2215_length_1993_cov_2.152219
VC_89	Rat_8_NODE_331_length_6480_cov_5.676265
VC_90	Rat_12_NODE_2229_length_1271_cov_2.427632
VC_91	C23-R3-3-4-18_NODE_1146_length_1871_cov_3.506608
VC_92	Rat_8_NODE_48_length_27086_cov_5.717916
VC_97	Rat_5_NODE_222_length_4985_cov_3.933266
VC_99	Rat_17_NODE_400_length_4877_cov_12.892990
VC_100	Rat_8_NODE_1244_length_2163_cov_2.358634
VC_101	Rat_7_NODE_168_length_12170_cov_6.037887
VC_102	Rat_7_NODE_250_length_8999_cov_6.245751
VC_103	Rat_18_NODE_85_length_15856_cov_5.203215
VC_104	Rat_7_NODE_234_length_9506_cov_5.832187
VC_105	Rat_7_NODE_285_length_8180_cov_3.857600
VC_86	Rat_8_NODE_94_length_16086_cov_13.484187
VC_88	Rat_2_NODE_198_length_9225_cov_3.809269
VC_89	Rat_10_NODE_973_length_1606_cov_5.389426
VC_90	Rat_18_NODE_3630_length_1045_cov_1.745455
VC_91	Rat_3_NODE_76_length_14042_cov_23.421677
VC_92	Rat_9_NODE_8_length_49380_cov_9.661004
VC_97	Rat_1_NODE_258_length_4541_cov_5.413509
VC_99	Rat_1_NODE_199_length_5661_cov_10.292900
VC_100	Rat_8_NODE_408_length_5330_cov_4.148815
VC_101	Rat_8_NODE_149_length_11820_cov_5.196175
VC_102	Rat_8_NODE_341_length_6196_cov_5.378766
VC_103	Rat_8_NODE_96_length_16028_cov_12.476992
VC_104	Rat_8_NODE_420_length_5191_cov_4.632204
VC_105	Rat_8_NODE_209_length_9582_cov_5.778419
VC_117	Rat_8_NODE_38_length_31023_cov_99.420531
VC_119	C15-R3-T1_NODE_479_length_4152_cov_2.184769
VC_125	Rat_3_NODE_443_length_4283_cov_3.741958
VC_126	Rat_17_NODE_333_length_5475_cov_4.346310
VC_127	Rat_12_NODE_1768_length_1511_cov_4.881868
VC_128	Rat_12_NODE_574_length_3881_cov_25.861213
VC_129	Rat_3_NODE_622_length_3484_cov_3.467483
VC_130	Rat_17_NODE_1158_length_1939_cov_2.959130
VC_117	Rat_11_NODE_11_length_50810_cov_53.184376
VC_119	C15-R3-T1_NODE_315_length_5262_cov_4.673516
VC_125	Rat_4_NODE_456_length_2950_cov_3.489465
VC_126	Rat_10_NODE_122_length_9191_cov_6.432574
VC_127	Rat_12_NODE_2432_length_1186_cov_2.736516
VC_128	Rat_11_NODE_148_length_10013_cov_15.032838
VC_129	Rat_14_NODE_375_length_4406_cov_3.829464
VC_130	Rat_15_NODE_434_length_3713_cov_6.011482
VC_110	Rat_3_NODE_16_length_38129_cov_21.532122
VC_117	Rat_14_NODE_278_length_6105_cov_6.703140
VC_119	C21-R2-T5_NODE_59_length_4268_cov_2.297887
VC_125	Rat_1_NODE_662_length_2074_cov_4.870233
VC_126	Rat_3_NODE_1002_length_2564_cov_3.952969
VC_127	Rat_15_NODE_2285_length_1019_cov_3.103734
VC_128	Rat_15_NODE_296_length_4985_cov_3.683773
VC_129	Rat_17_NODE_349_length_5317_cov_4.067655
VC_130	Rat_8_NODE_1189_length_2249_cov_3.945305
VC_117	Rat_18_NODE_263_length_7433_cov_8.383979
VC_119	C24-R2-3-4-18_NODE_1116_length_3431_cov_4.840936
VC_125	Rat_15_NODE_243_length_5942_cov_5.150841
VC_126	Rat_4_NODE_537_length_2598_cov_3.287456
VC_127	Rat_2_NODE_2078_length_1016_cov_1.967742
VC_128	Rat_2_NODE_300_length_6654_cov_5.288983
VC_129	Rat_18_NODE_221_length_8284_cov_3.992344
VC_130	Rat_17_NODE_1502_length_1540_cov_2.660606
VC_110	Rat_16_NODE_8_length_45439_cov_11.608805
VC_117	Rat_4_NODE_72_length_12470_cov_8.456222
VC_119	Rat_10_NODE_336_length_3622_cov_3.884777
VC_124	Rat_11_NODE_233_length_6475_cov_12.499844
VC_125	Rat_17_NODE_489_length_4148_cov_12.143660
VC_126	Rat_6_NODE_1679_length_1252_cov_3.160401
VC_127	Rat_5_NODE_453_length_2213_cov_3.216404
VC_128	Rat_4_NODE_678_length_2136_cov_2.473330
VC_129	Rat_16_NODE_610_length_2293_cov_2.716265
VC_130	Rat_16_NODE_1425_length_1298_cov_2.568785
VC_110	Rat_13_NODE_239_length_5244_cov_15.235305
VC_117	Rat_14_NODE_366_length_4553_cov_4.691863
VC_119	Rat_15_NODE_535_length_3140_cov_3.284927
VC_124	Rat_11_NODE_332_length_4819_cov_16.714736
VC_125	Rat_18_NODE_1755_length_1705_cov_2.587273
VC_126	Rat_7_NODE_1234_length_1943_cov_3.672140
VC_127	Rat_8_NODE_2139_length_1416_cov_2.321822
VC_128	Rat_5_NODE_136_length_7695_cov_4.589791
VC_129	Rat_8_NODE_1591_length_1792_cov_3.499136
VC_130	Rat_17_NODE_2085_length_1110_cov_2.544076
VC_110	Rat_2_NODE_443_length_4585_cov_8.048124
VC_117	Rat_15_NODE_151_length_8318_cov_13.174029
VC_119	Rat_17_NODE_209_length_8178_cov_4.385326
VC_124	Rat_5_NODE_227_length_4842_cov_6.717568
VC_125	Rat_9_NODE_1181_length_1687_cov_2.851103
VC_126	Rat_7_NODE_625_length_4020_cov_6.050694
VC_127	Rat_14_NODE_940_length_1763_cov_3.959602
VC_128	Rat_7_NODE_431_length_5850_cov_5.397066
VC_129	Rat_8_NODE_922_length_2751_cov_4.513353
VC_130	Rat_8_NODE_1980_length_1499_cov_3.315097
VC_135	Rat_10_NODE_519_length_2586_cov_3.314895
VC_140	C12-R2-Base_NODE_33_length_32646_cov_8.978951
VC_145	Rat_10_NODE_257_length_4721_cov_4.821046
VC_146	Rat_11_NODE_16_length_39147_cov_29.604855
VC_148	Rat_7_NODE_269_length_8560_cov_6.838918
VC_149	Rat_12_NODE_2345_length_1222_cov_3.129392
VC_159	Rat_11_NODE_1132_length_1596_cov_13.824140
VC_160	Rat_3_NODE_399_length_4594_cov_5.977748
VC_161	Rat_15_NODE_1033_length_1886_cov_3.073184
VC_162	Rat_14_NODE_20_length_48385_cov_12.098800
VC_163	Rat_10_NODE_850_length_1770_cov_13.151603
VC_164	Rat_3_NODE_33_length_22678_cov_7.107280
VC_166	Rat_12_NODE_2529_length_1159_cov_2.298007
VC_167	Rat_18_NODE_1079_length_2397_cov_30.798890
VC_168	Rat_17_NODE_181_length_9014_cov_3.927894
VC_169	Rat_14_NODE_416_length_4012_cov_4.084913
VC_170	Rat_17_NODE_307_length_5983_cov_6.222672
VC_171	Rat_18_NODE_1203_length_2219_cov_3.527264
VC_172	Rat_7_NODE_460_length_5496_cov_5.017460
VC_173	Rat_14_NODE_431_length_3787_cov_3.373526
VC_135	Rat_11_NODE_116_length_12164_cov_13.749277
VC_140	C14-R3-T1_NODE_18_length_38512_cov_9.374678
VC_145	Rat_15_NODE_1172_length_1700_cov_3.148936
VC_146	Rat_12_NODE_55_length_25579_cov_10.449146
VC_147	C16-R2-T5_NODE_2471_length_1376_cov_2.513248
VC_148	Rat_11_NODE_417_length_4008_cov_3.533266
VC_149	Rat_15_NODE_345_length_4440_cov_4.672064
VC_159	Rat_10_NODE_1025_length_1560_cov_7.949502
VC_160	Rat_12_NODE_874_length_2670_cov_15.296367
VC_161	Rat_15_NODE_1657_length_1291_cov_3.284790
VC_162	Rat_14_NODE_65_length_28196_cov_9.073771
VC_163	Rat_10_NODE_756_length_1916_cov_19.282644
VC_164	Rat_14_NODE_21_length_45580_cov_15.259044
VC_166	Rat_12_NODE_1502_length_1744_cov_4.926584
VC_167	Rat_18_NODE_1504_length_1877_cov_4.212404
VC_168	Rat_14_NODE_170_length_10790_cov_11.431672
VC_169	Rat_2_NODE_111_length_15592_cov_4.724786
VC_170	Rat_14_NODE_451_length_3649_cov_4.720089
VC_171	Rat_14_NODE_508_length_3215_cov_3.081013
VC_172	Rat_7_NODE_672_length_3716_cov_7.698989
VC_173	Rat_15_NODE_379_length_4184_cov_3.117220
VC_135	Rat_13_NODE_286_length_4169_cov_15.377491
VC_138	C13-R2-T1_NODE_1_length_28762_cov_11.155781
VC_145	Rat_2_NODE_1930_length_1075_cov_3.417647
VC_146	Rat_14_NODE_440_length_3721_cov_3.764866
VC_147	C16-R1-T1_NODE_689_length_2585_cov_2.862055
VC_148	Rat_14_NODE_601_length_2627_cov_4.516719
VC_149	Rat_7_NODE_1091_length_2224_cov_2.512679
VC_159	Rat_15_NODE_1068_length_1841_cov_3.129339
VC_160	Rat_2_NODE_477_length_4222_cov_4.627070
VC_161	Rat_2_NODE_1352_length_1459_cov_2.055556
VC_162	Rat_6_NODE_2_length_99191_cov_20.740397
VC_163	Rat_14_NODE_1077_length_1599_cov_32.738990
VC_164	Rat_8_NODE_63_length_21599_cov_51.700613
VC_166	Rat_17_NODE_2184_length_1066_cov_2.533136
VC_167	Rat_2_NODE_312_length_6259_cov_47.377660
VC_168	Rat_2_NODE_649_length_2978_cov_5.048238
VC_169	Rat_8_NODE_610_length_3747_cov_5.951246
VC_170	Rat_18_NODE_266_length_7358_cov_6.284814
VC_171	Rat_8_NODE_303_length_7004_cov_4.954382
VC_172	Rat_4_NODE_180_length_5499_cov_3.696363
VC_173	Rat_7_NODE_135_length_14017_cov_5.648689
VC_135	Rat_12_NODE_134_length_13802_cov_12.203826
VC_144	Rat_17_NODE_290_length_6206_cov_5.433263
VC_145	Rat_2_NODE_494_length_4034_cov_3.843428
VC_146	Rat_17_NODE_482_length_4199_cov_4.054054
VC_147	C22-R3-T5_NODE_2937_length_1036_cov_2.282365
VC_148	Rat_8_NODE_379_length_5621_cov_5.879986
VC_149	Rat_9_NODE_390_length_3818_cov_4.124635
VC_159	Rat_17_NODE_1126_length_2000_cov_3.870437
VC_160	Rat_4_NODE_304_length_3935_cov_3.322680
VC_161	Rat_8_NODE_1876_length_1570_cov_3.188779
VC_162	Rat_6_NODE_5_length_70754_cov_44.983932
VC_163	Rat_15_NODE_1428_length_1446_cov_9.573688
VC_164	Rat_2_NODE_108_length_15819_cov_9.205785
VC_166	Rat_1_NODE_655_length_2089_cov_2.423304
VC_167	Rat_3_NODE_394_length_4642_cov_41.817310
VC_168	Rat_3_NODE_148_length_9273_cov_5.137015
VC_169	Rat_18_NODE_315_length_6452_cov_4.044396
VC_170	Rat_18_NODE_552_length_4091_cov_3.742319
VC_171	Rat_9_NODE_297_length_4676_cov_5.928587
VC_172	Rat_17_NODE_526_length_3910_cov_4.280415
VC_173	Rat_8_NODE_770_length_3181_cov_4.780230
VC_135	Rat_7_NODE_1864_length_1251_cov_2.937291
VC_138	Rat_1_NODE_43_length_26583_cov_136.438292
VC_143	Rat_12_NODE_2977_length_1037_cov_2.567210
VC_144	Rat_18_NODE_313_length_6490_cov_5.499301
VC_145	Rat_15_NODE_1793_length_1210_cov_4.199134
VC_146	Rat_17_NODE_72_length_18733_cov_6.572920
VC_147	C24-R1-1-5-18_NODE_1028_length_1811_cov_3.333713
VC_148	Rat_9_NODE_288_length_4739_cov_4.613578
VC_149	Rat_12_NODE_1620_length_1642_cov_2.513548
VC_159	Rat_8_NODE_1264_length_2136_cov_4.364248
VC_160	Rat_8_NODE_846_length_2950_cov_5.849396
VC_161	Rat_8_NODE_210_length_9581_cov_5.202603
VC_162	Rat_14_NODE_45_length_36136_cov_12.812921
VC_163	Rat_16_NODE_897_length_1810_cov_17.813675
VC_164	Rat_2_NODE_56_length_26834_cov_7.961052
VC_166	Rat_3_NODE_3389_length_1128_cov_2.323392
VC_167	Rat_14_NODE_704_length_2275_cov_48.540090
VC_168	Rat_7_NODE_214_length_10219_cov_5.753935
VC_169	Rat_7_NODE_361_length_6948_cov_5.557812
VC_170	Rat_2_NODE_190_length_9555_cov_4.250316
VC_171	Rat_17_NODE_660_length_3220_cov_2.555134
VC_172	Rat_2_NODE_610_length_3167_cov_4.246465
VC_173	Rat_10_NODE_181_length_6272_cov_4.757600
VC_135	Rat_12_NODE_2055_length_1353_cov_2.904468
VC_138	Rat_7_NODE_41_length_29967_cov_19.940659
VC_143	Rat_6_NODE_1837_length_1147_cov_1.974359
VC_145	Rat_17_NODE_1239_length_1844_cov_2.747904
VC_146	Rat_7_NODE_130_length_14254_cov_6.320868
VC_147	C9-R2-T5_NODE_1182_length_2481_cov_4.858615
VC_148	Rat_9_NODE_432_length_3591_cov_11.118778
VC_149	Rat_2_NODE_1355_length_1457_cov_2.465050
VC_159	Rat_9_NODE_831_length_2158_cov_4.715644
VC_160	Rat_6_NODE_964_length_2065_cov_3.575124
VC_161	Rat_8_NODE_2499_length_1237_cov_3.010998
VC_162	Rat_14_NODE_26_length_42032_cov_13.435834
VC_163	Rat_17_NODE_1184_length_1908_cov_11.110092
VC_164	Rat_7_NODE_74_length_20739_cov_6.505366
VC_166	Rat_8_NODE_2071_length_1449_cov_2.035868
VC_167	Rat_9_NODE_217_length_5877_cov_30.853143
VC_168	Rat_7_NODE_546_length_4715_cov_3.357940
VC_169	Rat_4_NODE_150_length_6352_cov_3.758933
VC_170	Rat_7_NODE_298_length_7965_cov_5.463970
VC_171	Rat_17_NODE_650_length_3239_cov_4.273241
VC_172	Rat_7_NODE_1031_length_2371_cov_4.835924
VC_173	Rat_2_NODE_802_length_2391_cov_3.043236
VC_181	C11-R1-Base_NODE_380_length_3178_cov_3.397054
VC_185	Rat_12_NODE_567_length_3912_cov_3.565465
VC_189	C14-R2-Base_NODE_11_length_31999_cov_12.038035
VC_190	C16-R2-T1_NODE_458_length_2851_cov_3.022175
VC_192	C13-R2-T5_NODE_1_length_38677_cov_7.988737
VC_193	Rat_11_NODE_453_length_3714_cov_4.970210
VC_194	C13-R1-Base_NODE_51_length_5867_cov_4.547832
VC_197	C15-R1-Base_NODE_44_length_17297_cov_4.660828
VC_198	C15-R1-Base_NODE_1767_length_2299_cov_5.956774
VC_199	Rat_15_NODE_210_length_6772_cov_6.781748
VC_209	Rat_2_NODE_2049_length_1026_cov_2.027806
VC_210	Rat_2_NODE_118_length_14816_cov_5.422126
VC_211	Rat_9_NODE_163_length_7654_cov_14.177523
VC_212	Rat_11_NODE_85_length_15384_cov_23.269163
VC_213	Rat_15_NODE_1727_length_1246_cov_4.145256
VC_214	Rat_11_NODE_433_length_3846_cov_14.083883
VC_215	Rat_7_NODE_215_length_10134_cov_9.799484
VC_216	Rat_15_NODE_668_length_2586_cov_3.433030
VC_217	Rat_12_NODE_1230_length_2042_cov_29.378963
VC_218	Rat_2_NODE_1158_length_1668_cov_2.719777
VC_219	Rat_2_NODE_21_length_43414_cov_15.962245
VC_220	Rat_7_NODE_1360_length_1729_cov_3.203106
VC_221	Rat_14_NODE_455_length_3630_cov_4.248392
VC_222	Rat_8_NODE_174_length_10925_cov_5.651518
VC_223	Rat_2_NODE_1407_length_1411_cov_6.442478
VC_224	Rat_7_NODE_1448_length_1619_cov_3.166240
VC_225	Rat_11_NODE_2083_length_1016_cov_3.216441
VC_226	Rat_11_NODE_20_length_36800_cov_6.562961
VC_227	Rat_17_NODE_306_length_5987_cov_16.380479
VC_228	Rat_17_NODE_1087_length_2065_cov_3.532836
VC_229	Rat_12_NODE_2045_length_1357_cov_2.241935
VC_230	Rat_14_NODE_247_length_6856_cov_4.185561
VC_231	Rat_12_NODE_392_length_5327_cov_5.931335
VC_232	Rat_13_NODE_34_length_30928_cov_4.790302
VC_233	Rat_14_NODE_78_length_23568_cov_11.409518
VC_234	Rat_15_NODE_40_length_16245_cov_5.009389
VC_235	Rat_18_NODE_574_length_3962_cov_4.072690
VC_236	Rat_16_NODE_809_length_1919_cov_4.185086
VC_237	Rat_17_NODE_1432_length_1627_cov_2.797074
VC_181	C11-R2-Base_NODE_557_length_3061_cov_4.740186
VC_185	C12-R3-T1_NODE_259_length_3516_cov_3.347876
VC_189	C10-R1-Base_NODE_27_length_23948_cov_6.670824
VC_190	C11-R1-Base_NODE_475_length_2876_cov_4.456221
VC_192	C13-R2-T5_NODE_137_length_7095_cov_7.753835
VC_193	Rat_14_NODE_778_length_2068_cov_4.546945
VC_194	C14-R1-Base_NODE_58_length_22197_cov_5.077951
VC_197	C15-R1-Base_NODE_175_length_10156_cov_5.719236
VC_198	Rat_17_NODE_619_length_3401_cov_3.820383
VC_199	Rat_17_NODE_148_length_10588_cov_10.095699
VC_209	Rat_10_NODE_1029_length_1558_cov_3.456420
VC_210	Rat_18_NODE_599_length_3765_cov_3.581132
VC_211	Rat_16_NODE_745_length_2030_cov_3.235443
VC_212	Rat_4_NODE_56_length_15356_cov_5.769688
VC_213	Rat_10_NODE_1376_length_1294_cov_3.589185
VC_214	Rat_10_NODE_1635_length_1161_cov_1.665461
VC_215	Rat_17_NODE_178_length_9119_cov_7.318954
VC_216	Rat_17_NODE_951_length_2336_cov_2.881192
VC_217	Rat_12_NODE_876_length_2666_cov_6.382612
VC_218	Rat_15_NODE_864_length_2156_cov_3.232270
VC_219	Rat_1_NODE_48_length_23165_cov_21.171008
VC_220	Rat_9_NODE_277_length_4890_cov_6.449845
VC_221	Rat_17_NODE_740_length_2906_cov_3.829884
VC_222	Rat_16_NODE_547_length_2454_cov_2.655690
VC_223	Rat_8_NODE_2028_length_1472_cov_7.016231
VC_224	Rat_7_NODE_1204_length_1995_cov_6.658763
VC_225	Rat_11_NODE_1903_length_1079_cov_2.983398
VC_226	Rat_2_NODE_80_length_19813_cov_5.022826
VC_227	Rat_1_NODE_155_length_7337_cov_5.952211
VC_228	Rat_11_NODE_367_length_4395_cov_8.311982
VC_229	Rat_12_NODE_1929_length_1422_cov_2.825896
VC_230	Rat_12_NODE_2178_length_1296_cov_2.167607
VC_231	Rat_7_NODE_114_length_15791_cov_5.448271
VC_232	Rat_4_NODE_8_length_40985_cov_12.016150
VC_233	Rat_14_NODE_59_length_29565_cov_7.573263
VC_234	Rat_8_NODE_185_length_10463_cov_4.632879
VC_235	Rat_14_NODE_460_length_3576_cov_3.335132
VC_236	Rat_14_NODE_861_length_1897_cov_3.900109
VC_237	Rat_15_NODE_971_length_1990_cov_3.804134
VC_181	C15-R3-Base_NODE_754_length_2477_cov_2.116433
VC_183	Rat_10_NODE_1332_length_1316_cov_4.426646
VC_185	C11-R3-T1_NODE_756_length_2023_cov_3.080285
VC_189	C23-R1-1-5-18_NODE_1_length_46533_cov_31.772710
VC_190	C21-R2-1-5-18_NODE_135_length_7056_cov_3.829596
VC_192	C11-R2-T5_NODE_176_length_5359_cov_4.018854
VC_193	Rat_18_NODE_821_length_2986_cov_3.126237
VC_194	C14-R3-T1_NODE_508_length_3996_cov_3.347120
VC_197	Rat_17_NODE_659_length_3220_cov_5.620537
VC_198	Rat_6_NODE_627_length_2893_cov_2.277660
VC_199	Rat_10_NODE_535_length_2505_cov_9.216327
VC_209	Rat_8_NODE_2885_length_1107_cov_2.346008
VC_210	Rat_8_NODE_1458_length_1898_cov_4.286489
VC_211	Rat_5_NODE_142_length_7523_cov_38.885645
VC_212	Rat_8_NODE_14_length_51469_cov_60.018380
VC_213	Rat_2_NODE_1968_length_1059_cov_3.096614
VC_214	Rat_12_NODE_856_length_2724_cov_3.751592
VC_215	Rat_13_NODE_222_length_5620_cov_7.575202
VC_216	Rat_4_NODE_714_length_2028_cov_2.693360
VC_217	Rat_13_NODE_1281_length_1371_cov_4.361702
VC_218	Rat_7_NODE_2405_length_1002_cov_2.274551
VC_219	Rat_7_NODE_118_length_15152_cov_13.520633
VC_220	Rat_17_NODE_1587_length_1462_cov_2.222459
VC_221	Rat_3_NODE_129_length_9935_cov_6.359717
VC_222	Rat_18_NODE_871_length_2845_cov_3.824014
VC_223	Rat_15_NODE_1841_length_1183_cov_2.848404
VC_224	Rat_8_NODE_1421_length_1954_cov_6.916272
VC_225	Rat_13_NODE_1861_length_1090_cov_2.080193
VC_226	Rat_7_NODE_368_length_6772_cov_5.898020
VC_227	Rat_5_NODE_133_length_7899_cov_4.371239
VC_228	Rat_18_NODE_1103_length_2359_cov_2.470052
VC_229	Rat_14_NODE_1545_length_1271_cov_1.903783
VC_230	Rat_17_NODE_1433_length_1626_cov_3.236155
VC_231	Rat_13_NODE_650_length_2069_cov_2.667329
VC_232	Rat_6_NODE_88_length_11293_cov_5.734561
VC_233	Rat_17_NODE_155_length_10384_cov_5.851002
VC_234	Rat_14_NODE_443_length_3684_cov_3.687517
VC_235	Rat_3_NODE_1449_length_2047_cov_2.484438
VC_236	Rat_17_NODE_1399_length_1661_cov_5.465753
VC_237	Rat_7_NODE_1095_length_2215_cov_4.104630
VC_181	C21-R3-1-5-18_NODE_288_length_3190_cov_4.870813
VC_183	Rat_7_NODE_1298_length_1815_cov_4.032955
VC_185	C24-R3-1-5-18_NODE_1428_length_1538_cov_2.507080
VC_190	C22-R2-1-5-18_NODE_518_length_2885_cov_2.015901
VC_192	C9-R3-T5_NODE_1_length_33651_cov_6.137606
VC_193	Rat_9_NODE_296_length_4682_cov_5.659391
VC_194	C14-R3-T1_NODE_372_length_4982_cov_2.985590
VC_197	Rat_7_NODE_456_length_5544_cov_4.421206
VC_198	Rat_7_NODE_441_length_5766_cov_5.048678
VC_199	Rat_18_NODE_2217_length_1472_cov_2.717713
VC_209	Rat_8_NODE_649_length_3563_cov_4.332668
VC_210	Rat_8_NODE_1859_length_1579_cov_4.625328
VC_211	Rat_11_NODE_542_length_3151_cov_45.077519
VC_212	Rat_2_NODE_127_length_14341_cov_5.627607
VC_213	Rat_7_NODE_1449_length_1619_cov_2.475703
VC_214	Rat_15_NODE_734_length_2409_cov_2.751062
VC_215	Rat_17_NODE_515_length_3980_cov_4.861656
VC_216	Rat_8_NODE_1429_length_1940_cov_2.291777
VC_217	Rat_16_NODE_246_length_4281_cov_6.670611
VC_218	Rat_8_NODE_2210_length_1384_cov_1.945071
VC_219	Rat_7_NODE_47_length_28301_cov_9.398074
VC_220	Rat_8_NODE_923_length_2751_cov_4.239614
VC_221	Rat_2_NODE_180_length_10031_cov_4.566259
VC_222	Rat_2_NODE_382_length_5229_cov_5.352532
VC_223	Rat_14_NODE_879_length_1862_cov_3.758163
VC_224	Rat_8_NODE_1566_length_1808_cov_4.431261
VC_225	Rat_15_NODE_1446_length_1429_cov_2.276565
VC_226	Rat_7_NODE_565_length_4594_cov_4.061027
VC_227	Rat_13_NODE_180_length_6738_cov_3.601826
VC_228	Rat_7_NODE_255_length_8974_cov_5.834398
VC_229	Rat_18_NODE_2238_length_1462_cov_2.940299
VC_230	Rat_7_NODE_403_length_6233_cov_3.874555
VC_231	Rat_8_NODE_1007_length_2570_cov_5.900596
VC_232	Rat_7_NODE_560_length_4625_cov_5.510503
VC_233	Rat_17_NODE_251_length_7136_cov_3.402909
VC_234	Rat_18_NODE_886_length_2822_cov_3.234911
VC_235	Rat_3_NODE_334_length_5267_cov_3.755372
VC_236	Rat_6_NODE_617_length_2924_cov_4.317184
VC_237	Rat_7_NODE_1478_length_1580_cov_2.223607
VC_181	C21-R2-1-5-18_NODE_474_length_3199_cov_3.373728
VC_183	Rat_16_NODE_1615_length_1204_cov_2.965187
VC_185	Rat_13_NODE_233_length_5424_cov_3.674241
VC_186	Rat_13_NODE_40_length_29910_cov_15.490471
VC_190	C22-R2-T5_NODE_1209_length_1667_cov_2.755583
VC_192	C9-R3-T5_NODE_280_length_4798_cov_3.325111
VC_193	Rat_18_NODE_674_length_3492_cov_3.404713
VC_194	C24-R3-3-4-18_NODE_278_length_6959_cov_4.239861
VC_197	Rat_8_NODE_522_length_4334_cov_3.454779
VC_198	Rat_8_NODE_392_length_5462_cov_3.338635
VC_199	Rat_8_NODE_1955_length_1514_cov_2.458533
VC_209	Rat_14_NODE_1209_length_1481_cov_2.521739
VC_210	Rat_8_NODE_731_length_3267_cov_3.275529
VC_211	Rat_8_NODE_1112_length_2375_cov_16.480603
VC_212	Rat_9_NODE_65_length_13778_cov_9.106901
VC_213	Rat_8_NODE_1435_length_1933_cov_7.855165
VC_214	Rat_15_NODE_1945_length_1138_cov_3.670360
VC_215	Rat_18_NODE_517_length_4306_cov_3.018584
VC_216	Rat_8_NODE_183_length_10515_cov_5.238337
VC_217	Rat_8_NODE_2087_length_1442_cov_4.865177
VC_218	Rat_17_NODE_2319_length_1015_cov_1.459375
VC_219	Rat_13_NODE_96_length_14358_cov_7.914424
VC_220	Rat_8_NODE_2013_length_1478_cov_5.432186
VC_221	Rat_8_NODE_217_length_9300_cov_5.143104
VC_222	Rat_7_NODE_454_length_5582_cov_4.360413
VC_223	Rat_8_NODE_1196_length_2242_cov_5.479195
VC_224	Rat_9_NODE_1336_length_1544_cov_4.271323
VC_225	Rat_16_NODE_580_length_2376_cov_2.535114
VC_226	Rat_8_NODE_614_length_3728_cov_4.888647
VC_227	Rat_7_NODE_390_length_6426_cov_6.738503
VC_228	Rat_8_NODE_180_length_10742_cov_5.105362
VC_229	Rat_3_NODE_2315_length_1473_cov_2.068406
VC_230	Rat_8_NODE_268_length_7886_cov_4.505555
VC_231	Rat_8_NODE_1179_length_2269_cov_5.610659
VC_232	Rat_7_NODE_932_length_2588_cov_4.254244
VC_233	Rat_7_NODE_280_length_8233_cov_5.607239
VC_234	Rat_7_NODE_415_length_6039_cov_4.326872
VC_235	Rat_7_NODE_1846_length_1267_cov_3.104785
VC_236	Rat_7_NODE_896_length_2720_cov_10.806004
VC_237	Rat_8_NODE_1066_length_2472_cov_3.369053
VC_249	C21-R2-1-5-18_NODE_25_length_13621_cov_5.819401
VC_257	Rat_1_NODE_19_length_41494_cov_9.927122
VC_258	Rat_2_NODE_11_length_54418_cov_15.901422
VC_260	C14-R1-Base_NODE_124_length_13190_cov_4.079102
VC_266	C16-R2-Base_NODE_23_length_28638_cov_6.389602
VC_269	C12-R2-Base_NODE_990_length_3417_cov_7.530042
VC_270	C14-R1-Base_NODE_270_length_7994_cov_3.821766
VC_271	C11-R2-Base_NODE_571_length_3014_cov_3.773572
VC_272	C14-R2-T5_NODE_526_length_2895_cov_3.914437
VC_273	C15-R1-Base_NODE_20_length_23782_cov_6.085767
VC_274	Rat_10_NODE_512_length_2646_cov_3.008491
VC_275	C12-R2-Base_NODE_24_length_35525_cov_30.150240
VC_276	C23-R3-3-4-18_NODE_514_length_2600_cov_2.988212
VC_277	Rat_10_NODE_1151_length_1465_cov_2.274468
VC_278	Rat_1_NODE_10_length_53934_cov_16.433471
VC_279	Rat_18_NODE_146_length_11188_cov_164.117219
VC_280	Rat_12_NODE_31_length_34872_cov_15.169285
VC_295	Rat_18_NODE_2841_length_1235_cov_3.371186
VC_296	Rat_10_NODE_114_length_9472_cov_35.509823
VC_298	Rat_15_NODE_318_length_4681_cov_2.513619
VC_299	Rat_8_NODE_161_length_11435_cov_7.244376
VC_300	Rat_10_NODE_127_length_8832_cov_7.114504
VC_301	Rat_15_NODE_130_length_9020_cov_5.596319
VC_302	Rat_17_NODE_132_length_11514_cov_7.410245
VC_303	Rat_10_NODE_186_length_6077_cov_15.630854
VC_304	Rat_14_NODE_515_length_3173_cov_5.194355
VC_305	Rat_4_NODE_881_length_1739_cov_2.506532
VC_306	Rat_10_NODE_237_length_5030_cov_3.745930
VC_307	Rat_15_NODE_1252_length_1593_cov_3.397919
VC_308	Rat_14_NODE_108_length_17900_cov_10.974615
VC_310	Rat_10_NODE_873_length_1738_cov_3.058229
VC_311	Rat_14_NODE_1180_length_1508_cov_2.761184
VC_312	Rat_2_NODE_247_length_7720_cov_10.167776
VC_313	Rat_18_NODE_2970_length_1200_cov_1.855895
VC_315	Rat_2_NODE_24_length_42651_cov_14.223260
VC_316	Rat_8_NODE_1170_length_2287_cov_6.648297
VC_317	Rat_11_NODE_4_length_93677_cov_14.324240
VC_318	Rat_13_NODE_529_length_2430_cov_4.578526
VC_319	Rat_13_NODE_1108_length_1494_cov_2.863794
VC_320	Rat_12_NODE_1318_length_1933_cov_3.272630
VC_321	Rat_8_NODE_260_length_8035_cov_5.049749
VC_323	Rat_14_NODE_328_length_5194_cov_11.521697
VC_324	Rat_7_NODE_44_length_29370_cov_21.151356
VC_325	Rat_12_NODE_232_length_8623_cov_4.732726
VC_326	Rat_14_NODE_1863_length_1121_cov_4.598499
VC_327	Rat_7_NODE_1075_length_2265_cov_45.975113
VC_328	Rat_2_NODE_398_length_5080_cov_4.647761
VC_329	Rat_14_NODE_408_length_4088_cov_4.161914
VC_330	Rat_14_NODE_14_length_55556_cov_13.310607
VC_331	Rat_7_NODE_226_length_9872_cov_7.387287
VC_332	Rat_16_NODE_1153_length_1513_cov_3.434156
VC_333	Rat_13_NODE_843_length_1764_cov_3.467525
VC_334	Rat_2_NODE_765_length_2504_cov_4.894651
VC_335	Rat_14_NODE_211_length_8465_cov_3.854697
VC_337	Rat_17_NODE_255_length_7031_cov_3.641915
VC_338	Rat_8_NODE_99_length_15549_cov_5.510907
VC_340	Rat_14_NODE_370_length_4493_cov_3.947724
VC_342	Rat_18_NODE_1395_length_1985_cov_4.460104
VC_343	Rat_17_NODE_441_length_4529_cov_4.451051
VC_344	Rat_1_NODE_1157_length_1351_cov_3.477623
VC_345	Rat_2_NODE_16_length_48399_cov_9.527987
VC_346	Rat_9_NODE_811_length_2203_cov_3.670857
VC_347	Rat_6_NODE_109_length_9754_cov_4.431488
VC_348	Rat_7_NODE_240_length_9285_cov_5.075840
VC_349	Rat_4_NODE_1061_length_1483_cov_3.109944
VC_249	Rat_10_NODE_42_length_19794_cov_5.045646
VC_257	Rat_4_NODE_42_length_19790_cov_6.963162
VC_260	C16-R3-Base_NODE_487_length_5303_cov_3.406059
VC_266	C24-R2-T5_NODE_2_length_44130_cov_12.490618
VC_269	C10-R1-Base_NODE_1961_length_1575_cov_3.335526
VC_270	C12-R2-Base_NODE_253_length_9423_cov_16.527007
VC_271	C11-R1-Base_NODE_84_length_5961_cov_4.909245
VC_272	C11-R1-T5_NODE_190_length_3011_cov_7.900880
VC_273	C11-R2-T5_NODE_139_length_5927_cov_4.662125
VC_274	Rat_8_NODE_1251_length_2152_cov_3.819742
VC_275	Rat_17_NODE_85_length_16617_cov_207.174979
VC_276	C12-R2-T5_NODE_513_length_2281_cov_3.341869
VC_277	Rat_12_NODE_505_length_4308_cov_5.181989
VC_278	Rat_12_NODE_33_length_34151_cov_11.390574
VC_279	C21-R2-1-5-18_NODE_43_length_11350_cov_16.480567
VC_280	Rat_14_NODE_146_length_13317_cov_6.019303
VC_293	Rat_11_NODE_240_length_6156_cov_50.803311
VC_295	Rat_10_NODE_1100_length_1495_cov_3.003472
VC_296	Rat_18_NODE_276_length_6990_cov_5.193079
VC_298	Rat_10_NODE_119_length_9251_cov_6.196607
VC_299	Rat_10_NODE_130_length_8788_cov_4.814611
VC_300	Rat_17_NODE_196_length_8673_cov_7.768856
VC_301	Rat_16_NODE_1519_length_1255_cov_2.448333
VC_302	Rat_18_NODE_1567_length_1827_cov_2.948646
VC_303	Rat_10_NODE_505_length_2689_cov_5.410782
VC_304	Rat_10_NODE_200_length_5804_cov_6.402157
VC_305	Rat_8_NODE_815_length_3027_cov_3.459623
VC_306	Rat_12_NODE_1033_length_2336_cov_6.546252
VC_307	Rat_3_NODE_1242_length_2265_cov_1.945249
VC_308	Rat_12_NODE_169_length_11423_cov_6.203818
VC_310	Rat_2_NODE_711_length_2691_cov_2.414264
VC_311	Rat_10_NODE_929_length_1667_cov_5.028536
VC_312	Rat_6_NODE_324_length_4686_cov_4.374433
VC_313	Rat_11_NODE_1534_length_1249_cov_2.141541
VC_315	Rat_18_NODE_39_length_27825_cov_33.509039
VC_316	Rat_8_NODE_1242_length_2166_cov_5.598295
VC_317	Rat_14_NODE_4_length_90964_cov_9.131417
VC_318	Rat_11_NODE_724_length_2380_cov_15.588817
VC_319	Rat_12_NODE_1185_length_2105_cov_5.350244
VC_320	Rat_14_NODE_958_length_1742_cov_3.679312
VC_321	Rat_14_NODE_394_length_4194_cov_3.587823
VC_322	Rat_16_NODE_1713_length_1158_cov_1.970082
VC_323	Rat_17_NODE_527_length_3908_cov_4.072930
VC_324	Rat_12_NODE_263_length_7766_cov_25.355466
VC_325	Rat_3_NODE_1573_length_1943_cov_2.492055
VC_326	Rat_12_NODE_2461_length_1177_cov_1.610517
VC_327	Rat_8_NODE_1239_length_2170_cov_3.359338
VC_328	Rat_12_NODE_787_length_2927_cov_3.724582
VC_329	Rat_12_NODE_803_length_2859_cov_4.246790
VC_330	Rat_12_NODE_86_length_18693_cov_9.038202
VC_331	Rat_15_NODE_494_length_3347_cov_3.190765
VC_332	Rat_18_NODE_1695_length_1743_cov_2.800355
VC_333	Rat_3_NODE_1725_length_1820_cov_3.543343
VC_334	Rat_8_NODE_1110_length_2378_cov_2.700818
VC_335	Rat_7_NODE_329_length_7389_cov_6.037906
VC_337	Rat_14_NODE_295_length_5729_cov_4.406944
VC_338	Rat_2_NODE_132_length_13700_cov_4.530304
VC_340	Rat_3_NODE_270_length_6106_cov_4.188399
VC_342	Rat_14_NODE_457_length_3617_cov_4.039023
VC_343	Rat_16_NODE_1048_length_1631_cov_3.274112
VC_344	Rat_17_NODE_1980_length_1163_cov_1.634477
VC_345	Rat_17_NODE_4_length_108830_cov_10.208348
VC_346	Rat_15_NODE_610_length_2810_cov_4.060980
VC_347	Rat_7_NODE_490_length_5221_cov_7.391405
VC_348	Rat_4_NODE_575_length_2464_cov_3.764218
VC_349	Rat_3_NODE_3269_length_1159_cov_2.151268
VC_246	Rat_8_NODE_1219_length_2196_cov_2.595516
VC_249	Rat_8_NODE_212_length_9537_cov_7.288336
VC_251	Rat_3_NODE_1441_length_2057_cov_2.058941
VC_257	Rat_7_NODE_36_length_31124_cov_44.217580
VC_260	C9-R1-T1_NODE_61_length_13094_cov_6.164200
VC_269	Rat_12_NODE_558_length_3975_cov_6.383929
VC_270	C21-R2-3-4-18_NODE_284_length_6395_cov_6.861514
VC_272	C15-R1-T1_NODE_268_length_2748_cov_3.273301
VC_273	C23-R2-T5_NODE_19_length_4971_cov_4.590928
VC_274	Rat_14_NODE_1678_length_1204_cov_2.403829
VC_275	Rat_4_NODE_15_length_33104_cov_519.235136
VC_276	C24-R3-3-4-18_NODE_1372_length_2499_cov_2.840835
VC_277	Rat_9_NODE_1079_length_1791_cov_2.734447
VC_278	Rat_2_NODE_289_length_6827_cov_5.652688
VC_279	Rat_18_NODE_180_length_9832_cov_11.329038
VC_280	Rat_10_NODE_498_length_2718_cov_3.066466
VC_293	Rat_12_NODE_331_length_6161_cov_7.552080
VC_295	Rat_7_NODE_1781_length_1310_cov_3.594422
VC_296	Rat_8_NODE_25_length_36514_cov_154.735950
VC_298	Rat_17_NODE_1102_length_2043_cov_2.246982
VC_299	Rat_15_NODE_493_length_3348_cov_4.022472
VC_300	Rat_10_NODE_603_length_2292_cov_7.648190
VC_301	Rat_8_NODE_1135_length_2341_cov_3.311899
VC_302	Rat_6_NODE_935_length_2111_cov_4.538424
VC_303	Rat_15_NODE_340_length_4472_cov_7.930496
VC_304	Rat_18_NODE_323_length_6349_cov_15.055291
VC_305	Rat_8_NODE_884_length_2840_cov_4.025135
VC_306	Rat_14_NODE_222_length_7656_cov_5.028154
VC_307	Rat_7_NODE_342_length_7204_cov_3.990768
VC_308	Rat_4_NODE_353_length_3612_cov_3.769750
VC_310	Rat_8_NODE_818_length_3021_cov_9.586649
VC_311	Rat_17_NODE_862_length_2564_cov_3.319251
VC_312	Rat_8_NODE_234_length_8913_cov_5.296342
VC_313	Rat_3_NODE_3161_length_1193_cov_2.309315
VC_315	Rat_17_NODE_102_length_15141_cov_53.223320
VC_316	Rat_9_NODE_1073_length_1798_cov_3.697648
VC_317	Rat_1_NODE_5_length_89579_cov_21.876726
VC_318	Rat_16_NODE_1310_length_1380_cov_3.496604
VC_319	Rat_18_NODE_2302_length_1434_cov_1.949239
VC_320	Rat_18_NODE_786_length_3077_cov_5.886499
VC_321	Rat_3_NODE_355_length_5044_cov_4.646623
VC_322	Rat_1_NODE_1188_length_1321_cov_2.974724
VC_323	Rat_3_NODE_918_length_2745_cov_4.746840
VC_324	Rat_12_NODE_192_length_9998_cov_30.489188
VC_325	Rat_7_NODE_816_length_2989_cov_4.294819
VC_326	Rat_2_NODE_1614_length_1246_cov_2.685978
VC_327	Rat_8_NODE_703_length_3364_cov_5.988818
VC_328	Rat_5_NODE_110_length_9562_cov_5.039024
VC_329	Rat_16_NODE_200_length_4828_cov_3.594385
VC_330	Rat_2_NODE_212_length_8652_cov_4.619867
VC_331	Rat_7_NODE_424_length_5927_cov_5.733992
VC_332	Rat_14_NODE_675_length_2373_cov_3.774806
VC_333	Rat_3_NODE_3292_length_1154_cov_1.942675
VC_334	Rat_2_NODE_1263_length_1537_cov_2.769906
VC_335	Rat_4_NODE_357_length_3606_cov_3.911574
VC_337	Rat_16_NODE_314_length_3538_cov_2.978754
VC_338	Rat_18_NODE_448_length_4854_cov_3.391748
VC_340	Rat_7_NODE_474_length_5391_cov_5.395802
VC_341	Rat_6_NODE_972_length_2056_cov_2.562219
VC_342	Rat_2_NODE_815_length_2367_cov_3.051038
VC_343	Rat_18_NODE_826_length_2976_cov_3.580281
VC_344	Rat_3_NODE_3704_length_1057_cov_2.157685
VC_345	Rat_7_NODE_222_length_9947_cov_5.514658
VC_346	Rat_8_NODE_1830_length_1598_cov_2.707712
VC_347	Rat_4_NODE_164_length_6008_cov_4.619184
VC_348	Rat_3_NODE_638_length_3438_cov_3.789536
VC_349	Rat_7_NODE_1608_length_1439_cov_2.813584
VC_243	Rat_1_NODE_18_length_42500_cov_5.028036
VC_245	Rat_11_NODE_124_length_11866_cov_28.169249
VC_246	Rat_14_NODE_136_length_14363_cov_65.464495
VC_249	Rat_2_NODE_418_length_4902_cov_3.795131
VC_251	Rat_14_NODE_1281_length_1435_cov_2.999275
VC_257	Rat_8_NODE_26_length_35510_cov_7.820279
VC_258	Rat_18_NODE_61_length_21390_cov_6.269229
VC_269	C24-R3-3-4-18_NODE_147_length_10556_cov_11.512332
VC_270	C24-R1-1-5-18_NODE_20_length_6147_cov_7.817630
VC_271	C9-R3-T5_NODE_549_length_3264_cov_5.673107
VC_272	C16-R3-T1_NODE_136_length_3937_cov_8.690366
VC_273	C14-R2-Base_NODE_152_length_5334_cov_4.386058
VC_274	Rat_14_NODE_576_length_2788_cov_3.589462
VC_275	Rat_6_NODE_93_length_11100_cov_1926.838298
VC_276	Rat_17_NODE_227_length_7651_cov_4.675224
VC_277	Rat_9_NODE_1844_length_1186_cov_2.893015
VC_278	Rat_18_NODE_580_length_3915_cov_3.692487
VC_279	Rat_9_NODE_89_length_11229_cov_31.748344
VC_293	Rat_8_NODE_349_length_6091_cov_5.082008
VC_295	Rat_6_NODE_170_length_6891_cov_5.635167
VC_296	Rat_9_NODE_169_length_7491_cov_11.629774
VC_298	Rat_14_NODE_386_length_4306_cov_3.651141
VC_299	Rat_7_NODE_919_length_2634_cov_3.290035
VC_300	Rat_8_NODE_1116_length_2371_cov_3.826425
VC_301	Rat_8_NODE_763_length_3197_cov_3.573520
VC_302	Rat_7_NODE_1123_length_2154_cov_4.652692
VC_303	Rat_17_NODE_767_length_2851_cov_3.848355
VC_304	Rat_8_NODE_510_length_4381_cov_6.173370
VC_305	Rat_7_NODE_1765_length_1319_cov_2.274525
VC_306	Rat_9_NODE_303_length_4575_cov_4.275885
VC_307	Rat_1_NODE_681_length_2026_cov_2.718417
VC_308	Rat_7_NODE_760_length_3264_cov_4.825179
VC_310	Rat_7_NODE_1782_length_1309_cov_3.048644
VC_311	Rat_15_NODE_1413_length_1453_cov_3.090129
VC_312	Rat_4_NODE_288_length_4083_cov_4.508937
VC_313	Rat_7_NODE_2048_length_1154_cov_1.837125
VC_315	Rat_17_NODE_194_length_8771_cov_4.188619
VC_316	Rat_9_NODE_1315_length_1563_cov_2.471485
VC_318	Rat_8_NODE_1655_length_1735_cov_1.921429
VC_319	Rat_3_NODE_1308_length_2191_cov_2.055243
VC_320	Rat_8_NODE_1094_length_2416_cov_4.554850
VC_321	Rat_3_NODE_451_length_4241_cov_5.185141
VC_323	Rat_8_NODE_997_length_2592_cov_4.771778
VC_324	Rat_5_NODE_138_length_7627_cov_3.904385
VC_325	Rat_8_NODE_2591_length_1203_cov_2.315331
VC_326	Rat_3_NODE_2802_length_1297_cov_2.263285
VC_327	Rat_9_NODE_561_length_2965_cov_29.035739
VC_328	Rat_7_NODE_1180_length_2046_cov_4.040181
VC_329	Rat_18_NODE_434_length_4995_cov_3.440688
VC_330	Rat_17_NODE_107_length_14479_cov_6.452787
VC_331	Rat_6_NODE_329_length_4618_cov_3.979838
VC_332	Rat_18_NODE_377_length_5697_cov_3.427508
VC_333	Rat_7_NODE_2190_length_1087_cov_2.189922
VC_334	Rat_14_NODE_855_length_1907_cov_4.152268
VC_335	Rat_2_NODE_634_length_3092_cov_4.213698
VC_337	Rat_14_NODE_522_length_3116_cov_3.058478
VC_338	Rat_8_NODE_446_length_4921_cov_4.287505
VC_340	Rat_8_NODE_378_length_5631_cov_4.021521
VC_341	Rat_8_NODE_975_length_2635_cov_4.880620
VC_342	Rat_7_NODE_836_length_2907_cov_6.520337
VC_343	Rat_7_NODE_910_length_2669_cov_5.249809
VC_344	Rat_8_NODE_2917_length_1096_cov_2.265130
VC_345	Rat_7_NODE_259_length_8858_cov_4.916392
VC_346	Rat_17_NODE_844_length_2607_cov_6.971787
VC_347	Rat_7_NODE_120_length_15126_cov_9.687811
VC_348	Rat_6_NODE_195_length_6191_cov_3.675359
VC_349	Rat_7_NODE_1632_length_1412_cov_2.323508
VC_362	Rat_15_NODE_49_length_14888_cov_3.549990
VC_368	Rat_2_NODE_105_length_16243_cov_12.428519
VC_369	Rat_17_NODE_18_length_37293_cov_390.559831
VC_372	Rat_2_NODE_620_length_3138_cov_8.108985
VC_373	C24-R2-3-4-18_NODE_85_length_20508_cov_4.395785
VC_378	C12-R2-Base_NODE_930_length_3582_cov_4.884321
VC_379	C10-R3-Base_NODE_95_length_3296_cov_3.244986
VC_380	C15-R2-T5_NODE_1059_length_1544_cov_1.978509
VC_381	C11-R1-Base_NODE_174_length_4440_cov_4.579475
VC_382	C15-R3-T1_NODE_126_length_9037_cov_5.156201
VC_383	C14-R2-T1_NODE_1007_length_2046_cov_10.290809
VC_385	C11-R1-Base_NODE_184_length_4311_cov_4.753524
VC_387	C12-R3-T1_NODE_1562_length_1682_cov_2.738783
VC_388	Rat_17_NODE_46_length_24489_cov_10.084964
VC_390	C11-R3-T1_NODE_6_length_13611_cov_6.890307
VC_391	Rat_10_NODE_368_length_3349_cov_4.538251
VC_392	Rat_14_NODE_407_length_4089_cov_2.993803
VC_393	Rat_11_NODE_1252_length_1476_cov_3.344828
VC_394	Rat_15_NODE_1188_length_1681_cov_3.220787
VC_396	C21-R2-3-4-18_NODE_1026_length_2011_cov_1.907464
VC_397	C9-R2-T5_NODE_1089_length_2581_cov_4.957245
VC_398	Rat_4_NODE_241_length_4681_cov_3.540424
VC_400	Rat_1_NODE_169_length_6589_cov_38.438323
VC_401	C14-R2-T5_NODE_1640_length_1644_cov_3.007552
VC_402	C14-R3-T1_NODE_856_length_2931_cov_3.529903
VC_403	C14-R3-T1_NODE_486_length_4107_cov_2.712734
VC_404	Rat_18_NODE_533_length_4208_cov_5.385504
VC_406	Rat_12_NODE_1544_length_1704_cov_3.196483
VC_409	C24-R2-3-4-18_NODE_6658_length_1264_cov_1.633581
VC_410	Rat_2_NODE_1319_length_1480_cov_3.058246
VC_411	C9-R1-T1_NODE_44_length_14840_cov_6.194251
VC_412	Rat_17_NODE_96_length_15968_cov_9.456922
VC_415	Rat_8_NODE_1_length_150171_cov_53.632557
VC_438	Rat_13_NODE_518_length_2451_cov_3.820534
VC_442	Rat_15_NODE_1356_length_1511_cov_4.677198
VC_443	Rat_8_NODE_1520_length_1852_cov_5.093489
VC_444	Rat_11_NODE_496_length_3411_cov_16.546782
VC_445	Rat_17_NODE_1880_length_1241_cov_4.294266
VC_446	Rat_15_NODE_1138_length_1748_cov_2.931483
VC_447	Rat_15_NODE_746_length_2381_cov_3.854686
VC_448	Rat_17_NODE_360_length_5256_cov_7.106903
VC_449	Rat_12_NODE_1956_length_1406_cov_14.131014
VC_450	Rat_15_NODE_424_length_3804_cov_3.877834
VC_451	Rat_12_NODE_1288_length_1964_cov_7.607124
VC_452	Rat_15_NODE_332_length_4533_cov_3.330951
VC_453	Rat_10_NODE_16_length_36201_cov_10.829414
VC_454	Rat_15_NODE_1134_length_1753_cov_2.940518
VC_455	Rat_17_NODE_458_length_4427_cov_3.359561
VC_456	Rat_15_NODE_517_length_3223_cov_3.085543
VC_457	Rat_14_NODE_181_length_9984_cov_4.723235
VC_458	Rat_2_NODE_101_length_16745_cov_14.678011
VC_459	Rat_10_NODE_202_length_5776_cov_4.715959
VC_460	Rat_18_NODE_1109_length_2355_cov_4.721739
VC_461	Rat_14_NODE_516_length_3159_cov_3.371134
VC_462	Rat_10_NODE_201_length_5791_cov_9.965132
VC_463	Rat_10_NODE_2021_length_1020_cov_2.592746
VC_464	Rat_4_NODE_1705_length_1034_cov_2.116445
VC_465	Rat_17_NODE_2253_length_1035_cov_1.770408
VC_467	Rat_10_NODE_596_length_2325_cov_2.844493
VC_468	Rat_14_NODE_536_length_3021_cov_3.577883
VC_469	Rat_1_NODE_229_length_5009_cov_4.805006
VC_471	Rat_12_NODE_271_length_7484_cov_8.909005
VC_472	Rat_12_NODE_1582_length_1673_cov_3.270087
VC_473	Rat_14_NODE_1675_length_1206_cov_2.421373
VC_474	Rat_17_NODE_195_length_8768_cov_22.699644
VC_476	Rat_1_NODE_1121_length_1384_cov_3.260346
VC_477	Rat_3_NODE_3110_length_1208_cov_3.302689
VC_478	Rat_1_NODE_494_length_2669_cov_2.969013
VC_479	Rat_18_NODE_15_length_46672_cov_7.706480
VC_480	Rat_13_NODE_1682_length_1157_cov_2.119782
VC_481	Rat_9_NODE_570_length_2928_cov_2.714932
VC_482	Rat_14_NODE_330_length_5191_cov_11.934190
VC_483	Rat_8_NODE_82_length_17875_cov_5.761841
VC_484	Rat_18_NODE_515_length_4329_cov_3.767899
VC_485	Rat_12_NODE_631_length_3600_cov_14.909450
VC_486	Rat_14_NODE_420_length_3957_cov_4.084828
VC_487	Rat_1_NODE_74_length_14648_cov_11.928870
VC_488	Rat_7_NODE_317_length_7591_cov_7.286226
VC_489	Rat_14_NODE_1922_length_1098_cov_1.739214
VC_490	Rat_18_NODE_1614_length_1800_cov_2.475072
VC_491	Rat_3_NODE_2785_length_1303_cov_2.515224
VC_492	Rat_16_NODE_524_length_2520_cov_3.213387
VC_493	Rat_16_NODE_1792_length_1111_cov_1.699811
VC_494	Rat_18_NODE_570_length_3980_cov_2.741911
VC_495	Rat_18_NODE_2856_length_1232_cov_3.320306
VC_496	Rat_15_NODE_1239_length_1612_cov_3.303147
VC_497	Rat_18_NODE_2782_length_1256_cov_3.260616
VC_498	Rat_15_NODE_2184_length_1049_cov_1.414487
VC_500	Rat_8_NODE_725_length_3277_cov_5.116077
VC_501	Rat_18_NODE_479_length_4595_cov_6.920264
VC_502	Rat_17_NODE_260_length_6897_cov_5.775943
VC_503	Rat_8_NODE_157_length_11536_cov_35.245536
VC_504	Rat_7_NODE_236_length_9447_cov_4.339651
VC_506	Rat_14_NODE_2195_length_1019_cov_2.629668
VC_507	Rat_12_NODE_646_length_3510_cov_2.969320
VC_508	Rat_15_NODE_1300_length_1551_cov_3.227941
VC_509	Rat_7_NODE_367_length_6773_cov_4.380024
VC_510	Rat_14_NODE_456_length_3617_cov_4.076642
VC_511	Rat_7_NODE_548_length_4683_cov_3.718021
VC_512	Rat_18_NODE_743_length_3210_cov_3.821870
VC_513	Rat_18_NODE_949_length_2650_cov_4.038536
VC_514	Rat_14_NODE_1277_length_1437_cov_1.552098
VC_515	Rat_13_NODE_1155_length_1463_cov_2.337358
VC_516	Rat_18_NODE_3095_length_1164_cov_3.204689
VC_517	Rat_6_NODE_1263_length_1634_cov_3.651045
VC_518	Rat_18_NODE_2445_length_1371_cov_2.800152
VC_519	Rat_13_NODE_884_length_1718_cov_2.173181
VC_520	Rat_13_NODE_185_length_6572_cov_3.844560
VC_522	Rat_6_NODE_83_length_11992_cov_5.089302
VC_523	Rat_6_NODE_1666_length_1264_cov_6.197684
VC_524	Rat_18_NODE_2786_length_1254_cov_3.000000
VC_525	Rat_2_NODE_374_length_5401_cov_9.905537
VC_526	Rat_18_NODE_617_length_3692_cov_3.298873
VC_527	Rat_17_NODE_1356_length_1710_cov_3.705136
VC_528	Rat_17_NODE_1781_length_1311_cov_3.542994
VC_529	Rat_16_NODE_787_length_1958_cov_2.930110
VC_530	Rat_3_NODE_2911_length_1264_cov_2.165426
VC_531	Rat_18_NODE_455_length_4791_cov_3.637458
VC_532	Rat_17_NODE_561_length_3706_cov_2.781156
VC_533	Rat_17_NODE_679_length_3162_cov_4.400064
VC_534	Rat_3_NODE_488_length_4077_cov_4.267777
VC_535	Rat_4_NODE_991_length_1559_cov_3.018617
VC_536	Rat_2_NODE_805_length_2384_cov_3.418205
VC_537	Rat_18_NODE_2745_length_1268_cov_2.944765
VC_538	Rat_14_NODE_237_length_7277_cov_4.240238
VC_539	Rat_7_NODE_320_length_7583_cov_6.302338
VC_540	Rat_7_NODE_136_length_14000_cov_5.186590
VC_541	Rat_17_NODE_1012_length_2221_cov_3.526316
VC_542	Rat_16_NODE_491_length_2623_cov_3.115654
VC_543	Rat_17_NODE_676_length_3171_cov_3.722721
VC_545	Rat_9_NODE_894_length_2056_cov_6.290355
VC_546	Rat_7_NODE_729_length_3403_cov_3.459677
VC_547	Rat_18_NODE_1164_length_2277_cov_2.514401
VC_549	Rat_18_NODE_2380_length_1394_cov_3.228529
VC_550	Rat_2_NODE_23_length_42787_cov_11.195661
VC_551	Rat_15_NODE_4_length_64874_cov_60.452861
VC_553	Rat_7_NODE_804_length_3033_cov_3.239087
VC_554	Rat_17_NODE_1027_length_2191_cov_3.545880
VC_555	Rat_2_NODE_568_length_3417_cov_3.147829
VC_556	Rat_18_NODE_1128_length_2328_cov_3.226573
VC_557	Rat_18_NODE_1610_length_1800_cov_7.826934
VC_558	Rat_18_NODE_2606_length_1313_cov_2.852941
VC_559	Rat_3_NODE_3918_length_1011_cov_3.389121
VC_560	Rat_8_NODE_248_length_8375_cov_4.740144
VC_561	Rat_8_NODE_3180_length_1022_cov_2.522234
VC_562	Rat_1_NODE_106_length_10343_cov_35.985420
VC_564	Rat_7_NODE_1306_length_1799_cov_13.263761
VC_565	Rat_2_NODE_362_length_5504_cov_5.597357
VC_566	Rat_2_NODE_2120_length_1002_cov_2.017951
VC_567	Rat_8_NODE_1507_length_1862_cov_2.030991
VC_568	Rat_2_NODE_530_length_3667_cov_5.053987
VC_569	Rat_7_NODE_884_length_2758_cov_3.065113
VC_570	Rat_18_NODE_855_length_2883_cov_4.207214
VC_571	Rat_9_NODE_1422_length_1471_cov_3.382768
VC_572	Rat_1_NODE_1278_length_1271_cov_1.747533
VC_573	Rat_2_NODE_1166_length_1661_cov_4.631382
VC_574	Rat_7_NODE_708_length_3529_cov_3.604491
VC_575	Rat_5_NODE_612_length_1651_cov_2.899749
VC_576	Rat_4_NODE_765_length_1930_cov_3.620800
VC_577	Rat_7_NODE_1338_length_1759_cov_3.050469
VC_578	Rat_7_NODE_837_length_2904_cov_4.864865
VC_579	Rat_6_NODE_1611_length_1304_cov_3.828663
VC_580	Rat_5_NODE_74_length_13022_cov_14.500421
VC_581	Rat_6_NODE_97_length_10690_cov_4.547250
VC_582	Rat_8_NODE_2030_length_1470_cov_3.109541
VC_356	Rat_9_NODE_48_length_15870_cov_19.361492
VC_362	Rat_10_NODE_105_length_9964_cov_4.014129
VC_363	Rat_1_NODE_125_length_9048_cov_3.561993
VC_369	Rat_4_NODE_11_length_37704_cov_14.567319
VC_372	Rat_17_NODE_1646_length_1403_cov_2.517804
VC_376	Rat_14_NODE_47_length_34702_cov_9.851704
VC_378	C10-R1-Base_NODE_335_length_6764_cov_5.480549
VC_379	C10-R1-T1_NODE_623_length_3144_cov_3.145678
VC_380	C10-R1-T5_NODE_217_length_2046_cov_2.480663
VC_381	C11-R3-T1_NODE_217_length_3301_cov_4.189464
VC_382	C12-R3-Base_NODE_17_length_5319_cov_4.884878
VC_383	C10-R3-Base_NODE_296_length_2490_cov_12.282136
VC_385	C24-R1-1-5-18_NODE_33_length_5194_cov_2.990270
VC_387	C22-R2-1-5-18_NODE_2119_length_1577_cov_1.579501
VC_388	Rat_15_NODE_454_length_3562_cov_4.123182
VC_390	C11-R3-Base_NODE_18_length_13857_cov_5.870236
VC_392	Rat_10_NODE_426_length_3034_cov_3.234978
VC_393	Rat_10_NODE_660_length_2143_cov_2.648946
VC_394	Rat_15_NODE_550_length_3068_cov_3.695320
VC_396	C12-R2-Base_NODE_1522_length_2448_cov_5.997075
VC_397	C12-R2-Base_NODE_2745_length_1619_cov_2.191176
VC_398	Rat_3_NODE_256_length_6436_cov_4.497414
VC_400	Rat_18_NODE_3715_length_1024_cov_2.512900
VC_401	C9-R2-T1_NODE_358_length_1991_cov_2.700930
VC_402	C14-R1-Base_NODE_1423_length_2573_cov_4.949960
VC_403	Rat_17_NODE_785_length_2799_cov_4.207362
VC_404	Rat_18_NODE_283_length_6910_cov_5.085047
VC_406	Rat_1_NODE_558_length_2381_cov_3.549011
VC_407	Rat_8_NODE_795_length_3090_cov_3.446129
VC_409	C22-R2-3-4-18_NODE_2902_length_1315_cov_2.740476
VC_410	Rat_8_NODE_1319_length_2068_cov_5.939891
VC_412	Rat_9_NODE_35_length_18865_cov_7.704147
VC_415	Rat_7_NODE_4_length_105957_cov_16.617014
VC_438	Rat_15_NODE_1113_length_1777_cov_2.063879
VC_442	Rat_10_NODE_1119_length_1484_cov_2.237929
VC_443	Rat_9_NODE_618_length_2746_cov_5.569677
VC_444	Rat_4_NODE_143_length_6630_cov_6.426160
VC_445	Rat_10_NODE_1231_length_1393_cov_2.966368
VC_446	Rat_10_NODE_1248_length_1374_cov_2.053071
VC_447	Rat_10_NODE_125_length_8917_cov_6.028549
VC_448	Rat_10_NODE_668_length_2124_cov_2.512325
VC_449	Rat_10_NODE_1309_length_1329_cov_6.473312
VC_450	Rat_8_NODE_1037_length_2522_cov_7.697608
VC_451	Rat_10_NODE_1620_length_1166_cov_10.412241
VC_452	Rat_10_NODE_167_length_6824_cov_3.790368
VC_454	Rat_7_NODE_574_length_4520_cov_4.711310
VC_455	Rat_8_NODE_1097_length_2408_cov_3.177221
VC_456	Rat_3_NODE_3549_length_1090_cov_2.260870
VC_457	Rat_10_NODE_175_length_6551_cov_7.807266
VC_459	Rat_5_NODE_89_length_11515_cov_22.595986
VC_460	Rat_9_NODE_1097_length_1766_cov_3.057276
VC_461	Rat_7_NODE_197_length_10863_cov_7.478812
VC_462	Rat_10_NODE_373_length_3330_cov_4.405802
VC_463	Rat_8_NODE_410_length_5295_cov_12.907061
VC_464	Rat_8_NODE_1747_length_1663_cov_1.894279
VC_465	Rat_10_NODE_330_length_3693_cov_6.601979
VC_467	Rat_3_NODE_409_length_4538_cov_5.806826
VC_468	Rat_10_NODE_622_length_2242_cov_6.480110
VC_469	Rat_10_NODE_681_length_2096_cov_3.280255
VC_471	Rat_10_NODE_86_length_11428_cov_7.919283
VC_472	Rat_10_NODE_931_length_1667_cov_3.119727
VC_473	Rat_11_NODE_1079_length_1664_cov_2.202610
VC_474	Rat_8_NODE_968_length_2646_cov_4.624855
VC_476	Rat_11_NODE_1200_length_1519_cov_2.376366
VC_477	Rat_11_NODE_1293_length_1435_cov_2.296377
VC_478	Rat_11_NODE_1326_length_1411_cov_1.929204
VC_479	Rat_3_NODE_585_length_3637_cov_3.053881
VC_480	Rat_11_NODE_1893_length_1082_cov_2.125609
VC_481	Rat_11_NODE_2062_length_1027_cov_1.584362
VC_482	Rat_11_NODE_213_length_7101_cov_7.513767
VC_483	Rat_17_NODE_820_length_2681_cov_4.886519
VC_484	Rat_11_NODE_255_length_5967_cov_4.728180
VC_485	Rat_7_NODE_726_length_3426_cov_4.931474
VC_486	Rat_7_NODE_227_length_9828_cov_6.878748
VC_487	Rat_17_NODE_221_length_7830_cov_12.056077
VC_488	Rat_11_NODE_61_length_18569_cov_6.439343
VC_489	Rat_12_NODE_1154_length_2139_cov_2.106046
VC_490	Rat_12_NODE_1265_length_2000_cov_3.359383
VC_491	Rat_12_NODE_1359_length_1881_cov_3.285323
VC_492	Rat_12_NODE_1508_length_1741_cov_2.376631
VC_493	Rat_12_NODE_1689_length_1576_cov_3.195266
VC_494	Rat_12_NODE_168_length_11446_cov_6.676587
VC_495	Rat_12_NODE_1872_length_1451_cov_5.087393
VC_496	Rat_2_NODE_1680_length_1207_cov_6.704861
VC_497	Rat_12_NODE_188_length_10280_cov_5.405966
VC_498	Rat_12_NODE_2077_length_1344_cov_2.194725
VC_500	Rat_12_NODE_2231_length_1270_cov_3.248560
VC_501	Rat_14_NODE_268_length_6328_cov_13.889686
VC_502	Rat_18_NODE_240_length_7813_cov_5.331658
VC_503	Rat_12_NODE_428_length_4873_cov_16.956413
VC_504	Rat_12_NODE_468_length_4572_cov_3.912774
VC_506	Rat_12_NODE_628_length_3615_cov_4.129775
VC_507	Rat_7_NODE_941_length_2554_cov_4.133253
VC_508	Rat_12_NODE_676_length_3349_cov_4.232240
VC_509	Rat_12_NODE_706_length_3248_cov_3.505168
VC_510	Rat_12_NODE_780_length_2942_cov_3.435054
VC_511	Rat_8_NODE_405_length_5377_cov_4.742578
VC_512	Rat_12_NODE_911_length_2583_cov_3.169699
VC_513	Rat_12_NODE_915_length_2576_cov_3.419278
VC_514	Rat_13_NODE_1056_length_1530_cov_2.625763
VC_515	Rat_18_NODE_442_length_4905_cov_5.138144
VC_516	Rat_13_NODE_1227_length_1408_cov_2.529194
VC_517	Rat_13_NODE_1372_length_1323_cov_2.129338
VC_518	Rat_13_NODE_1596_length_1202_cov_2.775937
VC_519	Rat_13_NODE_1616_length_1197_cov_2.401926
VC_520	Rat_5_NODE_127_length_8197_cov_7.824613
VC_522	Rat_18_NODE_924_length_2706_cov_3.950962
VC_523	Rat_18_NODE_746_length_3204_cov_3.648460
VC_524	Rat_13_NODE_449_length_2780_cov_2.700917
VC_525	Rat_13_NODE_757_length_1885_cov_4.780328
VC_526	Rat_14_NODE_1019_length_1665_cov_2.283230
VC_527	Rat_14_NODE_1190_length_1501_cov_4.695021
VC_528	Rat_14_NODE_1215_length_1478_cov_4.298665
VC_529	Rat_14_NODE_1280_length_1435_cov_3.377536
VC_530	Rat_14_NODE_1412_length_1355_cov_2.228462
VC_531	Rat_14_NODE_1419_length_1347_cov_3.989938
VC_532	Rat_6_NODE_777_length_2464_cov_3.811955
VC_533	Rat_7_NODE_394_length_6365_cov_4.138827
VC_534	Rat_8_NODE_779_length_3158_cov_3.350628
VC_535	Rat_14_NODE_1953_length_1086_cov_2.528613
VC_536	Rat_14_NODE_1955_length_1086_cov_2.193986
VC_537	Rat_14_NODE_1987_length_1079_cov_1.895508
VC_538	Rat_3_NODE_247_length_6602_cov_6.283336
VC_539	Rat_6_NODE_318_length_4717_cov_3.424925
VC_540	Rat_14_NODE_319_length_5324_cov_3.504270
VC_541	Rat_14_NODE_437_length_3742_cov_3.882289
VC_542	Rat_14_NODE_461_length_3551_cov_4.142449
VC_543	Rat_18_NODE_235_length_7912_cov_3.922617
VC_545	Rat_14_NODE_707_length_2273_cov_2.383679
VC_546	Rat_14_NODE_716_length_2214_cov_4.794349
VC_547	Rat_14_NODE_754_length_2138_cov_3.610658
VC_549	Rat_14_NODE_952_length_1750_cov_1.646608
VC_550	Rat_7_NODE_15_length_51047_cov_22.090936
VC_551	Rat_7_NODE_106_length_16672_cov_7.927484
VC_553	Rat_2_NODE_1416_length_1404_cov_3.074129
VC_554	Rat_15_NODE_922_length_2071_cov_4.403770
VC_555	Rat_16_NODE_1073_length_1592_cov_4.159401
VC_556	Rat_16_NODE_550_length_2448_cov_2.838278
VC_557	Rat_16_NODE_883_length_1824_cov_3.821933
VC_558	Rat_17_NODE_1038_length_2174_cov_4.459179
VC_559	Rat_17_NODE_1256_length_1824_cov_2.367439
VC_560	Rat_8_NODE_1194_length_2244_cov_3.181818
VC_561	Rat_17_NODE_2096_length_1105_cov_1.589524
VC_562	Rat_17_NODE_398_length_4885_cov_4.203106
VC_563	Rat_8_NODE_351_length_6042_cov_3.758477
VC_564	Rat_18_NODE_1650_length_1774_cov_5.098895
VC_565	Rat_18_NODE_264_length_7396_cov_5.724561
VC_566	Rat_18_NODE_3062_length_1174_cov_2.365505
VC_567	Rat_18_NODE_3667_length_1037_cov_3.422607
VC_568	Rat_18_NODE_498_length_4464_cov_3.942844
VC_569	Rat_18_NODE_502_length_4429_cov_3.770919
VC_570	Rat_3_NODE_627_length_3463_cov_4.882923
VC_571	Rat_1_NODE_1009_length_1488_cov_1.627355
VC_572	Rat_1_NODE_472_length_2810_cov_4.942287
VC_573	Rat_6_NODE_642_length_2836_cov_3.706221
VC_574	Rat_1_NODE_554_length_2409_cov_3.574342
VC_575	Rat_1_NODE_661_length_2076_cov_3.259278
VC_576	Rat_2_NODE_1086_length_1756_cov_5.318048
VC_577	Rat_2_NODE_1537_length_1296_cov_1.958904
VC_578	Rat_2_NODE_948_length_2019_cov_5.383401
VC_579	Rat_3_NODE_2080_length_1599_cov_4.216969
VC_580	Rat_4_NODE_204_length_5145_cov_5.014145
VC_581	Rat_5_NODE_2_length_111061_cov_13.071717
VC_582	Rat_7_NODE_1792_length_1300_cov_2.433735
VC_354	Rat_15_NODE_365_length_4293_cov_3.556866
VC_362	Rat_8_NODE_325_length_6533_cov_5.859679
VC_363	Rat_8_NODE_127_length_13284_cov_5.229798
VC_368	Rat_10_NODE_380_length_3300_cov_4.542989
VC_372	Rat_7_NODE_524_length_4922_cov_5.001027
VC_378	C14-R2-Base_NODE_83_length_9809_cov_27.402912
VC_379	C15-R3-T1_NODE_348_length_4950_cov_4.858427
VC_380	C9-R1-T1_NODE_929_length_2776_cov_3.546490
VC_381	C16-R2-T5_NODE_124_length_4794_cov_4.527537
VC_382	C24-R2-3-4-18_NODE_150_length_13874_cov_7.400897
VC_383	C23-R2-3-4-18_NODE_1556_length_1694_cov_12.995119
VC_385	C9-R3-T5_NODE_101_length_7619_cov_6.552882
VC_387	C9-R3-T5_NODE_270_length_4931_cov_4.849467
VC_388	C9-R2-T5_NODE_39_length_9358_cov_7.213372
VC_390	C12-R2-Base_NODE_159_length_13307_cov_6.479324
VC_392	Rat_8_NODE_1552_length_1828_cov_3.460801
VC_393	Rat_14_NODE_1632_length_1228_cov_5.179881
VC_394	Rat_17_NODE_2179_length_1069_cov_1.543393
VC_396	Rat_13_NODE_175_length_6860_cov_4.234093
VC_397	Rat_15_NODE_823_length_2221_cov_9.418744
VC_400	Rat_11_NODE_1108_length_1625_cov_6.469427
VC_401	C16-R3-T1_NODE_902_length_2034_cov_3.445174
VC_402	C15-R3-T1_NODE_835_length_2971_cov_3.010631
VC_403	Rat_8_NODE_2468_length_1254_cov_3.821518
VC_404	Rat_18_NODE_446_length_4898_cov_4.404295
VC_406	Rat_3_NODE_3217_length_1174_cov_3.447721
VC_407	Rat_9_NODE_1439_length_1454_cov_2.511794
VC_409	Rat_13_NODE_143_length_9371_cov_9.149420
VC_410	Rat_8_NODE_2604_length_1198_cov_1.930884
VC_412	Rat_15_NODE_64_length_13122_cov_7.175939
VC_415	Rat_3_NODE_1_length_104210_cov_133.456944
VC_437	Rat_15_NODE_61_length_13463_cov_6.117243
VC_438	Rat_16_NODE_117_length_6935_cov_3.729797
VC_442	Rat_2_NODE_1444_length_1375_cov_1.950000
VC_443	Rat_2_NODE_1193_length_1629_cov_3.251588
VC_444	Rat_8_NODE_640_length_3588_cov_5.279649
VC_445	Rat_14_NODE_1045_length_1638_cov_2.460518
VC_446	Rat_9_NODE_2169_length_1033_cov_4.048057
VC_447	Rat_7_NODE_1027_length_2382_cov_2.388483
VC_448	Rat_9_NODE_115_length_9534_cov_4.886908
VC_449	Rat_16_NODE_571_length_2396_cov_5.826143
VC_450	Rat_7_NODE_757_length_3272_cov_3.195835
VC_451	Rat_9_NODE_1010_length_1880_cov_5.984110
VC_452	Rat_7_NODE_1266_length_1888_cov_2.714675
VC_453	Rat_8_NODE_28_length_35422_cov_8.633048
VC_454	Rat_8_NODE_483_length_4566_cov_5.030592
VC_455	Rat_8_NODE_1811_length_1613_cov_3.641207
VC_456	Rat_8_NODE_2054_length_1454_cov_2.981415
VC_457	Rat_8_NODE_219_length_9245_cov_4.532535
VC_458	Rat_6_NODE_27_length_29727_cov_23.126483
VC_459	Rat_17_NODE_1111_length_2013_cov_2.514811
VC_460	Rat_9_NODE_1682_length_1282_cov_2.635697
VC_461	Rat_17_NODE_841_length_2617_cov_4.364169
VC_462	Rat_12_NODE_2607_length_1134_cov_2.232623
VC_463	Rat_18_NODE_2165_length_1500_cov_2.921799
VC_464	Rat_3_NODE_3428_length_1118_cov_2.472248
VC_465	Rat_8_NODE_2712_length_1161_cov_1.600362
VC_467	Rat_9_NODE_266_length_4998_cov_3.638074
VC_468	Rat_17_NODE_1701_length_1371_cov_2.568389
VC_469	Rat_8_NODE_491_length_4522_cov_5.962839
VC_471	Rat_2_NODE_93_length_17768_cov_5.707672
VC_472	Rat_8_NODE_2064_length_1451_cov_3.419771
VC_473	Rat_9_NODE_1910_length_1152_cov_2.639015
VC_474	Rat_11_NODE_258_length_5933_cov_6.974141
VC_476	Rat_7_NODE_1428_length_1641_cov_2.230139
VC_477	Rat_14_NODE_1457_length_1327_cov_2.507862
VC_478	Rat_1_NODE_652_length_2092_cov_1.804124
VC_479	Rat_3_NODE_525_length_3901_cov_3.336973
VC_480	Rat_18_NODE_2647_length_1300_cov_3.267470
VC_481	Rat_7_NODE_944_length_2548_cov_3.056157
VC_482	Rat_7_NODE_405_length_6204_cov_8.941454
VC_483	Rat_14_NODE_524_length_3111_cov_4.009490
VC_484	Rat_7_NODE_589_length_4374_cov_3.432508
VC_485	Rat_9_NODE_544_length_3040_cov_3.936683
VC_486	Rat_17_NODE_392_length_4972_cov_2.870653
VC_488	Rat_7_NODE_380_length_6579_cov_4.873850
VC_489	Rat_18_NODE_1903_length_1623_cov_2.965561
VC_490	Rat_3_NODE_2221_length_1523_cov_1.778610
VC_491	Rat_8_NODE_3191_length_1019_cov_2.375519
VC_492	Rat_7_NODE_2185_length_1088_cov_2.139400
VC_493	Rat_18_NODE_1400_length_1982_cov_4.084587
VC_494	Rat_3_NODE_930_length_2715_cov_2.686466
VC_495	Rat_13_NODE_717_length_1940_cov_2.847215
VC_496	Rat_8_NODE_1706_length_1693_cov_4.938950
VC_497	Rat_3_NODE_1666_length_1865_cov_2.472928
VC_498	Rat_17_NODE_1138_length_1982_cov_2.981837
VC_500	Rat_15_NODE_754_length_2359_cov_3.280816
VC_501	Rat_7_NODE_334_length_7345_cov_8.504938
VC_502	Rat_6_NODE_157_length_7329_cov_4.849876
VC_503	Rat_8_NODE_382_length_5566_cov_27.779713
VC_504	Rat_8_NODE_391_length_5468_cov_5.482173
VC_506	Rat_3_NODE_1007_length_2562_cov_2.931791
VC_507	Rat_8_NODE_558_length_4082_cov_4.970946
VC_508	Rat_1_NODE_1170_length_1337_cov_2.113885
VC_509	Rat_8_NODE_162_length_11432_cov_4.753098
VC_510	Rat_9_NODE_638_length_2651_cov_3.459553
VC_511	Rat_7_NODE_929_length_2595_cov_3.800394
VC_512	Rat_8_NODE_1118_length_2368_cov_4.019455
VC_513	Rat_2_NODE_763_length_2510_cov_2.851731
VC_514	Rat_18_NODE_2180_length_1493_cov_2.748957
VC_515	Rat_18_NODE_459_length_4733_cov_4.653057
VC_516	Rat_18_NODE_3211_length_1134_cov_2.026877
VC_517	Rat_7_NODE_1379_length_1692_cov_3.585828
VC_518	Rat_18_NODE_3831_length_1005_cov_2.428421
VC_519	Rat_18_NODE_3750_length_1019_cov_2.205394
VC_520	Rat_8_NODE_574_length_3995_cov_166.346701
VC_521	Rat_14_NODE_640_length_2511_cov_4.345684
VC_522	Rat_7_NODE_702_length_3556_cov_3.676378
VC_523	Rat_7_NODE_1193_length_2018_cov_3.715741
VC_524	Rat_18_NODE_977_length_2591_cov_2.897082
VC_525	Rat_6_NODE_258_length_5312_cov_5.470801
VC_526	Rat_14_NODE_971_length_1718_cov_2.708960
VC_527	Rat_2_NODE_1209_length_1606_cov_2.909091
VC_528	Rat_2_NODE_1015_length_1882_cov_2.852764
VC_529	Rat_17_NODE_1178_length_1911_cov_4.123384
VC_530	Rat_7_NODE_2307_length_1037_cov_2.272912
VC_531	Rat_2_NODE_1376_length_1436_cov_2.086894
VC_532	Rat_8_NODE_498_length_4488_cov_5.635687
VC_533	Rat_8_NODE_620_length_3689_cov_5.644744
VC_534	Rat_2_NODE_531_length_3664_cov_4.665558
VC_535	Rat_8_NODE_1795_length_1624_cov_5.091778
VC_536	Rat_8_NODE_2229_length_1374_cov_3.129644
VC_537	Rat_1_NODE_1634_length_1076_cov_1.697356
VC_538	Rat_8_NODE_329_length_6489_cov_4.621231
VC_539	Rat_2_NODE_408_length_4995_cov_4.546964
VC_540	Rat_8_NODE_466_length_4713_cov_5.214255
VC_541	Rat_17_NODE_299_length_6092_cov_3.973000
VC_542	Rat_17_NODE_484_length_4166_cov_4.342496
VC_543	Rat_7_NODE_485_length_5279_cov_3.426876
VC_545	Rat_16_NODE_805_length_1928_cov_2.499733
VC_546	Rat_9_NODE_637_length_2652_cov_2.735849
VC_547	Rat_8_NODE_840_length_2957_cov_4.736044
VC_549	Rat_7_NODE_1036_length_2361_cov_4.503903
VC_550	Rat_8_NODE_318_length_6660_cov_6.355791
VC_551	Rat_9_NODE_17_length_35895_cov_5.920006
VC_553	Rat_17_NODE_2198_length_1061_cov_2.703777
VC_554	Rat_18_NODE_2490_length_1354_cov_2.706697
VC_555	Rat_17_NODE_592_length_3517_cov_4.990179
VC_556	Rat_7_NODE_2248_length_1064_cov_2.435084
VC_557	Rat_9_NODE_999_length_1895_cov_6.163043
VC_558	Rat_6_NODE_1138_length_1797_cov_2.572331
VC_559	Rat_17_NODE_2148_length_1086_cov_2.411251
VC_560	Rat_2_NODE_467_length_4313_cov_3.871536
VC_561	Rat_8_NODE_3209_length_1015_cov_2.982292
VC_562	Rat_17_NODE_422_length_4661_cov_4.433565
VC_563	Rat_6_NODE_554_length_3164_cov_2.423609
VC_564	Rat_9_NODE_1265_length_1618_cov_6.524632
VC_565	Rat_7_NODE_492_length_5195_cov_4.565370
VC_566	Rat_8_NODE_1253_length_2152_cov_2.730567
VC_567	Rat_9_NODE_2011_length_1107_cov_2.468631
VC_568	Rat_8_NODE_981_length_2626_cov_4.086737
VC_569	Rat_8_NODE_2432_length_1270_cov_3.704527
VC_570	Rat_8_NODE_788_length_3127_cov_4.018555
VC_571	Rat_8_NODE_2348_length_1308_cov_2.197925
VC_572	Rat_2_NODE_504_length_3883_cov_3.619383
VC_573	Rat_8_NODE_2884_length_1107_cov_3.093156
VC_574	Rat_8_NODE_1357_length_2022_cov_3.548551
VC_575	Rat_7_NODE_1179_length_2046_cov_39.979910
VC_576	Rat_7_NODE_559_length_4632_cov_5.330129
VC_577	Rat_8_NODE_2342_length_1309_cov_2.811802
VC_578	Rat_8_NODE_3057_length_1054_cov_1.592593
VC_579	Rat_7_NODE_1002_length_2427_cov_4.387437
VC_580	Rat_9_NODE_666_length_2573_cov_3.845512
VC_581	Rat_5_NODE_8_length_57183_cov_11.048978
VC_582	Rat_9_NODE_1017_length_1876_cov_3.454146
VC_602	C16-R2-Base_NODE_27_length_24883_cov_87.613098
VC_610	Rat_4_NODE_94_length_9447_cov_6.178982
VC_618	Rat_15_NODE_1_length_117360_cov_11.330463
VC_620	C9-R3-T5_NODE_50_length_10436_cov_4.935748
VC_623	Rat_10_NODE_552_length_2458_cov_2.986683
VC_624	C23-R3-T5_NODE_17_length_9037_cov_5.718214
VC_627	C11-R2-Base_NODE_2968_length_1075_cov_2.577451
VC_637	C16-R3-Base_NODE_248_length_8520_cov_4.189722
VC_638	C16-R3-Base_NODE_3611_length_1154_cov_1.939035
VC_639	C10-R1-Base_NODE_330_length_6884_cov_7.399473
VC_640	C24-R3-3-4-18_NODE_475_length_4937_cov_4.151987
VC_641	C24-R2-3-4-18_NODE_885_length_3916_cov_2.610464
VC_642	C16-R1-T1_NODE_6_length_26201_cov_4.607435
VC_643	C11-R2-T1_NODE_13_length_6253_cov_6.543724
VC_645	Rat_11_NODE_288_length_5413_cov_11.015677
VC_646	C23-R3-T5_NODE_51_length_5771_cov_2.977607
VC_647	C11-R3-Base_NODE_158_length_6031_cov_4.453313
VC_648	C21-R3-1-5-18_NODE_200_length_3675_cov_3.167680
VC_649	Rat_17_NODE_20_length_35284_cov_16.778393
VC_650	Rat_10_NODE_222_length_5365_cov_5.272505
VC_651	Rat_10_NODE_338_length_3592_cov_3.125530
VC_654	Rat_15_NODE_1754_length_1230_cov_2.230638
VC_655	Rat_12_NODE_412_length_5112_cov_6.820249
VC_656	C12-R2-Base_NODE_269_length_9119_cov_5.711717
VC_657	C14-R1-Base_NODE_161_length_11049_cov_7.044479
VC_658	Rat_17_NODE_250_length_7147_cov_4.386351
VC_659	C24-R2-3-4-18_NODE_7222_length_1207_cov_1.771701
VC_660	C23-R1-1-5-18_NODE_119_length_8569_cov_26.629082
VC_661	C24-R2-1-5-18_NODE_322_length_2337_cov_2.071867
VC_662	Rat_10_NODE_592_length_2341_cov_2.639983
VC_663	C22-R2-3-4-18_NODE_77_length_15842_cov_9.117248
VC_665	Rat_1_NODE_311_length_3887_cov_3.520877
VC_666	C14-R1-T1_NODE_120_length_5828_cov_3.084531
VC_667	C14-R3-T1_NODE_226_length_6815_cov_3.293639
VC_668	C14-R2-Base_NODE_39_length_19031_cov_16.541263
VC_670	Rat_12_NODE_623_length_3652_cov_6.308312
VC_671	C14-R3-T1_NODE_1174_length_2405_cov_2.516596
VC_672	C16-R3-Base_NODE_1049_length_3093_cov_4.793614
VC_673	Rat_7_NODE_593_length_4326_cov_4.545071
VC_674	C15-R1-Base_NODE_22_length_23464_cov_6.219360
VC_675	C15-R2-T1_NODE_1513_length_1545_cov_2.416779
VC_676	C16-R2-Base_NODE_42_length_19209_cov_8.556333
VC_677	C16-R2-Base_NODE_736_length_2746_cov_2.503159
VC_678	C9-R2-T5_NODE_152_length_6057_cov_4.803732
VC_679	C24-R1-3-4-18_NODE_962_length_1615_cov_5.673718
VC_680	C16-R2-Base_NODE_123_length_8108_cov_4.150006
VC_681	Rat_10_NODE_771_length_1885_cov_2.287978
VC_682	C9-R3-Base_NODE_1065_length_2356_cov_2.936984
VC_683	Rat_12_NODE_2842_length_1072_cov_2.793510
VC_684	Rat_15_NODE_394_length_4038_cov_5.545318
VC_685	C9-R2-Base_NODE_1_length_17424_cov_5.762220
VC_686	Rat_13_NODE_28_length_32113_cov_8.787978
VC_687	C9-R3-Base_NODE_912_length_2525_cov_3.606883
VC_688	C24-R2-3-4-18_NODE_6509_length_1281_cov_3.097879
VC_699	Rat_14_NODE_48_length_34314_cov_15.731633
VC_713	Rat_13_NODE_1_length_100372_cov_17.957136
VC_719	Rat_12_NODE_216_length_9199_cov_8.455599
VC_720	Rat_15_NODE_101_length_10167_cov_6.000692
VC_735	Rat_17_NODE_1606_length_1449_cov_1.807030
VC_736	Rat_1_NODE_1322_length_1241_cov_2.349073
VC_737	Rat_10_NODE_1069_length_1522_cov_3.498296
VC_738	Rat_14_NODE_633_length_2524_cov_4.056703
VC_739	Rat_13_NODE_1181_length_1441_cov_4.825397
VC_743	Rat_2_NODE_779_length_2478_cov_3.970285
VC_744	Rat_12_NODE_2299_length_1242_cov_4.108677
VC_745	Rat_10_NODE_1229_length_1393_cov_3.459641
VC_746	Rat_8_NODE_1491_length_1874_cov_4.088510
VC_748	Rat_1_NODE_1580_length_1099_cov_1.778736
VC_749	Rat_15_NODE_1136_length_1750_cov_2.859587
VC_750	Rat_10_NODE_145_length_7979_cov_4.435134
VC_751	Rat_8_NODE_1070_length_2467_cov_4.029436
VC_752	Rat_4_NODE_198_length_5238_cov_5.529616
VC_753	Rat_4_NODE_20_length_27285_cov_5.861072
VC_754	Rat_8_NODE_6_length_65041_cov_13.392500
VC_755	Rat_17_NODE_374_length_5124_cov_3.274216
VC_757	Rat_15_NODE_249_length_5875_cov_3.321134
VC_758	Rat_7_NODE_731_length_3397_cov_4.190305
VC_759	Rat_13_NODE_588_length_2219_cov_4.024954
VC_760	Rat_10_NODE_188_length_6039_cov_5.915608
VC_761	Rat_12_NODE_314_length_6525_cov_5.714992
VC_762	Rat_8_NODE_1055_length_2491_cov_2.928571
VC_763	Rat_12_NODE_288_length_6954_cov_10.419336
VC_764	Rat_8_NODE_1281_length_2111_cov_3.613327
VC_765	Rat_14_NODE_426_length_3875_cov_2.554188
VC_766	Rat_8_NODE_1206_length_2219_cov_3.207024
VC_767	Rat_10_NODE_229_length_5213_cov_4.759984
VC_768	Rat_10_NODE_242_length_4955_cov_5.228776
VC_770	Rat_14_NODE_333_length_5187_cov_4.312354
VC_771	Rat_2_NODE_1281_length_1511_cov_3.000000
VC_772	Rat_17_NODE_1130_length_1996_cov_2.060793
VC_773	Rat_7_NODE_82_length_19492_cov_6.345064
VC_774	Rat_10_NODE_434_length_2990_cov_3.696082
VC_775	Rat_17_NODE_774_length_2834_cov_4.851026
VC_776	Rat_12_NODE_1296_length_1959_cov_2.303046
VC_777	Rat_1_NODE_764_length_1852_cov_6.156372
VC_778	Rat_8_NODE_1406_length_1967_cov_3.793410
VC_779	Rat_16_NODE_981_length_1699_cov_3.307786
VC_780	Rat_8_NODE_2051_length_1454_cov_4.425304
VC_781	Rat_18_NODE_1265_length_2139_cov_3.756718
VC_782	Rat_5_NODE_478_length_2122_cov_2.451379
VC_783	Rat_10_NODE_67_length_13772_cov_7.409127
VC_784	Rat_8_NODE_1378_length_1998_cov_3.344828
VC_785	Rat_17_NODE_1263_length_1815_cov_2.710795
VC_786	Rat_8_NODE_1457_length_1899_cov_2.960954
VC_787	Rat_10_NODE_813_length_1825_cov_5.155932
VC_788	Rat_7_NODE_493_length_5190_cov_4.995326
VC_789	Rat_14_NODE_1050_length_1632_cov_3.412175
VC_790	Rat_17_NODE_256_length_7028_cov_4.096515
VC_791	Rat_7_NODE_2341_length_1023_cov_3.190083
VC_792	Rat_10_NODE_896_length_1709_cov_2.296252
VC_793	Rat_5_NODE_467_length_2161_cov_2.334758
VC_794	Rat_7_NODE_358_length_6965_cov_4.291172
VC_795	Rat_12_NODE_1226_length_2044_cov_6.031171
VC_796	Rat_18_NODE_339_length_6172_cov_11.879680
VC_797	Rat_11_NODE_122_length_11978_cov_4.786463
VC_799	Rat_8_NODE_2823_length_1127_cov_1.387127
VC_800	Rat_14_NODE_815_length_1987_cov_3.326605
VC_801	Rat_13_NODE_1862_length_1089_cov_2.558994
VC_802	Rat_14_NODE_2146_length_1033_cov_1.852761
VC_803	Rat_13_NODE_1592_length_1203_cov_3.273519
VC_804	Rat_16_NODE_529_length_2513_cov_3.887307
VC_805	Rat_3_NODE_2470_length_1406_cov_2.247224
VC_806	Rat_8_NODE_1530_length_1844_cov_4.040805
VC_807	Rat_13_NODE_1696_length_1150_cov_3.047489
VC_808	Rat_8_NODE_2392_length_1287_cov_2.246753
VC_809	Rat_18_NODE_1230_length_2173_cov_3.356941
VC_810	Rat_17_NODE_1062_length_2131_cov_3.305395
VC_811	Rat_13_NODE_890_length_1711_cov_2.293478
VC_812	Rat_7_NODE_515_length_5021_cov_4.090213
VC_813	Rat_18_NODE_21_length_41765_cov_7.350731
VC_814	Rat_3_NODE_572_length_3698_cov_5.518529
VC_815	Rat_2_NODE_979_length_1950_cov_4.416887
VC_816	Rat_17_NODE_800_length_2761_cov_3.668884
VC_817	Rat_12_NODE_759_length_3014_cov_6.471105
VC_819	Rat_8_NODE_1606_length_1776_cov_3.888437
VC_820	Rat_8_NODE_1459_length_1898_cov_3.944655
VC_821	Rat_2_NODE_1124_length_1699_cov_3.950122
VC_822	Rat_8_NODE_2536_length_1223_cov_2.740582
VC_823	Rat_8_NODE_1415_length_1958_cov_3.158697
VC_824	Rat_8_NODE_186_length_10412_cov_23.587043
VC_825	Rat_1_NODE_1444_length_1163_cov_2.677798
VC_826	Rat_18_NODE_1809_length_1672_cov_3.312925
VC_827	Rat_12_NODE_1054_length_2309_cov_4.255546
VC_828	Rat_14_NODE_615_length_2570_cov_2.972167
VC_829	Rat_7_NODE_2150_length_1102_cov_2.335244
VC_830	Rat_13_NODE_503_length_2542_cov_3.259751
VC_831	Rat_12_NODE_1128_length_2184_cov_4.604979
VC_832	Rat_9_NODE_236_length_5443_cov_3.961024
VC_833	Rat_6_NODE_1428_length_1450_cov_2.377778
VC_834	Rat_13_NODE_1550_length_1220_cov_2.363948
VC_835	Rat_6_NODE_1023_length_1957_cov_4.737119
VC_836	Rat_18_NODE_2430_length_1377_cov_2.721634
VC_837	Rat_12_NODE_474_length_4496_cov_4.147940
VC_838	Rat_7_NODE_1365_length_1714_cov_4.528632
VC_839	Rat_14_NODE_1355_length_1386_cov_2.688956
VC_840	Rat_18_NODE_1133_length_2321_cov_3.991615
VC_841	Rat_3_NODE_2690_length_1333_cov_2.151017
VC_842	Rat_13_NODE_881_length_1723_cov_2.340528
VC_843	Rat_1_NODE_1234_length_1294_cov_3.074253
VC_844	Rat_8_NODE_1556_length_1822_cov_4.976231
VC_845	Rat_3_NODE_1907_length_1700_cov_2.052888
VC_847	Rat_3_NODE_2264_length_1502_cov_3.426399
VC_848	Rat_8_NODE_1174_length_2279_cov_4.477518
VC_849	Rat_12_NODE_444_length_4798_cov_5.123550
VC_850	Rat_14_NODE_2136_length_1035_cov_1.961224
VC_851	Rat_13_NODE_2109_length_1002_cov_2.634636
VC_852	Rat_3_NODE_558_length_3760_cov_2.968691
VC_854	Rat_3_NODE_3689_length_1059_cov_2.503984
VC_855	Rat_9_NODE_316_length_4408_cov_7.592695
VC_856	Rat_12_NODE_1885_length_1444_cov_4.235421
VC_857	Rat_14_NODE_1954_length_1086_cov_2.374394
VC_858	Rat_18_NODE_2098_length_1525_cov_2.386395
VC_859	Rat_17_NODE_1221_length_1867_cov_3.429360
VC_860	Rat_17_NODE_2086_length_1109_cov_2.222960
VC_861	Rat_8_NODE_1503_length_1864_cov_5.050857
VC_862	Rat_18_NODE_1412_length_1970_cov_2.095561
VC_863	Rat_15_NODE_1678_length_1279_cov_4.332516
VC_864	Rat_9_NODE_1633_length_1308_cov_1.656026
VC_865	Rat_14_NODE_1843_length_1129_cov_2.152700
VC_866	Rat_15_NODE_1919_length_1149_cov_3.054845
VC_867	Rat_7_NODE_2059_length_1147_cov_3.115385
VC_868	Rat_8_NODE_2009_length_1482_cov_4.088297
VC_869	Rat_1_NODE_899_length_1619_cov_1.765985
VC_870	Rat_8_NODE_1360_length_2020_cov_2.670229
VC_871	Rat_18_NODE_1255_length_2149_cov_2.707736
VC_872	Rat_7_NODE_2020_length_1168_cov_2.079066
VC_873	Rat_18_NODE_1948_length_1596_cov_3.229072
VC_874	Rat_18_NODE_2859_length_1232_cov_1.738318
VC_875	Rat_2_NODE_520_length_3743_cov_3.971529
VC_876	Rat_12_NODE_2740_length_1096_cov_5.279539
VC_877	Rat_8_NODE_2049_length_1458_cov_1.791162
VC_878	Rat_5_NODE_21_length_35971_cov_8.386513
VC_879	Rat_18_NODE_1531_length_1857_cov_2.434517
VC_880	Rat_18_NODE_2206_length_1475_cov_4.454930
VC_881	Rat_7_NODE_1284_length_1851_cov_3.963808
VC_882	Rat_18_NODE_649_length_3605_cov_2.456620
VC_883	Rat_18_NODE_2761_length_1262_cov_2.503728
VC_884	Rat_18_NODE_3263_length_1122_cov_2.047798
VC_885	Rat_18_NODE_989_length_2575_cov_3.752778
VC_886	Rat_12_NODE_985_length_2445_cov_4.760251
VC_887	Rat_3_NODE_3696_length_1058_cov_1.954138
VC_888	Rat_17_NODE_268_length_6730_cov_3.964944
VC_889	Rat_18_NODE_2979_length_1197_cov_1.949212
VC_890	Rat_8_NODE_487_length_4547_cov_3.313224
VC_891	Rat_3_NODE_615_length_3506_cov_2.707911
VC_892	Rat_3_NODE_2349_length_1458_cov_2.895225
VC_893	Rat_3_NODE_478_length_4101_cov_3.643599
VC_894	Rat_18_NODE_548_length_4127_cov_2.906680
VC_895	Rat_18_NODE_545_length_4147_cov_2.931085
VC_896	Rat_7_NODE_2221_length_1074_cov_2.323847
VC_897	Rat_14_NODE_332_length_5188_cov_4.305085
VC_898	Rat_18_NODE_381_length_5648_cov_3.222957
VC_899	Rat_17_NODE_120_length_13043_cov_7.173237
VC_900	Rat_2_NODE_231_length_8006_cov_4.889448
VC_901	Rat_14_NODE_1332_length_1401_cov_2.476226
VC_902	Rat_18_NODE_2451_length_1368_cov_3.507235
VC_903	Rat_8_NODE_671_length_3471_cov_4.161593
VC_904	Rat_8_NODE_635_length_3613_cov_4.265037
VC_905	Rat_7_NODE_677_length_3679_cov_4.576435
VC_906	Rat_8_NODE_965_length_2648_cov_3.199383
VC_907	Rat_14_NODE_915_length_1798_cov_2.825014
VC_908	Rat_9_NODE_1307_length_1571_cov_3.471636
VC_909	Rat_3_NODE_1193_length_2320_cov_3.884327
VC_910	Rat_2_NODE_1897_length_1089_cov_2.829787
VC_911	Rat_18_NODE_3336_length_1104_cov_3.604385
VC_912	Rat_18_NODE_2959_length_1202_cov_2.266783
VC_913	Rat_18_NODE_3708_length_1025_cov_4.253608
VC_914	Rat_18_NODE_2017_length_1563_cov_3.367374
VC_915	Rat_18_NODE_2275_length_1448_cov_3.600144
VC_916	Rat_18_NODE_2357_length_1405_cov_3.248148
VC_917	Rat_14_NODE_1288_length_1430_cov_2.773818
VC_918	Rat_18_NODE_3671_length_1035_cov_3.362245
VC_919	Rat_18_NODE_2355_length_1406_cov_2.762398
VC_920	Rat_18_NODE_3297_length_1116_cov_2.445806
VC_921	Rat_6_NODE_389_length_4126_cov_5.958978
VC_922	Rat_14_NODE_899_length_1821_cov_2.355040
VC_923	Rat_6_NODE_1814_length_1160_cov_9.433484
VC_924	Rat_18_NODE_2307_length_1433_cov_2.674165
VC_925	Rat_8_NODE_1749_length_1661_cov_4.401619
VC_926	Rat_18_NODE_2370_length_1400_cov_2.453532
VC_927	Rat_18_NODE_3047_length_1178_cov_2.518255
VC_928	Rat_9_NODE_1608_length_1333_cov_2.474178
VC_929	Rat_18_NODE_1542_length_1848_cov_2.671500
VC_930	Rat_18_NODE_2602_length_1315_cov_2.723016
VC_931	Rat_15_NODE_804_length_2265_cov_3.423982
VC_932	Rat_18_NODE_3502_length_1068_cov_3.371175
VC_933	Rat_17_NODE_813_length_2707_cov_4.018100
VC_934	Rat_16_NODE_1404_length_1312_cov_2.541766
VC_935	Rat_18_NODE_1232_length_2171_cov_3.152647
VC_936	Rat_18_NODE_2182_length_1492_cov_2.116910
VC_937	Rat_15_NODE_858_length_2169_cov_2.679281
VC_938	Rat_18_NODE_3167_length_1142_cov_3.635695
VC_939	Rat_18_NODE_963_length_2619_cov_9.223089
VC_940	Rat_18_NODE_2539_length_1337_cov_2.939938
VC_941	Rat_18_NODE_424_length_5151_cov_6.177394
VC_942	Rat_14_NODE_1324_length_1405_cov_1.768148
VC_943	Rat_15_NODE_1495_length_1395_cov_2.799254
VC_944	Rat_17_NODE_1517_length_1525_cov_3.173469
VC_945	Rat_2_NODE_1718_length_1180_cov_3.243556
VC_946	Rat_7_NODE_146_length_13376_cov_5.266121
VC_947	Rat_7_NODE_1617_length_1429_cov_3.769287
VC_949	Rat_18_NODE_2601_length_1315_cov_2.755556
VC_950	Rat_15_NODE_1705_length_1259_cov_2.645349
VC_951	Rat_18_NODE_1111_length_2354_cov_2.630709
VC_952	Rat_18_NODE_3151_length_1148_cov_2.200366
VC_953	Rat_3_NODE_1943_length_1680_cov_2.707692
VC_954	Rat_17_NODE_1500_length_1542_cov_3.215198
VC_955	Rat_17_NODE_1320_length_1752_cov_1.857985
VC_956	Rat_7_NODE_2328_length_1028_cov_2.633094
VC_957	Rat_17_NODE_1525_length_1516_cov_23.013689
VC_958	Rat_18_NODE_1141_length_2309_cov_3.792369
VC_959	Rat_18_NODE_2071_length_1534_cov_3.029750
VC_960	Rat_18_NODE_3337_length_1104_cov_2.277407
VC_961	Rat_7_NODE_577_length_4486_cov_4.154593
VC_962	Rat_18_NODE_1309_length_2089_cov_2.659292
VC_963	Rat_16_NODE_1475_length_1275_cov_1.716393
VC_964	Rat_18_NODE_2964_length_1201_cov_2.576789
VC_965	Rat_9_NODE_2109_length_1054_cov_1.832833
VC_966	Rat_18_NODE_2448_length_1370_cov_2.942966
VC_967	Rat_18_NODE_3076_length_1171_cov_2.134409
VC_968	Rat_7_NODE_2009_length_1172_cov_2.664279
VC_969	Rat_14_NODE_199_length_8982_cov_3.876554
VC_970	Rat_2_NODE_2002_length_1045_cov_2.429293
VC_971	Rat_8_NODE_3104_length_1040_cov_2.787817
VC_972	Rat_16_NODE_315_length_3532_cov_2.807305
VC_973	Rat_17_NODE_1318_length_1754_cov_3.339023
VC_974	Rat_7_NODE_252_length_8989_cov_6.116857
VC_975	Rat_3_NODE_3630_length_1074_cov_1.812561
VC_976	Rat_3_NODE_3464_length_1111_cov_2.323864
VC_977	Rat_8_NODE_1688_length_1707_cov_3.662228
VC_978	Rat_3_NODE_1683_length_1849_cov_2.809365
VC_979	Rat_4_NODE_86_length_10231_cov_6.349941
VC_980	Rat_7_NODE_735_length_3385_cov_6.240841
VC_981	Rat_16_NODE_208_length_4780_cov_3.035132
VC_982	Rat_7_NODE_2087_length_1128_cov_2.281454
VC_983	Rat_14_NODE_336_length_5093_cov_3.835252
VC_984	Rat_17_NODE_395_length_4933_cov_3.176507
VC_985	Rat_17_NODE_453_length_4464_cov_4.039011
VC_986	Rat_18_NODE_1342_length_2049_cov_3.336008
VC_987	Rat_18_NODE_2200_length_1480_cov_2.709474
VC_988	Rat_17_NODE_1307_length_1767_cov_4.341121
VC_989	Rat_17_NODE_1707_length_1366_cov_2.868802
VC_990	Rat_17_NODE_272_length_6587_cov_4.019443
VC_991	Rat_17_NODE_2108_length_1102_cov_4.230181
VC_992	Rat_17_NODE_823_length_2669_cov_3.821347
VC_993	Rat_17_NODE_1358_length_1704_cov_3.560340
VC_994	Rat_7_NODE_1131_length_2136_cov_3.882749
VC_995	Rat_17_NODE_203_length_8294_cov_5.112514
VC_996	Rat_16_NODE_1601_length_1211_cov_2.101211
VC_997	Rat_18_NODE_999_length_2535_cov_4.429435
VC_998	Rat_18_NODE_2966_length_1200_cov_3.334498
VC_999	Rat_7_NODE_705_length_3543_cov_3.776376
VC_1000	Rat_7_NODE_1565_length_1486_cov_2.948288
VC_1001	Rat_18_NODE_1246_length_2163_cov_3.337287
VC_1002	Rat_18_NODE_1516_length_1867_cov_3.363135
VC_1003	Rat_2_NODE_889_length_2151_cov_2.990458
VC_1004	Rat_17_NODE_990_length_2252_cov_3.673191
VC_1005	Rat_14_NODE_712_length_2243_cov_4.164077
VC_1006	Rat_5_NODE_617_length_1639_cov_3.652146
VC_1007	Rat_7_NODE_1699_length_1363_cov_2.996942
VC_1008	Rat_2_NODE_912_length_2110_cov_2.918248
VC_1009	Rat_17_NODE_1858_length_1254_cov_3.175146
VC_1010	Rat_3_NODE_122_length_10270_cov_5.215761
VC_1011	Rat_18_NODE_1749_length_1710_cov_3.212689
VC_1012	Rat_16_NODE_952_length_1736_cov_2.416419
VC_1013	Rat_2_NODE_983_length_1946_cov_3.383395
VC_1014	Rat_17_NODE_1308_length_1766_cov_3.748685
VC_1015	Rat_8_NODE_2580_length_1206_cov_3.652476
VC_1016	Rat_2_NODE_1169_length_1660_cov_5.149533
VC_1017	Rat_16_NODE_904_length_1800_cov_2.867049
VC_1018	Rat_18_NODE_3304_length_1114_cov_2.733711
VC_1019	Rat_16_NODE_906_length_1793_cov_3.741657
VC_1020	Rat_18_NODE_2491_length_1354_cov_2.457275
VC_1021	Rat_17_NODE_403_length_4837_cov_5.608114
VC_1022	Rat_2_NODE_1481_length_1336_cov_7.430913
VC_1023	Rat_15_NODE_1214_length_1646_cov_2.800754
VC_1024	Rat_17_NODE_253_length_7050_cov_5.848034
VC_1025	Rat_3_NODE_1236_length_2273_cov_3.844004
VC_1026	Rat_1_NODE_1032_length_1460_cov_2.575089
VC_1027	Rat_8_NODE_2097_length_1440_cov_2.605776
VC_1028	Rat_17_NODE_2037_length_1134_cov_2.221501
VC_1029	Rat_17_NODE_189_length_8813_cov_4.854761
VC_1030	Rat_17_NODE_900_length_2468_cov_4.252383
VC_1031	Rat_18_NODE_3169_length_1142_cov_2.230911
VC_1032	Rat_2_NODE_1372_length_1439_cov_2.912572
VC_1034	Rat_17_NODE_380_length_5069_cov_4.377343
VC_1035	Rat_2_NODE_339_length_5815_cov_4.178646
VC_1036	Rat_15_NODE_402_length_3943_cov_3.953447
VC_1037	Rat_8_NODE_1207_length_2219_cov_2.450555
VC_1038	Rat_17_NODE_1039_length_2173_cov_1.844665
VC_1039	Rat_8_NODE_1359_length_2021_cov_2.511190
VC_1041	Rat_18_NODE_3542_length_1061_cov_2.339960
VC_1042	Rat_17_NODE_461_length_4423_cov_2.511905
VC_1043	Rat_15_NODE_656_length_2626_cov_3.757682
VC_1044	Rat_7_NODE_1728_length_1343_cov_3.431677
VC_1045	Rat_1_NODE_735_length_1926_cov_2.232496
VC_1046	Rat_15_NODE_757_length_2352_cov_3.615586
VC_1047	Rat_17_NODE_1275_length_1801_cov_6.969072
VC_1048	Rat_2_NODE_1271_length_1528_cov_2.186015
VC_1049	Rat_17_NODE_1510_length_1535_cov_3.960811
VC_1050	Rat_9_NODE_799_length_2235_cov_8.387156
VC_1051	Rat_6_NODE_1546_length_1349_cov_3.394127
VC_1052	Rat_8_NODE_1617_length_1766_cov_2.389831
VC_1055	Rat_9_NODE_2041_length_1089_cov_1.791103
VC_1057	Rat_18_NODE_1549_length_1841_cov_2.662374
VC_1058	Rat_2_NODE_497_length_3979_cov_10.023955
VC_1059	Rat_2_NODE_928_length_2068_cov_2.493294
VC_1060	Rat_17_NODE_703_length_3042_cov_3.256779
VC_1061	Rat_18_NODE_1820_length_1667_cov_3.624690
VC_1062	Rat_3_NODE_868_length_2848_cov_3.038310
VC_1063	Rat_17_NODE_882_length_2506_cov_3.311710
VC_1064	Rat_18_NODE_1780_length_1689_cov_3.227050
VC_1065	Rat_8_NODE_1874_length_1572_cov_2.317732
VC_1066	Rat_9_NODE_1753_length_1241_cov_1.962057
VC_1067	Rat_2_NODE_1459_length_1360_cov_2.767050
VC_1068	Rat_2_NODE_812_length_2371_cov_2.855354
VC_1069	Rat_18_NODE_1320_length_2074_cov_5.051015
VC_1070	Rat_18_NODE_1458_length_1925_cov_3.663102
VC_1071	Rat_8_NODE_1494_length_1870_cov_3.601102
VC_1072	Rat_8_NODE_1944_length_1518_cov_3.462064
VC_1073	Rat_2_NODE_1160_length_1667_cov_3.142060
VC_1074	Rat_8_NODE_2234_length_1370_cov_4.642586
VC_1075	Rat_8_NODE_1726_length_1677_cov_5.497534
VC_1076	Rat_2_NODE_794_length_2415_cov_3.127542
VC_1077	Rat_3_NODE_1191_length_2322_cov_4.391266
VC_1078	Rat_9_NODE_1271_length_1610_cov_6.281029
VC_1079	Rat_2_NODE_1350_length_1459_cov_4.942308
VC_1080	Rat_8_NODE_1586_length_1795_cov_3.436782
VC_1081	Rat_18_NODE_2155_length_1505_cov_5.051724
VC_1082	Rat_2_NODE_2085_length_1014_cov_2.419187
VC_1083	Rat_7_NODE_2115_length_1117_cov_1.722222
VC_1084	Rat_18_NODE_3774_length_1015_cov_3.062500
VC_1085	Rat_7_NODE_1999_length_1176_cov_3.134701
VC_1087	Rat_3_NODE_633_length_3456_cov_7.972655
VC_1088	Rat_8_NODE_345_length_6157_cov_4.749754
VC_1089	Rat_2_NODE_139_length_12726_cov_5.143872
VC_1090	Rat_17_NODE_413_length_4732_cov_3.505452
VC_1091	Rat_5_NODE_327_length_3128_cov_3.687276
VC_1092	Rat_2_NODE_1117_length_1710_cov_2.792749
VC_1093	Rat_2_NODE_188_length_9651_cov_10.276990
VC_1094	Rat_18_NODE_1081_length_2396_cov_2.783426
VC_1095	Rat_18_NODE_698_length_3401_cov_2.812612
VC_1096	Rat_2_NODE_2013_length_1042_cov_2.372847
VC_1097	Rat_18_NODE_2468_length_1361_cov_3.229709
VC_1098	Rat_18_NODE_2700_length_1282_cov_3.110024
VC_1099	Rat_18_NODE_466_length_4705_cov_4.030108
VC_1100	Rat_8_NODE_2107_length_1434_cov_4.419869
VC_1101	Rat_3_NODE_307_length_5523_cov_3.246708
VC_1102	Rat_9_NODE_699_length_2483_cov_5.086491
VC_1103	Rat_9_NODE_774_length_2295_cov_4.144196
VC_1104	Rat_18_NODE_3350_length_1101_cov_2.918738
VC_1105	Rat_2_NODE_318_length_6148_cov_4.781717
VC_1106	Rat_8_NODE_3177_length_1023_cov_1.482438
VC_1107	Rat_18_NODE_3552_length_1059_cov_1.685259
VC_1108	Rat_18_NODE_2627_length_1308_cov_2.811652
VC_1109	Rat_3_NODE_294_length_5680_cov_4.007289
VC_1110	Rat_3_NODE_3313_length_1147_cov_2.792125
VC_1111	Rat_3_NODE_3789_length_1039_cov_2.575203
VC_1112	Rat_3_NODE_1918_length_1692_cov_3.087966
VC_1113	Rat_18_NODE_2844_length_1235_cov_2.611017
VC_1114	Rat_3_NODE_2835_length_1287_cov_2.598214
VC_1115	Rat_3_NODE_1818_length_1765_cov_3.212281
VC_1116	Rat_8_NODE_2836_length_1120_cov_1.767136
VC_1117	Rat_7_NODE_1341_length_1757_cov_7.846063
VC_1118	Rat_2_NODE_1315_length_1483_cov_2.968487
VC_1119	Rat_5_NODE_618_length_1639_cov_2.100379
VC_1120	Rat_2_NODE_1575_length_1272_cov_3.391947
VC_1121	Rat_18_NODE_2579_length_1324_cov_1.803783
VC_1122	Rat_2_NODE_1781_length_1141_cov_2.020258
VC_1123	Rat_9_NODE_203_length_6264_cov_30.450475
VC_1124	Rat_7_NODE_1818_length_1284_cov_2.242474
VC_1125	Rat_8_NODE_1026_length_2537_cov_3.713940
VC_1126	Rat_3_NODE_1543_length_1976_cov_3.023425
VC_1127	Rat_18_NODE_3034_length_1181_cov_2.413854
VC_1128	Rat_8_NODE_2831_length_1122_cov_2.107779
VC_1129	Rat_2_NODE_964_length_1970_cov_3.517493
VC_1130	Rat_3_NODE_1302_length_2197_cov_2.698880
VC_1131	Rat_1_NODE_1171_length_1337_cov_2.071763
VC_1132	Rat_8_NODE_2354_length_1304_cov_3.532426
VC_1133	Rat_6_NODE_2092_length_1016_cov_1.877211
VC_1134	Rat_3_NODE_3473_length_1108_cov_2.111111
VC_1135	Rat_2_NODE_2019_length_1040_cov_1.929949
VC_1136	Rat_5_NODE_1292_length_1001_cov_2.465116
VC_1137	Rat_3_NODE_2467_length_1407_cov_2.441568
VC_1138	Rat_3_NODE_2113_length_1575_cov_2.238816
VC_1139	Rat_3_NODE_3258_length_1162_cov_1.525745
VC_1140	Rat_18_NODE_355_length_6025_cov_5.417420
VC_1141	Rat_2_NODE_906_length_2124_cov_2.055099
VC_1142	Rat_7_NODE_1616_length_1431_cov_1.623547
VC_1143	Rat_8_NODE_306_length_6945_cov_5.171553
VC_1144	Rat_7_NODE_2289_length_1046_cov_1.372351
VC_1145	Rat_3_NODE_2042_length_1621_cov_2.364623
VC_1146	Rat_2_NODE_1699_length_1197_cov_2.461471
VC_1147	Rat_8_NODE_495_length_4494_cov_3.209957
VC_1148	Rat_8_NODE_346_length_6131_cov_5.756912
VC_1149	Rat_8_NODE_538_length_4228_cov_5.632878
VC_1150	Rat_7_NODE_715_length_3484_cov_3.636920
VC_1151	Rat_7_NODE_847_length_2866_cov_3.442191
VC_1152	Rat_8_NODE_735_length_3253_cov_5.183240
VC_1153	Rat_5_NODE_144_length_7244_cov_90.487829
VC_1154	Rat_7_NODE_451_length_5629_cov_4.367420
VC_1155	Rat_7_NODE_1314_length_1792_cov_3.089810
VC_1156	Rat_5_NODE_794_length_1351_cov_1.918981
VC_1157	Rat_8_NODE_2904_length_1100_cov_3.668900
VC_1158	Rat_8_NODE_2378_length_1292_cov_2.721908
VC_1159	Rat_2_NODE_1969_length_1059_cov_2.323705
VC_1160	Rat_3_NODE_3323_length_1145_cov_2.290826
VC_1161	Rat_8_NODE_2337_length_1311_cov_3.869427
VC_1162	Rat_1_NODE_1598_length_1093_cov_2.569364
VC_1163	Rat_7_NODE_2276_length_1050_cov_2.237186
VC_1164	Rat_2_NODE_1381_length_1432_cov_1.877996
VC_1165	Rat_3_NODE_3038_length_1229_cov_3.871380
VC_1166	Rat_8_NODE_1454_length_1900_cov_3.553388
VC_1167	Rat_8_NODE_316_length_6723_cov_6.093581
VC_1168	Rat_7_NODE_1421_length_1646_cov_5.407291
VC_1169	Rat_4_NODE_1126_length_1423_cov_4.736842
VC_1170	Rat_8_NODE_2094_length_1440_cov_4.054874
VC_1171	Rat_8_NODE_2723_length_1158_cov_1.799637
VC_1172	Rat_8_NODE_356_length_5975_cov_3.276351
VC_1173	Rat_8_NODE_3125_length_1036_cov_1.776758
VC_1174	Rat_8_NODE_2968_length_1084_cov_1.492711
VC_1175	Rat_8_NODE_1214_length_2203_cov_2.750931
VC_1176	Rat_8_NODE_2881_length_1108_cov_1.695157
VC_1177	Rat_7_NODE_1588_length_1457_cov_2.818830
VC_1178	Rat_8_NODE_2269_length_1348_cov_2.139985
VC_1179	Rat_8_NODE_963_length_2650_cov_8.818882
VC_1180	Rat_8_NODE_2414_length_1280_cov_2.365714
VC_1181	Rat_8_NODE_1639_length_1746_cov_4.793022
VC_1182	Rat_6_NODE_414_length_3994_cov_3.995176
VC_1183	Rat_2_NODE_306_length_6379_cov_4.013599
VC_1184	Rat_3_NODE_649_length_3383_cov_2.863582
VC_1185	Rat_8_NODE_1086_length_2439_cov_4.141359
VC_1186	Rat_6_NODE_616_length_2928_cov_3.551688
VC_1187	Rat_4_NODE_435_length_3085_cov_3.409241
VC_1188	Rat_2_NODE_573_length_3392_cov_4.199580
VC_1191	Rat_7_NODE_2396_length_1003_cov_5.496835
VC_1192	Rat_7_NODE_590_length_4364_cov_5.938501
VC_1193	Rat_7_NODE_952_length_2522_cov_4.015809
VC_1194	Rat_6_NODE_1066_length_1898_cov_4.476940
VC_1195	Rat_8_NODE_1414_length_1958_cov_5.609564
VC_1196	Rat_7_NODE_2045_length_1155_cov_4.523636
VC_1197	Rat_3_NODE_249_length_6555_cov_6.477692
VC_1198	Rat_8_NODE_1672_length_1723_cov_3.109113
VC_1199	Rat_7_NODE_2339_length_1024_cov_2.441692
VC_1200	Rat_4_NODE_372_length_3523_cov_4.029700
VC_1201	Rat_9_NODE_454_length_3464_cov_10.460546
VC_1202	Rat_9_NODE_979_length_1920_cov_2.766220
VC_1204	Rat_8_NODE_1731_length_1673_cov_3.133498
VC_1205	Rat_8_NODE_2633_length_1186_cov_2.388152
VC_1207	Rat_7_NODE_695_length_3594_cov_6.060752
VC_1208	Rat_8_NODE_3115_length_1038_cov_2.269583
VC_1209	Rat_7_NODE_906_length_2681_cov_4.015613
VC_1210	Rat_8_NODE_807_length_3045_cov_4.047157
VC_1211	Rat_7_NODE_1282_length_1856_cov_4.489728
VC_1212	Rat_7_NODE_1106_length_2189_cov_3.962980
VC_1213	Rat_8_NODE_1519_length_1853_cov_5.365406
VC_1214	Rat_8_NODE_937_length_2709_cov_4.342879
VC_1215	Rat_7_NODE_1457_length_1611_cov_2.233290
VC_1216	Rat_7_NODE_640_length_3934_cov_4.992008
VC_1217	Rat_9_NODE_1536_length_1391_cov_2.100299
VC_1219	Rat_9_NODE_1038_length_1845_cov_2.589385
VC_1220	Rat_8_NODE_1331_length_2053_cov_2.877878
VC_1221	Rat_8_NODE_2531_length_1225_cov_2.175214
VC_1222	Rat_8_NODE_1531_length_1844_cov_3.820570
VC_1223	Rat_8_NODE_2025_length_1474_cov_2.396054
VC_1224	Rat_8_NODE_766_length_3186_cov_4.721175
VC_1225	Rat_9_NODE_2009_length_1108_cov_2.126306
VC_1226	Rat_8_NODE_2457_length_1258_cov_2.305071
VC_1227	Rat_8_NODE_2305_length_1327_cov_3.599843
VC_1228	Rat_8_NODE_2144_length_1412_cov_2.281503
VC_1229	Rat_9_NODE_703_length_2474_cov_2.859859
VC_1230	Rat_9_NODE_2059_length_1079_cov_2.273438
VC_1231	Rat_8_NODE_1050_length_2501_cov_4.078904
VC_1232	Rat_8_NODE_2670_length_1173_cov_2.144007
VC_1233	Rat_8_NODE_2415_length_1280_cov_2.145306
VC_1234	Rat_8_NODE_2593_length_1202_cov_2.261552
VC_1235	Rat_8_NODE_2131_length_1421_cov_2.546120
VC_1236	Rat_8_NODE_2955_length_1086_cov_4.021339
VC_1237	Rat_8_NODE_1777_length_1644_cov_2.242920
VC_1238	Rat_7_NODE_466_length_5457_cov_5.379674
VC_1239	Rat_8_NODE_264_length_7988_cov_5.152149
VC_1240	Rat_9_NODE_765_length_2311_cov_3.777039
VC_1241	Rat_7_NODE_540_length_4774_cov_3.674083
VC_1242	Rat_8_NODE_485_length_4554_cov_5.350300
VC_1243	Rat_8_NODE_508_length_4416_cov_4.771383
VC_1244	Rat_8_NODE_681_length_3432_cov_3.840687
VC_1245	Rat_9_NODE_640_length_2644_cov_3.370413
VC_1246	Rat_8_NODE_532_length_4244_cov_3.872762
VC_1247	Rat_8_NODE_741_length_3243_cov_3.575282
VC_1248	Rat_9_NODE_2177_length_1030_cov_2.643077
VC_1249	Rat_8_NODE_712_length_3322_cov_4.913988
VC_1250	Rat_8_NODE_1246_length_2162_cov_2.483151
VC_1251	Rat_9_NODE_892_length_2062_cov_3.855506
VC_1252	Rat_9_NODE_1234_length_1640_cov_2.319874
VC_1253	Rat_9_NODE_556_length_2996_cov_2.744305
VC_1254	Rat_9_NODE_602_length_2800_cov_3.070674
VC_1255	Rat_9_NODE_99_length_10530_cov_4.520764
VC_1256	Rat_9_NODE_474_length_3349_cov_3.379781
VC_1257	Rat_9_NODE_1444_length_1449_cov_3.525108
VC_1258	Rat_9_NODE_871_length_2093_cov_3.131992
VC_1259	Rat_9_NODE_1146_length_1720_cov_2.248048
VC_1260	Rat_8_NODE_711_length_3324_cov_5.193943
VC_1261	Rat_9_NODE_795_length_2243_cov_3.281536
VC_602	Rat_4_NODE_28_length_23985_cov_32.503051
VC_605	Rat_9_NODE_333_length_4275_cov_4.756635
VC_610	C11-R1-Base_NODE_314_length_3414_cov_3.980947
VC_618	Rat_10_NODE_1_length_291209_cov_25.428169
VC_620	C16-R2-T5_NODE_537_length_2828_cov_3.274793
VC_623	Rat_14_NODE_947_length_1757_cov_3.613984
VC_624	C24-R1-3-4-18_NODE_14_length_8056_cov_4.307337
VC_629	C16-R3-Base_NODE_1068_length_3038_cov_4.068052
[truncated: 559 more rows]
