# Supplementary material for: Alpha-synuclein alters the faecal viromes of rats in a gut-initiated model of Parkinson’s disease
Source: Commun Biol. 2021 Sep 29;4:1140. doi: 10.1038/s42003-021-02666-1 (PMC8481466; doi:10.1038/s42003-021-02666-1)
Supplement: Supplementary file 3 — Supplementary data [file 42003_2021_2666_MOESM3_ESM.zip › Supp_data_RatPD_wDarkMatter/Input_files/seqstat.txt]

seqstat - show some simple statistics on a sequence file
SQUID 1.9g (January 2003)
Copyright (C) 1992-2003 HHMI/Washington University School of Medicine
Freely distributed under the GNU General Public License (GPL)
- - - - - - - - - - - - - - - - - - - - - - - - - - - - - - - - - - - -
    NAME          LEN    f_GC DESCRIPTION
  --------------- ----- ----- -----------
* Rat_10_NODE_1_length_291209_cov_25.428169 291209 0.300                                                   
* Rat_10_NODE_16_length_36201_cov_10.829414 36201 0.451                                                   
* Rat_10_NODE_18_length_33311_cov_15.387539 33311 0.522                                                   
* Rat_10_NODE_28_length_28132_cov_6.670798 28132 0.455                                                   
* Rat_10_NODE_41_length_20006_cov_7.481029 20006 0.293                                                   
* Rat_10_NODE_42_length_19794_cov_5.045646 19794 0.454                                                   
* Rat_10_NODE_52_length_16365_cov_139.531637 16365 0.459                                                   
* Rat_10_NODE_54_length_16036_cov_10.594805 16036 0.277                                                   
* Rat_10_NODE_83_length_11971_cov_7.024085 11971 0.280                                                   
* Rat_10_NODE_93_length_11013_cov_4.923617 11013 0.514                                                   
* Rat_10_NODE_105_length_9964_cov_4.014129  9964 0.404                                                   
* Rat_10_NODE_114_length_9472_cov_35.509823  9472 0.367                                                   
* Rat_10_NODE_125_length_8917_cov_6.028549  8917 0.479                                                   
* Rat_10_NODE_127_length_8832_cov_7.114504  8832 0.531                                                   
* Rat_10_NODE_130_length_8788_cov_4.814611  8788 0.459                                                   
* Rat_10_NODE_141_length_8304_cov_10.941326  8304 0.567                                                   
* Rat_10_NODE_145_length_7979_cov_4.435134  7979 0.468                                                   
* Rat_10_NODE_167_length_6824_cov_3.790368  6824 0.484                                                   
* Rat_10_NODE_181_length_6272_cov_4.757600  6272 0.446                                                   
* Rat_10_NODE_187_length_6046_cov_3.836087  6046 0.505                                                   
* Rat_10_NODE_188_length_6039_cov_5.915608  6039 0.448                                                   
* Rat_10_NODE_201_length_5791_cov_9.965132  5791 0.524                                                   
* Rat_10_NODE_229_length_5213_cov_4.759984  5213 0.483                                                   
* Rat_10_NODE_246_length_4904_cov_3.737059  4904 0.497                                                   
* Rat_10_NODE_257_length_4721_cov_4.821046  4721 0.448                                                   
* Rat_10_NODE_357_length_3446_cov_17.765556  3446 0.447                                                   
* Rat_10_NODE_368_length_3349_cov_4.538251  3349 0.413                                                   
* Rat_10_NODE_380_length_3300_cov_4.542989  3300 0.245                                                   
* Rat_10_NODE_384_length_3275_cov_3.569565  3275 0.431                                                   
* Rat_10_NODE_410_length_3132_cov_3.926552  3132 0.583                                                   
* Rat_10_NODE_431_length_2996_cov_2.820469  2996 0.407                                                   
* Rat_10_NODE_452_length_2934_cov_2.534561  2934 0.481                                                   
* Rat_10_NODE_454_length_2919_cov_3.360684  2919 0.489                                                   
* Rat_10_NODE_483_length_2795_cov_8.123723  2795 0.424                                                   
* Rat_10_NODE_495_length_2730_cov_4.515140  2730 0.376                                                   
* Rat_10_NODE_592_length_2341_cov_2.639983  2341 0.572                                                   
* Rat_10_NODE_692_length_2073_cov_2.574331  2073 0.596                                                   
* Rat_10_NODE_694_length_2069_cov_6.280040  2069 0.462                                                   
* Rat_10_NODE_722_length_1983_cov_2.270747  1983 0.562                                                   
* Rat_10_NODE_733_length_1964_cov_4.617077  1964 0.526                                                   
* Rat_10_NODE_752_length_1923_cov_5.726445  1923 0.507                                                   
* Rat_10_NODE_771_length_1885_cov_2.287978  1885 0.428                                                   
* Rat_10_NODE_782_length_1867_cov_3.746689  1867 0.484                                                   
* Rat_10_NODE_783_length_1867_cov_3.305740  1867 0.387                                                   
* Rat_10_NODE_857_length_1757_cov_16.886604  1757 0.415                                                   
* Rat_10_NODE_871_length_1740_cov_4.928190  1740 0.254                                                   
* Rat_10_NODE_895_length_1709_cov_2.334341  1709 0.403                                                   
* Rat_10_NODE_896_length_1709_cov_2.296252  1709 0.343                                                   
* Rat_10_NODE_910_length_1693_cov_3.321123  1693 0.468                                                   
* Rat_10_NODE_961_length_1621_cov_2.865900  1621 0.323                                                   
* Rat_10_NODE_972_length_1607_cov_10.807345  1607 0.568                                                   
* Rat_10_NODE_1029_length_1558_cov_3.456420  1558 0.445                                                   
* Rat_10_NODE_1040_length_1552_cov_2.633267  1552 0.532                                                   
* Rat_10_NODE_1050_length_1542_cov_2.048420  1542 0.552                                                   
* Rat_10_NODE_1065_length_1528_cov_3.551935  1528 0.498                                                   
* Rat_10_NODE_1102_length_1494_cov_4.079222  1494 0.595                                                   
* Rat_10_NODE_1146_length_1466_cov_3.708009  1466 0.508                                                   
* Rat_10_NODE_1151_length_1465_cov_2.274468  1465 0.590                                                   
* Rat_10_NODE_1172_length_1450_cov_3.247312  1450 0.437                                                   
* Rat_10_NODE_1223_length_1398_cov_2.320179  1398 0.439                                                   
* Rat_10_NODE_1231_length_1393_cov_2.966368  1393 0.503                                                   
* Rat_10_NODE_1258_length_1368_cov_3.562833  1368 0.388                                                   
* Rat_10_NODE_1276_length_1359_cov_2.000767  1359 0.437                                                   
* Rat_10_NODE_1310_length_1329_cov_3.972527  1329 0.551                                                   
* Rat_10_NODE_1329_length_1318_cov_2.323040  1318 0.510                                                   
* Rat_10_NODE_1332_length_1316_cov_4.426646  1316 0.593                                                   
* Rat_10_NODE_1377_length_1294_cov_2.379338  1294 0.468                                                   
* Rat_10_NODE_1392_length_1287_cov_3.060877  1287 0.441                                                   
* Rat_10_NODE_1445_length_1254_cov_3.844037  1254 0.333                                                   
* Rat_10_NODE_1487_length_1232_cov_2.297366  1232 0.447                                                   
* Rat_10_NODE_1589_length_1182_cov_1.759539  1182 0.446                                                   
* Rat_10_NODE_1593_length_1178_cov_2.907391  1178 0.362                                                   
* Rat_10_NODE_1620_length_1166_cov_10.412241  1166 0.503                                                   
* Rat_10_NODE_1649_length_1154_cov_2.723385  1154 0.512                                                   
* Rat_10_NODE_1656_length_1151_cov_6.403285  1151 0.560                                                   
* Rat_10_NODE_1768_length_1102_cov_3.713467  1102 0.406                                                   
* Rat_10_NODE_1809_length_1085_cov_3.099029  1085 0.471                                                   
* Rat_10_NODE_1821_length_1080_cov_2.118049  1080 0.272                                                   
* Rat_10_NODE_1882_length_1059_cov_1.891434  1059 0.537                                                   
* Rat_10_NODE_1891_length_1058_cov_1.718843  1058 0.424                                                   
* Rat_10_NODE_1901_length_1055_cov_1.536000  1055 0.484                                                   
* Rat_10_NODE_1903_length_1054_cov_2.847848  1054 0.408                                                   
* Rat_10_NODE_1916_length_1049_cov_2.498994  1049 0.498                                                   
* Rat_10_NODE_1924_length_1047_cov_2.819556  1047 0.428                                                   
* Rat_10_NODE_1987_length_1033_cov_1.690184  1033 0.409                                                   
* Rat_10_NODE_2070_length_1007_cov_2.015756  1007 0.417                                                   
* Rat_10_NODE_2078_length_1003_cov_20.053797  1003 0.465                                                   
* Rat_11_NODE_4_length_93677_cov_14.324240 93677 0.291                                                   
* Rat_11_NODE_11_length_50810_cov_53.184376 50810 0.374                                                   
* Rat_11_NODE_12_length_50475_cov_19.597679 50475 0.543                                                   
* Rat_11_NODE_16_length_39147_cov_29.604855 39147 0.471                                                   
* Rat_11_NODE_20_length_36800_cov_6.562961 36800 0.462                                                   
* Rat_11_NODE_22_length_35084_cov_8.129607 35084 0.490                                                   
* Rat_11_NODE_28_length_31930_cov_7.646024 31930 0.517                                                   
* Rat_11_NODE_29_length_31261_cov_7.005319 31261 0.443                                                   
* Rat_11_NODE_40_length_26545_cov_7.687429 26545 0.454                                                   
* Rat_11_NODE_61_length_18569_cov_6.439343 18569 0.492                                                   
* Rat_11_NODE_85_length_15384_cov_23.269163 15384 0.382                                                   
* Rat_11_NODE_116_length_12164_cov_13.749277 12164 0.516                                                   
* Rat_11_NODE_122_length_11978_cov_4.786463 11978 0.468                                                   
* Rat_11_NODE_124_length_11866_cov_28.169249 11866 0.364                                                   
* Rat_11_NODE_148_length_10013_cov_15.032838 10013 0.379                                                   
* Rat_11_NODE_175_length_8611_cov_6.491468  8611 0.569                                                   
* Rat_11_NODE_208_length_7178_cov_99.420609  7178 0.297                                                   
* Rat_11_NODE_218_length_6925_cov_4.551820  6925 0.503                                                   
* Rat_11_NODE_232_length_6505_cov_5.681550  6505 0.496                                                   
* Rat_11_NODE_255_length_5967_cov_4.728180  5967 0.499                                                   
* Rat_11_NODE_258_length_5933_cov_6.974141  5933 0.357                                                   
* Rat_11_NODE_270_length_5717_cov_14.230661  5717 0.374                                                   
* Rat_11_NODE_288_length_5413_cov_11.015677  5413 0.468                                                   
* Rat_11_NODE_345_length_4659_cov_15.975456  4659 0.383                                                   
* Rat_11_NODE_417_length_4008_cov_3.533266  4008 0.549                                                   
* Rat_11_NODE_433_length_3846_cov_14.083883  3846 0.384                                                   
* Rat_11_NODE_487_length_3500_cov_2.394194  3500 0.534                                                   
* Rat_11_NODE_522_length_3241_cov_7.832706  3241 0.373                                                   
* Rat_11_NODE_542_length_3151_cov_45.077519  3151 0.371                                                   
* Rat_11_NODE_590_length_2914_cov_3.668765  2914 0.307                                                   
* Rat_11_NODE_662_length_2552_cov_5.491790  2552 0.366                                                   
* Rat_11_NODE_682_length_2488_cov_4.431155  2488 0.467                                                   
* Rat_11_NODE_724_length_2380_cov_15.588817  2380 0.630                                                   
* Rat_11_NODE_750_length_2299_cov_4.198752  2299 0.510                                                   
* Rat_11_NODE_779_length_2203_cov_3.873836  2203 0.483                                                   
* Rat_11_NODE_850_length_2032_cov_2.192210  2032 0.523                                                   
* Rat_11_NODE_884_length_1953_cov_2.724447  1953 0.479                                                   
* Rat_11_NODE_904_length_1904_cov_2.338561  1904 0.494                                                   
* Rat_11_NODE_933_length_1861_cov_11.691030  1861 0.480                                                   
* Rat_11_NODE_993_length_1766_cov_3.681473  1766 0.272                                                   
* Rat_11_NODE_997_length_1763_cov_2.747073  1763 0.392                                                   
* Rat_11_NODE_1027_length_1727_cov_1.760766  1727 0.529                                                   
* Rat_11_NODE_1102_length_1631_cov_1.735406  1631 0.439                                                   
* Rat_11_NODE_1108_length_1625_cov_6.469427  1625 0.488                                                   
* Rat_11_NODE_1132_length_1596_cov_13.824140  1596 0.390                                                   
* Rat_11_NODE_1136_length_1590_cov_3.263844  1590 0.499                                                   
* Rat_11_NODE_1160_length_1568_cov_2.091870  1568 0.491                                                   
* Rat_11_NODE_1200_length_1519_cov_2.376366  1519 0.488                                                   
* Rat_11_NODE_1214_length_1510_cov_1.993127  1510 0.546                                                   
* Rat_11_NODE_1217_length_1507_cov_1.940083  1507 0.457                                                   
* Rat_11_NODE_1221_length_1503_cov_3.503453  1503 0.275                                                   
* Rat_11_NODE_1224_length_1501_cov_2.206086  1501 0.530                                                   
* Rat_11_NODE_1265_length_1464_cov_2.650106  1464 0.341                                                   
* Rat_11_NODE_1277_length_1450_cov_2.832975  1450 0.363                                                   
* Rat_11_NODE_1287_length_1442_cov_2.357606  1442 0.498                                                   
* Rat_11_NODE_1293_length_1435_cov_2.296377  1435 0.261                                                   
* Rat_11_NODE_1303_length_1429_cov_2.100437  1429 0.499                                                   
* Rat_11_NODE_1307_length_1426_cov_2.698031  1426 0.553                                                   
* Rat_11_NODE_1326_length_1411_cov_1.929204  1411 0.498                                                   
* Rat_11_NODE_1346_length_1395_cov_2.944776  1395 0.398                                                   
* Rat_11_NODE_1357_length_1386_cov_2.888805  1386 0.217                                                   
* Rat_11_NODE_1359_length_1384_cov_12.895410  1384 0.425                                                   
* Rat_11_NODE_1361_length_1382_cov_2.350414  1382 0.567                                                   
* Rat_11_NODE_1399_length_1357_cov_3.814132  1357 0.361                                                   
* Rat_11_NODE_1433_length_1329_cov_2.387755  1329 0.216                                                   
* Rat_11_NODE_1437_length_1328_cov_1.795758  1328 0.496                                                   
* Rat_11_NODE_1458_length_1311_cov_2.793790  1311 0.529                                                   
* Rat_11_NODE_1474_length_1297_cov_2.929147  1297 0.413                                                   
* Rat_11_NODE_1550_length_1239_cov_1.862331  1239 0.481                                                   
* Rat_11_NODE_1560_length_1231_cov_1.734694  1231 0.534                                                   
* Rat_11_NODE_1575_length_1223_cov_1.788527  1223 0.574                                                   
* Rat_11_NODE_1598_length_1208_cov_2.276670  1208 0.368                                                   
* Rat_11_NODE_1624_length_1197_cov_1.960595  1197 0.541                                                   
* Rat_11_NODE_1634_length_1190_cov_1.788546  1190 0.579                                                   
* Rat_11_NODE_1638_length_1188_cov_2.462489  1188 0.375                                                   
* Rat_11_NODE_1654_length_1180_cov_2.175111  1180 0.544                                                   
* Rat_11_NODE_1659_length_1179_cov_2.451957  1179 0.483                                                   
* Rat_11_NODE_1668_length_1177_cov_1.868093  1177 0.505                                                   
* Rat_11_NODE_1684_length_1166_cov_2.101710  1166 0.334                                                   
* Rat_11_NODE_1690_length_1164_cov_1.821461  1164 0.301                                                   
* Rat_11_NODE_1706_length_1157_cov_1.910163  1157 0.310                                                   
* Rat_11_NODE_1711_length_1154_cov_2.606915  1154 0.477                                                   
* Rat_11_NODE_1733_length_1145_cov_3.211927  1145 0.486                                                   
* Rat_11_NODE_1750_length_1134_cov_23.799815  1134 0.420                                                   
* Rat_11_NODE_1757_length_1131_cov_2.139405  1131 0.257                                                   
* Rat_11_NODE_1779_length_1124_cov_2.577175  1124 0.589                                                   
* Rat_11_NODE_1792_length_1119_cov_2.440789  1119 0.494                                                   
* Rat_11_NODE_1799_length_1118_cov_2.543744  1118 0.446                                                   
* Rat_11_NODE_1831_length_1106_cov_2.198858  1106 0.368                                                   
* Rat_11_NODE_1854_length_1096_cov_3.129683  1096 0.504                                                   
* Rat_11_NODE_1863_length_1090_cov_2.160386  1090 0.513                                                   
* Rat_11_NODE_1867_length_1089_cov_1.381044  1089 0.425                                                   
* Rat_11_NODE_1876_length_1085_cov_1.823301  1085 0.504                                                   
* Rat_11_NODE_1885_length_1083_cov_1.937743  1083 0.472                                                   
* Rat_11_NODE_1893_length_1082_cov_2.125609  1082 0.329                                                   
* Rat_11_NODE_1897_length_1081_cov_1.731969  1081 0.536                                                   
* Rat_11_NODE_1914_length_1075_cov_2.119608  1075 0.557                                                   
* Rat_11_NODE_1923_length_1073_cov_1.428291  1073 0.471                                                   
* Rat_11_NODE_1950_length_1066_cov_1.665678  1066 0.326                                                   
* Rat_11_NODE_1956_length_1062_cov_2.683217  1062 0.406                                                   
* Rat_11_NODE_2009_length_1044_cov_2.259858  1044 0.532                                                   
* Rat_11_NODE_2027_length_1038_cov_2.130214  1038 0.479                                                   
* Rat_11_NODE_2052_length_1029_cov_2.990760  1029 0.360                                                   
* Rat_11_NODE_2062_length_1027_cov_1.584362  1027 0.292                                                   
* Rat_11_NODE_2067_length_1026_cov_1.710608  1026 0.560                                                   
* Rat_11_NODE_2068_length_1025_cov_3.137113  1025 0.555                                                   
* Rat_11_NODE_2097_length_1011_cov_3.158996  1011 0.514                                                   
* Rat_11_NODE_2098_length_1011_cov_2.141213  1011 0.488                                                   
* Rat_11_NODE_2104_length_1010_cov_2.183246  1010 0.450                                                   
* Rat_11_NODE_2108_length_1008_cov_1.951731  1008 0.256                                                   
* Rat_11_NODE_2109_length_1008_cov_1.771249  1008 0.323                                                   
* Rat_11_NODE_2120_length_1006_cov_1.628812  1006 0.523                                                   
* Rat_12_NODE_1_length_193842_cov_104.990314 193842 0.303                                                   
* Rat_12_NODE_3_length_80714_cov_31.020828 80714 0.435                                                   
* Rat_12_NODE_11_length_51393_cov_41.807355 51393 0.507                                                   
* Rat_12_NODE_19_length_41386_cov_19.639665 41386 0.418                                                   
* Rat_12_NODE_31_length_34872_cov_15.169285 34872 0.335                                                   
* Rat_12_NODE_33_length_34151_cov_11.390574 34151 0.466                                                   
* Rat_12_NODE_54_length_27209_cov_10.697614 27209 0.465                                                   
* Rat_12_NODE_55_length_25579_cov_10.449146 25579 0.448                                                   
* Rat_12_NODE_57_length_25204_cov_5.617679 25204 0.397                                                   
* Rat_12_NODE_76_length_20372_cov_7.315598 20372 0.517                                                   
* Rat_12_NODE_134_length_13802_cov_12.203826 13802 0.397                                                   
* Rat_12_NODE_138_length_13542_cov_5.418996 13542 0.311                                                   
* Rat_12_NODE_151_length_12516_cov_6.164995 12516 0.327                                                   
* Rat_12_NODE_154_length_12346_cov_5.715564 12346 0.309                                                   
* Rat_12_NODE_156_length_12330_cov_4.928228 12330 0.312                                                   
* Rat_12_NODE_163_length_11909_cov_5.647967 11909 0.313                                                   
* Rat_12_NODE_168_length_11446_cov_6.676587 11446 0.326                                                   
* Rat_12_NODE_180_length_10497_cov_6.220552 10497 0.331                                                   
* Rat_12_NODE_183_length_10441_cov_5.508184 10441 0.314                                                   
* Rat_12_NODE_188_length_10280_cov_5.405966 10280 0.324                                                   
* Rat_12_NODE_192_length_9998_cov_30.489188  9998 0.486                                                   
* Rat_12_NODE_197_length_9801_cov_5.008927  9801 0.311                                                   
* Rat_12_NODE_202_length_9601_cov_6.618898  9601 0.312                                                   
* Rat_12_NODE_218_length_9102_cov_5.907594  9102 0.329                                                   
* Rat_12_NODE_223_length_8888_cov_5.450583  8888 0.321                                                   
* Rat_12_NODE_224_length_8888_cov_5.288011  8888 0.296                                                   
* Rat_12_NODE_227_length_8831_cov_5.782133  8831 0.322                                                   
* Rat_12_NODE_232_length_8623_cov_4.732726  8623 0.445                                                   
* Rat_12_NODE_236_length_8418_cov_5.361951  8418 0.337                                                   
* Rat_12_NODE_238_length_8384_cov_5.079361  8384 0.320                                                   
* Rat_12_NODE_240_length_8356_cov_7.072160  8356 0.602                                                   
* Rat_12_NODE_242_length_8287_cov_5.477405  8287 0.324                                                   
* Rat_12_NODE_244_length_8188_cov_6.057297  8188 0.320                                                   
* Rat_12_NODE_255_length_7935_cov_4.811041  7935 0.299                                                   
* Rat_12_NODE_257_length_7888_cov_4.667943  7888 0.279                                                   
* Rat_12_NODE_263_length_7766_cov_25.355466  7766 0.462                                                   
* Rat_12_NODE_265_length_7703_cov_6.212082  7703 0.304                                                   
* Rat_12_NODE_273_length_7420_cov_5.898167  7420 0.328                                                   
* Rat_12_NODE_274_length_7416_cov_7.206765  7416 0.329                                                   
* Rat_12_NODE_281_length_7166_cov_6.195191  7166 0.352                                                   
* Rat_12_NODE_286_length_7006_cov_6.144296  7006 0.329                                                   
* Rat_12_NODE_287_length_6991_cov_5.848328  6991 0.329                                                   
* Rat_12_NODE_289_length_6943_cov_4.719077  6943 0.310                                                   
* Rat_12_NODE_290_length_6929_cov_5.098196  6929 0.315                                                   
* Rat_12_NODE_296_length_6849_cov_4.775832  6849 0.279                                                   
* Rat_12_NODE_303_length_6745_cov_67.036323  6745 0.364                                                   
* Rat_12_NODE_305_length_6709_cov_4.656898  6709 0.272                                                   
* Rat_12_NODE_323_length_6282_cov_17.725711  6282 0.489                                                   
* Rat_12_NODE_338_length_6004_cov_3.879812  6004 0.303                                                   
* Rat_12_NODE_339_length_6002_cov_6.019506  6002 0.337                                                   
* Rat_12_NODE_345_length_5910_cov_4.709137  5910 0.307                                                   
* Rat_12_NODE_350_length_5769_cov_5.553203  5769 0.302                                                   
* Rat_12_NODE_358_length_5668_cov_5.145199  5668 0.338                                                   
* Rat_12_NODE_362_length_5583_cov_4.049928  5583 0.317                                                   
* Rat_12_NODE_369_length_5501_cov_4.417003  5501 0.300                                                   
* Rat_12_NODE_370_length_5499_cov_4.469508  5499 0.236                                                   
* Rat_12_NODE_371_length_5494_cov_4.551756  5494 0.323                                                   
* Rat_12_NODE_384_length_5388_cov_4.723983  5388 0.315                                                   
* Rat_12_NODE_385_length_5377_cov_5.109733  5377 0.328                                                   
* Rat_12_NODE_388_length_5365_cov_5.663842  5365 0.433                                                   
* Rat_12_NODE_392_length_5327_cov_5.931335  5327 0.493                                                   
* Rat_12_NODE_396_length_5262_cov_6.418475  5262 0.328                                                   
* Rat_12_NODE_397_length_5247_cov_5.089561  5247 0.317                                                   
* Rat_12_NODE_402_length_5215_cov_3.483527  5215 0.543                                                   
* Rat_12_NODE_412_length_5112_cov_6.820249  5112 0.390                                                   
* Rat_12_NODE_413_length_5111_cov_5.673655  5111 0.303                                                   
* Rat_12_NODE_417_length_5054_cov_4.289858  5054 0.309                                                   
* Rat_12_NODE_418_length_5038_cov_3.946016  5038 0.307                                                   
* Rat_12_NODE_420_length_5006_cov_5.210866  5006 0.334                                                   
* Rat_12_NODE_424_length_4929_cov_4.345302  4929 0.338                                                   
* Rat_12_NODE_426_length_4895_cov_7.442149  4895 0.337                                                   
* Rat_12_NODE_428_length_4873_cov_16.956413  4873 0.449                                                   
* Rat_12_NODE_434_length_4830_cov_3.913508  4830 0.300                                                   
* Rat_12_NODE_435_length_4828_cov_5.821496  4828 0.338                                                   
* Rat_12_NODE_436_length_4825_cov_4.581132  4825 0.331                                                   
* Rat_12_NODE_438_length_4821_cov_5.120856  4821 0.270                                                   
* Rat_12_NODE_444_length_4798_cov_5.123550  4798 0.321                                                   
* Rat_12_NODE_445_length_4791_cov_4.332348  4791 0.271                                                   
* Rat_12_NODE_448_length_4762_cov_5.487147  4762 0.323                                                   
* Rat_12_NODE_449_length_4746_cov_6.752078  4746 0.317                                                   
* Rat_12_NODE_450_length_4736_cov_5.685751  4736 0.327                                                   
* Rat_12_NODE_455_length_4679_cov_4.648573  4679 0.307                                                   
* Rat_12_NODE_457_length_4664_cov_4.536125  4664 0.315                                                   
* Rat_12_NODE_459_length_4658_cov_5.408429  4658 0.312                                                   
* Rat_12_NODE_463_length_4619_cov_4.091586  4619 0.270                                                   
* Rat_12_NODE_464_length_4618_cov_4.856454  4618 0.247                                                   
* Rat_12_NODE_470_length_4538_cov_4.310506  4538 0.269                                                   
* Rat_12_NODE_471_length_4532_cov_4.518874  4532 0.304                                                   
* Rat_12_NODE_474_length_4496_cov_4.147940  4496 0.288                                                   
* Rat_12_NODE_475_length_4483_cov_6.440831  4483 0.298                                                   
* Rat_12_NODE_477_length_4474_cov_5.022177  4474 0.285                                                   
* Rat_12_NODE_486_length_4415_cov_4.280505  4415 0.339                                                   
* Rat_12_NODE_495_length_4362_cov_5.061063  4362 0.316                                                   
* Rat_12_NODE_496_length_4355_cov_3.459070  4355 0.285                                                   
* Rat_12_NODE_499_length_4332_cov_4.452654  4332 0.324                                                   
* Rat_12_NODE_502_length_4316_cov_4.462333  4316 0.308                                                   
* Rat_12_NODE_503_length_4314_cov_5.036394  4314 0.303                                                   
* Rat_12_NODE_505_length_4308_cov_5.181989  4308 0.618                                                   
* Rat_12_NODE_508_length_4277_cov_4.074609  4277 0.274                                                   
* Rat_12_NODE_510_length_4267_cov_6.712013  4267 0.358                                                   
* Rat_12_NODE_512_length_4254_cov_5.220767  4254 0.325                                                   
* Rat_12_NODE_514_length_4242_cov_4.159303  4242 0.290                                                   
* Rat_12_NODE_516_length_4237_cov_4.280966  4237 0.318                                                   
* Rat_12_NODE_517_length_4235_cov_5.069378  4235 0.320                                                   
* Rat_12_NODE_519_length_4222_cov_3.945284  4222 0.321                                                   
* Rat_12_NODE_520_length_4217_cov_4.298174  4217 0.298                                                   
* Rat_12_NODE_521_length_4215_cov_4.788221  4215 0.274                                                   
* Rat_12_NODE_527_length_4169_cov_4.438746  4169 0.293                                                   
* Rat_12_NODE_540_length_4083_cov_6.470209  4083 0.332                                                   
* Rat_12_NODE_542_length_4052_cov_4.978484  4052 0.308                                                   
* Rat_12_NODE_544_length_4047_cov_5.777806  4047 0.335                                                   
* Rat_12_NODE_550_length_4027_cov_3.337110  4027 0.437                                                   
* Rat_12_NODE_558_length_3975_cov_6.383929  3975 0.389                                                   
* Rat_12_NODE_562_length_3930_cov_5.071484  3930 0.353                                                   
* Rat_12_NODE_563_length_3919_cov_5.420807  3919 0.292                                                   
* Rat_12_NODE_567_length_3912_cov_3.565465  3912 0.459                                                   
* Rat_12_NODE_568_length_3911_cov_4.293050  3911 0.302                                                   
* Rat_12_NODE_570_length_3904_cov_4.483242  3904 0.259                                                   
* Rat_12_NODE_571_length_3889_cov_5.524257  3889 0.313                                                   
* Rat_12_NODE_575_length_3880_cov_6.311373  3880 0.318                                                   
* Rat_12_NODE_577_length_3879_cov_5.404289  3879 0.333                                                   
* Rat_12_NODE_581_length_3853_cov_4.882833  3853 0.296                                                   
* Rat_12_NODE_582_length_3848_cov_4.654891  3848 0.256                                                   
* Rat_12_NODE_586_length_3834_cov_4.179942  3834 0.289                                                   
* Rat_12_NODE_587_length_3830_cov_4.964238  3830 0.368                                                   
* Rat_12_NODE_590_length_3812_cov_4.330317  3812 0.306                                                   
* Rat_12_NODE_593_length_3791_cov_4.532388  3791 0.319                                                   
* Rat_12_NODE_597_length_3750_cov_4.917727  3750 0.322                                                   
* Rat_12_NODE_601_length_3738_cov_6.806136  3738 0.288                                                   
* Rat_12_NODE_604_length_3723_cov_8.627863  3723 0.337                                                   
* Rat_12_NODE_613_length_3683_cov_5.456450  3683 0.316                                                   
* Rat_12_NODE_617_length_3666_cov_4.595403  3666 0.320                                                   
* Rat_12_NODE_618_length_3663_cov_5.286308  3663 0.343                                                   
* Rat_12_NODE_623_length_3652_cov_6.308312  3652 0.324                                                   
* Rat_12_NODE_628_length_3615_cov_4.129775  3615 0.322                                                   
* Rat_12_NODE_639_length_3546_cov_6.239473  3546 0.280                                                   
* Rat_12_NODE_645_length_3513_cov_7.563910  3513 0.405                                                   
* Rat_12_NODE_655_length_3462_cov_3.764309  3462 0.280                                                   
* Rat_12_NODE_656_length_3459_cov_4.325206  3459 0.311                                                   
* Rat_12_NODE_658_length_3442_cov_3.652790  3442 0.295                                                   
* Rat_12_NODE_659_length_3431_cov_3.692536  3431 0.278                                                   
* Rat_12_NODE_662_length_3417_cov_5.226353  3417 0.323                                                   
* Rat_12_NODE_664_length_3404_cov_4.073156  3404 0.243                                                   
* Rat_12_NODE_666_length_3400_cov_4.179671  3400 0.293                                                   
* Rat_12_NODE_675_length_3354_cov_7.067293  3354 0.333                                                   
* Rat_12_NODE_686_length_3326_cov_4.852644  3326 0.298                                                   
* Rat_12_NODE_689_length_3320_cov_4.456049  3320 0.345                                                   
* Rat_12_NODE_690_length_3319_cov_4.519914  3319 0.296                                                   
* Rat_12_NODE_692_length_3299_cov_4.997842  3299 0.256                                                   
* Rat_12_NODE_696_length_3289_cov_5.013915  3289 0.324                                                   
* Rat_12_NODE_703_length_3256_cov_4.609809  3256 0.273                                                   
* Rat_12_NODE_708_length_3231_cov_4.316121  3231 0.268                                                   
* Rat_12_NODE_713_length_3187_cov_2.303959  3187 0.324                                                   
* Rat_12_NODE_714_length_3184_cov_4.692234  3184 0.312                                                   
* Rat_12_NODE_718_length_3170_cov_3.521669  3170 0.290                                                   
* Rat_12_NODE_720_length_3161_cov_5.027688  3161 0.301                                                   
* Rat_12_NODE_726_length_3143_cov_7.225065  3143 0.378                                                   
* Rat_12_NODE_728_length_3140_cov_3.859319  3140 0.314                                                   
* Rat_12_NODE_730_length_3133_cov_4.749188  3133 0.321                                                   
* Rat_12_NODE_731_length_3125_cov_4.278502  3125 0.319                                                   
* Rat_12_NODE_732_length_3123_cov_4.199804  3123 0.292                                                   
* Rat_12_NODE_735_length_3111_cov_4.954188  3111 0.290                                                   
* Rat_12_NODE_737_length_3104_cov_5.888160  3104 0.293                                                   
* Rat_12_NODE_739_length_3103_cov_4.286417  3103 0.301                                                   
* Rat_12_NODE_741_length_3100_cov_5.983251  3100 0.324                                                   
* Rat_12_NODE_743_length_3088_cov_5.509067  3088 0.299                                                   
* Rat_12_NODE_745_length_3068_cov_5.792897  3068 0.329                                                   
* Rat_12_NODE_748_length_3059_cov_3.365180  3059 0.289                                                   
* Rat_12_NODE_750_length_3052_cov_4.228896  3052 0.286                                                   
* Rat_12_NODE_752_length_3030_cov_4.684706  3030 0.293                                                   
* Rat_12_NODE_755_length_3023_cov_5.529650  3023 0.312                                                   
* Rat_12_NODE_759_length_3014_cov_6.471105  3014 0.391                                                   
* Rat_12_NODE_766_length_3003_cov_3.934193  3003 0.281                                                   
* Rat_12_NODE_767_length_2993_cov_4.078965  2993 0.301                                                   
* Rat_12_NODE_769_length_2984_cov_4.109252  2984 0.305                                                   
* Rat_12_NODE_782_length_2936_cov_5.606734  2936 0.480                                                   
* Rat_12_NODE_783_length_2936_cov_4.802499  2936 0.379                                                   
* Rat_12_NODE_786_length_2928_cov_3.991646  2928 0.286                                                   
* Rat_12_NODE_793_length_2904_cov_5.161460  2904 0.381                                                   
* Rat_12_NODE_801_length_2871_cov_5.022372  2871 0.318                                                   
* Rat_12_NODE_810_length_2837_cov_5.257009  2837 0.334                                                   
* Rat_12_NODE_818_length_2810_cov_5.636661  2810 0.307                                                   
* Rat_12_NODE_824_length_2802_cov_4.641063  2802 0.291                                                   
* Rat_12_NODE_829_length_2797_cov_5.564916  2797 0.246                                                   
* Rat_12_NODE_830_length_2792_cov_4.279868  2792 0.297                                                   
* Rat_12_NODE_834_length_2785_cov_5.333333  2785 0.376                                                   
* Rat_12_NODE_836_length_2784_cov_3.710150  2784 0.232                                                   
* Rat_12_NODE_837_length_2783_cov_3.745601  2783 0.286                                                   
* Rat_12_NODE_838_length_2782_cov_5.190686  2782 0.273                                                   
* Rat_12_NODE_842_length_2774_cov_3.461567  2774 0.312                                                   
* Rat_12_NODE_845_length_2761_cov_4.832225  2761 0.297                                                   
* Rat_12_NODE_852_length_2752_cov_4.516871  2752 0.295                                                   
* Rat_12_NODE_853_length_2744_cov_5.496467  2744 0.289                                                   
* Rat_12_NODE_859_length_2721_cov_6.741560  2721 0.336                                                   
* Rat_12_NODE_877_length_2663_cov_4.519172  2663 0.287                                                   
* Rat_12_NODE_878_length_2661_cov_3.610130  2661 0.279                                                   
* Rat_12_NODE_884_length_2638_cov_5.018970  2638 0.355                                                   
* Rat_12_NODE_914_length_2578_cov_5.354340  2578 0.325                                                   
* Rat_12_NODE_915_length_2576_cov_3.419278  2576 0.297                                                   
* Rat_12_NODE_918_length_2566_cov_4.319395  2566 0.316                                                   
* Rat_12_NODE_919_length_2565_cov_4.393227  2565 0.319                                                   
* Rat_12_NODE_921_length_2559_cov_5.022364  2559 0.325                                                   
* Rat_12_NODE_930_length_2544_cov_3.607473  2544 0.327                                                   
* Rat_12_NODE_938_length_2535_cov_3.581452  2535 0.314                                                   
* Rat_12_NODE_946_length_2514_cov_3.104921  2514 0.559                                                   
* Rat_12_NODE_950_length_2509_cov_4.495925  2509 0.313                                                   
* Rat_12_NODE_963_length_2492_cov_3.956094  2492 0.304                                                   
* Rat_12_NODE_966_length_2488_cov_3.247842  2488 0.268                                                   
* Rat_12_NODE_971_length_2478_cov_6.734214  2478 0.361                                                   
* Rat_12_NODE_972_length_2478_cov_3.337598  2478 0.281                                                   
* Rat_12_NODE_973_length_2475_cov_2.986364  2475 0.298                                                   
* Rat_12_NODE_975_length_2471_cov_5.126656  2471 0.315                                                   
* Rat_12_NODE_983_length_2448_cov_5.089845  2448 0.306                                                   
* Rat_12_NODE_985_length_2445_cov_4.760251  2445 0.305                                                   
* Rat_12_NODE_992_length_2435_cov_4.205882  2435 0.400                                                   
* Rat_12_NODE_1000_length_2410_cov_6.142251  2410 0.332                                                   
* Rat_12_NODE_1002_length_2405_cov_4.991915  2405 0.309                                                   
* Rat_12_NODE_1007_length_2388_cov_4.153879  2388 0.313                                                   
* Rat_12_NODE_1011_length_2382_cov_4.611517  2382 0.268                                                   
* Rat_12_NODE_1013_length_2379_cov_3.845955  2379 0.292                                                   
* Rat_12_NODE_1014_length_2376_cov_3.939250  2376 0.281                                                   
* Rat_12_NODE_1017_length_2364_cov_4.985275  2364 0.335                                                   
* Rat_12_NODE_1021_length_2360_cov_2.960521  2360 0.335                                                   
* Rat_12_NODE_1023_length_2357_cov_4.971329  2357 0.285                                                   
* Rat_12_NODE_1024_length_2356_cov_3.868753  2356 0.290                                                   
* Rat_12_NODE_1026_length_2351_cov_3.506098  2351 0.296                                                   
* Rat_12_NODE_1029_length_2343_cov_4.696241  2343 0.256                                                   
* Rat_12_NODE_1033_length_2336_cov_6.546252  2336 0.492                                                   
* Rat_12_NODE_1034_length_2336_cov_4.367821  2336 0.310                                                   
* Rat_12_NODE_1039_length_2329_cov_5.757256  2329 0.348                                                   
* Rat_12_NODE_1042_length_2328_cov_4.722833  2328 0.275                                                   
* Rat_12_NODE_1043_length_2328_cov_3.934448  2328 0.303                                                   
* Rat_12_NODE_1048_length_2323_cov_4.882275  2323 0.309                                                   
* Rat_12_NODE_1049_length_2317_cov_3.616711  2317 0.303                                                   
* Rat_12_NODE_1056_length_2303_cov_3.365658  2303 0.502                                                   
* Rat_12_NODE_1061_length_2292_cov_5.058561  2292 0.344                                                   
* Rat_12_NODE_1062_length_2290_cov_4.579866  2290 0.320                                                   
* Rat_12_NODE_1064_length_2279_cov_4.224371  2279 0.306                                                   
* Rat_12_NODE_1067_length_2276_cov_6.351643  2276 0.413                                                   
* Rat_12_NODE_1075_length_2263_cov_4.793931  2263 0.293                                                   
* Rat_12_NODE_1076_length_2261_cov_3.696283  2261 0.311                                                   
* Rat_12_NODE_1085_length_2241_cov_4.649588  2241 0.367                                                   
* Rat_12_NODE_1087_length_2237_cov_4.133364  2237 0.277                                                   
* Rat_12_NODE_1090_length_2232_cov_5.691778  2232 0.306                                                   
* Rat_12_NODE_1097_length_2214_cov_4.150069  2214 0.243                                                   
* Rat_12_NODE_1098_length_2214_cov_3.805002  2214 0.321                                                   
* Rat_12_NODE_1099_length_2213_cov_4.142261  2213 0.319                                                   
* Rat_12_NODE_1102_length_2209_cov_3.714485  2209 0.321                                                   
* Rat_12_NODE_1109_length_2206_cov_4.519758  2206 0.317                                                   
* Rat_12_NODE_1110_length_2206_cov_3.848443  2206 0.248                                                   
* Rat_12_NODE_1113_length_2201_cov_3.721808  2201 0.234                                                   
* Rat_12_NODE_1115_length_2199_cov_6.325093  2199 0.318                                                   
* Rat_12_NODE_1121_length_2192_cov_3.705194  2192 0.307                                                   
* Rat_12_NODE_1122_length_2192_cov_3.247075  2192 0.389                                                   
* Rat_12_NODE_1123_length_2190_cov_3.702108  2190 0.317                                                   
* Rat_12_NODE_1124_length_2190_cov_3.034660  2190 0.313                                                   
* Rat_12_NODE_1127_length_2185_cov_4.280751  2185 0.317                                                   
* Rat_12_NODE_1139_length_2161_cov_5.231244  2161 0.394                                                   
* Rat_12_NODE_1147_length_2150_cov_6.377566  2150 0.333                                                   
* Rat_12_NODE_1156_length_2136_cov_4.767900  2136 0.304                                                   
* Rat_12_NODE_1159_length_2133_cov_3.592397  2133 0.296                                                   
* Rat_12_NODE_1160_length_2132_cov_4.843043  2132 0.240                                                   
* Rat_12_NODE_1165_length_2125_cov_4.390338  2125 0.288                                                   
* Rat_12_NODE_1168_length_2117_cov_4.242483  2117 0.311                                                   
* Rat_12_NODE_1170_length_2117_cov_3.237633  2117 0.299                                                   
* Rat_12_NODE_1171_length_2116_cov_5.227559  2116 0.293                                                   
* Rat_12_NODE_1174_length_2114_cov_3.776105  2114 0.273                                                   
* Rat_12_NODE_1178_length_2109_cov_4.148004  2109 0.331                                                   
* Rat_12_NODE_1185_length_2105_cov_5.350244  2105 0.324                                                   
* Rat_12_NODE_1192_length_2095_cov_5.416176  2095 0.308                                                   
* Rat_12_NODE_1205_length_2067_cov_4.250497  2067 0.279                                                   
* Rat_12_NODE_1213_length_2058_cov_5.261608  2058 0.308                                                   
* Rat_12_NODE_1215_length_2054_cov_3.730365  2054 0.542                                                   
* Rat_12_NODE_1216_length_2054_cov_3.219110  2054 0.303                                                   
* Rat_12_NODE_1218_length_2050_cov_5.211529  2050 0.296                                                   
* Rat_12_NODE_1221_length_2048_cov_4.000000  2048 0.280                                                   
* Rat_12_NODE_1226_length_2044_cov_6.031171  2044 0.298                                                   
* Rat_12_NODE_1228_length_2043_cov_5.985915  2043 0.312                                                   
* Rat_12_NODE_1230_length_2042_cov_29.378963  2042 0.428                                                   
* Rat_12_NODE_1239_length_2036_cov_5.170116  2036 0.316                                                   
* Rat_12_NODE_1241_length_2035_cov_3.621212  2035 0.385                                                   
* Rat_12_NODE_1247_length_2025_cov_4.061929  2025 0.289                                                   
* Rat_12_NODE_1248_length_2024_cov_6.453022  2024 0.335                                                   
* Rat_12_NODE_1252_length_2016_cov_3.930138  2016 0.306                                                   
* Rat_12_NODE_1255_length_2011_cov_4.527096  2011 0.287                                                   
* Rat_12_NODE_1264_length_2000_cov_4.138817  2000 0.340                                                   
* Rat_12_NODE_1265_length_2000_cov_3.359383  2000 0.284                                                   
* Rat_12_NODE_1269_length_1995_cov_4.878866  1995 0.279                                                   
* Rat_12_NODE_1272_length_1986_cov_5.357846  1986 0.309                                                   
* Rat_12_NODE_1275_length_1978_cov_4.120125  1978 0.295                                                   
* Rat_12_NODE_1276_length_1976_cov_3.641333  1976 0.274                                                   
* Rat_12_NODE_1283_length_1967_cov_2.804916  1967 0.305                                                   
* Rat_12_NODE_1290_length_1963_cov_3.881551  1963 0.317                                                   
* Rat_12_NODE_1298_length_1956_cov_3.283535  1956 0.314                                                   
* Rat_12_NODE_1307_length_1945_cov_4.424868  1945 0.252                                                   
* Rat_12_NODE_1308_length_1944_cov_5.928004  1944 0.297                                                   
* Rat_12_NODE_1313_length_1937_cov_4.886291  1937 0.302                                                   
* Rat_12_NODE_1332_length_1921_cov_3.885316  1921 0.319                                                   
* Rat_12_NODE_1333_length_1920_cov_4.071314  1920 0.297                                                   
* Rat_12_NODE_1335_length_1918_cov_2.981750  1918 0.274                                                   
* Rat_12_NODE_1337_length_1911_cov_2.829741  1911 0.625                                                   
* Rat_12_NODE_1339_length_1907_cov_3.895248  1907 0.250                                                   
* Rat_12_NODE_1342_length_1904_cov_3.404002  1904 0.287                                                   
* Rat_12_NODE_1347_length_1898_cov_4.247423  1898 0.332                                                   
* Rat_12_NODE_1350_length_1895_cov_3.671196  1895 0.290                                                   
* Rat_12_NODE_1359_length_1881_cov_3.285323  1881 0.366                                                   
* Rat_12_NODE_1371_length_1867_cov_4.665563  1867 0.266                                                   
* Rat_12_NODE_1372_length_1867_cov_3.549117  1867 0.297                                                   
* Rat_12_NODE_1375_length_1866_cov_4.625621  1866 0.304                                                   
* Rat_12_NODE_1378_length_1864_cov_4.803759  1864 0.299                                                   
* Rat_12_NODE_1385_length_1859_cov_5.265521  1859 0.320                                                   
* Rat_12_NODE_1390_length_1854_cov_3.375764  1854 0.526                                                   
* Rat_12_NODE_1393_length_1851_cov_5.155345  1851 0.301                                                   
* Rat_12_NODE_1394_length_1851_cov_4.066258  1851 0.249                                                   
* Rat_12_NODE_1395_length_1850_cov_2.891365  1850 0.443                                                   
* Rat_12_NODE_1397_length_1846_cov_3.561139  1846 0.293                                                   
* Rat_12_NODE_1401_length_1843_cov_4.116331  1843 0.283                                                   
* Rat_12_NODE_1402_length_1842_cov_4.151091  1842 0.317                                                   
* Rat_12_NODE_1407_length_1838_cov_2.095906  1838 0.402                                                   
* Rat_12_NODE_1415_length_1831_cov_3.954392  1831 0.281                                                   
* Rat_12_NODE_1429_length_1815_cov_12.363068  1815 0.327                                                   
* Rat_12_NODE_1431_length_1813_cov_4.915813  1813 0.405                                                   
* Rat_12_NODE_1433_length_1812_cov_3.874787  1812 0.310                                                   
* Rat_12_NODE_1435_length_1809_cov_3.545040  1809 0.353                                                   
* Rat_12_NODE_1439_length_1803_cov_3.053204  1803 0.598                                                   
* Rat_12_NODE_1443_length_1798_cov_2.084337  1798 0.393                                                   
* Rat_12_NODE_1445_length_1796_cov_3.148765  1796 0.253                                                   
* Rat_12_NODE_1450_length_1792_cov_2.846287  1792 0.436                                                   
* Rat_12_NODE_1474_length_1768_cov_4.894337  1768 0.307                                                   
* Rat_12_NODE_1483_length_1760_cov_4.051026  1760 0.297                                                   
* Rat_12_NODE_1489_length_1754_cov_4.170100  1754 0.367                                                   
* Rat_12_NODE_1494_length_1750_cov_5.845428  1750 0.321                                                   
* Rat_12_NODE_1495_length_1750_cov_3.130383  1750 0.490                                                   
* Rat_12_NODE_1497_length_1748_cov_3.170112  1748 0.306                                                   
* Rat_12_NODE_1500_length_1745_cov_4.135503  1745 0.275                                                   
* Rat_12_NODE_1502_length_1744_cov_4.926584  1744 0.325                                                   
* Rat_12_NODE_1513_length_1736_cov_3.320642  1736 0.459                                                   
* Rat_12_NODE_1518_length_1732_cov_4.115683  1732 0.264                                                   
* Rat_12_NODE_1519_length_1731_cov_4.903341  1731 0.478                                                   
* Rat_12_NODE_1521_length_1726_cov_5.092160  1726 0.401                                                   
* Rat_12_NODE_1529_length_1722_cov_5.716857  1722 0.314                                                   
* Rat_12_NODE_1535_length_1714_cov_4.443038  1714 0.302                                                   
* Rat_12_NODE_1544_length_1704_cov_3.196483  1704 0.462                                                   
* Rat_12_NODE_1545_length_1699_cov_3.783455  1699 0.295                                                   
* Rat_12_NODE_1556_length_1691_cov_2.071516  1691 0.471                                                   
* Rat_12_NODE_1560_length_1689_cov_4.892289  1689 0.285                                                   
* Rat_12_NODE_1561_length_1689_cov_3.428397  1689 0.291                                                   
* Rat_12_NODE_1573_length_1676_cov_4.773597  1676 0.327                                                   
* Rat_12_NODE_1575_length_1675_cov_4.303704  1675 0.304                                                   
* Rat_12_NODE_1582_length_1673_cov_3.270087  1673 0.556                                                   
* Rat_12_NODE_1583_length_1672_cov_3.230056  1672 0.324                                                   
* Rat_12_NODE_1585_length_1668_cov_5.712957  1668 0.281                                                   
* Rat_12_NODE_1588_length_1667_cov_2.342432  1667 0.268                                                   
* Rat_12_NODE_1595_length_1660_cov_5.548910  1660 0.319                                                   
* Rat_12_NODE_1610_length_1651_cov_4.178571  1651 0.303                                                   
* Rat_12_NODE_1614_length_1649_cov_3.478043  1649 0.298                                                   
* Rat_12_NODE_1620_length_1642_cov_2.513548  1642 0.618                                                   
* Rat_12_NODE_1631_length_1634_cov_3.680177  1634 0.305                                                   
* Rat_12_NODE_1633_length_1631_cov_3.170685  1631 0.364                                                   
* Rat_12_NODE_1636_length_1626_cov_3.090388  1626 0.295                                                   
* Rat_12_NODE_1640_length_1619_cov_3.321611  1619 0.382                                                   
* Rat_12_NODE_1641_length_1619_cov_3.132353  1619 0.326                                                   
* Rat_12_NODE_1654_length_1609_cov_4.925354  1609 0.310                                                   
* Rat_12_NODE_1670_length_1590_cov_2.979153  1590 0.421                                                   
* Rat_12_NODE_1671_length_1589_cov_4.054759  1589 0.272                                                   
* Rat_12_NODE_1676_length_1587_cov_4.005875  1587 0.275                                                   
* Rat_12_NODE_1686_length_1577_cov_7.174113  1577 0.328                                                   
* Rat_12_NODE_1687_length_1577_cov_4.632720  1577 0.338                                                   
* Rat_12_NODE_1693_length_1572_cov_3.642057  1572 0.331                                                   
* Rat_12_NODE_1698_length_1566_cov_5.149570  1566 0.312                                                   
* Rat_12_NODE_1701_length_1564_cov_3.960239  1564 0.295                                                   
* Rat_12_NODE_1702_length_1564_cov_3.798542  1564 0.279                                                   
* Rat_12_NODE_1718_length_1548_cov_5.649699  1548 0.430                                                   
* Rat_12_NODE_1721_length_1547_cov_3.483914  1547 0.315                                                   
* Rat_12_NODE_1735_length_1539_cov_2.930593  1539 0.604                                                   
* Rat_12_NODE_1741_length_1536_cov_3.048616  1536 0.667                                                   
* Rat_12_NODE_1747_length_1528_cov_2.499661  1528 0.327                                                   
* Rat_12_NODE_1752_length_1523_cov_5.045640  1523 0.304                                                   
* Rat_12_NODE_1758_length_1517_cov_4.720930  1517 0.328                                                   
* Rat_12_NODE_1760_length_1516_cov_3.965092  1516 0.308                                                   
* Rat_12_NODE_1789_length_1497_cov_2.339806  1497 0.316                                                   
* Rat_12_NODE_1799_length_1488_cov_2.995813  1488 0.466                                                   
* Rat_12_NODE_1802_length_1486_cov_4.155136  1486 0.329                                                   
* Rat_12_NODE_1805_length_1485_cov_4.089510  1485 0.293                                                   
* Rat_12_NODE_1810_length_1482_cov_4.313945  1482 0.301                                                   
* Rat_12_NODE_1812_length_1482_cov_3.053259  1482 0.306                                                   
* Rat_12_NODE_1818_length_1479_cov_11.785815  1479 0.469                                                   
* Rat_12_NODE_1823_length_1477_cov_4.784810  1477 0.251                                                   
* Rat_12_NODE_1825_length_1474_cov_3.317125  1474 0.270                                                   
* Rat_12_NODE_1827_length_1473_cov_4.952045  1473 0.320                                                   
* Rat_12_NODE_1835_length_1469_cov_6.064356  1469 0.295                                                   
* Rat_12_NODE_1842_length_1467_cov_4.504958  1467 0.546                                                   
* Rat_12_NODE_1843_length_1466_cov_13.153792  1466 0.437                                                   
* Rat_12_NODE_1851_length_1462_cov_3.667377  1462 0.425                                                   
* Rat_12_NODE_1855_length_1461_cov_4.025605  1461 0.279                                                   
* Rat_12_NODE_1872_length_1451_cov_5.087393  1451 0.284                                                   
* Rat_12_NODE_1879_length_1446_cov_5.920201  1446 0.247                                                   
* Rat_12_NODE_1884_length_1444_cov_6.354932  1444 0.314                                                   
* Rat_12_NODE_1886_length_1444_cov_4.205184  1444 0.310                                                   
* Rat_12_NODE_1891_length_1440_cov_2.129964  1440 0.497                                                   
* Rat_12_NODE_1908_length_1433_cov_5.144412  1433 0.320                                                   
* Rat_12_NODE_1917_length_1429_cov_4.082242  1429 0.316                                                   
* Rat_12_NODE_1927_length_1423_cov_2.620614  1423 0.278                                                   
* Rat_12_NODE_1929_length_1422_cov_2.825896  1422 0.310                                                   
* Rat_12_NODE_1930_length_1421_cov_5.327233  1421 0.324                                                   
* Rat_12_NODE_1933_length_1420_cov_2.630769  1420 0.460                                                   
* Rat_12_NODE_1941_length_1417_cov_1.941997  1417 0.481                                                   
* Rat_12_NODE_1950_length_1410_cov_3.414760  1410 0.292                                                   
* Rat_12_NODE_1970_length_1396_cov_4.523490  1396 0.340                                                   
* Rat_12_NODE_1971_length_1395_cov_4.844030  1395 0.281                                                   
* Rat_12_NODE_1978_length_1391_cov_5.018713  1391 0.264                                                   
* Rat_12_NODE_1981_length_1389_cov_5.359820  1389 0.323                                                   
* Rat_12_NODE_1995_length_1379_cov_2.216012  1379 0.650                                                   
* Rat_12_NODE_1999_length_1378_cov_2.847317  1378 0.399                                                   
* Rat_12_NODE_2004_length_1377_cov_2.020424  1377 0.404                                                   
* Rat_12_NODE_2005_length_1376_cov_10.142316  1376 0.507                                                   
* Rat_12_NODE_2010_length_1375_cov_3.279545  1375 0.272                                                   
* Rat_12_NODE_2020_length_1369_cov_3.743531  1369 0.383                                                   
* Rat_12_NODE_2022_length_1368_cov_4.811881  1368 0.235                                                   
* Rat_12_NODE_2031_length_1364_cov_4.838808  1364 0.323                                                   
* Rat_12_NODE_2043_length_1357_cov_5.328725  1357 0.272                                                   
* Rat_12_NODE_2047_length_1355_cov_6.376154  1355 0.311                                                   
* Rat_12_NODE_2048_length_1355_cov_5.216923  1355 0.318                                                   
* Rat_12_NODE_2056_length_1352_cov_5.113338  1352 0.299                                                   
* Rat_12_NODE_2065_length_1347_cov_6.899381  1347 0.337                                                   
* Rat_12_NODE_2070_length_1345_cov_5.101550  1345 0.348                                                   
* Rat_12_NODE_2094_length_1336_cov_2.890710  1336 0.458                                                   
* Rat_12_NODE_2112_length_1327_cov_3.832547  1327 0.269                                                   
* Rat_12_NODE_2117_length_1324_cov_1.981875  1324 0.355                                                   
* Rat_12_NODE_2119_length_1323_cov_2.415615  1323 0.392                                                   
* Rat_12_NODE_2123_length_1321_cov_5.138231  1321 0.381                                                   
* Rat_12_NODE_2125_length_1320_cov_2.105138  1320 0.358                                                   
* Rat_12_NODE_2127_length_1319_cov_2.805380  1319 0.566                                                   
* Rat_12_NODE_2133_length_1316_cov_3.270420  1316 0.331                                                   
* Rat_12_NODE_2142_length_1313_cov_5.369634  1313 0.276                                                   
* Rat_12_NODE_2145_length_1311_cov_4.492834  1311 0.290                                                   
* Rat_12_NODE_2158_length_1301_cov_4.738363  1301 0.301                                                   
* Rat_12_NODE_2170_length_1297_cov_3.527375  1297 0.263                                                   
* Rat_12_NODE_2190_length_1290_cov_3.597571  1290 0.454                                                   
* Rat_12_NODE_2196_length_1287_cov_3.966721  1287 0.287                                                   
* Rat_12_NODE_2204_length_1281_cov_1.792007  1281 0.359                                                   
* Rat_12_NODE_2214_length_1274_cov_3.963084  1274 0.270                                                   
* Rat_12_NODE_2226_length_1271_cov_3.979441  1271 0.320                                                   
* Rat_12_NODE_2227_length_1271_cov_3.004112  1271 0.269                                                   
* Rat_12_NODE_2233_length_1270_cov_1.868313  1270 0.338                                                   
* Rat_12_NODE_2248_length_1262_cov_4.697597  1262 0.333                                                   
* Rat_12_NODE_2260_length_1257_cov_3.918469  1257 0.272                                                   
* Rat_12_NODE_2261_length_1257_cov_3.247088  1257 0.461                                                   
* Rat_12_NODE_2266_length_1254_cov_3.612177  1254 0.313                                                   
* Rat_12_NODE_2267_length_1254_cov_2.314429  1254 0.325                                                   
* Rat_12_NODE_2272_length_1252_cov_5.791980  1252 0.300                                                   
* Rat_12_NODE_2293_length_1244_cov_5.013457  1244 0.297                                                   
* Rat_12_NODE_2307_length_1239_cov_2.867399  1239 0.282                                                   
* Rat_12_NODE_2317_length_1233_cov_1.661290  1233 0.475                                                   
* Rat_12_NODE_2320_length_1230_cov_4.314894  1230 0.310                                                   
* Rat_12_NODE_2326_length_1229_cov_3.412266  1229 0.289                                                   
* Rat_12_NODE_2331_length_1226_cov_4.632792  1226 0.311                                                   
* Rat_12_NODE_2338_length_1224_cov_5.318221  1224 0.303                                                   
* Rat_12_NODE_2345_length_1222_cov_3.129392  1222 0.552                                                   
* Rat_12_NODE_2352_length_1220_cov_3.699571  1220 0.592                                                   
* Rat_12_NODE_2353_length_1220_cov_3.366524  1220 0.420                                                   
* Rat_12_NODE_2354_length_1220_cov_2.957940  1220 0.344                                                   
* Rat_12_NODE_2356_length_1217_cov_4.242685  1217 0.315                                                   
* Rat_12_NODE_2369_length_1212_cov_3.267070  1212 0.450                                                   
* Rat_12_NODE_2377_length_1210_cov_3.038095  1210 0.288                                                   
* Rat_12_NODE_2383_length_1208_cov_3.499566  1208 0.507                                                   
* Rat_12_NODE_2389_length_1205_cov_4.006087  1205 0.452                                                   
* Rat_12_NODE_2394_length_1203_cov_3.087108  1203 0.506                                                   
* Rat_12_NODE_2399_length_1201_cov_3.054101  1201 0.480                                                   
* Rat_12_NODE_2431_length_1186_cov_3.744474  1186 0.457                                                   
* Rat_12_NODE_2432_length_1186_cov_2.736516  1186 0.529                                                   
* Rat_12_NODE_2437_length_1183_cov_4.578014  1183 0.287                                                   
* Rat_12_NODE_2439_length_1183_cov_2.944149  1183 0.360                                                   
* Rat_12_NODE_2442_length_1183_cov_2.389184  1183 0.590                                                   
* Rat_12_NODE_2443_length_1183_cov_2.289894  1183 0.395                                                   
* Rat_12_NODE_2444_length_1183_cov_1.499113  1183 0.589                                                   
* Rat_12_NODE_2452_length_1180_cov_1.911111  1180 0.494                                                   
* Rat_12_NODE_2465_length_1175_cov_5.918750  1175 0.250                                                   
* Rat_12_NODE_2470_length_1174_cov_3.642538  1174 0.395                                                   
* Rat_12_NODE_2473_length_1173_cov_5.466905  1173 0.295                                                   
* Rat_12_NODE_2503_length_1165_cov_3.553153  1165 0.301                                                   
* Rat_12_NODE_2508_length_1164_cov_4.342651  1164 0.277                                                   
* Rat_12_NODE_2511_length_1163_cov_3.626354  1163 0.298                                                   
* Rat_12_NODE_2517_length_1162_cov_2.100271  1162 0.494                                                   
* Rat_12_NODE_2522_length_1160_cov_2.808145  1160 0.325                                                   
* Rat_12_NODE_2531_length_1158_cov_2.729828  1158 0.305                                                   
* Rat_12_NODE_2532_length_1157_cov_5.512704  1157 0.305                                                   
* Rat_12_NODE_2546_length_1152_cov_4.171376  1152 0.319                                                   
* Rat_12_NODE_2551_length_1151_cov_3.946168  1151 0.283                                                   
* Rat_12_NODE_2562_length_1147_cov_3.519231  1147 0.304                                                   
* Rat_12_NODE_2566_length_1146_cov_4.615949  1146 0.275                                                   
* Rat_12_NODE_2570_length_1145_cov_3.730275  1145 0.297                                                   
* Rat_12_NODE_2583_length_1142_cov_2.220791  1142 0.473                                                   
* Rat_12_NODE_2584_length_1141_cov_6.285451  1141 0.328                                                   
* Rat_12_NODE_2591_length_1139_cov_1.773063  1139 0.465                                                   
* Rat_12_NODE_2592_length_1138_cov_4.370268  1138 0.281                                                   
* Rat_12_NODE_2595_length_1138_cov_1.990766  1138 0.267                                                   
* Rat_12_NODE_2627_length_1128_cov_1.694315  1128 0.320                                                   
* Rat_12_NODE_2633_length_1127_cov_1.709888  1127 0.389                                                   
* Rat_12_NODE_2641_length_1122_cov_2.265230  1122 0.317                                                   
* Rat_12_NODE_2652_length_1120_cov_2.255399  1120 0.592                                                   
* Rat_12_NODE_2656_length_1117_cov_3.547081  1117 0.554                                                   
* Rat_12_NODE_2674_length_1113_cov_2.875236  1113 0.297                                                   
* Rat_12_NODE_2675_length_1113_cov_2.344045  1113 0.409                                                   
* Rat_12_NODE_2677_length_1112_cov_3.808893  1112 0.363                                                   
* Rat_12_NODE_2678_length_1112_cov_3.435194  1112 0.312                                                   
* Rat_12_NODE_2683_length_1112_cov_1.640492  1112 0.427                                                   
* Rat_12_NODE_2684_length_1112_cov_1.449385  1112 0.571                                                   
* Rat_12_NODE_2685_length_1111_cov_3.077652  1111 0.252                                                   
* Rat_12_NODE_2704_length_1107_cov_4.554183  1107 0.337                                                   
* Rat_12_NODE_2718_length_1105_cov_2.637143  1105 0.329                                                   
* Rat_12_NODE_2722_length_1103_cov_2.477099  1103 0.354                                                   
* Rat_12_NODE_2737_length_1097_cov_2.319578  1097 0.387                                                   
* Rat_12_NODE_2740_length_1096_cov_5.279539  1096 0.299                                                   
* Rat_12_NODE_2741_length_1096_cov_4.414986  1096 0.297                                                   
* Rat_12_NODE_2749_length_1095_cov_3.527885  1095 0.304                                                   
* Rat_12_NODE_2751_length_1094_cov_3.743985  1094 0.307                                                   
* Rat_12_NODE_2757_length_1093_cov_2.400771  1093 0.300                                                   
* Rat_12_NODE_2758_length_1092_cov_5.776278  1092 0.382                                                   
* Rat_12_NODE_2765_length_1091_cov_3.566602  1091 0.321                                                   
* Rat_12_NODE_2770_length_1090_cov_2.721739  1090 0.320                                                   
* Rat_12_NODE_2793_length_1084_cov_1.937804  1084 0.543                                                   
* Rat_12_NODE_2794_length_1083_cov_3.953307  1083 0.314                                                   
* Rat_12_NODE_2798_length_1082_cov_1.872444  1082 0.319                                                   
* Rat_12_NODE_2804_length_1080_cov_3.291707  1080 0.257                                                   
* Rat_12_NODE_2805_length_1080_cov_2.336585  1080 0.520                                                   
* Rat_12_NODE_2814_length_1079_cov_2.353516  1079 0.505                                                   
* Rat_12_NODE_2815_length_1079_cov_1.948242  1079 0.296                                                   
* Rat_12_NODE_2817_length_1078_cov_3.978495  1078 0.323                                                   
* Rat_12_NODE_2822_length_1077_cov_3.060665  1077 0.319                                                   
* Rat_12_NODE_2831_length_1074_cov_6.877331  1074 0.616                                                   
* Rat_12_NODE_2839_length_1072_cov_5.845624  1072 0.346                                                   
* Rat_12_NODE_2842_length_1072_cov_2.793510  1072 0.465                                                   
* Rat_12_NODE_2844_length_1072_cov_1.868240  1072 0.529                                                   
* Rat_12_NODE_2845_length_1071_cov_3.140748  1071 0.283                                                   
* Rat_12_NODE_2847_length_1071_cov_2.726378  1071 0.535                                                   
* Rat_12_NODE_2858_length_1069_cov_2.669625  1069 0.297                                                   
* Rat_12_NODE_2866_length_1067_cov_6.777668  1067 0.311                                                   
* Rat_12_NODE_2871_length_1066_cov_4.941642  1066 0.315                                                   
* Rat_12_NODE_2876_length_1065_cov_1.503960  1065 0.509                                                   
* Rat_12_NODE_2898_length_1057_cov_2.608782  1057 0.403                                                   
* Rat_12_NODE_2900_length_1055_cov_21.858000  1055 0.449                                                   
* Rat_12_NODE_2901_length_1055_cov_5.005000  1055 0.313                                                   
* Rat_12_NODE_2905_length_1055_cov_1.445000  1055 0.303                                                   
* Rat_12_NODE_2911_length_1053_cov_2.553106  1053 0.400                                                   
* Rat_12_NODE_2920_length_1050_cov_3.491457  1050 0.286                                                   
* Rat_12_NODE_2921_length_1050_cov_3.472362  1050 0.530                                                   
* Rat_12_NODE_2936_length_1047_cov_2.543347  1047 0.314                                                   
* Rat_12_NODE_2945_length_1045_cov_7.513131  1045 0.406                                                   
* Rat_12_NODE_2948_length_1045_cov_2.636364  1045 0.725                                                   
* Rat_12_NODE_2949_length_1045_cov_2.050505  1045 0.554                                                   
* Rat_12_NODE_2962_length_1042_cov_3.486322  1042 0.295                                                   
* Rat_12_NODE_2970_length_1040_cov_2.221320  1040 0.339                                                   
* Rat_12_NODE_2973_length_1038_cov_4.782299  1038 0.299                                                   
* Rat_12_NODE_2977_length_1037_cov_2.567210  1037 0.565                                                   
* Rat_12_NODE_2981_length_1036_cov_2.282365  1036 0.427                                                   
* Rat_12_NODE_2985_length_1035_cov_1.972449  1035 0.316                                                   
* Rat_12_NODE_2988_length_1034_cov_1.618999  1034 0.531                                                   
* Rat_12_NODE_2993_length_1032_cov_17.354145  1032 0.352                                                   
* Rat_12_NODE_3003_length_1030_cov_2.750769  1030 0.321                                                   
* Rat_12_NODE_3011_length_1028_cov_2.313464  1028 0.341                                                   
* Rat_12_NODE_3019_length_1026_cov_2.555098  1026 0.427                                                   
* Rat_12_NODE_3029_length_1023_cov_3.750000  1023 0.491                                                   
* Rat_12_NODE_3035_length_1022_cov_2.339193  1022 0.269                                                   
* Rat_12_NODE_3038_length_1022_cov_2.082730  1022 0.516                                                   
* Rat_12_NODE_3046_length_1020_cov_2.944041  1020 0.561                                                   
* Rat_12_NODE_3054_length_1018_cov_2.233645  1018 0.529                                                   
* Rat_12_NODE_3058_length_1017_cov_3.991684  1017 0.256                                                   
* Rat_12_NODE_3063_length_1016_cov_4.597294  1016 0.286                                                   
* Rat_12_NODE_3073_length_1015_cov_1.934375  1015 0.356                                                   
* Rat_12_NODE_3077_length_1014_cov_2.984359  1014 0.236                                                   
* Rat_12_NODE_3083_length_1013_cov_3.427975  1013 0.286                                                   
* Rat_12_NODE_3086_length_1013_cov_3.026096  1013 0.359                                                   
* Rat_12_NODE_3093_length_1012_cov_3.212121  1012 0.289                                                   
* Rat_12_NODE_3097_length_1012_cov_2.835946  1012 0.469                                                   
* Rat_12_NODE_3125_length_1005_cov_3.624211  1005 0.212                                                   
* Rat_12_NODE_3130_length_1004_cov_4.131718  1004 0.302                                                   
* Rat_13_NODE_1_length_100372_cov_17.957136 100372 0.325                                                   
* Rat_13_NODE_8_length_58403_cov_20.849918 58403 0.388                                                   
* Rat_13_NODE_28_length_32113_cov_8.787978 32113 0.419                                                   
* Rat_13_NODE_34_length_30928_cov_4.790302 30928 0.609                                                   
* Rat_13_NODE_40_length_29910_cov_15.490471 29910 0.358                                                   
* Rat_13_NODE_62_length_21486_cov_6.032943 21486 0.561                                                   
* Rat_13_NODE_96_length_14358_cov_7.914424 14358 0.524                                                   
* Rat_13_NODE_99_length_14081_cov_6.305005 14081 0.569                                                   
* Rat_13_NODE_138_length_9714_cov_6.893053  9714 0.454                                                   
* Rat_13_NODE_143_length_9371_cov_9.149420  9371 0.359                                                   
* Rat_13_NODE_170_length_7076_cov_5.573280  7076 0.565                                                   
* Rat_13_NODE_175_length_6860_cov_4.234093  6860 0.338                                                   
* Rat_13_NODE_180_length_6738_cov_3.601826  6738 0.362                                                   
* Rat_13_NODE_185_length_6572_cov_3.844560  6572 0.386                                                   
* Rat_13_NODE_198_length_6208_cov_5.493418  6208 0.364                                                   
* Rat_13_NODE_212_length_5837_cov_6.755102  5837 0.491                                                   
* Rat_13_NODE_220_length_5660_cov_6.103836  5660 0.595                                                   
* Rat_13_NODE_222_length_5620_cov_7.575202  5620 0.423                                                   
* Rat_13_NODE_233_length_5424_cov_3.674241  5424 0.290                                                   
* Rat_13_NODE_270_length_4469_cov_5.925238  4469 0.420                                                   
* Rat_13_NODE_286_length_4169_cov_15.377491  4169 0.379                                                   
* Rat_13_NODE_390_length_3129_cov_2.573845  3129 0.316                                                   
* Rat_13_NODE_391_length_3126_cov_2.919245  3126 0.317                                                   
* Rat_13_NODE_402_length_3074_cov_2.625704  3074 0.272                                                   
* Rat_13_NODE_409_length_3027_cov_6.716016  3027 0.299                                                   
* Rat_13_NODE_414_length_2984_cov_2.720382  2984 0.277                                                   
* Rat_13_NODE_419_length_2956_cov_4.292658  2956 0.500                                                   
* Rat_13_NODE_424_length_2930_cov_3.046957  2930 0.522                                                   
* Rat_13_NODE_434_length_2870_cov_3.020959  2870 0.291                                                   
* Rat_13_NODE_449_length_2780_cov_2.700917  2780 0.301                                                   
* Rat_13_NODE_452_length_2773_cov_2.437086  2773 0.294                                                   
* Rat_13_NODE_497_length_2564_cov_3.764448  2564 0.277                                                   
* Rat_13_NODE_503_length_2542_cov_3.259751  2542 0.281                                                   
* Rat_13_NODE_505_length_2535_cov_2.996774  2535 0.277                                                   
* Rat_13_NODE_506_length_2532_cov_4.192572  2532 0.401                                                   
* Rat_13_NODE_518_length_2451_cov_3.820534  2451 0.349                                                   
* Rat_13_NODE_528_length_2431_cov_3.546296  2431 0.252                                                   
* Rat_13_NODE_529_length_2430_cov_4.578526  2430 0.460                                                   
* Rat_13_NODE_540_length_2391_cov_2.739726  2391 0.297                                                   
* Rat_13_NODE_547_length_2370_cov_3.219006  2370 0.366                                                   
* Rat_13_NODE_560_length_2326_cov_3.758256  2326 0.276                                                   
* Rat_13_NODE_563_length_2311_cov_3.953457  2311 0.334                                                   
* Rat_13_NODE_566_length_2305_cov_3.296889  2305 0.294                                                   
* Rat_13_NODE_570_length_2285_cov_5.407623  2285 0.237                                                   
* Rat_13_NODE_577_length_2261_cov_3.368540  2261 0.280                                                   
* Rat_13_NODE_597_length_2195_cov_3.914486  2195 0.293                                                   
* Rat_13_NODE_598_length_2190_cov_4.145667  2190 0.501                                                   
* Rat_13_NODE_606_length_2164_cov_4.484116  2164 0.363                                                   
* Rat_13_NODE_608_length_2158_cov_2.090823  2158 0.515                                                   
* Rat_13_NODE_644_length_2087_cov_2.846949  2087 0.287                                                   
* Rat_13_NODE_650_length_2069_cov_2.667329  2069 0.467                                                   
* Rat_13_NODE_657_length_2057_cov_3.506494  2057 0.309                                                   
* Rat_13_NODE_662_length_2051_cov_3.724950  2051 0.340                                                   
* Rat_13_NODE_664_length_2046_cov_3.330989  2046 0.343                                                   
* Rat_13_NODE_671_length_2032_cov_3.333839  2032 0.292                                                   
* Rat_13_NODE_673_length_2028_cov_2.081602  2028 0.483                                                   
* Rat_13_NODE_677_length_2020_cov_2.133842  2020 0.255                                                   
* Rat_13_NODE_679_length_2011_cov_3.378834  2011 0.293                                                   
* Rat_13_NODE_682_length_2003_cov_2.776181  2003 0.299                                                   
* Rat_13_NODE_696_length_1977_cov_2.612903  1977 0.312                                                   
* Rat_13_NODE_700_length_1970_cov_2.665796  1970 0.290                                                   
* Rat_13_NODE_717_length_1940_cov_2.847215  1940 0.263                                                   
* Rat_13_NODE_718_length_1938_cov_2.826872  1938 0.287                                                   
* Rat_13_NODE_720_length_1935_cov_2.418617  1935 0.291                                                   
* Rat_13_NODE_731_length_1922_cov_2.825388  1922 0.279                                                   
* Rat_13_NODE_735_length_1918_cov_4.357488  1918 0.338                                                   
* Rat_13_NODE_744_length_1906_cov_2.949757  1906 0.303                                                   
* Rat_13_NODE_749_length_1897_cov_2.299131  1897 0.301                                                   
* Rat_13_NODE_750_length_1894_cov_3.553018  1894 0.314                                                   
* Rat_13_NODE_756_length_1886_cov_2.365374  1886 0.259                                                   
* Rat_13_NODE_760_length_1884_cov_2.344997  1884 0.332                                                   
* Rat_13_NODE_819_length_1791_cov_2.996544  1791 0.278                                                   
* Rat_13_NODE_826_length_1785_cov_3.149711  1785 0.281                                                   
* Rat_13_NODE_827_length_1784_cov_2.477154  1784 0.318                                                   
* Rat_13_NODE_835_length_1777_cov_3.163763  1777 0.337                                                   
* Rat_13_NODE_842_length_1765_cov_2.471345  1765 0.283                                                   
* Rat_13_NODE_843_length_1764_cov_3.467525  1764 0.320                                                   
* Rat_13_NODE_869_length_1736_cov_2.710886  1736 0.262                                                   
* Rat_13_NODE_884_length_1718_cov_2.173181  1718 0.258                                                   
* Rat_13_NODE_890_length_1711_cov_2.293478  1711 0.465                                                   
* Rat_13_NODE_899_length_1699_cov_3.807178  1699 0.274                                                   
* Rat_13_NODE_904_length_1695_cov_2.999390  1695 0.315                                                   
* Rat_13_NODE_925_length_1661_cov_2.000000  1661 0.299                                                   
* Rat_13_NODE_933_length_1656_cov_3.108682  1656 0.285                                                   
* Rat_13_NODE_944_length_1644_cov_2.994336  1644 0.229                                                   
* Rat_13_NODE_953_length_1630_cov_2.747937  1630 0.288                                                   
* Rat_13_NODE_960_length_1625_cov_1.998726  1625 0.517                                                   
* Rat_13_NODE_969_length_1617_cov_2.887964  1617 0.298                                                   
* Rat_13_NODE_973_length_1613_cov_2.862644  1613 0.305                                                   
* Rat_13_NODE_976_length_1611_cov_2.937018  1611 0.298                                                   
* Rat_13_NODE_978_length_1608_cov_2.976175  1608 0.268                                                   
* Rat_13_NODE_984_length_1601_cov_3.188228  1601 0.324                                                   
* Rat_13_NODE_988_length_1597_cov_4.278210  1597 0.332                                                   
* Rat_13_NODE_991_length_1594_cov_2.648473  1594 0.279                                                   
* Rat_13_NODE_992_length_1594_cov_2.051982  1594 0.282                                                   
* Rat_13_NODE_999_length_1589_cov_2.164928  1589 0.267                                                   
* Rat_13_NODE_1001_length_1584_cov_5.281884  1584 0.400                                                   
* Rat_13_NODE_1003_length_1580_cov_2.231475  1580 0.278                                                   
* Rat_13_NODE_1007_length_1575_cov_4.140789  1575 0.358                                                   
* Rat_13_NODE_1013_length_1572_cov_2.278840  1572 0.223                                                   
* Rat_13_NODE_1019_length_1567_cov_2.576720  1567 0.320                                                   
* Rat_13_NODE_1021_length_1566_cov_2.896757  1566 0.301                                                   
* Rat_13_NODE_1024_length_1560_cov_4.143522  1560 0.295                                                   
* Rat_13_NODE_1030_length_1556_cov_2.772152  1556 0.469                                                   
* Rat_13_NODE_1036_length_1549_cov_1.843373  1549 0.502                                                   
* Rat_13_NODE_1041_length_1544_cov_6.711216  1544 0.427                                                   
* Rat_13_NODE_1050_length_1536_cov_3.024308  1536 0.312                                                   
* Rat_13_NODE_1054_length_1532_cov_3.129316  1532 0.357                                                   
* Rat_13_NODE_1056_length_1530_cov_2.625763  1530 0.292                                                   
* Rat_13_NODE_1066_length_1522_cov_2.460804  1522 0.294                                                   
* Rat_13_NODE_1069_length_1519_cov_3.016393  1519 0.296                                                   
* Rat_13_NODE_1082_length_1509_cov_2.693260  1509 0.254                                                   
* Rat_13_NODE_1083_length_1509_cov_2.580468  1509 0.267                                                   
* Rat_13_NODE_1108_length_1494_cov_2.863794  1494 0.280                                                   
* Rat_13_NODE_1125_length_1478_cov_3.407590  1478 0.266                                                   
* Rat_13_NODE_1126_length_1478_cov_1.842586  1478 0.301                                                   
* Rat_13_NODE_1127_length_1477_cov_2.846695  1477 0.302                                                   
* Rat_13_NODE_1128_length_1477_cov_2.770042  1477 0.326                                                   
* Rat_13_NODE_1130_length_1476_cov_2.631246  1476 0.276                                                   
* Rat_13_NODE_1131_length_1476_cov_2.543983  1476 0.271                                                   
* Rat_13_NODE_1136_length_1474_cov_2.942213  1474 0.282                                                   
* Rat_13_NODE_1137_length_1474_cov_2.642706  1474 0.316                                                   
* Rat_13_NODE_1138_length_1474_cov_2.634954  1474 0.286                                                   
* Rat_13_NODE_1144_length_1469_cov_2.954031  1469 0.310                                                   
* Rat_13_NODE_1167_length_1453_cov_3.045064  1453 0.314                                                   
* Rat_13_NODE_1171_length_1449_cov_2.774749  1449 0.278                                                   
* Rat_13_NODE_1172_length_1447_cov_2.211207  1447 0.292                                                   
* Rat_13_NODE_1177_length_1445_cov_2.059712  1445 0.494                                                   
* Rat_13_NODE_1181_length_1441_cov_4.825397  1441 0.339                                                   
* Rat_13_NODE_1188_length_1438_cov_1.843818  1438 0.312                                                   
* Rat_13_NODE_1202_length_1426_cov_2.789934  1426 0.259                                                   
* Rat_13_NODE_1204_length_1425_cov_2.413869  1425 0.308                                                   
* Rat_13_NODE_1213_length_1419_cov_3.224340  1419 0.343                                                   
* Rat_13_NODE_1219_length_1414_cov_3.108904  1414 0.277                                                   
* Rat_13_NODE_1220_length_1413_cov_4.432253  1413 0.288                                                   
* Rat_13_NODE_1227_length_1408_cov_2.529194  1408 0.273                                                   
* Rat_13_NODE_1235_length_1405_cov_2.371111  1405 0.250                                                   
* Rat_13_NODE_1236_length_1403_cov_3.097923  1403 0.288                                                   
* Rat_13_NODE_1246_length_1395_cov_2.628358  1395 0.265                                                   
* Rat_13_NODE_1252_length_1390_cov_2.950562  1390 0.280                                                   
* Rat_13_NODE_1255_length_1389_cov_2.353073  1389 0.557                                                   
* Rat_13_NODE_1260_length_1387_cov_2.363363  1387 0.304                                                   
* Rat_13_NODE_1262_length_1386_cov_2.979715  1386 0.307                                                   
* Rat_13_NODE_1266_length_1384_cov_2.911211  1384 0.277                                                   
* Rat_13_NODE_1268_length_1381_cov_3.720965  1381 0.479                                                   
* Rat_13_NODE_1279_length_1372_cov_7.410023  1372 0.294                                                   
* Rat_13_NODE_1287_length_1363_cov_1.945719  1363 0.270                                                   
* Rat_13_NODE_1307_length_1355_cov_2.426923  1355 0.266                                                   
* Rat_13_NODE_1308_length_1354_cov_4.321016  1354 0.283                                                   
* Rat_13_NODE_1317_length_1348_cov_2.998453  1348 0.299                                                   
* Rat_13_NODE_1319_length_1347_cov_2.739164  1347 0.293                                                   
* Rat_13_NODE_1321_length_1345_cov_2.919380  1345 0.306                                                   
* Rat_13_NODE_1322_length_1345_cov_2.544186  1345 0.285                                                   
* Rat_13_NODE_1329_length_1340_cov_2.540078  1340 0.298                                                   
* Rat_13_NODE_1333_length_1338_cov_1.869057  1338 0.252                                                   
* Rat_13_NODE_1334_length_1337_cov_3.487520  1337 0.274                                                   
* Rat_13_NODE_1336_length_1337_cov_2.276911  1337 0.281                                                   
* Rat_13_NODE_1340_length_1334_cov_3.519937  1334 0.250                                                   
* Rat_13_NODE_1342_length_1334_cov_2.857701  1334 0.280                                                   
* Rat_13_NODE_1344_length_1334_cov_2.583268  1334 0.308                                                   
* Rat_13_NODE_1362_length_1327_cov_2.151730  1327 0.538                                                   
* Rat_13_NODE_1364_length_1326_cov_2.416208  1326 0.272                                                   
* Rat_13_NODE_1365_length_1326_cov_2.107002  1326 0.273                                                   
* Rat_13_NODE_1374_length_1321_cov_2.739336  1321 0.329                                                   
* Rat_13_NODE_1387_length_1313_cov_2.605723  1313 0.244                                                   
* Rat_13_NODE_1399_length_1306_cov_2.848921  1306 0.279                                                   
* Rat_13_NODE_1400_length_1306_cov_2.675460  1306 0.288                                                   
* Rat_13_NODE_1410_length_1300_cov_1.887550  1300 0.258                                                   
* Rat_13_NODE_1413_length_1298_cov_2.757039  1298 0.270                                                   
* Rat_13_NODE_1417_length_1293_cov_2.399031  1293 0.288                                                   
* Rat_13_NODE_1420_length_1289_cov_4.132901  1289 0.285                                                   
* Rat_13_NODE_1422_length_1289_cov_2.262561  1289 0.519                                                   
* Rat_13_NODE_1426_length_1288_cov_2.425791  1288 0.546                                                   
* Rat_13_NODE_1434_length_1285_cov_2.722764  1285 0.258                                                   
* Rat_13_NODE_1471_length_1261_cov_3.997512  1261 0.333                                                   
* Rat_13_NODE_1478_length_1258_cov_2.418121  1258 0.538                                                   
* Rat_13_NODE_1484_length_1255_cov_3.485833  1255 0.389                                                   
* Rat_13_NODE_1489_length_1253_cov_2.400668  1253 0.324                                                   
* Rat_13_NODE_1518_length_1239_cov_4.256757  1239 0.604                                                   
* Rat_13_NODE_1520_length_1237_cov_19.964467  1237 0.500                                                   
* Rat_13_NODE_1527_length_1233_cov_2.616299  1233 0.443                                                   
* Rat_13_NODE_1533_length_1229_cov_3.343271  1229 0.298                                                   
* Rat_13_NODE_1535_length_1229_cov_3.095400  1229 0.287                                                   
* Rat_13_NODE_1549_length_1220_cov_2.980258  1220 0.292                                                   
* Rat_13_NODE_1550_length_1220_cov_2.363948  1220 0.275                                                   
* Rat_13_NODE_1553_length_1219_cov_2.298969  1219 0.509                                                   
* Rat_13_NODE_1554_length_1218_cov_4.531384  1218 0.266                                                   
* Rat_13_NODE_1559_length_1216_cov_2.156761  1216 0.450                                                   
* Rat_13_NODE_1566_length_1213_cov_2.459413  1213 0.254                                                   
* Rat_13_NODE_1577_length_1210_cov_3.187013  1210 0.279                                                   
* Rat_13_NODE_1582_length_1209_cov_3.481802  1209 0.296                                                   
* Rat_13_NODE_1585_length_1205_cov_7.240000  1205 0.349                                                   
* Rat_13_NODE_1592_length_1203_cov_3.273519  1203 0.338                                                   
* Rat_13_NODE_1596_length_1202_cov_2.775937  1202 0.284                                                   
* Rat_13_NODE_1608_length_1198_cov_2.734033  1198 0.296                                                   
* Rat_13_NODE_1609_length_1198_cov_2.707787  1198 0.285                                                   
* Rat_13_NODE_1612_length_1198_cov_2.141732  1198 0.263                                                   
* Rat_13_NODE_1615_length_1197_cov_2.450088  1197 0.236                                                   
* Rat_13_NODE_1616_length_1197_cov_2.401926  1197 0.276                                                   
* Rat_13_NODE_1617_length_1197_cov_1.973730  1197 0.495                                                   
* Rat_13_NODE_1619_length_1195_cov_3.367544  1195 0.321                                                   
* Rat_13_NODE_1624_length_1191_cov_3.120599  1191 0.454                                                   
* Rat_13_NODE_1630_length_1187_cov_1.859541  1187 0.256                                                   
* Rat_13_NODE_1633_length_1186_cov_2.185676  1186 0.225                                                   
* Rat_13_NODE_1638_length_1182_cov_2.657498  1182 0.299                                                   
* Rat_13_NODE_1640_length_1182_cov_2.235138  1182 0.281                                                   
* Rat_13_NODE_1652_length_1173_cov_2.754919  1173 0.305                                                   
* Rat_13_NODE_1669_length_1165_cov_2.648649  1165 0.300                                                   
* Rat_13_NODE_1682_length_1157_cov_2.119782  1157 0.483                                                   
* Rat_13_NODE_1684_length_1156_cov_3.364214  1156 0.292                                                   
* Rat_13_NODE_1692_length_1152_cov_2.445761  1152 0.252                                                   
* Rat_13_NODE_1695_length_1151_cov_3.145073  1151 0.272                                                   
* Rat_13_NODE_1696_length_1150_cov_3.047489  1150 0.359                                                   
* Rat_13_NODE_1697_length_1150_cov_2.664840  1150 0.307                                                   
* Rat_13_NODE_1702_length_1148_cov_2.566331  1148 0.280                                                   
* Rat_13_NODE_1710_length_1145_cov_2.566972  1145 0.253                                                   
* Rat_13_NODE_1712_length_1145_cov_1.896330  1145 0.252                                                   
* Rat_13_NODE_1713_length_1144_cov_3.685950  1144 0.275                                                   
* Rat_13_NODE_1714_length_1144_cov_3.266299  1144 0.301                                                   
* Rat_13_NODE_1716_length_1143_cov_2.519301  1143 0.311                                                   
* Rat_13_NODE_1720_length_1140_cov_1.966820  1140 0.475                                                   
* Rat_13_NODE_1722_length_1139_cov_2.762915  1139 0.237                                                   
* Rat_13_NODE_1724_length_1138_cov_2.585411  1138 0.276                                                   
* Rat_13_NODE_1726_length_1138_cov_2.481071  1138 0.272                                                   
* Rat_13_NODE_1729_length_1136_cov_2.300648  1136 0.295                                                   
* Rat_13_NODE_1733_length_1135_cov_2.516667  1135 0.483                                                   
* Rat_13_NODE_1735_length_1134_cov_3.222428  1134 0.448                                                   
* Rat_13_NODE_1741_length_1132_cov_2.831941  1132 0.298                                                   
* Rat_13_NODE_1745_length_1131_cov_3.096654  1131 0.278                                                   
* Rat_13_NODE_1754_length_1128_cov_2.632805  1128 0.270                                                   
* Rat_13_NODE_1755_length_1128_cov_1.783784  1128 0.296                                                   
* Rat_13_NODE_1767_length_1121_cov_3.473734  1121 0.554                                                   
* Rat_13_NODE_1769_length_1121_cov_2.377111  1121 0.354                                                   
* Rat_13_NODE_1779_length_1118_cov_2.451552  1118 0.269                                                   
* Rat_13_NODE_1780_length_1118_cov_2.234243  1118 0.304                                                   
* Rat_13_NODE_1791_length_1113_cov_2.812854  1113 0.283                                                   
* Rat_13_NODE_1794_length_1113_cov_1.703214  1113 0.369                                                   
* Rat_13_NODE_1808_length_1107_cov_2.636882  1107 0.522                                                   
* Rat_13_NODE_1819_length_1103_cov_3.110687  1103 0.281                                                   
* Rat_13_NODE_1829_length_1099_cov_2.660920  1099 0.301                                                   
* Rat_13_NODE_1851_length_1093_cov_2.684971  1093 0.317                                                   
* Rat_13_NODE_1859_length_1090_cov_2.394203  1090 0.253                                                   
* Rat_13_NODE_1863_length_1088_cov_2.209100  1088 0.281                                                   
* Rat_13_NODE_1870_length_1085_cov_2.483495  1085 0.266                                                   
* Rat_13_NODE_1873_length_1084_cov_2.754130  1084 0.270                                                   
* Rat_13_NODE_1895_length_1074_cov_3.814524  1074 0.413                                                   
* Rat_13_NODE_1901_length_1073_cov_3.530452  1073 0.277                                                   
* Rat_13_NODE_1906_length_1072_cov_1.890855  1072 0.255                                                   
* Rat_13_NODE_1909_length_1071_cov_1.919291  1071 0.268                                                   
* Rat_13_NODE_1913_length_1070_cov_2.043350  1070 0.302                                                   
* Rat_13_NODE_1914_length_1069_cov_3.132150  1069 0.264                                                   
* Rat_13_NODE_1921_length_1067_cov_2.013834  1067 0.336                                                   
* Rat_13_NODE_1922_length_1066_cov_2.781405  1066 0.261                                                   
* Rat_13_NODE_1924_length_1065_cov_1.689109  1065 0.266                                                   
* Rat_13_NODE_1928_length_1064_cov_2.046581  1064 0.506                                                   
* Rat_13_NODE_1929_length_1064_cov_1.727453  1064 0.544                                                   
* Rat_13_NODE_1959_length_1055_cov_1.860000  1055 0.332                                                   
* Rat_13_NODE_1963_length_1054_cov_1.811812  1054 0.284                                                   
* Rat_13_NODE_1971_length_1052_cov_3.001003  1052 0.274                                                   
* Rat_13_NODE_1990_length_1046_cov_2.879919  1046 0.278                                                   
* Rat_13_NODE_1993_length_1044_cov_2.928210  1044 0.389                                                   
* Rat_13_NODE_1994_length_1043_cov_2.998988  1043 0.285                                                   
* Rat_13_NODE_1996_length_1042_cov_3.109422  1042 0.304                                                   
* Rat_13_NODE_1999_length_1039_cov_3.222561  1039 0.306                                                   
* Rat_13_NODE_2000_length_1039_cov_3.126016  1039 0.270                                                   
* Rat_13_NODE_2006_length_1038_cov_2.162767  1038 0.365                                                   
* Rat_13_NODE_2010_length_1037_cov_2.241344  1037 0.318                                                   
* Rat_13_NODE_2011_length_1037_cov_1.435845  1037 0.269                                                   
* Rat_13_NODE_2016_length_1034_cov_3.551583  1034 0.267                                                   
* Rat_13_NODE_2019_length_1033_cov_3.365031  1033 0.280                                                   
* Rat_13_NODE_2025_length_1032_cov_2.768680  1032 0.288                                                   
* Rat_13_NODE_2031_length_1031_cov_1.480533  1031 0.471                                                   
* Rat_13_NODE_2032_length_1030_cov_2.973333  1030 0.273                                                   
* Rat_13_NODE_2036_length_1029_cov_3.845996  1029 0.295                                                   
* Rat_13_NODE_2037_length_1029_cov_1.860370  1029 0.234                                                   
* Rat_13_NODE_2041_length_1027_cov_3.434156  1027 0.282                                                   
* Rat_13_NODE_2060_length_1020_cov_2.213472  1020 0.273                                                   
* Rat_13_NODE_2064_length_1018_cov_2.199377  1018 0.267                                                   
* Rat_13_NODE_2065_length_1017_cov_6.656965  1017 0.450                                                   
* Rat_13_NODE_2066_length_1017_cov_2.654886  1017 0.285                                                   
* Rat_13_NODE_2068_length_1016_cov_3.529657  1016 0.247                                                   
* Rat_13_NODE_2081_length_1013_cov_2.566806  1013 0.334                                                   
* Rat_13_NODE_2092_length_1010_cov_3.446073  1010 0.292                                                   
* Rat_13_NODE_2094_length_1010_cov_1.450262  1010 0.287                                                   
* Rat_13_NODE_2097_length_1008_cov_1.947534  1008 0.285                                                   
* Rat_13_NODE_2098_length_1007_cov_3.473739  1007 0.294                                                   
* Rat_13_NODE_2101_length_1006_cov_3.785489  1006 0.298                                                   
* Rat_13_NODE_2106_length_1003_cov_2.761603  1003 0.301                                                   
* Rat_14_NODE_4_length_90964_cov_9.131417 90964 0.332                                                   
* Rat_14_NODE_14_length_55556_cov_13.310607 55556 0.463                                                   
* Rat_14_NODE_20_length_48385_cov_12.098800 48385 0.455                                                   
* Rat_14_NODE_21_length_45580_cov_15.259044 45580 0.460                                                   
* Rat_14_NODE_26_length_42032_cov_13.435834 42032 0.435                                                   
* Rat_14_NODE_34_length_38728_cov_12.867737 38728 0.446                                                   
* Rat_14_NODE_45_length_36136_cov_12.812921 36136 0.443                                                   
* Rat_14_NODE_47_length_34702_cov_9.851704 34702 0.440                                                   
* Rat_14_NODE_48_length_34314_cov_15.731633 34314 0.614                                                   
* Rat_14_NODE_78_length_23568_cov_11.409518 23568 0.459                                                   
* Rat_14_NODE_91_length_20813_cov_13.184604 20813 0.463                                                   
* Rat_14_NODE_97_length_19639_cov_13.490911 19639 0.433                                                   
* Rat_14_NODE_101_length_18952_cov_20.929248 18952 0.393                                                   
* Rat_14_NODE_132_length_14657_cov_10.564786 14657 0.324                                                   
* Rat_14_NODE_136_length_14363_cov_65.464495 14363 0.320                                                   
* Rat_14_NODE_168_length_11037_cov_13.539155 11037 0.482                                                   
* Rat_14_NODE_222_length_7656_cov_5.028154  7656 0.474                                                   
* Rat_14_NODE_227_length_7464_cov_7.213389  7464 0.425                                                   
* Rat_14_NODE_278_length_6105_cov_6.703140  6105 0.395                                                   
* Rat_14_NODE_340_length_5060_cov_4.628571  5060 0.468                                                   
* Rat_14_NODE_347_length_4943_cov_29.503478  4943 0.501                                                   
* Rat_14_NODE_358_length_4756_cov_3.419272  4756 0.458                                                   
* Rat_14_NODE_392_length_4224_cov_5.391461  4224 0.523                                                   
* Rat_14_NODE_407_length_4089_cov_2.993803  4089 0.465                                                   
* Rat_14_NODE_412_length_4032_cov_4.257481  4032 0.495                                                   
* Rat_14_NODE_413_length_4025_cov_3.296725  4025 0.340                                                   
* Rat_14_NODE_424_length_3883_cov_3.556426  3883 0.491                                                   
* Rat_14_NODE_431_length_3787_cov_3.373526  3787 0.447                                                   
* Rat_14_NODE_453_length_3639_cov_3.945871  3639 0.485                                                   
* Rat_14_NODE_460_length_3576_cov_3.335132  3576 0.305                                                   
* Rat_14_NODE_476_length_3427_cov_2.717378  3427 0.253                                                   
* Rat_14_NODE_497_length_3284_cov_5.553732  3284 0.475                                                   
* Rat_14_NODE_502_length_3251_cov_3.334481  3251 0.296                                                   
* Rat_14_NODE_539_length_3013_cov_3.326234  3013 0.533                                                   
* Rat_14_NODE_556_length_2900_cov_3.311072  2900 0.484                                                   
* Rat_14_NODE_601_length_2627_cov_4.516719  2627 0.577                                                   
* Rat_14_NODE_605_length_2610_cov_22.209785  2610 0.425                                                   
* Rat_14_NODE_608_length_2603_cov_3.386578  2603 0.270                                                   
* Rat_14_NODE_615_length_2570_cov_2.972167  2570 0.441                                                   
* Rat_14_NODE_619_length_2561_cov_2.593376  2561 0.317                                                   
* Rat_14_NODE_633_length_2524_cov_4.056703  2524 0.522                                                   
* Rat_14_NODE_669_length_2400_cov_5.131770  2400 0.270                                                   
* Rat_14_NODE_698_length_2284_cov_2.549574  2284 0.293                                                   
* Rat_14_NODE_701_length_2279_cov_3.033273  2279 0.466                                                   
* Rat_14_NODE_704_length_2275_cov_48.540090  2275 0.419                                                   
* Rat_14_NODE_713_length_2241_cov_2.656908  2241 0.562                                                   
* Rat_14_NODE_716_length_2214_cov_4.794349  2214 0.256                                                   
* Rat_14_NODE_726_length_2204_cov_2.256398  2204 0.251                                                   
* Rat_14_NODE_734_length_2179_cov_1.975047  2179 0.411                                                   
* Rat_14_NODE_739_length_2171_cov_3.035917  2171 0.424                                                   
* Rat_14_NODE_753_length_2138_cov_7.768123  2138 0.283                                                   
* Rat_14_NODE_757_length_2127_cov_3.286680  2127 0.548                                                   
* Rat_14_NODE_759_length_2116_cov_2.956817  2116 0.509                                                   
* Rat_14_NODE_768_length_2093_cov_2.773307  2093 0.277                                                   
* Rat_14_NODE_778_length_2068_cov_4.546945  2068 0.433                                                   
* Rat_14_NODE_802_length_2006_cov_3.148129  2006 0.380                                                   
* Rat_14_NODE_815_length_1987_cov_3.326605  1987 0.503                                                   
* Rat_14_NODE_819_length_1974_cov_4.017718  1974 0.511                                                   
* Rat_14_NODE_839_length_1935_cov_2.161170  1935 0.529                                                   
* Rat_14_NODE_844_length_1918_cov_2.983360  1918 0.489                                                   
* Rat_14_NODE_864_length_1888_cov_2.199673  1888 0.553                                                   
* Rat_14_NODE_881_length_1857_cov_2.170366  1857 0.517                                                   
* Rat_14_NODE_893_length_1831_cov_2.626126  1831 0.222                                                   
* Rat_14_NODE_921_length_1790_cov_4.802882  1790 0.273                                                   
* Rat_14_NODE_930_length_1772_cov_1.755387  1772 0.446                                                   
* Rat_14_NODE_935_length_1766_cov_1.888369  1766 0.343                                                   
* Rat_14_NODE_939_length_1765_cov_1.978363  1765 0.292                                                   
* Rat_14_NODE_940_length_1763_cov_3.959602  1763 0.458                                                   
* Rat_14_NODE_971_length_1718_cov_2.708960  1718 0.244                                                   
* Rat_14_NODE_972_length_1717_cov_4.745487  1717 0.257                                                   
* Rat_14_NODE_992_length_1691_cov_28.487164  1691 0.307                                                   
* Rat_14_NODE_998_length_1685_cov_3.022086  1685 0.458                                                   
* Rat_14_NODE_1001_length_1683_cov_2.660934  1683 0.497                                                   
* Rat_14_NODE_1045_length_1638_cov_2.460518  1638 0.484                                                   
* Rat_14_NODE_1061_length_1622_cov_2.530313  1622 0.509                                                   
* Rat_14_NODE_1071_length_1606_cov_2.749839  1606 0.300                                                   
* Rat_14_NODE_1074_length_1601_cov_1.410737  1601 0.418                                                   
* Rat_14_NODE_1082_length_1593_cov_2.780884  1593 0.252                                                   
* Rat_14_NODE_1085_length_1592_cov_2.577749  1592 0.438                                                   
* Rat_14_NODE_1099_length_1580_cov_1.899672  1580 0.475                                                   
* Rat_14_NODE_1116_length_1553_cov_2.901202  1553 0.264                                                   
* Rat_14_NODE_1131_length_1540_cov_2.964983  1540 0.503                                                   
* Rat_14_NODE_1133_length_1539_cov_2.100404  1539 0.487                                                   
* Rat_14_NODE_1150_length_1530_cov_3.307797  1530 0.527                                                   
* Rat_14_NODE_1154_length_1527_cov_7.667120  1527 0.526                                                   
* Rat_14_NODE_1164_length_1516_cov_4.931554  1516 0.288                                                   
* Rat_14_NODE_1165_length_1516_cov_2.507871  1516 0.279                                                   
* Rat_14_NODE_1183_length_1507_cov_2.230716  1507 0.541                                                   
* Rat_14_NODE_1192_length_1498_cov_3.878725  1498 0.284                                                   
* Rat_14_NODE_1193_length_1497_cov_3.408460  1497 0.377                                                   
* Rat_14_NODE_1205_length_1490_cov_3.307317  1490 0.560                                                   
* Rat_14_NODE_1209_length_1481_cov_2.521739  1481 0.446                                                   
* Rat_14_NODE_1229_length_1468_cov_3.090587  1468 0.318                                                   
* Rat_14_NODE_1238_length_1461_cov_5.821479  1461 0.303                                                   
* Rat_14_NODE_1239_length_1460_cov_3.341637  1460 0.524                                                   
* Rat_14_NODE_1240_length_1460_cov_2.404270  1460 0.316                                                   
* Rat_14_NODE_1247_length_1456_cov_2.887937  1456 0.262                                                   
* Rat_14_NODE_1252_length_1453_cov_2.133763  1453 0.432                                                   
* Rat_14_NODE_1262_length_1446_cov_1.512581  1446 0.305                                                   
* Rat_14_NODE_1276_length_1437_cov_4.493488  1437 0.449                                                   
* Rat_14_NODE_1281_length_1435_cov_2.999275  1435 0.459                                                   
* Rat_14_NODE_1283_length_1431_cov_6.297238  1431 0.459                                                   
* Rat_14_NODE_1300_length_1420_cov_4.345055  1420 0.269                                                   
* Rat_14_NODE_1304_length_1418_cov_2.150404  1418 0.484                                                   
* Rat_14_NODE_1309_length_1413_cov_3.394698  1413 0.485                                                   
* Rat_14_NODE_1324_length_1405_cov_1.768148  1405 0.387                                                   
* Rat_14_NODE_1332_length_1401_cov_2.476226  1401 0.260                                                   
* Rat_14_NODE_1339_length_1394_cov_2.331591  1394 0.284                                                   
* Rat_14_NODE_1342_length_1392_cov_2.347046  1392 0.243                                                   
* Rat_14_NODE_1355_length_1386_cov_2.688956  1386 0.488                                                   
* Rat_14_NODE_1381_length_1371_cov_2.479483  1371 0.322                                                   
* Rat_14_NODE_1400_length_1359_cov_2.546012  1359 0.281                                                   
* Rat_14_NODE_1409_length_1356_cov_2.166795  1356 0.500                                                   
* Rat_14_NODE_1453_length_1330_cov_2.478431  1330 0.450                                                   
* Rat_14_NODE_1469_length_1320_cov_7.652174  1320 0.496                                                   
* Rat_14_NODE_1489_length_1309_cov_1.737640  1309 0.534                                                   
* Rat_14_NODE_1496_length_1301_cov_3.757624  1301 0.435                                                   
* Rat_14_NODE_1500_length_1298_cov_1.938053  1298 0.446                                                   
* Rat_14_NODE_1525_length_1281_cov_2.119086  1281 0.502                                                   
* Rat_14_NODE_1545_length_1271_cov_1.903783  1271 0.321                                                   
* Rat_14_NODE_1548_length_1269_cov_2.651565  1269 0.256                                                   
* Rat_14_NODE_1550_length_1269_cov_2.340198  1269 0.456                                                   
* Rat_14_NODE_1553_length_1268_cov_2.950536  1268 0.360                                                   
* Rat_14_NODE_1559_length_1266_cov_3.009083  1266 0.417                                                   
* Rat_14_NODE_1565_length_1262_cov_3.942005  1262 0.445                                                   
* Rat_14_NODE_1575_length_1259_cov_2.143688  1259 0.476                                                   
* Rat_14_NODE_1577_length_1258_cov_2.808811  1258 0.273                                                   
* Rat_14_NODE_1608_length_1246_cov_2.720403  1246 0.299                                                   
* Rat_14_NODE_1626_length_1232_cov_1.971963  1232 0.320                                                   
* Rat_14_NODE_1632_length_1228_cov_5.179881  1228 0.450                                                   
* Rat_14_NODE_1648_length_1222_cov_2.209083  1222 0.384                                                   
* Rat_14_NODE_1676_length_1205_cov_2.937391  1205 0.428                                                   
* Rat_14_NODE_1678_length_1204_cov_2.403829  1204 0.469                                                   
* Rat_14_NODE_1683_length_1201_cov_1.636998  1201 0.331                                                   
* Rat_14_NODE_1687_length_1199_cov_3.187063  1199 0.589                                                   
* Rat_14_NODE_1690_length_1198_cov_1.784777  1198 0.412                                                   
* Rat_14_NODE_1722_length_1178_cov_2.392698  1178 0.368                                                   
* Rat_14_NODE_1732_length_1174_cov_2.123324  1174 0.202                                                   
* Rat_14_NODE_1747_length_1169_cov_2.026930  1169 0.329                                                   
* Rat_14_NODE_1758_length_1165_cov_2.363964  1165 0.269                                                   
* Rat_14_NODE_1762_length_1163_cov_2.111011  1163 0.537                                                   
* Rat_14_NODE_1765_length_1162_cov_1.986450  1162 0.490                                                   
* Rat_14_NODE_1790_length_1152_cov_2.548769  1152 0.552                                                   
* Rat_14_NODE_1808_length_1143_cov_2.432904  1143 0.255                                                   
* Rat_14_NODE_1814_length_1142_cov_1.891444  1142 0.517                                                   
* Rat_14_NODE_1845_length_1129_cov_1.899441  1129 0.313                                                   
* Rat_14_NODE_1847_length_1128_cov_3.040075  1128 0.444                                                   
* Rat_14_NODE_1912_length_1102_cov_2.065903  1102 0.347                                                   
* Rat_14_NODE_1932_length_1093_cov_2.302505  1093 0.490                                                   
* Rat_14_NODE_1944_length_1088_cov_1.387222  1088 0.403                                                   
* Rat_14_NODE_1954_length_1086_cov_2.374394  1086 0.274                                                   
* Rat_14_NODE_2017_length_1069_cov_3.114398  1069 0.449                                                   
* Rat_14_NODE_2033_length_1064_cov_3.102081  1064 0.487                                                   
* Rat_14_NODE_2044_length_1062_cov_2.024826  1062 0.396                                                   
* Rat_14_NODE_2054_length_1059_cov_1.839641  1059 0.496                                                   
* Rat_14_NODE_2058_length_1058_cov_2.023928  1058 0.500                                                   
* Rat_14_NODE_2061_length_1057_cov_1.818363  1057 0.299                                                   
* Rat_14_NODE_2062_length_1057_cov_1.805389  1057 0.444                                                   
* Rat_14_NODE_2090_length_1046_cov_2.488396  1046 0.250                                                   
* Rat_14_NODE_2094_length_1046_cov_1.621594  1046 0.516                                                   
* Rat_14_NODE_2098_length_1043_cov_2.611336  1043 0.498                                                   
* Rat_14_NODE_2101_length_1043_cov_1.764170  1043 0.421                                                   
* Rat_14_NODE_2106_length_1041_cov_2.063895  1041 0.331                                                   
* Rat_14_NODE_2114_length_1039_cov_2.386179  1039 0.335                                                   
* Rat_14_NODE_2120_length_1038_cov_1.633774  1038 0.282                                                   
* Rat_14_NODE_2131_length_1036_cov_1.801223  1036 0.265                                                   
* Rat_14_NODE_2132_length_1036_cov_1.622834  1036 0.552                                                   
* Rat_14_NODE_2136_length_1035_cov_1.961224  1035 0.341                                                   
* Rat_14_NODE_2144_length_1033_cov_4.348671  1033 0.482                                                   
* Rat_14_NODE_2146_length_1033_cov_1.852761  1033 0.535                                                   
* Rat_14_NODE_2155_length_1030_cov_1.548718  1030 0.524                                                   
* Rat_14_NODE_2157_length_1028_cov_2.227133  1028 0.297                                                   
* Rat_14_NODE_2161_length_1027_cov_2.077160  1027 0.430                                                   
* Rat_14_NODE_2163_length_1027_cov_1.709877  1027 0.278                                                   
* Rat_14_NODE_2170_length_1025_cov_2.009278  1025 0.429                                                   
* Rat_14_NODE_2179_length_1023_cov_1.974174  1023 0.501                                                   
* Rat_14_NODE_2196_length_1019_cov_1.868257  1019 0.507                                                   
* Rat_14_NODE_2197_length_1019_cov_1.748963  1019 0.578                                                   
* Rat_14_NODE_2215_length_1015_cov_2.012500  1015 0.433                                                   
* Rat_14_NODE_2223_length_1013_cov_1.660752  1013 0.291                                                   
* Rat_14_NODE_2228_length_1012_cov_3.376176  1012 0.645                                                   
* Rat_14_NODE_2237_length_1008_cov_2.620147  1008 0.346                                                   
* Rat_14_NODE_2249_length_1006_cov_1.791798  1006 0.349                                                   
* Rat_14_NODE_2253_length_1004_cov_2.317176  1004 0.302                                                   
* Rat_14_NODE_2272_length_1000_cov_2.060317  1000 0.360                                                   
* Rat_15_NODE_1_length_117360_cov_11.330463 117360 0.291                                                   
* Rat_15_NODE_4_length_64874_cov_60.452861 64874 0.413                                                   
* Rat_15_NODE_49_length_14888_cov_3.549990 14888 0.408                                                   
* Rat_15_NODE_62_length_13373_cov_5.446764 13373 0.486                                                   
* Rat_15_NODE_96_length_10603_cov_5.257300 10603 0.447                                                   
* Rat_15_NODE_130_length_9020_cov_5.596319  9020 0.528                                                   
* Rat_15_NODE_209_length_6824_cov_278.785788  6824 0.428                                                   
* Rat_15_NODE_210_length_6772_cov_6.781748  6772 0.501                                                   
* Rat_15_NODE_216_length_6660_cov_4.990159  6660 0.378                                                   
* Rat_15_NODE_243_length_5942_cov_5.150841  5942 0.407                                                   
* Rat_15_NODE_247_length_5908_cov_4.819751  5908 0.365                                                   
* Rat_15_NODE_249_length_5875_cov_3.321134  5875 0.493                                                   
* Rat_15_NODE_286_length_5121_cov_11.005527  5121 0.425                                                   
* Rat_15_NODE_298_length_4921_cov_3.597000  4921 0.487                                                   
* Rat_15_NODE_332_length_4533_cov_3.330951  4533 0.509                                                   
* Rat_15_NODE_333_length_4518_cov_14.548510  4518 0.449                                                   
* Rat_15_NODE_341_length_4460_cov_2.834960  4460 0.495                                                   
* Rat_15_NODE_345_length_4440_cov_4.672064  4440 0.551                                                   
* Rat_15_NODE_379_length_4184_cov_3.117220  4184 0.452                                                   
* Rat_15_NODE_394_length_4038_cov_5.545318  4038 0.560                                                   
* Rat_15_NODE_424_length_3804_cov_3.877834  3804 0.473                                                   
* Rat_15_NODE_431_length_3723_cov_3.729553  3723 0.543                                                   
* Rat_15_NODE_434_length_3713_cov_6.011482  3713 0.501                                                   
* Rat_15_NODE_453_length_3566_cov_3.597266  3566 0.461                                                   
* Rat_15_NODE_454_length_3562_cov_4.123182  3562 0.487                                                   
* Rat_15_NODE_493_length_3348_cov_4.022472  3348 0.500                                                   
* Rat_15_NODE_505_length_3296_cov_11.407282  3296 0.478                                                   
* Rat_15_NODE_508_length_3296_cov_2.486887  3296 0.474                                                   
* Rat_15_NODE_517_length_3223_cov_3.085543  3223 0.532                                                   
* Rat_15_NODE_534_length_3143_cov_3.930376  3143 0.292                                                   
* Rat_15_NODE_550_length_3068_cov_3.695320  3068 0.382                                                   
* Rat_15_NODE_589_length_2859_cov_3.621255  2859 0.474                                                   
* Rat_15_NODE_597_length_2840_cov_4.258528  2840 0.485                                                   
* Rat_15_NODE_625_length_2726_cov_4.235492  2726 0.488                                                   
* Rat_15_NODE_634_length_2701_cov_4.150038  2701 0.434                                                   
* Rat_15_NODE_655_length_2628_cov_3.729499  2628 0.471                                                   
* Rat_15_NODE_656_length_2626_cov_3.757682  2626 0.483                                                   
* Rat_15_NODE_668_length_2586_cov_3.433030  2586 0.488                                                   
* Rat_15_NODE_690_length_2527_cov_4.917476  2527 0.459                                                   
* Rat_15_NODE_700_length_2497_cov_16.342752  2497 0.502                                                   
* Rat_15_NODE_741_length_2394_cov_3.817871  2394 0.498                                                   
* Rat_15_NODE_746_length_2381_cov_3.854686  2381 0.522                                                   
* Rat_15_NODE_754_length_2359_cov_3.280816  2359 0.355                                                   
* Rat_15_NODE_794_length_2283_cov_4.346050  2283 0.449                                                   
* Rat_15_NODE_804_length_2265_cov_3.423982  2265 0.328                                                   
* Rat_15_NODE_823_length_2221_cov_9.418744  2221 0.412                                                   
* Rat_15_NODE_860_length_2165_cov_6.417062  2165 0.439                                                   
* Rat_15_NODE_869_length_2149_cov_2.737345  2149 0.494                                                   
* Rat_15_NODE_886_length_2114_cov_3.472559  2114 0.497                                                   
* Rat_15_NODE_918_length_2079_cov_7.512352  2079 0.385                                                   
* Rat_15_NODE_971_length_1990_cov_3.804134  1990 0.448                                                   
* Rat_15_NODE_1018_length_1912_cov_2.533118  1912 0.474                                                   
* Rat_15_NODE_1020_length_1905_cov_3.469730  1905 0.539                                                   
* Rat_15_NODE_1033_length_1886_cov_3.073184  1886 0.490                                                   
* Rat_15_NODE_1036_length_1882_cov_3.313082  1882 0.498                                                   
* Rat_15_NODE_1061_length_1849_cov_2.290412  1849 0.491                                                   
* Rat_15_NODE_1090_length_1810_cov_2.831339  1810 0.454                                                   
* Rat_15_NODE_1113_length_1777_cov_2.063879  1777 0.319                                                   
* Rat_15_NODE_1116_length_1774_cov_4.612565  1774 0.462                                                   
* Rat_15_NODE_1119_length_1773_cov_2.792782  1773 0.528                                                   
* Rat_15_NODE_1134_length_1753_cov_2.940518  1753 0.494                                                   
* Rat_15_NODE_1136_length_1750_cov_2.859587  1750 0.337                                                   
* Rat_15_NODE_1138_length_1748_cov_2.931483  1748 0.519                                                   
* Rat_15_NODE_1150_length_1740_cov_3.246291  1740 0.511                                                   
* Rat_15_NODE_1151_length_1740_cov_2.969139  1740 0.406                                                   
* Rat_15_NODE_1155_length_1733_cov_3.713349  1733 0.500                                                   
* Rat_15_NODE_1163_length_1717_cov_3.351384  1717 0.486                                                   
* Rat_15_NODE_1172_length_1700_cov_3.148936  1700 0.443                                                   
* Rat_15_NODE_1188_length_1681_cov_3.220787  1681 0.408                                                   
* Rat_15_NODE_1223_length_1631_cov_2.819797  1631 0.529                                                   
* Rat_15_NODE_1227_length_1625_cov_3.093631  1625 0.255                                                   
* Rat_15_NODE_1252_length_1593_cov_3.397919  1593 0.489                                                   
* Rat_15_NODE_1256_length_1589_cov_5.115385  1589 0.423                                                   
* Rat_15_NODE_1260_length_1584_cov_2.796599  1584 0.528                                                   
* Rat_15_NODE_1292_length_1558_cov_2.721224  1558 0.492                                                   
* Rat_15_NODE_1306_length_1545_cov_2.431544  1545 0.427                                                   
* Rat_15_NODE_1356_length_1511_cov_4.677198  1511 0.535                                                   
* Rat_15_NODE_1379_length_1488_cov_2.022331  1488 0.542                                                   
* Rat_15_NODE_1384_length_1478_cov_4.342937  1478 0.293                                                   
* Rat_15_NODE_1451_length_1427_cov_3.217201  1427 0.504                                                   
* Rat_15_NODE_1469_length_1416_cov_2.835415  1416 0.520                                                   
* Rat_15_NODE_1479_length_1408_cov_2.249076  1408 0.419                                                   
* Rat_15_NODE_1482_length_1405_cov_3.059259  1405 0.476                                                   
* Rat_15_NODE_1485_length_1403_cov_2.946588  1403 0.491                                                   
* Rat_15_NODE_1495_length_1395_cov_2.799254  1395 0.596                                                   
* Rat_15_NODE_1505_length_1387_cov_2.659910  1387 0.267                                                   
* Rat_15_NODE_1541_length_1360_cov_2.006897  1360 0.405                                                   
* Rat_15_NODE_1610_length_1316_cov_2.778747  1316 0.495                                                   
* Rat_15_NODE_1641_length_1299_cov_1.967846  1299 0.372                                                   
* Rat_15_NODE_1645_length_1297_cov_5.404992  1297 0.463                                                   
* Rat_15_NODE_1648_length_1296_cov_2.448026  1296 0.374                                                   
* Rat_15_NODE_1657_length_1291_cov_3.284790  1291 0.480                                                   
* Rat_15_NODE_1661_length_1291_cov_2.461165  1291 0.353                                                   
* Rat_15_NODE_1678_length_1279_cov_4.332516  1279 0.523                                                   
* Rat_15_NODE_1705_length_1259_cov_2.645349  1259 0.412                                                   
* Rat_15_NODE_1706_length_1259_cov_2.181063  1259 0.501                                                   
* Rat_15_NODE_1724_length_1247_cov_3.442953  1247 0.377                                                   
* Rat_15_NODE_1738_length_1239_cov_2.298142  1239 0.504                                                   
* Rat_15_NODE_1754_length_1230_cov_2.230638  1230 0.392                                                   
* Rat_15_NODE_1787_length_1212_cov_3.260156  1212 0.432                                                   
* Rat_15_NODE_1792_length_1210_cov_6.018182  1210 0.350                                                   
* Rat_15_NODE_1793_length_1210_cov_4.199134  1210 0.414                                                   
* Rat_15_NODE_1829_length_1188_cov_3.973522  1188 0.297                                                   
* Rat_15_NODE_1841_length_1183_cov_2.848404  1183 0.565                                                   
* Rat_15_NODE_1856_length_1177_cov_2.403743  1177 0.304                                                   
* Rat_15_NODE_1872_length_1171_cov_1.444444  1171 0.558                                                   
* Rat_15_NODE_1903_length_1156_cov_3.379655  1156 0.394                                                   
* Rat_15_NODE_1940_length_1141_cov_2.823204  1141 0.477                                                   
* Rat_15_NODE_1948_length_1137_cov_2.990758  1137 0.525                                                   
* Rat_15_NODE_1954_length_1135_cov_3.280556  1135 0.388                                                   
* Rat_15_NODE_1976_length_1126_cov_2.807656  1126 0.378                                                   
* Rat_15_NODE_1992_length_1120_cov_8.257277  1120 0.379                                                   
* Rat_15_NODE_2004_length_1118_cov_1.651929  1118 0.486                                                   
* Rat_15_NODE_2009_length_1116_cov_1.324222  1116 0.406                                                   
* Rat_15_NODE_2031_length_1108_cov_2.005698  1108 0.470                                                   
* Rat_15_NODE_2033_length_1107_cov_2.928707  1107 0.451                                                   
* Rat_15_NODE_2037_length_1105_cov_2.301905  1105 0.446                                                   
* Rat_15_NODE_2039_length_1104_cov_5.968541  1104 0.393                                                   
* Rat_15_NODE_2041_length_1104_cov_1.823642  1104 0.270                                                   
* Rat_15_NODE_2108_length_1075_cov_3.384314  1075 0.365                                                   
* Rat_15_NODE_2109_length_1075_cov_1.900000  1075 0.400                                                   
* Rat_15_NODE_2138_length_1064_cov_1.817641  1064 0.401                                                   
* Rat_15_NODE_2139_length_1063_cov_3.283730  1063 0.491                                                   
* Rat_15_NODE_2143_length_1062_cov_4.277061  1062 0.468                                                   
* Rat_15_NODE_2197_length_1045_cov_2.230303  1045 0.524                                                   
* Rat_15_NODE_2225_length_1038_cov_2.301119  1038 0.381                                                   
* Rat_15_NODE_2230_length_1035_cov_3.143878  1035 0.441                                                   
* Rat_15_NODE_2235_length_1034_cov_1.803882  1034 0.308                                                   
* Rat_15_NODE_2250_length_1030_cov_2.779487  1030 0.217                                                   
* Rat_15_NODE_2253_length_1029_cov_2.097536  1029 0.533                                                   
* Rat_15_NODE_2254_length_1028_cov_3.650565  1028 0.353                                                   
* Rat_15_NODE_2256_length_1027_cov_2.690329  1027 0.543                                                   
* Rat_15_NODE_2285_length_1019_cov_3.103734  1019 0.408                                                   
* Rat_15_NODE_2312_length_1011_cov_3.083682  1011 0.471                                                   
* Rat_15_NODE_2315_length_1011_cov_2.581590  1011 0.450                                                   
* Rat_16_NODE_8_length_45439_cov_11.608805 45439 0.529                                                   
* Rat_16_NODE_47_length_12369_cov_6.125629 12369 0.454                                                   
* Rat_16_NODE_81_length_8713_cov_4.942250  8713 0.380                                                   
* Rat_16_NODE_100_length_7640_cov_4.505208  7640 0.417                                                   
* Rat_16_NODE_117_length_6935_cov_3.729797  6935 0.334                                                   
* Rat_16_NODE_119_length_6880_cov_4.476337  6880 0.469                                                   
* Rat_16_NODE_142_length_5939_cov_5.147519  5939 0.453                                                   
* Rat_16_NODE_159_length_5640_cov_9.726947  5640 0.545                                                   
* Rat_16_NODE_223_length_4560_cov_4.497225  4560 0.442                                                   
* Rat_16_NODE_246_length_4281_cov_6.670611  4281 0.410                                                   
* Rat_16_NODE_283_length_3863_cov_2.369748  3863 0.448                                                   
* Rat_16_NODE_298_length_3708_cov_10.743498  3708 0.353                                                   
* Rat_16_NODE_343_length_3333_cov_3.457901  3333 0.419                                                   
* Rat_16_NODE_393_length_3058_cov_5.115218  3058 0.421                                                   
* Rat_16_NODE_590_length_2359_cov_3.096354  2359 0.359                                                   
* Rat_16_NODE_610_length_2293_cov_2.716265  2293 0.441                                                   
* Rat_16_NODE_664_length_2159_cov_3.443441  2159 0.435                                                   
* Rat_16_NODE_798_length_1937_cov_4.199787  1937 0.630                                                   
* Rat_16_NODE_838_length_1890_cov_2.623978  1890 0.503                                                   
* Rat_16_NODE_900_length_1803_cov_5.436499  1803 0.245                                                   
* Rat_16_NODE_910_length_1790_cov_3.861095  1790 0.558                                                   
* Rat_16_NODE_933_length_1766_cov_3.734658  1766 0.383                                                   
* Rat_16_NODE_952_length_1736_cov_2.416419  1736 0.425                                                   
* Rat_16_NODE_969_length_1715_cov_2.263855  1715 0.638                                                   
* Rat_16_NODE_979_length_1704_cov_2.913887  1704 0.434                                                   
* Rat_16_NODE_1030_length_1650_cov_2.342947  1650 0.429                                                   
* Rat_16_NODE_1057_length_1613_cov_2.303594  1613 0.458                                                   
* Rat_16_NODE_1125_length_1538_cov_3.701955  1538 0.602                                                   
* Rat_16_NODE_1177_length_1484_cov_4.012596  1484 0.535                                                   
* Rat_16_NODE_1196_length_1472_cov_2.258292  1472 0.463                                                   
* Rat_16_NODE_1209_length_1459_cov_2.376781  1459 0.467                                                   
* Rat_16_NODE_1235_length_1433_cov_2.828012  1433 0.458                                                   
* Rat_16_NODE_1247_length_1425_cov_2.042336  1425 0.465                                                   
* Rat_16_NODE_1278_length_1402_cov_1.264291  1402 0.478                                                   
* Rat_16_NODE_1283_length_1396_cov_3.765101  1396 0.462                                                   
* Rat_16_NODE_1315_length_1377_cov_2.757943  1377 0.399                                                   
* Rat_16_NODE_1327_length_1368_cov_2.633663  1368 0.428                                                   
* Rat_16_NODE_1339_length_1358_cov_3.576362  1358 0.283                                                   
* Rat_16_NODE_1374_length_1331_cov_3.242163  1331 0.548                                                   
* Rat_16_NODE_1391_length_1319_cov_3.575158  1319 0.429                                                   
* Rat_16_NODE_1438_length_1294_cov_2.466505  1294 0.496                                                   
* Rat_16_NODE_1574_length_1223_cov_4.734589  1223 0.433                                                   
* Rat_16_NODE_1602_length_1211_cov_2.079585  1211 0.397                                                   
* Rat_16_NODE_1606_length_1208_cov_2.526453  1208 0.450                                                   
* Rat_16_NODE_1612_length_1205_cov_2.644348  1205 0.442                                                   
* Rat_16_NODE_1613_length_1205_cov_2.486087  1205 0.596                                                   
* Rat_16_NODE_1615_length_1204_cov_2.965187  1204 0.509                                                   
* Rat_16_NODE_1629_length_1198_cov_2.438320  1198 0.540                                                   
* Rat_16_NODE_1639_length_1192_cov_2.752858  1192 0.386                                                   
* Rat_16_NODE_1711_length_1158_cov_3.502267  1158 0.307                                                   
* Rat_16_NODE_1791_length_1111_cov_1.777462  1111 0.712                                                   
* Rat_16_NODE_1815_length_1102_cov_2.102197  1102 0.348                                                   
* Rat_16_NODE_1823_length_1097_cov_1.765835  1097 0.582                                                   
* Rat_16_NODE_1826_length_1096_cov_2.329491  1096 0.440                                                   
* Rat_16_NODE_1842_length_1088_cov_2.287512  1088 0.436                                                   
* Rat_16_NODE_1906_length_1068_cov_3.835143  1068 0.536                                                   
* Rat_16_NODE_1925_length_1062_cov_1.601787  1062 0.563                                                   
* Rat_16_NODE_1979_length_1037_cov_2.846232  1037 0.556                                                   
* Rat_16_NODE_2021_length_1027_cov_2.898148  1027 0.341                                                   
* Rat_16_NODE_2030_length_1023_cov_2.926653  1023 0.400                                                   
* Rat_16_NODE_2041_length_1018_cov_2.148494  1018 0.329                                                   
* Rat_16_NODE_2079_length_1006_cov_1.842271  1006 0.361                                                   
* Rat_16_NODE_2084_length_1004_cov_2.109589  1004 0.620                                                   
* Rat_16_NODE_2092_length_1000_cov_2.391534  1000 0.540                                                   
* Rat_17_NODE_4_length_108830_cov_10.208348 108830 0.382                                                   
* Rat_17_NODE_19_length_36158_cov_15.753926 36158 0.541                                                   
* Rat_17_NODE_24_length_33754_cov_12.587287 33754 0.525                                                   
* Rat_17_NODE_34_length_29727_cov_9.851948 29727 0.607                                                   
* Rat_17_NODE_36_length_28638_cov_8.743064 28638 0.592                                                   
* Rat_17_NODE_46_length_24489_cov_10.084964 24489 0.491                                                   
* Rat_17_NODE_85_length_16617_cov_207.174979 16617 0.576                                                   
* Rat_17_NODE_102_length_15141_cov_53.223320 15141 0.437                                                   
* Rat_17_NODE_132_length_11514_cov_7.410245 11514 0.588                                                   
* Rat_17_NODE_135_length_11242_cov_4.336462 11242 0.469                                                   
* Rat_17_NODE_148_length_10588_cov_10.095699 10588 0.527                                                   
* Rat_17_NODE_161_length_9838_cov_8.965246  9838 0.502                                                   
* Rat_17_NODE_189_length_8813_cov_4.854761  8813 0.480                                                   
* Rat_17_NODE_195_length_8768_cov_22.699644  8768 0.359                                                   
* Rat_17_NODE_212_length_8110_cov_4.450279  8110 0.562                                                   
* Rat_17_NODE_221_length_7830_cov_12.056077  7830 0.527                                                   
* Rat_17_NODE_227_length_7651_cov_4.675224  7651 0.479                                                   
* Rat_17_NODE_244_length_7296_cov_5.183538  7296 0.475                                                   
* Rat_17_NODE_247_length_7213_cov_10.635373  7213 0.634                                                   
* Rat_17_NODE_253_length_7050_cov_5.848034  7050 0.537                                                   
* Rat_17_NODE_260_length_6897_cov_5.775943  6897 0.477                                                   
* Rat_17_NODE_264_length_6796_cov_8.002819  6796 0.440                                                   
* Rat_17_NODE_268_length_6730_cov_3.964944  6730 0.525                                                   
* Rat_17_NODE_290_length_6206_cov_5.433263  6206 0.453                                                   
* Rat_17_NODE_293_length_6168_cov_4.470964  6168 0.385                                                   
* Rat_17_NODE_306_length_5987_cov_16.380479  5987 0.369                                                   
* Rat_17_NODE_308_length_5964_cov_16.380267  5964 0.388                                                   
* Rat_17_NODE_338_length_5427_cov_10.334885  5427 0.538                                                   
* Rat_17_NODE_351_length_5305_cov_6.828762  5305 0.393                                                   
* Rat_17_NODE_360_length_5256_cov_7.106903  5256 0.535                                                   
* Rat_17_NODE_380_length_5069_cov_4.377343  5069 0.500                                                   
* Rat_17_NODE_489_length_4148_cov_12.143660  4148 0.392                                                   
* Rat_17_NODE_514_length_3993_cov_4.925851  3993 0.475                                                   
* Rat_17_NODE_533_length_3875_cov_5.137435  3875 0.460                                                   
* Rat_17_NODE_565_length_3679_cov_11.044150  3679 0.385                                                   
* Rat_17_NODE_579_length_3605_cov_11.307606  3605 0.381                                                   
* Rat_17_NODE_590_length_3525_cov_2.889049  3525 0.483                                                   
* Rat_17_NODE_603_length_3475_cov_3.833918  3475 0.349                                                   
* Rat_17_NODE_619_length_3401_cov_3.820383  3401 0.517                                                   
* Rat_17_NODE_657_length_3222_cov_4.403852  3222 0.453                                                   
* Rat_17_NODE_659_length_3220_cov_5.620537  3220 0.504                                                   
* Rat_17_NODE_762_length_2859_cov_3.333809  2859 0.364                                                   
* Rat_17_NODE_774_length_2834_cov_4.851026  2834 0.476                                                   
* Rat_17_NODE_792_length_2778_cov_2.643775  2778 0.608                                                   
* Rat_17_NODE_803_length_2753_cov_5.205337  2753 0.465                                                   
* Rat_17_NODE_824_length_2668_cov_47.032912  2668 0.469                                                   
* Rat_17_NODE_838_length_2627_cov_9.721617  2627 0.364                                                   
* Rat_17_NODE_846_length_2602_cov_3.880251  2602 0.495                                                   
* Rat_17_NODE_900_length_2468_cov_4.252383  2468 0.421                                                   
* Rat_17_NODE_921_length_2411_cov_4.332767  2411 0.505                                                   
* Rat_17_NODE_941_length_2358_cov_3.357360  2358 0.417                                                   
* Rat_17_NODE_980_length_2279_cov_2.700090  2279 0.529                                                   
* Rat_17_NODE_988_length_2264_cov_4.550928  2264 0.486                                                   
* Rat_17_NODE_992_length_2251_cov_3.336066  2251 0.404                                                   
* Rat_17_NODE_1004_length_2231_cov_11.809283  2231 0.372                                                   
* Rat_17_NODE_1020_length_2207_cov_3.454461  2207 0.534                                                   
* Rat_17_NODE_1021_length_2206_cov_16.407717  2206 0.510                                                   
* Rat_17_NODE_1039_length_2173_cov_1.844665  2173 0.456                                                   
* Rat_17_NODE_1064_length_2128_cov_5.176073  2128 0.273                                                   
* Rat_17_NODE_1100_length_2048_cov_2.143001  2048 0.537                                                   
* Rat_17_NODE_1119_length_2006_cov_6.095848  2006 0.405                                                   
* Rat_17_NODE_1125_length_2000_cov_35.832905  2000 0.345                                                   
* Rat_17_NODE_1127_length_1999_cov_29.456276  1999 0.394                                                   
* Rat_17_NODE_1141_length_1965_cov_2.359162  1965 0.517                                                   
* Rat_17_NODE_1160_length_1937_cov_5.346440  1937 0.249                                                   
* Rat_17_NODE_1165_length_1928_cov_3.933262  1928 0.274                                                   
* Rat_17_NODE_1181_length_1909_cov_4.391046  1909 0.498                                                   
* Rat_17_NODE_1205_length_1884_cov_3.506834  1884 0.378                                                   
* Rat_17_NODE_1224_length_1863_cov_6.198562  1863 0.263                                                   
* Rat_17_NODE_1232_length_1858_cov_2.394343  1858 0.434                                                   
* Rat_17_NODE_1239_length_1844_cov_2.747904  1844 0.456                                                   
* Rat_17_NODE_1241_length_1841_cov_2.480963  1841 0.529                                                   
* Rat_17_NODE_1250_length_1830_cov_18.273803  1830 0.357                                                   
* Rat_17_NODE_1263_length_1815_cov_2.710795  1815 0.502                                                   
* Rat_17_NODE_1274_length_1802_cov_5.349742  1802 0.382                                                   
* Rat_17_NODE_1292_length_1779_cov_3.800464  1779 0.524                                                   
* Rat_17_NODE_1320_length_1752_cov_1.857985  1752 0.437                                                   
* Rat_17_NODE_1322_length_1751_cov_3.163325  1751 0.579                                                   
* Rat_17_NODE_1386_length_1680_cov_3.999385  1680 0.387                                                   
* Rat_17_NODE_1395_length_1664_cov_2.047234  1664 0.590                                                   
* Rat_17_NODE_1400_length_1661_cov_3.667497  1661 0.465                                                   
* Rat_17_NODE_1413_length_1647_cov_2.851759  1647 0.497                                                   
* Rat_17_NODE_1455_length_1601_cov_2.668823  1601 0.523                                                   
* Rat_17_NODE_1484_length_1561_cov_1.947543  1561 0.511                                                   
* Rat_17_NODE_1523_length_1518_cov_3.777170  1518 0.511                                                   
* Rat_17_NODE_1524_length_1518_cov_2.954887  1518 0.456                                                   
* Rat_17_NODE_1525_length_1516_cov_23.013689  1516 0.352                                                   
* Rat_17_NODE_1571_length_1475_cov_7.241549  1475 0.443                                                   
* Rat_17_NODE_1583_length_1467_cov_1.550283  1467 0.516                                                   
* Rat_17_NODE_1595_length_1455_cov_4.417143  1455 0.598                                                   
* Rat_17_NODE_1598_length_1454_cov_4.045747  1454 0.482                                                   
* Rat_17_NODE_1683_length_1382_cov_2.787491  1382 0.257                                                   
* Rat_17_NODE_1700_length_1371_cov_3.028875  1371 0.522                                                   
* Rat_17_NODE_1701_length_1371_cov_2.568389  1371 0.598                                                   
* Rat_17_NODE_1709_length_1365_cov_2.889313  1365 0.515                                                   
* Rat_17_NODE_1725_length_1353_cov_10.684900  1353 0.605                                                   
* Rat_17_NODE_1746_length_1335_cov_4.255469  1335 0.515                                                   
* Rat_17_NODE_1747_length_1335_cov_2.176562  1335 0.491                                                   
* Rat_17_NODE_1769_length_1318_cov_3.790974  1318 0.570                                                   
* Rat_17_NODE_1785_length_1306_cov_4.235012  1306 0.453                                                   
* Rat_17_NODE_1805_length_1296_cov_2.487510  1296 0.593                                                   
* Rat_17_NODE_1807_length_1292_cov_3.666936  1292 0.487                                                   
* Rat_17_NODE_1835_length_1272_cov_1.792933  1272 0.535                                                   
* Rat_17_NODE_1842_length_1266_cov_3.434352  1266 0.546                                                   
* Rat_17_NODE_1880_length_1241_cov_4.294266  1241 0.475                                                   
* Rat_17_NODE_1899_length_1224_cov_2.267750  1224 0.510                                                   
* Rat_17_NODE_1907_length_1217_cov_5.549053  1217 0.470                                                   
* Rat_17_NODE_1909_length_1215_cov_2.524138  1215 0.245                                                   
* Rat_17_NODE_1923_length_1198_cov_2.398075  1198 0.497                                                   
* Rat_17_NODE_1946_length_1185_cov_1.957522  1185 0.505                                                   
* Rat_17_NODE_1967_length_1170_cov_3.894170  1170 0.513                                                   
* Rat_17_NODE_1980_length_1163_cov_1.634477  1163 0.433                                                   
* Rat_17_NODE_1983_length_1162_cov_2.606143  1162 0.276                                                   
* Rat_17_NODE_1991_length_1158_cov_2.067996  1158 0.269                                                   
* Rat_17_NODE_2031_length_1137_cov_2.381701  1137 0.432                                                   
* Rat_17_NODE_2035_length_1135_cov_1.900000  1135 0.475                                                   
* Rat_17_NODE_2056_length_1126_cov_1.577031  1126 0.701                                                   
* Rat_17_NODE_2060_length_1124_cov_1.562208  1124 0.497                                                   
* Rat_17_NODE_2062_length_1122_cov_3.864105  1122 0.382                                                   
* Rat_17_NODE_2068_length_1120_cov_1.609390  1120 0.613                                                   
* Rat_17_NODE_2076_length_1115_cov_2.293396  1115 0.428                                                   
* Rat_17_NODE_2091_length_1107_cov_2.464829  1107 0.487                                                   
* Rat_17_NODE_2094_length_1105_cov_3.149524  1105 0.536                                                   
* Rat_17_NODE_2098_length_1104_cov_3.884652  1104 0.521                                                   
* Rat_17_NODE_2105_length_1103_cov_2.281489  1103 0.346                                                   
* Rat_17_NODE_2106_length_1102_cov_8.978032  1102 0.460                                                   
* Rat_17_NODE_2114_length_1101_cov_1.376673  1101 0.499                                                   
* Rat_17_NODE_2128_length_1097_cov_1.681382  1097 0.455                                                   
* Rat_17_NODE_2147_length_1086_cov_2.514064  1086 0.490                                                   
* Rat_17_NODE_2148_length_1086_cov_2.411251  1086 0.269                                                   
* Rat_17_NODE_2166_length_1075_cov_2.559804  1075 0.460                                                   
* Rat_17_NODE_2171_length_1073_cov_1.667976  1073 0.240                                                   
* Rat_17_NODE_2179_length_1069_cov_1.543393  1069 0.390                                                   
* Rat_17_NODE_2198_length_1061_cov_2.703777  1061 0.404                                                   
* Rat_17_NODE_2203_length_1059_cov_1.773904  1059 0.512                                                   
* Rat_17_NODE_2212_length_1055_cov_1.501000  1055 0.472                                                   
* Rat_17_NODE_2273_length_1027_cov_4.248971  1027 0.381                                                   
* Rat_17_NODE_2319_length_1015_cov_1.459375  1015 0.510                                                   
* Rat_17_NODE_2338_length_1009_cov_2.024109  1009 0.546                                                   
* Rat_17_NODE_2341_length_1007_cov_3.412815  1007 0.529                                                   
* Rat_18_NODE_15_length_46672_cov_7.706480 46672 0.420                                                   
* Rat_18_NODE_21_length_41765_cov_7.350731 41765 0.590                                                   
* Rat_18_NODE_39_length_27825_cov_33.509039 27825 0.447                                                   
* Rat_18_NODE_85_length_15856_cov_5.203215 15856 0.430                                                   
* Rat_18_NODE_146_length_11188_cov_164.117219 11188 0.427                                                   
* Rat_18_NODE_180_length_9832_cov_11.329038  9832 0.331                                                   
* Rat_18_NODE_214_length_8476_cov_24.091319  8476 0.427                                                   
* Rat_18_NODE_240_length_7813_cov_5.331658  7813 0.459                                                   
* Rat_18_NODE_276_length_6990_cov_5.193079  6990 0.365                                                   
* Rat_18_NODE_283_length_6910_cov_5.085047  6910 0.513                                                   
* Rat_18_NODE_313_length_6490_cov_5.499301  6490 0.457                                                   
* Rat_18_NODE_372_length_5776_cov_3.699703  5776 0.499                                                   
* Rat_18_NODE_383_length_5612_cov_3.506208  5612 0.385                                                   
* Rat_18_NODE_402_length_5392_cov_3.984073  5392 0.312                                                   
* Rat_18_NODE_407_length_5330_cov_3.414028  5330 0.431                                                   
* Rat_18_NODE_420_length_5195_cov_4.995525  5195 0.505                                                   
* Rat_18_NODE_424_length_5151_cov_6.177394  5151 0.272                                                   
* Rat_18_NODE_442_length_4905_cov_5.138144  4905 0.481                                                   
* Rat_18_NODE_446_length_4898_cov_4.404295  4898 0.522                                                   
* Rat_18_NODE_459_length_4733_cov_4.653057  4733 0.538                                                   
* Rat_18_NODE_496_length_4484_cov_4.799955  4484 0.511                                                   
* Rat_18_NODE_505_length_4401_cov_3.102163  4401 0.514                                                   
* Rat_18_NODE_515_length_4329_cov_3.767899  4329 0.508                                                   
* Rat_18_NODE_533_length_4208_cov_5.385504  4208 0.523                                                   
* Rat_18_NODE_566_length_3997_cov_4.854642  3997 0.505                                                   
* Rat_18_NODE_574_length_3962_cov_4.072690  3962 0.319                                                   
* Rat_18_NODE_580_length_3915_cov_3.692487  3915 0.486                                                   
* Rat_18_NODE_585_length_3879_cov_7.888337  3879 0.269                                                   
* Rat_18_NODE_604_length_3747_cov_4.644366  3747 0.400                                                   
* Rat_18_NODE_618_length_3692_cov_2.655210  3692 0.278                                                   
* Rat_18_NODE_674_length_3492_cov_3.404713  3492 0.487                                                   
* Rat_18_NODE_703_length_3384_cov_2.861820  3384 0.293                                                   
* Rat_18_NODE_704_length_3383_cov_3.416767  3383 0.297                                                   
* Rat_18_NODE_722_length_3314_cov_4.793495  3314 0.303                                                   
* Rat_18_NODE_727_length_3291_cov_4.522868  3291 0.287                                                   
* Rat_18_NODE_731_length_3283_cov_3.471190  3283 0.298                                                   
* Rat_18_NODE_738_length_3240_cov_2.883830  3240 0.291                                                   
* Rat_18_NODE_784_length_3080_cov_2.810248  3080 0.296                                                   
* Rat_18_NODE_824_length_2981_cov_2.566986  2981 0.300                                                   
* Rat_18_NODE_855_length_2883_cov_4.207214  2883 0.288                                                   
* Rat_18_NODE_871_length_2845_cov_3.824014  2845 0.307                                                   
* Rat_18_NODE_873_length_2841_cov_4.723259  2841 0.270                                                   
* Rat_18_NODE_881_length_2831_cov_4.009726  2831 0.264                                                   
* Rat_18_NODE_885_length_2822_cov_3.241778  2822 0.260                                                   
* Rat_18_NODE_892_length_2810_cov_2.492559  2810 0.271                                                   
* Rat_18_NODE_904_length_2767_cov_3.114307  2767 0.283                                                   
* Rat_18_NODE_946_length_2657_cov_2.995004  2657 0.301                                                   
* Rat_18_NODE_971_length_2605_cov_2.996471  2605 0.292                                                   
* Rat_18_NODE_974_length_2602_cov_3.018453  2602 0.257                                                   
* Rat_18_NODE_975_length_2592_cov_5.318092  2592 0.511                                                   
* Rat_18_NODE_977_length_2591_cov_2.897082  2591 0.303                                                   
* Rat_18_NODE_980_length_2589_cov_3.973560  2589 0.491                                                   
* Rat_18_NODE_989_length_2575_cov_3.752778  2575 0.289                                                   
* Rat_18_NODE_991_length_2570_cov_2.772565  2570 0.282                                                   
* Rat_18_NODE_996_length_2547_cov_2.921750  2547 0.299                                                   
* Rat_18_NODE_1003_length_2522_cov_3.314147  2522 0.322                                                   
* Rat_18_NODE_1022_length_2487_cov_2.912418  2487 0.320                                                   
* Rat_18_NODE_1033_length_2465_cov_3.668050  2465 0.265                                                   
* Rat_18_NODE_1056_length_2436_cov_3.166737  2436 0.269                                                   
* Rat_18_NODE_1073_length_2408_cov_2.406715  2408 0.278                                                   
* Rat_18_NODE_1079_length_2397_cov_30.798890  2397 0.486                                                   
* Rat_18_NODE_1080_length_2396_cov_2.960273  2396 0.278                                                   
* Rat_18_NODE_1082_length_2393_cov_3.621899  2393 0.283                                                   
* Rat_18_NODE_1083_length_2392_cov_2.737270  2392 0.287                                                   
* Rat_18_NODE_1084_length_2391_cov_4.049658  2391 0.309                                                   
* Rat_18_NODE_1085_length_2387_cov_6.209691  2387 0.428                                                   
* Rat_18_NODE_1096_length_2369_cov_3.544944  2369 0.337                                                   
* Rat_18_NODE_1098_length_2366_cov_6.842492  2366 0.388                                                   
* Rat_18_NODE_1131_length_2323_cov_3.138448  2323 0.320                                                   
* Rat_18_NODE_1132_length_2323_cov_2.823192  2323 0.285                                                   
* Rat_18_NODE_1133_length_2321_cov_3.991615  2321 0.511                                                   
* Rat_18_NODE_1165_length_2276_cov_17.476812  2276 0.435                                                   
* Rat_18_NODE_1167_length_2275_cov_2.721171  2275 0.262                                                   
* Rat_18_NODE_1171_length_2270_cov_3.422122  2270 0.257                                                   
* Rat_18_NODE_1173_length_2270_cov_2.609029  2270 0.299                                                   
* Rat_18_NODE_1180_length_2258_cov_3.452565  2258 0.290                                                   
* Rat_18_NODE_1185_length_2247_cov_4.519161  2247 0.289                                                   
* Rat_18_NODE_1196_length_2228_cov_3.173493  2228 0.297                                                   
* Rat_18_NODE_1205_length_2213_cov_4.580167  2213 0.264                                                   
* Rat_18_NODE_1232_length_2171_cov_3.152647  2171 0.273                                                   
* Rat_18_NODE_1234_length_2170_cov_3.226950  2170 0.289                                                   
* Rat_18_NODE_1262_length_2141_cov_2.869607  2141 0.298                                                   
* Rat_18_NODE_1266_length_2138_cov_3.206433  2138 0.254                                                   
* Rat_18_NODE_1270_length_2132_cov_5.187289  2132 0.282                                                   
* Rat_18_NODE_1288_length_2108_cov_3.719435  2108 0.334                                                   
* Rat_18_NODE_1290_length_2106_cov_2.795709  2106 0.237                                                   
* Rat_18_NODE_1292_length_2101_cov_2.222874  2101 0.265                                                   
* Rat_18_NODE_1300_length_2094_cov_3.325650  2094 0.249                                                   
* Rat_18_NODE_1302_length_2094_cov_2.831290  2094 0.307                                                   
* Rat_18_NODE_1307_length_2089_cov_3.805801  2089 0.269                                                   
* Rat_18_NODE_1308_length_2089_cov_3.224189  2089 0.300                                                   
* Rat_18_NODE_1309_length_2089_cov_2.659292  2089 0.284                                                   
* Rat_18_NODE_1315_length_2079_cov_3.210474  2079 0.245                                                   
* Rat_18_NODE_1320_length_2074_cov_5.051015  2074 0.520                                                   
* Rat_18_NODE_1363_length_2024_cov_3.243271  2024 0.301                                                   
* Rat_18_NODE_1369_length_2019_cov_2.942974  2019 0.310                                                   
* Rat_18_NODE_1370_length_2018_cov_21.995925  2018 0.286                                                   
* Rat_18_NODE_1384_length_1997_cov_3.094233  1997 0.299                                                   
* Rat_18_NODE_1389_length_1991_cov_3.307335  1991 0.331                                                   
* Rat_18_NODE_1392_length_1988_cov_2.523021  1988 0.271                                                   
* Rat_18_NODE_1404_length_1975_cov_2.925000  1975 0.297                                                   
* Rat_18_NODE_1417_length_1959_cov_3.148109  1959 0.312                                                   
* Rat_18_NODE_1436_length_1943_cov_3.282839  1943 0.495                                                   
* Rat_18_NODE_1437_length_1942_cov_3.262851  1942 0.286                                                   
* Rat_18_NODE_1450_length_1932_cov_3.671817  1932 0.509                                                   
* Rat_18_NODE_1465_length_1916_cov_5.383127  1916 0.267                                                   
* Rat_18_NODE_1473_length_1909_cov_2.935814  1909 0.278                                                   
* Rat_18_NODE_1486_length_1898_cov_2.685838  1898 0.263                                                   
* Rat_18_NODE_1487_length_1896_cov_3.366649  1896 0.263                                                   
* Rat_18_NODE_1488_length_1895_cov_4.111413  1895 0.301                                                   
* Rat_18_NODE_1501_length_1882_cov_2.339901  1882 0.282                                                   
* Rat_18_NODE_1509_length_1875_cov_3.823626  1875 0.273                                                   
* Rat_18_NODE_1512_length_1872_cov_2.314254  1872 0.291                                                   
* Rat_18_NODE_1518_length_1867_cov_2.596578  1867 0.259                                                   
* Rat_18_NODE_1529_length_1859_cov_9.280488  1859 0.289                                                   
* Rat_18_NODE_1534_length_1856_cov_2.711272  1856 0.238                                                   
* Rat_18_NODE_1536_length_1854_cov_2.781545  1854 0.304                                                   
* Rat_18_NODE_1542_length_1848_cov_2.671500  1848 0.259                                                   
* Rat_18_NODE_1548_length_1842_cov_2.913262  1842 0.271                                                   
* Rat_18_NODE_1552_length_1837_cov_3.145342  1837 0.282                                                   
* Rat_18_NODE_1563_length_1830_cov_3.883380  1830 0.282                                                   
* Rat_18_NODE_1568_length_1827_cov_2.887133  1827 0.270                                                   
* Rat_18_NODE_1569_length_1822_cov_2.665535  1822 0.256                                                   
* Rat_18_NODE_1581_length_1815_cov_2.390341  1815 0.261                                                   
* Rat_18_NODE_1585_length_1812_cov_14.543540  1812 0.351                                                   
* Rat_18_NODE_1589_length_1810_cov_9.941880  1810 0.246                                                   
* Rat_18_NODE_1597_length_1808_cov_3.448374  1808 0.311                                                   
* Rat_18_NODE_1621_length_1795_cov_2.652874  1795 0.267                                                   
* Rat_18_NODE_1624_length_1793_cov_2.650173  1793 0.304                                                   
* Rat_18_NODE_1648_length_1776_cov_2.167926  1776 0.316                                                   
* Rat_18_NODE_1662_length_1766_cov_5.149036  1766 0.272                                                   
* Rat_18_NODE_1665_length_1763_cov_3.193794  1763 0.301                                                   
* Rat_18_NODE_1675_length_1758_cov_2.261891  1758 0.261                                                   
* Rat_18_NODE_1684_length_1752_cov_3.084856  1752 0.320                                                   
* Rat_18_NODE_1693_length_1744_cov_2.767318  1744 0.256                                                   
* Rat_18_NODE_1703_length_1740_cov_1.502077  1740 0.248                                                   
* Rat_18_NODE_1718_length_1733_cov_4.242551  1733 0.283                                                   
* Rat_18_NODE_1719_length_1733_cov_2.190703  1733 0.240                                                   
* Rat_18_NODE_1723_length_1730_cov_3.732537  1730 0.297                                                   
* Rat_18_NODE_1724_length_1728_cov_3.913927  1728 0.342                                                   
* Rat_18_NODE_1726_length_1725_cov_2.643114  1725 0.271                                                   
* Rat_18_NODE_1731_length_1722_cov_2.379124  1722 0.302                                                   
* Rat_18_NODE_1744_length_1715_cov_3.080723  1715 0.292                                                   
* Rat_18_NODE_1753_length_1706_cov_3.657783  1706 0.300                                                   
* Rat_18_NODE_1760_length_1701_cov_2.098420  1701 0.245                                                   
* Rat_18_NODE_1765_length_1698_cov_3.347535  1698 0.281                                                   
* Rat_18_NODE_1774_length_1692_cov_2.805131  1692 0.281                                                   
* Rat_18_NODE_1786_length_1686_cov_3.654200  1686 0.346                                                   
* Rat_18_NODE_1790_length_1683_cov_3.501229  1683 0.282                                                   
* Rat_18_NODE_1791_length_1683_cov_2.704545  1683 0.282                                                   
* Rat_18_NODE_1809_length_1672_cov_3.312925  1672 0.261                                                   
* Rat_18_NODE_1810_length_1672_cov_3.186147  1672 0.290                                                   
* Rat_18_NODE_1826_length_1665_cov_2.954037  1665 0.343                                                   
* Rat_18_NODE_1829_length_1663_cov_2.212065  1663 0.286                                                   
* Rat_18_NODE_1833_length_1661_cov_3.240971  1661 0.255                                                   
* Rat_18_NODE_1837_length_1659_cov_1.671446  1659 0.284                                                   
* Rat_18_NODE_1842_length_1657_cov_3.379526  1657 0.266                                                   
* Rat_18_NODE_1852_length_1649_cov_2.865747  1649 0.311                                                   
* Rat_18_NODE_1855_length_1648_cov_2.798493  1648 0.281                                                   
* Rat_18_NODE_1856_length_1648_cov_2.729441  1648 0.294                                                   
* Rat_18_NODE_1858_length_1647_cov_3.476131  1647 0.283                                                   
* Rat_18_NODE_1862_length_1645_cov_3.105031  1645 0.284                                                   
* Rat_18_NODE_1863_length_1645_cov_2.935220  1645 0.281                                                   
* Rat_18_NODE_1867_length_1642_cov_3.177064  1642 0.266                                                   
* Rat_18_NODE_1875_length_1639_cov_4.695076  1639 0.261                                                   
* Rat_18_NODE_1877_length_1638_cov_2.022110  1638 0.306                                                   
* Rat_18_NODE_1881_length_1636_cov_2.746996  1636 0.274                                                   
* Rat_18_NODE_1885_length_1632_cov_2.700063  1632 0.280                                                   
* Rat_18_NODE_1886_length_1631_cov_3.107234  1631 0.299                                                   
* Rat_18_NODE_1890_length_1629_cov_2.693774  1629 0.308                                                   
* Rat_18_NODE_1893_length_1628_cov_2.597584  1628 0.300                                                   
* Rat_18_NODE_1896_length_1626_cov_3.381286  1626 0.293                                                   
* Rat_18_NODE_1903_length_1623_cov_2.965561  1623 0.312                                                   
* Rat_18_NODE_1914_length_1617_cov_2.573624  1617 0.319                                                   
* Rat_18_NODE_1919_length_1614_cov_3.255933  1614 0.268                                                   
* Rat_18_NODE_1920_length_1614_cov_2.430404  1614 0.304                                                   
* Rat_18_NODE_1922_length_1613_cov_3.340822  1613 0.314                                                   
* Rat_18_NODE_1925_length_1610_cov_3.275884  1610 0.319                                                   
* Rat_18_NODE_1934_length_1603_cov_2.461240  1603 0.316                                                   
* Rat_18_NODE_1935_length_1602_cov_2.428571  1602 0.248                                                   
* Rat_18_NODE_1938_length_1601_cov_3.130660  1601 0.280                                                   
* Rat_18_NODE_1941_length_1599_cov_3.069301  1599 0.245                                                   
* Rat_18_NODE_1947_length_1596_cov_3.335496  1596 0.297                                                   
* Rat_18_NODE_1955_length_1592_cov_3.113208  1592 0.294                                                   
* Rat_18_NODE_1957_length_1591_cov_3.162760  1591 0.272                                                   
* Rat_18_NODE_1960_length_1590_cov_2.873616  1590 0.295                                                   
* Rat_18_NODE_1968_length_1585_cov_3.395425  1585 0.269                                                   
* Rat_18_NODE_1979_length_1578_cov_2.534471  1578 0.292                                                   
* Rat_18_NODE_1980_length_1577_cov_11.292378  1577 0.387                                                   
* Rat_18_NODE_1984_length_1576_cov_2.422748  1576 0.283                                                   
* Rat_18_NODE_1985_length_1575_cov_4.137500  1575 0.478                                                   
* Rat_18_NODE_1993_length_1573_cov_4.115942  1573 0.331                                                   
* Rat_18_NODE_1994_length_1573_cov_2.623188  1573 0.279                                                   
* Rat_18_NODE_1999_length_1569_cov_3.964993  1569 0.298                                                   
* Rat_18_NODE_2002_length_1568_cov_3.591540  1568 0.277                                                   
* Rat_18_NODE_2004_length_1568_cov_2.596827  1568 0.270                                                   
* Rat_18_NODE_2007_length_1567_cov_3.150794  1567 0.317                                                   
* Rat_18_NODE_2008_length_1567_cov_3.102513  1567 0.298                                                   
* Rat_18_NODE_2012_length_1565_cov_3.076159  1565 0.272                                                   
* Rat_18_NODE_2017_length_1563_cov_3.367374  1563 0.273                                                   
* Rat_18_NODE_2021_length_1560_cov_2.293688  1560 0.292                                                   
* Rat_18_NODE_2025_length_1558_cov_4.117764  1558 0.549                                                   
* Rat_18_NODE_2029_length_1557_cov_2.768309  1557 0.263                                                   
* Rat_18_NODE_2031_length_1556_cov_2.203864  1556 0.307                                                   
* Rat_18_NODE_2038_length_1553_cov_2.896529  1553 0.292                                                   
* Rat_18_NODE_2039_length_1553_cov_2.889186  1553 0.287                                                   
* Rat_18_NODE_2041_length_1552_cov_3.189713  1552 0.284                                                   
* Rat_18_NODE_2043_length_1551_cov_3.152406  1551 0.275                                                   
* Rat_18_NODE_2047_length_1550_cov_2.433445  1550 0.242                                                   
* Rat_18_NODE_2050_length_1547_cov_2.698391  1547 0.222                                                   
* Rat_18_NODE_2051_length_1547_cov_2.282172  1547 0.255                                                   
* Rat_18_NODE_2084_length_1529_cov_2.563094  1529 0.284                                                   
* Rat_18_NODE_2096_length_1525_cov_2.985034  1525 0.344                                                   
* Rat_18_NODE_2101_length_1524_cov_2.812117  1524 0.270                                                   
* Rat_18_NODE_2108_length_1522_cov_2.880709  1522 0.232                                                   
* Rat_18_NODE_2109_length_1522_cov_2.615542  1522 0.288                                                   
* Rat_18_NODE_2113_length_1521_cov_2.900409  1521 0.279                                                   
* Rat_18_NODE_2119_length_1517_cov_2.527360  1517 0.263                                                   
* Rat_18_NODE_2130_length_1513_cov_3.558299  1513 0.320                                                   
* Rat_18_NODE_2131_length_1513_cov_2.653635  1513 0.287                                                   
* Rat_18_NODE_2137_length_1511_cov_3.050824  1511 0.290                                                   
* Rat_18_NODE_2139_length_1511_cov_1.769918  1511 0.275                                                   
* Rat_18_NODE_2161_length_1502_cov_3.337249  1502 0.335                                                   
* Rat_18_NODE_2175_length_1495_cov_2.727778  1495 0.290                                                   
* Rat_18_NODE_2179_length_1493_cov_23.924896  1493 0.395                                                   
* Rat_18_NODE_2180_length_1493_cov_2.748957  1493 0.275                                                   
* Rat_18_NODE_2182_length_1492_cov_2.116910  1492 0.273                                                   
* Rat_18_NODE_2184_length_1488_cov_3.049546  1488 0.298                                                   
* Rat_18_NODE_2204_length_1477_cov_3.235584  1477 0.303                                                   
* Rat_18_NODE_2206_length_1475_cov_4.454930  1475 0.317                                                   
* Rat_18_NODE_2207_length_1475_cov_2.748592  1475 0.313                                                   
* Rat_18_NODE_2209_length_1474_cov_3.811135  1474 0.306                                                   
* Rat_18_NODE_2225_length_1470_cov_2.201413  1470 0.275                                                   
* Rat_18_NODE_2226_length_1469_cov_3.035361  1469 0.261                                                   
* Rat_18_NODE_2227_length_1468_cov_3.324133  1468 0.290                                                   
* Rat_18_NODE_2231_length_1466_cov_3.496811  1466 0.321                                                   
* Rat_18_NODE_2252_length_1456_cov_2.876517  1456 0.510                                                   
* Rat_18_NODE_2255_length_1455_cov_3.640000  1455 0.273                                                   
* Rat_18_NODE_2269_length_1450_cov_3.455914  1450 0.297                                                   
* Rat_18_NODE_2275_length_1448_cov_3.600144  1448 0.311                                                   
* Rat_18_NODE_2278_length_1447_cov_2.666667  1447 0.276                                                   
* Rat_18_NODE_2289_length_1442_cov_2.578947  1442 0.264                                                   
* Rat_18_NODE_2291_length_1441_cov_3.095960  1441 0.448                                                   
* Rat_18_NODE_2296_length_1439_cov_2.937139  1439 0.289                                                   
* Rat_18_NODE_2299_length_1435_cov_3.126812  1435 0.277                                                   
* Rat_18_NODE_2300_length_1435_cov_3.051449  1435 0.242                                                   
* Rat_18_NODE_2302_length_1434_cov_1.949239  1434 0.282                                                   
* Rat_18_NODE_2303_length_1434_cov_1.596084  1434 0.492                                                   
* Rat_18_NODE_2307_length_1433_cov_2.674165  1433 0.300                                                   
* Rat_18_NODE_2310_length_1431_cov_3.207849  1431 0.303                                                   
* Rat_18_NODE_2314_length_1427_cov_3.967201  1427 0.259                                                   
* Rat_18_NODE_2316_length_1427_cov_2.543732  1427 0.289                                                   
* Rat_18_NODE_2318_length_1426_cov_3.072210  1426 0.273                                                   
* Rat_18_NODE_2319_length_1426_cov_2.807440  1426 0.302                                                   
* Rat_18_NODE_2320_length_1425_cov_3.267883  1425 0.292                                                   
* Rat_18_NODE_2335_length_1417_cov_3.595448  1417 0.284                                                   
* Rat_18_NODE_2342_length_1414_cov_3.142016  1414 0.274                                                   
* Rat_18_NODE_2343_length_1413_cov_3.301178  1413 0.292                                                   
* Rat_18_NODE_2347_length_1410_cov_3.034686  1410 0.313                                                   
* Rat_18_NODE_2350_length_1409_cov_3.869276  1409 0.301                                                   
* Rat_18_NODE_2355_length_1406_cov_2.762398  1406 0.308                                                   
* Rat_18_NODE_2359_length_1404_cov_2.853966  1404 0.286                                                   
* Rat_18_NODE_2360_length_1404_cov_2.054114  1404 0.261                                                   
* Rat_18_NODE_2364_length_1402_cov_3.470676  1402 0.250                                                   
* Rat_18_NODE_2368_length_1401_cov_4.727340  1401 0.383                                                   
* Rat_18_NODE_2370_length_1400_cov_2.453532  1400 0.339                                                   
* Rat_18_NODE_2383_length_1394_cov_2.566841  1394 0.273                                                   
* Rat_18_NODE_2392_length_1389_cov_3.947526  1389 0.523                                                   
* Rat_18_NODE_2402_length_1386_cov_2.703231  1386 0.250                                                   
* Rat_18_NODE_2403_length_1386_cov_2.383171  1386 0.276                                                   
* Rat_18_NODE_2421_length_1379_cov_4.341390  1379 0.242                                                   
* Rat_18_NODE_2430_length_1377_cov_2.721634  1377 0.267                                                   
* Rat_18_NODE_2435_length_1376_cov_2.571537  1376 0.277                                                   
* Rat_18_NODE_2439_length_1374_cov_2.820318  1374 0.290                                                   
* Rat_18_NODE_2451_length_1368_cov_3.507235  1368 0.262                                                   
* Rat_18_NODE_2457_length_1367_cov_2.111280  1367 0.280                                                   
* Rat_18_NODE_2460_length_1366_cov_2.289092  1366 0.266                                                   
* Rat_18_NODE_2463_length_1365_cov_2.631298  1365 0.311                                                   
* Rat_18_NODE_2473_length_1360_cov_2.563218  1360 0.304                                                   
* Rat_18_NODE_2475_length_1359_cov_2.782209  1359 0.275                                                   
* Rat_18_NODE_2476_length_1359_cov_2.347393  1359 0.269                                                   
* Rat_18_NODE_2481_length_1358_cov_2.572525  1358 0.323                                                   
* Rat_18_NODE_2483_length_1357_cov_2.215054  1357 0.290                                                   
* Rat_18_NODE_2487_length_1355_cov_2.567692  1355 0.245                                                   
* Rat_18_NODE_2488_length_1354_cov_3.488068  1354 0.287                                                   
* Rat_18_NODE_2493_length_1354_cov_2.368745  1354 0.256                                                   
* Rat_18_NODE_2495_length_1354_cov_1.829099  1354 0.317                                                   
* Rat_18_NODE_2509_length_1349_cov_3.249614  1349 0.299                                                   
* Rat_18_NODE_2513_length_1349_cov_2.523184  1349 0.257                                                   
* Rat_18_NODE_2518_length_1348_cov_2.412993  1348 0.311                                                   
* Rat_18_NODE_2524_length_1345_cov_2.362791  1345 0.329                                                   
* Rat_18_NODE_2528_length_1342_cov_4.817405  1342 0.537                                                   
* Rat_18_NODE_2529_length_1342_cov_3.916861  1342 0.262                                                   
* Rat_18_NODE_2534_length_1341_cov_3.689736  1341 0.259                                                   
* Rat_18_NODE_2539_length_1337_cov_2.939938  1337 0.285                                                   
* Rat_18_NODE_2551_length_1333_cov_3.111894  1333 0.272                                                   
* Rat_18_NODE_2557_length_1332_cov_2.823023  1332 0.272                                                   
* Rat_18_NODE_2571_length_1326_cov_2.466562  1326 0.304                                                   
* Rat_18_NODE_2579_length_1324_cov_1.803783  1324 0.277                                                   
* Rat_18_NODE_2592_length_1319_cov_4.097310  1319 0.331                                                   
* Rat_18_NODE_2593_length_1318_cov_4.522565  1318 0.300                                                   
* Rat_18_NODE_2601_length_1315_cov_2.755556  1315 0.299                                                   
* Rat_18_NODE_2602_length_1315_cov_2.723016  1315 0.281                                                   
* Rat_18_NODE_2607_length_1313_cov_2.457075  1313 0.293                                                   
* Rat_18_NODE_2622_length_1309_cov_1.849282  1309 0.289                                                   
* Rat_18_NODE_2623_length_1308_cov_8.653631  1308 0.508                                                   
* Rat_18_NODE_2626_length_1308_cov_3.025539  1308 0.279                                                   
* Rat_18_NODE_2634_length_1306_cov_2.804956  1306 0.300                                                   
* Rat_18_NODE_2641_length_1302_cov_2.974338  1302 0.293                                                   
* Rat_18_NODE_2642_length_1302_cov_2.590217  1302 0.296                                                   
* Rat_18_NODE_2649_length_1299_cov_2.843248  1299 0.286                                                   
* Rat_18_NODE_2652_length_1297_cov_2.528986  1297 0.268                                                   
* Rat_18_NODE_2655_length_1296_cov_2.410153  1296 0.261                                                   
* Rat_18_NODE_2669_length_1290_cov_2.485830  1290 0.271                                                   
* Rat_18_NODE_2687_length_1285_cov_2.828455  1285 0.272                                                   
* Rat_18_NODE_2710_length_1279_cov_3.399510  1279 0.319                                                   
* Rat_18_NODE_2718_length_1278_cov_1.905969  1278 0.266                                                   
* Rat_18_NODE_2739_length_1270_cov_2.386831  1270 0.262                                                   
* Rat_18_NODE_2740_length_1269_cov_4.377265  1269 0.507                                                   
* Rat_18_NODE_2744_length_1268_cov_2.978566  1268 0.253                                                   
* Rat_18_NODE_2746_length_1268_cov_2.821929  1268 0.268                                                   
* Rat_18_NODE_2761_length_1262_cov_2.503728  1262 0.288                                                   
* Rat_18_NODE_2768_length_1260_cov_3.191701  1260 0.309                                                   
* Rat_18_NODE_2771_length_1260_cov_2.447303  1260 0.262                                                   
* Rat_18_NODE_2774_length_1259_cov_4.139535  1259 0.270                                                   
* Rat_18_NODE_2777_length_1258_cov_2.561929  1258 0.254                                                   
* Rat_18_NODE_2782_length_1256_cov_3.260616  1256 0.264                                                   
* Rat_18_NODE_2784_length_1255_cov_3.600000  1255 0.266                                                   
* Rat_18_NODE_2785_length_1255_cov_2.985833  1255 0.261                                                   
* Rat_18_NODE_2786_length_1254_cov_3.000000  1254 0.270                                                   
* Rat_18_NODE_2790_length_1253_cov_3.471619  1253 0.298                                                   
* Rat_18_NODE_2795_length_1252_cov_2.723475  1252 0.305                                                   
* Rat_18_NODE_2797_length_1250_cov_3.319665  1250 0.316                                                   
* Rat_18_NODE_2804_length_1248_cov_2.082984  1248 0.432                                                   
* Rat_18_NODE_2825_length_1239_cov_2.639358  1239 0.320                                                   
* Rat_18_NODE_2828_length_1238_cov_2.480981  1238 0.279                                                   
* Rat_18_NODE_2835_length_1237_cov_1.835025  1237 0.399                                                   
* Rat_18_NODE_2844_length_1235_cov_2.611017  1235 0.291                                                   
* Rat_18_NODE_2845_length_1234_cov_2.698897  1234 0.287                                                   
* Rat_18_NODE_2846_length_1234_cov_2.569975  1234 0.268                                                   
* Rat_18_NODE_2852_length_1233_cov_3.296265  1233 0.310                                                   
* Rat_18_NODE_2859_length_1232_cov_1.738318  1232 0.262                                                   
* Rat_18_NODE_2862_length_1230_cov_3.184681  1230 0.255                                                   
* Rat_18_NODE_2876_length_1226_cov_3.423570  1226 0.312                                                   
* Rat_18_NODE_2880_length_1224_cov_2.980325  1224 0.283                                                   
* Rat_18_NODE_2889_length_1221_cov_2.566895  1221 0.277                                                   
* Rat_18_NODE_2890_length_1221_cov_2.494854  1221 0.242                                                   
* Rat_18_NODE_2898_length_1218_cov_2.901978  1218 0.297                                                   
* Rat_18_NODE_2900_length_1217_cov_3.493976  1217 0.283                                                   
* Rat_18_NODE_2902_length_1217_cov_2.626506  1217 0.285                                                   
* Rat_18_NODE_2912_length_1213_cov_2.822971  1213 0.256                                                   
* Rat_18_NODE_2924_length_1210_cov_2.710823  1210 0.269                                                   
* Rat_18_NODE_2928_length_1210_cov_2.036364  1210 0.269                                                   
* Rat_18_NODE_2929_length_1209_cov_2.946274  1209 0.278                                                   
* Rat_18_NODE_2932_length_1209_cov_2.389081  1209 0.293                                                   
* Rat_18_NODE_2933_length_1209_cov_2.239168  1209 0.263                                                   
* Rat_18_NODE_2947_length_1204_cov_2.833768  1204 0.291                                                   
* Rat_18_NODE_2953_length_1203_cov_2.464286  1203 0.240                                                   
* Rat_18_NODE_2954_length_1203_cov_2.433798  1203 0.254                                                   
* Rat_18_NODE_2956_length_1202_cov_2.872711  1202 0.228                                                   
* Rat_18_NODE_2959_length_1202_cov_2.266783  1202 0.293                                                   
* Rat_18_NODE_2964_length_1201_cov_2.576789  1201 0.228                                                   
* Rat_18_NODE_2968_length_1200_cov_2.565066  1200 0.249                                                   
* Rat_18_NODE_2969_length_1200_cov_2.313537  1200 0.266                                                   
* Rat_18_NODE_2970_length_1200_cov_1.855895  1200 0.231                                                   
* Rat_18_NODE_2973_length_1198_cov_2.301837  1198 0.275                                                   
* Rat_18_NODE_2978_length_1197_cov_2.745184  1197 0.305                                                   
* Rat_18_NODE_2979_length_1197_cov_1.949212  1197 0.229                                                   
* Rat_18_NODE_2982_length_1196_cov_3.229623  1196 0.273                                                   
* Rat_18_NODE_2984_length_1196_cov_2.308501  1196 0.408                                                   
* Rat_18_NODE_2987_length_1195_cov_3.210526  1195 0.283                                                   
* Rat_18_NODE_2990_length_1195_cov_2.578947  1195 0.279                                                   
* Rat_18_NODE_2991_length_1195_cov_2.088596  1195 0.239                                                   
* Rat_18_NODE_2998_length_1192_cov_3.919965  1192 0.276                                                   
* Rat_18_NODE_3007_length_1190_cov_3.801762  1190 0.277                                                   
* Rat_18_NODE_3009_length_1190_cov_3.256388  1190 0.293                                                   
* Rat_18_NODE_3014_length_1188_cov_2.611650  1188 0.246                                                   
* Rat_18_NODE_3015_length_1188_cov_2.578111  1188 0.279                                                   
* Rat_18_NODE_3023_length_1185_cov_3.144248  1185 0.265                                                   
* Rat_18_NODE_3031_length_1182_cov_1.850044  1182 0.310                                                   
* Rat_18_NODE_3043_length_1179_cov_2.220641  1179 0.289                                                   
* Rat_18_NODE_3047_length_1178_cov_2.518255  1178 0.258                                                   
* Rat_18_NODE_3058_length_1175_cov_2.594643  1175 0.268                                                   
* Rat_18_NODE_3064_length_1173_cov_2.796959  1173 0.424                                                   
* Rat_18_NODE_3065_length_1173_cov_2.442755  1173 0.276                                                   
* Rat_18_NODE_3072_length_1171_cov_3.347670  1171 0.286                                                   
* Rat_18_NODE_3073_length_1171_cov_3.319892  1171 0.242                                                   
* Rat_18_NODE_3075_length_1171_cov_2.973118  1171 0.226                                                   
* Rat_18_NODE_3076_length_1171_cov_2.134409  1171 0.342                                                   
* Rat_18_NODE_3079_length_1169_cov_3.342011  1169 0.324                                                   
* Rat_18_NODE_3083_length_1168_cov_3.129380  1168 0.256                                                   
* Rat_18_NODE_3086_length_1168_cov_2.125786  1168 0.253                                                   
* Rat_18_NODE_3093_length_1164_cov_3.546438  1164 0.284                                                   
* Rat_18_NODE_3102_length_1162_cov_3.401084  1162 0.274                                                   
* Rat_18_NODE_3109_length_1161_cov_3.335443  1161 0.281                                                   
* Rat_18_NODE_3110_length_1159_cov_2.435688  1159 0.274                                                   
* Rat_18_NODE_3114_length_1158_cov_3.060743  1158 0.255                                                   
* Rat_18_NODE_3116_length_1158_cov_2.483228  1158 0.269                                                   
* Rat_18_NODE_3120_length_1157_cov_2.296733  1157 0.313                                                   
* Rat_18_NODE_3122_length_1155_cov_3.280000  1155 0.249                                                   
* Rat_18_NODE_3125_length_1155_cov_2.009091  1155 0.255                                                   
* Rat_18_NODE_3127_length_1154_cov_4.508644  1154 0.291                                                   
* Rat_18_NODE_3132_length_1153_cov_2.357013  1153 0.247                                                   
* Rat_18_NODE_3135_length_1152_cov_2.084777  1152 0.280                                                   
* Rat_18_NODE_3139_length_1151_cov_2.883212  1151 0.244                                                   
* Rat_18_NODE_3144_length_1149_cov_3.111517  1149 0.283                                                   
* Rat_18_NODE_3146_length_1149_cov_2.698355  1149 0.238                                                   
* Rat_18_NODE_3148_length_1149_cov_2.394881  1149 0.249                                                   
* Rat_18_NODE_3151_length_1148_cov_2.200366  1148 0.294                                                   
* Rat_18_NODE_3153_length_1147_cov_2.497253  1147 0.257                                                   
* Rat_18_NODE_3164_length_1143_cov_2.593750  1143 0.290                                                   
* Rat_18_NODE_3166_length_1143_cov_2.126838  1143 0.434                                                   
* Rat_18_NODE_3172_length_1140_cov_3.304147  1140 0.292                                                   
* Rat_18_NODE_3186_length_1139_cov_3.498155  1139 0.395                                                   
* Rat_18_NODE_3189_length_1139_cov_2.073801  1139 0.265                                                   
* Rat_18_NODE_3191_length_1138_cov_3.979686  1138 0.318                                                   
* Rat_18_NODE_3203_length_1136_cov_2.424607  1136 0.251                                                   
* Rat_18_NODE_3204_length_1136_cov_2.061055  1136 0.210                                                   
* Rat_18_NODE_3209_length_1134_cov_2.725672  1134 0.283                                                   
* Rat_18_NODE_3210_length_1134_cov_2.656163  1134 0.274                                                   
* Rat_18_NODE_3211_length_1134_cov_2.026877  1134 0.277                                                   
* Rat_18_NODE_3212_length_1134_cov_1.873957  1134 0.255                                                   
* Rat_18_NODE_3215_length_1133_cov_2.218924  1133 0.280                                                   
* Rat_18_NODE_3221_length_1131_cov_2.015799  1131 0.260                                                   
* Rat_18_NODE_3227_length_1129_cov_3.849162  1129 0.249                                                   
* Rat_18_NODE_3231_length_1128_cov_3.806151  1128 0.277                                                   
* Rat_18_NODE_3236_length_1127_cov_3.441231  1127 0.306                                                   
* Rat_18_NODE_3241_length_1127_cov_2.871269  1127 0.250                                                   
* Rat_18_NODE_3245_length_1125_cov_2.837383  1125 0.230                                                   
* Rat_18_NODE_3247_length_1125_cov_2.727103  1125 0.224                                                   
* Rat_18_NODE_3251_length_1125_cov_1.477570  1125 0.439                                                   
* Rat_18_NODE_3260_length_1122_cov_2.801312  1122 0.263                                                   
* Rat_18_NODE_3263_length_1122_cov_2.047798  1122 0.334                                                   
* Rat_18_NODE_3264_length_1122_cov_1.776007  1122 0.239                                                   
* Rat_18_NODE_3265_length_1122_cov_1.768510  1122 0.289                                                   
* Rat_18_NODE_3267_length_1121_cov_1.641651  1121 0.345                                                   
* Rat_18_NODE_3272_length_1120_cov_2.875117  1120 0.266                                                   
* Rat_18_NODE_3277_length_1119_cov_3.620301  1119 0.291                                                   
* Rat_18_NODE_3279_length_1119_cov_2.800752  1119 0.283                                                   
* Rat_18_NODE_3294_length_1117_cov_2.165725  1117 0.278                                                   
* Rat_18_NODE_3295_length_1117_cov_1.461394  1117 0.271                                                   
* Rat_18_NODE_3312_length_1111_cov_3.035985  1111 0.288                                                   
* Rat_18_NODE_3318_length_1110_cov_3.092891  1110 0.230                                                   
* Rat_18_NODE_3323_length_1109_cov_2.748577  1109 0.261                                                   
* Rat_18_NODE_3324_length_1109_cov_2.583491  1109 0.251                                                   
* Rat_18_NODE_3325_length_1109_cov_2.202087  1109 0.282                                                   
* Rat_18_NODE_3326_length_1108_cov_4.068376  1108 0.233                                                   
* Rat_18_NODE_3328_length_1108_cov_2.681861  1108 0.255                                                   
* Rat_18_NODE_3329_length_1108_cov_1.685660  1108 0.232                                                   
* Rat_18_NODE_3330_length_1106_cov_2.482398  1106 0.281                                                   
* Rat_18_NODE_3334_length_1105_cov_1.925714  1105 0.252                                                   
* Rat_18_NODE_3335_length_1104_cov_4.231649  1104 0.254                                                   
* Rat_18_NODE_3336_length_1104_cov_3.604385  1104 0.273                                                   
* Rat_18_NODE_3344_length_1103_cov_2.568702  1103 0.255                                                   
* Rat_18_NODE_3347_length_1102_cov_1.867240  1102 0.275                                                   
* Rat_18_NODE_3350_length_1101_cov_2.918738  1101 0.263                                                   
* Rat_18_NODE_3351_length_1101_cov_2.882409  1101 0.324                                                   
* Rat_18_NODE_3361_length_1099_cov_2.485632  1099 0.258                                                   
* Rat_18_NODE_3368_length_1097_cov_4.775432  1097 0.263                                                   
* Rat_18_NODE_3373_length_1096_cov_3.423631  1096 0.449                                                   
* Rat_18_NODE_3376_length_1096_cov_2.737752  1096 0.281                                                   
* Rat_18_NODE_3377_length_1096_cov_1.891451  1096 0.256                                                   
* Rat_18_NODE_3381_length_1095_cov_3.680769  1095 0.287                                                   
* Rat_18_NODE_3384_length_1095_cov_3.031731  1095 0.306                                                   
* Rat_18_NODE_3387_length_1095_cov_2.115385  1095 0.253                                                   
* Rat_18_NODE_3393_length_1093_cov_2.653179  1093 0.297                                                   
* Rat_18_NODE_3403_length_1090_cov_3.529469  1090 0.291                                                   
* Rat_18_NODE_3423_length_1085_cov_3.197087  1085 0.265                                                   
* Rat_18_NODE_3425_length_1085_cov_1.821359  1085 0.294                                                   
* Rat_18_NODE_3433_length_1083_cov_3.601167  1083 0.289                                                   
* Rat_18_NODE_3438_length_1082_cov_1.708861  1082 0.433                                                   
* Rat_18_NODE_3457_length_1076_cov_1.953967  1076 0.258                                                   
* Rat_18_NODE_3472_length_1073_cov_2.147348  1073 0.260                                                   
* Rat_18_NODE_3476_length_1072_cov_1.720747  1072 0.431                                                   
* Rat_18_NODE_3477_length_1072_cov_1.718781  1072 0.254                                                   
* Rat_18_NODE_3482_length_1070_cov_3.250246  1070 0.239                                                   
* Rat_18_NODE_3485_length_1070_cov_1.743842  1070 0.297                                                   
* Rat_18_NODE_3486_length_1070_cov_1.729064  1070 0.310                                                   
* Rat_18_NODE_3495_length_1069_cov_2.544379  1069 0.300                                                   
* Rat_18_NODE_3496_length_1069_cov_2.464497  1069 0.254                                                   
* Rat_18_NODE_3502_length_1068_cov_3.371175  1068 0.305                                                   
* Rat_18_NODE_3504_length_1068_cov_2.920039  1068 0.318                                                   
* Rat_18_NODE_3506_length_1068_cov_2.123396  1068 0.362                                                   
* Rat_18_NODE_3511_length_1066_cov_2.785361  1066 0.289                                                   
* Rat_18_NODE_3513_length_1066_cov_1.624135  1066 0.265                                                   
* Rat_18_NODE_3515_length_1065_cov_2.881188  1065 0.293                                                   
* Rat_18_NODE_3517_length_1064_cov_4.428147  1064 0.323                                                   
* Rat_18_NODE_3518_length_1064_cov_4.325074  1064 0.405                                                   
* Rat_18_NODE_3520_length_1064_cov_2.943508  1064 0.286                                                   
* Rat_18_NODE_3521_length_1064_cov_2.598612  1064 0.261                                                   
* Rat_18_NODE_3527_length_1063_cov_3.148810  1063 0.275                                                   
* Rat_18_NODE_3528_length_1063_cov_2.516865  1063 0.256                                                   
* Rat_18_NODE_3531_length_1062_cov_3.256207  1062 0.299                                                   
* Rat_18_NODE_3532_length_1062_cov_2.813307  1062 0.300                                                   
* Rat_18_NODE_3536_length_1061_cov_3.179920  1061 0.278                                                   
* Rat_18_NODE_3539_length_1061_cov_2.951292  1061 0.296                                                   
* Rat_18_NODE_3547_length_1060_cov_2.620896  1060 0.259                                                   
* Rat_18_NODE_3559_length_1057_cov_2.806387  1057 0.320                                                   
* Rat_18_NODE_3561_length_1057_cov_2.547904  1057 0.254                                                   
* Rat_18_NODE_3566_length_1056_cov_2.629371  1056 0.259                                                   
* Rat_18_NODE_3570_length_1055_cov_2.655000  1055 0.230                                                   
* Rat_18_NODE_3584_length_1053_cov_2.703407  1053 0.269                                                   
* Rat_18_NODE_3585_length_1053_cov_2.432866  1053 0.278                                                   
* Rat_18_NODE_3594_length_1052_cov_1.257773  1052 0.275                                                   
* Rat_18_NODE_3605_length_1049_cov_2.664990  1049 0.223                                                   
* Rat_18_NODE_3606_length_1049_cov_2.105634  1049 0.273                                                   
* Rat_18_NODE_3609_length_1047_cov_3.261089  1047 0.279                                                   
* Rat_18_NODE_3611_length_1047_cov_2.775202  1047 0.328                                                   
* Rat_18_NODE_3613_length_1047_cov_2.337702  1047 0.306                                                   
* Rat_18_NODE_3625_length_1046_cov_1.350151  1046 0.364                                                   
* Rat_18_NODE_3627_length_1045_cov_2.666667  1045 0.272                                                   
* Rat_18_NODE_3628_length_1045_cov_2.570707  1045 0.272                                                   
* Rat_18_NODE_3633_length_1044_cov_3.100101  1044 0.273                                                   
* Rat_18_NODE_3634_length_1044_cov_2.646107  1044 0.286                                                   
* Rat_18_NODE_3638_length_1043_cov_1.356275  1043 0.472                                                   
* Rat_18_NODE_3639_length_1042_cov_5.548126  1042 0.271                                                   
* Rat_18_NODE_3644_length_1042_cov_3.444782  1042 0.235                                                   
* Rat_18_NODE_3645_length_1042_cov_3.379939  1042 0.258                                                   
* Rat_18_NODE_3647_length_1041_cov_4.417850  1041 0.304                                                   
* Rat_18_NODE_3649_length_1041_cov_2.527383  1041 0.282                                                   
* Rat_18_NODE_3652_length_1041_cov_2.216024  1041 0.283                                                   
* Rat_18_NODE_3653_length_1041_cov_2.073022  1041 0.273                                                   
* Rat_18_NODE_3665_length_1038_cov_3.044761  1038 0.259                                                   
* Rat_18_NODE_3668_length_1037_cov_2.436864  1037 0.359                                                   
* Rat_18_NODE_3671_length_1035_cov_3.362245  1035 0.278                                                   
* Rat_18_NODE_3672_length_1035_cov_3.270408  1035 0.319                                                   
* Rat_18_NODE_3678_length_1033_cov_2.778119  1033 0.281                                                   
* Rat_18_NODE_3682_length_1030_cov_3.087179  1030 0.295                                                   
* Rat_18_NODE_3683_length_1030_cov_2.993846  1030 0.308                                                   
* Rat_18_NODE_3685_length_1030_cov_2.202051  1030 0.246                                                   
* Rat_18_NODE_3690_length_1028_cov_3.381295  1028 0.278                                                   
* Rat_18_NODE_3694_length_1028_cov_2.166495  1028 0.288                                                   
* Rat_18_NODE_3697_length_1027_cov_3.691358  1027 0.300                                                   
* Rat_18_NODE_3698_length_1027_cov_3.467078  1027 0.287                                                   
* Rat_18_NODE_3705_length_1026_cov_2.219361  1026 0.366                                                   
* Rat_18_NODE_3707_length_1026_cov_1.984552  1026 0.278                                                   
* Rat_18_NODE_3708_length_1025_cov_4.253608  1025 0.276                                                   
* Rat_18_NODE_3709_length_1025_cov_3.093814  1025 0.238                                                   
* Rat_18_NODE_3710_length_1025_cov_3.019588  1025 0.290                                                   
* Rat_18_NODE_3713_length_1024_cov_2.990712  1024 0.338                                                   
* Rat_18_NODE_3719_length_1023_cov_2.834711  1023 0.280                                                   
* Rat_18_NODE_3720_length_1023_cov_2.746901  1023 0.273                                                   
* Rat_18_NODE_3725_length_1022_cov_2.744571  1022 0.281                                                   
* Rat_18_NODE_3728_length_1022_cov_2.458118  1022 0.294                                                   
* Rat_18_NODE_3733_length_1021_cov_3.145963  1021 0.252                                                   
* Rat_18_NODE_3738_length_1020_cov_3.112953  1020 0.277                                                   
* Rat_18_NODE_3740_length_1020_cov_2.893264  1020 0.298                                                   
* Rat_18_NODE_3745_length_1020_cov_2.115026  1020 0.233                                                   
* Rat_18_NODE_3750_length_1019_cov_2.205394  1019 0.270                                                   
* Rat_18_NODE_3757_length_1018_cov_2.592939  1018 0.303                                                   
* Rat_18_NODE_3767_length_1017_cov_1.273389  1017 0.336                                                   
* Rat_18_NODE_3769_length_1016_cov_2.198751  1016 0.260                                                   
* Rat_18_NODE_3773_length_1015_cov_3.359375  1015 0.335                                                   
* Rat_18_NODE_3778_length_1014_cov_2.506778  1014 0.324                                                   
* Rat_18_NODE_3793_length_1012_cov_2.035528  1012 0.273                                                   
* Rat_18_NODE_3800_length_1010_cov_3.420942  1010 0.304                                                   
* Rat_18_NODE_3803_length_1010_cov_2.900524  1010 0.266                                                   
* Rat_18_NODE_3804_length_1010_cov_2.764398  1010 0.344                                                   
* Rat_18_NODE_3809_length_1010_cov_1.790576  1010 0.294                                                   
* Rat_18_NODE_3820_length_1008_cov_2.118573  1008 0.226                                                   
* Rat_18_NODE_3821_length_1008_cov_2.117524  1008 0.250                                                   
* Rat_18_NODE_3828_length_1006_cov_2.973712  1006 0.240                                                   
* Rat_18_NODE_3839_length_1004_cov_2.868282  1004 0.329                                                   
* Rat_18_NODE_3840_length_1004_cov_2.484721  1004 0.437                                                   
* Rat_18_NODE_3843_length_1003_cov_4.806962  1003 0.335                                                   
* Rat_18_NODE_3845_length_1003_cov_2.871308  1003 0.297                                                   
* Rat_18_NODE_3852_length_1002_cov_2.299894  1002 0.221                                                   
* Rat_18_NODE_3854_length_1001_cov_3.728330  1001 0.276                                                   
* Rat_18_NODE_3861_length_1000_cov_2.930159  1000 0.310                                                   
* Rat_1_NODE_5_length_89579_cov_21.876726 89579 0.318                                                   
* Rat_1_NODE_6_length_78379_cov_17.247766 78379 0.390                                                   
* Rat_1_NODE_10_length_53934_cov_16.433471 53934 0.463                                                   
* Rat_1_NODE_12_length_50589_cov_25.399553 50589 0.520                                                   
* Rat_1_NODE_17_length_42608_cov_61.349517 42608 0.563                                                   
* Rat_1_NODE_19_length_41494_cov_9.927122 41494 0.479                                                   
* Rat_1_NODE_42_length_26705_cov_42.886492 26705 0.479                                                   
* Rat_1_NODE_43_length_26583_cov_136.438292 26583 0.441                                                   
* Rat_1_NODE_48_length_23165_cov_21.171008 23165 0.593                                                   
* Rat_1_NODE_74_length_14648_cov_11.928870 14648 0.522                                                   
* Rat_1_NODE_93_length_11574_cov_31.451775 11574 0.420                                                   
* Rat_1_NODE_106_length_10343_cov_35.985420 10343 0.452                                                   
* Rat_1_NODE_155_length_7337_cov_5.952211  7337 0.361                                                   
* Rat_1_NODE_169_length_6589_cov_38.438323  6589 0.557                                                   
* Rat_1_NODE_223_length_5123_cov_5.972770  5123 0.373                                                   
* Rat_1_NODE_258_length_4541_cov_5.413509  4541 0.389                                                   
* Rat_1_NODE_298_length_4003_cov_4.638551  4003 0.438                                                   
* Rat_1_NODE_305_length_3933_cov_5.007736  3933 0.449                                                   
* Rat_1_NODE_311_length_3887_cov_3.520877  3887 0.385                                                   
* Rat_1_NODE_327_length_3716_cov_6.172357  3716 0.309                                                   
* Rat_1_NODE_339_length_3607_cov_4.006757  3607 0.393                                                   
* Rat_1_NODE_356_length_3542_cov_4.954115  3542 0.411                                                   
* Rat_1_NODE_367_length_3412_cov_3.477510  3412 0.496                                                   
* Rat_1_NODE_411_length_3139_cov_4.757134  3139 0.414                                                   
* Rat_1_NODE_440_length_2968_cov_4.035015  2968 0.401                                                   
* Rat_1_NODE_494_length_2669_cov_2.969013  2669 0.468                                                   
* Rat_1_NODE_498_length_2660_cov_4.951248  2660 0.278                                                   
* Rat_1_NODE_500_length_2643_cov_2.796368  2643 0.397                                                   
* Rat_1_NODE_529_length_2500_cov_3.401636  2500 0.307                                                   
* Rat_1_NODE_547_length_2434_cov_4.015553  2434 0.392                                                   
* Rat_1_NODE_558_length_2381_cov_3.549011  2381 0.426                                                   
* Rat_1_NODE_578_length_2307_cov_1.878774  2307 0.504                                                   
* Rat_1_NODE_591_length_2260_cov_6.431746  2260 0.269                                                   
* Rat_1_NODE_592_length_2256_cov_4.316674  2256 0.266                                                   
* Rat_1_NODE_596_length_2245_cov_3.189498  2245 0.405                                                   
* Rat_1_NODE_619_length_2188_cov_5.892171  2188 0.494                                                   
* Rat_1_NODE_645_length_2114_cov_7.451676  2114 0.291                                                   
* Rat_1_NODE_655_length_2089_cov_2.423304  2089 0.480                                                   
* Rat_1_NODE_661_length_2076_cov_3.259278  2076 0.413                                                   
* Rat_1_NODE_672_length_2055_cov_2.341500  2055 0.579                                                   
* Rat_1_NODE_681_length_2026_cov_2.718417  2026 0.468                                                   
* Rat_1_NODE_686_length_2020_cov_4.221374  2020 0.418                                                   
* Rat_1_NODE_734_length_1926_cov_2.326029  1926 0.290                                                   
* Rat_1_NODE_737_length_1924_cov_2.294275  1924 0.388                                                   
* Rat_1_NODE_748_length_1887_cov_5.637009  1887 0.437                                                   
* Rat_1_NODE_771_length_1833_cov_14.917323  1833 0.393                                                   
* Rat_1_NODE_796_length_1784_cov_7.998843  1784 0.435                                                   
* Rat_1_NODE_814_length_1756_cov_4.501470  1756 0.573                                                   
* Rat_1_NODE_833_length_1724_cov_3.279808  1724 0.365                                                   
* Rat_1_NODE_837_length_1721_cov_1.611645  1721 0.397                                                   
* Rat_1_NODE_863_length_1682_cov_2.250768  1682 0.519                                                   
* Rat_1_NODE_899_length_1619_cov_1.765985  1619 0.306                                                   
* Rat_1_NODE_907_length_1608_cov_1.846104  1608 0.295                                                   
* Rat_1_NODE_943_length_1560_cov_3.671761  1560 0.270                                                   
* Rat_1_NODE_951_length_1555_cov_1.765333  1555 0.257                                                   
* Rat_1_NODE_966_length_1544_cov_2.704500  1544 0.424                                                   
* Rat_1_NODE_1005_length_1493_cov_2.353268  1493 0.364                                                   
* Rat_1_NODE_1032_length_1460_cov_2.575089  1460 0.505                                                   
* Rat_1_NODE_1045_length_1445_cov_5.567626  1445 0.461                                                   
* Rat_1_NODE_1055_length_1438_cov_2.042661  1438 0.513                                                   
* Rat_1_NODE_1104_length_1400_cov_2.343494  1400 0.559                                                   
* Rat_1_NODE_1110_length_1396_cov_2.002237  1396 0.241                                                   
* Rat_1_NODE_1116_length_1391_cov_2.294910  1391 0.293                                                   
* Rat_1_NODE_1129_length_1379_cov_2.225076  1379 0.307                                                   
* Rat_1_NODE_1157_length_1351_cov_3.477623  1351 0.537                                                   
* Rat_1_NODE_1165_length_1342_cov_2.686869  1342 0.385                                                   
* Rat_1_NODE_1170_length_1337_cov_2.113885  1337 0.420                                                   
* Rat_1_NODE_1175_length_1334_cov_2.426896  1334 0.579                                                   
* Rat_1_NODE_1179_length_1331_cov_2.879310  1331 0.530                                                   
* Rat_1_NODE_1185_length_1326_cov_2.742722  1326 0.501                                                   
* Rat_1_NODE_1189_length_1321_cov_2.080569  1321 0.562                                                   
* Rat_1_NODE_1203_length_1315_cov_2.880952  1315 0.343                                                   
* Rat_1_NODE_1223_length_1300_cov_4.412048  1300 0.278                                                   
* Rat_1_NODE_1234_length_1294_cov_3.074253  1294 0.389                                                   
* Rat_1_NODE_1236_length_1293_cov_2.711632  1293 0.429                                                   
* Rat_1_NODE_1260_length_1283_cov_5.509772  1283 0.292                                                   
* Rat_1_NODE_1278_length_1271_cov_1.747533  1271 0.644                                                   
* Rat_1_NODE_1303_length_1249_cov_1.406198  1249 0.210                                                   
* Rat_1_NODE_1314_length_1243_cov_3.515152  1243 0.468                                                   
* Rat_1_NODE_1346_length_1226_cov_2.057216  1226 0.317                                                   
* Rat_1_NODE_1347_length_1225_cov_1.759829  1225 0.277                                                   
* Rat_1_NODE_1364_length_1218_cov_1.827171  1218 0.296                                                   
* Rat_1_NODE_1383_length_1196_cov_2.416301  1196 0.361                                                   
* Rat_1_NODE_1396_length_1188_cov_1.658429  1188 0.307                                                   
* Rat_1_NODE_1397_length_1187_cov_2.342756  1187 0.346                                                   
* Rat_1_NODE_1406_length_1180_cov_2.220444  1180 0.313                                                   
* Rat_1_NODE_1410_length_1178_cov_2.033838  1178 0.284                                                   
* Rat_1_NODE_1434_length_1166_cov_4.139514  1166 0.470                                                   
* Rat_1_NODE_1438_length_1165_cov_3.726126  1165 0.409                                                   
* Rat_1_NODE_1458_length_1158_cov_1.990027  1158 0.291                                                   
* Rat_1_NODE_1462_length_1157_cov_1.727768  1157 0.337                                                   
* Rat_1_NODE_1479_length_1148_cov_1.578225  1148 0.578                                                   
* Rat_1_NODE_1481_length_1147_cov_2.807692  1147 0.443                                                   
* Rat_1_NODE_1482_length_1147_cov_2.601648  1147 0.493                                                   
* Rat_1_NODE_1489_length_1144_cov_1.616162  1144 0.311                                                   
* Rat_1_NODE_1523_length_1126_cov_1.563025  1126 0.267                                                   
* Rat_1_NODE_1530_length_1123_cov_2.147940  1123 0.318                                                   
* Rat_1_NODE_1565_length_1108_cov_2.141500  1108 0.625                                                   
* Rat_1_NODE_1580_length_1099_cov_1.778736  1099 0.492                                                   
* Rat_1_NODE_1598_length_1093_cov_2.569364  1093 0.521                                                   
* Rat_1_NODE_1600_length_1093_cov_1.562620  1093 0.306                                                   
* Rat_1_NODE_1609_length_1089_cov_2.029981  1089 0.478                                                   
* Rat_1_NODE_1611_length_1088_cov_2.757986  1088 0.341                                                   
* Rat_1_NODE_1660_length_1063_cov_1.718254  1063 0.303                                                   
* Rat_1_NODE_1661_length_1063_cov_1.521825  1063 0.274                                                   
* Rat_1_NODE_1664_length_1062_cov_1.698113  1062 0.289                                                   
* Rat_1_NODE_1692_length_1048_cov_1.871098  1048 0.271                                                   
* Rat_1_NODE_1695_length_1047_cov_2.723790  1047 0.348                                                   
* Rat_1_NODE_1730_length_1035_cov_2.142857  1035 0.292                                                   
* Rat_1_NODE_1733_length_1034_cov_1.689479  1034 0.281                                                   
* Rat_1_NODE_1754_length_1026_cov_2.180227  1026 0.572                                                   
* Rat_1_NODE_1764_length_1022_cov_3.098242  1022 0.454                                                   
* Rat_1_NODE_1770_length_1021_cov_2.492754  1021 0.241                                                   
* Rat_1_NODE_1794_length_1012_cov_1.573668  1012 0.295                                                   
* Rat_1_NODE_1808_length_1006_cov_1.579390  1006 0.340                                                   
* Rat_1_NODE_1809_length_1005_cov_2.911579  1005 0.377                                                   
* Rat_1_NODE_1828_length_1000_cov_3.013757  1000 0.379                                                   
* Rat_2_NODE_11_length_54418_cov_15.901422 54418 0.535                                                   
* Rat_2_NODE_16_length_48399_cov_9.527987 48399 0.384                                                   
* Rat_2_NODE_21_length_43414_cov_15.962245 43414 0.564                                                   
* Rat_2_NODE_23_length_42787_cov_11.195661 42787 0.577                                                   
* Rat_2_NODE_24_length_42651_cov_14.223260 42651 0.423                                                   
* Rat_2_NODE_39_length_35353_cov_26.132982 35353 0.650                                                   
* Rat_2_NODE_55_length_28073_cov_9.232708 28073 0.455                                                   
* Rat_2_NODE_101_length_16745_cov_14.678011 16745 0.453                                                   
* Rat_2_NODE_105_length_16243_cov_12.428519 16243 0.256                                                   
* Rat_2_NODE_107_length_16026_cov_16.349258 16026 0.437                                                   
* Rat_2_NODE_127_length_14341_cov_5.627607 14341 0.376                                                   
* Rat_2_NODE_131_length_13704_cov_18.349989 13704 0.420                                                   
* Rat_2_NODE_140_length_12522_cov_9.497233 12522 0.319                                                   
* Rat_2_NODE_198_length_9225_cov_3.809269  9225 0.543                                                   
* Rat_2_NODE_228_length_8030_cov_5.362884  8030 0.441                                                   
* Rat_2_NODE_289_length_6827_cov_5.652688  6827 0.469                                                   
* Rat_2_NODE_300_length_6654_cov_5.288983  6654 0.392                                                   
* Rat_2_NODE_306_length_6379_cov_4.013599  6379 0.526                                                   
* Rat_2_NODE_312_length_6259_cov_47.377660  6259 0.398                                                   
* Rat_2_NODE_318_length_6148_cov_4.781717  6148 0.554                                                   
* Rat_2_NODE_381_length_5242_cov_3.416426  5242 0.498                                                   
* Rat_2_NODE_398_length_5080_cov_4.647761  5080 0.416                                                   
* Rat_2_NODE_418_length_4902_cov_3.795131  4902 0.430                                                   
* Rat_2_NODE_428_length_4731_cov_3.057314  4731 0.526                                                   
* Rat_2_NODE_450_length_4487_cov_3.267599  4487 0.454                                                   
* Rat_2_NODE_480_length_4150_cov_7.752625  4150 0.568                                                   
* Rat_2_NODE_494_length_4034_cov_3.843428  4034 0.449                                                   
* Rat_2_NODE_499_length_3948_cov_4.640894  3948 0.371                                                   
* Rat_2_NODE_584_length_3305_cov_3.290769  3305 0.390                                                   
* Rat_2_NODE_700_length_2744_cov_4.454072  2744 0.452                                                   
* Rat_2_NODE_802_length_2391_cov_3.043236  2391 0.438                                                   
* Rat_2_NODE_805_length_2384_cov_3.418205  2384 0.503                                                   
* Rat_2_NODE_807_length_2377_cov_9.148579  2377 0.343                                                   
* Rat_2_NODE_844_length_2298_cov_2.839055  2298 0.434                                                   
* Rat_2_NODE_849_length_2285_cov_3.056054  2285 0.498                                                   
* Rat_2_NODE_861_length_2257_cov_3.508629  2257 0.614                                                   
* Rat_2_NODE_887_length_2156_cov_4.077582  2156 0.428                                                   
* Rat_2_NODE_935_length_2051_cov_6.621743  2051 0.463                                                   
* Rat_2_NODE_942_length_2028_cov_5.499240  2028 0.589                                                   
* Rat_2_NODE_954_length_1993_cov_2.934469  1993 0.422                                                   
* Rat_2_NODE_973_length_1958_cov_2.497110  1958 0.493                                                   
* Rat_2_NODE_979_length_1950_cov_4.416887  1950 0.384                                                   
* Rat_2_NODE_989_length_1937_cov_2.810840  1937 0.440                                                   
* Rat_2_NODE_1004_length_1901_cov_3.952871  1901 0.538                                                   
* Rat_2_NODE_1017_length_1878_cov_2.268239  1878 0.492                                                   
* Rat_2_NODE_1028_length_1858_cov_2.703827  1858 0.387                                                   
* Rat_2_NODE_1036_length_1836_cov_2.081415  1836 0.654                                                   
* Rat_2_NODE_1038_length_1835_cov_3.710674  1835 0.660                                                   
* Rat_2_NODE_1043_length_1831_cov_3.126126  1831 0.444                                                   
* Rat_2_NODE_1052_length_1819_cov_2.765873  1819 0.246                                                   
* Rat_2_NODE_1054_length_1815_cov_3.557386  1815 0.445                                                   
* Rat_2_NODE_1062_length_1800_cov_2.261318  1800 0.278                                                   
* Rat_2_NODE_1110_length_1723_cov_4.139688  1723 0.466                                                   
* Rat_2_NODE_1134_length_1693_cov_2.971917  1693 0.417                                                   
* Rat_2_NODE_1158_length_1668_cov_2.719777  1668 0.490                                                   
* Rat_2_NODE_1166_length_1661_cov_4.631382  1661 0.482                                                   
* Rat_2_NODE_1194_length_1628_cov_7.334393  1628 0.344                                                   
* Rat_2_NODE_1214_length_1594_cov_3.319038  1594 0.572                                                   
* Rat_2_NODE_1215_length_1594_cov_2.457440  1594 0.560                                                   
* Rat_2_NODE_1262_length_1542_cov_2.349697  1542 0.515                                                   
* Rat_2_NODE_1277_length_1522_cov_3.361282  1522 0.285                                                   
* Rat_2_NODE_1281_length_1511_cov_3.000000  1511 0.422                                                   
* Rat_2_NODE_1292_length_1500_cov_3.033910  1500 0.596                                                   
* Rat_2_NODE_1310_length_1486_cov_4.324249  1486 0.481                                                   
* Rat_2_NODE_1313_length_1484_cov_1.806158  1484 0.491                                                   
* Rat_2_NODE_1315_length_1483_cov_2.968487  1483 0.264                                                   
* Rat_2_NODE_1317_length_1481_cov_2.955119  1481 0.652                                                   
* Rat_2_NODE_1323_length_1479_cov_2.950843  1479 0.366                                                   
* Rat_2_NODE_1332_length_1472_cov_2.968948  1472 0.587                                                   
* Rat_2_NODE_1341_length_1465_cov_2.867376  1465 0.613                                                   
* Rat_2_NODE_1353_length_1458_cov_4.374911  1458 0.510                                                   
* Rat_2_NODE_1356_length_1457_cov_1.894437  1457 0.509                                                   
* Rat_2_NODE_1357_length_1457_cov_1.528531  1457 0.430                                                   
* Rat_2_NODE_1362_length_1449_cov_2.506456  1449 0.677                                                   
* Rat_2_NODE_1375_length_1436_cov_2.645909  1436 0.481                                                   
* Rat_2_NODE_1385_length_1428_cov_3.257101  1428 0.280                                                   
* Rat_2_NODE_1394_length_1420_cov_13.229304  1420 0.449                                                   
* Rat_2_NODE_1398_length_1418_cov_2.707263  1418 0.428                                                   
* Rat_2_NODE_1402_length_1415_cov_2.886029  1415 0.643                                                   
* Rat_2_NODE_1406_length_1412_cov_1.963891  1412 0.440                                                   
* Rat_2_NODE_1407_length_1411_cov_6.442478  1411 0.545                                                   
* Rat_2_NODE_1412_length_1407_cov_3.613166  1407 0.533                                                   
* Rat_2_NODE_1461_length_1359_cov_3.547546  1359 0.542                                                   
* Rat_2_NODE_1481_length_1336_cov_7.430913  1336 0.594                                                   
* Rat_2_NODE_1523_length_1305_cov_2.603200  1305 0.630                                                   
* Rat_2_NODE_1532_length_1300_cov_1.668273  1300 0.278                                                   
* Rat_2_NODE_1535_length_1296_cov_3.298952  1296 0.534                                                   
* Rat_2_NODE_1537_length_1296_cov_1.958904  1296 0.525                                                   
* Rat_2_NODE_1555_length_1282_cov_1.967400  1282 0.500                                                   
* Rat_2_NODE_1569_length_1275_cov_7.877869  1275 0.499                                                   
* Rat_2_NODE_1595_length_1262_cov_2.579122  1262 0.580                                                   
* Rat_2_NODE_1614_length_1246_cov_2.685978  1246 0.434                                                   
* Rat_2_NODE_1618_length_1245_cov_2.265546  1245 0.587                                                   
* Rat_2_NODE_1621_length_1242_cov_1.812131  1242 0.255                                                   
* Rat_2_NODE_1642_length_1226_cov_3.118702  1226 0.630                                                   
* Rat_2_NODE_1680_length_1207_cov_6.704861  1207 0.526                                                   
* Rat_2_NODE_1696_length_1199_cov_1.916958  1199 0.621                                                   
* Rat_2_NODE_1699_length_1197_cov_2.461471  1197 0.322                                                   
* Rat_2_NODE_1714_length_1183_cov_2.417553  1183 0.643                                                   
* Rat_2_NODE_1716_length_1182_cov_3.236912  1182 0.662                                                   
* Rat_2_NODE_1722_length_1176_cov_2.486173  1176 0.304                                                   
* Rat_2_NODE_1724_length_1173_cov_2.428444  1173 0.493                                                   
* Rat_2_NODE_1756_length_1154_cov_3.876251  1154 0.574                                                   
* Rat_2_NODE_1782_length_1140_cov_3.247005  1140 0.410                                                   
* Rat_2_NODE_1795_length_1136_cov_3.830712  1136 0.622                                                   
* Rat_2_NODE_1800_length_1133_cov_1.898887  1133 0.358                                                   
* Rat_2_NODE_1817_length_1128_cov_1.917055  1128 0.363                                                   
* Rat_2_NODE_1832_length_1121_cov_2.089118  1121 0.258                                                   
* Rat_2_NODE_1838_length_1119_cov_2.777256  1119 0.346                                                   
* Rat_2_NODE_1851_length_1112_cov_2.046358  1112 0.304                                                   
* Rat_2_NODE_1854_length_1111_cov_2.669508  1111 0.417                                                   
* Rat_2_NODE_1855_length_1111_cov_2.491477  1111 0.402                                                   
* Rat_2_NODE_1856_length_1111_cov_2.174242  1111 0.461                                                   
* Rat_2_NODE_1872_length_1103_cov_1.860687  1103 0.316                                                   
* Rat_2_NODE_1876_length_1101_cov_1.161568  1101 0.521                                                   
* Rat_2_NODE_1897_length_1089_cov_2.829787  1089 0.259                                                   
* Rat_2_NODE_1898_length_1089_cov_1.688588  1089 0.323                                                   
* Rat_2_NODE_1901_length_1087_cov_3.375000  1087 0.398                                                   
* Rat_2_NODE_1904_length_1085_cov_3.336893  1085 0.503                                                   
* Rat_2_NODE_1930_length_1075_cov_3.417647  1075 0.443                                                   
* Rat_2_NODE_1934_length_1074_cov_2.466143  1074 0.505                                                   
* Rat_2_NODE_1965_length_1060_cov_2.416915  1060 0.616                                                   
* Rat_2_NODE_1968_length_1059_cov_3.096614  1059 0.604                                                   
* Rat_2_NODE_2002_length_1045_cov_2.429293  1045 0.415                                                   
* Rat_2_NODE_2018_length_1040_cov_3.085279  1040 0.494                                                   
* Rat_2_NODE_2043_length_1027_cov_3.096708  1027 0.585                                                   
* Rat_2_NODE_2045_length_1027_cov_2.474280  1027 0.251                                                   
* Rat_2_NODE_2049_length_1026_cov_2.027806  1026 0.412                                                   
* Rat_2_NODE_2072_length_1018_cov_2.949117  1018 0.519                                                   
* Rat_2_NODE_2078_length_1016_cov_1.967742  1016 0.438                                                   
* Rat_2_NODE_2082_length_1015_cov_3.841667  1015 0.519                                                   
* Rat_2_NODE_2097_length_1011_cov_2.410042  1011 0.463                                                   
* Rat_2_NODE_2101_length_1010_cov_2.375916  1010 0.429                                                   
* Rat_2_NODE_2110_length_1007_cov_2.626050  1007 0.334                                                   
* Rat_2_NODE_2124_length_1001_cov_1.286469  1001 0.492                                                   
* Rat_2_NODE_2126_length_1000_cov_5.842328  1000 0.588                                                   
* Rat_3_NODE_1_length_104210_cov_133.456944 104210 0.422                                                   
* Rat_3_NODE_16_length_38129_cov_21.532122 38129 0.340                                                   
* Rat_3_NODE_25_length_27728_cov_7.556608 27728 0.463                                                   
* Rat_3_NODE_33_length_22678_cov_7.107280 22678 0.453                                                   
* Rat_3_NODE_43_length_20287_cov_10.145364 20287 0.553                                                   
* Rat_3_NODE_63_length_15960_cov_9.268124 15960 0.270                                                   
* Rat_3_NODE_76_length_14042_cov_23.421677 14042 0.572                                                   
* Rat_3_NODE_78_length_13922_cov_19.391649 13922 0.572                                                   
* Rat_3_NODE_226_length_6920_cov_3.729060  6920 0.552                                                   
* Rat_3_NODE_249_length_6555_cov_6.477692  6555 0.391                                                   
* Rat_3_NODE_275_length_6043_cov_3.997662  6043 0.323                                                   
* Rat_3_NODE_301_length_5582_cov_23.781075  5582 0.555                                                   
* Rat_3_NODE_306_length_5553_cov_7.166424  5553 0.297                                                   
* Rat_3_NODE_307_length_5523_cov_3.246708  5523 0.298                                                   
* Rat_3_NODE_334_length_5267_cov_3.755372  5267 0.323                                                   
* Rat_3_NODE_394_length_4642_cov_41.817310  4642 0.394                                                   
* Rat_3_NODE_399_length_4594_cov_5.977748  4594 0.395                                                   
* Rat_3_NODE_408_length_4545_cov_28.853007  4545 0.521                                                   
* Rat_3_NODE_410_length_4533_cov_3.147834  4533 0.321                                                   
* Rat_3_NODE_443_length_4283_cov_3.741958  4283 0.394                                                   
* Rat_3_NODE_475_length_4105_cov_2.910123  4105 0.526                                                   
* Rat_3_NODE_478_length_4101_cov_3.643599  4101 0.395                                                   
* Rat_3_NODE_523_length_3906_cov_6.813036  3906 0.431                                                   
* Rat_3_NODE_536_length_3837_cov_3.023533  3837 0.331                                                   
* Rat_3_NODE_560_length_3759_cov_3.356911  3759 0.300                                                   
* Rat_3_NODE_565_length_3727_cov_3.404684  3727 0.358                                                   
* Rat_3_NODE_572_length_3698_cov_5.518529  3698 0.376                                                   
* Rat_3_NODE_597_length_3599_cov_3.252822  3599 0.499                                                   
* Rat_3_NODE_615_length_3506_cov_2.707911  3506 0.295                                                   
* Rat_3_NODE_627_length_3463_cov_4.882923  3463 0.293                                                   
* Rat_3_NODE_629_length_3462_cov_2.488993  3462 0.282                                                   
* Rat_3_NODE_647_length_3390_cov_3.387406  3390 0.486                                                   
* Rat_3_NODE_723_length_3179_cov_2.888284  3179 0.564                                                   
* Rat_3_NODE_726_length_3173_cov_2.682489  3173 0.314                                                   
* Rat_3_NODE_730_length_3167_cov_2.785668  3167 0.329                                                   
* Rat_3_NODE_764_length_3073_cov_3.296223  3073 0.350                                                   
* Rat_3_NODE_773_length_3052_cov_3.315983  3052 0.357                                                   
* Rat_3_NODE_774_length_3046_cov_7.717820  3046 0.572                                                   
* Rat_3_NODE_785_length_3016_cov_3.381628  3016 0.539                                                   
* Rat_3_NODE_843_length_2904_cov_3.125307  2904 0.250                                                   
* Rat_3_NODE_861_length_2862_cov_2.622016  2862 0.283                                                   
* Rat_3_NODE_879_length_2827_cov_2.948413  2827 0.320                                                   
* Rat_3_NODE_897_length_2780_cov_3.575413  2780 0.280                                                   
* Rat_3_NODE_909_length_2760_cov_5.522736  2760 0.273                                                   
* Rat_3_NODE_930_length_2715_cov_2.686466  2715 0.331                                                   
* Rat_3_NODE_1004_length_2563_cov_3.347687  2563 0.509                                                   
* Rat_3_NODE_1007_length_2562_cov_2.931791  2562 0.300                                                   
* Rat_3_NODE_1033_length_2521_cov_2.609084  2521 0.503                                                   
* Rat_3_NODE_1060_length_2477_cov_3.183732  2477 0.300                                                   
* Rat_3_NODE_1112_length_2418_cov_2.606009  2418 0.280                                                   
* Rat_3_NODE_1182_length_2334_cov_8.424748  2334 0.283                                                   
* Rat_3_NODE_1187_length_2328_cov_3.080510  2328 0.276                                                   
* Rat_3_NODE_1230_length_2282_cov_2.860799  2282 0.283                                                   
* Rat_3_NODE_1257_length_2249_cov_1.965816  2249 0.294                                                   
* Rat_3_NODE_1259_length_2243_cov_2.840951  2243 0.345                                                   
* Rat_3_NODE_1270_length_2231_cov_2.440717  2231 0.270                                                   
* Rat_3_NODE_1302_length_2197_cov_2.698880  2197 0.311                                                   
* Rat_3_NODE_1308_length_2191_cov_2.055243  2191 0.317                                                   
* Rat_3_NODE_1323_length_2177_cov_6.731385  2177 0.266                                                   
* Rat_3_NODE_1339_length_2164_cov_2.617828  2164 0.250                                                   
* Rat_3_NODE_1340_length_2163_cov_6.545541  2163 0.276                                                   
* Rat_3_NODE_1356_length_2147_cov_3.403920  2147 0.524                                                   
* Rat_3_NODE_1366_length_2138_cov_2.771483  2138 0.249                                                   
* Rat_3_NODE_1370_length_2132_cov_8.724603  2132 0.409                                                   
* Rat_3_NODE_1372_length_2131_cov_2.404624  2131 0.316                                                   
* Rat_3_NODE_1387_length_2118_cov_2.796898  2118 0.292                                                   
* Rat_3_NODE_1388_length_2118_cov_2.524479  2118 0.509                                                   
* Rat_3_NODE_1414_length_2085_cov_2.836946  2085 0.516                                                   
* Rat_3_NODE_1419_length_2083_cov_2.723866  2083 0.295                                                   
* Rat_3_NODE_1441_length_2057_cov_2.058941  2057 0.469                                                   
* Rat_3_NODE_1449_length_2047_cov_2.484438  2047 0.295                                                   
* Rat_3_NODE_1465_length_2036_cov_3.559313  2036 0.287                                                   
* Rat_3_NODE_1478_length_2024_cov_1.745048  2024 0.291                                                   
* Rat_3_NODE_1497_length_2009_cov_2.238997  2009 0.318                                                   
* Rat_3_NODE_1498_length_2009_cov_2.001535  2009 0.418                                                   
* Rat_3_NODE_1513_length_2001_cov_3.855601  2001 0.262                                                   
* Rat_3_NODE_1526_length_1994_cov_2.971119  1994 0.244                                                   
* Rat_3_NODE_1539_length_1985_cov_3.893264  1985 0.327                                                   
* Rat_3_NODE_1543_length_1976_cov_3.023425  1976 0.293                                                   
* Rat_3_NODE_1582_length_1934_cov_2.952102  1934 0.293                                                   
* Rat_3_NODE_1594_length_1922_cov_2.493840  1922 0.505                                                   
* Rat_3_NODE_1604_length_1915_cov_4.748925  1915 0.247                                                   
* Rat_3_NODE_1622_length_1901_cov_2.709642  1901 0.296                                                   
* Rat_3_NODE_1627_length_1898_cov_2.733044  1898 0.338                                                   
* Rat_3_NODE_1645_length_1880_cov_2.309589  1880 0.319                                                   
* Rat_3_NODE_1659_length_1869_cov_3.472437  1869 0.262                                                   
* Rat_3_NODE_1666_length_1865_cov_2.472928  1865 0.303                                                   
* Rat_3_NODE_1683_length_1849_cov_2.809365  1849 0.451                                                   
* Rat_3_NODE_1688_length_1846_cov_2.422669  1846 0.244                                                   
* Rat_3_NODE_1704_length_1835_cov_2.142697  1835 0.243                                                   
* Rat_3_NODE_1725_length_1820_cov_3.543343  1820 0.313                                                   
* Rat_3_NODE_1738_length_1812_cov_2.305635  1812 0.300                                                   
* Rat_3_NODE_1769_length_1795_cov_2.058621  1795 0.426                                                   
* Rat_3_NODE_1774_length_1794_cov_1.715929  1794 0.517                                                   
* Rat_3_NODE_1779_length_1791_cov_2.264401  1791 0.265                                                   
* Rat_3_NODE_1802_length_1779_cov_2.273782  1779 0.273                                                   
* Rat_3_NODE_1805_length_1776_cov_2.765253  1776 0.289                                                   
* Rat_3_NODE_1807_length_1775_cov_2.292442  1775 0.260                                                   
* Rat_3_NODE_1813_length_1769_cov_2.079347  1769 0.349                                                   
* Rat_3_NODE_1818_length_1765_cov_3.212281  1765 0.296                                                   
* Rat_3_NODE_1821_length_1762_cov_3.180434  1762 0.286                                                   
* Rat_3_NODE_1839_length_1751_cov_1.974646  1751 0.247                                                   
* Rat_3_NODE_1848_length_1747_cov_3.043144  1747 0.317                                                   
* Rat_3_NODE_1850_length_1745_cov_3.259172  1745 0.311                                                   
* Rat_3_NODE_1860_length_1738_cov_2.349376  1738 0.286                                                   
* Rat_3_NODE_1877_length_1722_cov_2.151770  1722 0.259                                                   
* Rat_3_NODE_1881_length_1718_cov_2.078172  1718 0.503                                                   
* Rat_3_NODE_1907_length_1700_cov_2.052888  1700 0.279                                                   
* Rat_3_NODE_1908_length_1699_cov_2.523723  1699 0.301                                                   
* Rat_3_NODE_1918_length_1692_cov_3.087966  1692 0.330                                                   
* Rat_3_NODE_1921_length_1691_cov_2.897311  1691 0.292                                                   
* Rat_3_NODE_1929_length_1687_cov_2.384191  1687 0.292                                                   
* Rat_3_NODE_1943_length_1680_cov_2.707692  1680 0.512                                                   
* Rat_3_NODE_1950_length_1676_cov_4.407156  1676 0.535                                                   
* Rat_3_NODE_1954_length_1674_cov_2.560222  1674 0.261                                                   
* Rat_3_NODE_1957_length_1673_cov_2.851051  1673 0.252                                                   
* Rat_3_NODE_1987_length_1657_cov_1.556804  1657 0.473                                                   
* Rat_3_NODE_1999_length_1650_cov_2.587461  1650 0.307                                                   
* Rat_3_NODE_2015_length_1635_cov_1.908861  1635 0.316                                                   
* Rat_3_NODE_2027_length_1629_cov_2.876112  1629 0.345                                                   
* Rat_3_NODE_2042_length_1621_cov_2.364623  1621 0.285                                                   
* Rat_3_NODE_2047_length_1617_cov_3.286812  1617 0.254                                                   
* Rat_3_NODE_2064_length_1607_cov_2.751289  1607 0.250                                                   
* Rat_3_NODE_2073_length_1602_cov_2.548158  1602 0.301                                                   
* Rat_3_NODE_2078_length_1601_cov_2.258085  1601 0.274                                                   
* Rat_3_NODE_2081_length_1598_cov_2.270901  1598 0.294                                                   
* Rat_3_NODE_2084_length_1596_cov_4.197923  1596 0.514                                                   
* Rat_3_NODE_2094_length_1590_cov_2.180456  1590 0.299                                                   
* Rat_3_NODE_2109_length_1576_cov_5.535832  1576 0.259                                                   
* Rat_3_NODE_2112_length_1576_cov_2.044707  1576 0.258                                                   
* Rat_3_NODE_2115_length_1574_cov_2.682028  1574 0.280                                                   
* Rat_3_NODE_2143_length_1563_cov_2.253316  1563 0.276                                                   
* Rat_3_NODE_2165_length_1550_cov_3.390635  1550 0.507                                                   
* Rat_3_NODE_2178_length_1545_cov_3.049664  1545 0.324                                                   
* Rat_3_NODE_2190_length_1537_cov_2.643050  1537 0.571                                                   
* Rat_3_NODE_2210_length_1529_cov_2.313433  1529 0.279                                                   
* Rat_3_NODE_2221_length_1523_cov_1.778610  1523 0.292                                                   
* Rat_3_NODE_2231_length_1519_cov_2.398224  1519 0.274                                                   
* Rat_3_NODE_2236_length_1516_cov_2.260780  1516 0.251                                                   
* Rat_3_NODE_2253_length_1505_cov_3.380690  1505 0.453                                                   
* Rat_3_NODE_2264_length_1502_cov_3.426399  1502 0.362                                                   
* Rat_3_NODE_2280_length_1493_cov_2.579972  1493 0.301                                                   
* Rat_3_NODE_2281_length_1493_cov_2.064673  1493 0.320                                                   
* Rat_3_NODE_2296_length_1485_cov_1.689510  1485 0.295                                                   
* Rat_3_NODE_2302_length_1481_cov_2.354839  1481 0.292                                                   
* Rat_3_NODE_2305_length_1480_cov_2.515789  1480 0.289                                                   
* Rat_3_NODE_2317_length_1472_cov_2.742414  1472 0.336                                                   
* Rat_3_NODE_2324_length_1470_cov_2.540636  1470 0.282                                                   
* Rat_3_NODE_2334_length_1467_cov_1.858357  1467 0.339                                                   
* Rat_3_NODE_2349_length_1458_cov_2.895225  1458 0.264                                                   
* Rat_3_NODE_2350_length_1458_cov_2.870991  1458 0.303                                                   
* Rat_3_NODE_2362_length_1455_cov_2.872143  1455 0.289                                                   
* Rat_3_NODE_2389_length_1447_cov_3.203305  1447 0.326                                                   
* Rat_3_NODE_2396_length_1441_cov_2.547619  1441 0.278                                                   
* Rat_3_NODE_2399_length_1440_cov_3.018051  1440 0.285                                                   
* Rat_3_NODE_2402_length_1439_cov_2.197254  1439 0.329                                                   
* Rat_3_NODE_2430_length_1423_cov_2.799708  1423 0.340                                                   
* Rat_3_NODE_2452_length_1413_cov_2.891016  1413 0.262                                                   
* Rat_3_NODE_2466_length_1407_cov_2.471893  1407 0.301                                                   
* Rat_3_NODE_2468_length_1407_cov_2.380917  1407 0.503                                                   
* Rat_3_NODE_2470_length_1406_cov_2.247224  1406 0.498                                                   
* Rat_3_NODE_2484_length_1402_cov_2.878990  1402 0.292                                                   
* Rat_3_NODE_2487_length_1401_cov_3.198366  1401 0.299                                                   
* Rat_3_NODE_2505_length_1392_cov_2.603590  1392 0.291                                                   
* Rat_3_NODE_2507_length_1391_cov_2.737275  1391 0.318                                                   
* Rat_3_NODE_2508_length_1391_cov_2.388473  1391 0.298                                                   
* Rat_3_NODE_2509_length_1391_cov_2.342066  1391 0.272                                                   
* Rat_3_NODE_2511_length_1390_cov_2.589513  1390 0.286                                                   
* Rat_3_NODE_2541_length_1377_cov_1.630862  1377 0.318                                                   
* Rat_3_NODE_2572_length_1367_cov_3.009146  1367 0.301                                                   
* Rat_3_NODE_2573_length_1367_cov_2.998476  1367 0.585                                                   
* Rat_3_NODE_2574_length_1367_cov_2.875000  1367 0.293                                                   
* Rat_3_NODE_2585_length_1363_cov_2.070336  1363 0.323                                                   
* Rat_3_NODE_2589_length_1361_cov_2.702910  1361 0.293                                                   
* Rat_3_NODE_2592_length_1360_cov_2.902682  1360 0.374                                                   
* Rat_3_NODE_2605_length_1357_cov_2.357143  1357 0.277                                                   
* Rat_3_NODE_2609_length_1355_cov_1.913846  1355 0.493                                                   
* Rat_3_NODE_2660_length_1341_cov_2.680404  1341 0.283                                                   
* Rat_3_NODE_2668_length_1339_cov_2.406542  1339 0.322                                                   
* Rat_3_NODE_2672_length_1337_cov_2.343214  1337 0.277                                                   
* Rat_3_NODE_2673_length_1336_cov_2.348946  1336 0.306                                                   
* Rat_3_NODE_2679_length_1335_cov_2.458594  1335 0.513                                                   
* Rat_3_NODE_2690_length_1333_cov_2.151017  1333 0.320                                                   
* Rat_3_NODE_2701_length_1328_cov_3.055774  1328 0.450                                                   
* Rat_3_NODE_2707_length_1326_cov_2.763965  1326 0.575                                                   
* Rat_3_NODE_2709_length_1325_cov_9.583465  1325 0.344                                                   
* Rat_3_NODE_2710_length_1325_cov_2.451181  1325 0.281                                                   
* Rat_3_NODE_2712_length_1324_cov_2.601261  1324 0.285                                                   
* Rat_3_NODE_2720_length_1323_cov_2.014984  1323 0.295                                                   
* Rat_3_NODE_2721_length_1323_cov_1.875394  1323 0.282                                                   
* Rat_3_NODE_2726_length_1321_cov_2.163507  1321 0.259                                                   
* Rat_3_NODE_2728_length_1319_cov_1.871835  1319 0.518                                                   
* Rat_3_NODE_2729_length_1318_cov_2.330958  1318 0.310                                                   
* Rat_3_NODE_2732_length_1317_cov_2.966719  1317 0.487                                                   
* Rat_3_NODE_2744_length_1314_cov_3.399523  1314 0.296                                                   
* Rat_3_NODE_2747_length_1314_cov_2.351072  1314 0.295                                                   
* Rat_3_NODE_2748_length_1314_cov_1.682288  1314 0.252                                                   
* Rat_3_NODE_2751_length_1313_cov_1.923688  1313 0.308                                                   
* Rat_3_NODE_2769_length_1308_cov_2.978452  1308 0.301                                                   
* Rat_3_NODE_2778_length_1305_cov_2.263200  1305 0.343                                                   
* Rat_3_NODE_2779_length_1304_cov_3.040032  1304 0.679                                                   
* Rat_3_NODE_2785_length_1303_cov_2.515224  1303 0.292                                                   
* Rat_3_NODE_2791_length_1300_cov_2.120482  1300 0.309                                                   
* Rat_3_NODE_2802_length_1297_cov_2.263285  1297 0.453                                                   
* Rat_3_NODE_2835_length_1287_cov_2.598214  1287 0.263                                                   
* Rat_3_NODE_2837_length_1287_cov_1.922078  1287 0.292                                                   
* Rat_3_NODE_2860_length_1280_cov_1.970612  1280 0.267                                                   
* Rat_3_NODE_2861_length_1279_cov_2.945261  1279 0.266                                                   
* Rat_3_NODE_2889_length_1270_cov_3.096296  1270 0.275                                                   
* Rat_3_NODE_2904_length_1266_cov_2.066887  1266 0.576                                                   
* Rat_3_NODE_2912_length_1263_cov_4.304636  1263 0.242                                                   
* Rat_3_NODE_2915_length_1263_cov_2.319536  1263 0.318                                                   
* Rat_3_NODE_2916_length_1263_cov_1.992550  1263 0.300                                                   
* Rat_3_NODE_2920_length_1261_cov_3.490050  1261 0.329                                                   
* Rat_3_NODE_2931_length_1259_cov_2.230897  1259 0.575                                                   
* Rat_3_NODE_2932_length_1259_cov_1.788206  1259 0.479                                                   
* Rat_3_NODE_2934_length_1258_cov_2.655029  1258 0.303                                                   
* Rat_3_NODE_2948_length_1254_cov_3.004170  1254 0.290                                                   
* Rat_3_NODE_2956_length_1252_cov_3.194653  1252 0.318                                                   
* Rat_3_NODE_2987_length_1246_cov_3.120907  1246 0.567                                                   
* Rat_3_NODE_3001_length_1242_cov_5.534120  1242 0.443                                                   
* Rat_3_NODE_3003_length_1242_cov_2.059815  1242 0.286                                                   
* Rat_3_NODE_3037_length_1230_cov_2.202553  1230 0.248                                                   
* Rat_3_NODE_3038_length_1229_cov_3.871380  1229 0.376                                                   
* Rat_3_NODE_3040_length_1229_cov_2.843271  1229 0.331                                                   
* Rat_3_NODE_3087_length_1214_cov_3.638481  1214 0.457                                                   
* Rat_3_NODE_3097_length_1212_cov_2.169404  1212 0.267                                                   
* Rat_3_NODE_3103_length_1211_cov_2.273356  1211 0.299                                                   
* Rat_3_NODE_3110_length_1208_cov_3.302689  1208 0.245                                                   
* Rat_3_NODE_3115_length_1207_cov_1.710938  1207 0.308                                                   
* Rat_3_NODE_3131_length_1201_cov_2.598604  1201 0.272                                                   
* Rat_3_NODE_3139_length_1199_cov_2.049825  1199 0.289                                                   
* Rat_3_NODE_3151_length_1196_cov_1.856266  1196 0.248                                                   
* Rat_3_NODE_3152_length_1195_cov_2.728070  1195 0.242                                                   
* Rat_3_NODE_3166_length_1192_cov_2.078276  1192 0.232                                                   
* Rat_3_NODE_3174_length_1188_cov_2.012357  1188 0.257                                                   
* Rat_3_NODE_3195_length_1182_cov_2.054126  1182 0.314                                                   
* Rat_3_NODE_3202_length_1179_cov_2.630783  1179 0.535                                                   
* Rat_3_NODE_3217_length_1174_cov_3.447721  1174 0.448                                                   
* Rat_3_NODE_3240_length_1166_cov_4.004500  1166 0.471                                                   
* Rat_3_NODE_3259_length_1161_cov_3.056058  1161 0.271                                                   
* Rat_3_NODE_3260_length_1161_cov_2.046112  1161 0.283                                                   
* Rat_3_NODE_3263_length_1160_cov_2.952941  1160 0.305                                                   
* Rat_3_NODE_3268_length_1159_cov_2.288043  1159 0.282                                                   
* Rat_3_NODE_3274_length_1158_cov_2.554850  1158 0.288                                                   
* Rat_3_NODE_3275_length_1158_cov_2.152312  1158 0.289                                                   
* Rat_3_NODE_3281_length_1157_cov_1.464610  1157 0.510                                                   
* Rat_3_NODE_3295_length_1153_cov_2.092896  1153 0.580                                                   
* Rat_3_NODE_3298_length_1151_cov_2.845803  1151 0.567                                                   
* Rat_3_NODE_3305_length_1150_cov_2.605479  1150 0.260                                                   
* Rat_3_NODE_3310_length_1149_cov_2.584095  1149 0.299                                                   
* Rat_3_NODE_3311_length_1148_cov_2.226898  1148 0.281                                                   
* Rat_3_NODE_3313_length_1147_cov_2.792125  1147 0.274                                                   
* Rat_3_NODE_3316_length_1147_cov_1.855311  1147 0.555                                                   
* Rat_3_NODE_3322_length_1145_cov_2.363303  1145 0.459                                                   
* Rat_3_NODE_3327_length_1141_cov_2.856354  1141 0.278                                                   
* Rat_3_NODE_3341_length_1138_cov_2.212373  1138 0.595                                                   
* Rat_3_NODE_3345_length_1137_cov_2.705176  1137 0.310                                                   
* Rat_3_NODE_3351_length_1136_cov_2.535615  1136 0.311                                                   
* Rat_3_NODE_3354_length_1136_cov_1.887142  1136 0.469                                                   
* Rat_3_NODE_3370_length_1132_cov_1.776230  1132 0.306                                                   
* Rat_3_NODE_3376_length_1130_cov_3.495814  1130 0.289                                                   
* Rat_3_NODE_3396_length_1126_cov_3.749767  1126 0.326                                                   
* Rat_3_NODE_3399_length_1126_cov_2.974790  1126 0.292                                                   
* Rat_3_NODE_3401_length_1126_cov_2.592904  1126 0.318                                                   
* Rat_3_NODE_3415_length_1121_cov_2.378987  1121 0.322                                                   
* Rat_3_NODE_3427_length_1118_cov_3.052681  1118 0.266                                                   
* Rat_3_NODE_3428_length_1118_cov_2.472248  1118 0.482                                                   
* Rat_3_NODE_3451_length_1113_cov_2.346881  1113 0.261                                                   
* Rat_3_NODE_3452_length_1113_cov_2.325142  1113 0.367                                                   
* Rat_3_NODE_3455_length_1112_cov_2.928098  1112 0.299                                                   
* Rat_3_NODE_3463_length_1111_cov_2.330492  1111 0.278                                                   
* Rat_3_NODE_3472_length_1108_cov_3.599240  1108 0.341                                                   
* Rat_3_NODE_3484_length_1103_cov_2.380725  1103 0.290                                                   
* Rat_3_NODE_3491_length_1102_cov_2.129895  1102 0.305                                                   
* Rat_3_NODE_3521_length_1095_cov_2.734615  1095 0.295                                                   
* Rat_3_NODE_3524_length_1095_cov_2.176923  1095 0.268                                                   
* Rat_3_NODE_3530_length_1093_cov_2.466281  1093 0.299                                                   
* Rat_3_NODE_3531_length_1093_cov_2.033719  1093 0.271                                                   
* Rat_3_NODE_3537_length_1092_cov_2.656702  1092 0.304                                                   
* Rat_3_NODE_3543_length_1091_cov_2.906371  1091 0.305                                                   
* Rat_3_NODE_3547_length_1090_cov_2.298551  1090 0.254                                                   
* Rat_3_NODE_3555_length_1089_cov_2.639265  1089 0.310                                                   
* Rat_3_NODE_3566_length_1087_cov_2.495155  1087 0.517                                                   
* Rat_3_NODE_3574_length_1086_cov_1.988361  1086 0.459                                                   
* Rat_3_NODE_3578_length_1085_cov_1.817476  1085 0.298                                                   
* Rat_3_NODE_3580_length_1084_cov_2.751215  1084 0.458                                                   
* Rat_3_NODE_3588_length_1082_cov_2.552093  1082 0.266                                                   
* Rat_3_NODE_3591_length_1082_cov_2.345667  1082 0.285                                                   
* Rat_3_NODE_3596_length_1081_cov_2.349903  1081 0.322                                                   
* Rat_3_NODE_3611_length_1078_cov_1.949169  1078 0.283                                                   
* Rat_3_NODE_3622_length_1076_cov_2.518119  1076 0.274                                                   
* Rat_3_NODE_3626_length_1075_cov_2.451961  1075 0.329                                                   
* Rat_3_NODE_3627_length_1075_cov_2.266667  1075 0.286                                                   
* Rat_3_NODE_3633_length_1073_cov_2.038310  1073 0.514                                                   
* Rat_3_NODE_3634_length_1073_cov_1.949902  1073 0.556                                                   
* Rat_3_NODE_3637_length_1071_cov_4.130906  1071 0.484                                                   
* Rat_3_NODE_3640_length_1071_cov_2.356299  1071 0.269                                                   
* Rat_3_NODE_3641_length_1071_cov_2.196850  1071 0.301                                                   
* Rat_3_NODE_3646_length_1069_cov_2.686391  1069 0.291                                                   
* Rat_3_NODE_3654_length_1066_cov_2.665678  1066 0.306                                                   
* Rat_3_NODE_3669_length_1063_cov_2.310516  1063 0.286                                                   
* Rat_3_NODE_3670_length_1063_cov_1.533730  1063 0.552                                                   
* Rat_3_NODE_3671_length_1063_cov_1.364087  1063 0.532                                                   
* Rat_3_NODE_3686_length_1059_cov_3.294821  1059 0.452                                                   
* Rat_3_NODE_3689_length_1059_cov_2.503984  1059 0.463                                                   
* Rat_3_NODE_3700_length_1057_cov_2.657685  1057 0.313                                                   
* Rat_3_NODE_3702_length_1057_cov_2.418164  1057 0.259                                                   
* Rat_3_NODE_3718_length_1054_cov_2.439439  1054 0.286                                                   
* Rat_3_NODE_3730_length_1052_cov_2.571715  1052 0.311                                                   
* Rat_3_NODE_3735_length_1051_cov_2.522088  1051 0.292                                                   
* Rat_3_NODE_3751_length_1047_cov_2.836694  1047 0.280                                                   
* Rat_3_NODE_3761_length_1046_cov_2.484359  1046 0.309                                                   
* Rat_3_NODE_3786_length_1040_cov_2.481218  1040 0.415                                                   
* Rat_3_NODE_3803_length_1036_cov_2.280326  1036 0.251                                                   
* Rat_3_NODE_3814_length_1034_cov_3.015322  1034 0.508                                                   
* Rat_3_NODE_3815_length_1034_cov_2.863126  1034 0.280                                                   
* Rat_3_NODE_3854_length_1024_cov_3.172343  1024 0.319                                                   
* Rat_3_NODE_3876_length_1020_cov_2.133679  1020 0.203                                                   
* Rat_3_NODE_3882_length_1018_cov_2.611630  1018 0.359                                                   
* Rat_3_NODE_3886_length_1018_cov_1.678089  1018 0.472                                                   
* Rat_3_NODE_3891_length_1016_cov_3.607700  1016 0.337                                                   
* Rat_3_NODE_3894_length_1016_cov_1.611863  1016 0.402                                                   
* Rat_3_NODE_3917_length_1011_cov_3.390167  1011 0.288                                                   
* Rat_3_NODE_3918_length_1011_cov_3.389121  1011 0.263                                                   
* Rat_3_NODE_3920_length_1011_cov_2.744770  1011 0.241                                                   
* Rat_3_NODE_3923_length_1010_cov_2.932984  1010 0.260                                                   
* Rat_3_NODE_3927_length_1010_cov_2.332984  1010 0.275                                                   
* Rat_3_NODE_3928_length_1010_cov_2.252356  1010 0.274                                                   
* Rat_3_NODE_3957_length_1003_cov_2.223629  1003 0.532                                                   
* Rat_3_NODE_3964_length_1002_cov_1.808870  1002 0.285                                                   
* Rat_4_NODE_5_length_52748_cov_15.632266 52748 0.508                                                   
* Rat_4_NODE_8_length_40985_cov_12.016150 40985 0.598                                                   
* Rat_4_NODE_11_length_37704_cov_14.567319 37704 0.593                                                   
* Rat_4_NODE_15_length_33104_cov_519.235136 33104 0.577                                                   
* Rat_4_NODE_26_length_24672_cov_5.920624 24672 0.458                                                   
* Rat_4_NODE_28_length_23985_cov_32.503051 23985 0.338                                                   
* Rat_4_NODE_42_length_19790_cov_6.963162 19790 0.550                                                   
* Rat_4_NODE_56_length_15356_cov_5.769688 15356 0.379                                                   
* Rat_4_NODE_72_length_12470_cov_8.456222 12470 0.366                                                   
* Rat_4_NODE_83_length_10579_cov_9.813569 10579 0.455                                                   
* Rat_4_NODE_86_length_10231_cov_6.349941 10231 0.435                                                   
* Rat_4_NODE_143_length_6630_cov_6.426160  6630 0.417                                                   
* Rat_4_NODE_158_length_6109_cov_5.618269  6109 0.361                                                   
* Rat_4_NODE_214_length_5038_cov_4.211318  5038 0.416                                                   
* Rat_4_NODE_410_length_3251_cov_2.405507  3251 0.412                                                   
* Rat_4_NODE_435_length_3085_cov_3.409241  3085 0.376                                                   
* Rat_4_NODE_509_length_2709_cov_3.353429  2709 0.477                                                   
* Rat_4_NODE_678_length_2136_cov_2.473330  2136 0.391                                                   
* Rat_4_NODE_937_length_1652_cov_4.396994  1652 0.366                                                   
* Rat_4_NODE_991_length_1559_cov_3.018617  1559 0.274                                                   
* Rat_4_NODE_1173_length_1367_cov_2.496951  1367 0.384                                                   
* Rat_4_NODE_1604_length_1093_cov_2.688825  1093 0.348                                                   
* Rat_4_NODE_1705_length_1034_cov_2.116445  1034 0.416                                                   
* Rat_4_NODE_1721_length_1026_cov_2.135942  1026 0.506                                                   
* Rat_4_NODE_1727_length_1023_cov_3.238636  1023 0.390                                                   
* Rat_5_NODE_2_length_111061_cov_13.071717 111061 0.322                                                   
* Rat_5_NODE_8_length_57183_cov_11.048978 57183 0.311                                                   
* Rat_5_NODE_21_length_35971_cov_8.386513 35971 0.308                                                   
* Rat_5_NODE_22_length_33772_cov_12.292315 33772 0.401                                                   
* Rat_5_NODE_74_length_13022_cov_14.500421 13022 0.485                                                   
* Rat_5_NODE_110_length_9562_cov_5.039024  9562 0.409                                                   
* Rat_5_NODE_127_length_8197_cov_7.824613  8197 0.399                                                   
* Rat_5_NODE_133_length_7899_cov_4.371239  7899 0.366                                                   
* Rat_5_NODE_136_length_7695_cov_4.589791  7695 0.392                                                   
* Rat_5_NODE_138_length_7627_cov_3.904385  7627 0.451                                                   
* Rat_5_NODE_142_length_7523_cov_38.885645  7523 0.375                                                   
* Rat_5_NODE_190_length_5784_cov_6.731192  5784 0.385                                                   
* Rat_5_NODE_222_length_4985_cov_3.933266  4985 0.386                                                   
* Rat_5_NODE_311_length_3427_cov_550.504448  3427 0.365                                                   
* Rat_5_NODE_366_length_2810_cov_3.562613  2810 0.280                                                   
* Rat_5_NODE_405_length_2431_cov_3.242424  2431 0.427                                                   
* Rat_5_NODE_413_length_2388_cov_4.083583  2388 0.307                                                   
* Rat_5_NODE_453_length_2213_cov_3.216404  2213 0.333                                                   
* Rat_5_NODE_481_length_2107_cov_3.043372  2107 0.461                                                   
* Rat_5_NODE_500_length_2017_cov_3.142712  2017 0.481                                                   
* Rat_5_NODE_537_length_1860_cov_96.406648  1860 0.570                                                   
* Rat_5_NODE_552_length_1807_cov_3.876142  1807 0.426                                                   
* Rat_5_NODE_612_length_1651_cov_2.899749  1651 0.412                                                   
* Rat_5_NODE_618_length_1639_cov_2.100379  1639 0.546                                                   
* Rat_5_NODE_649_length_1560_cov_6.358140  1560 0.641                                                   
* Rat_5_NODE_677_length_1527_cov_3.724864  1527 0.388                                                   
* Rat_5_NODE_736_length_1429_cov_2.213246  1429 0.454                                                   
* Rat_5_NODE_789_length_1357_cov_3.094470  1357 0.276                                                   
* Rat_5_NODE_794_length_1351_cov_1.918981  1351 0.497                                                   
* Rat_5_NODE_842_length_1310_cov_8.998406  1310 0.305                                                   
* Rat_5_NODE_935_length_1209_cov_2.849220  1209 0.355                                                   
* Rat_5_NODE_1028_length_1146_cov_8.967003  1146 0.262                                                   
* Rat_5_NODE_1033_length_1145_cov_1.691743  1145 0.440                                                   
* Rat_5_NODE_1038_length_1142_cov_4.987121  1142 0.433                                                   
* Rat_5_NODE_1169_length_1069_cov_2.001972  1069 0.578                                                   
* Rat_5_NODE_1194_length_1056_cov_1.605395  1056 0.308                                                   
* Rat_5_NODE_1209_length_1047_cov_1.370968  1047 0.301                                                   
* Rat_6_NODE_2_length_99191_cov_20.740397 99191 0.417                                                   
* Rat_6_NODE_5_length_70754_cov_44.983932 70754 0.425                                                   
* Rat_6_NODE_27_length_29727_cov_23.126483 29727 0.452                                                   
* Rat_6_NODE_39_length_22586_cov_23.967911 22586 0.456                                                   
* Rat_6_NODE_52_length_16500_cov_6.285801 16500 0.498                                                   
* Rat_6_NODE_54_length_16326_cov_6.758220 16326 0.400                                                   
* Rat_6_NODE_65_length_14942_cov_12.127292 14942 0.271                                                   
* Rat_6_NODE_93_length_11100_cov_1926.838298 11100 0.567                                                   
* Rat_6_NODE_97_length_10690_cov_4.547250 10690 0.329                                                   
* Rat_6_NODE_120_length_9027_cov_5.541908  9027 0.506                                                   
* Rat_6_NODE_157_length_7329_cov_4.849876  7329 0.481                                                   
* Rat_6_NODE_485_length_3494_cov_56.273335  3494 0.447                                                   
* Rat_6_NODE_593_length_2993_cov_4.276378  2993 0.526                                                   
* Rat_6_NODE_627_length_2893_cov_2.277660  2893 0.523                                                   
* Rat_6_NODE_964_length_2065_cov_3.575124  2065 0.401                                                   
* Rat_6_NODE_1009_length_1982_cov_4.546964  1982 0.462                                                   
* Rat_6_NODE_1105_length_1840_cov_35.146218  1840 0.403                                                   
* Rat_6_NODE_1175_length_1747_cov_6.976359  1747 0.560                                                   
* Rat_6_NODE_1286_length_1607_cov_14.028351  1607 0.362                                                   
* Rat_6_NODE_1350_length_1521_cov_2.670532  1521 0.485                                                   
* Rat_6_NODE_1429_length_1450_cov_1.989247  1450 0.501                                                   
* Rat_6_NODE_1478_length_1399_cov_3.273810  1399 0.399                                                   
* Rat_6_NODE_1484_length_1395_cov_2.012687  1395 0.422                                                   
* Rat_6_NODE_1549_length_1349_cov_2.112828  1349 0.371                                                   
* Rat_6_NODE_1672_length_1256_cov_2.408826  1256 0.481                                                   
* Rat_6_NODE_1794_length_1171_cov_1.552867  1171 0.457                                                   
* Rat_6_NODE_1809_length_1162_cov_2.289973  1162 0.527                                                   
* Rat_6_NODE_1814_length_1160_cov_9.433484  1160 0.597                                                   
* Rat_6_NODE_1919_length_1104_cov_2.534795  1104 0.614                                                   
* Rat_7_NODE_4_length_105957_cov_16.617014 105957 0.407                                                   
* Rat_7_NODE_15_length_51047_cov_22.090936 51047 0.581                                                   
* Rat_7_NODE_19_length_45456_cov_18.108015 45456 0.443                                                   
* Rat_7_NODE_36_length_31124_cov_44.217580 31124 0.640                                                   
* Rat_7_NODE_41_length_29967_cov_19.940659 29967 0.438                                                   
* Rat_7_NODE_44_length_29370_cov_21.151356 29370 0.479                                                   
* Rat_7_NODE_47_length_28301_cov_9.398074 28301 0.562                                                   
* Rat_7_NODE_63_length_21710_cov_40.180051 21710 0.368                                                   
* Rat_7_NODE_82_length_19492_cov_6.345064 19492 0.290                                                   
* Rat_7_NODE_114_length_15791_cov_5.448271 15791 0.492                                                   
* Rat_7_NODE_118_length_15152_cov_13.520633 15152 0.536                                                   
* Rat_7_NODE_135_length_14017_cov_5.648689 14017 0.440                                                   
* Rat_7_NODE_146_length_13376_cov_5.266121 13376 0.566                                                   
* Rat_7_NODE_158_length_12424_cov_5.862317 12424 0.391                                                   
* Rat_7_NODE_209_length_10314_cov_5.557657 10314 0.573                                                   
* Rat_7_NODE_210_length_10309_cov_37.061439 10309 0.431                                                   
* Rat_7_NODE_269_length_8560_cov_6.838918  8560 0.577                                                   
* Rat_7_NODE_296_length_8007_cov_5.710010  8007 0.521                                                   
* Rat_7_NODE_317_length_7591_cov_7.286226  7591 0.475                                                   
* Rat_7_NODE_380_length_6579_cov_4.873850  6579 0.506                                                   
* Rat_7_NODE_385_length_6521_cov_4.092793  6521 0.516                                                   
* Rat_7_NODE_390_length_6426_cov_6.738503  6426 0.370                                                   
* Rat_7_NODE_402_length_6239_cov_5.568079  6239 0.427                                                   
* Rat_7_NODE_416_length_6009_cov_3.730265  6009 0.391                                                   
* Rat_7_NODE_425_length_5918_cov_4.671158  5918 0.349                                                   
* Rat_7_NODE_431_length_5850_cov_5.397066  5850 0.396                                                   
* Rat_7_NODE_441_length_5766_cov_5.048678  5766 0.473                                                   
* Rat_7_NODE_446_length_5652_cov_27.242630  5652 0.423                                                   
* Rat_7_NODE_456_length_5544_cov_4.421206  5544 0.479                                                   
* Rat_7_NODE_471_length_5439_cov_21.705981  5439 0.490                                                   
* Rat_7_NODE_475_length_5376_cov_3.519075  5376 0.330                                                   
* Rat_7_NODE_493_length_5190_cov_4.995326  5190 0.292                                                   
* Rat_7_NODE_495_length_5176_cov_22.924429  5176 0.431                                                   
* Rat_7_NODE_509_length_5066_cov_3.525843  5066 0.398                                                   
* Rat_7_NODE_513_length_5034_cov_22.260293  5034 0.447                                                   
* Rat_7_NODE_515_length_5021_cov_4.090213  5021 0.489                                                   
* Rat_7_NODE_524_length_4922_cov_5.001027  4922 0.585                                                   
* Rat_7_NODE_557_length_4650_cov_6.461589  4650 0.600                                                   
* Rat_7_NODE_573_length_4521_cov_5.292208  4521 0.383                                                   
* Rat_7_NODE_580_length_4457_cov_7.553839  4457 0.451                                                   
* Rat_7_NODE_589_length_4374_cov_3.432508  4374 0.460                                                   
* Rat_7_NODE_593_length_4326_cov_4.545071  4326 0.515                                                   
* Rat_7_NODE_627_length_4005_cov_3.967089  4005 0.335                                                   
* Rat_7_NODE_662_length_3791_cov_4.225642  3791 0.325                                                   
* Rat_7_NODE_665_length_3748_cov_43.171405  3748 0.427                                                   
* Rat_7_NODE_729_length_3403_cov_3.459677  3403 0.252                                                   
* Rat_7_NODE_734_length_3391_cov_4.846523  3391 0.304                                                   
* Rat_7_NODE_768_length_3237_cov_3.840038  3237 0.281                                                   
* Rat_7_NODE_800_length_3048_cov_5.528233  3048 0.333                                                   
* Rat_7_NODE_821_length_2972_cov_4.263284  2972 0.351                                                   
* Rat_7_NODE_866_length_2815_cov_3.435507  2815 0.262                                                   
* Rat_7_NODE_882_length_2762_cov_2.719616  2762 0.327                                                   
* Rat_7_NODE_911_length_2659_cov_4.466590  2659 0.286                                                   
* Rat_7_NODE_941_length_2554_cov_4.133253  2554 0.460                                                   
* Rat_7_NODE_996_length_2434_cov_3.713745  2434 0.300                                                   
* Rat_7_NODE_1000_length_2430_cov_3.328000  2430 0.316                                                   
* Rat_7_NODE_1006_length_2413_cov_4.518660  2413 0.558                                                   
* Rat_7_NODE_1019_length_2394_cov_22.342454  2394 0.451                                                   
* Rat_7_NODE_1020_length_2394_cov_11.698162  2394 0.224                                                   
* Rat_7_NODE_1075_length_2265_cov_45.975113  2265 0.511                                                   
* Rat_7_NODE_1124_length_2153_cov_3.725453  2153 0.431                                                   
* Rat_7_NODE_1126_length_2148_cov_52.355948  2148 0.381                                                   
* Rat_7_NODE_1173_length_2060_cov_1.911721  2060 0.478                                                   
* Rat_7_NODE_1177_length_2048_cov_2.721024  2048 0.423                                                   
* Rat_7_NODE_1179_length_2046_cov_39.979910  2046 0.413                                                   
* Rat_7_NODE_1204_length_1995_cov_6.658763  1995 0.560                                                   
* Rat_7_NODE_1291_length_1825_cov_4.754237  1825 0.242                                                   
* Rat_7_NODE_1376_length_1702_cov_2.382514  1702 0.591                                                   
* Rat_7_NODE_1408_length_1664_cov_2.742697  1664 0.385                                                   
* Rat_7_NODE_1409_length_1662_cov_6.434350  1662 0.579                                                   
* Rat_7_NODE_1412_length_1655_cov_5.856875  1655 0.304                                                   
* Rat_7_NODE_1422_length_1646_cov_2.969202  1646 0.422                                                   
* Rat_7_NODE_1448_length_1619_cov_3.166240  1619 0.590                                                   
* Rat_7_NODE_1478_length_1580_cov_2.223607  1580 0.457                                                   
* Rat_7_NODE_1481_length_1578_cov_3.729481  1578 0.261                                                   
* Rat_7_NODE_1505_length_1553_cov_3.107477  1553 0.316                                                   
* Rat_7_NODE_1534_length_1519_cov_2.487705  1519 0.505                                                   
* Rat_7_NODE_1556_length_1492_cov_3.392484  1492 0.280                                                   
* Rat_7_NODE_1570_length_1479_cov_3.304073  1479 0.521                                                   
* Rat_7_NODE_1582_length_1462_cov_2.816631  1462 0.263                                                   
* Rat_7_NODE_1588_length_1457_cov_2.818830  1457 0.299                                                   
* Rat_7_NODE_1598_length_1447_cov_2.040230  1447 0.415                                                   
* Rat_7_NODE_1605_length_1442_cov_5.228551  1442 0.295                                                   
* Rat_7_NODE_1609_length_1438_cov_3.163413  1438 0.319                                                   
* Rat_7_NODE_1615_length_1432_cov_2.861293  1432 0.351                                                   
* Rat_7_NODE_1623_length_1422_cov_4.107535  1422 0.268                                                   
* Rat_7_NODE_1648_length_1397_cov_3.043964  1397 0.454                                                   
* Rat_7_NODE_1686_length_1368_cov_4.150800  1368 0.260                                                   
* Rat_7_NODE_1688_length_1368_cov_2.597867  1368 0.365                                                   
* Rat_7_NODE_1706_length_1360_cov_2.718774  1360 0.429                                                   
* Rat_7_NODE_1753_length_1324_cov_2.806147  1324 0.508                                                   
* Rat_7_NODE_1755_length_1323_cov_5.299685  1323 0.444                                                   
* Rat_7_NODE_1770_length_1316_cov_1.977002  1316 0.343                                                   
* Rat_7_NODE_1782_length_1309_cov_3.048644  1309 0.642                                                   
* Rat_7_NODE_1792_length_1300_cov_2.433735  1300 0.523                                                   
* Rat_7_NODE_1793_length_1299_cov_3.629421  1299 0.307                                                   
* Rat_7_NODE_1816_length_1285_cov_3.366667  1285 0.323                                                   
* Rat_7_NODE_1838_length_1271_cov_2.256579  1271 0.346                                                   
* Rat_7_NODE_1839_length_1271_cov_2.161184  1271 0.418                                                   
* Rat_7_NODE_1844_length_1268_cov_1.755977  1268 0.214                                                   
* Rat_7_NODE_1866_length_1250_cov_2.517992  1250 0.422                                                   
* Rat_7_NODE_1867_length_1249_cov_3.328308  1249 0.346                                                   
* Rat_7_NODE_1868_length_1249_cov_3.158291  1249 0.580                                                   
* Rat_7_NODE_1870_length_1249_cov_2.812395  1249 0.475                                                   
* Rat_7_NODE_1875_length_1245_cov_2.730252  1245 0.459                                                   
* Rat_7_NODE_1882_length_1237_cov_4.945008  1237 0.470                                                   
* Rat_7_NODE_1888_length_1234_cov_2.372349  1234 0.538                                                   
* Rat_7_NODE_1911_length_1221_cov_2.837050  1221 0.404                                                   
* Rat_7_NODE_1917_length_1218_cov_2.569218  1218 0.561                                                   
* Rat_7_NODE_1924_length_1215_cov_2.185345  1215 0.338                                                   
* Rat_7_NODE_1931_length_1210_cov_4.374892  1210 0.426                                                   
* Rat_7_NODE_1953_length_1197_cov_2.501751  1197 0.423                                                   
* Rat_7_NODE_1962_length_1191_cov_2.581866  1191 0.480                                                   
* Rat_7_NODE_1971_length_1188_cov_1.846425  1188 0.408                                                   
* Rat_7_NODE_2001_length_1176_cov_2.321142  1176 0.254                                                   
* Rat_7_NODE_2007_length_1173_cov_1.737925  1173 0.458                                                   
* Rat_7_NODE_2021_length_1167_cov_1.817446  1167 0.283                                                   
* Rat_7_NODE_2048_length_1154_cov_1.837125  1154 0.238                                                   
* Rat_7_NODE_2102_length_1121_cov_1.986867  1121 0.446                                                   
* Rat_7_NODE_2103_length_1121_cov_1.456848  1121 0.338                                                   
* Rat_7_NODE_2105_length_1120_cov_3.304225  1120 0.265                                                   
* Rat_7_NODE_2110_length_1119_cov_2.558271  1119 0.397                                                   
* Rat_7_NODE_2115_length_1117_cov_1.722222  1117 0.502                                                   
* Rat_7_NODE_2150_length_1102_cov_2.335244  1102 0.405                                                   
* Rat_7_NODE_2170_length_1094_cov_1.966314  1094 0.527                                                   
* Rat_7_NODE_2173_length_1092_cov_4.299904  1092 0.522                                                   
* Rat_7_NODE_2185_length_1088_cov_2.139400  1088 0.448                                                   
* Rat_7_NODE_2190_length_1087_cov_2.189922  1087 0.322                                                   
* Rat_7_NODE_2195_length_1085_cov_2.857282  1085 0.425                                                   
* Rat_7_NODE_2235_length_1069_cov_3.750493  1069 0.406                                                   
* Rat_7_NODE_2252_length_1063_cov_2.829365  1063 0.443                                                   
* Rat_7_NODE_2270_length_1054_cov_1.236236  1054 0.420                                                   
* Rat_7_NODE_2275_length_1051_cov_1.891566  1051 0.445                                                   
* Rat_7_NODE_2289_length_1046_cov_1.372351  1046 0.388                                                   
* Rat_7_NODE_2297_length_1040_cov_2.080203  1040 0.426                                                   
* Rat_7_NODE_2303_length_1038_cov_2.606307  1038 0.407                                                   
* Rat_7_NODE_2304_length_1038_cov_2.133266  1038 0.467                                                   
* Rat_7_NODE_2309_length_1037_cov_2.142566  1037 0.510                                                   
* Rat_7_NODE_2313_length_1035_cov_2.035714  1035 0.455                                                   
* Rat_7_NODE_2320_length_1031_cov_2.075820  1031 0.256                                                   
* Rat_7_NODE_2330_length_1028_cov_2.199383  1028 0.289                                                   
* Rat_7_NODE_2339_length_1024_cov_2.441692  1024 0.301                                                   
* Rat_7_NODE_2341_length_1023_cov_3.190083  1023 0.604                                                   
* Rat_7_NODE_2350_length_1020_cov_2.364767  1020 0.325                                                   
* Rat_7_NODE_2374_length_1012_cov_4.669801  1012 0.449                                                   
* Rat_7_NODE_2386_length_1006_cov_3.049422  1006 0.248                                                   
* Rat_7_NODE_2405_length_1002_cov_2.274551  1002 0.526                                                   
* Rat_7_NODE_2412_length_1000_cov_2.032804  1000 0.377                                                   
* Rat_8_NODE_1_length_150171_cov_53.632557 150171 0.360                                                   
* Rat_8_NODE_3_length_94499_cov_10.358837 94499 0.507                                                   
* Rat_8_NODE_6_length_65041_cov_13.392500 65041 0.356                                                   
* Rat_8_NODE_11_length_59217_cov_17.119080 59217 0.496                                                   
* Rat_8_NODE_14_length_51469_cov_60.018380 51469 0.377                                                   
* Rat_8_NODE_24_length_38809_cov_15.639547 38809 0.475                                                   
* Rat_8_NODE_25_length_36514_cov_154.735950 36514 0.377                                                   
* Rat_8_NODE_26_length_35510_cov_7.820279 35510 0.589                                                   
* Rat_8_NODE_28_length_35422_cov_8.633048 35422 0.430                                                   
* Rat_8_NODE_35_length_32620_cov_10.246522 32620 0.491                                                   
* Rat_8_NODE_38_length_31023_cov_99.420531 31023 0.375                                                   
* Rat_8_NODE_48_length_27086_cov_5.717916 27086 0.481                                                   
* Rat_8_NODE_54_length_23589_cov_5.917949 23589 0.431                                                   
* Rat_8_NODE_59_length_22207_cov_6.057241 22207 0.461                                                   
* Rat_8_NODE_63_length_21599_cov_51.700613 21599 0.462                                                   
* Rat_8_NODE_64_length_21051_cov_14.415936 21051 0.481                                                   
* Rat_8_NODE_68_length_20417_cov_49.602740 20417 0.376                                                   
* Rat_8_NODE_70_length_19859_cov_5.300141 19859 0.350                                                   
* Rat_8_NODE_77_length_18655_cov_6.791720 18655 0.355                                                   
* Rat_8_NODE_94_length_16086_cov_13.484187 16086 0.402                                                   
* Rat_8_NODE_96_length_16028_cov_12.476992 16028 0.426                                                   
* Rat_8_NODE_103_length_15157_cov_53.880678 15157 0.427                                                   
* Rat_8_NODE_110_length_14646_cov_8.166335 14646 0.497                                                   
* Rat_8_NODE_116_length_14012_cov_5.328366 14012 0.494                                                   
* Rat_8_NODE_123_length_13686_cov_5.307021 13686 0.344                                                   
* Rat_8_NODE_127_length_13284_cov_5.229798 13284 0.402                                                   
* Rat_8_NODE_131_length_12909_cov_16.764198 12909 0.458                                                   
* Rat_8_NODE_136_length_12665_cov_13.741316 12665 0.447                                                   
* Rat_8_NODE_144_length_12254_cov_10.245430 12254 0.492                                                   
* Rat_8_NODE_156_length_11596_cov_6.785027 11596 0.468                                                   
* Rat_8_NODE_157_length_11536_cov_35.245536 11536 0.426                                                   
* Rat_8_NODE_186_length_10412_cov_23.587043 10412 0.451                                                   
* Rat_8_NODE_202_length_9849_cov_18.723913  9849 0.380                                                   
* Rat_8_NODE_208_length_9633_cov_54.862811  9633 0.437                                                   
* Rat_8_NODE_210_length_9581_cov_5.202603  9581 0.502                                                   
* Rat_8_NODE_212_length_9537_cov_7.288336  9537 0.422                                                   
* Rat_8_NODE_244_length_8549_cov_17.068872  8549 0.366                                                   
* Rat_8_NODE_273_length_7759_cov_9.548806  7759 0.609                                                   
* Rat_8_NODE_276_length_7694_cov_6.728629  7694 0.421                                                   
* Rat_8_NODE_280_length_7578_cov_7.491160  7578 0.308                                                   
* Rat_8_NODE_288_length_7235_cov_24.514485  7235 0.459                                                   
* Rat_8_NODE_294_length_7117_cov_4.996743  7117 0.411                                                   
* Rat_8_NODE_298_length_7054_cov_68.163595  7054 0.377                                                   
* Rat_8_NODE_315_length_6725_cov_8.120840  6725 0.446                                                   
* Rat_8_NODE_316_length_6723_cov_6.093581  6723 0.530                                                   
* Rat_8_NODE_325_length_6533_cov_5.859679  6533 0.409                                                   
* Rat_8_NODE_327_length_6500_cov_5.260667  6500 0.481                                                   
* Rat_8_NODE_331_length_6480_cov_5.676265  6480 0.489                                                   
* Rat_8_NODE_339_length_6218_cov_5.594029  6218 0.407                                                   
* Rat_8_NODE_377_length_5637_cov_4.303296  5637 0.338                                                   
* Rat_8_NODE_379_length_5621_cov_5.879986  5621 0.584                                                   
* Rat_8_NODE_381_length_5568_cov_4.757301  5568 0.440                                                   
* Rat_8_NODE_382_length_5566_cov_27.779713  5566 0.439                                                   
* Rat_8_NODE_392_length_5462_cov_3.338635  5462 0.470                                                   
* Rat_8_NODE_408_length_5330_cov_4.148815  5330 0.415                                                   
* Rat_8_NODE_410_length_5295_cov_12.907061  5295 0.565                                                   
* Rat_8_NODE_418_length_5206_cov_3.346729  5206 0.449                                                   
* Rat_8_NODE_424_length_5158_cov_5.129140  5158 0.422                                                   
* Rat_8_NODE_432_length_5053_cov_5.126651  5053 0.429                                                   
* Rat_8_NODE_435_length_5029_cov_3.409731  5029 0.439                                                   
* Rat_8_NODE_493_length_4508_cov_4.413654  4508 0.334                                                   
* Rat_8_NODE_495_length_4494_cov_3.209957  4494 0.320                                                   
* Rat_8_NODE_505_length_4448_cov_4.262235  4448 0.577                                                   
* Rat_8_NODE_508_length_4416_cov_4.771383  4416 0.378                                                   
* Rat_8_NODE_522_length_4334_cov_3.454779  4334 0.477                                                   
* Rat_8_NODE_526_length_4309_cov_4.471556  4309 0.479                                                   
* Rat_8_NODE_533_length_4243_cov_4.247373  4243 0.492                                                   
* Rat_8_NODE_547_length_4180_cov_6.636606  4180 0.613                                                   
* Rat_8_NODE_558_length_4082_cov_4.970946  4082 0.400                                                   
* Rat_8_NODE_559_length_4077_cov_10.457484  4077 0.425                                                   
* Rat_8_NODE_574_length_3995_cov_166.346701  3995 0.403                                                   
* Rat_8_NODE_576_length_3980_cov_3.106497  3980 0.443                                                   
* Rat_8_NODE_580_length_3968_cov_3.199847  3968 0.425                                                   
* Rat_8_NODE_592_length_3901_cov_4.180707  3901 0.483                                                   
* Rat_8_NODE_629_length_3657_cov_3.140755  3657 0.654                                                   
* Rat_8_NODE_639_length_3594_cov_5.097485  3594 0.560                                                   
* Rat_8_NODE_655_length_3540_cov_8.196844  3540 0.377                                                   
* Rat_8_NODE_660_length_3527_cov_3.541475  3527 0.367                                                   
* Rat_8_NODE_685_length_3411_cov_10.147497  3411 0.630                                                   
* Rat_8_NODE_691_length_3392_cov_5.050045  3392 0.533                                                   
* Rat_8_NODE_695_length_3384_cov_3.547312  3384 0.510                                                   
* Rat_8_NODE_699_length_3367_cov_4.099336  3367 0.364                                                   
* Rat_8_NODE_703_length_3364_cov_5.988818  3364 0.474                                                   
* Rat_8_NODE_711_length_3324_cov_5.193943  3324 0.597                                                   
* Rat_8_NODE_718_length_3295_cov_2.314198  3295 0.507                                                   
* Rat_8_NODE_741_length_3243_cov_3.575282  3243 0.323                                                   
* Rat_8_NODE_759_length_3208_cov_3.895972  3208 0.508                                                   
* Rat_8_NODE_766_length_3186_cov_4.721175  3186 0.462                                                   
* Rat_8_NODE_788_length_3127_cov_4.018555  3127 0.296                                                   
* Rat_8_NODE_804_length_3051_cov_3.991989  3051 0.467                                                   
* Rat_8_NODE_808_length_3040_cov_2.885092  3040 0.587                                                   
* Rat_8_NODE_811_length_3038_cov_2.658062  3038 0.271                                                   
* Rat_8_NODE_824_length_3011_cov_3.900203  3011 0.414                                                   
* Rat_8_NODE_830_length_3001_cov_2.665309  3001 0.461                                                   
* Rat_8_NODE_842_length_2956_cov_3.596691  2956 0.468                                                   
* Rat_8_NODE_886_length_2838_cov_3.899748  2838 0.376                                                   
* Rat_8_NODE_920_length_2754_cov_3.424972  2754 0.302                                                   
* Rat_8_NODE_922_length_2751_cov_4.513353  2751 0.444                                                   
* Rat_8_NODE_929_length_2742_cov_4.641608  2742 0.513                                                   
* Rat_8_NODE_943_length_2687_cov_4.590046  2687 0.509                                                   
* Rat_8_NODE_951_length_2673_cov_4.406417  2673 0.361                                                   
* Rat_8_NODE_955_length_2667_cov_3.820444  2667 0.357                                                   
* Rat_8_NODE_963_length_2650_cov_8.818882  2650 0.609                                                   
* Rat_8_NODE_969_length_2644_cov_2.818463  2644 0.464                                                   
* Rat_8_NODE_987_length_2614_cov_4.453302  2614 0.461                                                   
* Rat_8_NODE_1000_length_2586_cov_3.319241  2586 0.480                                                   
* Rat_8_NODE_1003_length_2578_cov_2.487911  2578 0.329                                                   
* Rat_8_NODE_1007_length_2570_cov_5.900596  2570 0.452                                                   
* Rat_8_NODE_1016_length_2555_cov_2.631600  2555 0.487                                                   
* Rat_8_NODE_1026_length_2537_cov_3.713940  2537 0.569                                                   
* Rat_8_NODE_1027_length_2537_cov_3.184126  2537 0.423                                                   
* Rat_8_NODE_1039_length_2521_cov_2.545418  2521 0.463                                                   
* Rat_8_NODE_1046_length_2504_cov_3.596162  2504 0.512                                                   
* Rat_8_NODE_1055_length_2491_cov_2.928571  2491 0.500                                                   
* Rat_8_NODE_1066_length_2472_cov_3.369053  2472 0.448                                                   
* Rat_8_NODE_1070_length_2467_cov_4.029436  2467 0.452                                                   
* Rat_8_NODE_1077_length_2450_cov_3.895198  2450 0.439                                                   
* Rat_8_NODE_1080_length_2443_cov_34.457705  2443 0.531                                                   
* Rat_8_NODE_1083_length_2442_cov_2.640553  2442 0.395                                                   
* Rat_8_NODE_1097_length_2408_cov_3.177221  2408 0.494                                                   
* Rat_8_NODE_1102_length_2399_cov_3.626706  2399 0.501                                                   
* Rat_8_NODE_1115_length_2373_cov_2.902934  2373 0.370                                                   
* Rat_8_NODE_1119_length_2365_cov_6.545455  2365 0.603                                                   
* Rat_8_NODE_1133_length_2346_cov_4.118289  2346 0.622                                                   
* Rat_8_NODE_1135_length_2341_cov_3.311899  2341 0.530                                                   
* Rat_8_NODE_1152_length_2315_cov_3.310619  2315 0.540                                                   
* Rat_8_NODE_1161_length_2295_cov_8.571875  2295 0.235                                                   
* Rat_8_NODE_1170_length_2287_cov_6.648297  2287 0.624                                                   
* Rat_8_NODE_1179_length_2269_cov_5.610659  2269 0.468                                                   
* Rat_8_NODE_1182_length_2265_cov_5.423529  2265 0.583                                                   
* Rat_8_NODE_1193_length_2244_cov_3.463682  2244 0.350                                                   
* Rat_8_NODE_1194_length_2244_cov_3.181818  2244 0.473                                                   
* Rat_8_NODE_1196_length_2242_cov_5.479195  2242 0.592                                                   
* Rat_8_NODE_1200_length_2232_cov_5.504364  2232 0.515                                                   
* Rat_8_NODE_1210_length_2213_cov_2.906858  2213 0.294                                                   
* Rat_8_NODE_1212_length_2211_cov_2.507885  2211 0.479                                                   
* Rat_8_NODE_1214_length_2203_cov_2.750931  2203 0.588                                                   
* Rat_8_NODE_1215_length_2202_cov_4.051234  2202 0.475                                                   
* Rat_8_NODE_1229_length_2181_cov_2.656162  2181 0.287                                                   
* Rat_8_NODE_1239_length_2170_cov_3.359338  2170 0.459                                                   
* Rat_8_NODE_1246_length_2162_cov_2.483151  2162 0.477                                                   
* Rat_8_NODE_1251_length_2152_cov_3.819742  2152 0.486                                                   
* Rat_8_NODE_1253_length_2152_cov_2.730567  2152 0.477                                                   
* Rat_8_NODE_1257_length_2147_cov_4.014340  2147 0.434                                                   
* Rat_8_NODE_1274_length_2116_cov_2.597283  2116 0.593                                                   
* Rat_8_NODE_1295_length_2089_cov_2.915438  2089 0.317                                                   
* Rat_8_NODE_1303_length_2079_cov_2.265316  2079 0.452                                                   
* Rat_8_NODE_1308_length_2075_cov_2.563861  2075 0.497                                                   
* Rat_8_NODE_1319_length_2068_cov_5.939891  2068 0.533                                                   
* Rat_8_NODE_1325_length_2060_cov_3.864838  2060 0.335                                                   
* Rat_8_NODE_1334_length_2050_cov_8.214035  2050 0.655                                                   
* Rat_8_NODE_1383_length_1989_cov_4.418304  1989 0.485                                                   
* Rat_8_NODE_1395_length_1979_cov_4.177235  1979 0.517                                                   
* Rat_8_NODE_1412_length_1959_cov_2.972689  1959 0.240                                                   
* Rat_8_NODE_1419_length_1955_cov_8.989474  1955 0.509                                                   
* Rat_8_NODE_1422_length_1953_cov_2.920443  1953 0.515                                                   
* Rat_8_NODE_1425_length_1945_cov_2.821693  1945 0.477                                                   
* Rat_8_NODE_1435_length_1933_cov_7.855165  1933 0.639                                                   
* Rat_8_NODE_1455_length_1900_cov_3.440108  1900 0.498                                                   
* Rat_8_NODE_1463_length_1894_cov_2.374116  1894 0.377                                                   
* Rat_8_NODE_1464_length_1892_cov_72.030484  1892 0.430                                                   
* Rat_8_NODE_1473_length_1884_cov_4.534172  1884 0.410                                                   
* Rat_8_NODE_1482_length_1877_cov_2.618002  1877 0.426                                                   
* Rat_8_NODE_1487_length_1875_cov_5.186813  1875 0.271                                                   
* Rat_8_NODE_1488_length_1875_cov_4.381868  1875 0.543                                                   
* Rat_8_NODE_1494_length_1870_cov_3.601102  1870 0.493                                                   
* Rat_8_NODE_1507_length_1862_cov_2.030991  1862 0.438                                                   
* Rat_8_NODE_1510_length_1860_cov_4.128532  1860 0.532                                                   
* Rat_8_NODE_1512_length_1860_cov_3.098615  1860 0.404                                                   
* Rat_8_NODE_1522_length_1850_cov_2.540390  1850 0.321                                                   
* Rat_8_NODE_1524_length_1849_cov_4.442586  1849 0.469                                                   
* Rat_8_NODE_1536_length_1842_cov_5.126469  1842 0.505                                                   
* Rat_8_NODE_1543_length_1836_cov_6.762493  1836 0.574                                                   
* Rat_8_NODE_1546_length_1834_cov_3.157392  1834 0.262                                                   
* Rat_8_NODE_1551_length_1829_cov_2.216460  1829 0.278                                                   
* Rat_8_NODE_1562_length_1811_cov_4.837699  1811 0.475                                                   
* Rat_8_NODE_1566_length_1808_cov_4.431261  1808 0.590                                                   
* Rat_8_NODE_1577_length_1798_cov_4.885255  1798 0.253                                                   
* Rat_8_NODE_1580_length_1797_cov_3.451780  1797 0.327                                                   
* Rat_8_NODE_1591_length_1792_cov_3.499136  1792 0.406                                                   
* Rat_8_NODE_1606_length_1776_cov_3.888437  1776 0.503                                                   
* Rat_8_NODE_1617_length_1766_cov_2.389831  1766 0.500                                                   
* Rat_8_NODE_1621_length_1765_cov_2.051462  1765 0.429                                                   
* Rat_8_NODE_1629_length_1756_cov_4.534392  1756 0.461                                                   
* Rat_8_NODE_1632_length_1752_cov_5.507366  1752 0.234                                                   
* Rat_8_NODE_1644_length_1744_cov_2.119005  1744 0.472                                                   
* Rat_8_NODE_1650_length_1739_cov_5.276722  1739 0.481                                                   
* Rat_8_NODE_1655_length_1735_cov_1.921429  1735 0.563                                                   
* Rat_8_NODE_1668_length_1728_cov_2.438135  1728 0.312                                                   
* Rat_8_NODE_1678_length_1718_cov_2.824414  1718 0.416                                                   
* Rat_8_NODE_1700_length_1700_cov_2.151976  1700 0.687                                                   
* Rat_8_NODE_1717_length_1683_cov_3.392506  1683 0.481                                                   
* Rat_8_NODE_1726_length_1677_cov_5.497534  1677 0.557                                                   
* Rat_8_NODE_1727_length_1676_cov_2.615669  1676 0.347                                                   
* Rat_8_NODE_1736_length_1668_cov_2.797272  1668 0.433                                                   
* Rat_8_NODE_1749_length_1661_cov_4.401619  1661 0.266                                                   
* Rat_8_NODE_1762_length_1651_cov_3.282581  1651 0.261                                                   
* Rat_8_NODE_1767_length_1648_cov_2.652856  1648 0.315                                                   
* Rat_8_NODE_1770_length_1647_cov_4.205402  1647 0.502                                                   
* Rat_8_NODE_1783_length_1640_cov_2.839117  1640 0.367                                                   
* Rat_8_NODE_1786_length_1632_cov_2.851617  1632 0.348                                                   
* Rat_8_NODE_1787_length_1632_cov_2.383640  1632 0.550                                                   
* Rat_8_NODE_1789_length_1630_cov_3.466667  1630 0.505                                                   
* Rat_8_NODE_1799_length_1624_cov_2.265137  1624 0.355                                                   
* Rat_8_NODE_1808_length_1615_cov_3.420513  1615 0.435                                                   
* Rat_8_NODE_1815_length_1611_cov_3.493573  1611 0.565                                                   
* Rat_8_NODE_1817_length_1610_cov_3.906752  1610 0.358                                                   
* Rat_8_NODE_1819_length_1610_cov_2.695820  1610 0.408                                                   
* Rat_8_NODE_1824_length_1605_cov_2.276774  1605 0.554                                                   
* Rat_8_NODE_1830_length_1598_cov_2.707712  1598 0.477                                                   
* Rat_8_NODE_1832_length_1597_cov_4.476005  1597 0.269                                                   
* Rat_8_NODE_1836_length_1593_cov_2.722367  1593 0.532                                                   
* Rat_8_NODE_1840_length_1589_cov_3.229465  1589 0.277                                                   
* Rat_8_NODE_1847_length_1587_cov_2.684726  1587 0.473                                                   
* Rat_8_NODE_1876_length_1570_cov_3.188779  1570 0.493                                                   
* Rat_8_NODE_1878_length_1569_cov_2.867239  1569 0.478                                                   
* Rat_8_NODE_1893_length_1560_cov_2.802658  1560 0.501                                                   
* Rat_8_NODE_1926_length_1534_cov_1.908046  1534 0.528                                                   
* Rat_8_NODE_1944_length_1518_cov_3.462064  1518 0.447                                                   
* Rat_8_NODE_1959_length_1512_cov_2.205903  1512 0.418                                                   
* Rat_8_NODE_1963_length_1510_cov_2.292096  1510 0.260                                                   
* Rat_8_NODE_1964_length_1507_cov_3.104683  1507 0.561                                                   
* Rat_8_NODE_1980_length_1499_cov_3.315097  1499 0.462                                                   
* Rat_8_NODE_1981_length_1499_cov_2.551939  1499 0.444                                                   
* Rat_8_NODE_2009_length_1482_cov_4.088297  1482 0.557                                                   
* Rat_8_NODE_2030_length_1470_cov_3.109541  1470 0.541                                                   
* Rat_8_NODE_2037_length_1466_cov_3.623671  1466 0.437                                                   
* Rat_8_NODE_2041_length_1463_cov_3.428267  1463 0.431                                                   
* Rat_8_NODE_2046_length_1458_cov_4.435495  1458 0.450                                                   
* Rat_8_NODE_2047_length_1458_cov_2.494654  1458 0.517                                                   
* Rat_8_NODE_2049_length_1458_cov_1.791162  1458 0.364                                                   
* Rat_8_NODE_2053_length_1454_cov_3.402430  1454 0.433                                                   
* Rat_8_NODE_2058_length_1454_cov_2.160829  1454 0.320                                                   
* Rat_8_NODE_2064_length_1451_cov_3.419771  1451 0.514                                                   
* Rat_8_NODE_2071_length_1449_cov_2.035868  1449 0.385                                                   
* Rat_8_NODE_2079_length_1445_cov_2.145324  1445 0.450                                                   
* Rat_8_NODE_2081_length_1444_cov_2.989201  1444 0.400                                                   
* Rat_8_NODE_2082_length_1444_cov_2.588193  1444 0.494                                                   
* Rat_8_NODE_2094_length_1440_cov_4.054874  1440 0.560                                                   
* Rat_8_NODE_2096_length_1440_cov_3.021661  1440 0.356                                                   
* Rat_8_NODE_2107_length_1434_cov_4.419869  1434 0.511                                                   
* Rat_8_NODE_2123_length_1425_cov_3.264234  1425 0.565                                                   
* Rat_8_NODE_2131_length_1421_cov_2.546120  1421 0.440                                                   
* Rat_8_NODE_2139_length_1416_cov_2.321822  1416 0.489                                                   
* Rat_8_NODE_2149_length_1411_cov_1.941740  1411 0.427                                                   
* Rat_8_NODE_2151_length_1410_cov_2.590406  1410 0.471                                                   
* Rat_8_NODE_2189_length_1393_cov_3.307922  1393 0.632                                                   
* Rat_8_NODE_2202_length_1387_cov_2.003003  1387 0.319                                                   
* Rat_8_NODE_2205_length_1386_cov_3.897070  1386 0.589                                                   
* Rat_8_NODE_2208_length_1385_cov_2.372932  1385 0.296                                                   
* Rat_8_NODE_2210_length_1384_cov_1.945071  1384 0.522                                                   
* Rat_8_NODE_2218_length_1380_cov_2.343396  1380 0.459                                                   
* Rat_8_NODE_2229_length_1374_cov_3.129644  1374 0.452                                                   
* Rat_8_NODE_2234_length_1370_cov_4.642586  1370 0.589                                                   
* Rat_8_NODE_2239_length_1367_cov_2.222561  1367 0.405                                                   
* Rat_8_NODE_2251_length_1359_cov_3.117331  1359 0.462                                                   
* Rat_8_NODE_2255_length_1358_cov_2.624712  1358 0.441                                                   
* Rat_8_NODE_2261_length_1353_cov_2.456857  1353 0.427                                                   
* Rat_8_NODE_2287_length_1337_cov_6.355694  1337 0.567                                                   
* Rat_8_NODE_2300_length_1330_cov_2.875294  1330 0.401                                                   
* Rat_8_NODE_2301_length_1330_cov_2.296471  1330 0.463                                                   
* Rat_8_NODE_2307_length_1326_cov_3.381589  1326 0.452                                                   
* Rat_8_NODE_2309_length_1325_cov_3.181890  1325 0.420                                                   
* Rat_8_NODE_2311_length_1324_cov_4.291568  1324 0.426                                                   
* Rat_8_NODE_2326_length_1316_cov_2.704996  1316 0.297                                                   
* Rat_8_NODE_2337_length_1311_cov_3.869427  1311 0.477                                                   
* Rat_8_NODE_2342_length_1309_cov_2.811802  1309 0.538                                                   
* Rat_8_NODE_2348_length_1308_cov_2.197925  1308 0.428                                                   
* Rat_8_NODE_2357_length_1304_cov_2.321057  1304 0.339                                                   
* Rat_8_NODE_2359_length_1303_cov_3.062500  1303 0.463                                                   
* Rat_8_NODE_2367_length_1299_cov_2.046624  1299 0.249                                                   
* Rat_8_NODE_2371_length_1294_cov_6.236481  1294 0.546                                                   
* Rat_8_NODE_2372_length_1294_cov_2.380145  1294 0.393                                                   
* Rat_8_NODE_2391_length_1288_cov_2.350365  1288 0.290                                                   
* Rat_8_NODE_2401_length_1285_cov_1.872358  1285 0.416                                                   
* Rat_8_NODE_2409_length_1282_cov_1.638957  1282 0.601                                                   
* Rat_8_NODE_2414_length_1280_cov_2.365714  1280 0.534                                                   
* Rat_8_NODE_2416_length_1280_cov_1.500408  1280 0.244                                                   
* Rat_8_NODE_2417_length_1279_cov_1.674020  1279 0.477                                                   
* Rat_8_NODE_2422_length_1274_cov_2.685808  1274 0.499                                                   
* Rat_8_NODE_2437_length_1268_cov_3.483100  1268 0.458                                                   
* Rat_8_NODE_2469_length_1254_cov_2.954962  1254 0.496                                                   
* Rat_8_NODE_2493_length_1241_cov_2.298482  1241 0.321                                                   
* Rat_8_NODE_2499_length_1237_cov_3.010998  1237 0.479                                                   
* Rat_8_NODE_2534_length_1224_cov_2.113772  1224 0.394                                                   
* Rat_8_NODE_2550_length_1219_cov_2.445017  1219 0.484                                                   
* Rat_8_NODE_2564_length_1214_cov_1.516825  1214 0.458                                                   
* Rat_8_NODE_2566_length_1212_cov_2.757131  1212 0.621                                                   
* Rat_8_NODE_2567_length_1212_cov_2.691443  1212 0.532                                                   
* Rat_8_NODE_2568_length_1212_cov_1.910977  1212 0.574                                                   
* Rat_8_NODE_2587_length_1204_cov_2.957354  1204 0.395                                                   
* Rat_8_NODE_2589_length_1204_cov_2.344648  1204 0.388                                                   
* Rat_8_NODE_2591_length_1203_cov_2.315331  1203 0.487                                                   
* Rat_8_NODE_2604_length_1198_cov_1.930884  1198 0.573                                                   
* Rat_8_NODE_2610_length_1195_cov_3.490351  1195 0.355                                                   
* Rat_8_NODE_2619_length_1191_cov_1.319542  1191 0.431                                                   
* Rat_8_NODE_2620_length_1190_cov_3.444053  1190 0.429                                                   
* Rat_8_NODE_2633_length_1186_cov_2.388152  1186 0.293                                                   
* Rat_8_NODE_2636_length_1186_cov_1.816976  1186 0.612                                                   
* Rat_8_NODE_2655_length_1180_cov_2.435556  1180 0.403                                                   
* Rat_8_NODE_2661_length_1177_cov_1.705882  1177 0.433                                                   
* Rat_8_NODE_2668_length_1173_cov_2.687835  1173 0.343                                                   
* Rat_8_NODE_2670_length_1173_cov_2.144007  1173 0.276                                                   
* Rat_8_NODE_2674_length_1172_cov_1.957028  1172 0.293                                                   
* Rat_8_NODE_2680_length_1169_cov_2.301616  1169 0.524                                                   
* Rat_8_NODE_2683_length_1166_cov_3.752475  1166 0.629                                                   
* Rat_8_NODE_2694_length_1164_cov_3.465284  1164 0.347                                                   
* Rat_8_NODE_2701_length_1163_cov_3.398014  1163 0.502                                                   
* Rat_8_NODE_2715_length_1160_cov_2.036199  1160 0.421                                                   
* Rat_8_NODE_2721_length_1159_cov_2.270833  1159 0.519                                                   
* Rat_8_NODE_2723_length_1158_cov_1.799637  1158 0.537                                                   
* Rat_8_NODE_2731_length_1156_cov_2.142598  1156 0.593                                                   
* Rat_8_NODE_2736_length_1154_cov_3.396724  1154 0.453                                                   
* Rat_8_NODE_2740_length_1154_cov_2.269336  1154 0.409                                                   
* Rat_8_NODE_2758_length_1146_cov_2.654445  1146 0.367                                                   
* Rat_8_NODE_2763_length_1145_cov_2.173394  1145 0.409                                                   
* Rat_8_NODE_2782_length_1138_cov_2.783010  1138 0.323                                                   
* Rat_8_NODE_2787_length_1136_cov_3.799260  1136 0.507                                                   
* Rat_8_NODE_2799_length_1131_cov_3.311338  1131 0.658                                                   
* Rat_8_NODE_2809_length_1130_cov_1.664186  1130 0.313                                                   
* Rat_8_NODE_2826_length_1125_cov_3.846729  1125 0.451                                                   
* Rat_8_NODE_2837_length_1119_cov_6.556391  1119 0.600                                                   
* Rat_8_NODE_2840_length_1119_cov_2.218045  1119 0.464                                                   
* Rat_8_NODE_2857_length_1114_cov_1.805477  1114 0.371                                                   
* Rat_8_NODE_2860_length_1113_cov_3.487713  1113 0.532                                                   
* Rat_8_NODE_2862_length_1113_cov_2.217391  1113 0.632                                                   
* Rat_8_NODE_2871_length_1109_cov_3.611006  1109 0.572                                                   
* Rat_8_NODE_2875_length_1109_cov_2.727704  1109 0.415                                                   
* Rat_8_NODE_2880_length_1108_cov_2.419753  1108 0.591                                                   
* Rat_8_NODE_2885_length_1107_cov_2.346008  1107 0.441                                                   
* Rat_8_NODE_2889_length_1106_cov_2.445290  1106 0.285                                                   
* Rat_8_NODE_2895_length_1104_cov_2.350810  1104 0.524                                                   
* Rat_8_NODE_2906_length_1100_cov_2.110048  1100 0.485                                                   
* Rat_8_NODE_2910_length_1099_cov_2.243295  1099 0.500                                                   
* Rat_8_NODE_2912_length_1098_cov_1.865772  1098 0.445                                                   
* Rat_8_NODE_2917_length_1096_cov_2.265130  1096 0.414                                                   
* Rat_8_NODE_2918_length_1096_cov_2.184438  1096 0.550                                                   
* Rat_8_NODE_2920_length_1096_cov_1.497598  1096 0.328                                                   
* Rat_8_NODE_2923_length_1095_cov_4.711538  1095 0.563                                                   
* Rat_8_NODE_2929_length_1094_cov_2.274302  1094 0.420                                                   
* Rat_8_NODE_2931_length_1093_cov_2.808285  1093 0.329                                                   
* Rat_8_NODE_2935_length_1092_cov_2.639344  1092 0.480                                                   
* Rat_8_NODE_2936_length_1092_cov_2.636451  1092 0.271                                                   
* Rat_8_NODE_2941_length_1091_cov_2.511583  1091 0.501                                                   
* Rat_8_NODE_2951_length_1087_cov_4.419574  1087 0.598                                                   
* Rat_8_NODE_2952_length_1087_cov_2.440891  1087 0.366                                                   
* Rat_8_NODE_2961_length_1085_cov_2.291262  1085 0.647                                                   
* Rat_8_NODE_2968_length_1084_cov_1.492711  1084 0.653                                                   
* Rat_8_NODE_2991_length_1073_cov_3.096267  1073 0.454                                                   
* Rat_8_NODE_3019_length_1065_cov_2.711881  1065 0.440                                                   
* Rat_8_NODE_3024_length_1063_cov_5.265873  1063 0.411                                                   
* Rat_8_NODE_3027_length_1063_cov_2.030754  1063 0.398                                                   
* Rat_8_NODE_3031_length_1062_cov_2.989076  1062 0.568                                                   
* Rat_8_NODE_3036_length_1061_cov_8.218688  1061 0.595                                                   
* Rat_8_NODE_3044_length_1058_cov_3.680957  1058 0.457                                                   
* Rat_8_NODE_3054_length_1055_cov_2.350000  1055 0.601                                                   
* Rat_8_NODE_3058_length_1053_cov_3.455912  1053 0.472                                                   
* Rat_8_NODE_3060_length_1053_cov_1.852705  1053 0.601                                                   
* Rat_8_NODE_3061_length_1053_cov_1.816633  1053 0.224                                                   
* Rat_8_NODE_3066_length_1051_cov_3.101406  1051 0.484                                                   
* Rat_8_NODE_3072_length_1049_cov_2.236419  1049 0.405                                                   
* Rat_8_NODE_3082_length_1046_cov_2.251261  1046 0.445                                                   
* Rat_8_NODE_3083_length_1046_cov_1.609485  1046 0.427                                                   
* Rat_8_NODE_3098_length_1041_cov_2.902637  1041 0.465                                                   
* Rat_8_NODE_3102_length_1040_cov_3.418274  1040 0.472                                                   
* Rat_8_NODE_3104_length_1040_cov_2.787817  1040 0.477                                                   
* Rat_8_NODE_3110_length_1039_cov_2.090447  1039 0.596                                                   
* Rat_8_NODE_3116_length_1038_cov_2.041709  1038 0.604                                                   
* Rat_8_NODE_3120_length_1037_cov_2.820774  1037 0.550                                                   
* Rat_8_NODE_3124_length_1036_cov_2.335372  1036 0.624                                                   
* Rat_8_NODE_3125_length_1036_cov_1.776758  1036 0.473                                                   
* Rat_8_NODE_3127_length_1034_cov_3.180797  1034 0.243                                                   
* Rat_8_NODE_3133_length_1032_cov_3.348004  1032 0.500                                                   
* Rat_8_NODE_3134_length_1032_cov_2.940635  1032 0.387                                                   
* Rat_8_NODE_3139_length_1031_cov_2.722336  1031 0.466                                                   
* Rat_8_NODE_3140_length_1031_cov_2.691598  1031 0.235                                                   
* Rat_8_NODE_3144_length_1030_cov_2.266667  1030 0.499                                                   
* Rat_8_NODE_3147_length_1029_cov_1.713552  1029 0.473                                                   
* Rat_8_NODE_3172_length_1024_cov_1.913313  1024 0.283                                                   
* Rat_8_NODE_3180_length_1022_cov_2.522234  1022 0.451                                                   
* Rat_8_NODE_3183_length_1021_cov_3.303313  1021 0.414                                                   
* Rat_8_NODE_3198_length_1018_cov_2.102804  1018 0.623                                                   
* Rat_8_NODE_3204_length_1017_cov_1.916840  1017 0.487                                                   
* Rat_8_NODE_3209_length_1015_cov_2.982292  1015 0.520                                                   
* Rat_8_NODE_3211_length_1015_cov_1.878125  1015 0.592                                                   
* Rat_8_NODE_3215_length_1014_cov_2.393118  1014 0.513                                                   
* Rat_8_NODE_3220_length_1013_cov_2.970772  1013 0.227                                                   
* Rat_8_NODE_3234_length_1011_cov_3.168410  1011 0.406                                                   
* Rat_8_NODE_3242_length_1008_cov_2.692550  1008 0.481                                                   
* Rat_8_NODE_3257_length_1005_cov_1.841053  1005 0.399                                                   
* Rat_8_NODE_3258_length_1005_cov_1.497895  1005 0.326                                                   
* Rat_8_NODE_3267_length_1003_cov_2.266878  1003 0.481                                                   
* Rat_8_NODE_3270_length_1002_cov_2.829989  1002 0.421                                                   
* Rat_9_NODE_2_length_83930_cov_60.627815 83930 0.523                                                   
* Rat_9_NODE_6_length_57419_cov_73.217715 57419 0.343                                                   
* Rat_9_NODE_8_length_49380_cov_9.661004 49380 0.521                                                   
* Rat_9_NODE_17_length_35895_cov_5.920006 35895 0.420                                                   
* Rat_9_NODE_35_length_18865_cov_7.704147 18865 0.511                                                   
* Rat_9_NODE_48_length_15870_cov_19.361492 15870 0.388                                                   
* Rat_9_NODE_65_length_13778_cov_9.106901 13778 0.380                                                   
* Rat_9_NODE_69_length_13123_cov_10.732706 13123 0.484                                                   
* Rat_9_NODE_76_length_12555_cov_8.485040 12555 0.581                                                   
* Rat_9_NODE_89_length_11229_cov_31.748344 11229 0.435                                                   
* Rat_9_NODE_99_length_10530_cov_4.520764 10530 0.462                                                   
* Rat_9_NODE_109_length_10004_cov_4.672831 10004 0.503                                                   
* Rat_9_NODE_115_length_9534_cov_4.886908  9534 0.500                                                   
* Rat_9_NODE_136_length_8735_cov_8.085138  8735 0.368                                                   
* Rat_9_NODE_141_length_8636_cov_3.842792  8636 0.516                                                   
* Rat_9_NODE_142_length_8608_cov_15.658599  8608 0.583                                                   
* Rat_9_NODE_149_length_8411_cov_6.414672  8411 0.574                                                   
* Rat_9_NODE_182_length_7036_cov_6.090675  7036 0.521                                                   
* Rat_9_NODE_203_length_6264_cov_30.450475  6264 0.407                                                   
* Rat_9_NODE_208_length_6119_cov_11.299142  6119 0.457                                                   
* Rat_9_NODE_215_length_5922_cov_3.968809  5922 0.357                                                   
* Rat_9_NODE_217_length_5877_cov_30.853143  5877 0.422                                                   
* Rat_9_NODE_226_length_5693_cov_3.535119  5693 0.403                                                   
* Rat_9_NODE_236_length_5443_cov_3.961024  5443 0.409                                                   
* Rat_9_NODE_260_length_5085_cov_14.423658  5085 0.476                                                   
* Rat_9_NODE_277_length_4890_cov_6.449845  4890 0.543                                                   
* Rat_9_NODE_288_length_4739_cov_4.613578  4739 0.506                                                   
* Rat_9_NODE_297_length_4676_cov_5.928587  4676 0.440                                                   
* Rat_9_NODE_306_length_4526_cov_4.242675  4526 0.566                                                   
* Rat_9_NODE_316_length_4408_cov_7.592695  4408 0.436                                                   
* Rat_9_NODE_333_length_4275_cov_4.756635  4275 0.378                                                   
* Rat_9_NODE_369_length_3922_cov_3.597104  3922 0.490                                                   
* Rat_9_NODE_387_length_3848_cov_3.131558  3848 0.562                                                   
* Rat_9_NODE_390_length_3818_cov_4.124635  3818 0.593                                                   
* Rat_9_NODE_447_length_3520_cov_2.845887  3520 0.483                                                   
* Rat_9_NODE_469_length_3379_cov_3.146209  3379 0.259                                                   
* Rat_9_NODE_520_length_3142_cov_3.145449  3142 0.454                                                   
* Rat_9_NODE_521_length_3138_cov_5.102498  3138 0.402                                                   
* Rat_9_NODE_556_length_2996_cov_2.744305  2996 0.282                                                   
* Rat_9_NODE_561_length_2965_cov_29.035739  2965 0.513                                                   
* Rat_9_NODE_570_length_2928_cov_2.714932  2928 0.315                                                   
* Rat_9_NODE_637_length_2652_cov_2.735849  2652 0.261                                                   
* Rat_9_NODE_640_length_2644_cov_3.370413  2644 0.259                                                   
* Rat_9_NODE_652_length_2613_cov_8.058249  2613 0.429                                                   
* Rat_9_NODE_686_length_2516_cov_2.407964  2516 0.483                                                   
* Rat_9_NODE_703_length_2474_cov_2.859859  2474 0.465                                                   
* Rat_9_NODE_711_length_2446_cov_5.096612  2446 0.259                                                   
* Rat_9_NODE_746_length_2352_cov_8.023509  2352 0.360                                                   
* Rat_9_NODE_756_length_2333_cov_3.355136  2333 0.483                                                   
* Rat_9_NODE_775_length_2293_cov_2.374888  2293 0.328                                                   
* Rat_9_NODE_795_length_2243_cov_3.281536  2243 0.462                                                   
* Rat_9_NODE_844_length_2132_cov_2.617718  2132 0.364                                                   
* Rat_9_NODE_879_length_2078_cov_2.697973  2078 0.385                                                   
* Rat_9_NODE_886_length_2069_cov_4.611221  2069 0.490                                                   
* Rat_9_NODE_889_length_2067_cov_6.647614  2067 0.245                                                   
* Rat_9_NODE_892_length_2062_cov_3.855506  2062 0.421                                                   
* Rat_9_NODE_894_length_2056_cov_6.290355  2056 0.495                                                   
* Rat_9_NODE_953_length_1958_cov_2.072517  1958 0.390                                                   
* Rat_9_NODE_964_length_1942_cov_5.018018  1942 0.264                                                   
* Rat_9_NODE_969_length_1938_cov_2.296336  1938 0.365                                                   
* Rat_9_NODE_972_length_1936_cov_1.879851  1936 0.340                                                   
* Rat_9_NODE_979_length_1920_cov_2.766220  1920 0.290                                                   
* Rat_9_NODE_980_length_1920_cov_2.164075  1920 0.460                                                   
* Rat_9_NODE_1010_length_1880_cov_5.984110  1880 0.506                                                   
* Rat_9_NODE_1017_length_1876_cov_3.454146  1876 0.534                                                   
* Rat_9_NODE_1020_length_1869_cov_2.968578  1869 0.264                                                   
* Rat_9_NODE_1054_length_1824_cov_2.604862  1824 0.260                                                   
* Rat_9_NODE_1073_length_1798_cov_3.697648  1798 0.618                                                   
* Rat_9_NODE_1079_length_1791_cov_2.734447  1791 0.553                                                   
* Rat_9_NODE_1082_length_1787_cov_3.898383  1787 0.343                                                   
* Rat_9_NODE_1085_length_1784_cov_3.209370  1784 0.436                                                   
* Rat_9_NODE_1098_length_1765_cov_7.273684  1765 0.586                                                   
* Rat_9_NODE_1121_length_1744_cov_2.582001  1744 0.425                                                   
* Rat_9_NODE_1168_length_1700_cov_2.050456  1700 0.513                                                   
* Rat_9_NODE_1190_length_1681_cov_6.292743  1681 0.375                                                   
* Rat_9_NODE_1203_length_1671_cov_2.434406  1671 0.381                                                   
* Rat_9_NODE_1204_length_1671_cov_1.987005  1671 0.558                                                   
* Rat_9_NODE_1209_length_1667_cov_1.887097  1667 0.438                                                   
* Rat_9_NODE_1229_length_1645_cov_3.709434  1645 0.399                                                   
* Rat_9_NODE_1234_length_1640_cov_2.319874  1640 0.223                                                   
* Rat_9_NODE_1240_length_1635_cov_5.808228  1635 0.564                                                   
* Rat_9_NODE_1257_length_1623_cov_3.919005  1623 0.409                                                   
* Rat_9_NODE_1302_length_1575_cov_4.840132  1575 0.269                                                   
* Rat_9_NODE_1307_length_1571_cov_3.471636  1571 0.386                                                   
* Rat_9_NODE_1315_length_1563_cov_2.471485  1563 0.591                                                   
* Rat_9_NODE_1321_length_1557_cov_3.539281  1557 0.481                                                   
* Rat_9_NODE_1326_length_1552_cov_2.936540  1552 0.410                                                   
* Rat_9_NODE_1327_length_1552_cov_1.952572  1552 0.258                                                   
* Rat_9_NODE_1361_length_1524_cov_1.963240  1524 0.522                                                   
* Rat_9_NODE_1370_length_1517_cov_2.170999  1517 0.407                                                   
* Rat_9_NODE_1384_length_1504_cov_3.411318  1504 0.372                                                   
* Rat_9_NODE_1422_length_1471_cov_3.382768  1471 0.374                                                   
* Rat_9_NODE_1434_length_1460_cov_2.292527  1460 0.308                                                   
* Rat_9_NODE_1444_length_1449_cov_3.525108  1449 0.421                                                   
* Rat_9_NODE_1448_length_1443_cov_2.495677  1443 0.435                                                   
* Rat_9_NODE_1453_length_1438_cov_2.820680  1438 0.346                                                   
* Rat_9_NODE_1461_length_1433_cov_12.126270  1433 0.466                                                   
* Rat_9_NODE_1582_length_1358_cov_1.704528  1358 0.601                                                   
* Rat_9_NODE_1591_length_1350_cov_2.284170  1350 0.407                                                   
* Rat_9_NODE_1593_length_1347_cov_2.563467  1347 0.393                                                   
* Rat_9_NODE_1608_length_1333_cov_2.474178  1333 0.497                                                   
* Rat_9_NODE_1633_length_1308_cov_1.656026  1308 0.278                                                   
* Rat_9_NODE_1701_length_1271_cov_3.672697  1271 0.389                                                   
* Rat_9_NODE_1726_length_1255_cov_2.501667  1255 0.336                                                   
* Rat_9_NODE_1727_length_1255_cov_2.158333  1255 0.352                                                   
* Rat_9_NODE_1729_length_1254_cov_2.371977  1254 0.376                                                   
* Rat_9_NODE_1753_length_1241_cov_1.962057  1241 0.620                                                   
* Rat_9_NODE_1763_length_1237_cov_2.244501  1237 0.542                                                   
* Rat_9_NODE_1774_length_1227_cov_4.191980  1227 0.458                                                   
* Rat_9_NODE_1818_length_1205_cov_2.713043  1205 0.324                                                   
* Rat_9_NODE_1819_length_1203_cov_2.675958  1203 0.333                                                   
* Rat_9_NODE_1831_length_1195_cov_1.755263  1195 0.583                                                   
* Rat_9_NODE_1844_length_1186_cov_2.893015  1186 0.570                                                   
* Rat_9_NODE_1851_length_1184_cov_1.909655  1184 0.448                                                   
* Rat_9_NODE_1862_length_1180_cov_1.930667  1180 0.298                                                   
* Rat_9_NODE_1870_length_1171_cov_2.362903  1171 0.430                                                   
* Rat_9_NODE_1929_length_1146_cov_2.806599  1146 0.440                                                   
* Rat_9_NODE_1945_length_1135_cov_1.410185  1135 0.459                                                   
* Rat_9_NODE_1970_length_1124_cov_2.928906  1124 0.535                                                   
* Rat_9_NODE_1981_length_1119_cov_3.033835  1119 0.411                                                   
* Rat_9_NODE_1982_length_1119_cov_2.283835  1119 0.330                                                   
* Rat_9_NODE_1987_length_1116_cov_3.203582  1116 0.496                                                   
* Rat_9_NODE_1995_length_1112_cov_2.471145  1112 0.459                                                   
* Rat_9_NODE_2050_length_1085_cov_3.045631  1085 0.434                                                   
* Rat_9_NODE_2053_length_1082_cov_2.519961  1082 0.490                                                   
* Rat_9_NODE_2056_length_1080_cov_3.697561  1080 0.389                                                   
* Rat_9_NODE_2065_length_1078_cov_1.861193  1078 0.401                                                   
* Rat_9_NODE_2075_length_1071_cov_1.932087  1071 0.382                                                   
* Rat_9_NODE_2085_length_1065_cov_1.971287  1065 0.260                                                   
* Rat_9_NODE_2128_length_1046_cov_3.280525  1046 0.447                                                   
* Rat_9_NODE_2171_length_1033_cov_2.486708  1033 0.480                                                   
* Rat_9_NODE_2203_length_1020_cov_2.748187  1020 0.341                                                   
* Rat_9_NODE_2210_length_1018_cov_3.021807  1018 0.408                                                   
* C10-R1-Base_NODE_27_length_23948_cov_6.670824 23948 0.379                                                   
* C10-R1-Base_NODE_81_length_14534_cov_6.058499 14534 0.364                                                   
* C10-R1-Base_NODE_330_length_6884_cov_7.399473  6884 0.390                                                   
* C10-R1-Base_NODE_335_length_6764_cov_5.480549  6764 0.381                                                   
* C10-R1-Base_NODE_663_length_4190_cov_3.066747  4190 0.389                                                   
* C10-R1-Base_NODE_700_length_4055_cov_3.633750  4055 0.602                                                   
* C10-R1-Base_NODE_1961_length_1575_cov_3.335526  1575 0.392                                                   
* C10-R1-T1_NODE_119_length_7472_cov_4.701497  7472 0.383                                                   
* C10-R1-T1_NODE_195_length_5495_cov_4.028309  5495 0.420                                                   
* C10-R1-T1_NODE_623_length_3144_cov_3.145678  3144 0.451                                                   
* C10-R1-T1_NODE_923_length_2551_cov_4.681490  2551 0.389                                                   
* C10-R1-T1_NODE_997_length_2454_cov_2.314714  2454 0.283                                                   
* C10-R1-T1_NODE_1024_length_2423_cov_4.060811  2423 0.449                                                   
* C10-R1-T1_NODE_1192_length_2201_cov_3.299161  2201 0.413                                                   
* C10-R1-T1_NODE_1224_length_2173_cov_3.550992  2173 0.521                                                   
* C10-R1-T1_NODE_1773_length_1803_cov_2.831808  1803 0.459                                                   
* C10-R1-T1_NODE_1799_length_1789_cov_34.192618  1789 0.376                                                   
* C10-R1-T1_NODE_3057_length_1357_cov_1.470046  1357 0.500                                                   
* C10-R1-T5_NODE_146_length_2360_cov_2.494143  2360 0.475                                                   
* C10-R1-T5_NODE_217_length_2046_cov_2.480663  2046 0.360                                                   
* C10-R1-T5_NODE_314_length_1819_cov_14.701814  1819 0.376                                                   
* C10-R1-T5_NODE_585_length_1478_cov_2.200984  1478 0.375                                                   
* C10-R1-T5_NODE_1212_length_1137_cov_1.630314  1137 0.386                                                   
* C10-R1-T5_NODE_1231_length_1132_cov_1.950789  1132 0.437                                                   
* C10-R2-Base_NODE_426_length_1876_cov_10.399780  1876 0.374                                                   
* C10-R2-T1_NODE_10_length_13050_cov_4.762139 13050 0.368                                                   
* C10-R2-T1_NODE_111_length_5670_cov_4.318967  5670 0.388                                                   
* C10-R2-T1_NODE_142_length_5059_cov_4.319145  5059 0.487                                                   
* C10-R2-T1_NODE_656_length_2250_cov_4.782688  2250 0.353                                                   
* C10-R2-T1_NODE_789_length_1993_cov_2.349329  1993 0.449                                                   
* C10-R2-T5_NODE_6_length_4590_cov_9.581036  4590 0.518                                                   
* C10-R2-T5_NODE_871_length_1223_cov_8.360445  1223 0.510                                                   
* C10-R3-Base_NODE_23_length_4425_cov_4.162700  4425 0.428                                                   
* C10-R3-Base_NODE_76_length_3466_cov_2.451187  3466 0.451                                                   
* C10-R3-Base_NODE_95_length_3296_cov_3.244986  3296 0.420                                                   
* C10-R3-Base_NODE_296_length_2490_cov_12.282136  2490 0.396                                                   
* C11-R1-Base_NODE_43_length_7563_cov_5.133191  7563 0.385                                                   
* C11-R1-Base_NODE_50_length_7174_cov_4.245962  7174 0.542                                                   
* C11-R1-Base_NODE_63_length_6627_cov_4.781193  6627 0.427                                                   
* C11-R1-Base_NODE_84_length_5961_cov_4.909245  5961 0.442                                                   
* C11-R1-Base_NODE_90_length_5797_cov_4.567398  5797 0.495                                                   
* C11-R1-Base_NODE_174_length_4440_cov_4.579475  4440 0.408                                                   
* C11-R1-Base_NODE_184_length_4311_cov_4.753524  4311 0.510                                                   
* C11-R1-Base_NODE_314_length_3414_cov_3.980947  3414 0.553                                                   
* C11-R1-Base_NODE_380_length_3178_cov_3.397054  3178 0.556                                                   
* C11-R1-Base_NODE_475_length_2876_cov_4.456221  2876 0.507                                                   
* C11-R1-Base_NODE_637_length_2475_cov_4.861570  2475 0.490                                                   
* C11-R1-T1_NODE_3_length_25254_cov_9.308742 25254 0.325                                                   
* C11-R1-T1_NODE_1178_length_1269_cov_2.177100  1269 0.395                                                   
* C11-R1-T5_NODE_190_length_3011_cov_7.900880  3011 0.543                                                   
* C11-R1-T5_NODE_3202_length_1120_cov_8.643192  1120 0.519                                                   
* C11-R1-T5_NODE_3855_length_1019_cov_2.173237  1019 0.520                                                   
* C11-R2-Base_NODE_13_length_19197_cov_8.501306 19197 0.478                                                   
* C11-R2-Base_NODE_525_length_3221_cov_10.784270  3221 0.377                                                   
* C11-R2-Base_NODE_549_length_3110_cov_4.167921  3110 0.360                                                   
* C11-R2-Base_NODE_557_length_3061_cov_4.740186  3061 0.542                                                   
* C11-R2-Base_NODE_571_length_3014_cov_3.773572  3014 0.363                                                   
* C11-R2-Base_NODE_843_length_2245_cov_5.992694  2245 0.465                                                   
* C11-R2-Base_NODE_1669_length_1463_cov_1.605114  1463 0.377                                                   
* C11-R2-Base_NODE_2632_length_1137_cov_2.911275  1137 0.373                                                   
* C11-R2-Base_NODE_2968_length_1075_cov_2.577451  1075 0.337                                                   
* C11-R2-T1_NODE_2_length_15455_cov_5.044610 15455 0.480                                                   
* C11-R2-T1_NODE_13_length_6253_cov_6.543724  6253 0.343                                                   
* C11-R2-T5_NODE_139_length_5927_cov_4.662125  5927 0.569                                                   
* C11-R2-T5_NODE_176_length_5359_cov_4.018854  5359 0.455                                                   
* C11-R2-T5_NODE_236_length_4475_cov_4.429638  4475 0.363                                                   
* C11-R3-Base_NODE_1_length_50082_cov_6.552762 50082 0.411                                                   
* C11-R3-Base_NODE_18_length_13857_cov_5.870236 13857 0.385                                                   
* C11-R3-Base_NODE_158_length_6031_cov_4.453313  6031 0.470                                                   
* C11-R3-Base_NODE_300_length_4118_cov_3.714251  4118 0.496                                                   
* C11-R3-Base_NODE_1147_length_1712_cov_2.522028  1712 0.506                                                   
* C11-R3-T1_NODE_6_length_13611_cov_6.890307 13611 0.388                                                   
* C11-R3-T1_NODE_40_length_6588_cov_3.976427  6588 0.388                                                   
* C11-R3-T1_NODE_156_length_3666_cov_3.524508  3666 0.390                                                   
* C11-R3-T1_NODE_176_length_3556_cov_3.971437  3556 0.284                                                   
* C11-R3-T1_NODE_217_length_3301_cov_4.189464  3301 0.400                                                   
* C11-R3-T1_NODE_756_length_2023_cov_3.080285  2023 0.386                                                   
* C11-R3-T1_NODE_1477_length_1597_cov_11.238003  1597 0.371                                                   
* C11-R3-T5_NODE_19_length_5664_cov_2.742557  5664 0.589                                                   
* C12-R1-T5_NODE_66_length_2804_cov_11.128047  2804 0.321                                                   
* C12-R1-T5_NODE_200_length_1793_cov_3.290564  1793 0.473                                                   
* C12-R2-Base_NODE_2_length_74021_cov_17.827069 74021 0.647                                                   
* C12-R2-Base_NODE_24_length_35525_cov_30.150240 35525 0.580                                                   
* C12-R2-Base_NODE_33_length_32646_cov_8.978951 32646 0.339                                                   
* C12-R2-Base_NODE_159_length_13307_cov_6.479324 13307 0.390                                                   
* C12-R2-Base_NODE_253_length_9423_cov_16.527007  9423 0.351                                                   
* C12-R2-Base_NODE_269_length_9119_cov_5.711717  9119 0.399                                                   
* C12-R2-Base_NODE_769_length_4109_cov_5.782930  4109 0.290                                                   
* C12-R2-Base_NODE_794_length_4040_cov_4.445922  4040 0.357                                                   
* C12-R2-Base_NODE_930_length_3582_cov_4.884321  3582 0.435                                                   
* C12-R2-Base_NODE_990_length_3417_cov_7.530042  3417 0.394                                                   
* C12-R2-Base_NODE_1124_length_3091_cov_2.968050  3091 0.377                                                   
* C12-R2-Base_NODE_1490_length_2490_cov_8.564271  2490 0.345                                                   
* C12-R2-Base_NODE_1522_length_2448_cov_5.997075  2448 0.380                                                   
* C12-R2-Base_NODE_1641_length_2327_cov_3.610035  2327 0.367                                                   
* C12-R2-Base_NODE_1836_length_2147_cov_4.126673  2147 0.378                                                   
* C12-R2-Base_NODE_2209_length_1884_cov_3.227993  1884 0.397                                                   
* C12-R2-Base_NODE_2368_length_1798_cov_3.161216  1798 0.369                                                   
* C12-R2-Base_NODE_2555_length_1697_cov_4.959196  1697 0.397                                                   
* C12-R2-Base_NODE_2745_length_1619_cov_2.191176  1619 0.336                                                   
* C12-R2-Base_NODE_4521_length_1147_cov_4.023810  1147 0.384                                                   
* C12-R2-T1_NODE_116_length_4111_cov_5.602811  4111 0.442                                                   
* C12-R2-T1_NODE_273_length_2709_cov_2.841748  2709 0.410                                                   
* C12-R2-T5_NODE_28_length_5873_cov_4.459608  5873 0.419                                                   
* C12-R2-T5_NODE_29_length_5818_cov_5.175950  5818 0.360                                                   
* C12-R2-T5_NODE_205_length_2987_cov_3.546385  2987 0.514                                                   
* C12-R2-T5_NODE_513_length_2281_cov_3.341869  2281 0.450                                                   
* C12-R2-T5_NODE_697_length_2078_cov_3.231340  2078 0.487                                                   
* C12-R2-T5_NODE_1052_length_1838_cov_2.241167  1838 0.369                                                   
* C12-R2-T5_NODE_1684_length_1571_cov_2.399736  1571 0.494                                                   
* C12-R3-Base_NODE_17_length_5319_cov_4.884878  5319 0.447                                                   
* C12-R3-Base_NODE_356_length_1995_cov_3.432474  1995 0.397                                                   
* C12-R3-Base_NODE_550_length_1722_cov_42.643671  1722 0.373                                                   
* C12-R3-T1_NODE_173_length_4097_cov_2.496042  4097 0.597                                                   
* C12-R3-T1_NODE_216_length_3728_cov_3.294310  3728 0.351                                                   
* C12-R3-T1_NODE_259_length_3516_cov_3.347876  3516 0.407                                                   
* C12-R3-T1_NODE_1562_length_1682_cov_2.738783  1682 0.409                                                   
* C12-R3-T1_NODE_2096_length_1472_cov_2.775582  1472 0.330                                                   
* C12-R3-T5_NODE_174_length_3183_cov_3.948210  3183 0.433                                                   
* C12-R3-T5_NODE_1587_length_1336_cov_1.769711  1336 0.427                                                   
* C13-R1-Base_NODE_7_length_24297_cov_6.828521 24297 0.405                                                   
* C13-R1-Base_NODE_51_length_5867_cov_4.547832  5867 0.400                                                   
* C13-R1-Base_NODE_283_length_3164_cov_4.562560  3164 0.535                                                   
* C13-R1-Base_NODE_599_length_2264_cov_2.692168  2264 0.405                                                   
* C13-R1-Base_NODE_1370_length_1500_cov_2.925952  1500 0.369                                                   
* C13-R1-Base_NODE_2755_length_1050_cov_1.850251  1050 0.325                                                   
* C13-R1-T1_NODE_983_length_1328_cov_2.300079  1328 0.399                                                   
* C13-R1-T1_NODE_1863_length_1029_cov_5.131417  1029 0.315                                                   
* C13-R1-T5_NODE_138_length_2773_cov_6.600074  2773 0.384                                                   
* C13-R2-Base_NODE_667_length_2622_cov_3.125049  2622 0.317                                                   
* C13-R2-Base_NODE_1007_length_2204_cov_2.853420  2204 0.418                                                   
* C13-R2-Base_NODE_2598_length_1464_cov_3.217175  1464 0.372                                                   
* C13-R2-Base_NODE_3321_length_1311_cov_2.201433  1311 0.400                                                   
* C13-R2-Base_NODE_3931_length_1209_cov_2.951473  1209 0.528                                                   
* C13-R2-T1_NODE_1_length_28762_cov_11.155781 28762 0.449                                                   
* C13-R2-T1_NODE_104_length_2782_cov_4.771177  2782 0.497                                                   
* C13-R2-T1_NODE_200_length_2316_cov_3.007077  2316 0.474                                                   
* C13-R2-T1_NODE_233_length_2213_cov_3.521779  2213 0.533                                                   
* C13-R2-T1_NODE_809_length_1547_cov_2.183646  1547 0.530                                                   
* C13-R2-T1_NODE_1885_length_1182_cov_3.213842  1182 0.495                                                   
* C13-R2-T5_NODE_1_length_38677_cov_7.988737 38677 0.440                                                   
* C13-R2-T5_NODE_137_length_7095_cov_7.753835  7095 0.439                                                   
* C13-R2-T5_NODE_262_length_4888_cov_9.581419  4888 0.382                                                   
* C13-R2-T5_NODE_322_length_4302_cov_7.524135  4302 0.465                                                   
* C13-R2-T5_NODE_464_length_3263_cov_3.178928  3263 0.412                                                   
* C13-R2-T5_NODE_3108_length_1184_cov_8.125775  1184 0.282                                                   
* C13-R3-Base_NODE_59_length_14223_cov_7.880082 14223 0.412                                                   
* C13-R3-Base_NODE_633_length_2496_cov_6.616551  2496 0.371                                                   
* C13-R3-Base_NODE_1225_length_1620_cov_2.042812  1620 0.370                                                   
* C14-R1-Base_NODE_58_length_22197_cov_5.077951 22197 0.373                                                   
* C14-R1-Base_NODE_124_length_13190_cov_4.079102 13190 0.373                                                   
* C14-R1-Base_NODE_161_length_11049_cov_7.044479 11049 0.610                                                   
* C14-R1-Base_NODE_270_length_7994_cov_3.821766  7994 0.356                                                   
* C14-R1-Base_NODE_1099_length_3051_cov_2.586449  3051 0.386                                                   
* C14-R1-Base_NODE_1423_length_2573_cov_4.949960  2573 0.355                                                   
* C14-R1-Base_NODE_1706_length_2267_cov_2.969259  2267 0.339                                                   
* C14-R1-Base_NODE_1927_length_2077_cov_2.989120  2077 0.321                                                   
* C14-R1-Base_NODE_2073_length_1971_cov_2.500522  1971 0.347                                                   
* C14-R1-T1_NODE_120_length_5828_cov_3.084531  5828 0.437                                                   
* C14-R1-T1_NODE_279_length_3536_cov_3.278656  3536 0.402                                                   
* C14-R1-T1_NODE_285_length_3469_cov_3.919742  3469 0.549                                                   
* C14-R1-T1_NODE_322_length_3251_cov_2.822278  3251 0.365                                                   
* C14-R1-T1_NODE_2002_length_1408_cov_7.127864  1408 0.526                                                   
* C14-R2-Base_NODE_9_length_33804_cov_13.518623 33804 0.397                                                   
* C14-R2-Base_NODE_11_length_31999_cov_12.038035 31999 0.407                                                   
* C14-R2-Base_NODE_39_length_19031_cov_16.541263 19031 0.411                                                   
* C14-R2-Base_NODE_43_length_17842_cov_14.781020 17842 0.387                                                   
* C14-R2-Base_NODE_48_length_15724_cov_11.368434 15724 0.394                                                   
* C14-R2-Base_NODE_71_length_11150_cov_11.531501 11150 0.381                                                   
* C14-R2-Base_NODE_83_length_9809_cov_27.402912  9809 0.371                                                   
* C14-R2-Base_NODE_152_length_5334_cov_4.386058  5334 0.553                                                   
* C14-R2-T1_NODE_266_length_3281_cov_3.356479  3281 0.448                                                   
* C14-R2-T1_NODE_418_length_2758_cov_2.710322  2758 0.461                                                   
* C14-R2-T1_NODE_1007_length_2046_cov_10.290809  2046 0.380                                                   
* C14-R2-T1_NODE_1315_length_1836_cov_2.590118  1836 0.504                                                   
* C14-R2-T1_NODE_4628_length_1064_cov_2.506442  1064 0.478                                                   
* C14-R2-T5_NODE_526_length_2895_cov_3.914437  2895 0.538                                                   
* C14-R2-T5_NODE_1640_length_1644_cov_3.007552  1644 0.354                                                   
* C14-R3-T1_NODE_18_length_38512_cov_9.374678 38512 0.348                                                   
* C14-R3-T1_NODE_226_length_6815_cov_3.293639  6815 0.406                                                   
* C14-R3-T1_NODE_372_length_4982_cov_2.985590  4982 0.356                                                   
* C14-R3-T1_NODE_486_length_4107_cov_2.712734  4107 0.421                                                   
* C14-R3-T1_NODE_508_length_3996_cov_3.347120  3996 0.329                                                   
* C14-R3-T1_NODE_559_length_3778_cov_3.321515  3778 0.394                                                   
* C14-R3-T1_NODE_598_length_3624_cov_3.412440  3624 0.381                                                   
* C14-R3-T1_NODE_717_length_3286_cov_3.157227  3286 0.324                                                   
* C14-R3-T1_NODE_790_length_3094_cov_2.508720  3094 0.369                                                   
* C14-R3-T1_NODE_856_length_2931_cov_3.529903  2931 0.354                                                   
* C14-R3-T1_NODE_881_length_2889_cov_3.153846  2889 0.322                                                   
* C14-R3-T1_NODE_907_length_2845_cov_2.704301  2845 0.293                                                   
* C14-R3-T1_NODE_1174_length_2405_cov_2.516596  2405 0.334                                                   
* C14-R3-T1_NODE_1776_length_1859_cov_2.910754  1859 0.337                                                   
* C14-R3-T1_NODE_2028_length_1724_cov_3.397843  1724 0.317                                                   
* C14-R3-T1_NODE_2208_length_1629_cov_1.980940  1629 0.473                                                   
* C14-R3-T1_NODE_4237_length_1037_cov_2.864562  1037 0.368                                                   
* C14-R3-T5_NODE_209_length_2396_cov_7.952157  2396 0.520                                                   
* C14-R3-T5_NODE_1835_length_1024_cov_3.983488  1024 0.450                                                   
* C15-R1-Base_NODE_20_length_23782_cov_6.085767 23782 0.531                                                   
* C15-R1-Base_NODE_22_length_23464_cov_6.219360 23464 0.511                                                   
* C15-R1-Base_NODE_32_length_19332_cov_8.594698 19332 0.457                                                   
* C15-R1-Base_NODE_44_length_17297_cov_4.660828 17297 0.504                                                   
* C15-R1-Base_NODE_175_length_10156_cov_5.719236 10156 0.521                                                   
* C15-R1-Base_NODE_723_length_4025_cov_3.240806  4025 0.523                                                   
* C15-R1-Base_NODE_902_length_3550_cov_2.840343  3550 0.525                                                   
* C15-R1-Base_NODE_1163_length_3039_cov_2.738606  3039 0.539                                                   
* C15-R1-Base_NODE_1767_length_2299_cov_5.956774  2299 0.513                                                   
* C15-R1-Base_NODE_2034_length_2097_cov_2.410382  2097 0.615                                                   
* C15-R1-Base_NODE_2215_length_1993_cov_2.152219  1993 0.572                                                   
* C15-R1-Base_NODE_2273_length_1957_cov_2.070978  1957 0.493                                                   
* C15-R1-Base_NODE_2619_length_1787_cov_3.057737  1787 0.511                                                   
* C15-R1-Base_NODE_2891_length_1678_cov_25.123229  1678 0.396                                                   
* C15-R1-Base_NODE_3649_length_1433_cov_2.569666  1433 0.583                                                   
* C15-R1-Base_NODE_3709_length_1418_cov_2.275128  1418 0.530                                                   
* C15-R1-Base_NODE_5326_length_1112_cov_1.556291  1112 0.556                                                   
* C15-R1-Base_NODE_5654_length_1067_cov_1.324111  1067 0.458                                                   
* C15-R1-Base_NODE_6076_length_1016_cov_1.524454  1016 0.588                                                   
* C15-R1-T1_NODE_34_length_5582_cov_4.463543  5582 0.476                                                   
* C15-R1-T1_NODE_44_length_5298_cov_5.070952  5298 0.575                                                   
* C15-R1-T1_NODE_59_length_4686_cov_3.064997  4686 0.433                                                   
* C15-R1-T1_NODE_268_length_2748_cov_3.273301  2748 0.544                                                   
* C15-R1-T1_NODE_515_length_2272_cov_6.108705  2272 0.566                                                   
* C15-R1-T1_NODE_1544_length_1593_cov_5.633940  1593 0.377                                                   
* C15-R1-T5_NODE_613_length_1170_cov_4.834081  1170 0.277                                                   
* C15-R1-T5_NODE_775_length_1072_cov_2.008850  1072 0.500                                                   
* C15-R2-Base_NODE_355_length_1830_cov_3.521690  1830 0.359                                                   
* C15-R2-Base_NODE_1279_length_1199_cov_2.180070  1199 0.514                                                   
* C15-R2-T1_NODE_1023_length_1770_cov_4.251895  1770 0.455                                                   
* C15-R2-T1_NODE_1513_length_1545_cov_2.416779  1545 0.423                                                   
* C15-R2-T1_NODE_2731_length_1239_cov_3.022804  1239 0.581                                                   
* C15-R2-T1_NODE_3623_length_1101_cov_2.311663  1101 0.480                                                   
* C15-R2-T1_NODE_3919_length_1061_cov_2.905567  1061 0.563                                                   
* C15-R2-T5_NODE_305_length_3353_cov_8.973014  3353 0.254                                                   
* C15-R2-T5_NODE_1059_length_1544_cov_1.978509  1544 0.369                                                   
* C15-R2-T5_NODE_1904_length_1063_cov_5.178571  1063 0.452                                                   
* C15-R3-Base_NODE_73_length_12449_cov_6.228175 12449 0.292                                                   
* C15-R3-Base_NODE_754_length_2477_cov_2.116433  2477 0.552                                                   
* C15-R3-Base_NODE_1535_length_1609_cov_3.304376  1609 0.380                                                   
* C15-R3-Base_NODE_2414_length_1260_cov_2.258921  1260 0.533                                                   
* C15-R3-Base_NODE_2989_length_1142_cov_2.365225  1142 0.572                                                   
* C15-R3-T1_NODE_90_length_11185_cov_5.319048 11185 0.435                                                   
* C15-R3-T1_NODE_126_length_9037_cov_5.156201  9037 0.436
[truncated: 29,364 more chars]
