# Supplementary material for: Alpha-synuclein alters the faecal viromes of rats in a gut-initiated model of Parkinson’s disease
Source: Commun Biol. 2021 Sep 29;4:1140. doi: 10.1038/s42003-021-02666-1 (PMC8481466; doi:10.1038/s42003-021-02666-1)
Supplement: Supplementary file 3 — Supplementary data [file 42003_2021_2666_MOESM3_ESM.zip › Supp_data_RatPD_wDarkMatter/Input_files/topology.txt]

>Rat_10_NODE_1_length_291209_cov_25.428169
>Rat_11_NODE_208_length_7178_cov_99.420609
>Rat_12_NODE_31_length_34872_cov_15.169285
>Rat_13_NODE_1_length_100372_cov_17.957136
>Rat_14_NODE_4_length_90964_cov_9.131417
>Rat_14_NODE_47_length_34702_cov_9.851704
>Rat_15_NODE_209_length_6824_cov_278.785788
>Rat_16_NODE_159_length_5640_cov_9.726947
>Rat_18_NODE_15_length_46672_cov_7.706480
>Rat_1_NODE_6_length_78379_cov_17.247766
>Rat_1_NODE_12_length_50589_cov_25.399553
>Rat_1_NODE_19_length_41494_cov_9.927122
>Rat_2_NODE_11_length_54418_cov_15.901422
>Rat_4_NODE_5_length_52748_cov_15.632266
>Rat_4_NODE_8_length_40985_cov_12.016150
>Rat_4_NODE_83_length_10579_cov_9.813569
>Rat_7_NODE_471_length_5439_cov_21.705981
>Rat_8_NODE_26_length_35510_cov_7.820279
>Rat_8_NODE_35_length_32620_cov_10.246522
>Rat_8_NODE_244_length_8549_cov_17.068872
>Rat_8_NODE_298_length_7054_cov_68.163595
>Rat_9_NODE_2_length_83930_cov_60.627815
