# Supplementary material for: Alpha-synuclein alters the faecal viromes of rats in a gut-initiated model of Parkinson’s disease
Source: Commun Biol. 2021 Sep 29;4:1140. doi: 10.1038/s42003-021-02666-1 (PMC8481466; doi:10.1038/s42003-021-02666-1)
Supplement: Supplementary file 3 — Supplementary data [file 42003_2021_2666_MOESM3_ESM.zip › Supp_data_RatPD_wDarkMatter/Input_files/total_vir_reads.csv]

variable	count
Rat10	2877279
Rat11	3063742
Rat12	3345369
Rat13	2536552
Rat14	3677788
Rat15	2707152
Rat16	1839824
Rat17	2685139
Rat18	3052545
Rat2	2926903
Rat3	2432611
Rat4	1984080
Rat5	2270778
Rat6	2513919
Rat7	3023774
Rat8	3235950
Rat9	2321434
Rat1	1934633
