# Supplementary material for: Alpha-synuclein alters the faecal viromes of rats in a gut-initiated model of Parkinson’s disease
Source: Commun Biol. 2021 Sep 29;4:1140. doi: 10.1038/s42003-021-02666-1 (PMC8481466; doi:10.1038/s42003-021-02666-1)
Supplement: Supplementary file 3 — Supplementary data [file 42003_2021_2666_MOESM3_ESM.zip › Supp_data_RatPD_wDarkMatter/Input_files/total_wgs_reads.csv]

variable	count
C10_R1_Base	1944980
C10_R1_T1	2160586
C10_R1_T5	1875172
C10_R2_Base	1993596
C10_R2_T1	2068368
C10_R2_T5	1893468
C10_R3_Base	1859736
C10_R3_T5	2284724
C11_R1_Base	2164340
C11_R1_T1	2522486
C11_R1_T5	2024264
C11_R2_Base	2122012
C11_R2_T1	2151472
C11_R2_T5	2084908
C11_R3_Base	2525896
C11_R3_T1	2123214
C11_R3_T5	2000598
C12_R1_Base	1999512
C12_R1_T5	1988394
C12_R2_Base	4281358
C12_R2_T1	2280096
C12_R2_T5	2365254
C12_R3_Base	1933108
C12_R3_T1	2085886
C12_R3_T5	1979916
C13_R1_Base	1571324
C13_R1_T1	2076226
C13_R1_T5	2088152
C13_R2_Base	2071770
C13_R2_T1	2272072
C13_R2_T5	2187042
C13_R3_Base	2299368
C13_R3_T1	46
C13_R3_T5	2099186
C14_R1_Base	2257094
C14_R1_T1	1930810
C14_R1_T5	1755494
C14_R2_Base	2236408
C14_R2_T1	2031256
C14_R2_T5	2072816
C14_R3_Base	2134002
C14_R3_T1	1943408
C14_R3_T5	2116304
C15_R1_Base	2132564
C15_R1_T1	2020784
C15_R1_T5	2063312
C15_R2_Base	2083234
C15_R2_T1	1846412
C15_R2_T5	2042710
C15_R3_Base	1583890
C15_R3_T1	2064586
C15_R3_T5	2057418
C16_R1_Base	2041410
C16_R1_T1	2404168
C16_R1_T5	2189880
C16_R2_Base	2072568
C16_R2_T1	2305712
C16_R2_T5	2171644
C16_R3_Base	2355984
C16_R3_T1	2073082
C16_R3_T5	2103558
C21_R1_1_5_18	2196820
C21_R1_3_4_18	1636810
C21_R1_T5	1989374
C21_R2_1_5_18	2275244
C21_R2_3_4_18	2151358
C21_R2_T5	2372786
C21_R3_1_5_18	2215394
C21_R3_3_4_18	1881138
C21_R3_T5	1943966
C22_R1_1_5_18	1916396
C22_R1_3_4_18	2156096
C22_R1_T5	1984828
C22_R2_1_5_18	2836342
C22_R2_3_4_18	2859420
C22_R2_T5	2181984
C22_R3_1_5_18	2003822
C22_R3_3_4_18	199764
C22_R3_T5	1964868
C23_R1_1_5_18	1953194
C23_R1_3_4_18	1518162
C23_R1_T5	2001516
C23_R2_1_5_18	1962130
C23_R2_3_4_18	2095220
C23_R2_T5	1893614
C23_R3_1_5_18	2194060
C23_R3_3_4_18	2228112
C23_R3_T5	2012914
C24_R1_1_5_18	1993238
C24_R1_3_4_18	1771978
C24_R1_T5	2037424
C24_R2_1_5_18	1991858
C24_R2_3_4_18	4213638
C24_R2_T5	1857772
C24_R3_1_5_18	2181184
C24_R3_3_4_18	2549742
C24_R3_T5	1870394
C9_R1_Base	2208410
C9_R1_T1	2289532
C9_R1_T5	1846902
C9_R2_Base	1914664
C9_R2_T1	1996176
C9_R2_T5	2328116
C9_R3_Base	2052346
C9_R3_T1	2285780
C9_R3_T5	2158430
NegExtraction	208528
NegNexteraXT	332
