# Supplementary material for: Alpha-synuclein alters the faecal viromes of rats in a gut-initiated model of Parkinson’s disease
Source: Commun Biol. 2021 Sep 29;4:1140. doi: 10.1038/s42003-021-02666-1 (PMC8481466; doi:10.1038/s42003-021-02666-1)
Supplement: Supplementary file 3 — Supplementary data [file 42003_2021_2666_MOESM3_ESM.zip › Supp_data_RatPD_wDarkMatter/Input_files/VC_counts_table.csv]

	C10_R1_Base	C10_R1_T1	C10_R1_T5	C10_R2_Base	C10_R2_T1	C10_R2_T5	C10_R3_Base	C10_R3_T5	C11_R1_Base	C11_R1_T1	C11_R1_T5	C11_R2_Base	C11_R2_T1	C11_R2_T5	C11_R3_Base	C11_R3_T1	C11_R3_T5	C12_R1_Base	C12_R1_T5	C12_R2_Base	C12_R2_T1	C12_R2_T5	C12_R3_Base	C12_R3_T1	C12_R3_T5	C13_R1_Base	C13_R1_T1	C13_R1_T5	C13_R2_Base	C13_R2_T1	C13_R2_T5	C13_R3_Base	C13_R3_T5	C14_R1_Base	C14_R1_T1	C14_R1_T5	C14_R2_Base	C14_R2_T1	C14_R2_T5	C14_R3_Base	C14_R3_T1	C14_R3_T5	C15_R1_Base	C15_R1_T1	C15_R1_T5	C15_R2_Base	C15_R2_T1	C15_R2_T5	C15_R3_Base
C10-R1-Base_NODE_663_length_4190_cov_3.066747	107	0	0	0	0	0	0	0	0	0	0	0	0	0	0	0	0	0	0	87	0	0	0	0	0	0	0	0	0	0	0	0	0	43	0	0	0	0	0	0	0	0	0	0	0	0	0	0	0
C10-R1-Base_NODE_700_length_4055_cov_3.633750	125	0	0	0	0	0	0	0	0	0	0	0	0	0	0	0	0	0	0	86	0	0	0	0	0	0	0	0	0	0	0	0	0	226	0	0	82	0	0	0	0	0	20	0	0	0	0	0	0
C10-R1-T1_NODE_1024_length_2423_cov_4.060811	0	110	0	0	0	13	0	0	0	17	0	17	45	0	29	43	0	0	0	0	0	19	0	0	27	0	17	18	0	26	0	0	20	0	29	0	0	0	0	18	70	20	0	0	0	0	0	0	0
C10-R1-T1_NODE_119_length_7472_cov_4.701497	0	382	59	0	0	63	0	37	25	93	0	71	186	29	80	168	52	0	35	0	0	98	0	0	106	36	118	107	0	126	24	0	82	0	107	86	0	0	42	92	230	86	0	0	0	0	0	29	0
C10-R1-T1_NODE_1192_length_2201_cov_3.299161	0	80	0	0	0	0	0	0	0	33	0	0	0	0	16	0	0	0	0	0	0	21	0	0	18	0	0	0	68	15	0	0	0	0	29	0	22	0	0	17	38	0	0	0	0	0	0	0	0
C10-R1-T1_NODE_1224_length_2173_cov_3.550992	0	82	0	0	0	0	0	0	0	0	0	14	0	0	0	0	0	0	0	0	0	0	0	0	0	0	0	0	0	0	0	0	0	0	14	0	0	0	0	0	0	0	0	0	0	0	0	0	0
C10-R1-T1_NODE_1773_length_1803_cov_2.831808	0	53	0	0	0	0	0	0	0	13	0	0	0	0	0	0	0	0	0	0	0	0	0	0	0	0	0	0	0	11	0	0	0	0	15	0	0	0	0	0	16	0	0	0	0	0	0	0	0
C10-R1-T1_NODE_1799_length_1789_cov_34.192618	94	39	14	0	0	0	8	0	0	9	0	0	0	0	0	0	0	33	0	195	0	0	17	32	0	0	15	0	82	20	0	0	0	97	18	0	310	0	0	0	18	0	0	0	0	0	0	0	0
C10-R1-T1_NODE_195_length_5495_cov_4.028309	0	242	0	0	0	15	0	0	22	126	0	26	22	0	32	135	0	37	28	54	0	41	44	0	66	71	15	17	56	34	0	0	0	40	56	0	34	24	0	62	78	18	0	23	0	0	37	20	25
C10-R1-T1_NODE_3057_length_1357_cov_1.470046	0	18	0	0	0	0	0	0	0	0	0	0	23	0	8	0	0	0	0	0	0	0	0	0	0	12	19	0	0	0	0	0	0	0	0	0	0	0	0	0	0	0	0	0	0	0	8	0	0
C10-R1-T1_NODE_923_length_2551_cov_4.681490	0	136	24	0	28	0	0	0	24	39	0	17	0	0	0	0	12	23	0	0	0	0	24	0	34	27	41	0	0	42	0	0	0	24	32	33	0	0	21	27	42	0	0	0	0	36	51	21	0
C10-R1-T5_NODE_1212_length_1137_cov_1.630314	19	0	20	0	0	0	0	0	0	0	0	0	0	0	0	0	0	0	0	0	0	0	0	0	0	0	0	5	0	0	0	0	0	0	0	0	0	0	0	8	0	0	0	0	0	0	0	0	0
C10-R1-T5_NODE_1231_length_1132_cov_1.950789	0	12	36	0	0	43	0	0	0	0	11	0	0	26	58	0	0	0	47	7	16	0	0	0	23	0	0	40	0	0	0	0	32	0	0	0	0	0	0	14	0	38	0	0	36	0	0	11	0
C10-R1-T5_NODE_146_length_2360_cov_2.494143	0	0	65	0	26	0	0	0	0	22	0	44	0	0	0	0	15	13	65	21	50	48	18	18	0	0	18	15	0	25	28	0	62	0	0	50	0	0	19	0	14	18	0	30	22	0	0	75	0
C10-R1-T5_NODE_314_length_1819_cov_14.701814	85	10	16	0	0	0	0	0	0	0	0	8	0	0	0	0	0	26	0	169	0	0	16	18	0	0	9	0	78	33	0	0	0	103	18	0	332	0	0	0	16	0	20	0	0	0	0	0	0
C10-R1-T5_NODE_585_length_1478_cov_2.200984	14	0	33	0	0	0	0	0	0	0	0	0	0	0	0	0	0	0	0	0	0	0	0	0	0	0	0	0	0	0	0	0	0	0	0	0	0	0	0	12	0	0	0	0	0	0	0	0	0
C10-R2-Base_NODE_426_length_1876_cov_10.399780	71	13	0	15	0	0	0	0	0	0	0	0	0	0	0	0	0	24	0	151	10	0	31	19	0	0	8	0	53	13	0	0	0	57	23	0	233	0	0	0	14	0	17	0	0	0	0	0	0
C10-R2-T1_NODE_656_length_2250_cov_4.782688	0	0	22	0	118	0	0	42	0	59	30	0	0	71	0	0	34	0	0	0	0	0	0	0	0	0	30	0	0	0	93	0	0	0	0	0	0	0	49	0	0	13	0	0	15	0	0	31	0
C10-R2-T1_NODE_789_length_1993_cov_2.349329	0	0	0	0	56	0	0	0	0	0	0	0	0	0	0	0	0	0	0	0	0	0	0	0	0	0	0	0	0	0	0	27	0	0	0	0	0	44	0	0	0	0	0	0	0	0	13	0	0
C10-R2-T5_NODE_6_length_4590_cov_9.581036	0	0	213	0	0	449	0	49	0	0	37	0	0	173	347	70	66	0	234	0	117	56	0	0	222	0	0	251	0	49	29	0	296	0	0	63	0	0	38	44	0	255	0	0	325	49	0	173	0
C10-R2-T5_NODE_871_length_1223_cov_8.360445	0	0	46	0	0	96	0	0	0	0	0	0	0	43	79	0	0	0	59	0	0	13	0	0	55	0	0	51	0	7	0	0	52	10	0	0	0	0	10	0	0	69	0	0	84	0	0	21	0
C10-R3-Base_NODE_23_length_4425_cov_4.162700	0	0	0	0	0	0	167	0	0	0	0	0	72	0	0	0	20	0	0	0	0	34	117	36	82	0	0	0	52	0	0	29	28	0	41	0	0	0	0	0	0	0	0	0	0	64	26	0	0
C11-R1-Base_NODE_63_length_6627_cov_4.781193	0	0	132	0	0	0	0	0	371	0	0	0	61	0	0	0	0	203	0	0	0	0	0	0	0	0	0	0	0	0	0	0	0	0	0	0	0	0	81	0	0	43	0	0	0	0	0	0	0
C11-R1-Base_NODE_90_length_5797_cov_4.567398	0	0	35	164	0	0	0	0	326	0	0	0	50	0	0	0	0	197	0	0	0	0	0	16	0	0	0	0	0	137	0	24	0	0	19	0	0	0	90	0	0	0	0	72	37	0	0	0	0
C11-R1-T5_NODE_3202_length_1120_cov_8.643192	0	0	24	19	20	21	22	26	29	20	84	44	35	19	39	17	29	12	22	16	0	16	0	24	0	0	21	22	18	28	20	20	7	13	29	16	0	15	20	23	0	0	10	26	10	0	17	14	0
C11-R1-T5_NODE_3855_length_1019_cov_2.173237	0	0	0	0	0	0	0	0	0	0	25	0	0	4	0	0	9	0	0	0	0	0	0	12	0	0	0	0	0	0	0	0	0	5	0	4	0	8	6	9	0	0	0	0	0	9	0	0	0
C11-R2-Base_NODE_13_length_19197_cov_8.501306	93	0	0	102	0	0	0	206	0	0	83	1919	236	119	0	0	71	0	233	152	0	100	0	0	0	155	118	114	0	0	111	105	0	0	0	0	0	0	0	224	0	0	0	81	0	0	0	98	0
C11-R2-Base_NODE_1669_length_1463_cov_1.605114	0	0	0	0	0	0	0	0	0	0	0	30	0	0	0	0	0	0	0	0	0	0	0	0	0	0	0	0	0	0	0	0	0	0	0	0	0	0	0	0	0	0	0	0	0	0	0	20	0
C11-R2-Base_NODE_2632_length_1137_cov_2.911275	0	0	0	12	0	0	0	0	0	0	0	37	0	0	0	0	0	0	0	7	0	0	0	0	0	0	0	0	0	0	6	0	0	0	0	0	0	0	0	0	24	0	0	0	0	0	25	0	0
C11-R2-Base_NODE_525_length_3221_cov_10.784270	2141	329	166	105	0	0	214	0	0	0	0	181	0	55	0	123	0	597	0	2794	188	89	394	465	0	111	221	85	1022	531	0	105	0	1575	293	92	4910	123	0	0	302	0	267	49	0	0	0	0	0
C11-R2-Base_NODE_549_length_3110_cov_4.167921	0	0	0	39	0	0	0	0	20	0	0	156	0	24	0	0	0	0	0	0	30	0	0	0	0	0	0	0	0	0	0	0	0	0	0	0	0	0	0	0	0	0	0	0	0	0	22	0	0
C11-R2-Base_NODE_843_length_2245_cov_5.992694	0	0	13	17	0	0	0	0	0	0	12	147	32	0	0	0	0	0	28	0	0	0	0	0	0	19	16	0	0	0	19	0	0	0	0	0	0	0	0	30	0	0	0	0	0	0	0	0	0
C11-R3-Base_NODE_1147_length_1712_cov_2.522028	0	0	0	0	27	22	0	0	0	0	0	0	0	0	46	0	0	0	0	0	0	0	0	0	0	0	0	0	0	24	39	0	0	0	0	0	0	0	0	0	0	0	0	0	0	0	0	0	0
C11-R3-Base_NODE_300_length_4118_cov_3.714251	0	0	34	0	140	62	0	64	0	59	0	72	29	0	181	0	54	0	30	58	0	26	0	65	0	0	60	25	62	97	162	84	0	0	0	93	0	30	114	38	0	83	0	33	0	0	42	77	0
C11-R3-T1_NODE_1477_length_1597_cov_11.238003	74	24	0	0	0	0	0	0	0	0	0	0	0	0	0	0	0	24	0	189	0	0	26	19	0	0	0	0	63	23	0	7	0	62	0	0	254	16	0	0	23	0	15	0	0	0	0	0	0
C11-R3-T1_NODE_176_length_3556_cov_3.971437	0	61	0	133	0	0	0	0	34	0	0	0	0	0	20	150	0	0	0	0	49	0	0	0	0	0	0	0	0	0	0	0	0	0	0	0	0	0	0	0	29	0	0	0	0	0	0	0	40
C11-R3-T1_NODE_40_length_6588_cov_3.976427	0	26	0	51	0	18	0	47	196	0	24	0	0	0	0	295	0	0	0	0	0	32	0	300	0	0	77	0	0	52	0	51	0	0	64	0	0	0	22	0	0	0	0	0	0	0	114	32	0
C12-R1-T5_NODE_66_length_2804_cov_11.128047	0	21	234	0	1787	0	0	655	0	613	0	0	0	993	0	0	531	0	338	0	0	0	0	0	109	0	448	0	54	27	1180	0	0	0	25	0	0	327	0	0	0	153	0	0	0	0	0	848	0
C12-R2-Base_NODE_1124_length_3091_cov_2.968050	0	0	0	0	0	0	0	0	0	0	0	0	0	0	0	0	0	0	0	112	0	0	0	0	0	0	0	0	0	0	0	0	0	0	0	0	0	0	0	0	0	0	0	0	0	0	0	0	0
C12-R2-Base_NODE_1490_length_2490_cov_8.564271	108	28	13	0	0	0	26	0	0	0	0	0	0	0	0	17	0	48	0	239	20	0	32	42	0	0	15	0	0	36	0	0	0	127	27	0	362	0	0	0	17	0	37	0	0	0	0	0	0
C12-R2-Base_NODE_1641_length_2327_cov_3.610035	15	0	0	0	0	0	0	0	0	0	0	0	0	0	0	0	0	0	0	94	0	0	19	0	0	0	0	0	0	0	0	0	0	31	0	0	0	0	0	0	27	0	0	0	0	0	0	0	0
C12-R2-Base_NODE_1836_length_2147_cov_4.126673	0	0	0	0	0	0	0	0	0	0	0	0	0	0	0	0	0	24	0	107	0	0	0	0	0	0	0	0	0	0	0	0	0	0	0	0	0	0	0	0	0	0	0	0	0	0	0	0	0
C12-R2-Base_NODE_2368_length_1798_cov_3.161216	25	0	0	0	0	0	0	0	0	0	0	0	14	0	0	18	0	0	0	73	0	0	0	0	0	0	0	0	0	0	0	0	0	34	0	0	0	0	0	0	13	0	0	0	0	0	0	0	0
C12-R2-Base_NODE_4521_length_1147_cov_4.023810	0	9	0	0	0	0	0	0	0	0	0	0	0	0	6	0	0	0	0	36	0	0	19	0	0	0	0	0	0	0	0	0	0	45	7	0	0	0	0	0	0	0	0	0	0	0	0	0	0
C12-R2-Base_NODE_769_length_4109_cov_5.782930	58	58	36	39	0	0	0	25	49	0	0	0	41	0	0	34	0	0	0	306	32	0	55	0	0	28	30	0	0	0	0	0	0	291	57	0	0	0	0	0	127	34	0	0	0	0	0	0	0
C12-R2-Base_NODE_794_length_4040_cov_4.445922	0	0	0	0	0	0	0	0	0	0	0	0	0	0	0	0	0	0	0	227	0	0	0	0	0	0	0	0	0	0	0	0	0	0	0	0	0	0	0	0	0	0	0	0	0	0	0	0	0
C12-R2-T1_NODE_116_length_4111_cov_5.602811	26	48	96	126	237	58	50	261	219	290	198	256	97	140	127	155	182	38	111	127	136	146	85	279	0	27	179	89	100	169	262	283	87	51	89	136	56	144	269	90	60	78	0	190	140	65	124	258	0
C12-R2-T1_NODE_273_length_2709_cov_2.841748	0	0	0	0	0	0	0	0	0	0	0	0	0	0	0	0	0	0	0	0	95	0	0	0	0	0	0	0	0	0	0	0	0	0	0	0	0	0	0	0	0	0	0	0	0	0	0	0	0
C12-R2-T5_NODE_1052_length_1838_cov_2.241167	0	0	20	15	0	0	0	0	0	0	0	0	15	0	0	0	11	0	13	0	0	29	0	0	0	0	0	12	0	0	10	0	0	0	0	0	0	0	0	0	0	27	0	0	0	0	0	0	0
C12-R2-T5_NODE_1684_length_1571_cov_2.399736	0	0	9	0	12	0	0	0	0	0	0	26	28	0	0	0	0	0	0	0	0	39	0	0	0	0	9	0	0	0	42	0	0	0	0	0	0	0	0	0	0	0	0	26	0	0	0	0	0
C12-R2-T5_NODE_205_length_2987_cov_3.546385	35	20	26	20	0	38	51	40	0	0	48	0	0	59	0	0	43	42	0	38	0	118	60	0	48	46	17	34	35	0	42	0	52	0	30	36	51	19	0	60	0	98	100	0	0	0	0	0	30
C12-R2-T5_NODE_28_length_5873_cov_4.459608	30	44	39	27	28	80	0	69	62	37	108	22	51	118	55	59	72	0	26	32	32	289	0	34	121	51	0	65	0	26	80	155	92	0	49	87	25	46	49	53	26	116	105	0	0	40	0	23	36
C12-R2-T5_NODE_29_length_5818_cov_5.175950	0	0	0	0	0	0	0	0	0	604	0	0	371	0	0	145	0	0	0	0	0	276	0	0	0	0	0	27	0	0	0	0	0	0	0	0	0	0	0	0	0	0	0	0	0	0	0	0	0
C12-R2-T5_NODE_697_length_2078_cov_3.231340	0	29	0	0	24	0	0	0	0	23	0	31	57	0	0	0	0	0	15	13	0	85	0	0	20	0	27	0	0	28	23	43	9	0	0	0	0	41	0	11	0	0	0	36	0	0	49	15	0
C12-R3-Base_NODE_356_length_1995_cov_3.432474	0	0	0	0	0	0	58	0	0	0	0	0	0	0	0	0	0	13	0	0	0	0	82	20	15	0	0	0	18	0	0	0	0	0	24	0	0	0	0	0	0	0	0	0	0	24	0	0	0
C12-R3-Base_NODE_550_length_1722_cov_42.643671	77	22	0	0	0	0	0	0	0	0	0	0	0	0	0	0	0	34	0	153	0	0	24	30	0	0	8	0	35	14	0	0	0	62	16	0	246	12	0	0	9	0	14	0	0	0	0	0	0
C12-R3-T1_NODE_173_length_4097_cov_2.496042	0	0	0	0	0	0	0	0	0	0	0	0	0	0	0	0	0	0	0	0	0	0	0	76	63	0	0	67	0	0	0	0	34	0	0	0	0	0	184	0	0	0	0	0	91	0	0	0	0
C12-R3-T1_NODE_2096_length_1472_cov_2.775582	0	0	0	0	0	0	0	0	0	0	0	0	0	0	0	0	0	0	0	0	0	0	0	42	0	0	0	11	0	0	0	0	0	0	0	0	0	0	0	0	7	0	0	0	0	0	0	0	0
C12-R3-T1_NODE_216_length_3728_cov_3.294310	0	0	0	0	0	0	0	0	52	0	0	0	0	0	0	74	0	0	0	0	0	0	0	140	0	0	36	0	0	0	0	24	0	0	0	0	0	0	0	0	0	0	0	0	0	0	58	0	0
C12-R3-T5_NODE_174_length_3183_cov_3.948210	0	0	0	47	0	0	30	0	25	0	0	63	0	0	0	21	0	0	0	0	0	0	0	0	102	0	0	0	0	0	0	0	26	0	0	0	0	0	0	42	16	0	0	0	0	0	0	0	0
C13-R1-Base_NODE_2755_length_1050_cov_1.850251	0	0	0	0	0	0	0	0	0	0	0	0	0	0	0	0	0	0	0	0	0	0	0	0	0	18	0	0	0	0	0	0	0	0	0	0	0	0	0	0	0	0	0	0	0	0	0	0	0
C13-R1-Base_NODE_599_length_2264_cov_2.692168	0	0	0	0	0	0	0	0	0	0	0	0	0	0	0	0	0	0	0	0	0	0	0	0	0	38	0	0	0	0	0	0	0	0	0	0	0	0	0	0	0	0	0	0	0	0	0	0	0
C13-R1-Base_NODE_7_length_24297_cov_6.828521	0	85	26	0	0	0	0	0	0	0	0	0	30	0	0	87	0	0	0	183	35	0	0	0	0	1773	0	0	0	0	0	0	0	64	104	0	0	0	0	31	392	0	0	0	0	0	0	0	0
C13-R1-T1_NODE_1863_length_1029_cov_5.131417	0	0	25	0	125	0	0	0	0	15	0	0	0	0	0	0	0	0	13	0	0	0	0	0	0	0	37	0	0	0	0	0	0	0	0	0	0	20	0	0	0	0	0	0	0	0	0	0	0
C13-R1-T1_NODE_983_length_1328_cov_2.300079	0	0	0	0	0	0	0	0	0	0	0	0	0	0	0	0	0	0	0	16	0	0	0	0	0	0	25	0	0	0	0	0	0	0	0	0	0	0	0	0	0	0	0	0	0	0	0	0	0
C13-R1-T5_NODE_138_length_2773_cov_6.600074	480	116	72	30	0	0	72	0	0	52	0	29	0	0	26	49	0	182	0	946	63	44	125	108	0	23	60	35	300	109	0	0	0	380	61	0	1424	48	0	18	79	0	65	0	0	0	0	0	0
C13-R2-Base_NODE_1007_length_2204_cov_2.853420	0	44	0	0	0	0	20	0	0	0	0	0	0	0	0	0	0	0	0	0	0	0	0	0	10	0	0	0	67	0	0	0	0	0	0	0	21	0	0	0	18	0	0	0	0	0	0	0	0
C13-R2-Base_NODE_2598_length_1464_cov_3.217175	0	0	0	0	0	0	0	0	0	0	0	0	0	0	0	0	0	0	0	0	0	0	0	0	0	0	0	0	53	0	0	0	0	0	0	0	33	0	0	0	0	0	0	0	0	0	0	0	0
C13-R2-Base_NODE_3321_length_1311_cov_2.201433	0	53	0	0	0	0	0	0	0	21	0	0	0	0	11	25	0	0	0	0	0	0	0	0	0	0	9	0	38	6	0	0	0	0	0	0	11	0	0	11	20	0	0	0	0	0	0	0	8
C13-R2-Base_NODE_3931_length_1209_cov_2.951473	0	0	0	0	0	0	0	0	0	0	0	0	0	0	0	0	0	0	0	0	0	0	0	0	0	0	0	0	32	0	0	12	0	0	0	0	0	11	0	0	0	0	5	0	0	0	0	0	23
C13-R2-Base_NODE_667_length_2622_cov_3.125049	0	41	0	28	0	0	32	0	0	0	0	17	0	0	0	36	0	0	0	0	18	0	23	32	0	17	25	0	86	0	0	0	0	0	0	0	0	15	22	28	20	0	0	0	0	39	0	0	57
C13-R2-T1_NODE_200_length_2316_cov_3.007077	0	0	0	62	0	0	0	0	0	0	23	0	0	0	0	0	0	0	0	10	21	0	0	0	0	0	0	0	0	78	0	0	0	0	0	0	0	0	0	0	0	0	0	33	0	0	0	0	0
C13-R2-T1_NODE_809_length_1547_cov_2.183646	0	9	0	0	0	0	0	0	0	0	0	0	0	17	0	0	0	0	0	0	0	0	0	0	0	0	17	0	0	40	8	0	0	0	0	0	0	8	0	0	0	0	0	11	0	0	0	0	0
C13-R2-T5_NODE_3108_length_1184_cov_8.125775	0	0	0	0	0	0	0	12	0	0	0	0	0	0	0	0	0	0	0	0	0	8	0	0	0	0	0	0	0	0	68	0	10	0	0	0	0	0	0	0	0	0	0	0	20	0	0	93	0
C13-R3-Base_NODE_1225_length_1620_cov_2.042812	0	0	0	0	48	0	0	0	0	0	0	0	0	0	0	12	0	0	0	0	0	0	0	0	0	0	0	0	0	0	0	37	0	10	0	0	0	24	12	0	0	0	0	0	0	0	10	0	0
C13-R3-Base_NODE_59_length_14223_cov_7.880082	0	129	0	0	345	42	0	350	188	129	141	0	0	0	922	70	389	0	0	0	69	0	0	630	83	108	74	88	649	204	0	1316	146	40	0	83	0	0	598	354	0	235	0	0	198	0	0	301	0
C13-R3-Base_NODE_633_length_2496_cov_6.616551	463	90	0	30	0	0	0	0	0	0	0	52	0	0	0	0	0	168	0	892	50	0	123	99	0	0	46	0	226	126	0	32	0	325	104	0	1056	0	0	0	90	0	82	16	0	0	0	0	0
C14-R1-Base_NODE_1099_length_3051_cov_2.586449	56	0	0	0	0	0	0	0	0	0	0	0	0	0	0	0	0	0	0	0	0	0	0	0	0	0	0	0	0	0	0	0	0	63	0	0	0	0	0	0	0	0	0	0	0	0	0	0	0
C14-R1-Base_NODE_1706_length_2267_cov_2.969259	28	18	0	12	0	0	0	0	12	0	0	0	0	0	0	0	0	0	0	52	0	0	23	0	0	0	0	0	0	0	0	0	0	80	0	0	0	0	0	0	0	0	0	0	0	0	0	0	0
C14-R1-Base_NODE_1927_length_2077_cov_2.989120	0	25	0	0	0	0	0	0	0	0	0	0	0	0	0	0	0	0	0	56	12	0	0	0	0	0	0	0	0	0	0	0	0	64	10	0	0	0	0	0	0	0	0	0	0	0	0	0	0
C14-R1-Base_NODE_2073_length_1971_cov_2.500522	14	0	0	11	0	0	0	0	0	0	0	0	0	0	12	0	0	0	0	34	0	0	0	0	0	0	0	0	0	0	0	0	0	56	0	0	0	0	0	0	0	0	0	0	0	0	0	0	0
C14-R1-T1_NODE_2002_length_1408_cov_7.127864	35	67	0	14	0	0	0	0	0	0	0	0	28	0	0	12	0	0	0	60	11	15	39	0	10	0	0	22	0	0	0	11	0	64	39	0	0	0	0	0	38	14	0	0	5	0	0	0	0
C14-R1-T1_NODE_285_length_3469_cov_3.919742	0	0	41	99	80	80	39	116	91	81	182	153	91	93	119	69	123	0	108	66	71	62	0	110	35	89	111	98	31	172	129	53	45	0	140	88	32	50	96	75	23	0	0	109	73	67	54	67	23
C14-R1-T1_NODE_322_length_3251_cov_2.822278	0	0	0	0	0	0	0	0	0	0	0	0	0	0	0	0	0	0	0	0	0	0	0	0	0	0	0	0	0	0	0	0	0	0	97	0	0	0	0	0	65	0	0	0	0	0	0	0	0
C14-R2-Base_NODE_43_length_17842_cov_14.781020	1515	238	104	81	0	0	116	0	0	102	0	83	0	0	0	80	0	377	0	2742	133	58	258	279	0	58	120	0	651	297	0	0	0	876	232	0	2923	88	0	0	165	0	242	0	0	0	0	0	0
C14-R2-Base_NODE_48_length_15724_cov_11.368434	1070	154	72	46	0	0	107	0	0	76	0	68	0	0	0	55	0	245	0	1896	92	0	193	135	0	49	92	0	465	235	0	0	0	663	139	0	1968	55	0	0	115	0	158	0	0	0	0	0	0
C14-R2-Base_NODE_71_length_11150_cov_11.531501	509	112	60	0	0	0	52	0	0	0	0	32	0	0	0	38	0	174	0	1143	53	31	150	105	0	0	69	0	245	122	0	0	0	369	76	0	1351	38	0	0	70	0	90	0	0	0	0	0	0
C14-R2-T1_NODE_266_length_3281_cov_3.356479	0	0	0	0	0	0	0	0	22	0	0	0	0	0	0	0	0	0	0	0	0	0	0	0	0	0	0	0	0	16	0	31	0	0	0	0	0	120	0	0	0	0	0	0	0	0	0	0	0
C14-R2-T1_NODE_418_length_2758_cov_2.710322	0	0	0	0	0	0	0	0	0	0	0	0	0	0	0	0	0	0	0	0	0	0	0	0	0	0	0	0	0	0	14	34	0	0	12	0	0	78	0	0	0	0	0	0	0	0	0	0	0
C14-R3-T1_NODE_1776_length_1859_cov_2.910754	14	0	25	0	0	0	0	0	0	0	0	0	0	0	0	16	0	0	0	0	0	0	0	0	0	0	0	0	0	0	0	0	0	26	0	0	0	0	0	0	57	14	0	0	0	0	0	0	0
C14-R3-T1_NODE_2028_length_1724_cov_3.397843	0	0	0	0	0	0	0	0	0	0	0	0	0	0	0	0	0	0	0	20	0	0	0	0	0	0	0	0	0	0	0	0	0	0	13	0	0	0	0	0	61	0	0	0	0	0	0	0	0
C14-R3-T1_NODE_2208_length_1629_cov_1.980940	0	44	0	0	0	19	0	0	0	0	0	0	20	0	0	17	0	0	0	0	0	21	0	0	19	0	0	0	0	15	0	0	9	0	15	8	0	0	0	0	35	0	0	0	0	0	0	0	0
C14-R3-T1_NODE_4237_length_1037_cov_2.864562	0	0	0	12	0	0	10	0	0	0	0	29	0	7	6	0	0	0	0	18	0	0	0	0	0	0	0	0	0	0	0	0	0	0	0	0	0	0	0	6	31	0	0	0	0	0	21	0	0
C14-R3-T1_NODE_559_length_3778_cov_3.321515	0	0	0	0	0	0	0	0	0	0	0	0	0	0	0	0	0	0	0	89	0	0	0	0	0	0	0	0	0	0	0	0	0	0	19	0	0	0	0	0	127	0	0	0	0	0	0	0	0
C14-R3-T1_NODE_598_length_3624_cov_3.412440	0	0	0	0	0	0	0	0	0	0	0	0	0	0	0	0	0	0	0	58	0	0	0	0	0	0	0	0	0	0	0	0	0	0	26	0	0	0	0	0	124	0	0	0	0	0	0	0	0
C14-R3-T1_NODE_717_length_3286_cov_3.157227	0	0	27	0	0	0	0	0	0	0	0	0	0	0	0	0	0	0	0	0	0	0	0	0	0	0	0	0	0	0	0	0	0	21	18	0	0	0	0	0	107	0	0	0	0	0	0	0	0
C14-R3-T1_NODE_790_length_3094_cov_2.508720	0	0	0	0	0	0	0	0	0	0	0	0	0	0	0	26	0	0	0	0	0	0	0	0	0	0	0	0	0	0	0	0	0	19	30	0	0	0	0	0	84	0	0	0	0	0	0	0	0
C14-R3-T1_NODE_907_length_2845_cov_2.704301	0	0	0	0	0	0	0	0	0	0	0	0	0	0	0	0	0	0	0	39	0	0	0	0	0	0	0	0	0	0	0	0	0	0	0	0	0	0	0	0	79	0	0	0	0	0	0	0	0
C14-R3-T5_NODE_1835_length_1024_cov_3.983488	0	0	29	0	0	65	0	0	0	0	0	0	0	23	63	0	0	0	38	0	0	13	0	0	46	0	0	41	0	0	7	0	39	0	0	0	0	0	0	8	0	57	0	0	63	0	0	32	0
C14-R3-T5_NODE_209_length_2396_cov_7.952157	0	0	73	0	0	122	0	21	0	0	0	0	0	50	116	0	28	0	98	0	37	26	0	0	107	0	0	96	0	0	0	0	107	0	0	20	0	0	0	0	0	140	0	0	129	0	0	60	0
C15-R1-Base_NODE_2034_length_2097_cov_2.410382	16	0	0	0	0	0	0	0	0	0	0	0	0	0	14	0	0	0	0	25	0	16	0	0	0	16	0	0	0	0	0	0	0	17	0	0	0	0	0	0	0	0	54	0	0	0	0	0	0
C15-R1-Base_NODE_2273_length_1957_cov_2.070978	15	0	0	0	0	0	0	0	0	0	0	0	0	0	0	0	0	0	0	0	0	0	0	0	0	0	0	0	0	0	0	0	0	0	0	0	0	0	0	0	0	0	35	0	0	0	0	0	0
C15-R1-Base_NODE_2619_length_1787_cov_3.057737	37	0	0	0	0	0	0	0	0	0	0	0	0	0	0	0	0	0	0	12	0	0	0	0	0	0	0	0	0	0	0	0	0	0	0	0	0	0	0	0	0	0	56	0	0	0	0	0	0
C15-R1-Base_NODE_2891_length_1678_cov_25.123229	96	14	0	0	0	0	0	0	0	0	0	14	0	0	0	8	0	28	0	185	0	0	24	26	0	0	0	0	78	20	0	0	0	64	19	0	289	0	0	0	17	0	27	0	0	0	0	0	0
C15-R1-Base_NODE_32_length_19332_cov_8.594698	0	0	0	0	0	0	0	0	0	0	0	0	0	0	0	0	0	0	0	0	0	0	0	0	0	0	0	0	0	0	0	0	0	0	0	0	0	0	0	0	0	0	1852	0	0	0	0	0	0
C15-R1-Base_NODE_3649_length_1433_cov_2.569666	0	0	0	0	0	0	0	0	0	0	0	0	0	0	0	0	0	0	0	0	0	12	0	0	0	8	0	0	0	0	0	0	0	0	0	0	0	0	0	0	0	0	33	0	0	0	0	0	0
C15-R1-Base_NODE_3709_length_1418_cov_2.275128	12	0	0	0	0	0	0	0	0	0	0	0	0	0	0	0	0	0	0	0	0	0	0	0	0	0	0	0	0	0	0	0	0	0	0	0	0	0	0	0	0	0	33	0	0	0	0	0	0
C15-R1-Base_NODE_5326_length_1112_cov_1.556291	0	0	0	0	0	0	0	0	0	0	0	0	0	0	0	0	0	0	0	0	0	0	0	0	0	0	0	0	0	0	0	0	0	0	0	0	0	0	0	0	0	0	18	0	0	0	0	0	0
C15-R1-Base_NODE_5654_length_1067_cov_1.324111	0	0	0	0	0	0	0	0	0	0	0	0	0	0	0	0	0	0	0	6	0	0	0	0	0	0	0	0	0	0	0	0	0	0	0	0	0	0	0	0	0	0	15	0	0	0	0	0	0
C15-R1-Base_NODE_6076_length_1016_cov_1.524454	0	0	0	0	0	0	0	0	0	0	0	0	0	0	0	0	0	0	0	0	0	0	0	0	0	0	0	0	0	0	0	0	0	0	0	0	0	0	0	0	0	0	16	0	0	0	0	0	0
C15-R1-Base_NODE_723_length_4025_cov_3.240806	0	31	0	0	0	0	66	0	0	0	0	0	34	0	0	0	0	31	0	66	35	0	0	0	0	56	0	0	34	0	0	0	0	34	67	0	89	0	0	29	0	0	143	0	0	0	0	0	65
C15-R1-T1_NODE_1544_length_1593_cov_5.633940	75	14	17	10	0	0	15	0	0	0	0	0	0	0	0	0	0	32	0	141	0	0	22	18	0	0	0	0	38	25	0	10	0	55	20	8	224	7	0	0	0	0	26	7	0	0	0	0	0
C15-R1-T1_NODE_515_length_2272_cov_6.108705	0	17	0	60	26	0	0	23	28	38	16	58	26	19	0	27	32	26	23	45	49	15	0	0	0	0	34	21	0	41	28	18	0	24	41	19	28	40	19	21	14	0	12	178	30	0	199	0	0
C15-R1-T1_NODE_59_length_4686_cov_3.064997	0	0	0	0	0	0	0	0	0	0	0	0	0	0	0	0	0	0	0	0	0	0	0	0	0	0	0	0	0	0	0	0	0	0	65	0	0	0	0	0	0	0	0	166	0	0	0	0	0
C15-R1-T5_NODE_613_length_1170_cov_4.834081	0	0	0	0	0	0	0	14	0	0	0	0	0	0	0	0	0	0	0	0	0	0	0	0	0	0	0	0	0	0	34	0	0	0	0	0	0	0	0	0	0	7	0	0	32	0	0	56	0
C15-R1-T5_NODE_775_length_1072_cov_2.008850	0	6	17	0	0	32	0	0	0	0	0	0	0	12	33	0	0	0	26	0	16	6	0	0	29	0	0	33	0	0	0	0	22	0	0	8	0	0	0	0	0	25	0	0	30	0	0	20	0
C15-R2-Base_NODE_1279_length_1199_cov_2.180070	0	0	0	0	6	0	0	0	6	0	0	0	0	0	0	0	13	0	6	0	10	0	0	0	0	0	0	8	0	0	0	0	9	0	0	0	0	0	0	0	0	0	0	0	0	36	0	0	0
C15-R2-Base_NODE_355_length_1830_cov_3.521690	0	0	0	0	0	0	0	0	0	0	0	12	9	14	0	14	0	0	0	0	20	0	0	15	0	0	0	0	0	0	0	0	0	0	0	0	0	0	0	11	0	0	0	9	0	63	0	0	0
C15-R2-T1_NODE_2731_length_1239_cov_3.022804	0	0	0	15	17	0	0	0	0	0	0	22	0	0	0	0	0	11	0	10	0	0	0	8	0	0	0	0	0	12	0	0	6	0	0	0	0	10	12	0	0	0	0	39	0	0	70	8	0
C15-R2-T5_NODE_1904_length_1063_cov_5.178571	0	0	67	0	0	173	0	20	0	17	23	0	0	67	144	24	24	24	109	23	28	26	0	0	91	0	0	90	0	14	9	0	114	13	0	11	0	0	20	23	0	170	0	0	162	0	0	70	0
C15-R2-T5_NODE_305_length_3353_cov_8.973014	0	0	0	0	0	0	0	51	0	0	0	0	0	0	0	0	0	0	0	0	0	0	0	0	0	0	0	0	0	0	0	0	0	0	0	0	0	0	0	0	0	0	0	0	0	0	0	347	0
C15-R3-Base_NODE_1535_length_1609_cov_3.304376	70	22	0	0	0	0	0	0	0	0	0	9	0	0	0	0	0	29	0	162	0	0	34	20	0	0	17	0	62	27	0	0	0	57	14	0	223	13	0	0	0	0	16	0	0	0	0	0	0
C15-R3-Base_NODE_2989_length_1142_cov_2.365225	0	0	0	0	0	0	0	0	0	0	0	0	0	0	5	0	0	0	0	0	0	0	0	0	0	0	0	0	10	0	0	0	0	0	0	0	0	0	0	0	0	0	0	0	0	6	5	0	27
C15-R3-T1_NODE_177_length_7599_cov_3.789369	0	0	29	58	0	0	189	0	0	0	0	0	0	0	0	0	0	61	0	57	62	0	245	73	26	0	0	0	90	0	0	46	25	0	72	0	33	0	0	0	0	0	0	18	0	118	42	0	24
C15-R3-T1_NODE_203_length_7151_cov_3.878241	0	0	0	29	0	0	179	0	0	0	0	0	0	0	0	30	0	53	0	44	73	29	225	99	51	0	0	0	105	0	0	40	34	0	96	0	26	22	0	0	0	0	0	0	0	96	26	0	0
C15-R3-T1_NODE_204_length_7125_cov_4.094059	0	0	0	41	0	0	214	0	0	0	0	0	0	0	0	30	0	46	0	46	65	19	243	65	45	0	0	0	109	0	0	49	45	0	78	0	0	0	0	0	0	0	0	0	0	121	44	0	22
C15-R3-T1_NODE_2050_length_1786_cov_21.681109	58	16	10	9	0	0	11	0	0	8	0	0	0	0	0	0	0	40	0	153	0	0	30	27	0	0	10	0	32	32	0	0	0	65	16	0	244	0	0	0	21	0	9	0	0	0	0	0	0
C15-R3-T1_NODE_237_length_6402_cov_5.153773	0	0	0	48	0	0	176	0	0	0	0	0	38	0	0	0	0	50	36	62	67	33	292	120	47	0	0	0	95	0	0	61	0	0	115	0	24	0	0	22	0	0	0	0	0	131	66	0	31
C15-R3-T1_NODE_290_length_5573_cov_3.712939	0	0	26	53	0	0	127	0	18	0	0	0	0	0	0	24	0	34	0	59	36	33	252	74	22	0	0	0	74	0	0	24	23	0	56	0	0	0	0	0	0	0	0	43	0	43	24	0	32
C15-R3-T1_NODE_4706_length_1107_cov_2.837452	0	18	6	0	0	6	0	0	0	22	0	0	0	0	8	17	0	0	0	0	0	0	0	0	0	0	0	0	7	8	0	0	0	5	8	0	8	0	0	11	10	0	0	0	0	0	0	0	0
C15-R3-T1_NODE_801_length_3053_cov_4.520680	0	0	0	0	0	0	66	0	0	0	0	0	23	0	0	0	0	31	0	0	0	0	116	40	15	0	0	0	56	0	0	0	0	0	34	0	0	0	0	0	0	0	0	0	0	46	0	0	0
C15-R3-T1_NODE_845_length_2946_cov_2.682809	0	43	0	15	0	0	50	18	0	0	0	0	0	0	0	0	0	0	0	0	16	0	0	27	0	0	34	0	74	0	0	0	0	0	0	0	0	0	0	24	25	0	0	0	0	40	0	0	47
C16-R1-T5_NODE_323_length_1605_cov_4.345161	81	15	0	0	0	0	0	0	0	0	0	0	0	0	0	0	0	25	0	133	0	0	33	14	0	0	0	0	42	17	0	0	0	43	11	0	177	0	0	0	12	0	9	0	0	0	0	0	0
C16-R2-Base_NODE_288_length_4274_cov_5.235838	0	66	0	0	0	0	0	0	0	0	0	0	0	0	53	25	0	0	0	0	0	0	0	0	0	45	48	0	0	0	0	0	0	0	0	0	0	0	0	0	45	0	0	0	0	79	0	0	209
C16-R2-Base_NODE_563_length_3141_cov_2.404083	0	32	0	0	0	0	0	0	0	0	0	0	43	0	0	0	22	0	0	0	0	20	0	0	26	39	20	0	0	21	14	0	0	0	20	0	0	0	0	24	0	0	0	0	0	0	38	0	0
C16-R2-Base_NODE_59_length_14955_cov_6.009329	238	0	0	223	0	0	0	0	139	138	0	113	246	58	405	391	75	0	0	453	0	0	0	0	0	449	74	217	0	56	60	112	236	251	169	0	0	0	0	616	298	0	801	0	0	60	0	0	82
C16-R2-T1_NODE_2547_length_1324_cov_8.921198	120	17	0	0	0	0	15	0	0	0	0	0	0	0	0	0	0	27	0	204	0	13	43	33	0	7	14	0	95	15	0	0	0	98	18	0	317	9	0	0	12	0	19	0	0	0	0	0	0
C16-R2-T1_NODE_3569_length_1133_cov_3.179035	0	0	0	11	16	0	0	0	10	0	18	49	10	0	0	0	0	0	9	12	0	0	0	0	0	16	12	0	0	0	0	19	0	0	0	0	0	20	9	0	0	0	0	0	0	0	0	0	0
C16-R2-T1_NODE_4031_length_1069_cov_6.677515	25	41	8	13	0	0	0	0	0	23	0	0	25	9	0	13	11	0	4	32	0	11	27	0	4	0	0	10	0	0	0	0	0	26	25	0	0	4	0	0	31	7	0	0	0	0	0	0	0
C16-R2-T5_NODE_446_length_3052_cov_3.875876	0	0	0	0	0	0	0	15	0	0	0	0	0	0	0	0	0	0	30	0	0	0	0	0	27	39	35	30	0	29	19	0	20	0	20	38	0	0	30	0	0	0	0	0	0	0	0	33	0
C16-R2-T5_NODE_600_length_2696_cov_3.200682	0	0	0	0	0	0	0	0	24	0	0	0	0	17	0	29	0	0	0	0	0	0	0	20	0	0	0	30	0	0	0	0	0	0	0	0	0	0	74	0	0	0	0	0	0	0	0	0	0
C16-R3-Base_NODE_1188_length_2810_cov_3.889655	210	30	23	0	0	0	26	0	0	0	0	0	0	0	0	0	0	34	0	302	0	0	0	35	0	0	18	0	69	45	0	0	0	140	31	0	515	0	0	0	23	0	37	0	0	0	0	0	0
C16-R3-Base_NODE_1526_length_2314_cov_4.339973	159	0	19	0	0	0	0	0	0	0	0	0	0	0	0	0	0	0	0	186	0	47	0	0	18	0	0	29	0	0	0	0	0	64	52	0	0	0	0	29	69	27	0	0	0	0	0	0	0
C16-R3-Base_NODE_1532_length_2307_cov_2.769982	0	0	0	0	0	0	0	0	0	0	0	0	0	0	0	0	0	0	0	47	0	0	0	0	0	0	0	0	0	0	0	0	0	20	0	0	0	0	0	0	28	0	0	0	0	0	0	0	0
C16-R3-Base_NODE_2323_length_1651_cov_4.060777	0	0	0	0	0	0	0	0	0	0	0	0	0	0	0	0	0	0	0	34	0	0	0	0	0	0	0	0	0	0	0	0	0	0	0	0	0	0	0	0	0	0	0	0	0	0	0	0	0
C16-R3-Base_NODE_36_length_21441_cov_7.352287	1100	629	201	219	114	28	221	173	169	162	93	59	229	45	169	291	26	204	85	1349	379	95	47	77	305	40	709	239	144	137	0	102	48	1001	931	27	165	399	45	741	1356	216	0	79	0	132	254	25	0
C16-R3-Base_NODE_3601_length_1156_cov_2.488647	0	0	0	0	0	0	0	0	0	0	0	0	0	0	0	0	0	0	0	26	0	0	0	0	0	0	0	0	0	0	0	0	0	0	0	0	0	0	0	0	0	0	0	0	0	0	0	0	0
C16-R3-Base_NODE_4132_length_1041_cov_4.454361	16	0	0	6	0	0	0	8	0	0	0	0	0	0	11	7	0	0	0	44	0	0	10	0	0	0	0	0	0	0	0	0	0	22	0	0	0	0	0	0	0	11	0	0	0	0	0	0	0
C16-R3-Base_NODE_77_length_14875_cov_6.760594	146	0	0	0	0	0	0	0	0	0	0	0	0	0	0	0	0	130	0	980	0	0	0	0	0	0	0	0	0	0	0	0	0	105	0	0	0	0	0	0	0	0	0	0	0	0	0	0	0
C16-R3-T1_NODE_421_length_2753_cov_2.918458	0	0	19	0	30	24	0	39	0	32	20	40	0	0	0	0	33	0	28	26	0	0	31	22	0	0	0	23	21	70	28	0	0	0	22	0	0	0	0	0	0	0	0	0	0	0	0	32	0
C16-R3-T5_NODE_259_length_4212_cov_3.792398	0	0	0	0	0	0	0	85	0	0	39	0	0	0	0	0	20	0	0	0	0	77	0	0	0	0	0	41	0	0	0	0	42	0	0	0	0	0	0	0	0	0	0	0	0	0	0	0	0
C16-R3-T5_NODE_315_length_3595_cov_6.855650	387	37	0	0	0	0	0	38	0	0	25	0	26	24	0	35	0	0	0	361	0	47	0	0	0	69	26	37	0	0	0	0	0	47	131	0	0	0	0	0	104	40	0	0	0	0	0	0	0
C16-R3-T5_NODE_633_length_2365_cov_2.719913	0	39	0	0	0	0	64	0	0	40	31	41	0	0	19	27	22	0	0	0	0	54	42	30	68	42	20	13	68	0	0	27	17	0	0	0	0	0	0	50	0	0	26	0	0	45	0	0	0
C21-R1-1-5-18_NODE_144_length_5122_cov_4.299586	359	53	0	0	0	0	0	29	0	0	0	0	46	30	0	58	12	0	0	293	0	53	0	0	0	64	0	22	0	0	0	0	0	58	162	0	0	0	0	27	149	56	0	0	16	0	0	0	0
C21-R1-1-5-18_NODE_945_length_1043_cov_3.202429	23	78	18	0	0	0	0	0	0	55	12	0	40	0	0	22	8	0	0	38	13	17	0	0	13	0	8	36	0	0	0	13	5	46	45	0	0	0	0	0	47	23	0	0	5	0	0	0	0
C21-R1-3-4-18_NODE_4_length_19872_cov_8.823384	102	0	0	0	0	0	0	0	0	0	0	0	0	0	0	0	0	0	0	1124	0	0	0	0	0	0	0	0	0	0	0	0	0	85	0	0	77	0	0	0	0	0	215	0	0	0	0	0	0
C21-R1-T5_NODE_217_length_1483_cov_6.440476	218	48	15	14	0	0	28	0	0	24	0	0	22	0	0	8	0	63	8	335	24	0	77	61	0	0	36	12	158	48	0	0	0	177	17	0	579	13	0	0	23	0	45	0	0	0	0	14	0
C21-R2-1-5-18_NODE_2520_length_1064_cov_2.117939	0	0	11	0	0	0	0	0	0	0	0	0	0	0	0	0	0	0	0	0	0	0	0	0	0	0	0	0	0	0	0	0	7	0	0	0	0	0	0	0	0	0	0	0	0	11	0	0	0
C21-R2-1-5-18_NODE_495_length_3097_cov_3.664694	0	0	0	0	0	0	0	0	0	0	0	0	0	0	0	0	0	0	0	0	0	0	0	59	32	0	0	57	0	0	29	0	0	0	0	28	0	0	152	0	0	0	0	0	50	0	0	0	0
C21-R2-1-5-18_NODE_885_length_1945_cov_8.332275	0	118	50	0	0	0	0	0	11	247	0	24	94	41	85	294	24	63	0	0	12	14	94	14	12	263	32	22	12	14	0	44	25	79	52	0	0	0	0	16	50	0	0	51	0	64	0	0	0
C21-R2-3-4-18_NODE_1801_length_1424_cov_4.130752	48	10	0	7	0	0	0	0	0	0	0	0	0	0	0	8	0	0	0	89	21	0	0	0	0	0	0	0	0	0	0	0	0	50	17	0	0	0	0	13	18	0	0	0	0	0	0	0	0
C21-R2-3-4-18_NODE_2_length_68552_cov_9.421581	593	0	0	0	0	0	0	0	135	281	117	0	363	325	300	759	112	84	0	14181	0	0	729	0	0	145	0	0	0	0	0	0	0	1510	0	0	0	0	0	0	0	0	614	0	0	0	0	0	0
C21-R2-3-4-18_NODE_3187_length_1015_cov_1.752083	0	0	0	0	0	0	0	0	0	0	0	0	0	0	0	0	0	0	0	0	0	0	0	0	0	0	0	0	0	0	0	0	0	0	0	0	0	0	0	0	0	0	0	0	0	0	0	0	0
C21-R2-3-4-18_NODE_367_length_4870_cov_8.799585	4090	962	446	353	83	0	487	0	101	331	42	237	252	125	205	332	0	1009	74	6100	402	239	860	783	78	248	500	225	1796	850	0	209	122	2814	871	132	7879	427	0	212	924	104	509	200	47	139	116	93	72
C21-R2-T5_NODE_343_length_2447_cov_3.352425	0	14	0	22	0	0	0	24	28	31	0	0	0	25	0	23	0	0	0	0	0	16	36	0	0	29	31	24	0	14	0	0	19	0	12	27	0	13	0	33	34	0	0	25	0	0	0	0	0
C21-R3-1-5-18_NODE_1034_length_1729_cov_1.844683	0	0	0	0	0	0	0	0	32	30	13	10	0	11	0	0	14	0	0	10	0	0	0	28	0	0	14	0	0	15	18	0	0	0	0	9	0	0	0	0	0	0	0	0	0	21	0	0	0
C21-R3-1-5-18_NODE_122_length_4369_cov_3.205378	0	41	43	65	46	0	0	81	76	116	35	40	0	68	43	80	0	0	31	0	91	36	103	41	64	74	56	56	39	65	37	50	42	0	51	76	28	0	0	113	76	0	53	0	40	0	59	25	29
C21-R3-1-5-18_NODE_1245_length_1569_cov_4.652576	79	17	13	0	0	0	0	0	0	12	0	0	0	0	0	0	0	21	0	144	10	0	27	31	0	0	0	8	52	20	0	0	0	81	0	0	237	0	0	0	20	0	19	0	0	0	0	0	0
C21-R3-1-5-18_NODE_1553_length_1411_cov_3.982301	0	11	0	14	22	0	0	72	24	39	0	36	0	7	0	15	32	0	20	0	0	0	0	35	0	13	0	0	0	45	18	30	15	0	0	17	0	0	32	0	0	0	7	0	0	0	0	11	15
C21-R3-1-5-18_NODE_281_length_3210_cov_6.064659	0	0	0	115	49	0	46	0	0	0	0	269	97	33	0	0	33	0	0	34	142	24	0	192	0	0	0	0	0	23	49	0	27	0	0	0	54	50	0	0	0	0	0	101	0	0	81	0	0
C21-R3-1-5-18_NODE_664_length_2177_cov_3.396795	0	0	0	0	0	0	0	52	0	48	0	14	0	0	0	0	30	0	0	0	0	0	0	0	0	0	0	0	0	48	18	0	0	0	0	0	0	0	0	0	0	0	0	0	0	0	0	0	16
C21-R3-3-4-18_NODE_434_length_1538_cov_9.297370	48	21	0	9	0	0	25	0	0	0	0	0	0	0	0	13	0	26	0	96	0	0	18	15	0	0	0	0	49	15	0	0	0	49	0	0	161	0	0	0	12	0	13	0	0	0	0	0	0
C21-R3-T5_NODE_639_length_1734_cov_6.440739	87	29	0	14	0	0	0	0	0	0	0	0	0	0	0	10	0	27	0	175	0	0	40	24	0	0	14	0	64	35	0	0	0	84	14	0	277	0	0	0	14	0	16	0	0	0	0	0	0
C22-R1-1-5-18_NODE_293_length_3120_cov_2.983034	0	207	40	0	0	39	0	29	22	46	22	21	80	0	43	73	34	0	0	0	0	63	0	0	70	0	53	65	0	50	20	0	31	0	68	51	0	0	0	59	134	33	0	0	0	0	0	0	0
C22-R1-1-5-18_NODE_856_length_2024_cov_2.776536	0	0	0	0	0	0	0	0	0	0	0	0	0	0	0	0	0	0	0	0	0	14	0	0	0	0	0	0	0	0	0	0	0	0	0	0	0	0	0	0	0	0	0	0	0	0	0	0	0
C22-R1-3-4-18_NODE_312_length_1717_cov_3.040915	0	0	0	0	0	0	0	0	20	0	0	0	20	0	0	16	0	0	0	61	0	0	27	0	0	0	0	0	0	0	0	0	0	17	0	0	0	0	0	0	0	0	0	0	0	0	0	0	0
C22-R1-3-4-18_NODE_338_length_1664_cov_13.704164	0	41	72	0	0	0	0	35	195	39	112	0	72	0	0	150	52	0	0	68	192	81	0	198	0	40	76	34	0	61	0	0	92	0	0	25	0	0	34	0	0	0	53	0	0	0	0	38	0
C22-R1-T5_NODE_102_length_3426_cov_2.959953	0	0	0	0	0	0	0	198	0	123	196	0	0	255	0	0	174	0	0	0	0	24	0	0	0	0	0	49	0	0	317	0	94	0	0	0	0	0	204	0	0	58	0	0	96	0	0	258	0
C22-R1-T5_NODE_37_length_5242_cov_3.183343	0	23	46	66	78	66	0	61	144	40	44	97	62	51	81	78	33	29	54	68	56	132	0	103	30	16	87	58	32	127	280	82	71	36	22	36	40	46	47	45	0	0	0	206	68	86	57	71	0
C22-R1-T5_NODE_4198_length_1026_cov_3.697219	355	135	0	115	0	0	0	0	101	114	0	0	108	0	113	114	0	70	0	579	0	70	306	0	0	0	0	60	0	0	0	76	0	366	155	0	0	0	0	57	176	53	0	0	0	0	0	0	0
C22-R1-T5_NODE_861_length_1835_cov_2.085393	0	0	9	0	0	0	0	16	0	0	0	0	0	10	0	0	0	0	0	0	10	0	0	16	0	0	0	0	0	0	0	0	0	0	0	0	0	0	0	15	0	0	0	0	0	0	0	0	0
C22-R2-1-5-18_NODE_2551_length_1447_cov_2.154454	0	0	30	0	0	0	0	0	0	0	0	0	0	0	0	0	0	0	0	0	0	0	0	22	0	0	0	0	0	7	0	0	0	0	11	0	0	0	0	0	0	0	0	0	0	0	0	0	0
C22-R2-3-4-18_NODE_1969_length_1601_cov_5.158473	84	33	20	24	0	0	15	0	16	17	0	0	18	7	0	28	0	0	0	105	20	0	0	0	0	0	18	12	0	20	0	0	0	59	30	0	15	0	0	41	80	14	0	0	0	12	0	8	0
C22-R2-3-4-18_NODE_2229_length_1500_cov_2.462284	10	8	0	0	0	0	0	0	0	0	0	0	0	0	0	0	0	0	0	38	0	0	10	0	0	0	0	0	0	0	0	0	0	18	0	0	0	0	0	0	0	0	0	0	0	0	0	0	0
C22-R2-3-4-18_NODE_2980_length_1298_cov_2.592920	0	0	0	0	0	0	0	0	0	0	0	0	0	0	0	0	0	0	0	0	0	21	0	0	0	0	0	0	0	0	0	0	0	0	0	0	0	0	0	0	0	11	0	0	0	0	0	8	0
C22-R2-3-4-18_NODE_3262_length_1238_cov_2.648352	8	7	0	0	0	0	0	0	0	0	0	0	0	7	0	0	0	7	0	21	0	0	0	0	0	0	0	0	0	0	0	0	0	0	0	0	0	0	0	5	0	11	0	0	0	0	0	0	0
C22-R3-1-5-18_NODE_1604_length_1353_cov_2.268105	0	0	0	0	0	0	0	8	0	0	0	0	0	0	0	0	0	0	0	0	0	0	0	0	15	0	0	0	0	0	0	16	0	0	0	0	0	0	8	0	0	0	0	7	0	0	0	0	0
C22-R3-1-5-18_NODE_35_length_4817_cov_4.404452	0	0	0	0	0	0	0	85	0	66	79	0	0	148	0	0	93	0	0	0	0	0	0	0	0	0	0	0	0	0	0	0	0	0	0	0	0	0	0	0	0	0	0	0	73	0	0	114	0
C22-R3-T5_NODE_1344_length_1425_cov_2.706569	0	0	0	0	0	0	0	9	0	0	13	0	0	0	0	0	0	0	10	0	0	0	0	0	0	0	0	0	0	0	0	0	0	0	0	0	0	0	0	0	0	0	0	0	0	0	0	0	0
C23-R1-1-5-18_NODE_1846_length_1582_cov_11.874263	87	13	13	0	0	0	0	0	0	0	0	0	0	0	0	0	0	37	0	117	0	0	24	15	0	0	0	0	37	21	0	0	0	65	25	0	277	7	0	0	10	0	11	0	0	0	0	0	0
C23-R1-3-4-18_NODE_233_length_3891_cov_3.272941	0	0	0	0	0	0	0	0	0	0	0	0	0	0	0	0	0	0	0	0	0	0	0	0	0	0	0	0	0	0	0	0	0	0	0	0	0	0	0	0	0	0	0	0	0	0	0	0	0
C23-R2-1-5-18_NODE_550_length_1630_cov_8.493968	70	19	0	0	0	0	0	0	0	0	0	0	0	0	0	0	0	27	0	125	0	0	0	14	0	0	0	0	38	15	0	0	0	49	12	0	172	0	0	0	0	0	12	0	0	0	0	0	0
C23-R2-3-4-18_NODE_16_length_11311_cov_4.364161	0	121	83	156	71	71	56	162	187	299	50	97	44	162	73	218	57	0	74	120	193	99	221	173	130	206	144	106	90	102	73	180	91	0	58	245	131	76	50	290	213	91	105	89	80	0	63	79	89
C23-R2-3-4-18_NODE_268_length_4378_cov_4.221605	0	0	0	0	0	0	0	0	62	0	0	0	0	0	0	0	0	0	0	0	0	0	0	0	0	0	0	0	0	0	0	0	0	0	0	0	46	0	0	0	0	0	0	0	0	0	0	0	0
C23-R2-T5_NODE_233_length_1890_cov_5.947139	103	30	0	0	0	0	0	0	0	0	0	9	0	0	0	0	0	33	0	206	0	0	35	23	0	0	12	0	63	32	0	0	0	69	10	0	293	0	0	0	0	0	0	0	0	0	0	0	0
C23-R2-T5_NODE_73_length_2902_cov_2.650509	31	23	31	32	19	49	33	27	0	17	59	0	27	62	23	24	31	36	0	56	0	90	72	0	69	48	0	45	36	0	71	24	68	0	25	0	73	20	0	32	0	81	112	0	0	37	0	0	25
C23-R3-1-5-18_NODE_1206_length_2238_cov_3.179111	0	0	0	0	0	0	0	0	0	35	0	0	0	0	0	21	0	0	0	36	14	0	0	0	0	0	0	0	0	0	0	0	0	0	23	0	0	0	0	0	0	0	0	0	0	0	0	0	14
C23-R3-1-5-18_NODE_143_length_4314_cov_3.581122	0	74	43	0	0	0	0	0	0	87	0	0	0	0	24	63	0	0	0	82	36	0	0	0	0	41	0	0	0	0	0	0	0	40	84	0	0	0	0	0	26	0	0	0	0	0	0	0	36
C23-R3-1-5-18_NODE_1644_length_1990_cov_12.799483	121	18	0	0	0	0	24	0	0	0	0	0	0	0	0	0	0	34	0	217	14	0	33	50	0	0	13	0	76	33	0	0	0	70	20	0	350	0	0	0	17	0	18	0	0	0	0	0	0
C23-R3-1-5-18_NODE_5470_length_1109_cov_2.111006	0	0	4	0	0	0	0	0	0	0	0	0	0	0	0	0	0	0	0	0	0	0	0	0	0	0	9	0	0	0	0	0	0	0	0	0	0	0	0	0	0	0	0	0	0	0	0	0	5
C23-R3-1-5-18_NODE_918_length_2497_cov_3.321458	0	187	16	0	0	47	0	0	31	32	0	0	72	0	53	60	16	0	12	0	0	46	50	0	65	0	30	51	0	53	0	0	40	0	29	28	0	0	0	57	100	0	0	0	0	0	0	0	0
C23-R3-3-4-18_NODE_1577_length_1640_cov_2.865615	0	0	0	0	0	0	0	0	0	0	0	0	0	0	0	0	0	0	0	0	0	0	0	0	0	0	0	0	0	0	0	0	0	0	0	0	0	0	0	0	0	0	0	0	0	0	0	0	0
C23-R3-3-4-18_NODE_2311_length_1378_cov_2.613757	0	0	0	0	0	0	0	0	0	0	0	0	0	0	0	0	0	0	0	0	0	0	0	0	0	0	0	0	0	0	0	0	0	0	14	0	0	0	0	0	0	0	0	0	0	0	0	0	0
C23-R3-3-4-18_NODE_2929_length_1237_cov_2.661591	0	0	0	7	0	0	0	0	5	8	0	0	13	0	0	0	0	0	0	37	0	0	0	0	0	0	0	0	0	0	0	0	0	13	0	0	0	0	0	0	0	0	0	0	0	0	0	0	0
C23-R3-3-4-18_NODE_962_length_2006_cov_14.463865	90	23	0	0	0	0	0	0	0	0	0	0	0	0	0	7	0	31	0	184	0	0	44	25	0	0	0	0	57	21	0	0	0	55	18	0	261	0	0	0	18	0	0	0	0	0	0	0	0
C24-R1-1-5-18_NODE_276_length_2903_cov_9.038624	1096	177	119	74	0	0	83	0	0	92	0	0	0	0	40	74	0	292	0	1809	117	53	236	187	0	55	124	51	509	308	0	46	34	708	190	0	2550	58	0	0	185	0	180	0	0	0	0	0	0
C24-R1-T5_NODE_2283_length_1034_cov_4.239019	35	7	0	10	0	0	0	13	22	14	0	0	24	0	23	28	0	0	0	65	0	0	25	0	0	0	0	0	0	0	0	7	0	53	10	0	0	0	0	0	20	0	0	0	0	0	0	0	0
C24-R1-T5_NODE_590_length_1687_cov_5.362132	80	21	7	0	0	0	0	0	0	0	0	0	0	0	0	0	0	26	0	159	9	0	24	23	0	0	15	0	51	25	0	0	0	74	17	0	258	0	0	0	0	0	12	0	0	0	0	0	0
C24-R2-1-5-18_NODE_1167_length_1525_cov_8.074830	111	22	8	0	0	0	12	0	0	0	0	0	0	0	0	0	0	33	0	140	0	0	22	20	0	0	9	0	55	24	0	0	0	84	13	8	252	14	0	0	13	0	14	0	0	0	0	0	0
C24-R2-1-5-18_NODE_56_length_3782_cov_3.323585	0	0	0	25	28	0	0	0	0	0	0	0	0	0	0	0	0	0	0	0	0	0	0	0	0	0	0	27	0	0	0	0	0	0	0	0	0	0	66	18	0	0	0	0	0	0	0	0	0
C24-R2-3-4-18_NODE_1086_length_3481_cov_3.304145	0	0	0	0	33	0	0	0	0	0	0	0	0	0	0	0	0	0	37	18	0	0	0	0	40	0	51	0	82	26	0	0	0	0	0	33	34	20	0	31	0	0	0	0	0	57	75	0	26
C24-R2-3-4-18_NODE_1155_length_3367_cov_3.189614	0	35	30	0	0	28	51	0	0	34	28	0	38	53	42	34	0	0	0	45	0	26	72	34	40	52	0	24	17	0	24	62	24	52	47	57	98	31	0	31	63	62	54	0	0	49	28	0	57
C24-R2-3-4-18_NODE_1921_length_2536_cov_2.991536	0	0	0	0	0	0	0	0	0	0	0	0	0	0	0	0	0	0	0	0	0	0	0	0	0	0	0	0	0	0	0	0	0	0	0	0	0	0	0	0	0	0	0	0	0	0	0	0	0
C24-R2-3-4-18_NODE_2007_length_2469_cov_2.797017	0	0	0	0	0	0	0	0	0	0	0	0	0	0	0	0	0	0	0	0	0	0	0	0	0	0	0	0	0	0	0	0	0	0	0	0	0	15	0	0	0	0	0	0	0	0	0	0	0
C24-R2-3-4-18_NODE_2255_length_2314_cov_7.083223	105	0	0	24	0	0	0	0	18	0	0	0	0	0	0	31	0	0	0	102	0	0	0	0	0	0	0	0	0	0	0	0	0	137	28	0	0	0	0	35	79	0	0	0	0	0	0	0	0
C24-R2-3-4-18_NODE_2507_length_2175_cov_4.350000	34	31	0	0	0	0	0	0	17	0	0	0	0	0	20	0	0	0	0	104	11	0	29	0	0	0	0	0	0	0	0	12	0	94	14	0	0	0	0	12	0	0	0	0	0	0	0	0	0
C24-R2-3-4-18_NODE_2585_length_2133_cov_4.976901	0	0	0	0	0	0	0	0	0	10	0	0	11	0	15	0	0	0	0	47	0	0	0	0	0	0	0	0	0	0	0	0	0	20	0	0	0	0	0	0	0	0	0	0	0	0	0	0	0
C24-R2-3-4-18_NODE_2637_length_2113_cov_3.249757	0	0	0	0	0	0	0	0	0	0	0	0	0	0	0	0	10	0	0	0	0	0	0	0	18	0	27	0	0	24	0	0	0	0	0	0	0	14	0	0	0	0	0	0	0	16	36	0	0
C24-R2-3-4-18_NODE_3632_length_1775_cov_2.618605	0	9	0	0	0	0	0	0	0	0	0	0	0	0	0	0	0	0	0	0	0	0	0	0	0	12	8	0	0	0	0	0	0	0	0	0	0	16	0	0	14	0	7	0	0	0	0	0	0
C24-R2-3-4-18_NODE_3664_length_1765_cov_4.132164	0	93	13	0	16	11	20	0	0	46	0	20	0	0	0	18	11	0	0	36	0	0	0	0	35	0	19	0	27	45	0	17	0	21	27	25	0	16	23	0	27	0	0	0	0	39	32	12	12
C24-R2-3-4-18_NODE_4099_length_1663_cov_1.741915	0	0	0	0	0	0	0	0	0	0	0	0	0	0	0	10	0	0	0	0	0	0	0	0	0	0	0	0	0	9	0	0	0	0	0	0	0	0	0	0	0	0	0	0	0	0	0	0	0
C24-R2-3-4-18_NODE_513_length_5516_cov_3.527010	0	197	36	0	0	33	0	26	22	31	24	34	120	0	63	100	25	0	0	0	0	60	0	0	102	32	79	52	0	64	21	0	43	0	60	63	0	0	20	58	117	46	0	0	0	0	0	0	0
C24-R2-3-4-18_NODE_5517_length_1408_cov_2.495935	0	0	0	0	0	0	0	0	0	0	0	0	0	0	0	0	0	0	0	0	0	0	0	0	0	0	0	0	0	0	0	0	0	0	0	0	0	0	0	0	0	0	0	0	0	0	0	0	0
C24-R2-3-4-18_NODE_5520_length_1408_cov_2.266814	0	0	0	0	0	0	0	0	0	0	0	0	0	0	0	0	0	0	0	0	0	0	0	0	0	0	0	0	0	0	0	0	0	0	0	0	0	0	0	0	0	0	0	0	0	0	0	0	0
C24-R2-3-4-18_NODE_5829_length_1364_cov_1.495034	0	0	9	0	0	0	0	0	0	0	0	0	0	0	0	0	0	0	0	0	0	0	13	0	0	0	0	0	0	0	0	0	0	0	0	0	0	0	0	0	0	0	10	0	5	0	0	0	0
C24-R2-3-4-18_NODE_7532_length_1182_cov_1.841171	0	0	0	0	0	0	0	0	0	0	0	0	0	0	0	0	0	0	0	0	0	0	0	0	0	0	0	0	0	0	0	0	0	0	0	0	0	0	0	0	0	0	0	0	0	0	0	0	0
C24-R2-3-4-18_NODE_7543_length_1181_cov_2.051510	0	28	9	0	0	9	0	6	0	0	0	11	15	0	7	11	0	0	0	0	0	19	0	0	11	0	17	0	0	5	0	0	8	8	0	7	0	0	0	0	12	0	0	0	0	0	0	0	0
C24-R2-3-4-18_NODE_9079_length_1061_cov_2.699801	0	12	0	9	0	0	0	0	0	0	0	0	0	0	8	0	0	0	0	26	0	0	0	0	0	0	0	0	0	0	0	0	0	20	0	0	0	0	0	0	8	0	0	0	0	0	0	0	0
C24-R2-3-4-18_NODE_9260_length_1051_cov_2.026104	0	0	0	0	0	0	0	0	0	0	0	0	0	0	0	0	0	0	0	0	0	0	0	0	0	0	0	0	0	0	0	0	0	0	0	0	0	0	0	0	0	0	0	0	0	0	0	0	0
C24-R2-T5_NODE_897_length_1294_cov_1.367232	0	0	0	25	0	0	0	0	0	0	0	32	0	0	0	0	0	0	0	15	0	0	0	0	0	0	0	0	0	0	0	0	0	0	0	0	0	0	0	10	15	0	0	0	0	0	32	0	0
C24-R3-1-5-18_NODE_2155_length_1208_cov_1.906331	0	0	0	0	0	0	0	0	0	0	0	0	0	0	0	0	0	0	0	0	0	0	0	0	0	0	0	9	0	0	0	0	0	0	0	0	0	0	0	0	0	0	0	0	0	0	0	0	0
C24-R3-3-4-18_NODE_254_length_7398_cov_4.729675	71	24	0	0	0	0	0	0	0	0	0	0	0	0	0	0	0	0	0	68	0	0	28	0	0	0	137	37	0	0	0	0	0	0	0	0	0	0	0	0	20	0	0	0	0	0	0	0	0
C24-R3-3-4-18_NODE_3452_length_1440_cov_3.123466	0	0	14	0	0	0	0	0	0	0	0	0	0	0	0	0	0	0	0	0	0	0	0	0	0	0	12	0	0	0	0	0	0	0	0	0	0	0	0	0	0	0	0	0	0	0	0	0	0
C24-R3-3-4-18_NODE_3533_length_1423_cov_3.575292	0	0	0	8	0	0	0	0	0	0	0	0	12	0	9	23	0	0	0	20	0	0	0	0	0	0	0	0	0	0	0	0	0	33	0	0	0	0	0	0	12	0	0	0	0	0	0	0	0
C24-R3-3-4-18_NODE_365_length_5826_cov_5.165656	62	16	0	0	0	0	0	0	0	0	0	0	0	0	0	0	0	0	0	52	0	0	0	0	0	0	118	26	0	0	0	18	0	26	0	0	0	0	0	0	21	0	0	0	0	0	0	0	0
C24-R3-3-4-18_NODE_6027_length_1035_cov_1.839796	0	0	0	0	0	0	0	0	0	0	0	0	0	0	4	0	0	0	0	0	0	0	0	0	0	0	0	0	6	0	0	0	0	0	0	0	0	0	0	0	0	0	6	0	0	0	0	0	0
C24-R3-3-4-18_NODE_728_length_3686_cov_5.352245	46	0	0	0	0	0	0	0	0	0	0	0	0	0	0	0	0	0	0	177	0	0	0	0	0	0	0	0	0	0	0	0	0	60	0	0	0	0	0	0	0	0	0	0	0	0	0	0	0
C9-R1-T1_NODE_1640_length_1998_cov_2.277406	0	0	10	0	0	0	0	0	0	0	0	0	0	0	0	0	0	0	0	0	0	0	20	0	0	0	0	0	46	0	0	27	0	0	0	0	0	15	0	19	0	0	15	0	0	0	19	0	45
C9-R1-T1_NODE_1666_length_1976_cov_2.577824	0	0	0	0	0	0	0	0	0	0	12	0	16	0	0	0	0	0	0	0	21	21	0	11	12	0	0	0	0	0	0	0	0	0	0	0	0	0	0	0	0	46	0	0	8	0	0	0	0
C9-R1-T1_NODE_1876_length_1849_cov_2.964326	20	0	15	0	0	0	0	0	0	0	0	0	0	0	0	0	0	0	0	0	0	0	0	0	0	0	0	12	0	0	0	0	0	21	0	0	0	0	0	16	0	0	0	0	0	0	0	0	0
C9-R1-T1_NODE_2246_length_1671_cov_3.676980	31	0	33	0	0	0	0	0	0	0	0	0	0	0	0	0	0	0	0	0	0	14	0	0	11	0	0	15	0	0	0	0	0	19	0	0	0	0	0	13	9	0	0	0	0	0	0	0	0
C9-R1-T1_NODE_2864_length_1464_cov_1.793471	8	0	0	0	0	0	0	0	0	0	0	0	0	0	0	0	0	0	0	0	0	0	0	0	0	0	0	0	0	0	0	0	0	12	0	0	0	0	0	0	0	0	0	0	0	0	0	0	0
C9-R1-T1_NODE_3055_length_1412_cov_2.955048	0	0	14	0	0	0	0	0	0	0	0	0	0	0	0	0	0	0	0	0	0	0	0	0	0	0	0	8	0	0	0	0	0	0	0	0	0	0	0	0	0	9	0	0	0	0	0	11	0
C9-R1-T1_NODE_3126_length_1392_cov_2.543755	0	0	0	0	0	0	0	0	0	0	0	0	0	0	0	0	0	0	0	0	0	0	0	0	0	0	0	0	11	0	0	0	0	0	0	0	0	0	0	0	0	0	10	0	0	0	12	0	11
C9-R1-T1_NODE_323_length_5510_cov_4.169936	62	0	20	0	0	18	0	0	0	0	0	0	0	0	0	0	17	0	0	51	0	38	0	28	61	0	0	0	0	0	37	0	0	0	27	0	69	17	23	0	0	24	28	0	0	0	0	0	44
C9-R1-T1_NODE_352_length_5141_cov_6.034605	108	33	0	0	0	0	20	0	23	0	0	0	0	0	0	0	0	0	0	81	0	0	0	0	0	0	0	0	0	0	0	0	0	37	0	0	0	0	0	20	21	0	0	0	0	0	0	0	0
C9-R1-T1_NODE_5441_length_1046_cov_2.898083	17	0	16	0	0	0	0	0	0	0	0	0	0	0	0	0	0	0	0	0	0	6	0	0	0	0	0	0	0	0	0	0	0	15	0	0	0	0	0	12	0	0	0	0	0	0	0	10	0
C9-R1-T1_NODE_5939_length_1000_cov_3.122751	22	0	9	0	0	0	0	0	0	0	0	0	0	0	0	0	0	0	0	0	0	10	0	0	7	0	0	0	0	6	0	0	0	9	0	0	0	0	0	0	0	0	0	0	0	0	0	0	0
C9-R1-T5_NODE_643_length_1646_cov_6.274041	166	122	23	28	0	13	0	32	20	52	16	0	37	11	18	47	9	0	0	184	36	29	42	0	43	0	40	61	0	0	0	22	0	138	128	0	0	27	0	67	174	33	0	0	0	0	0	8	0
C9-R2-T1_NODE_197_length_2304_cov_2.955091	0	0	45	38	34	0	0	32	53	59	21	24	12	48	0	27	42	0	18	25	0	17	0	36	0	0	0	28	0	31	35	17	31	18	28	30	12	0	47	29	15	0	0	0	0	93	21	33	0
C9-R2-T1_NODE_2583_length_1039_cov_3.453252	32	18	0	0	0	0	0	0	0	0	0	4	0	0	0	0	0	18	0	70	6	0	12	0	0	0	4	5	24	18	0	0	0	31	0	0	135	0	0	0	6	0	13	0	0	0	0	0	0
C9-R2-T1_NODE_74_length_2960_cov_3.930120	0	0	71	24	0	0	0	44	97	92	52	27	0	48	0	36	54	0	28	20	35	26	0	34	0	0	42	54	16	94	36	0	48	0	56	47	0	30	32	0	44	0	0	0	0	92	0	31	0
C9-R2-T5_NODE_550_length_3594_cov_5.040124	0	41	22	0	54	36	0	0	0	0	0	0	0	0	0	0	0	0	0	0	0	0	0	0	0	0	0	0	0	29	58	0	0	0	0	0	0	0	0	25	28	0	0	0	0	0	0	0	0
C9-R3-Base_NODE_116_length_5545_cov_6.098361	47	0	76	159	188	171	99	221	211	232	329	221	119	191	226	144	258	89	154	135	129	97	45	174	52	134	178	163	84	319	305	128	88	62	196	146	59	101	160	183	93	50	30	235	126	183	99	145	20
C9-R3-Base_NODE_1603_length_1910_cov_2.627493	76	0	10	0	0	0	0	0	0	0	0	0	0	0	0	0	0	0	0	36	0	0	0	0	0	0	0	0	14	0	0	0	0	30	0	0	0	8	0	0	0	0	0	0	0	0	0	0	0
C9-R3-Base_NODE_285_length_4095_cov_2.668317	0	0	0	0	32	0	0	0	0	0	0	0	0	0	0	0	24	0	36	0	0	0	0	0	27	0	39	0	77	35	0	0	0	0	0	0	35	0	27	41	0	0	0	0	0	74	72	29	0
C9-R3-Base_NODE_915_length_2520_cov_3.163489	0	0	0	0	0	0	16	0	0	0	0	0	0	0	0	0	25	0	15	0	0	14	0	0	27	0	26	0	67	0	0	0	0	0	0	0	30	15	0	22	0	0	0	0	0	0	21	16	0
C9-R3-Base_NODE_928_length_2504_cov_2.983258	18	34	26	56	118	0	28	21	41	0	0	85	63	17	18	0	0	28	14	39	29	40	29	24	37	0	56	15	18	48	48	40	22	0	27	23	0	78	17	37	30	0	0	45	0	37	130	22	0
C9-R3-T1_NODE_18_length_8071_cov_4.555389	68	86	114	314	154	48	87	121	262	211	90	441	96	199	159	173	128	127	128	266	154	76	113	142	72	104	201	155	75	202	123	112	129	95	113	185	79	169	154	89	84	34	53	518	65	137	804	112	0
C9-R3-T1_NODE_764_length_1802_cov_4.777905	324	89	39	21	0	0	27	0	0	31	0	34	0	0	0	34	0	112	0	543	0	0	84	79	0	22	50	14	204	71	0	17	0	229	47	9	823	30	0	0	32	0	61	0	0	0	0	17	0
C9-R3-T5_NODE_1276_length_1947_cov_14.687104	112	30	15	0	0	0	0	0	0	25	0	0	0	0	0	0	0	23	0	135	11	0	16	34	0	0	0	0	78	22	0	10	0	86	14	0	224	0	0	0	14	0	18	0	0	0	0	0	0
C9-R3-T5_NODE_14_length_13725_cov_5.349598	0	0	0	93	143	0	108	0	99	0	0	143	0	49	0	0	0	0	0	101	100	0	81	57	0	0	77	0	0	90	71	350	66	0	0	0	76	191	0	0	0	0	0	138	0	64	173	0	0
C9-R3-T5_NODE_147_length_6581_cov_4.757125	0	0	0	0	0	0	0	0	0	0	0	42	0	59	0	0	0	0	0	0	0	0	0	0	0	0	0	0	0	0	0	115	0	0	0	0	0	0	0	0	0	0	0	0	0	0	0	0	0
C9-R3-T5_NODE_2527_length_1276_cov_4.932023	0	0	0	0	0	0	0	0	0	0	0	0	0	0	0	0	0	0	0	0	0	0	0	0	0	0	0	0	0	0	10	0	0	0	0	0	0	0	0	0	0	0	0	0	0	0	0	0	0
C9-R3-T5_NODE_466_length_3562_cov_3.203023	0	0	0	0	0	0	0	0	0	0	0	0	0	20	0	0	0	0	0	0	0	0	0	0	0	0	0	0	0	0	47	0	0	0	0	0	0	0	0	0	0	0	0	0	0	0	0	41	0
C9-R3-T5_NODE_816_length_2540_cov_3.292555	0	0	0	0	0	0	0	0	0	0	0	0	0	0	0	0	0	0	0	0	0	0	0	0	0	0	0	0	0	0	0	0	0	0	0	0	0	0	0	0	0	0	0	0	16	0	0	28	0
Rat_1_NODE_1005_length_1493_cov_2.353268	0	0	0	0	0	0	0	0	0	0	0	0	0	0	0	0	0	0	0	0	0	0	0	0	0	0	0	0	0	0	0	0	0	0	0	0	0	6	0	0	0	0	0	0	0	0	0	0	0
Rat_1_NODE_1045_length_1445_cov_5.567626	0	0	0	0	0	0	0	0	0	0	0	0	0	0	0	0	0	0	0	0	0	0	0	0	0	0	0	0	14	0	0	0	0	0	0	0	0	0	0	0	0	0	0	0	0	0	0	0	0
Rat_1_NODE_1055_length_1438_cov_2.042661	0	0	0	0	0	0	0	0	0	0	0	0	0	0	0	0	0	0	0	0	0	0	0	0	0	0	0	7	0	0	0	0	0	0	0	0	0	0	0	0	0	0	0	0	0	0	0	0	0
Rat_1_NODE_1104_length_1400_cov_2.343494	0	0	0	0	0	0	0	0	0	0	0	0	0	0	0	0	0	0	0	5	0	0	0	0	0	0	0	0	0	0	0	0	0	0	0	0	0	0	0	0	0	0	0	0	0	0	0	0	0
Rat_1_NODE_1110_length_1396_cov_2.002237	0	0	0	139	0	0	21	0	42	16	0	0	0	0	0	146	0	12	0	12	16	0	0	0	0	0	0	0	0	0	0	0	0	0	0	24	0	0	0	0	0	0	0	0	0	0	0	0	0
Rat_1_NODE_1116_length_1391_cov_2.294910	0	0	0	0	0	0	0	0	0	0	0	0	0	0	0	0	0	0	0	0	0	0	0	0	0	0	0	0	0	0	0	0	0	0	0	0	0	0	0	0	0	0	0	0	0	0	0	0	0
Rat_1_NODE_1129_length_1379_cov_2.225076	0	0	0	0	0	0	0	0	0	0	0	0	0	0	0	0	0	0	0	0	0	0	0	0	0	0	0	0	0	0	0	0	0	0	0	0	0	0	0	0	0	0	0	0	0	0	7	0	0
Rat_1_NODE_1165_length_1342_cov_2.686869	13	0	0	0	0	0	0	0	0	0	0	0	0	0	0	0	0	0	0	0	0	0	0	0	0	0	0	0	0	0	0	0	0	0	0	0	0	0	0	0	0	0	0	0	0	0	0	0	0
Rat_1_NODE_1175_length_1334_cov_2.426896	0	0	0	0	0	0	0	0	0	0	0	0	0	0	0	0	0	0	0	10	0	0	0	0	0	0	0	0	0	0	0	0	0	0	0	0	0	0	0	0	0	0	0	0	0	0	0	0	0
Rat_1_NODE_1179_length_1331_cov_2.879310	0	0	0	0	0	0	0	0	0	0	0	0	0	0	0	0	0	0	0	0	0	0	0	0	0	0	0	0	0	0	0	0	0	0	0	0	0	0	0	0	0	0	0	0	0	0	0	0	0
Rat_1_NODE_1185_length_1326_cov_2.742722	0	0	0	0	0	0	0	0	0	0	0	9	0	0	0	0	0	0	0	0	0	0	0	0	0	0	0	0	0	0	0	0	0	0	0	0	0	0	6	0	0	0	0	0	0	0	0	0	0
Rat_1_NODE_1189_length_1321_cov_2.080569	0	0	0	0	0	0	0	0	0	0	0	0	0	0	0	0	0	0	0	0	0	0	0	0	0	0	0	0	0	0	0	0	0	8	0	0	0	0	0	0	0	0	0	0	0	0	0	0	0
Rat_1_NODE_12_length_50589_cov_25.399553	0	294	0	579	86	0	0	0	0	0	0	0	0	0	0	0	0	0	0	374	0	0	0	0	0	0	0	0	0	0	0	0	0	0	0	0	126	0	0	0	0	0	0	0	0	181	359	0	0
Rat_1_NODE_1203_length_1315_cov_2.880952	0	0	0	6	0	0	0	0	0	0	0	0	0	0	0	0	0	0	0	0	0	0	0	0	0	0	0	0	0	0	0	0	0	0	0	0	0	0	0	0	0	0	0	0	0	0	0	0	0
Rat_1_NODE_1223_length_1300_cov_4.412048	0	0	0	0	0	0	0	0	0	0	0	0	0	0	0	0	0	0	0	0	0	0	0	0	0	0	0	0	0	0	0	0	0	0	0	0	0	0	0	0	0	0	0	0	0	0	0	0	0
Rat_1_NODE_1236_length_1293_cov_2.711632	0	0	0	0	0	0	0	0	0	0	0	0	0	0	0	0	0	0	0	0	0	0	0	0	0	0	0	0	0	0	0	0	0	0	0	0	0	0	0	0	0	0	0	0	0	0	0	0	0
Rat_1_NODE_1260_length_1283_cov_5.509772	0	0	0	0	0	0	0	0	0	0	0	0	0	0	0	0	0	0	0	0	0	0	0	0	0	0	0	0	0	0	0	0	0	0	0	0	0	0	0	0	0	0	0	0	0	0	0	0	0
Rat_1_NODE_1303_length_1249_cov_1.406198	0	0	0	0	0	0	0	0	0	0	0	0	0	0	0	0	0	0	0	0	0	0	0	0	0	0	0	0	0	0	0	0	0	0	0	0	0	0	0	0	0	0	0	0	0	0	0	0	0
Rat_1_NODE_1314_length_1243_cov_3.515152	0	0	6	0	0	0	0	0	0	0	0	0	0	10	0	0	13	0	0	0	0	7	0	7	0	0	0	13	0	0	0	0	0	0	0	0	0	0	0	0	0	0	0	0	0	0	13	12	0
Rat_1_NODE_1346_length_1226_cov_2.057216	0	0	0	0	0	0	0	0	0	0	0	0	0	0	0	0	0	0	0	0	0	0	0	0	0	0	0	0	0	0	0	0	0	0	0	0	0	0	0	0	0	0	0	0	0	0	0	0	0
Rat_1_NODE_1347_length_1225_cov_1.759829	0	0	0	0	0	0	0	0	0	0	0	0	0	0	0	0	0	0	5	0	0	0	0	0	0	0	0	0	6	0	0	0	0	0	0	0	0	0	0	0	0	0	0	0	0	0	0	0	0
Rat_1_NODE_1364_length_1218_cov_1.827171	0	0	0	0	0	0	0	0	0	0	0	0	0	0	0	0	0	0	0	0	0	0	0	0	0	0	5	0	0	0	0	0	0	0	0	0	0	0	0	0	0	0	0	0	0	0	0	0	11
Rat_1_NODE_1383_length_1196_cov_2.416301	0	35	0	0	0	0	0	0	0	0	0	0	0	15	0	0	0	0	0	0	0	0	0	0	6	0	0	0	22	0	0	0	0	0	0	0	0	0	0	0	0	0	0	0	0	0	0	0	0
Rat_1_NODE_1396_length_1188_cov_1.658429	0	0	0	0	0	0	0	0	0	0	0	0	0	0	6	0	0	0	0	0	0	0	0	0	0	0	0	0	0	0	0	0	0	0	0	0	0	0	0	0	0	0	0	0	0	0	0	0	0
Rat_1_NODE_1397_length_1187_cov_2.342756	0	0	0	0	0	0	0	0	0	0	0	0	0	0	0	0	0	0	4	0	0	0	0	0	0	0	0	0	0	0	0	0	0	0	0	0	0	0	0	0	0	0	0	0	0	0	0	0	0
Rat_1_NODE_1406_length_1180_cov_2.220444	0	0	0	0	0	0	0	0	0	0	0	0	0	28	0	0	0	0	0	0	0	0	0	0	0	0	0	0	12	0	0	0	0	0	0	0	0	0	0	0	0	0	0	0	0	0	0	0	0
Rat_1_NODE_1410_length_1178_cov_2.033838	0	6	0	0	0	0	21	0	0	8	0	0	8	0	0	0	0	0	0	0	7	0	0	0	0	9	8	0	8	0	0	0	0	0	0	0	0	0	0	10	9	0	0	0	0	20	0	0	0
Rat_1_NODE_1434_length_1166_cov_4.139514	0	0	0	0	0	0	0	0	0	0	0	0	0	0	0	0	0	0	0	0	0	0	0	0	0	0	0	0	0	0	0	0	0	0	0	0	0	0	0	0	0	0	5	0	0	0	0	0	0
Rat_1_NODE_1438_length_1165_cov_3.726126	7	0	0	0	0	0	0	0	0	0	0	0	0	0	0	0	0	0	0	0	0	0	0	0	0	0	0	0	0	0	0	0	0	0	0	0	0	0	0	0	0	0	0	0	0	0	0	0	0
Rat_1_NODE_1458_length_1158_cov_1.990027	0	0	0	0	0	0	0	0	0	0	0	0	0	0	0	0	0	0	0	0	0	0	0	0	0	0	0	0	0	0	0	0	0	0	0	0	0	0	0	0	0	0	0	0	0	0	0	0	0
Rat_1_NODE_1462_length_1157_cov_1.727768	0	0	0	0	5	0	0	0	0	0	0	0	0	0	0	0	0	0	0	0	0	0	0	0	0	0	0	0	0	0	0	0	0	0	0	0	0	0	0	0	0	0	0	0	0	0	0	0	0
Rat_1_NODE_1479_length_1148_cov_1.578225	0	0	0	0	0	0	0	0	0	0	0	0	0	0	0	0	0	0	0	0	0	0	0	0	0	0	0	0	0	0	0	0	0	0	0	0	0	0	0	0	0	0	0	0	0	0	0	0	0
Rat_1_NODE_1481_length_1147_cov_2.807692	0	0	0	0	0	0	0	0	0	0	0	0	0	0	0	0	0	0	0	0	0	0	0	0	0	0	0	0	0	0	0	0	0	0	7	0	0	0	0	0	0	0	0	0	0	0	0	0	0
Rat_1_NODE_1489_length_1144_cov_1.616162	0	9	0	0	0	0	0	0	0	0	0	0	0	0	0	0	0	0	0	0	0	0	0	0	0	0	0	0	0	0	0	0	0	0	0	0	0	0	0	0	0	0	0	0	0	0	0	0	0
Rat_1_NODE_1523_length_1126_cov_1.563025	0	0	0	0	0	0	0	0	0	0	0	0	0	0	0	0	0	0	0	0	0	0	0	0	0	0	7	0	0	0	0	0	0	0	0	0	0	0	0	0	0	0	0	0	0	0	0	0	0
Rat_1_NODE_1530_length_1123_cov_2.147940	0	0	0	0	0	0	0	0	0	0	0	0	0	0	0	0	0	0	0	0	0	0	0	0	0	0	0	0	0	0	0	0	0	0	0	0	0	0	0	0	0	0	0	0	0	0	0	0	0
Rat_1_NODE_1565_length_1108_cov_2.141500	0	0	0	0	0	0	0	0	0	0	0	0	0	0	0	0	0	0	0	0	0	0	0	0	0	0	0	0	0	0	7	0	0	0	0	0	0	0	0	0	0	0	0	0	0	0	0	0	0
Rat_1_NODE_1600_length_1093_cov_1.562620	0	0	0	0	0	0	0	0	0	0	0	0	0	0	0	0	0	0	0	0	0	0	0	0	0	0	0	0	0	0	0	0	0	0	0	0	0	0	0	0	0	0	0	0	0	0	0	0	0
Rat_1_NODE_1609_length_1089_cov_2.029981	0	0	0	0	0	0	0	0	0	0	0	0	0	0	0	0	8	0	0	0	0	0	0	0	0	0	0	0	0	0	0	0	0	0	0	0	0	0	0	0	0	0	0	0	0	0	0	6	0
Rat_1_NODE_1611_length_1088_cov_2.757986	0	0	0	0	0	0	0	0	0	0	0	0	0	0	0	0	0	0	8	0	0	0	0	0	0	8	0	0	11	0	0	0	0	0	0	0	0	0	0	0	0	0	0	0	0	0	0	0	0
Rat_1_NODE_1660_length_1063_cov_1.718254	0	0	0	0	0	0	0	0	0	0	0	0	0	0	0	0	0	0	0	0	0	0	0	0	0	0	0	0	0	0	0	0	0	0	0	0	0	0	0	0	0	0	0	0	0	0	0	0	0
Rat_1_NODE_1661_length_1063_cov_1.521825	0	0	0	0	0	0	0	0	0	0	0	0	0	0	0	0	0	0	0	0	0	0	0	0	0	0	0	0	0	0	0	0	0	0	0	0	0	0	0	0	0	0	0	0	0	0	0	0	0
Rat_1_NODE_1664_length_1062_cov_1.698113	0	0	0	0	0	0	0	0	0	0	0	0	0	0	7	0	0	0	6	0	0	0	0	0	0	0	0	0	0	0	0	0	0	0	0	0	0	0	0	0	0	0	0	0	0	0	0	0	0
Rat_1_NODE_1692_length_1048_cov_1.871098	0	0	0	0	0	0	0	0	0	0	0	0	0	0	0	0	0	0	0	0	0	0	0	0	0	0	13	0	0	0	0	0	0	0	0	0	0	0	0	0	0	0	0	0	0	0	0	0	0
Rat_1_NODE_1695_length_1047_cov_2.723790	0	0	0	0	0	0	0	0	0	0	0	0	0	0	0	0	0	0	0	0	0	0	0	0	0	0	0	0	0	0	0	0	0	0	0	0	0	6	0	0	0	0	0	0	0	0	0	0	0
Rat_1_NODE_1733_length_1034_cov_1.689479	0	0	0	0	0	0	0	0	0	0	0	0	0	0	0	0	0	0	0	0	0	0	0	0	0	0	0	0	0	0	0	0	0	0	0	0	0	0	0	0	4	0	0	0	0	0	0	0	0
Rat_1_NODE_1754_length_1026_cov_2.180227	0	0	0	0	0	0	0	0	0	0	0	0	0	0	0	0	0	0	0	10	0	0	0	0	0	0	0	0	0	0	0	0	0	0	0	0	0	0	0	0	0	0	0	0	0	0	0	0	0
Rat_1_NODE_1764_length_1022_cov_3.098242	0	0	0	0	0	0	0	0	0	0	0	0	0	0	0	0	0	0	0	0	0	0	0	0	0	0	0	0	0	0	0	0	0	0	0	0	0	0	0	0	0	0	0	0	0	0	0	0	0
Rat_1_NODE_1770_length_1021_cov_2.492754	0	0	0	0	0	0	4	0	0	0	0	0	0	0	0	0	0	0	0	0	0	0	0	0	0	0	0	0	0	0	0	0	0	0	0	0	0	0	0	0	0	0	0	0	0	0	0	0	0
Rat_1_NODE_1794_length_1012_cov_1.573668	0	0	0	0	0	0	0	0	0	0	0	0	0	0	0	0	0	0	0	0	0	0	0	0	0	0	0	0	0	0	0	0	0	0	0	0	0	0	0	0	0	0	0	0	0	0	0	0	0
Rat_1_NODE_1808_length_1006_cov_1.579390	0	0	0	0	0	0	0	0	0	0	0	0	0	0	0	0	0	0	0	0	0	0	0	0	0	0	0	0	0	0	0	0	0	0	0	0	0	0	0	0	0	0	0	0	0	0	0	0	0
Rat_1_NODE_1809_length_1005_cov_2.911579	6	0	0	0	0	0	0	0	0	0	0	0	0	0	0	0	0	0	0	0	0	0	0	0	0	0	0	0	0	0	0	0	0	0	0	0	0	0	0	0	0	0	0	0	0	0	0	0	0
Rat_1_NODE_1828_length_1000_cov_3.013757	0	0	0	0	0	0	0	0	0	0	0	0	0	0	0	0	7	0	0	0	0	0	0	0	0	0	0	0	5	0	0	0	0	0	0	0	0	0	0	0	0	0	8	5	0	0	0	0	0
Rat_1_NODE_223_length_5123_cov_5.972770	0	0	0	13	0	0	0	0	0	0	0	0	0	0	0	0	0	0	0	0	0	0	0	0	0	0	0	0	0	0	0	0	0	0	15	0	0	0	15	0	0	0	0	0	0	0	26	0	0
Rat_1_NODE_298_length_4003_cov_4.638551	23	0	0	0	0	0	0	0	0	0	0	0	0	0	0	0	0	0	0	0	0	0	0	0	0	0	0	0	0	0	0	0	0	0	0	0	0	0	0	0	0	0	0	0	0	0	0	0	0
Rat_1_NODE_305_length_3933_cov_5.007736	28	0	0	0	0	0	0	0	0	0	0	0	0	0	0	0	0	0	0	0	0	0	0	0	0	0	0	0	0	0	0	0	0	0	0	0	0	0	0	0	0	0	0	0	0	0	0	0	0
Rat_1_NODE_327_length_3716_cov_6.172357	0	0	42	0	0	0	0	0	0	0	0	0	0	0	0	0	0	0	0	0	0	0	0	0	0	0	96	0	63	0	0	0	0	0	0	0	0	0	0	0	0	0	0	0	0	0	0	0	0
Rat_1_NODE_339_length_3607_cov_4.006757	0	0	0	0	0	0	0	0	0	0	0	0	0	0	0	0	0	0	0	0	0	0	0	0	0	0	0	0	0	0	0	0	0	0	0	0	0	0	0	0	0	0	0	0	0	0	0	0	0
Rat_1_NODE_356_length_3542_cov_4.954115	24	0	0	0	0	0	0	0	0	0	0	0	0	0	0	0	0	0	0	0	0	0	0	0	0	0	0	0	0	0	0	0	0	0	0	0	0	0	0	0	0	0	0	0	0	0	0	0	0
Rat_1_NODE_367_length_3412_cov_3.477510	0	0	0	0	0	32	0	0	0	0	0	0	0	0	0	37	0	0	26	28	0	55	0	36	24	0	0	23	32	0	49	0	36	0	41	34	25	18	0	20	0	0	70	0	0	0	21	0	0
Rat_1_NODE_411_length_3139_cov_4.757134	0	0	0	0	0	0	0	0	0	0	0	0	0	0	0	0	0	0	0	0	0	0	0	0	0	0	0	0	0	0	0	0	0	0	0	0	0	0	0	0	0	0	0	0	0	0	0	0	0
Rat_1_NODE_440_length_2968_cov_4.035015	0	0	0	0	0	0	0	0	0	0	22	0	0	0	0	0	0	0	0	0	0	0	0	0	0	0	0	0	0	0	0	0	0	0	0	0	0	0	0	0	0	0	0	0	0	0	0	0	0
Rat_1_NODE_498_length_2660_cov_4.951248	0	0	0	0	0	0	0	0	0	0	0	0	0	0	0	0	0	0	0	0	0	0	0	0	0	0	23	0	16	0	0	0	0	0	0	0	0	0	0	0	0	0	0	0	0	0	0	0	0
Rat_1_NODE_500_length_2643_cov_2.796368	0	0	0	0	0	0	0	0	0	0	0	21	0	0	0	0	0	0	0	0	0	0	0	0	0	0	0	0	0	0	0	0	0	0	0	0	0	0	0	0	0	0	0	0	0	0	0	0	0
Rat_1_NODE_529_length_2500_cov_3.401636	0	51	25	0	0	0	0	21	0	0	0	0	0	0	34	46	0	0	24	0	22	0	0	28	27	31	35	16	33	0	0	0	16	0	21	27	0	16	0	35	39	0	0	0	0	38	0	0	16
Rat_1_NODE_547_length_2434_cov_4.015553	0	0	0	0	0	0	0	0	0	0	0	0	0	0	0	0	0	0	0	0	0	0	0	0	0	0	0	0	0	0	0	0	0	0	0	0	0	0	0	0	0	0	13	0	0	0	0	0	0
Rat_1_NODE_578_length_2307_cov_1.878774	0	0	0	0	0	0	0	0	0	0	0	0	0	0	0	0	0	0	0	0	0	0	0	0	0	0	0	18	0	0	0	0	0	0	0	0	0	0	16	0	0	0	0	0	0	0	0	0	0
Rat_1_NODE_591_length_2260_cov_6.431746	0	0	0	0	0	0	0	0	0	0	0	0	0	21	0	0	0	0	0	0	0	0	0	0	0	0	0	0	0	0	0	0	0	0	0	0	0	0	0	0	0	0	0	0	0	0	0	0	0
Rat_1_NODE_592_length_2256_cov_4.316674	0	0	0	0	0	0	139	0	0	0	0	0	0	0	0	0	0	0	0	0	0	0	0	0	0	0	17	0	16	0	0	0	0	0	0	0	0	0	0	0	0	0	0	0	0	0	0	0	0
Rat_1_NODE_596_length_2245_cov_3.189498	50	0	0	0	0	0	0	0	0	0	0	0	0	0	0	0	0	0	0	92	0	0	0	0	0	0	0	0	16	13	0	0	0	0	0	0	19	0	0	0	0	0	0	0	0	0	0	0	0
Rat_1_NODE_619_length_2188_cov_5.892171	0	0	0	0	0	0	0	0	0	0	0	0	0	0	0	0	0	0	0	0	0	0	0	0	0	0	0	0	0	0	0	0	0	0	0	0	0	0	0	0	0	0	0	0	0	0	0	0	0
Rat_1_NODE_645_length_2114_cov_7.451676	0	0	0	0	0	0	0	10	0	0	0	0	0	39	0	0	0	0	0	0	0	0	0	0	0	0	0	0	0	0	0	0	0	0	0	0	0	0	0	0	0	0	0	0	0	0	0	0	0
Rat_1_NODE_672_length_2055_cov_2.341500	0	0	0	0	0	0	0	0	0	0	0	0	0	0	0	0	0	0	0	0	0	0	0	0	0	0	0	0	0	0	0	0	0	0	0	0	0	0	0	0	0	0	0	0	0	0	0	0	0
Rat_1_NODE_686_length_2020_cov_4.221374	0	0	0	0	0	0	0	0	0	0	0	0	0	0	0	0	0	0	0	0	0	0	0	0	0	0	0	0	0	0	0	0	0	0	0	0	0	0	0	0	0	0	0	0	0	0	0	0	0
Rat_1_NODE_734_length_1926_cov_2.326029	0	0	0	0	0	0	0	0	0	0	0	0	0	0	0	0	0	0	16	0	0	0	0	0	0	0	15	0	0	0	0	0	0	0	0	0	0	0	0	0	0	0	0	0	0	0	0	0	0
Rat_1_NODE_737_length_1924_cov_2.294275	0	0	0	19	0	0	0	0	0	0	0	0	0	0	0	0	0	0	0	0	0	0	0	0	0	0	0	0	0	0	0	0	0	0	0	0	0	0	0	0	0	0	0	0	0	0	0	0	0
Rat_1_NODE_748_length_1887_cov_5.637009	0	0	0	0	0	0	0	0	0	0	0	0	0	0	0	0	0	0	0	0	0	0	0	0	0	0	0	0	0	0	0	0	0	0	0	0	0	0	0	0	0	0	0	0	0	0	0	0	0
Rat_1_NODE_771_length_1833_cov_14.917323	0	0	0	0	0	0	0	0	0	0	0	0	0	0	0	0	0	0	0	13	0	0	0	0	0	22	0	0	0	0	0	0	0	0	0	0	0	0	0	0	0	0	0	0	0	0	0	0	0
Rat_1_NODE_796_length_1784_cov_7.998843	0	0	0	0	0	0	0	0	0	0	0	0	0	0	15	0	0	0	0	0	0	0	0	0	0	0	0	0	0	0	0	0	0	0	0	0	0	0	0	0	0	0	0	0	0	0	0	0	0
Rat_1_NODE_814_length_1756_cov_4.501470	0	0	0	0	0	0	0	0	0	0	0	0	0	11	0	12	0	0	0	0	12	0	0	0	0	0	0	0	0	0	0	0	0	0	0	0	0	0	0	0	0	0	0	0	0	0	0	0	0
Rat_1_NODE_833_length_1724_cov_3.279808	0	0	0	0	0	0	0	0	0	0	0	0	0	0	8	0	0	0	0	0	0	0	0	0	0	0	16	0	0	0	0	0	0	0	0	0	0	0	0	0	0	0	0	0	0	0	0	0	0
Rat_1_NODE_837_length_1721_cov_1.611645	0	9	0	0	0	0	0	0	0	0	0	0	0	0	0	0	0	0	0	0	0	0	0	0	0	0	0	0	0	0	0	0	0	0	0	0	0	0	0	0	0	0	0	0	0	0	0	0	0
Rat_1_NODE_863_length_1682_cov_2.250768	9	0	0	0	0	0	0	0	0	0	0	0	0	0	0	0	0	0	0	0	0	0	0	0	0	0	0	0	10	0	0	0	0	0	0	0	0	0	0	0	0	0	0	0	0	0	0	0	0
Rat_1_NODE_907_length_1608_cov_1.846104	0	0	0	0	0	0	0	0	0	0	0	0	0	0	0	0	0	0	0	0	0	0	0	0	0	0	0	0	0	0	0	0	0	0	0	0	0	0	0	0	0	0	0	0	0	0	0	0	0
Rat_1_NODE_943_length_1560_cov_3.671761	0	0	0	0	0	0	0	0	0	0	0	0	0	0	14	0	0	0	9	0	0	0	0	0	0	0	0	0	0	0	0	0	0	0	0	0	0	0	0	0	8	0	0	0	0	0	0	0	0
Rat_1_NODE_951_length_1555_cov_1.765333	0	0	0	0	0	0	0	0	0	0	0	0	0	0	0	13	0	0	0	0	0	0	0	13	0	0	0	0	23	0	0	0	0	0	0	0	0	0	0	0	0	0	0	0	0	24	0	0	0
Rat_1_NODE_966_length_1544_cov_2.704500	0	0	0	17	0	0	0	0	0	0	0	0	0	0	0	0	0	0	0	0	0	0	0	0	0	0	0	0	0	0	0	0	0	0	0	0	0	0	0	0	0	0	0	0	0	0	0	0	0
Rat_10_NODE_1040_length_1552_cov_2.633267	0	11	0	0	0	0	0	0	0	0	0	0	0	0	0	12	0	0	0	0	18	0	0	14	0	0	11	0	0	0	0	0	0	0	0	0	11	21	0	0	0	0	9	0	0	0	0	0	0
Rat_10_NODE_1050_length_1542_cov_2.048420	0	0	0	0	0	0	0	0	0	0	0	0	0	0	0	0	0	0	0	0	0	0	0	0	0	0	0	0	0	0	0	16	0	0	0	0	0	0	0	0	0	0	0	0	0	0	0	0	0
Rat_10_NODE_1146_length_1466_cov_3.708009	0	0	0	0	0	0	0	0	0	0	0	0	0	0	0	0	0	0	0	0	0	0	0	0	0	0	0	0	0	0	0	0	0	0	0	0	0	0	0	0	0	0	0	7	0	0	0	0	0
Rat_10_NODE_1172_length_1450_cov_3.247312	0	0	0	0	0	0	0	0	0	0	0	0	0	0	0	0	0	0	0	0	0	0	0	0	0	0	0	0	0	0	0	0	0	0	0	0	0	0	0	0	0	0	0	0	0	0	0	0	0
Rat_10_NODE_1223_length_1398_cov_2.320179	0	0	0	0	0	0	0	0	0	0	0	0	0	0	0	0	0	0	0	0	0	0	0	0	0	0	0	0	0	0	0	0	0	0	0	0	0	0	0	7	0	0	0	0	0	10	0	0	0
Rat_10_NODE_1258_length_1368_cov_3.562833	0	0	0	0	0	0	0	0	0	0	0	7	12	0	0	0	0	0	0	20	0	0	0	11	8	32	0	0	0	0	0	0	0	0	0	0	0	0	0	0	0	0	0	0	0	0	0	0	0
Rat_10_NODE_1276_length_1359_cov_2.000767	0	0	0	0	0	0	0	0	0	0	0	0	0	0	11	0	0	0	0	12	0	0	0	0	0	0	0	0	0	0	0	0	0	0	0	0	0	0	0	12	0	0	0	0	0	0	0	0	0
Rat_10_NODE_1310_length_1329_cov_3.972527	0	0	0	0	0	0	0	0	0	0	0	0	0	0	0	0	0	0	0	0	0	0	0	0	0	0	0	0	0	0	0	0	0	0	0	0	0	0	0	0	0	0	0	6	0	0	0	0	0
Rat_10_NODE_1329_length_1318_cov_2.323040	0	0	0	0	0	0	0	0	0	0	0	0	0	0	0	0	0	0	0	0	0	0	0	0	0	0	0	0	0	0	0	0	0	0	0	0	0	0	0	0	0	0	6	0	0	0	0	0	0
Rat_10_NODE_1377_length_1294_cov_2.379338	10	8	10	0	8	0	24	0	0	17	10	12	14	0	18	10	8	0	0	22	10	15	44	12	9	27	8	8	17	9	9	16	12	16	14	0	11	11	0	16	12	8	39	0	0	11	0	0	11
Rat_10_NODE_1392_length_1287_cov_3.060877	0	10	0	0	0	0	0	0	0	0	0	0	0	0	0	0	0	0	0	0	0	0	0	0	0	0	0	0	0	0	0	0	0	0	0	0	12	0	0	5	0	0	20	0	0	0	0	0	0
Rat_10_NODE_141_length_8304_cov_10.941326	0	0	0	0	0	0	0	0	51	0	89	0	0	101	53	28	0	0	0	1742	0	0	0	0	0	0	0	0	0	0	0	0	0	0	0	0	0	0	0	0	0	0	1015	0	0	0	0	0	0
Rat_10_NODE_1445_length_1254_cov_3.844037	0	0	0	0	0	0	0	0	0	0	0	0	0	0	0	0	0	0	0	0	0	0	0	0	0	0	0	0	0	0	0	0	0	0	0	0	0	0	0	0	0	0	0	0	0	0	8	0	0
Rat_10_NODE_1487_length_1232_cov_2.297366	0	0	0	0	0	0	0	0	0	0	0	0	0	0	0	0	0	0	0	0	0	0	0	0	0	0	0	0	0	0	0	0	0	0	0	0	0	0	0	0	0	0	0	0	0	0	0	0	0
Rat_10_NODE_1589_length_1182_cov_1.759539	0	0	0	0	0	0	0	0	0	0	0	0	0	0	0	0	0	0	0	0	0	6	0	0	0	0	0	0	0	0	0	0	0	0	0	0	0	0	0	0	0	0	0	0	0	0	0	0	0
Rat_10_NODE_1593_length_1178_cov_2.907391	0	0	0	0	0	0	0	0	0	0	0	0	0	0	0	0	0	0	0	0	0	0	0	0	0	0	0	0	0	0	0	0	6	0	0	0	0	0	6	0	0	0	0	0	0	0	0	0	0
Rat_10_NODE_1649_length_1154_cov_2.723385	0	8	0	0	0	0	16	0	0	0	0	0	0	0	0	0	0	0	0	8	0	0	12	0	0	13	0	0	0	0	0	0	0	0	8	0	0	0	0	0	0	0	8	0	0	0	0	0	0
Rat_10_NODE_1656_length_1151_cov_6.403285	0	0	5	0	0	0	0	0	0	0	0	0	0	0	0	0	0	0	0	0	0	0	0	0	0	0	0	0	0	0	0	0	0	0	0	0	0	0	0	0	0	0	0	0	0	0	0	0	7
Rat_10_NODE_1768_length_1102_cov_3.713467	0	0	0	0	0	0	0	0	0	0	0	0	0	0	0	7	0	0	0	0	0	0	0	9	0	0	0	0	0	0	0	0	0	0	0	0	0	11	0	0	0	0	0	0	0	0	0	0	0
Rat_10_NODE_1809_length_1085_cov_3.099029	0	0	0	0	0	0	0	0	0	0	0	0	0	0	0	0	0	0	0	0	0	0	0	0	0	0	0	0	0	0	0	0	0	0	0	0	0	0	0	0	0	0	0	0	0	0	0	0	0
Rat_10_NODE_1821_length_1080_cov_2.118049	0	11	0	0	0	0	0	0	0	0	0	0	0	0	0	0	0	0	0	0	0	0	0	0	0	5	0	0	0	0	0	0	0	0	0	0	0	0	0	0	0	0	0	0	0	0	0	0	0
Rat_10_NODE_1882_length_1059_cov_1.891434	0	0	0	0	0	0	0	0	0	0	0	0	0	0	0	0	0	0	0	0	0	0	0	0	0	0	0	0	0	0	0	0	0	0	0	0	0	0	0	0	0	0	0	0	0	0	0	0	0
Rat_10_NODE_1891_length_1058_cov_1.718843	0	0	0	0	0	0	0	0	0	0	0	0	0	0	11	0	0	0	0	12	0	0	0	11	0	11	0	0	0	0	0	0	0	0	0	0	0	0	0	0	0	0	0	0	0	0	0	0	0
Rat_10_NODE_1901_length_1055_cov_1.536000	0	0	0	0	0	0	0	0	0	0	0	0	0	0	0	0	0	0	0	0	0	0	0	0	0	0	0	0	0	0	0	0	0	0	0	0	0	0	0	0	0	0	0	5	0	0	0	0	0
Rat_10_NODE_1903_length_1054_cov_2.847848	0	0	0	6	0	0	0	0	0	0	0	0	0	0	0	0	0	0	0	0	0	0	0	0	0	5	0	0	0	0	0	0	0	0	0	0	0	0	0	0	0	0	0	0	0	0	0	0	0
Rat_10_NODE_1916_length_1049_cov_2.498994	0	0	0	0	0	0	0	0	0	0	0	0	0	0	0	0	0	0	0	0	0	0	0	0	0	0	0	7	0	0	0	0	0	0	0	0	0	4	0	0	0	0	0	0	0	0	0	9	0
Rat_10_NODE_1924_length_1047_cov_2.819556	0	0	0	0	0	0	0	0	0	0	0	0	0	0	0	8	0	0	0	4	0	0	0	5	0	0	0	0	0	0	0	0	4	0	0	0	0	0	0	0	0	0	7	0	0	0	0	0	0
Rat_10_NODE_1987_length_1033_cov_1.690184	0	0	0	0	0	0	0	0	0	0	0	0	0	0	0	0	0	0	0	0	8	0	0	0	8	0	0	0	0	0	0	0	0	0	7	0	0	0	0	0	0	0	10	0	0	0	0	0	0
Rat_10_NODE_2070_length_1007_cov_2.015756	0	0	0	0	0	0	0	0	0	0	0	0	0	0	0	0	0	0	0	0	0	6	0	0	0	0	0	0	0	0	0	0	0	0	0	0	0	0	0	0	0	0	0	0	0	0	0	0	0
Rat_10_NODE_2078_length_1003_cov_20.053797	0	0	0	0	0	0	0	0	0	0	0	0	0	0	0	0	0	0	0	0	0	0	0	0	0	0	0	0	0	0	0	0	0	0	0	0	0	0	0	0	0	0	0	0	0	0	14	0	0
Rat_10_NODE_357_length_3446_cov_17.765556	0	0	0	0	0	0	0	48	0	0	0	0	0	0	0	0	0	0	0	0	0	0	0	0	0	0	0	0	0	0	0	0	0	0	0	0	0	0	0	0	0	0	0	48	0	0	69	0	0
Rat_10_NODE_384_length_3275_cov_3.569565	0	0	0	0	0	0	141	0	0	0	0	0	39	0	0	0	0	0	0	20	0	0	0	21	0	0	0	0	0	0	0	32	0	0	0	0	29	0	0	0	0	0	62	0	0	0	0	0	27
Rat_10_NODE_410_length_3132_cov_3.926552	0	0	0	0	0	0	0	0	0	0	0	0	0	0	0	0	0	0	0	0	0	0	0	0	0	0	0	0	0	0	0	0	0	0	0	0	0	0	0	0	0	0	0	0	0	0	0	0	0
Rat_10_NODE_431_length_2996_cov_2.820469	0	0	0	0	0	0	0	0	0	0	0	0	0	0	0	0	0	0	0	0	0	0	0	0	0	0	0	0	0	0	0	0	0	0	0	0	0	0	0	0	0	0	0	0	0	0	0	0	0
Rat_10_NODE_452_length_2934_cov_2.534561	0	33	0	23	0	0	45	0	0	0	0	0	29	0	0	0	0	0	0	42	0	36	72	27	0	68	0	0	41	0	0	43	0	35	0	0	43	0	0	37	0	26	89	0	0	19	0	0	49
Rat_10_NODE_52_length_16365_cov_139.531637	0	0	0	0	0	0	0	0	0	0	0	0	0	0	0	0	0	0	0	0	0	0	0	0	0	0	0	0	0	0	0	0	0	0	0	0	0	0	0	0	0	0	0	0	0	0	2772	0	0
Rat_10_NODE_692_length_2073_cov_2.574331	0	0	0	0	0	0	0	0	0	0	0	0	0	0	0	0	0	0	0	0	0	0	0	0	0	0	0	0	0	0	0	0	0	0	0	0	0	0	11	0	0	0	0	0	0	0	0	0	0
Rat_10_NODE_694_length_2069_cov_6.280040	0	218	36	0	567	87	0	508	237	186	335	97	43	79	1248	58	601	0	0	0	51	125	0	1181	125	116	193	176	897	337	62	2462	304	32	0	177	24	64	1168	404	25	413	0	19	282	0	0	460	0
Rat_10_NODE_722_length_1983_cov_2.270747	0	0	0	0	0	0	0	0	0	0	0	0	0	0	0	0	0	0	0	0	0	0	0	0	0	0	0	0	0	0	0	0	0	0	0	0	0	0	0	0	0	0	0	0	0	0	0	0	8
Rat_10_NODE_733_length_1964_cov_4.617077	0	0	0	0	0	0	0	0	0	0	0	0	0	0	0	0	0	0	0	0	0	0	0	0	0	0	0	0	0	0	0	0	0	0	0	0	0	0	0	0	0	0	0	0	0	0	0	0	0
Rat_10_NODE_752_length_1923_cov_5.726445	0	0	0	0	0	0	0	0	0	0	0	0	0	0	0	0	0	0	0	0	0	0	0	0	0	0	0	0	0	0	0	0	0	0	0	0	0	0	0	0	0	0	0	0	0	0	0	0	0
Rat_10_NODE_782_length_1867_cov_3.746689	0	0	0	0	0	0	0	0	0	0	0	0	0	0	0	0	0	0	0	0	0	0	0	0	0	0	0	0	0	0	0	15	0	0	0	0	0	0	0	0	0	0	0	0	0	0	0	0	0
Rat_10_NODE_783_length_1867_cov_3.305740	0	0	0	0	0	0	0	0	0	0	0	0	0	0	0	0	0	0	0	0	0	0	0	0	0	0	0	0	0	0	0	0	0	0	0	0	0	0	0	0	0	0	0	0	0	0	31	0	0
Rat_10_NODE_871_length_1740_cov_4.928190	0	0	0	0	0	0	0	0	0	0	0	0	0	0	0	0	0	0	0	0	0	0	0	0	0	0	0	0	0	0	0	0	0	0	0	0	0	0	0	0	0	0	0	0	0	0	0	0	0
Rat_10_NODE_895_length_1709_cov_2.334341	0	0	0	0	0	0	0	0	0	0	0	0	0	0	0	0	0	0	0	0	0	0	0	20	0	0	11	0	0	0	0	0	0	0	7	0	0	9	0	9	0	0	0	0	0	0	0	0	6
Rat_10_NODE_93_length_11013_cov_4.923617	0	50	0	0	174	0	0	193	133	0	101	118	0	0	401	0	175	0	0	0	0	0	0	304	39	33	41	49	362	96	0	464	85	0	0	56	0	0	263	138	0	129	0	0	71	0	0	132	0
Rat_10_NODE_961_length_1621_cov_2.865900	0	0	0	0	0	0	0	0	0	0	0	13	0	0	67	0	0	0	0	0	0	0	0	0	0	0	0	8	0	0	0	38	0	0	0	0	0	27	0	0	26	0	0	0	0	0	0	0	192
Rat_10_NODE_972_length_1607_cov_10.807345	0	0	0	0	0	0	0	0	0	0	0	0	0	0	0	0	0	0	0	0	0	0	0	0	0	0	0	0	0	0	0	0	0	0	0	0	0	0	0	0	0	0	0	0	0	0	0	0	0
Rat_11_NODE_1027_length_1727_cov_1.760766	0	0	0	0	0	0	0	12	0	0	0	0	0	0	0	0	0	0	0	0	0	34	0	0	12	0	0	0	0	0	0	0	0	0	0	0	0	0	0	14	0	17	0	0	0	0	0	0	0
Rat_11_NODE_1102_length_1631_cov_1.735406	0	0	0	0	0	0	0	0	0	0	0	0	0	0	0	0	13	0	9	0	0	27	0	0	32	0	0	11	10	0	0	0	0	0	0	0	0	0	0	14	0	18	0	0	8	0	0	0	12
Rat_11_NODE_1136_length_1590_cov_3.263844	9	0	0	9	0	0	0	0	0	0	0	0	11	0	0	13	0	0	0	0	0	0	0	0	0	10	0	0	0	0	7	8	10	0	21	0	11	0	0	12	0	0	40	0	0	0	0	0	0
Rat_11_NODE_1160_length_1568_cov_2.091870	0	0	0	0	0	0	0	13	0	0	14	0	0	0	0	0	11	0	0	0	0	32	0	0	27	0	0	0	8	0	0	0	0	0	0	0	0	0	0	0	0	0	0	0	0	0	0	0	0
Rat_11_NODE_1214_length_1510_cov_1.993127	0	0	0	0	0	0	0	0	0	0	0	0	0	0	0	0	0	0	0	0	0	21	0	0	23	0	0	0	0	11	0	0	0	0	0	0	0	0	0	0	0	0	0	0	0	0	0	0	0
Rat_11_NODE_1217_length_1507_cov_1.940083	0	0	0	0	0	0	0	16	0	0	0	0	0	0	0	0	0	0	0	0	0	32	0	0	19	0	0	0	0	0	0	0	0	0	0	0	0	0	0	8	0	0	0	0	0	0	0	0	0
Rat_11_NODE_1224_length_1501_cov_2.206086	0	0	0	0	0	9	0	14	0	0	12	0	0	0	0	0	0	0	7	0	0	29	0	0	24	0	0	0	0	0	0	0	0	0	0	0	0	0	0	11	0	0	0	0	0	0	0	0	0
Rat_11_NODE_1265_length_1464_cov_2.650106	0	0	0	0	0	0	0	0	0	0	0	0	0	0	0	0	0	0	0	0	0	0	0	0	0	0	0	0	0	0	0	0	0	0	0	0	0	0	0	0	0	0	0	0	0	0	0	0	0
Rat_11_NODE_1277_length_1450_cov_2.832975	0	0	0	0	0	0	0	0	0	0	0	0	0	0	0	0	0	0	0	0	13	0	0	0	0	0	0	0	0	0	0	0	0	0	0	0	0	0	0	0	0	0	0	0	0	0	0	0	0
Rat_11_NODE_1287_length_1442_cov_2.357606	0	0	0	0	0	0	0	10	0	0	25	0	0	0	0	0	0	0	0	0	0	26	0	0	23	0	0	0	0	0	6	0	0	0	0	0	0	0	0	0	0	10	0	0	6	0	0	0	0
Rat_11_NODE_1303_length_1429_cov_2.100437	0	0	0	0	0	0	0	0	0	0	10	0	0	12	0	0	0	0	0	0	0	26	0	0	15	0	0	0	14	0	0	0	0	0	0	11	0	0	0	0	0	0	0	0	0	0	0	0	0
Rat_11_NODE_1307_length_1426_cov_2.698031	0	0	0	0	0	10	0	0	0	0	0	0	0	0	0	0	0	0	0	0	0	45	0	0	24	0	0	0	0	0	0	0	0	0	0	0	0	0	0	0	0	0	0	0	0	0	0	0	0
Rat_11_NODE_1346_length_1395_cov_2.944776	0	0	0	0	0	0	0	0	0	0	0	0	0	0	0	0	0	0	0	0	26	0	0	17	0	0	0	0	0	0	0	0	0	0	13	0	0	0	0	0	0	0	0	0	0	0	0	0	0
Rat_11_NODE_1357_length_1386_cov_2.888805	0	0	0	0	0	0	0	0	0	0	0	0	0	0	0	0	0	0	0	0	0	0	6	0	0	0	0	0	0	0	0	0	0	0	0	0	0	0	0	0	0	0	0	0	0	0	0	0	0
Rat_11_NODE_1359_length_1384_cov_12.895410	0	0	0	0	0	0	0	0	0	0	0	0	0	0	0	0	0	0	0	0	0	0	0	0	0	14	0	0	0	0	0	0	0	0	0	0	0	0	0	0	0	0	0	0	0	0	0	0	0
Rat_11_NODE_1361_length_1382_cov_2.350414	0	0	0	0	0	0	0	0	0	0	14	0	0	0	0	0	0	0	0	0	0	13	0	0	14	0	0	0	0	0	0	0	0	0	0	0	0	0	0	0	0	0	0	0	0	0	0	0	0
Rat_11_NODE_1399_length_1357_cov_3.814132	0	0	0	0	0	0	0	0	0	0	0	0	0	0	0	0	0	0	0	0	25	0	0	0	0	0	0	0	0	0	0	0	0	0	0	0	0	0	0	0	0	0	0	0	0	0	0	0	0
Rat_11_NODE_1433_length_1329_cov_2.387755	0	0	0	0	0	0	0	0	0	0	0	0	0	0	0	0	0	0	0	0	0	0	0	0	0	0	0	0	0	0	0	0	0	0	0	0	0	0	0	0	0	0	0	0	0	0	0	0	6
Rat_11_NODE_1437_length_1328_cov_1.795758	0	0	0	0	0	0	0	0	0	0	0	0	0	0	0	0	0	0	0	0	0	35	0	0	21	0	0	0	0	0	0	0	0	0	0	0	0	0	0	0	0	8	0	0	9	0	0	0	0
Rat_11_NODE_1474_length_1297_cov_2.929147	0	0	7	0	0	6	0	0	0	0	0	0	0	0	0	0	6	13	0	0	0	23	0	0	10	0	0	0	0	0	0	0	0	0	0	8	0	0	0	13	0	13	0	0	0	0	0	0	9
Rat_11_NODE_1550_length_1239_cov_1.862331	0	5	0	0	0	0	0	0	0	0	13	0	0	0	0	0	0	0	0	0	0	29	0	0	18	0	8	0	0	0	0	0	0	0	0	13	0	0	0	0	0	0	0	0	0	0	0	0	0
Rat_11_NODE_1560_length_1231_cov_1.734694	0	0	0	0	0	0	0	13	0	0	0	0	0	0	0	0	0	0	0	0	0	23	0	0	12	0	0	0	0	0	0	0	0	0	0	0	0	0	0	10	0	0	0	0	0	0	0	0	0
Rat_11_NODE_1598_length_1208_cov_2.276670	0	0	0	0	0	0	0	0	0	0	0	0	0	0	0	0	0	0	0	0	0	0	0	0	0	0	0	0	0	0	0	0	0	0	0	10	0	0	0	0	0	0	0	0	0	18	0	0	11
Rat_11_NODE_1624_length_1197_cov_1.960595	0	0	0	0	0	0	0	14	0	0	0	0	0	0	0	0	0	0	0	0	0	19	0	0	21	0	0	0	0	0	0	0	0	0	0	0	0	0	0	0	0	0	0	0	0	0	0	0	0
Rat_11_NODE_1634_length_1190_cov_1.788546	0	0	0	0	0	0	0	0	0	0	0	0	0	0	0	0	0	0	0	0	0	12	0	0	0	0	0	0	0	0	0	0	0	0	0	0	0	0	0	0	0	0	0	0	0	0	0	0	0
Rat_11_NODE_1654_length_1180_cov_2.175111	0	0	0	0	0	0	0	0	0	0	0	0	0	0	0	0	0	0	0	0	0	18	0	0	0	0	0	0	0	0	0	0	0	0	0	0	0	0	0	0	0	13	0	0	0	0	0	0	0
Rat_11_NODE_1659_length_1179_cov_2.451957	0	0	0	0	0	0	0	0	0	285	263	0	0	0	0	0	73	0	0	0	0	174	0	0	0	0	37	56	0	0	0	0	0	0	0	36	0	0	8	107	45	0	0	0	0	0	0	86	0
Rat_11_NODE_1668_length_1177_cov_1.868093	0	0	0	0	0	0	0	0	0	0	10	0	8	0	0	0	0	0	0	0	0	27	0	0	14	0	0	0	0	0	0	0	0	0	0	0	0	0	0	0	0	0	0	0	0	0	0	0	6
Rat_11_NODE_1684_length_1166_cov_2.101710	0	0	0	0	0	0	0	0	0	0	0	0	0	0	0	0	0	0	0	0	0	0	0	0	0	0	0	0	0	0	0	0	0	0	0	0	0	0	0	0	0	0	0	0	0	0	0	0	0
Rat_11_NODE_1690_length_1164_cov_1.821461	0	6	0	0	0	0	0	0	0	0	0	0	0	0	0	0	0	0	0	0	0	0	0	7	0	0	0	0	0	0	0	0	0	0	0	0	0	0	0	0	0	0	0	0	0	0	0	0	0
Rat_11_NODE_1706_length_1157_cov_1.910163	0	0	0	0	0	0	0	0	0	0	0	0	0	0	0	0	0	0	0	0	0	0	0	0	0	0	0	0	0	0	0	0	0	0	0	0	0	0	0	0	0	0	0	0	0	0	0	0	0
Rat_11_NODE_1711_length_1154_cov_2.606915	0	0	0	0	0	0	0	14	0	0	0	0	0	0	0	0	0	0	6	0	0	25	0	0	12	0	0	0	0	0	0	0	0	0	0	0	0	0	9	0	0	15	0	0	0	0	0	0	0
Rat_11_NODE_1750_length_1134_cov_23.799815	0	0	0	0	0	0	0	0	0	0	0	0	0	0	0	0	0	0	0	0	0	0	0	0	0	36	0	0	0	0	0	0	0	0	0	0	0	0	0	0	0	0	0	0	0	0	0	0	0
Rat_11_NODE_1757_length_1131_cov_2.139405	0	0	0	0	0	0	0	0	0	0	0	0	0	0	0	0	0	0	0	0	0	0	0	0	0	8	0	0	0	0	0	0	0	0	0	0	0	0	0	0	0	0	0	0	0	0	0	0	0
Rat_11_NODE_1779_length_1124_cov_2.577175	0	0	0	0	0	0	0	0	0	0	0	0	0	0	0	0	0	0	0	0	0	0	0	0	0	0	0	0	0	0	0	0	0	0	0	0	0	0	0	0	0	0	0	6	0	0	0	0	0
Rat_11_NODE_1792_length_1119_cov_2.440789	0	0	0	0	0	0	0	8	0	0	0	0	0	0	0	0	0	0	0	0	0	13	0	0	7	0	0	0	0	0	0	0	0	0	0	0	0	0	0	15	0	0	0	0	0	0	0	0	0
Rat_11_NODE_1799_length_1118_cov_2.543744	0	0	0	0	0	0	0	14	0	0	0	0	0	0	0	0	9	0	0	0	0	19	0	0	14	0	0	0	0	0	0	0	0	0	0	0	0	5	0	0	0	11	0	0	0	0	0	0	4
Rat_11_NODE_1831_length_1106_cov_2.198858	0	0	0	0	0	0	0	0	0	0	0	0	0	0	0	0	0	0	0	0	0	0	0	0	0	0	0	0	0	0	0	0	0	0	0	0	0	0	8	0	0	0	0	0	0	0	0	0	0
Rat_11_NODE_1854_length_1096_cov_3.129683	0	0	0	0	0	0	0	9	0	0	10	0	0	0	0	0	0	0	0	0	0	12	0	0	13	0	0	0	0	0	0	0	0	0	0	0	0	0	0	6	0	0	0	0	0	0	0	0	0
Rat_11_NODE_1863_length_1090_cov_2.160386	0	0	0	0	0	0	0	10	0	0	13	0	0	0	0	0	0	0	0	0	0	19	0	0	12	0	0	0	8	0	0	0	0	0	0	0	0	0	0	0	0	9	0	0	0	0	0	0	0
Rat_11_NODE_1867_length_1089_cov_1.381044	0	0	0	0	0	0	0	0	0	0	0	0	0	0	0	0	0	0	0	0	0	0	0	0	0	0	0	4	0	0	0	0	0	0	0	0	0	0	0	0	0	0	0	0	0	0	0	0	0
Rat_11_NODE_1876_length_1085_cov_1.823301	0	0	0	0	0	0	0	10	0	0	0	0	0	0	0	0	8	0	0	0	0	37	0	0	16	0	0	7	0	0	0	0	0	0	0	0	0	0	0	7	0	0	0	0	0	0	0	0	0
Rat_11_NODE_1885_length_1083_cov_1.937743	0	0	0	0	0	0	0	0	0	0	12	0	0	0	0	0	0	0	0	0	0	26	0	0	10	0	0	0	0	0	0	0	0	0	0	0	0	0	0	0	0	0	0	0	0	0	0	0	0
Rat_11_NODE_1897_length_1081_cov_1.731969	0	0	0	0	0	0	0	0	0	0	0	0	0	0	0	0	11	0	0	0	0	14	0	0	17	0	0	0	0	0	0	0	0	0	0	0	0	0	0	8	0	10	0	0	0	0	0	0	0
Rat_11_NODE_1914_length_1075_cov_2.119608	0	0	0	0	0	0	0	0	0	6	13	0	0	0	0	0	7	0	8	0	0	15	0	0	6	0	0	0	0	0	0	0	0	0	0	0	0	0	0	10	0	0	0	0	0	0	0	0	0
Rat_11_NODE_1923_length_1073_cov_1.428291	0	0	0	0	0	0	0	0	0	0	7	0	0	0	0	0	0	0	0	0	0	6	0	0	0	0	0	0	0	0	0	0	0	0	0	4	0	0	0	0	0	0	0	0	0	0	0	0	0
Rat_11_NODE_1950_length_1066_cov_1.665678	0	0	0	0	0	0	0	0	0	0	0	0	0	0	0	0	0	0	0	0	0	0	0	0	0	0	0	0	0	0	0	0	0	0	0	0	0	0	0	0	0	0	0	0	0	0	0	0	0
Rat_11_NODE_1956_length_1062_cov_2.683217	0	0	0	0	0	0	0	0	0	7	0	0	0	0	0	0	0	0	0	0	0	0	7	0	0	4	0	0	10	0	0	0	0	0	0	0	0	0	0	9	0	0	22	0	0	0	0	0	0
Rat_11_NODE_2009_length_1044_cov_2.259858	5	0	11	27	0	0	0	0	65	0	0	0	23	0	0	0	0	0	0	13	0	11	0	0	0	0	0	6	12	37	0	9	0	0	0	0	0	0	147	0	0	0	0	9	0	0	0	0	0
Rat_11_NODE_2027_length_1038_cov_2.130214	0	0	0	0	0	0	0	0	0	0	0	0	0	0	0	0	0	0	0	0	0	21	0	0	13	0	0	0	0	0	0	0	0	0	0	0	0	6	5	0	0	0	0	0	0	0	0	0	0
Rat_11_NODE_2052_length_1029_cov_2.990760	0	0	17	0	5	24	0	0	0	0	0	0	0	28	0	0	0	44	0	0	0	9	0	14	0	0	0	12	27	10	17	0	20	0	0	0	19	0	0	0	0	0	0	0	6	0	0	0	9
Rat_11_NODE_2067_length_1026_cov_1.710608	0	0	0	0	0	0	0	0	0	0	0	0	0	0	0	0	7	0	0	0	0	0	0	0	7	0	0	0	0	0	0	0	0	0	0	0	0	0	0	0	0	0	0	0	0	0	0	0	0
Rat_11_NODE_2068_length_1025_cov_3.137113	0	0	0	0	0	0	0	0	0	0	0	0	0	0	0	0	0	0	0	0	0	0	0	0	0	0	0	0	0	0	0	0	0	0	0	0	0	0	0	0	0	0	0	0	0	0	0	0	0
Rat_11_NODE_208_length_7178_cov_99.420609	0	0	0	0	0	0	0	0	0	0	0	0	0	0	0	0	0	0	0	0	0	0	0	0	0	0	0	0	0	0	0	0	0	0	0	0	0	0	0	0	0	0	0	0	0	0	0	0	0
Rat_11_NODE_2097_length_1011_cov_3.158996	0	0	11	0	0	0	0	10	0	0	10	0	0	0	0	0	4	0	0	0	0	16	0	0	0	0	0	10	0	0	0	0	7	0	0	0	0	0	0	0	0	0	0	0	0	0	0	0	0
Rat_11_NODE_2098_length_1011_cov_2.141213	0	0	7	0	0	0	0	0	0	0	0	0	0	4	0	0	0	0	0	0	0	13	0	0	0	0	0	0	6	0	0	0	0	0	0	0	0	0	0	0	0	0	0	0	0	0	0	0	0
Rat_11_NODE_2108_length_1008_cov_1.951731	0	0	0	0	0	0	0	0	0	0	0	0	0	0	0	0	0	0	0	0	0	0	0	6	0	0	0	0	0	0	0	0	0	0	0	0	0	0	0	0	0	0	0	0	0	0	0	0	0
Rat_11_NODE_2109_length_1008_cov_1.771249	0	0	0	0	0	0	0	0	0	0	0	0	0	4	0	0	0	0	0	0	0	0	0	0	0	0	0	0	0	0	0	0	0	0	0	0	0	0	0	0	0	0	0	0	0	0	0	0	0
Rat_11_NODE_2120_length_1006_cov_1.628812	0	0	12	0	0	0	0	0	0	0	0	0	0	0	0	0	0	0	0	0	0	7	0	0	10	0	0	0	0	0	0	0	0	0	0	0	0	0	0	0	0	6	0	0	0	0	0	0	0
Rat_11_NODE_22_length_35084_cov_8.129607	0	0	0	0	0	0	0	0	0	0	0	0	0	0	0	0	0	0	86	0	0	0	0	0	0	0	0	0	0	0	0	0	0	0	0	0	0	0	0	0	0	0	0	0	0	0	0	0	0
Rat_11_NODE_270_length_5717_cov_14.230661	0	0	0	0	0	0	0	0	0	0	0	0	0	0	0	0	0	0	0	0	0	0	0	0	0	155	0	0	0	0	0	0	0	0	0	0	0	0	0	0	0	0	0	0	0	0	0	0	0
Rat_11_NODE_29_length_31261_cov_7.005319	0	0	0	0	0	0	0	0	0	0	0	0	0	0	0	0	0	0	0	0	0	0	0	0	0	0	0	0	0	0	0	0	0	0	0	0	0	0	0	0	0	0	28	0	0	0	0	0	0
Rat_11_NODE_487_length_3500_cov_2.394194	0	0	0	0	0	0	0	0	0	0	0	0	0	0	0	0	30	21	0	0	0	0	0	0	0	0	0	0	0	0	27	0	15	0	0	0	0	0	24	0	0	34	0	0	0	0	0	0	0
Rat_11_NODE_522_length_3241_cov_7.832706	0	0	0	0	0	0	0	0	0	0	0	0	0	0	0	0	0	0	0	0	0	0	0	0	0	0	0	0	0	0	0	0	0	0	0	0	0	0	0	0	0	0	0	0	0	0	0	0	0
Rat_11_NODE_590_length_2914_cov_3.668765	0	0	0	0	0	0	0	0	0	0	0	0	0	0	0	0	0	0	0	0	0	0	0	0	0	0	0	0	0	0	0	0	0	0	0	0	0	0	0	0	0	0	0	0	0	0	0	0	0
Rat_11_NODE_662_length_2552_cov_5.491790	0	0	0	0	0	0	0	0	0	0	0	0	0	0	0	0	0	0	0	0	0	0	0	0	0	0	0	0	0	0	0	0	0	0	0	0	0	0	0	0	0	0	0	0	0	0	0	0	0
Rat_11_NODE_682_length_2488_cov_4.431155	0	0	0	25	17	22	0	0	0	0	0	0	0	26	0	27	0	29	32	0	0	37	0	35	19	0	15	26	38	0	0	18	26	0	31	27	24	21	0	27	12	24	76	0	0	16	0	0	0
Rat_11_NODE_750_length_2299_cov_4.198752	0	0	10	0	0	16	0	0	0	0	0	0	0	0	0	12	0	0	0	19	0	0	0	0	10	0	0	0	13	0	27	0	0	0	0	0	0	0	0	0	0	0	0	0	0	0	0	0	0
Rat_11_NODE_779_length_2203_cov_3.873836	0	0	0	0	0	0	0	0	0	0	0	0	0	0	0	0	0	0	0	0	0	0	0	0	0	0	0	0	0	0	0	0	0	0	0	0	0	0	0	0	0	0	10	0	0	0	0	0	0
Rat_11_NODE_850_length_2032_cov_2.192210	0	0	0	0	0	0	0	0	0	0	16	0	0	0	0	0	0	0	0	0	0	27	0	0	35	0	0	0	0	0	10	0	0	0	0	0	0	0	0	0	0	0	0	0	0	0	0	0	0
Rat_11_NODE_884_length_1953_cov_2.724447	0	0	0	0	0	0	0	17	0	0	22	0	0	0	0	0	0	0	0	0	0	23	0	0	14	0	0	0	0	0	0	0	0	0	0	0	0	0	0	0	0	27	0	0	0	0	0	0	0
Rat_11_NODE_904_length_1904_cov_2.338561	0	0	0	0	0	0	0	27	0	0	20	0	0	0	0	0	12	0	0	0	0	60	0	0	38	0	0	0	0	0	0	0	0	0	0	0	0	0	0	0	0	0	0	0	0	0	0	0	0
Rat_11_NODE_933_length_1861_cov_11.691030	0	0	0	0	0	0	0	0	0	0	0	0	0	0	0	0	0	0	0	25	0	11	0	0	0	0	0	0	0	0	0	0	0	0	0	0	0	0	0	0	0	0	33	0	0	0	0	0	0
Rat_11_NODE_993_length_1766_cov_3.681473	0	40	0	18	0	0	0	10	0	16	0	0	0	0	0	21	0	0	0	0	0	0	0	14	0	23	18	0	17	0	0	15	0	0	0	0	0	0	0	26	29	0	0	0	0	0	0	0	45
Rat_11_NODE_997_length_1763_cov_2.747073	0	0	0	0	0	0	0	0	0	13	0	0	0	13	0	0	0	0	0	0	0	0	0	0	0	0	0	0	0	28	0	0	8	0	0	0	0	0	19	0	0	0	0	0	0	0	13	0	0
Rat_12_NODE_1_length_193842_cov_104.990314	0	0	0	0	0	0	0	0	0	0	0	0	0	0	0	0	0	0	0	0	0	0	0	0	0	0	0	0	0	0	0	0	0	0	0	256	0	0	0	0	0	2231	0	0	0	0	0	0	0
Rat_12_NODE_1000_length_2410_cov_6.142251	0	0	0	0	0	0	0	0	0	0	0	0	0	0	0	0	0	0	0	0	0	0	0	0	0	0	0	0	0	0	0	0	0	0	0	0	0	0	0	0	0	0	0	0	0	0	0	0	0
Rat_12_NODE_1002_length_2405_cov_4.991915	0	0	0	0	0	0	0	0	0	0	0	0	0	15	0	0	0	0	0	0	0	0	0	0	0	0	0	0	0	0	0	0	0	0	0	0	0	0	0	0	0	0	0	0	0	0	0	0	0
Rat_12_NODE_1007_length_2388_cov_4.153879	0	18	0	0	0	0	0	0	0	0	0	0	0	26	0	0	0	0	0	0	0	0	0	0	0	0	0	0	0	0	0	0	0	0	0	0	0	0	0	0	0	0	0	0	0	0	0	0	0
Rat_12_NODE_1011_length_2382_cov_4.611517	0	0	0	0	0	0	0	0	0	0	0	0	0	0	0	0	0	0	0	0	0	0	0	0	0	0	0	0	0	0	0	0	0	0	0	0	0	0	0	0	0	0	0	0	0	0	0	0	0
Rat_12_NODE_1013_length_2379_cov_3.845955	0	0	0	0	0	0	0	0	0	0	0	0	0	0	0	0	0	0	0	0	0	0	0	0	0	0	0	0	0	0	0	0	0	0	0	0	0	0	0	0	0	0	0	0	0	0	0	0	0
Rat_12_NODE_1014_length_2376_cov_3.939250	0	0	0	0	0	0	0	0	0	0	0	0	0	0	0	0	0	0	0	0	0	0	0	0	0	0	0	0	16	0	0	0	0	0	0	0	0	0	0	0	0	0	0	0	0	0	0	0	0
Rat_12_NODE_1017_length_2364_cov_4.985275	0	23	0	0	0	0	0	0	0	0	0	0	0	21	0	0	0	0	0	0	0	0	0	0	0	0	0	0	14	0	0	0	0	0	0	0	0	0	0	0	0	0	0	0	0	0	0	0	0
Rat_12_NODE_1021_length_2360_cov_2.960521	0	0	0	0	0	0	0	0	0	0	0	0	0	0	0	0	0	0	0	0	0	0	0	0	0	19	0	0	0	0	0	0	0	0	0	0	0	0	0	0	0	0	0	0	0	0	0	0	0
Rat_12_NODE_1023_length_2357_cov_4.971329	0	0	0	0	0	0	0	0	0	0	0	0	0	0	0	0	0	0	0	0	0	0	0	0	0	0	0	0	0	0	0	0	0	0	0	0	0	0	0	0	0	0	0	0	0	0	0	0	0
Rat_12_NODE_1024_length_2356_cov_3.868753	0	0	0	0	0	0	0	0	0	0	0	0	0	0	0	0	0	0	0	0	0	0	0	0	0	0	0	0	0	0	0	0	0	0	0	0	0	0	0	0	0	0	0	0	0	0	0	0	0
Rat_12_NODE_1026_length_2351_cov_3.506098	0	0	0	0	0	0	0	0	0	0	0	0	0	0	0	0	0	0	0	0	0	0	0	0	0	0	0	0	0	0	0	0	0	0	0	0	0	0	0	0	0	0	0	0	0	0	0	0	0
Rat_12_NODE_1034_length_2336_cov_4.367821	0	0	0	0	0	0	0	0	0	0	0	0	0	0	0	0	0	0	0	0	0	0	0	0	0	0	0	0	0	0	0	0	0	0	0	0	0	0	0	0	0	0	0	0	0	0	0	0	0
Rat_12_NODE_1039_length_2329_cov_5.757256	0	0	0	19	0	0	0	21	0	0	0	0	0	21	0	0	0	0	0	0	0	0	0	0	0	0	0	0	16	0	0	0	0	0	0	0	0	0	0	0	0	0	0	0	0	0	0	0	0
Rat_12_NODE_1042_length_2328_cov_4.722833	0	0	0	0	0	0	0	0	0	0	0	0	0	0	0	0	0	0	0	0	0	0	0	0	0	0	0	0	0	0	0	0	0	0	0	0	0	0	0	0	0	0	0	0	0	0	0	0	0
Rat_12_NODE_1043_length_2328_cov_3.934448	0	0	0	0	0	0	0	0	0	0	0	0	0	0	0	0	0	0	0	0	0	0	0	0	0	0	0	0	0	0	0	0	0	0	0	0	0	0	0	0	0	0	0	0	0	0	0	0	0
Rat_12_NODE_1048_length_2323_cov_4.882275	0	0	0	0	0	0	0	0	0	0	0	0	0	12	0	0	0	0	0	0	0	0	0	0	0	0	0	0	0	0	0	0	0	0	0	0	0	0	0	0	0	0	0	0	0	0	0	0	0
Rat_12_NODE_1049_length_2317_cov_3.616711	0	0	0	0	0	0	0	0	0	0	0	0	0	11	0	0	0	0	0	0	0	0	0	0	0	0	0	0	0	0	0	0	0	0	0	0	0	0	0	0	0	0	0	0	0	0	0	0	0
Rat_12_NODE_1056_length_2303_cov_3.365658	0	0	0	0	0	0	0	0	0	0	0	0	0	0	0	0	0	0	0	0	0	0	0	0	0	0	0	0	0	0	0	0	0	17	0	0	0	0	0	0	0	0	0	0	0	0	0	0	0
Rat_12_NODE_1061_length_2292_cov_5.058561	0	0	0	0	0	0	0	0	0	0	0	0	0	21	0	0	0	0	0	0	0	0	0	0	0	0	0	0	19	0	0	0	0	0	0	0	0	0	0	0	0	0	0	0	0	0	0	0	0
Rat_12_NODE_1062_length_2290_cov_4.579866	0	0	0	0	0	0	0	0	0	0	0	0	0	12	0	0	0	0	0	0	0	0	0	0	0	0	0	0	0	0	0	0	0	0	0	0	0	0	0	0	0	0	0	0	0	0	0	0	0
Rat_12_NODE_1064_length_2279_cov_4.224371	0	0	0	0	0	0	0	0	0	0	0	0	0	21	0	0	0	0	0	0	0	0	0	0	0	0	0	0	0	0	0	0	0	0	0	0	0	0	0	0	0	0	0	0	0	0	0	0	0
Rat_12_NODE_1075_length_2263_cov_4.793931	0	18	0	0	0	0	0	0	0	0	0	0	0	16	0	0	0	0	0	0	0	0	0	0	0	0	0	0	0	0	0	0	0	0	0	0	0	0	0	0	0	0	0	0	0	0	0	0	0
Rat_12_NODE_1076_length_2261_cov_3.696283	0	0	0	0	0	0	0	0	0	0	0	0	0	21	0	0	0	0	0	0	0	0	0	0	0	0	0	0	0	0	0	0	0	0	0	0	0	0	0	0	0	0	0	0	0	0	0	0	0
Rat_12_NODE_1085_length_2241_cov_4.649588	0	0	0	0	0	0	0	0	0	0	0	0	0	26	0	0	0	0	0	0	0	0	0	0	0	0	0	0	0	0	0	0	0	0	0	0	0	0	0	0	0	0	0	0	0	0	0	0	0
Rat_12_NODE_1087_length_2237_cov_4.133364	0	27	20	52	0	0	0	0	26	0	0	0	0	0	0	70	0	0	16	0	24	0	0	0	0	23	12	0	24	0	0	17	0	0	0	0	0	0	0	20	21	13	0	0	0	30	0	0	27
Rat_12_NODE_1090_length_2232_cov_5.691778	0	0	0	0	0	0	0	0	0	0	0	0	0	0	0	0	0	0	0	0	0	0	0	0	0	0	0	0	0	0	0	0	0	0	0	0	0	0	0	0	0	0	0	0	0	0	0	0	0
Rat_12_NODE_1097_length_2214_cov_4.150069	0	0	0	0	0	0	0	0	0	0	0	0	0	0	0	0	0	0	0	0	0	0	0	0	0	12	0	0	0	0	0	0	0	0	0	0	0	0	0	0	0	0	0	0	0	0	0	0	0
Rat_12_NODE_1098_length_2214_cov_3.805002	0	13	0	0	0	0	0	0	0	0	0	0	0	0	0	0	0	0	0	0	0	0	0	0	0	0	0	0	0	0	0	0	0	0	0	0	0	0	0	0	0	0	0	0	0	0	0	0	0
Rat_12_NODE_1099_length_2213_cov_4.142261	0	0	0	0	0	0	0	0	0	0	0	0	0	0	0	0	0	0	0	0	0	0	0	0	0	0	0	0	0	0	0	0	0	0	0	0	0	0	0	0	0	0	0	0	0	0	0	0	0
Rat_12_NODE_11_length_51393_cov_41.807355	0	88	167	147	123	0	0	81	83	121	53	173	96	53	58	141	77	104	102	209	195	106	184	130	0	0	101	0	0	152	122	347	234	71	75	67	0	173	66	58	45	0	49	426	113	274	591	276	0
Rat_12_NODE_1102_length_2209_cov_3.714485	0	0	0	0	0	0	0	0	0	0	0	0	0	0	0	0	0	0	0	0	0	0	0	0	0	0	0	0	14	0	0	0	0	0	0	0	0	0	0	0	0	0	0	0	0	0	0	0	0
Rat_12_NODE_1109_length_2206_cov_4.519758	0	24	0	0	0	0	0	0	0	0	0	0	0	0	0	0	0	0	0	0	0	0	0	0	0	0	0	0	0	0	0	0	0	0	0	0	0	0	0	0	0	0	0	0	0	0	0	0	0
Rat_12_NODE_1110_length_2206_cov_3.848443	0	0	0	0	0	0	0	0	0	0	0	0	0	15	0	0	0	0	0	0	0	0	0	0	0	0	0	0	0	0	0	0	0	0	0	0	0	0	0	0	0	0	0	0	0	0	0	0	0
Rat_12_NODE_1113_length_2201_cov_3.721808	0	0	0	0	0	0	0	0	0	0	0	0	0	0	0	0	0	0	0	0	0	0	0	0	0	0	0	0	0	0	0	0	0	0	0	0	0	0	0	0	0	0	0	0	0	0	0	0	0
Rat_12_NODE_1115_length_2199_cov_6.325093	0	20	0	0	0	0	0	0	0	0	0	0	0	28	0	0	0	0	0	0	0	0	0	0	0	0	0	0	21	0	0	0	0	0	0	0	0	0	0	0	0	0	0	0	0	0	0	0	0
Rat_12_NODE_1121_length_2192_cov_3.705194	0	0	0	0	0	0	0	0	0	0	0	0	0	18	0	0	0	0	0	0	0	0	0	0	0	0	0	0	0	0	0	0	0	0	0	0	0	0	0	0	0	0	0	0	0	0	0	0	0
Rat_12_NODE_1122_length_2192_cov_3.247075	0	0	0	0	0	0	0	0	0	0	0	0	0	0	0	0	0	0	0	30	0	0	0	0	0	0	0	0	0	0	0	0	0	0	0	0	0	0	0	0	0	0	0	0	0	0	0	0	0
Rat_12_NODE_1123_length_2190_cov_3.702108	0	0	0	0	0	0	0	0	0	0	0	0	0	0	0	0	0	0	0	0	0	0	0	0	0	0	0	0	0	0	0	0	0	0	0	0	0	0	0	0	0	0	0	0	0	0	0	0	0
Rat_12_NODE_1127_length_2185_cov_4.280751	0	16	0	0	0	0	0	0	0	0	0	0	0	26	0	0	0	0	0	0	0	0	0	0	0	0	0	0	0	0	0	0	0	0	0	0	0	0	0	0	0	0	0	0	0	0	0	0	0
Rat_12_NODE_1147_length_2150_cov_6.377566	0	0	0	0	0	0	0	0	0	0	0	0	0	14	0	0	0	0	0	0	0	0	0	0	0	0	0	0	18	0	0	0	0	0	0	0	0	0	0	0	0	0	0	0	0	0	0	0	0
Rat_12_NODE_1156_length_2136_cov_4.767900	0	0	0	0	0	0	0	0	0	0	0	0	0	17	0	0	0	0	0	0	0	0	0	0	0	0	0	0	0	0	0	0	0	0	0	0	0	0	0	0	0	0	0	0	0	0	0	0	0
Rat_12_NODE_1159_length_2133_cov_3.592397	0	0	0	0	0	0	0	0	0	0	0	0	0	0	0	0	0	0	0	0	0	0	0	0	0	0	0	0	0	0	0	0	0	0	0	0	0	0	0	0	0	0	0	0	0	0	0	0	0
Rat_12_NODE_1160_length_2132_cov_4.843043	0	0	0	0	0	0	0	0	0	0	0	0	0	0	0	0	0	0	0	0	0	0	0	0	0	0	0	0	0	0	0	0	0	0	0	0	0	0	0	0	0	0	0	0	0	0	0	0	0
Rat_12_NODE_1165_length_2125_cov_4.390338	0	16	0	0	0	0	0	0	0	0	0	0	0	0	0	0	0	0	0	0	0	0	0	0	0	0	0	0	0	0	0	0	0	0	0	0	0	0	0	0	0	0	0	0	0	0	0	0	0
Rat_12_NODE_1168_length_2117_cov_4.242483	0	26	0	0	0	0	0	0	0	0	0	0	0	0	0	0	0	0	0	0	0	0	0	0	0	0	0	0	0	0	0	0	0	0	0	0	0	0	0	0	0	0	0	0	0	0	0	0	0
Rat_12_NODE_1170_length_2117_cov_3.237633	0	0	0	23	0	0	0	0	0	0	0	0	0	25	0	0	0	0	0	0	0	0	0	0	0	0	0	0	14	0	0	0	0	0	0	0	0	15	0	17	0	0	0	0	0	0	0	0	24
Rat_12_NODE_1171_length_2116_cov_5.227559	0	0	0	0	0	0	0	0	0	0	0	0	0	0	0	0	0	0	0	0	0	0	0	0	0	0	0	0	16	0	0	0	0	0	0	0	0	0	0	0	0	0	0	0	0	0	0	0	0
Rat_12_NODE_1174_length_2114_cov_3.776105	0	0	0	0	0	0	0	0	0	0	0	0	0	0	0	0	0	0	0	0	0	0	0	0	0	0	0	0	0	0	0	0	0	0	0	0	0	11	0	0	0	0	0	0	0	0	0	0	17
Rat_12_NODE_1178_length_2109_cov_4.148004	0	12	0	0	0	0	0	0	0	0	0	0	0	20	0	0	0	0	0	0	0	0	0	0	0	0	0	0	12	0	0	0	0	0	0	0	0	0	0	0	0	0	0	0	0	0	0	0	0
Rat_12_NODE_1192_length_2095_cov_5.416176	0	0	0	0	0	0	0	0	0	0	0	0	0	0	0	0	0	0	0	0	0	0	0	0	0	0	0	0	0	0	0	0	0	0	0	0	0	0	0	0	0	0	0	0	0	0	0	0	0
Rat_12_NODE_1205_length_2067_cov_4.250497	0	0	0	0	0	0	0	0	0	0	0	0	0	0	0	0	0	0	0	0	0	0	0	0	0	0	0	0	0	0	0	0	0	0	0	0	0	0	0	0	0	0	0	0	0	0	0	0	0
Rat_12_NODE_1213_length_2058_cov_5.261608	0	18	0	0	0	0	0	0	0	0	0	0	0	0	0	0	0	0	0	0	0	0	0	0	0	0	0	0	0	0	0	0	0	0	0	0	0	0	0	0	0	0	0	0	0	0	0	0	0
Rat_12_NODE_1215_length_2054_cov_3.730365	0	9	0	0	0	0	0	0	0	0	0	0	0	0	0	0	0	0	0	0	0	13	0	0	0	15	0	0	0	0	0	0	0	0	0	0	19	0	0	16	0	0	0	0	0	0	0	0	0
Rat_12_NODE_1218_length_2050_cov_5.211529	0	0	0	0	0	0	0	0	0	0	0	0	0	16	0	0	0	0	0	0	0	0	0	0	0	0	0	0	0	0	0	0	0	0	0	0	0	0	0	0	0	0	0	0	0	0	0	0	0
Rat_12_NODE_1221_length_2048_cov_4.000000	0	0	0	0	0	0	0	0	0	0	0	0	0	0	0	0	0	0	0	0	0	0	0	0	0	0	0	0	0	0	0	0	0	0	0	0	0	0	0	0	0	0	0	0	0	0	0	0	0
Rat_12_NODE_1228_length_2043_cov_5.985915	0	15	0	0	0	0	0	0	0	0	0	0	0	0	0	0	0	0	0	0	0	0	0	0	0	0	0	0	0	0	0	0	0	0	0	0	0	0	0	0	0	0	0	0	0	0	0	0	0
Rat_12_NODE_1239_length_2036_cov_5.170116	0	0	0	0	0	0	0	0	0	0	0	0	0	0	0	0	0	0	0	0	0	0	0	0	0	0	0	0	0	0	0	0	0	0	0	0	0	0	0	0	0	0	0	0	0	0	0	0	0
Rat_12_NODE_1241_length_2035_cov_3.621212	0	0	0	0	0	0	0	0	0	0	0	0	0	0	0	0	0	0	0	0	0	0	0	0	0	0	0	0	0	0	0	0	0	0	0	0	0	0	0	0	8	0	0	0	0	0	0	0	0
Rat_12_NODE_1248_length_2024_cov_6.453022	0	0	0	0	0	0	0	0	0	0	0	0	0	0	0	0	0	0	0	0	0	0	0	0	0	0	0	0	0	0	0	0	0	0	0	0	0	0	0	0	0	0	0	0	0	0	0	0	0
Rat_12_NODE_1252_length_2016_cov_3.930138	0	0	0	0	0	0	0	0	0	0	0	0	0	13	0	0	0	0	0	0	0	0	0	0	0	0	0	0	0	0	0	0	0	0	0	0	0	0	0	0	0	0	0	0	0	0	0	0	0
Rat_12_NODE_1255_length_2011_cov_4.527096	0	0	0	0	0	0	0	0	0	0	0	0	0	0	0	0	0	0	0	0	0	0	0	0	0	0	0	0	0	0	0	0	0	0	0	0	0	0	0	0	0	0	0	0	0	0	0	0	0
Rat_12_NODE_1264_length_2000_cov_4.138817	0	0	0	0	0	0	0	0	0	0	0	0	0	0	0	0	0	0	0	0	0	0	0	0	0	0	0	0	0	0	0	0	0	0	0	0	0	0	0	0	0	0	0	0	0	0	0	0	0
Rat_12_NODE_1269_length_1995_cov_4.878866	0	0	0	0	0	0	0	0	0	0	0	0	0	0	0	0	0	0	0	0	0	0	0	0	0	0	0	0	0	0	0	0	0	0	0	0	0	0	0	0	0	0	0	0	0	0	0	0	0
Rat_12_NODE_1272_length_1986_cov_5.357846	0	0	0	0	0	0	0	0	0	0	0	0	0	0	0	0	0	0	0	0	0	0	0	0	0	0	0	0	0	0	0	0	0	0	0	0	0	0	0	0	0	0	0	0	0	0	0	0	0
Rat_12_NODE_1275_length_1978_cov_4.120125	0	0	0	0	0	0	0	0	0	0	0	0	0	20	0	0	0	0	0	0	0	0	0	0	0	0	0	0	0	0	0	0	0	0	0	0	0	0	0	0	0	0	0	0	0	0	0	0	0
Rat_12_NODE_1276_length_1976_cov_3.641333	0	0	0	0	0	0	0	0	0	0	0	0	0	0	0	0	0	0	0	0	0	0	0	0	0	0	0	0	11	0	0	0	0	0	0	0	0	0	0	0	0	0	0	0	0	0	0	0	0
Rat_12_NODE_1283_length_1967_cov_2.804916	0	0	0	0	0	0	0	0	0	0	0	0	0	0	0	0	0	0	0	0	0	0	0	0	0	0	0	0	0	0	0	0	0	0	0	0	0	0	0	0	0	0	0	0	0	0	0	0	0
Rat_12_NODE_1290_length_1963_cov_3.881551	0	12	0	0	0	0	0	0	0	0	0	0	0	9	0	0	0	0	0	0	0	0	0	0	0	0	0	0	13	0	0	0	0	0	0	0	0	0	0	0	0	0	0	0	0	0	0	0	0
Rat_12_NODE_1298_length_1956_cov_3.283535	0	15	0	0	0	0	0	0	0	0	0	0	0	0	0	0	0	0	0	0	0	0	0	0	0	0	0	0	0	0	0	0	0	0	0	0	0	0	0	0	0	0	0	0	0	0	0	0	0
Rat_12_NODE_1307_length_1945_cov_4.424868	0	0	0	0	0	0	0	0	0	0	0	0	0	16	0	0	0	0	0	0	0	0	0	0	0	0	0	0	0	0	0	0	0	0	0	0	0	0	0	0	0	0	0	0	0	0	0	0	0
Rat_12_NODE_1308_length_1944_cov_5.928004	0	0	0	0	0	0	0	0	0	0	0	0	0	22	0	0	0	0	0	0	0	0	0	0	0	0	0	0	0	0	0	0	0	0	0	0	0	0	0	0	0	0	0	0	0	0	0	0	0
Rat_12_NODE_1313_length_1937_cov_4.886291	0	14	0	0	0	0	0	0	0	0	0	0	0	0	0	0	0	0	0	0	0	0	0	0	0	0	8	0	0	0	0	0	0	0	0	0	0	0	0	0	0	0	0	0	0	0	0	0	0
Rat_12_NODE_1332_length_1921_cov_3.885316	0	20	0	0	0	0	0	0	0	0	0	0	0	19	0	0	0	0	0	0	0	0	0	0	0	0	0	0	0	0	0	0	0	0	0	0	0	0	0	0	0	0	0	0	0	0	0	0	0
Rat_12_NODE_1333_length_1920_cov_4.071314	0	19	0	0	0	0	0	0	0	0	0	0	0	0	0	0	0	0	0	0	0	0	0	0	0	0	0	0	0	0	0	0	0	0	0	0	0	0	0	0	0	0	0	0	0	0	0	0	0
Rat_12_NODE_1335_length_1918_cov_2.981750	0	0	0	0	0	0	0	0	0	0	0	0	0	0	0	0	0	0	0	0	0	0	0	0	0	0	0	0	0	0	0	0	0	0	0	0	0	0	0	0	0	0	0	0	0	0	0	0	0
Rat_12_NODE_1339_length_1907_cov_3.895248	0	0	0	0	0	0	0	0	0	0	0	0	0	0	0	0	0	0	0	0	0	0	0	0	0	0	0	0	0	0	0	0	0	0	0	0	0	0	0	0	0	0	0	0	0	0	0	0	0
Rat_12_NODE_1342_length_1904_cov_3.404002	0	0	0	0	0	0	0	0	0	0	0	0	0	0	0	0	0	0	0	0	0	0	0	0	0	0	0	0	0	0	0	0	0	0	0	0	0	0	0	0	0	0	0	0	0	0	0	0	0
Rat_12_NODE_1347_length_1898_cov_4.247423	0	13	0	0	0	0	0	0	0	0	0	0	0	17	0	0	0	0	0	0	0	0	0	0	0	0	0	0	0	0	0	0	0	0	0	0	0	0	0	0	0	0	0	0	0	0	0	0	0
Rat_12_NODE_1350_length_1895_cov_3.671196	0	0	0	0	0	0	0	0	0	0	0	0	0	10	0	0	0	0	0	0	0	0	0	0	0	0	0	0	0	0	0	0	0	0	0	0	0	0	0	0	0	0	0	0	0	0	0	0	0
Rat_12_NODE_1371_length_1867_cov_4.665563	0	0	0	0	0	0	0	0	0	0	0	0	0	0	0	0	0	0	0	0	0	0	0	0	0	0	0	0	0	0	0	0	0	0	0	0	0	0	0	0	0	0	0	0	0	0	0	0	0
Rat_12_NODE_1372_length_1867_cov_3.549117	0	16	0	0	0	0	0	0	0	0	0	0	0	0	0	0	0	0	0	0	0	0	0	0	0	0	0	0	0	0	0	0	0	0	0	0	0	0	0	0	0	0	0	0	0	0	0	0	0
Rat_12_NODE_1375_length_1866_cov_4.625621	0	19	0	0	0	0	0	0	0	0	0	0	0	10	0	0	0	0	0	0	0	0	0	0	0	0	0	0	0	0	0	0	0	0	0	0	0	0	0	0	0	0	0	0	0	0	0	0	0
Rat_12_NODE_1378_length_1864_cov_4.803759	0	0	0	0	0	0	0	0	0	0	0	0	0	0	0	0	0	0	0	0	0	0	0	0	0	0	0	0	0	0	0	0	0	0	0	0	0	0	0	0	0	0	0	0	0	0	0	0	0
Rat_12_NODE_138_length_13542_cov_5.418996	0	48	0	0	0	0	0	0	0	0	0	0	0	83	0	0	0	0	0	0	0	0	0	0	0	0	0	0	0	0	0	0	0	0	0	0	0	0	0	0	0	0	0	0	0	0	0	0	0
Rat_12_NODE_1385_length_1859_cov_5.265521	0	15	0	0	0	0	0	0	0	0	0	0	0	9	0	0	0	0	0	0	0	0	0	0	0	0	0	0	10	0	0	0	0	0	0	0	0	0	0	0	0	0	0	0	0	0	0	0	0
Rat_12_NODE_1393_length_1851_cov_5.155345	0	0	0	10	0	0	0	0	0	0	0	0	0	16	0	0	0	0	0	0	0	0	0	0	0	0	0	0	0	0	0	0	0	0	0	0	0	0	0	0	0	0	0	0	0	0	0	0	0
Rat_12_NODE_1394_length_1851_cov_4.066258	0	0	0	0	0	0	0	0	0	0	0	0	0	0	0	0	0	0	0	0	0	0	0	0	0	0	0	0	0	0	0	0	0	0	0	0	0	0	0	0	0	0	0	0	0	0	0	0	0
Rat_12_NODE_1397_length_1846_cov_3.561139	0	0	0	0	0	0	0	0	0	0	0	0	0	0	0	0	0	0	0	0	0	0	0	0	0	0	0	0	0	0	0	0	0	0	0	0	0	0	0	0	0	0	0	0	0	0	0	0	0
Rat_12_NODE_1401_length_1843_cov_4.116331	0	0	0	0	0	0	0	0	0	0	0	0	0	0	0	0	0	0	0	0	0	0	0	0	0	0	0	0	0	0	0	0	0	0	0	0	0	0	0	0	0	0	0	0	0	0	0	0	0
Rat_12_NODE_1402_length_1842_cov_4.151091	0	16	0	0	0	0	0	0	0	0	0	0	0	0	0	0	0	0	0	0	0	0	0	0	0	0	0	0	0	0	0	0	0	0	0	0	0	0	0	0	0	0	0	0	0	0	0	0	0
Rat_12_NODE_1407_length_1838_cov_2.095906	0	0	0	0	0	0	0	0	0	0	0	0	0	0	0	0	0	0	0	26	0	0	0	0	0	0	0	0	0	0	0	0	0	0	0	0	0	0	0	0	0	0	0	0	0	0	0	0	0
Rat_12_NODE_1415_length_1831_cov_3.954392	0	0	0	0	0	0	0	0	0	0	0	0	0	0	0	0	0	0	0	0	0	0	0	0	0	0	0	0	0	0	0	0	0	0	0	0	0	0	0	0	0	0	0	0	0	0	0	0	0
Rat_12_NODE_1429_length_1815_cov_12.363068	0	18	0	0	0	0	0	9	0	0	0	0	0	44	0	0	0	0	0	0	0	0	0	0	0	0	13	0	24	14	0	0	0	0	0	0	0	0	0	0	0	0	0	0	0	0	0	0	11
Rat_12_NODE_1431_length_1813_cov_4.915813	0	15	16	0	0	0	0	0	0	55	0	0	30	0	23	68	0	0	0	0	0	0	0	0	0	0	0	0	23	0	0	0	0	14	20	0	0	0	0	0	0	0	0	0	0	0	0	0	0
Rat_12_NODE_1433_length_1812_cov_3.874787	0	0	0	0	0	0	0	0	0	0	0	0	0	0	0	0	0	0	0	0	0	0	0	0	0	0	0	0	0	0	0	0	0	0	0	0	0	0	0	0	0	0	0	0	0	0	0	0	0
Rat_12_NODE_1435_length_1809_cov_3.545040	0	0	0	0	0	0	0	0	0	0	0	0	0	0	0	0	0	0	0	0	0	0	0	0	0	0	0	0	0	0	0	11	0	0	0	0	0	0	0	0	0	0	0	0	0	0	0	0	0
Rat_12_NODE_1439_length_1803_cov_3.053204	0	0	0	0	0	0	0	0	0	0	0	0	0	0	0	0	0	0	0	0	0	0	0	0	0	0	0	0	0	0	0	0	0	0	0	0	0	0	0	0	0	0	0	0	0	0	0	0	0
Rat_12_NODE_1445_length_1796_cov_3.148765	0	0	0	0	0	0	0	0	0	0	0	0	0	0	0	0	0	0	0	0	0	0	0	0	0	0	0	0	0	0	0	0	0	0	0	0	0	0	0	0	0	0	0	0	0	0	0	0	0
Rat_12_NODE_1450_length_1792_cov_2.846287	0	0	0	0	0	0	0	0	0	0	0	0	0	0	0	0	0	0	8	0	0	0	0	0	0	0	0	0	0	0	0	0	0	0	0	0	0	0	0	0	0	0	0	0	0	0	0	0	0
Rat_12_NODE_1474_length_1768_cov_4.894337	0	0	0	0	0	0	0	0	0	0	0	0	0	10	0	0	0	0	0	0	0	0	0	0	0	0	0	0	0	0	0	0	0	0	0	0	0	0	0	0	0	0	0	0	0	0	0	0	0
Rat_12_NODE_1483_length_1760_cov_4.051026	0	0	0	0	0	0	0	0	0	0	0	0	0	0	0	0	0	0	0	0	0	0	0	0	0	0	0	0	0	0	0	0	0	0	0	0	0	0	0	0	0	0	0	0	0	0	0	0	0
Rat_12_NODE_1489_length_1754_cov_4.170100	0	0	0	0	0	0	0	0	0	0	0	0	0	0	0	0	0	0	0	0	0	0	0	0	0	0	0	0	0	0	0	0	0	0	0	0	0	0	0	0	0	0	0	0	0	0	0	0	0
Rat_12_NODE_1494_length_1750_cov_5.845428	0	0	0	0	0	0	0	0	0	0	0	0	0	0	0	0	0	0	0	0	0	0	0	0	0	0	0	0	0	0	0	0	0	0	0	0	0	0	0	0	0	0	0	0	0	0	0	0	0
Rat_12_NODE_1495_length_1750_cov_3.130383	0	0	10	0	0	0	0	0	0	0	42	0	18	0	0	0	24	0	0	0	0	0	0	0	0	0	0	0	0	0	0	0	0	0	0	0	0	0	0	0	0	0	0	0	0	0	0	0	0
Rat_12_NODE_1497_length_1748_cov_3.170112	0	0	0	0	0	0	0	0	0	0	0	0	0	0	0	0	0	0	0	0	0	0	0	0	0	0	0	0	0	0	0	0	0	0	0	0	0	0	0	0	0	0	0	7	0	0	0	0	0
Rat_12_NODE_151_length_12516_cov_6.164995	0	75	0	0	0	0	0	0	0	0	0	0	0	82	0	0	0	0	0	0	0	0	0	0	0	0	0	0	58	0	0	0	0	0	0	0	0	0	0	0	0	0	0	0	0	0	0	0	0
Rat_12_NODE_1513_length_1736_cov_3.320642	0	0	0	0	0	0	0	0	0	0	0	0	0	0	0	0	0	0	0	0	0	0	0	0	0	0	0	0	0	0	0	0	0	0	0	0	0	0	0	0	0	0	0	0	0	0	0	0	0
Rat_12_NODE_1518_length_1732_cov_4.115683	0	0	0	0	0	0	0	0	0	0	0	0	0	11	0	0	0	0	0	0	0	0	0	0	0	0	0	0	0	0	0	0	0	0	0	0	0	0	0	0	0	0	0	0	0	0	0	0	0
Rat_12_NODE_1519_length_1731_cov_4.903341	0	0	0	0	0	0	0	0	0	0	0	0	0	0	0	0	0	0	0	0	0	0	0	0	0	0	0	0	0	0	0	0	0	0	0	0	0	0	0	0	0	0	0	0	0	0	0	0	0
Rat_12_NODE_1521_length_1726_cov_5.092160	0	15	0	0	0	0	0	0	0	59	0	0	0	0	0	51	0	11	0	0	0	0	0	0	0	23	0	0	0	0	0	0	0	13	0	0	0	0	0	0	8	0	0	0	0	0	0	0	0
Rat_12_NODE_1529_length_1722_cov_5.716857	0	0	0	0	0	0	0	0	0	0	0	0	0	0	0	0	0	0	0	0	0	0	0	0	0	0	0	0	0	0	0	0	0	0	0	0	0	0	0	0	0	0	0	0	0	0	0	0	0
Rat_12_NODE_1535_length_1714_cov_4.443038	0	0	0	0	0	0	0	0	0	0	0	0	0	9	0	0	0	0	0	0	0	0	0	0	0	0	0	0	0	0	0	0	0	0	0	0	0	0	0	0	0	0	0	0	0	0	0	0	0
Rat_12_NODE_154_length_12346_cov_5.715564	0	0	0	0	0	0	0	0	0	0	0	0	0	74	0	0	0	0	0	0	0	0	0	0	0	0	0	0	58	0	0	0	0	0	0	0	0	0	0	0	0	0	0	0	0	0	0	0	0
Rat_12_NODE_1545_length_1699_cov_3.783455	0	11	0	0	0	0	0	0	0	0	0	0	0	0	0	0	0	0	0	0	0	0	0	0	0	0	0	0	0	0	0	0	0	0	0	0	0	0	0	0	0	0	0	0	0	0	0	0	0
Rat_12_NODE_1556_length_1691_cov_2.071516	0	8	26	0	0	30	13	22	0	0	15	0	0	30	0	0	0	104	17	0	0	28	0	10	16	0	10	36	41	0	28	0	35	0	0	0	41	0	17	0	0	22	0	0	29	14	0	0	15
Rat_12_NODE_156_length_12330_cov_4.928228	0	75	0	0	0	0	0	0	0	0	0	0	0	78	0	0	0	0	0	0	0	0	0	0	0	0	0	0	46	0	0	0	0	0	0	0	0	0	0	0	0	0	0	0	0	0	0	0	0
Rat_12_NODE_1560_length_1689_cov_4.892289	0	0	0	11	0	0	0	0	0	0	0	0	0	9	0	0	0	0	0	0	0	0	0	0	0	0	0	0	0	0	0	0	0	0	0	0	0	0	0	11	0	0	0	0	0	0	0	0	10
Rat_12_NODE_1561_length_1689_cov_3.428397	0	0	0	0	0	0	0	0	0	0	0	0	0	0	0	0	0	0	0	0	0	0	0	0	0	0	0	0	0	0	0	0	0	0	0	0	0	0	0	0	0	0	0	0	0	0	0	0	0
Rat_12_NODE_1573_length_1676_cov_4.773597	0	0	0	0	0	0	0	0	0	0	0	0	0	12	0	0	0	0	0	0	0	0	0	0	0	0	0	0	0	0	0	0	0	0	0	0	0	0	0	0	0	0	0	0	0	0	0	0	0
Rat_12_NODE_1575_length_1675_cov_4.303704	0	10	0	0	0	0	0	0	0	0	0	0	0	8	0	0	0	0	0	0	0	0	0	0	0	0	0	0	10	0	0	0	0	0	0	0	0	0	0	0	0	0	0	0	0	0	0	0	0
Rat_12_NODE_1583_length_1672_cov_3.230056	0	0	0	0	0	0	0	0	0	0	0	0	0	0	0	0	0	0	0	0	0	0	0	0	0	0	0	0	0	0	0	0	0	0	0	0	0	0	0	0	0	0	0	0	0	0	0	0	0
Rat_12_NODE_1585_length_1668_cov_5.712957	0	0	0	0	0	0	0	0	0	0	0	0	0	0	0	0	0	0	0	0	0	0	0	0	0	0	0	0	6	0	0	0	0	0	0	0	0	0	0	0	0	0	0	0	0	0	0	0	0
Rat_12_NODE_1588_length_1667_cov_2.342432	0	15	0	0	0	0	0	0	0	0	0	0	0	0	0	0	0	0	0	0	17	0	0	0	0	15	0	0	0	0	0	21	0	0	0	0	0	0	0	0	0	0	0	0	0	22	0	0	15
Rat_12_NODE_1595_length_1660_cov_5.548910	0	0	0	0	0	0	0	0	0	0	0	0	0	15	0	0	0	0	0	0	0	0	0	0	0	0	0	0	0	0	0	0	0	0	0	0	0	0	0	0	0	0	0	0	0	0	0	0	0
Rat_12_NODE_1610_length_1651_cov_4.178571	0	0	0	0	0	0	0	0	0	0	0	0	0	9	0	0	0	0	0	0	0	0	0	0	0	0	0	0	0	0	0	0	0	0	0	0	0	0	0	0	0	0	0	0	0	0	0	0	0
Rat_12_NODE_1614_length_1649_cov_3.478043	0	0	0	0	0	0	0	0	0	0	0	0	0	8	0	0	0	0	0	0	0	0	0	0	0	0	0	0	0	0	0	0	0	0	0	0	0	0	0	0	0	0	0	0	0	0	0	0	0
Rat_12_NODE_163_length_11909_cov_5.647967	0	95	0	115	0	0	46	0	0	0	0	65	0	62	47	43	0	0	0	0	0	0	0	44	0	0	0	0	172	0	0	123	0	0	0	0	0	62	0	99	0	0	0	0	0	0	45	0	130
Rat_12_NODE_1631_length_1634_cov_3.680177	0	38	0	0	0	0	0	0	0	0	0	0	0	11	0	0	0	0	0	0	0	0	0	0	0	0	0	0	0	0	0	0	0	0	0	0	0	0	0	0	0	0	0	0	0	0	0	0	0
Rat_12_NODE_1633_length_1631_cov_3.170685	0	0	0	0	0	0	0	0	0	0	0	0	0	0	0	0	0	0	0	0	0	0	0	0	0	0	0	0	0	0	0	10	0	0	0	0	0	0	0	0	0	0	0	0	0	0	0	0	0
Rat_12_NODE_1640_length_1619_cov_3.321611	0	0	0	0	0	0	0	0	0	0	0	0	0	0	0	0	0	0	0	0	0	0	0	0	0	0	0	0	0	0	0	0	0	0	0	0	0	0	0	0	0	0	0	0	0	0	0	0	0
Rat_12_NODE_1641_length_1619_cov_3.132353	0	0	0	0	0	0	0	0	0	0	0	0	0	0	0	0	0	0	0	0	0	0	0	0	0	0	0	0	0	0	0	0	0	0	0	0	0	0	0	0	0	0	0	0	0	0	0	0	0
Rat_12_NODE_1654_length_1609_cov_4.925354	0	0	0	0	0	0	0	0	0	0	0	0	0	10	0	0	0	0	0	0	0	0	0	0	0	0	0	0	0	0	0	0	0	0	0	0	0	0	0	0	0	0	0	0	0	0	0	0	0
Rat_12_NODE_1671_length_1589_cov_4.054759	0	0	0	0	0	0	0	0	0	0	0	0	0	0	0	0	0	0	0	0	0	0	0	0	0	0	0	0	0	0	0	0	0	0	0	0	0	0	0	0	0	0	0	0	0	0	0	0	0
Rat_12_NODE_1676_length_1587_cov_4.005875	0	0	0	0	0	0	0	0	0	0	0	0	0	13	0	0	0	0	0	0	0	0	0	0	0	0	0	0	10	0	0	0	0	0	0	0	0	0	0	0	0	0	0	0	0	0	0	0	0
Rat_12_NODE_1686_length_1577_cov_7.174113	0	16	0	0	0	0	0	0	0	0	0	6	0	7	0	0	0	0	0	0	0	0	0	0	0	0	0	0	0	0	0	0	0	0	0	0	0	0	0	0	0	0	0	0	0	0	0	0	0
Rat_12_NODE_1687_length_1577_cov_4.632720	0	0	0	0	0	0	0	0	0	0	0	0	0	14	0	0	0	0	0	0	0	0	0	0	0	0	0	0	0	0	0	0	0	0	0	0	0	0	0	0	0	0	0	0	0	0	0	0	0
Rat_12_NODE_1698_length_1566_cov_5.149570	0	14	0	0	0	0	0	0	0	0	0	0	0	0	0	0	0	0	0	0	0	0	0	0	0	0	0	0	14	0	0	0	0	0	0	0	0	0	0	0	0	0	0	0	0	0	0	0	0
Rat_12_NODE_1701_length_1564_cov_3.960239	0	0	0	0	0	0	0	0	0	0	0	0	0	0	0	0	0	0	0	0	0	0	0	0	0	0	0	0	0	0	0	0	0	0	0	0	0	0	0	0	0	0	0	0	0	0	0	0	0
Rat_12_NODE_1702_length_1564_cov_3.798542	0	0	0	35	0	0	0	0	0	0	0	0	0	0	0	17	0	0	0	0	0	0	0	0	0	0	0	0	25	0	0	27	0	0	0	0	0	0	0	18	0	0	0	0	0	0	0	0	11
Rat_12_NODE_1718_length_1548_cov_5.649699	0	0	0	0	0	0	0	0	0	0	0	0	0	0	0	0	0	0	0	0	0	0	0	0	0	0	0	0	0	0	0	0	0	0	0	0	0	0	0	0	0	0	0	0	0	0	0	0	0
Rat_12_NODE_1721_length_1547_cov_3.483914	0	0	0	0	0	0	0	0	0	0	0	0	0	16	0	0	0	0	0	0	0	0	0	0	0	0	0	0	0	0	0	0	0	0	0	0	0	0	0	0	0	0	0	0	0	0	0	0	0
Rat_12_NODE_1735_length_1539_cov_2.930593	0	0	0	0	0	0	0	0	0	0	0	0	0	0	0	0	0	0	0	0	0	0	0	0	0	0	0	0	0	0	0	0	0	0	0	0	0	0	0	0	0	0	0	0	0	0	0	0	0
Rat_12_NODE_1741_length_1536_cov_3.048616	0	0	0	0	0	0	0	0	0	0	0	0	0	0	0	0	0	0	0	0	0	0	0	0	0	0	0	0	0	0	0	0	0	0	0	0	0	0	0	0	0	0	0	0	0	0	0	0	0
Rat_12_NODE_1747_length_1528_cov_2.499661	0	0	0	0	0	0	0	0	0	0	0	0	0	0	0	0	0	0	0	0	0	0	0	0	0	0	0	0	0	0	0	0	0	0	0	0	0	0	0	0	0	0	0	0	0	0	0	0	0
Rat_12_NODE_1752_length_1523_cov_5.045640	0	0	0	0	0	0	0	0	0	0	0	0	0	11	0	0	0	0	0	0	0	0	0	0	0	0	0	0	12	0	0	0	0	0	0	0	0	0	0	0	0	0	0	0	0	0	0	0	8
Rat_12_NODE_1758_length_1517_cov_4.720930	0	0	0	0	0	0	0	0	0	0	0	0	0	22	0	0	0	0	0	0	0	0	0	0	0	0	0	0	0	0	0	0	0	0	0	0	0	0	0	0	0	0	0	0	0	0	0	0	0
Rat_12_NODE_1760_length_1516_cov_3.965092	0	0	0	0	0	0	0	0	0	0	0	0	0	9	0	0	0	0	0	0	0	0	0	0	0	0	0	0	0	0	0	0	0	0	0	0	0	0	0	0	0	0	0	0	0	0	0	0	0
Rat_12_NODE_1789_length_1497_cov_2.339806	0	0	0	0	0	0	0	0	0	0	0	0	0	0	0	0	0	0	0	0	0	0	0	0	0	0	8	0	0	0	0	0	0	0	0	0	0	0	0	0	0	0	0	18	0	0	0	0	0
Rat_12_NODE_180_length_10497_cov_6.220552	0	106	0	0	0	0	0	0	0	0	0	42	0	81	0	0	0	0	0	0	0	0	0	0	0	0	0	0	46	0	0	0	0	0	0	0	0	0	0	0	0	0	0	0	0	0	0	0	0
Rat_12_NODE_1802_length_1486_cov_4.155136	0	0	0	0	0	0	0	0	0	0	0	0	0	11	0	0	0	0	0	0	0	0	0	0	0	0	0	0	0	0	0	0	0	0	0	0	0	0	0	0	0	0	0	0	0	0	0	0	0
Rat_12_NODE_1805_length_1485_cov_4.089510	0	0	0	0	0	0	0	0	0	0	0	0	0	0	0	0	0	0	0	0	0	0	0	0	0	0	0	0	9	0	0	0	0	0	0	0	0	0	0	0	0	0	0	0	0	0	0	0	0
Rat_12_NODE_1810_length_1482_cov_4.313945	0	0	0	0	0	0	0	0	0	0	0	0	0	9	0	0	0	0	0	0	0	0	0	0	0	0	0	0	0	0	0	0	0	0	0	0	0	0	0	0	0	0	0	0	0	0	0	0	0
Rat_12_NODE_1812_length_1482_cov_3.053259	0	0	0	0	0	0	0	0	0	0	0	0	0	15	0	0	0	0	0	0	0	0	0	0	0	0	0	0	7	0	0	0	0	0	0	0	0	0	0	0	0	0	0	0	0	0	0	0	0
Rat_12_NODE_1818_length_1479_cov_11.785815	7	0	0	17	0	10	44	16	18	0	0	0	58	11	15	12	12	0	0	0	0	8	0	11	16	23	14	0	16	14	10	16	8	13	17	0	18	0	0	13	0	14	45	0	0	0	0	0	31
Rat_12_NODE_1823_length_1477_cov_4.784810	0	0	0	0	0	0	0	0	0	0	0	0	0	0	0	0	0	0	0	0	0	0	0	0	0	0	0	0	0	0	0	0	0	0	0	0	0	0	0	0	0	0	0	0	0	0	0	0	0
Rat_12_NODE_1825_length_1474_cov_3.317125	0	0	0	0	0	0	0	0	0	0	0	0	0	0	0	0	0	0	0	0	0	0	0	0	0	0	0	0	0	0	0	0	0	0	0	0	0	0	0	0	0	0	0	0	0	0	0	0	0
Rat_12_NODE_1827_length_1473_cov_4.952045	0	0	0	0	0	0	0	0	0	0	0	0	0	13	0	0	0	0	0	0	0	0	0	0	0	0	0	0	0	0	0	0	0	0	0	0	0	0	0	0	0	0	0	0	0	0	0	0	0
Rat_12_NODE_183_length_10441_cov_5.508184	0	0	0	0	0	0	0	0	0	0	0	0	0	50	0	0	0	0	0	0	0	0	0	0	0	0	0	0	39	0	0	0	0	0	0	0	0	0	0	0	0	0	0	0	0	0	0	0	0
Rat_12_NODE_1835_length_1469_cov_6.064356	0	0	0	0	0	0	0	0	0	0	0	0	0	16	0	0	0	0	0	0	0	0	0	0	0	0	0	0	0	0	0	0	0	0	0	0	0	0	0	0	0	0	0	0	0	0	0	0	0
Rat_12_NODE_1843_length_1466_cov_13.153792	0	0	0	0	0	0	0	0	0	0	0	0	0	0	10	0	0	0	0	9	0	0	0	0	0	0	0	0	0	0	0	0	0	0	0	0	0	0	0	21	0	0	0	0	0	0	0	0	0
Rat_12_NODE_1851_length_1462_cov_3.667377	0	0	0	0	0	0	0	0	0	0	0	0	0	0	0	0	0	0	0	0	0	0	0	0	0	0	0	0	0	0	0	0	0	9	0	0	0	0	0	0	0	0	0	0	0	0	0	0	0
Rat_12_NODE_1855_length_1461_cov_4.025605	0	0	0	0	0	0	0	0	0	0	0	0	0	0	0	0	0	0	0	0	0	0	0	0	0	0	0	0	0	0	0	0	0	0	0	0	0	0	0	0	0	0	0	0	0	0	0	0	0
Rat_12_NODE_1879_length_1446_cov_5.920201	0	0	0	23	0	0	0	0	11	0	0	0	0	16	0	40	0	0	0	0	0	0	0	0	0	0	0	0	0	0	0	0	0	0	0	6	0	0	0	0	0	0	0	0	0	0	0	0	0
Rat_12_NODE_1884_length_1444_cov_6.354932	0	0	0	0	0	0	0	0	0	0	0	0	0	12	0	0	0	0	0	0	0	0	0	0	0	0	0	0	0	0	0	0	0	0	0	0	0	0	0	0	0	0	0	0	0	0	0	0	0
Rat_12_NODE_1891_length_1440_cov_2.129964	0	0	26	0	0	16	0	0	0	0	0	0	0	34	0	0	0	47	0	0	0	18	0	0	22	0	0	18	17	7	27	0	26	0	6	0	44	0	14	16	0	24	0	0	21	11	0	0	18
Rat_12_NODE_1908_length_1433_cov_5.144412	0	0	0	0	0	0	0	0	0	0	0	0	0	0	0	0	0	0	0	0	0	0	0	0	0	0	0	0	9	0	0	0	0	0	0	0	0	0	0	0	0	0	0	0	0	0	0	0	0
Rat_12_NODE_1917_length_1429_cov_4.082242	0	6	6	0	0	0	0	0	0	19	0	7	0	0	0	24	0	0	0	0	0	0	0	0	0	9	0	0	0	0	0	0	0	0	0	0	0	0	0	0	0	0	0	0	0	0	0	0	0
Rat_12_NODE_1927_length_1423_cov_2.620614	0	0	0	0	0	0	0	0	0	0	0	0	0	0	0	0	0	0	0	0	0	0	0	0	0	0	0	0	0	0	0	0	0	0	0	0	0	0	0	0	0	0	0	0	0	0	0	0	0
Rat_12_NODE_1930_length_1421_cov_5.327233	0	7	0	0	0	0	0	0	0	0	0	0	0	0	0	0	0	0	0	0	0	0	0	0	0	0	0	0	0	0	0	0	0	0	0	0	0	0	0	0	0	0	0	0	0	0	0	0	0
Rat_12_NODE_1933_length_1420_cov_2.630769	0	0	0	0	0	0	0	0	0	0	0	0	0	0	0	0	0	0	0	0	0	0	0	0	0	0	0	0	0	0	0	0	0	0	0	0	0	0	0	0	0	0	0	0	0	0	0	0	0
Rat_12_NODE_1941_length_1417_cov_1.941997	0	0	0	0	0	0	0	0	0	0	0	0	0	0	0	0	0	0	0	0	0	0	0	0	0	0	0	0	0	0	0	0	0	0	0	0	0	0	0	0	0	0	0	0	0	0	0	0	0
Rat_12_NODE_1950_length_1410_cov_3.414760	0	0	0	0	0	0	0	0	0	0	0	0	0	0	0	0	0	0	0	0	0	0	0	0	0	0	0	0	0	0	0	0	0	0	0	0	0	0	0	0	0	0	0	0	0	0	0	0	0
Rat_12_NODE_1971_length_1395_cov_4.844030	0	0	0	0	0	0	0	0	0	0	0	0	0	0	0	0	0	0	0	0	0	0	0	0	0	0	0	0	0	0	0	0	0	0	0	0	0	0	0	0	0	0	0	0	0	0	0	0	0
Rat_12_NODE_1978_length_1391_cov_5.018713	0	0	0	18	0	0	0	0	0	0	0	0	0	0	0	17	0	0	0	0	0	0	0	0	0	0	0	0	26	0	0	25	0	0	0	0	0	0	0	0	0	0	0	0	0	0	0	0	0
Rat_12_NODE_1981_length_1389_cov_5.359820	0	0	0	0	0	0	0	0	0	0	0	0	0	0	0	0	0	0	0	0	0	0	0	0	0	0	0	0	0	0	0	0	0	0	0	0	0	0	0	0	0	0	0	0	0	0	0	0	0
Rat_12_NODE_1999_length_1378_cov_2.847317	0	0	0	0	0	0	0	0	0	12	0	0	0	0	0	0	0	0	0	0	0	0	0	0	0	0	0	0	0	0	0	0	0	0	0	0	0	0	0	0	0	0	0	0	0	0	0	0	0
Rat_12_NODE_2004_length_1377_cov_2.020424	0	0	0	0	0	0	0	0	0	0	0	0	0	0	0	0	0	0	0	19	0	0	0	0	0	0	0	0	0	0	0	0	0	0	0	0	0	0	0	0	0	0	0	0	0	0	0	0	0
Rat_12_NODE_2005_length_1376_cov_10.142316	0	0	0	0	0	0	0	0	0	0	0	0	0	0	0	0	0	0	0	0	0	0	0	0	0	0	0	0	0	0	0	0	0	0	0	0	0	0	0	0	0	0	0	0	0	0	0	0	0
Rat_12_NODE_2010_length_1375_cov_3.279545	0	0	0	0	0	0	0	0	0	0	0	0	0	0	0	0	0	0	0	0	0	0	0	0	0	0	0	0	0	0	0	0	0	0	0	0	0	0	0	0	0	0	0	0	0	0	0	0	0
Rat_12_NODE_202_length_9601_cov_6.618898	0	0	0	0	0	0	0	0	0	0	0	0	0	60	0	0	0	0	0	0	0	0	0	0	0	0	0	0	34	0	0	0	0	0	0	0	0	0	0	0	0	0	0	0	0	0	0	0	0
Rat_12_NODE_2020_length_1369_cov_3.743531	0	0	0	0	0	0	0	0	0	0	0	0	0	0	0	0	0	0	0	0	0	0	0	0	0	0	0	0	0	0	0	0	0	0	0	0	0	0	0	0	0	0	0	0	0	0	0	0	0
Rat_12_NODE_2022_length_1368_cov_4.811881	0	0	0	0	0	0	0	0	0	0	0	0	0	0	0	0	0	0	0	0	0	0	0	0	0	0	0	0	0	0	0	0	0	0	0	0	0	0	0	0	0	0	0	0	0	0	0	0	0
Rat_12_NODE_2031_length_1364_cov_4.838808	0	11	0	0	0	0	0	0	0	0	0	0	0	0	0	0	0	0	0	0	0	0	0	0	0	0	0	0	0	0	0	0	0	0	0	0	0	0	0	0	0	0	0	0	0	0	0	0	0
Rat_12_NODE_2043_length_1357_cov_5.328725	0	0	0	0	0	0	0	0	0	0	0	0	0	10	0	0	0	0	0	0	0	0	0	0	0	0	0	0	0	0	0	0	0	0	0	0	0	0	0	0	0	0	0	0	0	0	0	0	0
Rat_12_NODE_2047_length_1355_cov_6.376154	0	0	0	0	0	0	0	0	0	0	0	0	0	0	0	0	0	0	0	0	0	0	0	0	0	0	0	0	0	0	0	0	0	0	0	0	0	0	0	0	0	0	0	0	0	0	0	0	0
Rat_12_NODE_2048_length_1355_cov_5.216923	0	0	0	0	0	0	0	0	0	0	0	0	0	0	0	0	0	0	0	0	0	0	0	0	0	0	0	0	8	0	0	0	0	0	0	0	0	0	0	0	0	0	0	0	0	0	0	0	0
Rat_12_NODE_2056_length_1352_cov_5.113338	0	0	0	0	0	0	0	0	0	0	0	0	0	0	0	0	0	0	0	0	0	0	0	0	0	0	0	0	0	0	0	0	0	0	0	0	0	0	0	0	0	0	0	0	0	0	0	0	0
Rat_12_NODE_2065_length_1347_cov_6.899381	0	8	0	0	0	0	0	0	0	0	0	0	0	13	0	0	0	0	0	0	0	0	0	0	0	0	0	0	10	0	0	0	0	0	0	0	0	0	0	0	0	0	0	0	0	0	0	0	0
Rat_12_NODE_2070_length_1345_cov_5.101550	0	0	0	0	0	0	0	0	0	18	0	0	0	0	0	29	0	0	0	0	0	0	0	0	0	11	0	0	0	0	0	0	0	0	0	0	0	0	0	0	0	0	0	0	0	0	0	0	0
Rat_12_NODE_2094_length_1336_cov_2.890710	0	0	0	0	10	0	0	0	0	0	0	0	0	0	0	0	0	0	0	0	0	0	0	0	0	0	0	0	0	0	0	0	0	0	0	0	0	0	0	0	0	0	0	0	0	0	0	0	0
Rat_12_NODE_2112_length_1327_cov_3.832547	0	0	0	0	0	0	0	0	0	0	0	0	0	0	0	0	0	0	0	0	0	0	0	0	0	0	0	0	0	0	0	0	0	0	0	0	0	0	0	0	0	0	0	0	0	0	0	0	0
Rat_12_NODE_2117_length_1324_cov_1.981875	0	0	0	0	0	0	0	0	0	0	0	0	0	0	0	0	0	0	0	0	0	0	0	0	0	0	0	0	0	0	0	0	0	0	0	0	0	0	0	0	0	0	0	0	0	0	0	0	0
Rat_12_NODE_2119_length_1323_cov_2.415615	0	0	0	0	0	0	0	0	0	0	0	0	0	0	0	0	0	0	0	0	0	9	0	0	0	0	0	0	0	0	0	0	0	0	0	0	0	0	0	0	0	0	0	0	0	0	0	0	0
Rat_12_NODE_2123_length_1321_cov_5.138231	0	0	0	0	0	0	0	0	0	0	0	0	0	0	0	0	0	0	0	0	0	0	0	0	0	0	0	0	0	0	0	0	0	0	0	0	0	0	0	0	0	0	0	0	0	0	0	0	0
Rat_12_NODE_2125_length_1320_cov_2.105138	0	0	0	0	0	0	0	0	0	0	0	0	0	0	0	0	0	0	0	0	0	0	0	0	0	0	0	0	0	0	0	0	0	0	0	0	0	0	0	0	0	0	0	0	0	0	0	0	6
Rat_12_NODE_2133_length_1316_cov_3.270420	0	0	0	0	0	0	0	0	0	0	0	0	0	0	0	0	7	0	0	0	0	0	0	0	0	0	0	0	16	0	0	0	0	0	0	13	0	0	0	0	0	0	0	0	0	11	0	0	16
Rat_12_NODE_2142_length_1313_cov_5.369634	0	0	0	0	0	0	0	0	0	0	0	0	0	0	0	0	0	0	0	0	0	0	0	0	0	0	0	0	6	0	0	0	0	0	0	0	0	0	0	0	0	0	0	0	0	0	0	0	5
Rat_12_NODE_2145_length_1311_cov_4.492834	0	0	0	0	0	0	0	0	0	0	0	0	0	0	0	0	0	0	0	0	0	0	0	0	0	0	0	0	0	0	0	0	0	0	0	0	0	0	0	0	0	0	0	0	0	0	0	0	0
Rat_12_NODE_2170_length_1297_cov_3.527375	0	0	0	0	0	0	0	0	0	0	0	0	0	0	0	0	0	0	0	0	0	0	0	0	0	0	0	0	0	0	0	0	0	0	0	0	0	0	0	0	0	0	0	0	0	0	0	0	0
Rat_12_NODE_2190_length_1290_cov_3.597571	0	0	0	0	0	0	0	0	0	0	0	0	0	0	0	0	0	0	0	0	0	0	0	0	0	0	0	0	0	0	0	0	0	0	0	0	0	0	0	0	0	0	0	0	0	0	0	0	0
Rat_12_NODE_2196_length_1287_cov_3.966721	0	0	0	0	0	0	0	0	0	0	0	0	0	0	0	0	0	0	0	0	0	0	0	0	0	0	0	0	0	0	0	0	0	0	0	0	0	0	0	0	0	0	0	0	0	0	0	0	0
Rat_12_NODE_2204_length_1281_cov_1.792007	0	0	0	0	0	0	0	0	0	0	0	0	0	0	0	0	0	0	0	0	0	0	0	0	0	0	0	0	0	0	0	0	0	0	0	0	0	0	0	0	0	0	0	0	0	0	0	0	0
Rat_12_NODE_2214_length_1274_cov_3.963084	0	8	0	0	0	0	0	0	0	0	0	0	0	0	0	0	0	0	0	0	0	0	0	0	0	0	0	0	0	0	0	0	0	0	0	0	0	0	0	0	0	0	0	0	0	0	0	0	0
Rat_12_NODE_2226_length_1271_cov_3.979441	0	0	0	0	0	0	0	0	0	0	0	0	0	0	0	0	0	0	0	0	0	0	0	0	0	0	0	0	0	0	0	0	0	0	0	0	0	0	0	0	0	0	0	0	0	0	0	0	0
Rat_12_NODE_2227_length_1271_cov_3.004112	0	0	0	0	0	0	0	0	0	0	0	0	0	0	0	0	0	0	0	0	0	0	0	0	0	0	0	0	0	0	0	0	0	0	0	0	0	0	0	0	0	0	0	0	0	0	0	0	0
Rat_12_NODE_223_length_8888_cov_5.450583	0	70	0	0	0	0	0	0	0	0	0	0	0	46	0	0	0	0	0	0	0	0	0	0	0	0	0	0	0	0	0	0	0	0	0	0	0	0	0	0	0	0	0	0	0	0	0	0	0
Rat_12_NODE_2233_length_1270_cov_1.868313	0	0	0	0	0	0	0	0	0	0	0	0	0	0	0	0	0	0	0	0	0	0	0	0	0	0	0	0	0	0	0	0	0	0	0	0	0	0	0	0	0	0	0	0	0	0	0	0	0
Rat_12_NODE_2248_length_1262_cov_4.697597	0	0	0	0	0	0	0	0	8	0	0	0	0	0	0	0	0	0	0	0	0	0	0	0	0	0	0	0	0	0	0	0	0	0	0	0	0	0	0	0	0	0	0	0	0	0	0	0	0
Rat_12_NODE_2260_length_1257_cov_3.918469	0	0	0	0	0	0	0	0	0	0	0	0	0	0	0	0	0	0	0	0	0	0	0	0	0	0	0	0	0	0	0	0	0	0	0	0	0	0	0	0	0	0	0	0	0	0	0	0	0
Rat_12_NODE_2261_length_1257_cov_3.247088	0	0	16	5	13	35	20	0	0	0	0	0	0	16	0	12	0	92	15	0	0	26	0	12	17	0	0	28	57	11	21	0	17	0	12	0	45	0	11	0	0	34	0	0	14	0	0	0	14
Rat_12_NODE_2266_length_1254_cov_3.612177	0	0	0	0	0	0	0	0	0	0	0	0	0	0	0	0	0	0	0	0	0	0	0	0	0	0	0	0	0	0	0	0	0	0	0	0	0	0	0	0	0	0	0	0	0	0	0	0	0
Rat_12_NODE_2267_length_1254_cov_2.314429	0	0	0	0	0	0	0	0	0	0	0	0	0	0	0	0	0	0	0	0	0	0	0	0	0	0	0	0	0	0	0	0	0	0	0	0	0	0	0	0	0	0	0	0	0	0	0	0	0
Rat_12_NODE_227_length_8831_cov_5.782133	0	46	0	0	0	0	0	41	55	0	0	43	0	72	0	0	0	0	0	0	0	0	0	0	0	0	0	0	29	0	34	0	0	0	0	0	0	0	0	0	0	0	0	0	0	0	0	0	0
Rat_12_NODE_2272_length_1252_cov_5.791980	0	0	0	0	0	0	0	0	0	0	0	0	0	0	0	0	0	0	0	0	0	0	0	0	0	0	0	0	0	0	0	0	0	0	0	0	0	0	0	0	0	0	0	0	0	0	0	0	0
Rat_12_NODE_2293_length_1244_cov_5.013457	0	0	0	0	0	0	0	0	0	0	0	0	0	15	0	0	0	0	0	0	0	0	0	0	0	0	0	0	8	0	0	0	0	0	0	0	0	0	0	0	0	0	0	0	0	0	0	0	0
Rat_12_NODE_2307_length_1239_cov_2.867399	0	0	0	0	0	0	0	0	0	0	0	0	0	7	0	0	0	0	0	0	0	0	0	0	0	0	0	0	0	0	0	0	0	0	0	0	0	0	0	0	0	0	0	0	0	0	0	0	0
Rat_12_NODE_2317_length_1233_cov_1.661290	0	0	0	0	0	0	0	10	0	0	6	0	0	0	0	0	0	0	0	0	0	24	0	0	12	0	0	7	8	0	0	0	0	0	0	0	0	0	0	6	0	10	0	0	0	0	0	0	0
Rat_12_NODE_2320_length_1230_cov_4.314894	0	16	0	0	0	0	0	0	0	0	0	0	0	10	0	0	0	0	0	0	0	0	0	0	0	0	0	0	0	0	0	0	0	0	0	0	0	0	0	0	0	0	0	0	0	0	0	0	10
Rat_12_NODE_2326_length_1229_cov_3.412266	0	0	0	0	0	0	0	0	0	0	0	0	0	0	0	0	0	0	0	0	0	0	0	0	0	0	0	0	0	0	0	0	0	0	0	0	0	0	0	0	0	0	0	0	0	0	0	0	0
Rat_12_NODE_2331_length_1226_cov_4.632792	0	0	0	0	0	0	0	0	0	0	0	0	0	0	0	0	0	0	0	0	0	0	0	0	0	0	0	0	0	0	0	0	0	0	0	0	0	0	0	0	0	0	0	0	0	0	0	0	0
Rat_12_NODE_2352_length_1220_cov_3.699571	0	0	0	0	0	0	0	0	0	0	0	0	0	0	0	0	0	0	0	0	0	0	0	0	0	0	0	0	0	0	0	0	0	0	0	0	0	0	0	0	0	0	0	0	0	0	0	0	0
Rat_12_NODE_2353_length_1220_cov_3.366524	0	0	15	10	0	13	0	14	22	36	9	0	0	6	0	0	12	0	0	0	0	0	0	14	0	0	0	7	0	24	13	0	0	0	0	0	0	0	0	0	0	0	0	0	0	50	0	0	0
Rat_12_NODE_2356_length_1217_cov_4.242685	0	0	0	0	0	0	0	0	0	0	0	0	0	0	0	0	0	0	0	0	0	0	0	0	0	0	0	0	0	0	0	0	0	0	0	0	0	0	0	0	0	0	0	0	0	0	0	0	0
Rat_12_NODE_2369_length_1212_cov_3.267070	0	0	0	0	0	0	0	0	0	0	0	0	0	0	0	0	0	0	0	0	0	0	0	0	0	0	0	0	0	0	0	0	0	0	0	0	0	0	0	0	0	0	0	0	0	0	0	0	0
Rat_12_NODE_2377_length_1210_cov_3.038095	0	0	0	0	0	0	0	0	0	0	0	0	0	0	0	0	0	0	0	0	0	0	0	0	0	0	0	0	0	0	0	0	0	0	0	0	0	0	0	0	0	0	0	0	0	0	0	0	0
Rat_12_NODE_238_length_8384_cov_5.079361	0	0	0	0	0	0	0	0	0	0	0	0	0	52	0	0	0	0	0	0	0	0	0	0	0	0	0	0	39	0	0	0	0	0	0	0	0	0	0	0	0	0	0	0	0	0	0	0	0
Rat_12_NODE_2383_length_1208_cov_3.499566	0	0	0	0	0	0	0	0	0	0	0	0	0	0	0	0	0	0	0	9	0	0	0	0	0	0	0	0	0	0	0	0	0	0	0	0	0	0	0	0	0	0	0	0	0	0	0	0	0
Rat_12_NODE_2389_length_1205_cov_4.006087	0	0	0	0	0	0	0	0	0	0	0	0	0	0	0	0	0	0	0	0	0	0	0	0	0	0	0	0	0	0	0	0	0	0	0	0	0	0	0	0	0	0	0	0	0	0	0	0	0
Rat_12_NODE_2394_length_1203_cov_3.087108	0	0	0	0	0	0	6	0	7	0	0	0	0	0	0	0	0	0	0	5	0	0	0	0	0	0	0	0	0	0	0	0	0	0	0	0	0	0	0	0	0	0	0	0	0	0	0	0	0
Rat_12_NODE_2399_length_1201_cov_3.054101	0	12	33	0	14	19	22	16	0	7	8	7	0	29	0	0	8	111	13	0	8	31	0	14	40	7	0	23	44	19	19	0	35	0	0	21	23	0	23	0	0	17	0	0	21	8	0	9	15
Rat_12_NODE_240_length_8356_cov_7.072160	0	0	0	0	0	0	0	0	0	0	0	34	0	0	0	0	30	0	0	0	0	0	0	0	0	0	0	0	0	0	36	0	27	0	0	44	0	0	48	0	0	0	0	49	0	0	0	0	0
Rat_12_NODE_242_length_8287_cov_5.477405	0	38	0	0	0	0	0	0	0	0	0	0	0	54	0	0	0	0	0	0	0	0	0	0	0	0	0	0	34	0	0	0	0	0	0	0	0	0	0	0	0	0	0	0	0	0	0	0	0
Rat_12_NODE_2431_length_1186_cov_3.744474	0	0	0	0	0	0	0	0	0	0	0	0	0	0	0	0	0	0	0	0	0	0	0	0	0	0	0	0	0	0	0	0	0	0	0	0	0	0	0	0	0	0	0	0	0	0	0	0	0
Rat_12_NODE_2437_length_1183_cov_4.578014	0	0	0	0	0	0	0	0	0	0	0	0	0	0	0	0	0	0	0	0	0	0	0	0	0	0	0	0	0	0	0	0	0	0	0	0	0	0	0	0	0	0	0	0	0	0	0	0	0
Rat_12_NODE_2439_length_1183_cov_2.944149	0	0	0	0	0	0	0	0	0	0	0	0	0	0	6	0	0	0	0	0	0	0	0	0	0	42	0	0	0	0	0	0	0	0	0	0	0	0	0	0	0	0	0	0	0	0	0	0	0
Rat_12_NODE_244_length_8188_cov_6.057297	0	0	0	0	0	0	0	28	0	0	0	0	0	49	0	0	0	0	0	0	0	0	0	0	0	0	0	0	45	0	0	0	0	0	0	0	0	0	0	0	0	0	0	0	0	0	0	0	0
Rat_12_NODE_2442_length_1183_cov_2.389184	0	4	21	0	0	23	0	0	0	0	0	0	0	24	0	0	0	30	0	0	0	15	0	8	14	0	0	0	18	0	22	0	12	0	8	8	25	0	0	0	0	10	0	8	0	0	0	0	0
Rat_12_NODE_2443_length_1183_cov_2.289894	0	0	0	0	0	0	0	0	0	0	0	0	0	0	0	0	0	0	0	0	0	0	0	0	0	0	0	0	0	0	0	0	0	0	0	0	0	0	0	0	0	0	0	0	0	0	0	0	0
Rat_12_NODE_2444_length_1183_cov_1.499113	0	0	0	0	0	0	0	0	0	0	0	0	0	0	0	0	0	0	0	0	0	0	0	0	0	0	0	0	0	0	0	0	0	0	0	0	0	0	0	0	0	0	0	0	0	0	0	0	0
Rat_12_NODE_2452_length_1180_cov_1.911111	0	0	0	0	0	0	0	0	0	0	0	0	0	0	0	0	0	0	0	0	0	11	0	0	0	0	0	0	0	0	0	0	0	0	0	0	0	0	0	0	0	0	0	0	0	0	0	0	0
Rat_12_NODE_2465_length_1175_cov_5.918750	0	0	0	0	0	0	0	0	0	0	0	0	0	0	0	4	0	0	0	0	0	0	0	0	0	0	0	0	0	0	0	0	0	0	0	0	0	0	0	0	0	0	0	0	0	0	0	0	0
Rat_12_NODE_2473_length_1173_cov_5.466905	0	0	0	0	0	0	0	0	0	0	0	6	0	0	0	0	0	0	0	0	0	0	0	0	0	0	0	0	0	0	0	0	0	0	0	0	0	0	0	0	0	0	0	0	0	0	0	0	0
Rat_12_NODE_2503_length_1165_cov_3.553153	0	0	0	0	0	0	0	0	0	0	0	0	0	6	0	0	0	0	0	0	0	0	0	0	0	0	0	0	7	0	0	0	0	0	0	0	0	0	0	0	0	0	0	0	0	0	0	0	0
Rat_12_NODE_2508_length_1164_cov_4.342651	0	0	0	0	0	0	0	0	0	0	0	0	0	8	0	0	0	0	0	0	0	0	0	0	0	0	0	0	0	0	0	0	0	0	0	0	0	0	0	0	0	0	0	0	0	0	0	0	0
Rat_12_NODE_2511_length_1163_cov_3.626354	0	0	0	0	0	0	0	0	0	0	0	0	0	13	0	0	0	0	0	0	0	0	0	0	0	0	0	0	10	0	0	0	0	0	0	0	0	0	0	0	0	0	0	0	0	0	0	0	0
Rat_12_NODE_2517_length_1162_cov_2.100271	0	0	0	0	0	0	0	0	0	0	0	0	0	0	0	0	0	0	0	0	0	12	0	0	0	0	0	0	0	0	0	0	0	0	0	0	0	0	0	0	0	0	0	0	0	0	0	0	0
Rat_12_NODE_2522_length_1160_cov_2.808145	0	0	0	0	0	0	0	0	0	0	0	0	0	0	0	0	0	0	0	0	0	0	0	0	0	0	0	0	0	0	0	0	0	0	0	0	0	0	0	0	0	0	0	0	0	0	0	0	4
Rat_12_NODE_2531_length_1158_cov_2.729828	0	0	0	0	0	0	0	0	0	0	0	0	0	0	0	0	0	0	0	0	0	0	0	0	0	0	0	0	0	0	0	0	0	0	0	0	0	0	0	0	0	0	0	0	0	0	0	0	0
Rat_12_NODE_2532_length_1157_cov_5.512704	0	0	0	0	0	0	0	0	0	0	0	6	0	8	0	0	0	0	0	0	0	0	0	0	0	5	0	0	0	0	0	0	0	0	0	0	0	0	0	0	0	0	0	0	0	0	0	0	0
Rat_12_NODE_2546_length_1152_cov_4.171376	0	0	0	0	0	0	0	0	0	8	0	0	0	0	0	0	0	0	0	0	0	0	0	0	0	11	0	0	0	0	0	0	0	0	0	0	0	0	0	0	0	0	0	0	0	0	0	0	0
Rat_12_NODE_255_length_7935_cov_4.811041	0	0	0	22	0	0	0	0	0	0	0	0	0	58	0	0	0	0	0	0	0	0	0	0	0	0	0	0	37	0	0	0	0	0	0	0	0	0	0	0	0	0	0	0	0	0	0	0	0
Rat_12_NODE_2551_length_1151_cov_3.946168	0	21	0	0	0	0	0	0	0	0	0	0	0	0	0	0	0	0	0	0	0	0	0	0	0	0	0	0	0	0	0	0	0	0	0	0	0	0	0	0	0	0	0	0	0	0	0	0	0
Rat_12_NODE_2562_length_1147_cov_3.519231	0	0	0	0	0	0	0	0	0	0	0	0	0	0	0	0	0	0	0	0	0	0	0	0	0	4	0	0	0	0	0	0	0	0	0	0	0	0	0	0	0	0	0	0	0	0	0	0	5
Rat_12_NODE_2566_length_1146_cov_4.615949	0	0	0	0	0	0	0	0	0	0	0	0	0	0	0	0	0	0	0	0	0	0	0	0	0	0	0	0	0	0	0	0	0	0	0	0	0	0	0	0	0	0	0	0	0	0	0	0	0
Rat_12_NODE_257_length_7888_cov_4.667943	0	0	0	0	0	0	0	0	0	0	0	0	0	39	0	0	0	0	0	0	0	0	0	0	0	0	0	0	0	0	0	0	0	0	0	0	0	0	0	0	0	0	0	0	0	0	0	0	0
Rat_12_NODE_2570_length_1145_cov_3.730275	0	0	0	0	0	0	0	0	0	0	0	0	0	16	0	0	0	0	0	0	0	0	0	0	0	0	0	0	0	0	0	0	0	0	0	0	0	0	0	0	0	0	0	0	0	0	0	0	0
Rat_12_NODE_2583_length_1142_cov_2.220791	0	0	14	0	6	8	14	11	0	0	0	0	0	14	0	0	0	40	13	0	0	12	0	0	23	6	0	0	26	0	13	0	18	0	0	21	15	0	0	6	0	0	0	0	13	0	0	0	11
Rat_12_NODE_2584_length_1141_cov_6.285451	0	8	0	0	0	0	0	0	0	0	0	0	0	0	0	0	0	0	0	0	0	0	0	0	0	0	0	0	0	0	0	0	0	0	0	0	0	0	0	0	0	0	0	0	0	0	0	0	0
Rat_12_NODE_2591_length_1139_cov_1.773063	0	0	0	0	0	0	0	0	0	0	0	0	0	0	0	0	0	0	0	0	0	0	0	0	0	0	0	0	0	0	0	0	0	0	0	0	0	0	0	0	0	0	0	0	0	0	0	0	0
Rat_12_NODE_2592_length_1138_cov_4.370268	0	0	0	0	0	0	0	0	0	0	0	0	0	0	0	0	0	0	0	0	0	0	0	0	0	0	0	0	4	0	0	0	0	0	0	0	0	0	0	0	0	0	0	0	0	0	0	0	0
Rat_12_NODE_2595_length_1138_cov_1.990766	0	0	0	0	0	0	0	0	0	0	0	0	0	0	0	0	0	0	0	0	0	0	0	0	0	0	0	0	0	0	0	0	0	0	0	0	0	0	0	0	0	0	0	0	0	0	0	0	0
Rat_12_NODE_2627_length_1128_cov_1.694315	0	0	0	0	0	0	0	0	0	0	0	4	0	0	0	0	0	0	0	0	0	0	0	0	0	0	0	0	0	0	0	0	0	0	0	0	0	0	0	0	0	0	0	6	0	12	0	0	0
Rat_12_NODE_2633_length_1127_cov_1.709888	0	0	0	0	0	0	0	0	0	0	0	0	0	0	0	0	0	0	0	0	0	0	0	0	0	0	0	0	0	0	0	0	0	0	0	0	0	0	0	0	0	0	0	0	0	0	0	0	0
Rat_12_NODE_2641_length_1122_cov_2.265230	0	0	0	0	0	0	0	0	0	0	0	0	0	0	0	0	0	0	0	0	0	0	0	0	0	0	0	0	0	0	0	0	0	0	0	0	0	0	0	0	0	0	0	0	0	0	0	0	0
Rat_12_NODE_265_length_7703_cov_6.212082	0	39	0	0	0	0	0	0	0	0	0	0	0	62	0	0	0	0	0	0	0	0	0	0	0	0	0	0	28	0	0	0	0	0	0	0	0	0	0	0	0	0	0	0	0	0	0	0	0
Rat_12_NODE_2652_length_1120_cov_2.255399	0	0	0	0	0	0	0	0	0	0	0	0	0	0	0	0	0	0	0	0	0	0	0	10	5	0	0	6	0	0	9	0	0	0	0	0	0	0	12	0	0	0	0	0	0	0	0	0	0
Rat_12_NODE_2656_length_1117_cov_3.547081	0	0	0	0	0	0	0	0	0	0	0	0	0	0	0	0	0	0	0	0	0	0	0	0	0	0	0	0	0	0	0	0	0	0	0	0	0	0	5	0	0	0	0	0	0	0	0	0	0
Rat_12_NODE_2674_length_1113_cov_2.875236	0	0	0	0	0	0	0	0	0	0	0	0	0	0	0	0	0	0	0	0	0	0	0	0	0	0	0	0	0	0	0	0	0	0	5	0	0	0	0	0	0	0	0	0	0	0	0	0	0
Rat_12_NODE_2675_length_1113_cov_2.344045	0	0	0	0	0	0	0	0	0	10	0	0	0	0	0	0	0	0	0	0	0	0	0	0	0	0	0	0	0	0	0	0	0	0	0	0	0	0	0	0	0	0	0	0	0	0	0	0	0
Rat_12_NODE_2677_length_1112_cov_3.808893	0	6	0	0	0	0	0	0	0	0	0	0	0	0	0	0	0	0	0	0	0	0	0	0	0	0	0	0	0	0	0	0	0	0	0	0	0	0	0	0	0	0	0	0	0	0	0	0	0
Rat_12_NODE_2678_length_1112_cov_3.435194	0	0	0	0	0	0	0	0	0	0	0	0	0	6	0	0	0	0	0	0	0	0	0	0	0	0	0	0	0	0	0	0	0	0	0	0	0	0	0	0	0	0	0	0	0	0	0	0	0
Rat_12_NODE_2683_length_1112_cov_1.640492	0	0	0	0	0	0	0	0	0	0	0	0	0	0	0	0	0	0	0	0	0	8	0	0	0	0	0	0	0	0	0	0	0	0	0	0	0	0	0	0	0	0	0	0	0	0	0	0	0
Rat_12_NODE_2684_length_1112_cov_1.449385	0	0	7	0	0	18	0	0	0	0	0	8	0	14	0	0	0	44	11	0	0	10	0	0	0	0	0	17	15	0	15	0	8	0	0	0	12	0	10	0	0	8	0	0	10	0	0	0	6
Rat_12_NODE_2685_length_1111_cov_3.077652	0	7	0	0	0	0	0	0	0	0	0	0	0	0	0	0	0	0	0	0	0	0	0	0	0	0	0	0	0	0	0	0	0	0	0	0	0	0	0	0	0	0	0	0	0	0	0	0	0
Rat_12_NODE_2704_length_1107_cov_4.554183	0	0	0	0	0	0	0	0	0	0	0	0	0	7	0	0	0	0	0	0	0	0	0	0	0	0	0	0	0	0	0	0	0	0	0	0	0	0	0	0	0	0	0	0	0	0	0	0	0
Rat_12_NODE_2718_length_1105_cov_2.637143	0	0	0	0	0	0	0	0	0	0	0	0	0	0	0	4	0	0	0	0	0	0	0	0	0	0	0	0	0	0	0	0	0	0	0	0	0	0	0	0	0	0	0	0	0	0	0	0	0
Rat_12_NODE_2722_length_1103_cov_2.477099	0	0	0	0	0	0	0	0	0	0	0	0	0	0	0	0	0	0	0	0	0	0	0	0	0	9	0	0	0	0	0	0	0	0	0	0	0	0	0	0	0	0	0	0	0	0	0	0	0
Rat_12_NODE_273_length_7420_cov_5.898167	0	30	0	0	0	0	0	0	0	0	0	0	0	54	0	0	0	0	0	0	0	0	0	0	0	0	0	0	28	0	0	0	0	0	0	0	0	0	0	0	0	0	0	0	0	0	0	0	0
Rat_12_NODE_2737_length_1097_cov_2.319578	0	0	0	0	0	0	0	0	0	0	0	0	0	0	0	0	0	0	0	9	0	0	0	0	0	0	0	0	6	0	0	0	0	8	0	0	0	0	0	0	0	0	0	0	0	0	0	0	0
Rat_12_NODE_274_length_7416_cov_7.206765	0	0	0	0	0	0	0	0	0	0	0	0	0	44	0	0	0	0	0	0	0	0	0	0	0	0	0	0	36	0	0	0	0	0	0	0	0	0	0	0	0	0	0	0	0	0	0	0	0
Rat_12_NODE_2741_length_1096_cov_4.414986	0	10	0	0	0	0	0	0	0	0	0	0	0	0	0	0	0	0	0	0	0	0	0	0	0	0	0	0	0	0	0	0	0	0	0	0	0	0	0	0	0	0	0	0	0	0	0	0	6
Rat_12_NODE_2749_length_1095_cov_3.527885	0	0	0	0	0	0	0	0	0	0	0	0	0	0	0	0	0	0	0	0	0	0	0	0	0	0	0	0	0	0	0	0	0	0	0	0	0	0	0	0	0	0	0	0	0	0	0	0	0
Rat_12_NODE_2751_length_1094_cov_3.743985	0	0	0	0	0	0	0	0	0	4	0	0	0	0	0	20	0	0	0	0	0	0	0	0	0	0	0	0	0	0	0	0	0	0	0	0	0	0	0	0	0	0	0	0	0	0	0	0	0
Rat_12_NODE_2757_length_1093_cov_2.400771	0	0	0	0	0	0	0	0	0	0	0	0	0	13	0	0	0	0	0	0	0	0	0	0	0	0	0	0	0	0	0	0	0	0	0	0	0	0	0	0	0	0	0	0	0	0	0	0	0
Rat_12_NODE_2758_length_1092_cov_5.776278	0	17	0	0	0	0	0	0	0	0	0	0	0	0	0	0	0	0	0	0	0	0	0	0	0	0	0	0	0	0	0	0	0	0	0	0	0	0	0	0	0	0	0	0	0	0	0	0	0
Rat_12_NODE_2765_length_1091_cov_3.566602	0	0	0	0	0	0	7	0	0	0	0	0	0	0	0	0	0	0	0	0	0	0	0	0	0	0	0	0	0	0	0	0	0	0	0	0	0	0	0	0	0	0	0	0	0	0	0	0	0
Rat_12_NODE_2793_length_1084_cov_1.937804	0	0	11	0	0	0	0	0	0	0	0	0	0	8	0	0	0	45	0	8	0	12	0	0	9	0	0	0	12	0	9	0	5	0	8	10	20	0	0	0	0	14	4	0	0	0	0	0	10
Rat_12_NODE_2794_length_1083_cov_3.953307	0	0	0	0	0	0	0	0	0	0	0	0	0	8	0	0	0	0	0	0	0	0	0	0	0	0	0	0	0	0	0	0	0	0	0	0	0	0	0	0	0	0	0	0	0	0	0	0	0
Rat_12_NODE_2798_length_1082_cov_1.872444	0	0	0	0	0	0	0	0	0	0	0	0	0	0	0	0	0	0	0	0	0	0	0	0	0	0	0	0	0	0	0	0	0	0	0	0	0	0	0	0	0	0	0	0	0	0	0	0	0
Rat_12_NODE_2804_length_1080_cov_3.291707	0	0	0	5	0	0	0	0	0	0	0	0	0	0	0	0	0	0	0	0	0	0	0	0	4	0	0	0	12	0	0	0	0	0	0	0	0	0	0	0	0	0	0	0	0	0	0	0	0
Rat_12_NODE_281_length_7166_cov_6.195191	0	55	0	0	0	0	0	0	0	0	0	0	0	34	0	0	0	0	0	0	0	0	0	0	0	0	0	0	21	0	0	0	0	0	0	0	0	0	0	0	0	0	0	0	0	0	0	0	0
Rat_12_NODE_2814_length_1079_cov_2.353516	0	0	0	0	0	0	0	0	0	0	0	0	0	0	0	0	0	0	0	0	0	0	0	0	0	8	0	0	0	0	0	0	0	0	0	0	0	0	0	0	0	0	0	0	0	0	0	0	0
Rat_12_NODE_2815_length_1079_cov_1.948242	0	0	0	0	0	0	0	0	0	0	0	0	0	0	0	0	0	0	0	0	0	0	0	0	0	0	0	0	0	0	0	0	0	0	0	0	0	0	0	0	0	0	0	0	0	0	0	0	0
Rat_12_NODE_2817_length_1078_cov_3.978495	0	0	0	0	0	0	0	0	0	0	0	0	0	8	0	0	0	0	0	0	0	0	0	0	0	0	0	0	5	0	0	0	0	0	0	0	0	0	0	0	0	0	0	0	0	0	0	0	0
Rat_12_NODE_2822_length_1077_cov_3.060665	0	0	0	0	0	0	0	0	0	0	0	0	0	9	0	0	0	0	0	0	0	0	0	0	0	0	0	0	0	0	0	0	0	0	0	0	0	0	0	0	0	0	0	0	0	0	0	0	0
Rat_12_NODE_2831_length_1074_cov_6.877331	0	0	0	0	0	0	0	0	0	0	0	0	0	0	0	0	0	0	0	10	0	0	0	0	0	0	0	0	0	0	0	0	0	0	0	0	0	0	0	0	0	0	0	0	0	0	0	0	0
Rat_12_NODE_2839_length_1072_cov_5.845624	0	0	0	0	0	0	0	0	0	0	0	0	0	0	0	0	0	0	0	0	0	0	0	0	0	0	0	0	0	0	0	0	0	0	0	0	0	0	0	0	0	0	0	0	0	0	0	0	6
Rat_12_NODE_2844_length_1072_cov_1.868240	0	0	10	0	0	5	0	18	0	0	11	0	0	0	0	0	0	0	0	0	0	21	0	0	17	0	0	0	0	0	0	0	0	0	0	0	0	0	0	0	0	0	0	0	6	0	0	0	5
Rat_12_NODE_2845_length_1071_cov_3.140748	0	0	0	0	0	0	0	0	0	0	0	0	0	0	0	0	0	0	0	0	0	0	0	0	0	0	0	0	0	0	0	0	0	0	0	0	0	0	0	0	0	0	0	0	0	0	0	0	0
Rat_12_NODE_2847_length_1071_cov_2.726378	0	0	0	0	0	0	9	0	0	0	0	0	0	0	0	0	0	0	4	8	0	0	0	0	0	12	0	0	0	0	0	0	0	0	0	0	17	0	0	0	0	0	0	0	0	0	0	0	0
Rat_12_NODE_2858_length_1069_cov_2.669625	0	0	0	0	0	0	0	0	0	0	0	0	0	0	0	0	0	0	0	0	0	0	0	0	0	0	0	0	0	0	0	0	0	0	0	0	0	0	0	0	0	0	0	0	0	0	0	0	0
Rat_12_NODE_286_length_7006_cov_6.144296	0	49	0	0	0	0	0	0	0	0	0	24	0	40	0	0	0	0	0	0	0	0	0	0	0	0	0	0	22	0	0	0	0	0	0	0	0	0	0	0	0	0	0	0	0	0	0	0	0
Rat_12_NODE_2866_length_1067_cov_6.777668	0	8	0	0	0	0	0	0	0	0	0	0	0	0	0	0	0	0	0	0	0	0	0	0	0	0	0	0	0	0	0	0	0	0	0	0	0	0	0	0	0	0	0	0	0	0	0	0	0
Rat_12_NODE_287_length_6991_cov_5.848328	0	0	0	0	0	0	0	0	0	0	0	0	0	47	0	0	0	0	0	0	0	0	0	0	0	0	0	0	38	0	0	0	0	0	0	0	0	0	0	0	0	0	0	0	0	0	0	0	19
Rat_12_NODE_2871_length_1066_cov_4.941642	0	13	0	0	0	0	0	0	0	0	0	0	0	0	0	0	0	0	0	0	0	0	0	0	0	0	0	0	8	0	0	0	0	0	0	0	0	0	0	0	0	0	0	0	0	0	0	0	0
Rat_12_NODE_2876_length_1065_cov_1.503960	0	0	0	0	0	0	0	0	0	0	0	0	0	0	0	0	0	0	0	0	0	0	0	0	0	0	0	0	0	0	0	0	0	0	0	0	0	6	0	0	0	0	0	0	0	0	0	0	0
Rat_12_NODE_289_length_6943_cov_4.719077	0	47	0	0	0	0	0	0	0	0	0	0	0	53	0	0	0	0	0	0	0	0	0	0	0	0	0	0	0	0	0	0	0	0	0	0	0	0	0	0	0	0	0	0	0	0	0	0	0
Rat_12_NODE_2898_length_1057_cov_2.608782	0	5	0	0	0	0	0	0	0	0	0	0	0	0	0	0	0	0	0	0	0	0	0	0	0	0	0	0	0	0	0	0	0	0	0	0	0	0	0	0	4	0	0	0	0	0	0	0	0
Rat_12_NODE_290_length_6929_cov_5.098196	0	37	0	0	0	0	0	0	0	0	0	0	0	37	0	0	0	0	0	0	0	0	0	0	0	0	0	0	27	0	0	0	0	0	0	0	0	0	0	0	0	0	0	0	0	0	0	0	0
Rat_12_NODE_2900_length_1055_cov_21.858000	0	0	0	0	0	0	0	0	0	0	0	0	0	0	0	0	4	0	0	0	0	0	0	0	0	11	0	0	0	0	0	0	0	0	0	0	0	5	0	0	0	0	0	0	0	0	0	0	0
Rat_12_NODE_2901_length_1055_cov_5.005000	0	0	0	0	0	0	0	0	0	0	0	0	0	10	0	0	0	0	0	0	0	0	0	0	0	0	6	0	6	0	0	0	0	0	0	0	0	0	0	0	0	0	0	0	0	0	0	0	0
Rat_12_NODE_2905_length_1055_cov_1.445000	0	0	0	0	0	0	0	0	0	0	0	0	0	0	0	0	0	0	0	0	0	0	0	0	0	0	0	0	0	0	0	0	0	0	0	0	0	0	0	0	0	0	0	0	0	0	0	0	6
Rat_12_NODE_2911_length_1053_cov_2.553106	0	0	0	0	0	0	0	0	0	0	0	0	0	0	0	0	0	0	0	0	0	0	0	0	0	0	0	0	0	0	0	0	0	0	0	0	0	0	0	0	0	0	0	0	0	0	0	0	0
Rat_12_NODE_2920_length_1050_cov_3.491457	0	0	0	0	0	0	0	0	0	0	0	0	0	0	0	0	0	0	0	6	0	0	0	0	0	0	0	0	0	0	0	0	0	0	0	0	0	0	0	0	0	0	0	0	0	0	0	0	0
Rat_12_NODE_2921_length_1050_cov_3.472362	0	0	0	0	0	0	0	0	0	0	0	0	0	0	0	0	0	0	0	0	0	0	0	0	0	0	0	0	0	0	0	0	0	0	0	0	0	0	0	0	0	0	0	0	0	0	0	0	0
Rat_12_NODE_2936_length_1047_cov_2.543347	0	0	0	0	0	0	0	0	0	0	0	0	0	0	0	9	0	0	0	0	0	0	0	0	0	4	0	0	0	0	0	0	0	0	0	0	0	0	0	0	0	0	0	0	0	0	0	0	0
Rat_12_NODE_2945_length_1045_cov_7.513131	0	0	0	0	0	0	0	0	0	0	0	0	0	0	0	0	0	0	0	0	0	0	0	0	0	0	0	0	0	0	0	0	0	0	0	0	0	0	0	0	0	0	0	0	0	0	0	0	0
Rat_12_NODE_2948_length_1045_cov_2.636364	0	0	0	0	0	0	0	0	0	0	0	0	0	0	0	0	0	0	0	0	0	0	0	0	0	0	0	0	0	0	0	0	0	0	0	0	0	0	0	0	0	0	0	0	0	0	0	0	0
Rat_12_NODE_2949_length_1045_cov_2.050505	0	0	0	0	0	0	0	0	0	0	0	0	0	0	0	0	0	0	0	0	0	0	0	0	0	0	0	0	0	0	7	0	0	0	0	0	0	0	7	0	0	0	0	9	0	0	7	0	0
Rat_12_NODE_2962_length_1042_cov_3.486322	0	0	0	0	0	0	0	0	0	0	0	0	0	0	0	0	0	0	0	0	0	0	0	0	0	0	0	0	0	0	0	0	0	0	0	0	0	0	0	0	0	0	0	0	0	0	0	0	0
Rat_12_NODE_2970_length_1040_cov_2.221320	0	0	0	0	0	0	0	0	0	0	0	0	0	0	0	0	0	0	0	0	0	0	0	0	0	0	0	0	0	0	0	0	0	0	0	0	0	0	0	0	0	0	0	0	0	0	0	0	0
Rat_12_NODE_2973_length_1038_cov_4.782299	0	6	0	0	0	0	0	0	0	0	0	0	0	6	0	0	0	0	0	0	0	0	0	0	0	0	0	0	0	0	0	0	0	0	0	0	0	0	0	0	0	0	0	0	0	0	0	0	0
Rat_12_NODE_2981_length_1036_cov_2.282365	0	0	0	0	0	0	0	0	0	0	0	0	0	0	0	0	0	0	0	0	0	0	0	0	0	0	0	0	0	0	0	0	0	0	0	0	0	0	0	0	0	0	0	0	0	0	0	0	0
Rat_12_NODE_2985_length_1035_cov_1.972449	0	0	0	0	0	0	0	0	0	0	0	0	0	0	0	0	0	0	0	0	0	0	0	0	0	0	0	0	0	0	0	0	0	0	0	0	0	0	0	0	0	0	0	24	0	0	0	0	0
Rat_12_NODE_2988_length_1034_cov_1.618999	0	0	0	0	0	0	0	0	0	0	0	0	0	0	0	0	0	0	0	0	0	0	0	0	0	0	0	0	0	0	0	0	0	0	0	0	0	0	0	0	0	0	0	0	0	0	0	0	0
Rat_12_NODE_2993_length_1032_cov_17.354145	0	0	0	0	0	0	0	0	0	0	0	0	0	0	0	0	0	0	0	8	0	0	0	0	0	9	0	0	0	0	0	0	0	0	0	0	0	0	0	13	0	0	0	0	0	0	0	0	0
Rat_12_NODE_3003_length_1030_cov_2.750769	0	8	0	0	0	0	0	0	0	0	0	0	0	0	0	0	0	0	0	0	0	0	0	0	0	0	0	0	0	0	0	0	0	0	0	0	0	0	0	0	0	0	0	0	0	0	0	0	0
Rat_12_NODE_3011_length_1028_cov_2.313464	0	0	0	0	0	0	0	0	0	0	0	0	0	0	0	0	0	0	0	0	0	0	0	0	0	0	0	0	0	0	0	0	0	0	0	0	0	0	0	0	0	0	0	0	0	0	0	0	0
Rat_12_NODE_3019_length_1026_cov_2.555098	0	0	0	0	0	0	0	0	0	0	0	0	0	0	0	0	0	0	0	0	0	0	0	4	0	0	0	0	0	0	0	0	0	0	0	0	0	0	0	0	0	0	0	0	0	0	0	0	0
Rat_12_NODE_3029_length_1023_cov_3.750000	0	0	0	0	0	0	0	0	0	0	0	0	0	0	0	0	0	0	0	0	0	0	0	0	0	0	0	0	0	0	0	0	0	0	0	0	0	0	0	0	0	0	0	0	0	0	0	0	0
Rat_12_NODE_303_length_6745_cov_67.036323	0	0	0	0	0	0	0	0	0	0	0	0	0	0	0	0	0	0	0	0	0	0	0	0	0	58	0	0	0	0	0	0	0	0	25	0	0	0	0	0	0	0	22	0	0	0	0	0	0
Rat_12_NODE_3035_length_1022_cov_2.339193	0	0	0	0	0	0	0	0	0	0	0	0	0	0	0	0	0	0	0	0	0	0	0	0	0	0	0	0	0	0	0	0	0	0	0	0	0	0	0	0	0	0	0	0	0	0	0	0	0
Rat_12_NODE_3038_length_1022_cov_2.082730	0	0	0	0	0	0	0	0	0	0	0	0	0	0	0	0	0	0	0	0	0	0	0	0	0	0	0	0	0	0	0	0	0	0	0	0	0	0	0	0	0	0	0	0	0	0	0	0	0
Rat_12_NODE_3046_length_1020_cov_2.944041	0	0	0	5	0	0	0	0	0	0	4	0	0	0	0	0	0	0	0	0	0	0	0	0	0	0	0	0	0	0	0	0	0	0	0	0	0	0	5	0	0	0	0	0	0	0	0	0	0
Rat_12_NODE_305_length_6709_cov_4.656898	0	0	0	0	0	0	0	0	0	0	0	0	0	26	0	0	0	0	0	0	0	0	0	0	0	27	0	0	20	0	0	0	0	0	0	0	0	0	0	0	0	0	0	0	0	0	0	0	0
Rat_12_NODE_3054_length_1018_cov_2.233645	0	0	0	0	0	0	0	0	0	0	0	0	0	0	0	0	0	0	0	0	0	0	0	0	0	0	0	0	0	0	0	0	0	0	0	0	0	0	0	0	0	0	0	0	0	0	0	0	0
Rat_12_NODE_3058_length_1017_cov_3.991684	0	0	0	0	0	0	0	0	0	0	0	0	0	0	0	0	0	0	0	0	0	0	0	0	0	0	0	0	0	0	0	0	0	0	0	0	0	0	0	0	0	0	0	0	0	0	0	0	0
Rat_12_NODE_3063_length_1016_cov_4.597294	0	0	0	0	0	0	0	0	0	0	0	0	0	0	0	0	0	0	0	0	0	0	0	0	0	0	0	0	0	0	0	0	0	0	0	0	0	0	0	0	0	0	0	0	0	0	0	0	0
Rat_12_NODE_3073_length_1015_cov_1.934375	0	0	0	0	0	0	0	0	0	0	0	0	0	0	4	0	0	0	0	0	0	0	0	0	0	0	0	0	0	0	0	0	0	0	0	0	0	0	0	0	0	0	0	0	0	0	0	0	0
Rat_12_NODE_3077_length_1014_cov_2.984359	0	0	0	0	0	0	0	0	0	0	0	0	0	5	0	0	0	0	0	0	0	0	0	0	0	0	0	0	0	0	0	0	0	0	0	0	0	0	0	0	0	0	0	0	0	0	0	0	0
Rat_12_NODE_3083_length_1013_cov_3.427975	0	0	0	0	0	0	0	0	0	0	0	0	0	0	0	0	0	0	0	0	0	0	0	0	0	0	0	0	0	0	0	0	0	0	0	0	0	0	0	0	0	0	0	0	0	0	0	0	0
Rat_12_NODE_3086_length_1013_cov_3.026096	0	0	0	0	0	0	0	0	0	0	0	5	0	0	0	0	0	0	0	0	0	0	0	0	0	0	0	0	0	0	0	0	0	0	0	0	0	0	0	0	0	0	0	0	0	0	0	0	0
Rat_12_NODE_3093_length_1012_cov_3.212121	0	0	0	0	0	0	0	0	0	0	0	0	0	0	0	0	0	0	0	0	0	0	0	0	0	0	0	0	0	0	0	0	0	0	0	0	0	0	0	0	0	0	0	0	0	0	0	0	0
Rat_12_NODE_3097_length_1012_cov_2.835946	0	0	15	0	0	8	0	22	0	0	0	0	0	7	0	0	0	44	0	0	0	10	0	9	13	0	8	16	23	0	0	0	17	0	0	8	20	0	0	0	0	0	0	0	0	16	0	0	14
Rat_12_NODE_3125_length_1005_cov_3.624211	0	0	0	0	0	0	0	0	0	0	0	0	0	0	0	0	0	0	0	0	0	0	0	0	0	0	0	0	0	0	0	0	0	0	0	0	0	0	0	0	0	0	0	0	0	0	0	0	0
Rat_12_NODE_3130_length_1004_cov_4.131718	0	0	0	0	0	0	0	0	0	0	0	6	0	9	0	0	0	0	0	0	0	0	0	0	0	0	0	0	0	0	0	0	0	0	0	0	0	0	0	0	0	0	0	0	0	0	0	0	0
Rat_12_NODE_338_length_6004_cov_3.879812	0	24	0	0	0	0	0	0	0	0	0	0	0	44	0	0	0	0	0	0	0	0	0	0	0	0	0	0	0	0	0	0	0	0	0	0	0	0	0	0	0	0	0	0	0	0	0	0	0
Rat_12_NODE_339_length_6002_cov_6.019506	0	0	0	0	0	0	0	0	0	0	0	0	0	44	0	0	0	0	0	0	0	0	0	0	0	0	0	0	25	0	0	0	0	0	0	0	0	0	0	0	0	0	0	0	0	0	0	0	0
Rat_12_NODE_345_length_5910_cov_4.709137	0	27	0	0	0	0	0	0	0	0	0	0	0	48	0	0	0	0	0	0	0	0	0	0	0	0	0	0	32	0	0	0	0	0	0	0	0	0	0	0	0	0	0	0	0	0	0	0	19
Rat_12_NODE_358_length_5668_cov_5.145199	0	19	0	0	0	0	0	0	0	0	0	0	0	35	0	0	0	0	0	0	0	0	0	0	0	0	0	0	29	0	0	0	0	0	0	0	0	0	0	0	0	0	0	0	0	0	0	0	0
Rat_12_NODE_362_length_5583_cov_4.049928	0	19	0	0	0	0	0	0	0	0	0	0	0	46	0	0	0	0	0	0	0	0	0	0	0	0	0	0	29	0	0	0	0	0	0	0	0	0	0	0	0	0	0	0	0	0	0	0	0
Rat_12_NODE_369_length_5501_cov_4.417003	0	22	0	0	0	0	0	0	0	0	0	0	0	22	0	0	0	0	0	0	0	0	0	0	0	0	0	0	0	0	0	0	0	0	0	0	0	0	0	0	0	0	0	0	0	0	0	0	0
Rat_12_NODE_370_length_5499_cov_4.469508	0	45	0	0	0	0	0	0	22	0	0	0	0	0	0	0	0	0	0	0	0	0	0	0	0	21	0	0	0	0	0	0	0	0	0	0	0	0	0	25	0	0	0	0	0	23	0	0	20
Rat_12_NODE_371_length_5494_cov_4.551756	0	29	0	0	0	0	0	0	0	0	0	14	0	23	0	0	0	0	0	0	0	0	0	0	0	0	0	0	0	0	0	0	0	0	0	0	0	0	0	0	0	0	0	0	0	0	0	0	0
Rat_12_NODE_384_length_5388_cov_4.723983	0	44	0	0	0	0	0	16	0	0	0	0	0	24	0	0	0	0	0	0	0	0	0	0	0	0	0	0	0	0	0	0	0	0	0	0	0	0	0	0	0	0	0	0	0	0	0	0	0
Rat_12_NODE_385_length_5377_cov_5.109733	0	37	0	0	0	0	0	0	0	0	0	0	0	25	0	0	0	0	0	0	0	0	0	0	0	0	0	0	17	0	0	0	0	0	0	0	0	0	0	0	0	0	0	0	0	0	0	0	0
Rat_12_NODE_388_length_5365_cov_5.663842	0	0	0	0	0	0	0	0	0	26	0	0	0	23	0	0	27	0	0	0	0	0	0	0	0	20	0	0	0	34	0	20	0	0	0	21	0	18	29	0	0	0	20	47	18	0	0	0	0
Rat_12_NODE_396_length_5262_cov_6.418475	0	26	0	0	0	0	0	0	0	0	0	0	0	34	0	0	0	0	0	0	0	0	0	0	0	0	0	0	37	19	0	0	0	0	0	0	0	0	0	0	0	0	0	0	0	0	0	0	0
Rat_12_NODE_402_length_5215_cov_3.483527	0	0	0	0	0	0	0	0	0	0	0	0	0	0	0	0	0	0	0	0	0	0	0	0	0	18	0	0	0	0	0	0	0	0	0	0	0	0	0	0	0	0	0	0	0	0	0	0	0
Rat_12_NODE_413_length_5111_cov_5.673655	0	16	0	0	0	0	0	0	0	22	0	0	0	35	0	0	0	0	0	0	0	0	0	0	0	0	0	0	0	0	0	0	0	0	0	0	0	0	0	0	0	0	0	0	0	0	0	0	0
Rat_12_NODE_417_length_5054_cov_4.289858	0	32	0	0	0	0	0	0	0	0	0	0	0	0	0	0	0	0	0	0	0	0	0	0	0	0	0	0	0	0	0	0	0	0	0	0	0	0	0	0	0	0	0	0	0	0	0	0	0
Rat_12_NODE_418_length_5038_cov_3.946016	0	46	0	0	0	0	0	18	0	0	0	0	0	40	0	0	0	0	0	0	0	0	0	0	0	0	0	0	20	0	0	0	0	0	0	0	0	0	0	0	0	0	0	0	0	0	0	0	0
Rat_12_NODE_420_length_5006_cov_5.210866	0	40	0	0	0	0	0	0	0	0	0	0	0	30	0	0	0	0	0	0	0	0	0	0	0	0	0	0	14	0	0	0	0	0	0	0	0	0	0	0	0	0	0	0	0	0	0	0	15
Rat_12_NODE_424_length_4929_cov_4.345302	0	0	0	0	0	0	0	0	0	0	0	0	0	0	0	0	0	0	0	0	0	0	0	0	0	0	0	0	0	0	0	0	0	0	0	0	0	0	0	0	0	0	0	0	0	0	0	0	0
Rat_12_NODE_426_length_4895_cov_7.442149	0	41	0	0	0	0	0	0	0	0	0	0	0	31	0	0	0	0	0	0	0	0	0	0	0	0	0	0	0	0	0	0	0	0	0	0	0	0	0	0	0	0	0	0	0	0	0	0	0
Rat_12_NODE_434_length_4830_cov_3.913508	0	0	0	0	0	0	0	0	0	0	0	0	0	0	0	0	0	0	0	0	0	0	0	0	0	0	0	0	0	0	0	0	0	0	0	0	0	0	0	0	0	0	0	0	0	0	0	0	0
Rat_12_NODE_435_length_4828_cov_5.821496	0	0	0	0	0	0	0	0	0	0	0	0	0	33	0	0	0	0	0	0	0	0	0	0	0	0	0	0	0	0	0	0	0	0	0	0	0	0	0	0	0	0	0	0	0	0	0	0	0
Rat_12_NODE_436_length_4825_cov_4.581132	0	31	0	0	0	0	0	0	0	0	0	0	0	0	0	0	0	0	0	0	0	0	0	0	0	0	0	0	0	0	0	0	0	0	0	0	0	0	0	0	0	0	0	0	0	0	0	0	0
Rat_12_NODE_438_length_4821_cov_5.120856	0	0	0	0	0	0	0	0	0	0	0	0	0	0	0	0	0	0	0	0	0	0	0	0	0	0	0	0	0	0	0	0	0	0	0	0	0	0	0	0	0	0	0	0	0	0	0	0	0
Rat_12_NODE_445_length_4791_cov_4.332348	0	0	0	0	0	0	0	0	0	0	0	0	0	29	0	0	0	0	0	0	0	0	0	0	0	0	0	0	0	0	0	0	0	0	0	0	0	0	0	0	0	0	0	0	0	0	0	0	0
Rat_12_NODE_448_length_4762_cov_5.487147	0	0	0	0	0	0	0	0	0	0	0	0	0	0	0	0	0	0	0	0	0	0	0	0	0	0	0	0	0	0	0	0	0	0	0	0	0	0	0	0	0	0	0	0	0	0	0	0	0
Rat_12_NODE_449_length_4746_cov_6.752078	0	0	0	0	0	0	0	0	0	61	0	0	0	0	0	88	0	0	0	0	0	0	0	0	0	0	0	0	0	0	0	0	0	0	0	0	0	0	0	0	0	0	0	0	0	0	0	0	0
Rat_12_NODE_450_length_4736_cov_5.685751	0	0	0	0	0	0	0	0	0	53	0	0	0	0	0	91	0	0	0	0	0	0	0	0	0	38	0	0	0	0	0	0	0	0	0	0	0	0	0	0	0	0	0	0	0	0	0	0	0
Rat_12_NODE_455_length_4679_cov_4.648573	0	24	0	0	0	0	0	0	0	0	0	0	0	0	0	0	0	0	0	0	0	0	0	0	0	0	0	0	0	0	0	0	0	0	0	0	0	0	0	0	0	0	0	0	0	0	0	0	0
Rat_12_NODE_457_length_4664_cov_4.536125	0	0	0	0	0	0	0	0	0	0	0	0	0	29	0	0	0	0	0	0	0	0	0	0	0	0	0	0	0	0	0	0	0	0	0	0	0	0	0	0	0	0	0	0	0	0	0	0	0
Rat_12_NODE_459_length_4658_cov_5.408429	0	0	0	0	0	0	0	0	0	0	0	0	0	24	0	0	0	0	0	0	0	0	0	0	0	0	0	0	0	0	0	0	0	0	0	0	0	0	0	0	0	0	0	0	0	0	0	0	0
Rat_12_NODE_463_length_4619_cov_4.091586	0	0	0	0	0	0	0	0	0	0	0	0	0	0	0	0	0	0	0	0	0	0	0	0	0	0	0	0	0	0	0	0	0	0	0	0	0	0	0	0	0	0	0	0	0	0	0	0	0
Rat_12_NODE_464_length_4618_cov_4.856454	0	0	0	0	0	0	0	0	0	0	0	0	0	0	0	0	0	0	0	0	0	0	0	0	0	0	0	0	0	0	0	0	0	0	0	0	0	0	0	0	0	0	0	0	0	0	0	0	0
Rat_12_NODE_470_length_4538_cov_4.310506	0	0	0	0	0	0	0	0	0	0	0	0	0	0	0	0	0	0	0	0	0	0	0	0	0	0	0	0	0	0	0	0	0	0	0	0	0	0	0	0	0	0	0	0	0	0	0	0	0
Rat_12_NODE_471_length_4532_cov_4.518874	0	0	0	0	0	0	0	0	0	0	0	0	0	0	0	0	0	0	0	0	0	0	0	0	0	0	0	0	0	0	0	0	0	0	0	0	0	0	0	0	0	0	0	0	0	0	0	0	0
Rat_12_NODE_475_length_4483_cov_6.440831	0	0	0	0	0	0	0	0	0	0	0	0	0	0	0	0	0	0	0	0	0	0	0	0	0	0	0	0	0	0	0	0	0	0	0	0	0	0	0	0	0	0	0	0	0	0	0	0	0
Rat_12_NODE_477_length_4474_cov_5.022177	0	0	0	0	0	0	0	0	0	0	0	0	0	0	0	0	0	0	0	0	0	0	0	0	0	0	0	0	0	0	0	0	0	0	0	0	0	0	0	0	0	0	0	0	0	0	0	0	0
Rat_12_NODE_495_length_4362_cov_5.061063	0	0	0	0	0	0	0	0	0	0	0	0	0	40	0	0	0	0	0	0	0	0	0	0	0	0	0	0	0	0	0	0	0	0	0	0	0	0	0	0	0	0	0	0	0	0	0	0	0
Rat_12_NODE_496_length_4355_cov_3.459070	0	0	0	0	0	0	0	0	0	0	0	0	0	0	0	0	0	0	0	0	0	0	0	0	0	0	0	0	0	0	0	0	0	0	0	0	0	0	0	0	0	0	0	0	0	0	0	0	0
Rat_12_NODE_499_length_4332_cov_4.452654	0	0	0	0	0	0	0	0	0	0	0	0	0	32	0	0	0	0	0	0	0	0	0	0	0	0	0	0	0	0	0	0	0	0	0	0	0	0	0	0	0	0	0	0	0	0	0	0	0
Rat_12_NODE_502_length_4316_cov_4.462333	0	42	0	0	0	0	0	0	0	0	0	0	0	23	0	0	0	0	0	0	0	0	0	0	0	0	0	0	0	0	0	0	0	0	0	0	0	0	0	0	0	0	0	0	0	0	0	0	0
Rat_12_NODE_503_length_4314_cov_5.036394	0	0	0	0	0	0	0	0	0	0	0	0	0	40	0	0	0	0	0	0	0	0	0	0	0	0	0	0	0	0	0	0	0	0	0	0	0	0	0	0	0	0	0	0	0	0	0	0	0
Rat_12_NODE_508_length_4277_cov_4.074609	0	0	0	0	0	0	0	0	0	0	0	0	0	0	0	0	0	0	0	0	0	0	0	0	0	0	0	0	0	0	0	0	0	0	0	0	0	0	0	0	0	0	0	0	0	0	0	0	0
Rat_12_NODE_510_length_4267_cov_6.712013	0	0	0	0	0	0	0	0	0	0	0	0	0	28	0	0	0	0	0	0	0	0	0	0	0	0	0	0	0	0	0	0	0	0	0	0	0	0	0	0	0	0	0	0	0	0	0	0	0
Rat_12_NODE_512_length_4254_cov_5.220767	0	34	0	0	0	0	0	0	0	0	0	0	0	27	0	0	0	0	0	0	0	0	0	0	0	0	0	0	0	0	0	0	0	0	0	0	0	0	0	0	0	0	0	0	0	0	0	0	0
Rat_12_NODE_514_length_4242_cov_4.159303	0	0	0	0	0	0	0	0	0	0	0	0	0	0	0	0	0	0	0	0	0	0	0	0	0	0	0	0	0	0	0	0	0	0	0	0	0	0	0	0	0	0	0	0	0	0	0	0	0
Rat_12_NODE_516_length_4237_cov_4.280966	0	0	0	0	0	0	0	0	0	0	0	0	0	20	0	0	0	0	0	0	0	0	0	0	0	0	0	0	0	0	0	0	0	0	0	0	0	0	0	0	0	0	0	0	0	0	0	0	0
Rat_12_NODE_517_length_4235_cov_5.069378	0	0	0	0	0	0	0	0	0	0	0	0	0	32	0	0	0	0	0	0	0	0	0	0	0	0	0	0	0	0	0	0	0	0	0	0	0	0	0	0	0	0	0	0	0	0	0	0	0
Rat_12_NODE_520_length_4217_cov_4.298174	0	33	0	0	0	0	0	0	0	0	0	0	0	0	0	0	0	0	0	0	0	0	0	0	0	0	0	0	0	0	0	0	0	0	0	0	0	0	0	0	0	0	0	0	0	0	0	0	0
Rat_12_NODE_527_length_4169_cov_4.438746	0	0	0	0	0	0	0	0	0	0	0	0	0	27	0	0	0	0	0	0	0	0	0	0	0	0	0	0	0	0	0	0	0	0	0	0	0	0	0	0	0	0	0	0	0	0	0	0	0
Rat_12_NODE_540_length_4083_cov_6.470209	0	25	0	0	0	0	0	0	0	0	0	0	0	0	0	0	0	0	0	0	0	0	0	0	0	0	0	0	0	0	0	0	0	0	0	0	0	0	0	0	0	0	0	0	0	0	0	0	0
Rat_12_NODE_542_length_4052_cov_4.978484	0	0	0	0	0	0	0	0	0	0	0	0	0	0	0	0	0	0	0	0	0	0	0	0	0	0	0	0	0	0	0	0	0	0	0	0	0	0	0	0	0	0	0	0	0	0	0	0	0
Rat_12_NODE_544_length_4047_cov_5.777806	0	0	0	0	0	0	0	0	0	0	0	0	0	0	0	0	0	0	0	0	0	0	0	0	0	0	0	0	33	0	0	0	0	0	0	0	0	0	0	0	0	0	0	0	0	0	0	0	0
Rat_12_NODE_550_length_4027_cov_3.337110	0	0	0	0	0	0	0	0	0	0	0	0	0	0	0	0	0	0	0	49	0	0	0	0	0	0	0	0	0	0	0	0	0	42	0	0	0	0	0	0	0	0	0	0	0	0	0	0	0
Rat_12_NODE_562_length_3930_cov_5.071484	0	52	0	0	0	0	0	0	0	140	0	0	0	0	35	158	0	0	0	0	0	0	34	0	0	42	0	0	0	0	0	0	0	47	0	0	0	0	0	0	0	0	0	0	0	0	0	0	0
Rat_12_NODE_563_length_3919_cov_5.420807	0	19	0	0	0	0	0	0	0	0	0	0	0	0	0	0	0	0	0	0	0	0	0	0	0	0	0	0	0	0	0	0	0	0	0	0	0	0	0	0	0	0	0	0	0	0	0	0	0
Rat_12_NODE_568_length_3911_cov_4.293050	0	0	0	0	0	0	0	0	0	0	0	0	0	25	0	0	0	0	0	0	0	0	0	0	0	0	0	0	0	0	0	0	0	0	0	0	0	0	0	0	0	0	0	0	0	0	0	0	0
Rat_12_NODE_570_length_3904_cov_4.483242	0	0	0	0	0	0	0	0	0	0	0	0	0	0	0	0	0	0	0	0	0	0	0	0	0	0	0	0	0	0	0	0	0	0	0	0	0	0	0	0	0	0	0	0	0	0	0	0	0
Rat_12_NODE_571_length_3889_cov_5.524257	0	0	0	0	0	0	0	0	0	0	0	0	0	0	0	0	0	0	0	0	0	0	0	0	0	0	0	0	0	0	0	0	0	0	0	0	0	0	0	0	0	0	0	0	0	0	0	0	0
Rat_12_NODE_575_length_3880_cov_6.311373	0	0	0	0	0	0	0	0	0	75	0	0	0	0	0	53	0	0	0	0	0	0	0	0	0	24	0	0	0	0	0	0	0	0	0	0	0	0	0	0	0	0	0	0	0	0	0	0	0
Rat_12_NODE_577_length_3879_cov_5.404289	0	0	0	0	0	0	0	0	0	0	0	0	0	0	0	0	0	0	0	0	0	0	0	0	0	0	0	0	0	0	0	0	0	0	0	0	0	0	0	0	0	0	0	0	0	0	0	0	0
Rat_12_NODE_581_length_3853_cov_4.882833	0	0	0	0	0	0	0	0	0	0	0	0	0	0	0	0	0	0	0	0	0	0	0	0	0	0	0	0	0	0	0	0	0	0	0	0	0	0	0	0	0	0	0	0	0	0	0	0	0
Rat_12_NODE_582_length_3848_cov_4.654891	0	0	0	0	0	0	0	0	0	0	0	0	0	0	0	0	0	0	0	0	0	0	0	0	0	0	0	0	0	0	0	0	0	0	0	0	0	0	0	0	0	0	0	0	0	0	0	0	0
Rat_12_NODE_586_length_3834_cov_4.179942	0	0	0	0	0	0	0	0	0	0	0	0	0	0	0	0	0	0	0	0	0	0	0	0	0	0	0	0	0	0	0	0	0	0	0	0	0	0	0	0	0	0	0	0	0	0	0	0	0
Rat_12_NODE_587_length_3830_cov_4.964238	0	0	0	0	0	0	0	0	0	0	0	0	0	0	0	0	0	0	0	0	0	0	0	0	0	0	0	0	0	0	0	0	0	0	0	0	0	0	0	0	0	0	0	0	0	0	0	0	0
Rat_12_NODE_590_length_3812_cov_4.330317	0	0	0	0	0	0	0	0	0	42	0	0	0	0	0	53	0	0	0	0	0	0	0	0	0	55	0	0	0	0	0	0	0	0	0	0	0	0	0	0	0	0	0	0	0	0	0	0	0
Rat_12_NODE_593_length_3791_cov_4.532388	0	0	0	0	0	0	0	0	0	0	0	0	0	19	0	0	0	0	0	0	0	0	0	0	0	0	0	0	0	0	0	0	0	0	0	0	0	0	0	0	0	0	0	0	0	0	0	0	0
Rat_12_NODE_597_length_3750_cov_4.917727	0	40	0	0	0	0	0	0	0	0	0	0	0	38	0	0	0	0	0	0	0	0	0	0	0	0	0	0	21	0	0	0	0	0	0	0	0	0	0	0	0	0	0	0	0	0	0	0	0
Rat_12_NODE_601_length_3738_cov_6.806136	0	19	0	0	0	0	0	0	0	0	0	0	0	19	0	0	0	0	0	0	0	0	0	0	0	0	0	0	0	0	0	0	0	0	0	0	0	0	0	0	0	0	0	0	0	0	0	0	0
Rat_12_NODE_604_length_3723_cov_8.627863	0	90	0	0	0	0	0	0	0	0	0	0	0	0	0	0	0	0	0	0	0	0	0	0	0	0	0	0	27	0	0	0	0	0	0	0	0	0	0	0	0	0	0	0	0	0	0	0	0
Rat_12_NODE_613_length_3683_cov_5.456450	0	0	0	0	0	0	0	0	0	0	0	0	0	22	0	0	0	0	0	0	0	0	0	0	0	0	0	0	0	0	0	0	0	0	0	0	0	0	0	0	0	0	0	0	0	0	0	0	0
Rat_12_NODE_617_length_3666_cov_4.595403	0	0	0	0	0	0	0	0	0	0	0	0	0	25	0	0	0	0	0	0	0	0	0	0	0	0	0	0	0	0	0	0	0	0	0	0	0	0	0	0	0	0	0	0	0	0	0	0	0
Rat_12_NODE_618_length_3663_cov_5.286308	0	40	0	0	0	0	0	0	0	0	0	0	0	31	0	0	0	0	0	0	0	0	0	0	0	0	0	0	22	0	0	0	0	0	0	0	0	0	0	0	0	0	0	0	0	0	0	0	0
Rat_12_NODE_645_length_3513_cov_7.563910	0	0	0	0	0	0	0	0	0	0	0	0	0	0	0	0	0	0	0	0	0	0	0	0	0	0	0	0	0	0	0	0	0	0	0	0	0	0	0	0	0	0	27	0	0	0	0	0	0
Rat_12_NODE_655_length_3462_cov_3.764309	0	0	0	0	0	0	0	0	0	0	0	0	0	0	0	0	0	0	0	0	0	0	0	0	0	0	0	0	0	0	0	0	0	0	0	0	0	0	0	0	0	0	0	0	0	0	0	0	0
Rat_12_NODE_656_length_3459_cov_4.325206	0	0	0	0	0	0	0	0	0	0	0	0	0	0	0	0	0	0	0	0	0	0	0	0	0	0	0	0	0	0	0	0	0	0	0	0	0	0	0	0	0	0	0	0	0	0	0	0	0
Rat_12_NODE_658_length_3442_cov_3.652790	0	0	0	0	0	0	0	0	0	0	0	0	0	20	0	0	0	0	0	0	0	0	0	0	0	0	0	0	0	0	0	0	0	0	0	0	0	0	0	0	0	0	0	0	0	0	0	0	0
Rat_12_NODE_659_length_3431_cov_3.692536	0	0	0	0	0	0	0	0	0	0	0	0	0	0	0	0	0	0	0	0	0	0	0	0	0	0	0	0	0	0	0	0	0	0	0	0	0	0	0	0	0	0	0	0	0	0	0	0	0
Rat_12_NODE_662_length_3417_cov_5.226353	0	0	0	0	0	0	0	0	0	0	0	0	0	23	0	0	0	0	0	0	0	0	0	0	0	0	0	0	0	0	0	0	0	0	0	0	0	0	0	0	0	0	0	0	0	0	0	0	0
Rat_12_NODE_664_length_3404_cov_4.073156	0	0	0	0	0	0	0	0	0	0	0	0	0	0	0	0	0	0	0	0	0	0	0	0	0	0	0	0	0	0	0	0	0	0	0	0	0	0	0	0	0	0	0	0	0	0	0	0	0
Rat_12_NODE_666_length_3400_cov_4.179671	0	0	0	0	0	0	0	0	0	0	0	0	0	20	0	0	0	0	0	0	0	0	0	0	0	0	0	0	0	0	0	0	0	0	0	0	0	0	0	0	0	0	0	0	0	0	0	0	0
Rat_12_NODE_686_length_3326_cov_4.852644	0	0	0	0	0	0	0	0	0	0	0	0	0	0	0	0	0	0	0	0	0	0	0	0	0	0	0	0	0	0	0	0	0	0	0	0	0	0	0	0	0	0	0	0	0	0	0	0	0
Rat_12_NODE_689_length_3320_cov_4.456049	0	0	0	0	0	0	0	0	0	0	0	0	0	19	0	0	0	0	0	0	0	0	0	0	0	0	0	0	0	0	0	0	0	0	0	0	0	0	0	0	0	0	0	0	0	0	0	0	0
Rat_12_NODE_690_length_3319_cov_4.519914	0	0	0	0	0	0	0	0	0	0	0	0	0	0	0	0	0	0	0	0	0	0	0	0	0	0	0	0	0	0	0	0	0	0	0	0	0	0	0	0	0	0	0	0	0	0	0	0	0
Rat_12_NODE_692_length_3299_cov_4.997842	0	0	0	0	0	0	0	0	0	0	0	0	0	0	0	0	0	0	0	0	0	0	0	0	0	0	0	0	0	0	0	0	0	0	0	0	0	0	0	0	0	0	0	0	0	0	0	0	0
Rat_12_NODE_696_length_3289_cov_5.013915	0	26	0	0	0	0	0	0	0	0	0	0	0	0	0	0	0	0	0	0	0	0	0	0	0	0	0	0	0	0	0	0	0	0	0	0	0	0	0	0	0	0	0	0	0	0	0	0	0
Rat_12_NODE_703_length_3256_cov_4.609809	0	0	0	0	0	0	0	0	0	0	0	0	0	0	0	0	0	0	0	0	0	0	0	0	0	0	0	0	0	0	0	0	0	0	0	0	0	0	0	0	0	0	0	0	0	0	0	0	0
Rat_12_NODE_708_length_3231_cov_4.316121	0	0	0	0	0	0	0	0	0	0	0	0	0	0	0	0	0	0	0	0	0	0	0	0	0	0	0	0	0	0	0	0	0	0	0	0	0	0	0	0	0	0	0	0	0	0	0	0	0
Rat_12_NODE_713_length_3187_cov_2.303959	0	36	0	0	0	45	30	27	0	0	0	0	0	34	0	0	0	156	30	0	0	0	0	28	27	0	21	33	71	0	36	0	28	0	0	26	64	0	19	22	0	41	0	0	28	45	0	0	34
Rat_12_NODE_714_length_3184_cov_4.692234	0	26	0	0	0	0	0	0	0	0	0	0	0	21	0	0	0	0	0	0	0	0	0	0	0	0	0	0	0	0	0	0	0	0	0	0	0	0	0	0	0	0	0	0	0	0	0	0	0
Rat_12_NODE_718_length_3170_cov_3.521669	0	0	0	0	0	0	0	0	0	0	0	0	0	0	0	0	0	0	0	0	0	0	0	0	0	0	0	0	0	0	0	0	0	0	0	0	0	0	0	0	0	0	0	0	0	0	0	0	0
Rat_12_NODE_720_length_3161_cov_5.027688	0	26	0	0	0	0	0	0	0	0	0	0	0	22	0	0	0	0	0	0	0	0	0	0	0	0	0	0	0	0	0	0	0	0	0	0	0	0	0	0	0	0	0	0	0	0	0	0	0
Rat_12_NODE_726_length_3143_cov_7.225065	0	0	0	0	0	0	0	0	0	0	0	0	0	36	0	0	0	0	0	0	0	0	0	0	0	0	0	0	0	0	0	0	0	0	0	0	0	0	0	0	0	0	0	0	0	0	0	0	0
Rat_12_NODE_728_length_3140_cov_3.859319	0	21	0	0	0	0	0	0	0	0	0	0	0	0	0	0	0	0	0	0	0	0	0	0	0	0	0	0	0	0	0	0	0	0	0	0	0	0	0	0	0	0	0	0	0	0	0	0	0
Rat_12_NODE_730_length_3133_cov_4.749188	0	28	0	0	0	0	0	0	0	0	0	0	0	0	0	0	0	0	0	0	0	0	0	0	0	0	0	0	0	0	0	0	0	0	0	0	0	0	0	0	0	0	0	0	0	0	0	0	0
Rat_12_NODE_731_length_3125_cov_4.278502	0	0	0	0	0	0	0	0	0	25	0	0	0	0	0	33	0	0	0	0	0	0	0	0	0	23	0	0	0	0	0	0	0	0	0	0	0	0	0	0	0	0	0	18	0	0	0	0	0
Rat_12_NODE_732_length_3123_cov_4.199804	0	0	0	0	0	0	0	0	0	0	0	0	0	17	0	0	0	0	0	0	0	0	0	0	0	0	0	0	0	0	0	0	0	0	0	0	0	0	0	0	0	0	0	0	0	0	0	0	0
Rat_12_NODE_735_length_3111_cov_4.954188	0	18	0	0	0	0	0	0	0	0	0	0	0	0	0	0	0	0	0	0	0	0	0	0	0	0	0	0	0	0	0	0	0	0	0	0	0	0	0	0	0	0	0	0	0	0	0	0	0
Rat_12_NODE_737_length_3104_cov_5.888160	0	0	0	0	0	0	0	0	0	0	0	0	0	24	0	0	0	0	0	0	0	0	0	0	0	0	0	0	0	0	0	0	0	0	0	0	0	0	0	0	0	0	0	0	0	0	0	0	0
Rat_12_NODE_739_length_3103_cov_4.286417	0	0	0	0	0	0	0	0	0	0	0	0	0	0	0	0	0	0	0	0	0	0	0	0	0	0	0	0	0	0	0	0	0	0	0	0	0	0	0	0	0	0	0	0	0	0	0	0	0
Rat_12_NODE_741_length_3100_cov_5.983251	0	0	0	0	0	0	0	0	0	0	0	0	0	0	0	0	0	0	0	0	0	0	0	0	0	0	0	0	0	0	0	0	0	0	0	0	0	0	0	0	0	0	0	0	0	0	0	0	0
Rat_12_NODE_743_length_3088_cov_5.509067	0	18	0	0	0	0	0	0	0	0	0	0	0	20	0	0	0	0	0	0	0	0	0	0	0	0	0	0	0	0	0	0	0	0	0	0	0	0	0	0	0	0	0	0	0	0	0	0	0
Rat_12_NODE_745_length_3068_cov_5.792897	0	0	0	0	0	0	0	0	0	0	0	0	0	19	0	0	0	0	0	0	0	0	0	0	0	0	0	0	0	0	0	0	0	0	0	0	0	0	0	0	0	0	0	0	0	0	0	0	0
Rat_12_NODE_748_length_3059_cov_3.365180	0	20	0	0	0	0	0	0	0	0	0	0	0	0	0	0	0	0	0	0	0	0	0	0	0	0	0	0	0	0	0	0	0	0	0	0	0	0	0	0	0	0	0	0	0	0	0	0	0
Rat_12_NODE_750_length_3052_cov_4.228896	0	0	0	0	0	0	0	0	0	0	0	0	0	0	0	0	0	0	0	0	0	0	0	0	0	0	0	0	0	0	0	0	0	0	0	0	0	0	0	0	0	0	0	0	0	0	0	0	0
Rat_12_NODE_752_length_3030_cov_4.684706	0	0	0	0	0	0	0	0	0	0	0	0	0	19	0	0	0	0	0	0	0	0	0	0	0	0	0	0	0	0	0	0	0	0	0	0	0	0	0	0	0	0	0	0	0	0	0	0	0
Rat_12_NODE_755_length_3023_cov_5.529650	0	28	0	0	0	0	0	0	0	0	0	0	0	14	0	0	0	0	0	0	0	0	0	0	0	0	0	0	0	0	0	0	0	0	0	0	0	0	0	0	0	0	0	0	0	0	0	0	0
Rat_12_NODE_766_length_3003_cov_3.934193	0	0	0	0	0	0	0	0	0	0	0	0	0	0	0	0	0	0	0	0	0	0	0	0	0	0	0	0	0	0	0	0	0	0	0	0	0	0	0	0	0	0	0	0	0	0	0	0	0
Rat_12_NODE_767_length_2993_cov_4.078965	0	0	0	0	0	0	0	0	0	0	0	0	0	0	0	0	0	0	0	0	0	0	0	0	0	0	0	0	0	0	0	0	0	0	0	0	0	0	0	0	0	0	0	0	0	0	0	0	0
Rat_12_NODE_769_length_2984_cov_4.109252	0	0	0	0	0	0	0	0	0	0	0	0	0	24	0	0	0	0	0	0	0	0	0	0	0	0	0	0	0	0	0	0	0	0	0	0	0	0	0	0	0	0	0	0	0	0	0	0	0
Rat_12_NODE_782_length_2936_cov_5.606734	19	23	16	0	28	13	40	0	23	23	0	0	41	49	28	19	24	0	0	31	0	30	35	24	0	45	27	0	0	0	16	20	23	0	21	0	18	25	0	24	0	0	83	0	0	0	0	0	20
Rat_12_NODE_786_length_2928_cov_3.991646	0	0	0	0	0	0	0	0	0	0	0	0	0	24	0	0	0	0	0	0	0	0	0	0	0	0	0	0	0	0	0	0	0	0	0	0	0	0	0	0	0	0	0	0	0	0	0	0	0
Rat_12_NODE_801_length_2871_cov_5.022372	0	15	0	0	0	0	0	0	0	0	0	12	0	0	0	0	0	0	0	0	0	0	0	0	0	0	0	0	0	0	0	0	0	0	0	0	0	0	0	0	0	0	0	0	0	0	0	0	0
Rat_12_NODE_810_length_2837_cov_5.257009	0	19	0	0	0	0	0	0	0	0	0	0	0	0	0	0	0	0	0	0	0	0	0	0	0	0	0	0	14	0	0	0	0	0	0	0	0	0	0	0	0	0	0	0	0	0	0	0	0
Rat_12_NODE_818_length_2810_cov_5.636661	0	0	0	0	0	0	0	0	0	0	0	0	0	19	0	0	0	0	0	0	0	0	0	0	0	0	0	0	0	0	0	0	0	0	0	0	0	0	0	0	0	0	0	0	0	0	0	0	0
Rat_12_NODE_824_length_2802_cov_4.641063	0	0	0	0	0	0	0	0	0	0	0	0	0	0	0	0	0	0	0	0	0	0	0	0	0	0	0	0	0	0	0	0	0	0	0	0	0	0	0	0	0	0	0	0	0	0	0	0	0
Rat_12_NODE_829_length_2797_cov_5.564916	0	0	0	63	0	0	0	0	0	0	0	0	0	0	0	26	0	0	0	0	0	0	0	0	0	0	0	0	55	0	0	47	0	0	0	0	0	0	0	0	0	0	0	0	0	0	0	0	21
Rat_12_NODE_830_length_2792_cov_4.279868	0	0	0	0	0	0	0	0	0	0	0	0	0	0	0	0	0	0	0	0	0	0	0	0	0	0	0	0	0	0	0	0	0	0	0	0	0	0	0	0	0	0	0	0	0	0	0	0	0
Rat_12_NODE_836_length_2784_cov_3.710150	0	0	0	0	0	0	0	0	0	0	0	0	0	0	0	0	0	0	0	0	0	0	0	0	0	0	0	0	0	0	0	0	0	0	0	0	0	0	0	0	0	0	0	0	0	0	0	0	0
Rat_12_NODE_837_length_2783_cov_3.745601	0	0	0	0	0	0	0	0	0	0	0	0	0	20	0	0	0	0	0	0	0	0	0	0	0	0	0	0	0	0	0	0	0	0	0	0	0	0	0	0	0	0	0	0	0	0	0	0	0
Rat_12_NODE_838_length_2782_cov_5.190686	0	0	0	0	0	0	0	0	0	0	0	0	0	0	0	0	0	0	0	0	17	0	0	0	0	26	0	0	0	0	0	0	0	0	0	0	0	0	0	0	0	0	0	0	0	0	0	0	20
Rat_12_NODE_842_length_2774_cov_3.461567	0	0	0	0	0	0	0	0	0	0	0	0	0	26	0	0	0	0	0	0	0	0	0	0	0	0	0	0	0	0	0	0	0	0	0	0	0	0	0	0	0	0	0	0	0	0	0	0	0
Rat_12_NODE_845_length_2761_cov_4.832225	0	0	0	0	0	0	0	0	0	0	0	0	0	24	0	0	0	0	0	0	0	0	0	0	0	0	0	0	0	0	0	0	0	0	0	0	0	0	0	0	0	0	0	0	0	0	0	0	0
Rat_12_NODE_852_length_2752_cov_4.516871	0	35	0	0	0	0	0	0	0	0	0	0	0	18	0	0	0	0	0	0	0	0	0	0	0	0	0	0	0	0	0	0	0	0	0	0	0	0	0	0	0	0	0	0	0	0	0	0	0
Rat_12_NODE_853_length_2744_cov_5.496467	0	27	0	0	0	0	0	0	0	0	0	0	0	0	0	0	0	0	0	0	0	0	0	0	0	0	0	0	0	0	0	0	0	0	0	0	0	0	0	0	0	0	0	0	0	0	0	0	0
Rat_12_NODE_859_length_2721_cov_6.741560	0	0	0	0	0	0	0	0	0	0	0	0	0	0	0	0	0	0	0	0	0	0	0	0	0	0	0	0	0	0	0	0	0	0	0	0	0	0	0	0	0	0	0	0	0	0	0	0	0
Rat_12_NODE_877_length_2663_cov_4.519172	0	0	0	0	0	0	0	0	0	0	0	0	0	12	0	0	0	0	0	0	0	0	0	0	0	0	0	0	19	0	0	0	0	0	0	0	0	0	0	0	0	0	0	0	0	0	0	0	0
Rat_12_NODE_878_length_2661_cov_3.610130	0	0	0	0	0	0	0	0	0	0	0	0	0	0	0	0	0	0	0	0	0	0	0	0	0	0	0	0	0	0	0	0	0	0	0	0	0	0	0	0	0	0	0	0	0	0	0	0	0
Rat_12_NODE_884_length_2638_cov_5.018970	0	15	0	0	0	0	0	0	0	39	0	0	0	0	0	42	0	0	0	0	0	0	0	0	0	0	0	0	0	0	0	0	0	0	0	0	0	0	0	0	0	0	0	0	0	0	0	0	0
Rat_12_NODE_914_length_2578_cov_5.354340	0	19	0	0	0	0	0	0	0	0	0	0	0	26	0	0	0	0	0	0	0	0	0	0	0	0	0	0	0	0	0	0	0	0	0	0	0	0	0	0	0	0	0	0	0	0	0	0	0
Rat_12_NODE_918_length_2566_cov_4.319395	0	22	0	0	0	0	0	0	0	0	0	0	0	0	0	0	0	0	0	0	0	0	0	0	0	0	0	0	0	0	0	0	0	0	0	0	0	0	0	0	0	0	0	0	0	0	0	0	0
Rat_12_NODE_919_length_2565_cov_4.393227	0	0	0	0	0	0	0	0	0	0	0	0	0	24	0	0	0	0	0	0	0	0	0	0	0	0	0	0	0	0	0	0	0	0	0	0	0	0	0	0	0	0	0	0	0	0	0	0	0
Rat_12_NODE_930_length_2544_cov_3.607473	0	0	0	0	0	0	0	0	0	0	0	0	0	0	0	0	0	0	0	0	0	0	0	0	0	0	0	0	0	0	0	0	0	0	0	0	0	0	0	0	0	0	0	0	0	0	0	0	0
Rat_12_NODE_938_length_2535_cov_3.581452	0	17	0	0	0	0	0	0	0	0	0	0	0	0	0	0	0	0	0	0	0	0	0	0	0	0	0	0	0	0	0	0	0	0	0	0	0	0	0	0	0	0	0	0	0	0	0	0	0
Rat_12_NODE_946_length_2514_cov_3.104921	0	0	0	0	0	0	0	0	0	0	0	0	0	0	0	0	0	0	0	0	0	0	0	0	0	0	0	0	0	0	0	0	0	0	0	0	0	0	0	0	0	0	0	0	0	0	0	0	0
Rat_12_NODE_950_length_2509_cov_4.495925	0	22	0	0	0	0	0	0	0	0	0	0	0	0	0	0	0	0	0	0	0	0	0	0	0	0	0	0	11	0	0	0	0	0	0	0	0	0	0	0	0	0	0	0	0	0	0	0	0
Rat_12_NODE_963_length_2492_cov_3.956094	0	0	0	0	0	0	0	0	0	0	0	0	0	18	0	0	0	0	0	0	0	0	0	0	0	0	0	0	0	0	0	0	0	0	0	0	0	0	0	0	0	0	0	0	0	0	0	0	0
Rat_12_NODE_966_length_2488_cov_3.247842	0	0	0	0	0	0	0	0	0	0	0	0	0	0	0	0	0	0	0	0	0	0	0	0	0	0	0	0	0	0	0	0	0	0	0	0	0	0	0	0	0	0	0	0	0	0	0	0	0
Rat_12_NODE_971_length_2478_cov_6.734214	0	0	0	0	0	0	0	0	0	0	0	0	0	16	0	0	0	0	0	0	0	0	0	0	0	0	0	0	0	0	0	0	0	0	0	0	0	0	0	0	0	0	0	0	0	0	0	0	0
Rat_12_NODE_972_length_2478_cov_3.337598	0	0	0	0	0	0	0	0	0	0	0	0	0	0	0	0	0	0	0	0	0	0	0	0	0	0	0	0	0	0	0	0	0	0	0	0	0	0	0	0	0	0	0	0	0	0	0	0	0
Rat_12_NODE_973_length_2475_cov_2.986364	0	0	0	0	0	0	0	0	0	0	0	0	0	0	0	0	0	0	0	0	0	0	0	0	0	0	0	0	0	0	0	0	0	0	0	0	0	0	0	0	0	0	0	0	0	0	0	0	0
Rat_12_NODE_975_length_2471_cov_5.126656	0	0	0	0	0	0	0	0	0	0	0	0	0	20	0	0	0	0	0	0	0	0	0	0	0	0	0	0	0	0	0	0	0	0	0	0	0	0	0	0	0	0	0	0	0	0	0	0	0
Rat_12_NODE_983_length_2448_cov_5.089845	0	16	0	0	0	0	0	0	0	0	0	14	0	0	0	0	0	0	0	0	0	0	0	0	0	0	0	0	0	0	0	0	0	0	0	0	0	0	0	0	0	0	0	0	0	0	0	0	0
Rat_13_NODE_1001_length_1584_cov_5.281884	0	0	0	0	0	0	0	0	0	0	0	0	0	0	0	0	0	0	0	0	0	0	0	0	0	0	0	0	0	0	0	0	0	0	0	0	0	0	0	0	0	0	0	0	0	0	0	0	0
Rat_13_NODE_1003_length_1580_cov_2.231475	0	0	0	0	0	0	0	0	0	0	0	0	0	0	0	0	0	0	0	0	0	0	0	0	0	0	0	0	0	0	0	0	0	0	0	0	0	0	0	0	0	0	0	0	0	0	0	0	0
Rat_13_NODE_1007_length_1575_cov_4.140789	0	0	0	0	0	0	0	20	0	0	20	0	7	0	0	0	10	0	0	0	0	21	0	10	19	0	0	0	14	0	9	0	0	0	0	0	0	0	0	0	0	0	0	0	0	0	0	0	0
Rat_13_NODE_1013_length_1572_cov_2.278840	0	17	0	0	0	0	0	0	0	0	0	0	0	0	0	12	0	0	0	0	0	0	0	0	0	0	0	0	0	0	0	0	0	0	0	0	0	0	0	0	0	0	0	0	0	0	0	0	0
Rat_13_NODE_1019_length_1567_cov_2.576720	0	0	0	0	0	0	0	0	0	0	0	0	0	0	0	0	0	0	0	0	0	0	0	0	0	0	18	0	0	0	0	0	0	0	0	0	0	0	0	0	0	0	0	0	0	0	0	0	0
Rat_13_NODE_1021_length_1566_cov_2.896757	0	0	10	0	6	0	0	0	0	0	0	0	0	0	0	6	0	0	0	0	0	0	0	0	0	0	14	0	0	0	7	0	0	0	0	0	0	0	0	0	0	0	0	0	0	0	0	0	10
Rat_13_NODE_1024_length_1560_cov_4.143522	0	0	0	0	0	0	0	0	0	0	0	0	0	0	0	0	0	0	0	0	0	0	0	0	0	0	0	0	0	0	0	0	0	0	0	0	0	0	0	0	0	0	0	0	0	0	0	0	0
Rat_13_NODE_1030_length_1556_cov_2.772152	0	0	0	0	0	0	0	0	0	0	0	0	0	0	0	0	0	0	0	0	0	35	0	0	20	0	0	0	14	0	0	0	0	0	0	0	0	0	0	13	0	24	0	0	8	0	0	0	0
Rat_13_NODE_1036_length_1549_cov_1.843373	0	0	0	0	0	0	0	8	0	0	0	0	0	0	0	0	0	0	0	0	0	0	43	0	0	0	0	0	0	0	0	0	0	0	0	0	10	0	0	0	0	0	13	0	0	0	0	0	0
Rat_13_NODE_1041_length_1544_cov_6.711216	0	0	0	0	0	0	0	0	0	0	0	0	0	0	10	0	0	0	0	0	0	0	0	0	0	0	0	0	0	0	0	0	0	8	0	0	0	0	0	0	0	0	0	0	0	0	0	0	0
Rat_13_NODE_1054_length_1532_cov_3.129316	0	0	0	0	0	0	0	0	0	0	0	0	0	0	0	0	0	0	0	0	0	0	0	0	0	0	0	0	0	0	0	0	0	0	0	0	0	0	0	0	0	0	0	0	0	0	0	0	0
Rat_13_NODE_1066_length_1522_cov_2.460804	0	0	0	0	0	0	0	0	0	0	0	0	0	0	0	0	0	0	0	0	0	0	0	0	0	0	0	0	0	0	0	0	0	0	0	0	0	0	0	0	0	0	0	0	0	0	0	0	0
Rat_13_NODE_1069_length_1519_cov_3.016393	0	0	0	0	0	0	0	0	0	0	0	0	0	0	0	0	0	0	0	0	0	0	0	0	0	0	6	0	0	0	0	0	0	0	0	0	0	0	0	0	0	0	0	0	0	0	0	0	0
Rat_13_NODE_1082_length_1509_cov_2.693260	0	0	0	0	0	0	0	0	0	0	0	0	0	0	0	0	0	0	0	0	0	0	0	0	0	0	6	0	0	0	0	0	0	0	0	0	0	0	0	0	0	0	0	0	0	0	0	0	0
Rat_13_NODE_1083_length_1509_cov_2.580468	0	0	0	0	0	0	0	0	0	8	0	0	0	0	0	0	0	0	0	0	0	0	0	0	0	0	8	0	0	0	0	0	0	0	0	0	0	0	0	0	0	0	0	0	0	0	0	0	0
Rat_13_NODE_1125_length_1478_cov_3.407590	0	0	0	0	0	0	0	0	0	0	0	0	0	0	0	0	0	0	0	0	0	0	0	0	0	0	0	0	0	0	0	0	0	0	0	0	0	0	0	0	0	0	0	0	0	0	0	0	0
Rat_13_NODE_1126_length_1478_cov_1.842586	0	0	0	0	0	0	0	0	0	0	0	0	0	0	0	0	0	0	0	0	0	0	0	0	7	0	12	0	0	0	0	0	0	0	0	0	0	0	0	0	0	0	0	0	0	0	0	0	7
Rat_13_NODE_1127_length_1477_cov_2.846695	0	0	0	0	0	0	0	0	0	0	0	0	0	0	0	0	0	0	0	0	0	0	0	0	0	0	0	0	0	0	0	0	0	0	0	0	0	0	0	0	0	0	0	0	0	0	0	0	0
Rat_13_NODE_1128_length_1477_cov_2.770042	0	0	0	0	0	0	0	0	0	0	0	0	0	0	0	0	0	0	0	0	0	0	0	0	0	0	8	0	0	0	0	0	0	0	0	0	0	0	0	0	0	0	0	0	0	0	0	0	0
Rat_13_NODE_1136_length_1474_cov_2.942213	0	0	0	0	0	0	0	0	0	0	0	0	0	0	0	0	0	0	0	0	0	0	0	0	0	0	0	0	0	0	0	0	0	0	0	0	0	0	0	0	0	0	0	0	0	0	0	0	0
Rat_13_NODE_1137_length_1474_cov_2.642706	0	0	0	0	0	0	0	0	0	0	0	0	0	0	0	0	0	0	0	0	0	0	0	0	0	0	0	0	0	0	0	0	0	0	0	0	0	0	0	0	0	0	0	0	0	0	0	0	0
Rat_13_NODE_1138_length_1474_cov_2.634954	0	0	0	0	0	0	0	0	0	0	0	0	0	0	0	0	0	0	0	0	0	0	0	0	0	0	0	0	0	0	0	0	0	0	0	0	0	0	0	0	0	0	0	0	0	0	0	0	0
Rat_13_NODE_1144_length_1469_cov_2.954031	0	0	0	0	0	0	0	0	0	0	0	0	0	0	0	0	0	0	0	0	0	0	0	0	0	0	0	0	0	0	0	0	0	0	0	0	0	0	0	0	0	0	0	0	0	0	0	0	0
Rat_13_NODE_1167_length_1453_cov_3.045064	0	0	0	0	0	10	0	0	0	0	0	0	0	0	0	0	0	0	0	0	0	0	0	0	0	0	0	0	0	0	0	0	0	0	0	0	0	0	0	0	0	0	0	0	0	0	0	0	0
Rat_13_NODE_1171_length_1449_cov_2.774749	0	0	8	0	0	0	0	0	0	0	0	0	0	0	0	0	0	0	0	0	0	0	0	0	0	0	0	0	0	0	0	0	0	0	0	0	0	0	0	0	0	0	0	0	0	0	0	0	0
Rat_13_NODE_1177_length_1445_cov_2.059712	0	0	0	0	0	9	0	0	0	0	0	0	0	0	0	0	0	0	0	0	0	13	0	0	20	0	8	10	0	0	0	0	0	0	0	12	0	0	0	0	0	0	0	0	0	0	0	0	0
Rat_13_NODE_1188_length_1438_cov_1.843818	0	0	0	0	0	0	0	0	0	0	0	0	0	0	0	0	0	0	0	0	0	0	0	0	0	0	0	0	0	0	0	0	0	0	0	0	0	0	0	0	0	0	0	0	0	0	0	0	0
Rat_13_NODE_1202_length_1426_cov_2.789934	0	0	0	0	0	0	0	0	0	0	0	0	0	0	0	0	0	0	0	0	0	0	0	0	0	0	0	0	0	0	0	0	0	0	0	0	0	0	0	0	0	0	0	0	0	0	0	0	0
Rat_13_NODE_1204_length_1425_cov_2.413869	0	0	0	0	0	0	0	0	0	0	0	0	0	0	0	0	0	0	0	0	0	0	0	0	0	0	0	0	0	0	0	0	0	0	0	0	0	0	0	0	0	0	0	0	0	0	0	0	7
Rat_13_NODE_1213_length_1419_cov_3.224340	0	0	0	0	0	0	0	0	0	0	0	0	0	0	0	0	0	0	0	0	0	0	0	0	0	0	11	0	0	0	0	0	0	0	0	0	0	0	0	0	0	0	0	0	0	0	0	0	0
Rat_13_NODE_1219_length_1414_cov_3.108904	0	0	0	0	0	0	0	0	0	0	0	0	0	0	0	0	0	0	0	0	0	0	0	0	0	0	0	0	0	0	0	0	0	0	0	0	0	0	0	0	0	0	0	0	0	0	0	0	0
Rat_13_NODE_1220_length_1413_cov_4.432253	0	0	0	0	0	0	0	0	0	0	0	0	0	0	0	0	0	0	0	0	0	0	0	0	0	0	0	0	0	0	0	0	0	0	0	0	0	0	0	0	0	0	0	0	0	0	0	0	0
Rat_13_NODE_1235_length_1405_cov_2.371111	0	0	0	0	0	0	0	0	0	0	0	0	0	0	0	0	0	0	0	0	0	0	0	0	0	0	0	0	0	0	0	0	0	0	0	0	0	0	0	0	0	0	0	0	0	0	0	0	0
Rat_13_NODE_1236_length_1403_cov_3.097923	0	0	0	0	0	0	0	0	0	0	0	0	0	0	0	0	0	0	0	0	0	0	0	0	0	0	0	0	0	0	0	0	0	0	0	0	0	0	0	0	0	0	0	0	0	0	0	0	0
Rat_13_NODE_1246_length_1395_cov_2.628358	0	0	0	0	0	0	0	0	0	0	0	0	0	0	0	0	0	0	0	0	0	0	0	0	0	0	0	0	0	0	0	0	0	0	0	0	0	0	0	0	0	0	0	0	0	0	0	0	0
Rat_13_NODE_1252_length_1390_cov_2.950562	0	0	0	0	0	0	0	0	0	0	0	0	0	0	0	0	0	0	0	0	0	0	0	0	0	0	0	0	0	0	0	0	0	0	0	0	0	0	0	0	0	0	0	0	0	0	0	0	0
Rat_13_NODE_1255_length_1389_cov_2.353073	0	0	0	0	0	0	0	0	0	0	0	0	0	0	0	0	0	0	0	0	0	23	0	0	17	0	0	0	0	0	10	0	0	0	0	0	0	0	0	0	0	0	0	0	0	0	0	0	0
Rat_13_NODE_1262_length_1386_cov_2.979715	0	0	0	0	0	7	0	0	0	0	0	0	0	0	0	0	0	0	0	0	0	0	0	0	0	0	9	0	0	0	0	0	0	0	0	0	0	0	0	0	0	0	0	0	0	0	0	0	0
Rat_13_NODE_1268_length_1381_cov_3.720965	0	0	0	0	0	0	0	0	0	0	15	0	0	0	0	0	0	0	0	0	0	11	0	0	25	0	0	0	0	0	0	0	0	0	0	0	0	0	7	0	0	14	0	0	0	0	0	0	0
Rat_13_NODE_1279_length_1372_cov_7.410023	0	0	0	0	0	0	0	0	0	0	0	0	0	0	0	0	0	0	0	0	0	0	0	0	0	0	10	0	0	0	0	0	0	0	0	0	0	0	0	0	0	0	0	0	0	0	0	0	0
Rat_13_NODE_1287_length_1363_cov_1.945719	0	0	0	0	0	0	0	0	0	0	0	0	0	0	0	0	0	0	0	0	0	0	0	0	0	0	0	0	0	0	0	0	0	0	0	0	0	0	0	0	0	0	0	0	0	0	0	0	0
Rat_13_NODE_1307_length_1355_cov_2.426923	0	0	0	0	0	0	0	0	0	0	0	0	0	0	0	0	0	0	0	0	0	0	0	0	0	0	0	0	0	0	0	0	0	0	0	0	0	0	0	0	0	0	0	0	0	0	0	0	0
Rat_13_NODE_1308_length_1354_cov_4.321016	0	0	7	0	0	0	0	0	0	0	0	0	0	0	0	0	0	0	0	0	0	0	0	0	0	0	6	0	0	0	0	0	0	0	0	0	0	0	0	0	0	0	0	0	0	0	0	0	0
Rat_13_NODE_1317_length_1348_cov_2.998453	0	0	0	0	0	0	0	0	0	0	0	0	0	0	0	0	0	0	0	0	0	0	0	0	0	0	0	0	0	0	0	0	0	0	0	0	0	0	0	0	0	0	0	0	0	0	0	0	0
Rat_13_NODE_1321_length_1345_cov_2.919380	0	0	0	0	0	0	0	0	0	0	0	0	0	0	0	0	0	0	0	0	0	0	0	0	0	0	0	0	0	0	0	0	0	0	0	0	0	0	0	0	0	0	0	0	0	0	0	0	0
Rat_13_NODE_1322_length_1345_cov_2.544186	0	0	0	0	0	0	0	0	0	0	0	0	0	0	0	0	0	0	0	0	0	0	0	0	0	0	0	0	0	0	0	0	0	0	0	0	0	0	0	0	0	0	0	0	0	0	0	0	0
Rat_13_NODE_1329_length_1340_cov_2.540078	0	0	0	0	0	0	0	0	0	0	0	0	0	0	0	13	0	0	8	0	0	0	0	12	0	0	0	0	0	0	0	0	0	0	0	0	0	0	0	0	11	0	0	0	0	0	0	0	9
Rat_13_NODE_1333_length_1338_cov_1.869057	0	0	0	0	0	0	0	0	0	0	0	0	0	0	0	0	0	0	0	0	0	0	0	0	0	0	0	0	0	0	0	0	0	0	0	0	0	0	0	0	0	0	0	0	0	0	0	0	0
Rat_13_NODE_1334_length_1337_cov_3.487520	0	0	0	0	0	0	0	0	0	0	0	0	0	0	0	0	0	0	0	0	0	0	0	0	0	0	0	0	0	0	0	0	0	0	0	0	0	0	0	0	0	0	0	0	0	0	0	0	0
Rat_13_NODE_1336_length_1337_cov_2.276911	0	0	0	0	0	0	0	0	0	0	0	0	0	0	0	0	0	0	0	0	0	0	0	0	0	0	0	0	0	0	0	0	0	0	0	0	0	0	0	0	0	0	0	0	0	0	0	0	0
Rat_13_NODE_1340_length_1334_cov_3.519937	0	0	0	0	0	0	0	0	0	0	0	0	0	0	0	0	0	0	0	0	0	0	0	0	0	0	0	0	0	0	0	0	0	0	0	0	0	0	0	0	0	0	0	0	0	0	0	0	0
Rat_13_NODE_1342_length_1334_cov_2.857701	0	0	0	0	0	0	0	0	0	0	0	0	0	0	0	0	0	0	0	0	0	0	0	0	0	0	0	0	0	0	0	0	0	0	0	0	0	0	0	0	0	0	0	0	0	0	0	0	0
Rat_13_NODE_1362_length_1327_cov_2.151730	0	0	0	0	0	0	0	0	0	0	13	0	0	10	0	0	0	0	0	0	0	15	0	0	19	0	0	0	0	0	0	0	0	0	0	0	0	0	0	0	0	0	0	0	0	0	0	0	0
Rat_13_NODE_1364_length_1326_cov_2.416208	0	0	0	0	0	0	0	0	0	0	0	0	0	0	0	0	0	0	0	0	0	0	0	0	0	0	0	0	0	0	0	0	0	0	0	0	0	0	0	0	0	0	0	0	0	0	0	0	0
Rat_13_NODE_1365_length_1326_cov_2.107002	0	0	9	0	0	0	0	0	0	0	0	0	0	0	0	0	0	0	0	0	0	0	0	0	0	0	0	0	0	0	0	0	0	0	0	0	0	0	0	0	0	0	0	0	0	0	0	0	0
Rat_13_NODE_1374_length_1321_cov_2.739336	0	0	9	0	0	0	0	0	0	0	0	0	0	0	0	0	0	0	0	0	0	0	0	0	0	0	0	0	0	0	0	0	0	0	0	0	0	0	0	0	0	0	0	0	0	0	0	0	0
Rat_13_NODE_1399_length_1306_cov_2.848921	0	0	0	0	0	0	0	0	0	0	0	0	0	0	0	0	0	0	0	0	0	0	0	0	0	0	0	0	0	0	0	0	0	0	0	0	0	0	0	0	0	0	0	0	0	0	0	0	0
Rat_13_NODE_1400_length_1306_cov_2.675460	0	0	0	0	0	0	0	0	0	0	0	0	0	0	0	0	0	0	0	0	0	0	0	0	0	0	0	0	0	0	0	0	0	0	0	0	0	0	0	0	0	0	0	0	0	0	0	0	0
Rat_13_NODE_1410_length_1300_cov_1.887550	0	0	0	0	0	0	0	0	0	0	0	0	0	0	0	0	0	0	0	0	0	0	0	0	0	0	0	0	0	0	0	0	0	0	0	0	0	0	0	0	0	0	0	0	0	0	0	0	0
Rat_13_NODE_1413_length_1298_cov_2.757039	0	0	0	0	0	0	0	0	0	0	0	0	0	0	0	0	0	0	0	0	0	0	0	0	0	0	0	0	0	0	0	0	0	0	0	0	0	0	0	0	0	0	0	0	0	0	0	0	0
Rat_13_NODE_1417_length_1293_cov_2.399031	0	0	0	0	0	0	0	0	0	0	0	0	0	0	0	0	0	0	0	0	0	0	0	0	0	0	6	0	0	0	0	0	0	0	0	0	0	0	0	0	0	0	0	0	0	0	0	0	8
Rat_13_NODE_1420_length_1289_cov_4.132901	0	0	0	0	0	0	0	0	0	0	0	0	0	0	0	0	0	0	0	0	0	0	0	0	0	0	8	0	0	0	0	0	0	0	0	0	0	0	0	0	0	0	0	0	0	0	0	0	0
Rat_13_NODE_1422_length_1289_cov_2.262561	0	0	0	0	0	0	0	0	0	0	0	0	0	0	0	0	0	0	0	0	0	29	0	0	15	0	0	0	0	0	6	0	0	0	0	0	0	0	0	0	0	12	0	0	0	0	0	0	0
Rat_13_NODE_1426_length_1288_cov_2.425791	0	0	0	0	0	0	0	0	0	0	0	0	0	0	0	0	6	0	0	0	0	20	0	0	0	0	0	0	0	0	0	0	0	0	0	0	0	0	0	0	0	0	0	6	0	0	0	0	0
Rat_13_NODE_1434_length_1285_cov_2.722764	0	0	0	0	0	0	0	0	0	0	0	0	0	0	0	0	0	0	0	0	0	0	0	0	0	0	9	0	0	0	0	0	0	0	0	0	0	0	0	0	0	0	0	0	0	0	0	0	0
Rat_13_NODE_1471_length_1261_cov_3.997512	0	0	9	0	0	10	0	0	0	0	0	0	0	0	0	0	0	0	0	0	0	0	0	0	0	0	11	0	0	0	0	0	0	0	0	0	0	0	0	0	0	0	0	0	0	0	0	0	0
Rat_13_NODE_1478_length_1258_cov_2.418121	0	0	0	0	0	0	0	0	0	0	0	0	0	0	0	0	0	0	0	0	0	0	0	0	7	0	0	0	0	0	0	0	10	0	0	0	0	0	0	0	0	0	0	0	0	0	0	0	0
Rat_13_NODE_1484_length_1255_cov_3.485833	0	0	0	0	9	0	0	18	0	0	23	0	0	0	0	0	9	0	0	0	0	40	0	8	19	0	0	9	16	0	0	11	0	0	0	0	0	5	0	0	0	11	0	0	0	0	0	0	14
Rat_13_NODE_1520_length_1237_cov_19.964467	0	0	0	0	0	0	0	0	0	0	0	0	0	0	0	0	0	0	0	0	0	0	0	0	0	0	0	0	0	0	0	0	0	0	0	0	0	0	0	0	0	0	0	0	0	0	0	0	0
Rat_13_NODE_1527_length_1233_cov_2.616299	0	0	0	0	0	0	25	12	9	13	0	13	0	7	11	8	12	19	7	28	25	21	38	0	16	19	0	0	0	0	0	16	11	13	12	14	14	0	0	12	0	7	22	0	0	17	8	0	30
Rat_13_NODE_1533_length_1229_cov_3.343271	0	0	0	0	0	0	0	0	0	0	0	0	0	0	0	0	0	0	0	0	0	0	0	0	0	0	0	0	0	0	0	0	0	0	0	0	0	0	0	0	0	0	0	0	0	0	0	0	0
Rat_13_NODE_1535_length_1229_cov_3.095400	0	0	8	0	0	0	0	0	0	0	0	0	0	0	0	0	0	0	0	0	0	0	0	0	0	0	0	0	0	0	0	0	0	0	0	0	0	0	0	0	0	0	0	0	0	0	0	0	0
Rat_13_NODE_1553_length_1219_cov_2.298969	0	0	0	0	0	0	0	22	0	0	16	0	0	6	0	0	0	0	0	0	0	29	0	0	0	0	0	0	0	0	0	0	0	0	0	0	0	0	12	11	0	0	0	0	0	0	0	0	0
Rat_13_NODE_1554_length_1218_cov_4.531384	0	0	0	0	0	0	0	0	0	0	0	0	0	0	0	0	0	0	0	0	0	0	13	0	0	0	0	0	0	0	0	0	0	0	0	0	0	0	0	0	0	0	0	0	0	0	0	0	0
Rat_13_NODE_1559_length_1216_cov_2.156761	0	0	17	0	5	13	0	13	0	0	9	9	0	13	0	0	20	77	13	10	0	33	0	7	15	0	0	12	45	0	12	0	10	0	0	0	25	0	9	0	0	12	0	0	8	0	0	0	12
Rat_13_NODE_1566_length_1213_cov_2.459413	0	0	0	0	0	0	0	0	0	0	0	0	0	0	0	0	0	0	0	0	0	0	0	0	0	0	0	0	0	0	0	0	0	0	0	0	0	0	0	0	0	0	0	0	0	0	0	0	0
Rat_13_NODE_1577_length_1210_cov_3.187013	0	0	0	0	0	0	0	0	0	0	0	0	0	0	0	0	0	0	0	0	0	0	0	0	0	0	0	0	0	0	0	0	0	0	0	0	0	0	0	0	0	0	0	0	0	0	0	0	0
Rat_13_NODE_1582_length_1209_cov_3.481802	0	0	0	0	0	0	0	0	0	0	0	0	0	0	0	0	0	0	0	0	0	0	0	0	0	0	0	0	0	0	0	0	0	0	0	0	0	0	0	0	6	0	0	0	0	0	0	0	0
Rat_13_NODE_1585_length_1205_cov_7.240000	0	0	19	0	0	17	0	0	0	0	0	0	0	0	0	0	0	0	0	0	0	0	0	0	0	0	21	0	0	0	0	0	8	0	0	0	0	0	0	0	0	0	0	0	0	0	0	0	0
Rat_13_NODE_1608_length_1198_cov_2.734033	0	0	0	0	0	0	0	0	0	0	0	0	0	0	0	0	0	0	0	0	0	0	0	0	0	0	8	0	0	0	0	0	0	0	0	0	0	0	0	0	0	0	0	0	0	0	0	0	0
Rat_13_NODE_1612_length_1198_cov_2.141732	0	0	0	0	0	0	0	0	0	0	0	0	0	0	0	0	0	0	0	0	0	0	0	0	0	0	0	0	0	0	0	0	0	0	0	0	0	0	0	0	0	0	0	0	0	0	0	0	0
Rat_13_NODE_1615_length_1197_cov_2.450088	0	0	0	0	0	0	0	0	0	0	0	0	0	0	0	0	0	0	0	0	0	0	0	0	0	0	0	0	0	0	0	0	0	0	0	0	0	0	0	0	0	0	0	0	0	0	0	0	0
Rat_13_NODE_1617_length_1197_cov_1.973730	0	0	0	0	0	0	0	14	0	0	0	0	0	0	0	0	0	0	0	0	0	20	0	0	0	0	0	0	0	0	0	0	0	0	0	0	0	0	0	12	0	0	0	0	0	0	0	0	0
Rat_13_NODE_1619_length_1195_cov_3.367544	0	0	0	0	0	8	0	0	0	0	0	0	0	0	0	0	0	0	0	0	0	0	0	0	0	0	0	0	0	0	0	0	0	0	0	0	0	0	0	0	0	0	0	0	0	0	0	0	11
Rat_13_NODE_1624_length_1191_cov_3.120599	0	0	0	0	0	0	0	0	0	0	0	0	0	0	0	0	0	0	0	0	0	0	0	0	0	0	0	0	0	0	0	0	4	0	0	0	0	0	0	0	0	0	0	0	0	0	0	0	0
Rat_13_NODE_1630_length_1187_cov_1.859541	0	0	0	0	0	0	0	0	0	0	0	0	0	0	0	0	0	0	0	0	0	0	0	0	0	0	6	0	0	0	0	0	0	0	0	0	0	0	0	0	0	0	0	0	0	0	0	0	0
Rat_13_NODE_1633_length_1186_cov_2.185676	0	0	0	0	0	0	0	0	0	0	0	0	0	0	0	0	0	0	0	0	0	0	0	0	0	0	0	0	0	0	0	0	0	0	0	0	0	0	0	0	0	0	0	0	0	0	0	0	0
Rat_13_NODE_1638_length_1182_cov_2.657498	0	0	0	0	0	0	0	0	0	0	0	0	0	0	0	0	0	0	0	0	0	0	0	0	0	0	0	0	0	0	0	0	0	0	0	0	0	0	0	0	0	0	0	0	0	0	0	0	0
Rat_13_NODE_1640_length_1182_cov_2.235138	0	0	0	0	0	0	0	0	0	0	0	0	0	0	0	0	0	0	0	0	0	0	0	0	0	0	0	0	0	0	0	0	0	0	0	0	0	0	0	0	0	0	0	0	0	0	0	0	0
Rat_13_NODE_1652_length_1173_cov_2.754919	0	0	9	0	0	0	0	0	0	0	0	0	0	0	0	0	0	0	0	0	0	0	0	0	0	0	7	0	0	0	0	0	0	0	0	0	0	0	0	0	0	0	0	0	0	0	0	0	0
Rat_13_NODE_1669_length_1165_cov_2.648649	0	0	0	0	0	0	0	0	0	0	0	0	0	0	0	0	0	0	0	0	0	0	0	0	0	0	0	0	0	0	0	0	0	0	0	0	0	0	0	0	0	0	0	0	0	0	0	0	0
Rat_13_NODE_1684_length_1156_cov_3.364214	0	0	0	0	0	0	0	0	0	0	0	0	0	0	0	0	0	0	0	0	0	0	0	0	0	0	0	0	0	0	0	0	0	0	0	0	0	0	0	0	6	0	0	0	0	0	0	0	0
Rat_13_NODE_1692_length_1152_cov_2.445761	0	0	0	0	0	0	0	0	0	0	0	0	0	0	0	0	0	0	0	0	0	0	0	0	0	0	0	0	0	0	0	0	0	0	0	0	0	0	0	0	0	0	0	0	0	0	0	0	0
Rat_13_NODE_1695_length_1151_cov_3.145073	0	0	6	0	0	0	0	0	0	0	0	0	0	0	0	0	0	0	0	0	0	0	0	0	0	0	0	0	0	0	0	0	0	0	0	0	0	0	0	0	0	0	0	0	0	0	0	0	0
Rat_13_NODE_1702_length_1148_cov_2.566331	0	0	6	0	0	0	0	0	0	0	0	0	0	0	0	0	0	0	0	0	0	0	0	0	0	0	0	0	0	0	0	0	8	0	0	0	0	0	0	0	0	0	0	0	0	0	0	0	4
Rat_13_NODE_1712_length_1145_cov_1.896330	0	0	5	0	0	0	0	0	0	0	0	0	0	0	0	0	0	0	0	0	0	0	0	0	0	0	0	0	0	0	0	0	0	0	0	0	0	0	0	0	0	0	0	0	0	0	0	0	0
Rat_13_NODE_1713_length_1144_cov_3.685950	0	0	0	0	0	0	0	0	0	0	0	0	0	0	0	0	0	0	0	0	0	0	0	0	0	0	0	0	0	0	0	0	0	0	0	0	0	0	0	0	0	0	0	0	0	0	0	0	0
Rat_13_NODE_1714_length_1144_cov_3.266299	0	0	0	0	0	0	0	0	0	0	0	0	0	0	0	0	0	0	0	0	0	0	0	0	6	0	0	0	0	0	0	0	0	0	0	0	0	0	0	0	0	0	0	0	0	0	0	0	0
Rat_13_NODE_1716_length_1143_cov_2.519301	0	0	5	0	0	0	0	0	4	0	0	0	0	0	0	0	0	0	0	0	0	0	0	0	0	0	8	0	0	0	0	0	0	0	0	0	0	0	0	0	0	0	0	0	0	0	0	0	0
Rat_13_NODE_1722_length_1139_cov_2.762915	0	0	0	0	0	0	14	0	0	0	0	0	0	0	0	0	0	0	0	0	0	0	0	0	5	16	14	0	0	0	0	0	0	0	0	0	0	0	0	0	0	0	0	0	0	8	0	0	0
Rat_13_NODE_1724_length_1138_cov_2.585411	0	0	0	0	0	0	0	0	0	0	0	0	0	0	0	0	0	0	0	0	0	0	0	0	0	0	0	0	0	0	0	0	0	0	0	0	0	0	0	0	0	0	0	0	0	0	0	0	5
Rat_13_NODE_1726_length_1138_cov_2.481071	0	0	0	0	0	0	0	21	0	0	0	0	0	13	0	0	0	0	0	0	0	0	0	0	0	0	0	0	10	0	0	0	0	0	0	0	0	9	0	0	8	0	0	0	0	0	0	0	0
Rat_13_NODE_1729_length_1136_cov_2.300648	0	0	0	0	0	0	0	0	0	0	0	0	0	0	0	0	0	0	0	0	0	0	0	0	0	0	0	0	0	0	0	0	0	0	0	0	0	0	0	0	0	0	0	0	0	0	0	0	0
Rat_13_NODE_1733_length_1135_cov_2.516667	0	0	8	0	0	9	0	0	0	0	28	0	0	0	0	0	0	0	0	0	0	20	0	10	21	0	0	0	0	0	8	0	0	0	0	0	0	0	0	10	0	13	0	0	0	0	0	0	0
Rat_13_NODE_1735_length_1134_cov_3.222428	0	0	6	0	0	0	0	0	0	0	0	0	0	0	0	0	0	0	0	0	0	0	0	0	0	0	0	0	0	0	0	0	0	0	5	0	0	0	0	0	0	0	0	0	0	0	6	0	0
Rat_13_NODE_1741_length_1132_cov_2.831941	0	12	9	0	0	0	0	0	0	11	4	0	0	0	0	6	0	0	0	0	0	0	0	0	0	12	12	0	6	0	0	0	0	0	0	5	0	0	0	12	0	0	0	0	0	0	0	0	12
Rat_13_NODE_1745_length_1131_cov_3.096654	0	0	0	0	0	0	0	0	0	0	0	0	0	0	0	0	0	0	0	0	0	0	0	0	0	0	0	0	0	0	0	0	0	0	0	0	0	0	0	0	0	0	0	0	0	0	0	0	0
Rat_13_NODE_1754_length_1128_cov_2.632805	0	0	0	0	0	0	0	0	0	0	0	0	0	0	0	0	0	0	0	0	0	0	0	0	0	0	5	0	0	0	0	0	0	0	0	0	0	0	0	0	0	0	0	0	0	0	0	0	0
Rat_13_NODE_1755_length_1128_cov_1.783784	0	0	0	0	0	0	0	0	0	0	0	0	0	0	0	0	0	0	0	0	0	0	0	0	0	0	0	0	0	0	0	0	0	0	0	0	0	0	0	0	0	0	0	0	0	0	0	0	0
Rat_13_NODE_1767_length_1121_cov_3.473734	0	0	0	0	0	0	0	0	0	0	8	0	0	0	0	0	5	0	0	0	0	15	0	0	10	0	0	0	0	0	0	0	0	0	0	0	0	0	0	0	0	0	0	0	0	0	0	0	0
Rat_13_NODE_1769_length_1121_cov_2.377111	0	0	0	0	0	0	0	0	0	0	0	0	0	0	0	0	0	0	0	0	0	0	0	0	0	0	0	0	0	0	0	0	0	0	0	0	0	0	0	0	0	0	0	0	0	0	0	0	0
Rat_13_NODE_1779_length_1118_cov_2.451552	0	0	5	0	0	0	0	0	0	0	0	0	0	0	0	0	0	0	0	0	0	0	0	0	0	0	0	0	0	0	0	0	0	0	0	0	0	0	0	0	0	0	0	0	0	0	0	0	0
Rat_13_NODE_1780_length_1118_cov_2.234243	0	0	0	0	0	0	0	0	0	0	0	0	0	0	0	0	0	0	0	0	0	0	0	0	0	0	0	0	0	0	0	0	0	0	0	0	0	0	0	0	0	0	0	0	0	0	0	0	0
Rat_13_NODE_1791_length_1113_cov_2.812854	0	0	0	0	0	0	0	0	0	0	0	0	0	0	0	0	0	0	0	0	0	0	0	0	0	0	0	0	0	0	0	0	0	0	0	0	0	0	0	0	0	0	0	0	0	0	0	0	0
Rat_13_NODE_1794_length_1113_cov_1.703214	0	0	22	0	20	27	16	19	0	0	0	0	5	37	7	7	0	104	20	8	11	33	0	18	28	0	0	25	53	0	19	9	36	0	16	14	40	0	28	20	10	32	12	0	0	23	8	0	28
Rat_13_NODE_1808_length_1107_cov_2.636882	0	0	0	0	0	0	0	0	4	0	0	0	0	0	0	0	0	0	0	0	0	0	0	0	0	0	0	0	0	0	0	0	7	0	0	0	0	13	8	0	0	0	0	0	0	0	0	0	0
Rat_13_NODE_1819_length_1103_cov_3.110687	0	0	7	0	0	0	0	0	0	0	0	0	0	0	0	0	0	0	0	0	0	0	0	0	0	0	0	0	0	0	0	0	0	0	0	0	0	0	0	0	0	0	0	0	0	0	0	0	0
Rat_13_NODE_1829_length_1099_cov_2.660920	0	0	10	0	0	0	0	0	0	0	0	0	0	0	0	0	0	0	0	0	0	0	0	0	5	0	0	0	0	0	0	0	0	0	0	0	0	0	0	0	0	0	0	0	0	0	0	0	0
Rat_13_NODE_1851_length_1093_cov_2.684971	0	0	0	0	0	6	0	0	0	0	0	0	0	0	0	0	0	0	0	0	0	0	0	0	0	0	7	0	0	0	0	0	0	0	0	0	0	5	0	0	0	0	0	0	0	0	0	0	0
Rat_13_NODE_1859_length_1090_cov_2.394203	0	0	0	0	0	0	0	0	0	0	0	0	0	0	0	0	0	0	0	0	0	0	0	0	0	0	0	0	0	0	0	0	0	0	0	0	0	0	0	0	0	0	0	0	0	0	0	0	0
Rat_13_NODE_1863_length_1088_cov_2.209100	0	0	0	0	0	0	0	0	0	0	0	0	0	0	0	0	0	0	0	0	0	0	0	0	0	0	4	0	0	0	0	0	0	0	0	0	0	0	0	0	0	0	0	0	0	0	0	0	0
Rat_13_NODE_1870_length_1085_cov_2.483495	0	0	0	0	0	0	0	0	0	0	0	0	0	0	0	0	0	0	0	0	0	0	0	0	0	0	0	0	0	0	0	0	0	0	0	0	0	0	0	0	0	0	0	0	0	0	0	0	0
Rat_13_NODE_1873_length_1084_cov_2.754130	0	0	0	0	0	0	0	0	0	0	0	0	0	0	0	0	0	0	0	0	0	0	0	0	0	0	6	0	0	0	0	0	0	0	0	0	0	0	0	0	0	0	0	0	0	0	0	0	0
Rat_13_NODE_1895_length_1074_cov_3.814524	0	0	0	0	0	0	0	0	0	0	0	0	0	0	0	0	0	0	0	0	0	0	0	7	0	0	0	0	0	0	0	0	0	0	0	0	0	0	0	0	0	0	0	0	0	0	0	0	0
Rat_13_NODE_1906_length_1072_cov_1.890855	0	0	0	0	0	0	0	0	0	0	0	0	0	0	0	0	0	0	0	0	0	0	0	0	0	0	0	0	0	0	0	0	0	0	0	0	0	0	0	0	0	0	0	0	0	0	0	0	0
Rat_13_NODE_1909_length_1071_cov_1.919291	0	0	0	0	0	0	0	0	0	0	0	0	0	0	0	0	0	0	0	0	0	0	0	0	0	0	7	0	0	0	0	0	0	0	0	0	0	0	0	0	0	0	0	0	0	4	0	0	0
Rat_13_NODE_1913_length_1070_cov_2.043350	0	0	0	0	0	0	0	4	0	0	0	0	0	0	0	0	0	0	0	0	0	0	0	0	0	0	0	0	0	0	0	0	0	0	0	0	0	0	0	0	0	0	0	0	0	0	0	0	0
Rat_13_NODE_1914_length_1069_cov_3.132150	0	0	11	0	0	0	0	0	0	0	0	0	0	0	0	7	0	0	0	0	0	0	0	0	0	0	7	0	0	0	0	0	0	0	0	0	0	0	0	0	0	0	0	0	0	0	0	0	0
Rat_13_NODE_1921_length_1067_cov_2.013834	0	0	0	0	0	0	0	0	0	0	0	0	0	0	0	0	0	0	0	0	0	0	0	0	0	0	9	0	0	0	0	0	0	0	0	0	0	0	0	0	0	0	0	0	0	0	0	0	0
Rat_13_NODE_1922_length_1066_cov_2.781405	0	0	0	0	0	0	0	0	0	0	0	0	0	0	0	0	0	0	0	0	0	0	0	0	0	0	0	0	0	0	0	0	0	0	0	0	0	0	0	0	0	0	0	0	0	0	0	0	0
Rat_13_NODE_1924_length_1065_cov_1.689109	0	0	0	0	0	0	0	0	0	0	0	0	0	0	0	0	0	0	0	0	0	0	0	0	0	0	0	0	0	0	0	0	0	0	0	0	0	0	0	0	0	0	0	0	0	0	0	0	0
Rat_13_NODE_1928_length_1064_cov_2.046581	0	5	0	0	0	0	0	20	0	0	8	0	0	0	0	0	8	0	0	0	0	19	0	0	12	0	0	0	0	0	0	0	8	0	0	0	0	0	0	0	0	9	0	0	0	0	0	0	0
Rat_13_NODE_1929_length_1064_cov_1.727453	0	0	0	0	0	0	0	0	0	0	0	0	0	0	0	0	0	0	0	0	0	12	0	0	5	0	0	0	7	0	0	0	0	0	0	0	0	0	0	0	0	0	0	0	0	0	0	0	0
Rat_13_NODE_1959_length_1055_cov_1.860000	0	0	8	0	0	0	0	0	0	0	0	0	0	0	0	0	0	0	0	0	0	0	0	0	6	0	0	0	0	0	0	0	0	0	0	0	0	0	0	0	0	0	0	0	0	0	0	0	0
Rat_13_NODE_1963_length_1054_cov_1.811812	0	0	5	0	0	0	0	0	0	0	0	0	0	0	0	0	0	0	0	0	0	0	0	0	0	0	0	0	0	0	0	0	0	0	0	0	0	0	0	0	0	0	0	0	0	0	0	0	5
Rat_13_NODE_1971_length_1052_cov_3.001003	0	0	0	0	0	0	0	0	0	0	0	0	0	0	0	0	0	0	0	0	0	0	0	0	0	0	0	0	0	0	0	0	0	0	0	0	0	0	0	0	0	0	0	0	0	0	0	0	0
Rat_13_NODE_198_length_6208_cov_5.493418	0	0	0	0	0	0	0	0	0	0	0	0	0	0	0	0	0	0	0	0	0	0	0	0	0	0	0	0	0	0	0	0	0	0	20	0	0	0	0	0	0	0	0	0	0	0	0	0	0
Rat_13_NODE_1990_length_1046_cov_2.879919	0	0	0	0	0	0	0	0	0	0	0	0	0	0	0	0	0	0	0	0	0	0	0	0	0	0	0	0	0	0	0	0	0	0	0	0	0	0	0	0	0	0	0	0	0	0	0	0	0
Rat_13_NODE_1993_length_1044_cov_2.928210	0	0	11	0	0	0	0	8	6	0	12	0	8	0	0	0	8	0	0	0	0	19	0	0	10	0	0	0	7	8	0	0	0	0	7	0	0	0	6	12	0	0	0	0	9	0	0	4	0
Rat_13_NODE_1994_length_1043_cov_2.998988	0	0	4	0	0	0	0	0	0	0	0	0	0	0	0	0	0	0	0	0	0	0	0	0	0	0	8	0	0	0	0	0	0	0	0	0	0	0	0	0	0	0	0	0	0	0	0	0	0
Rat_13_NODE_1996_length_1042_cov_3.109422	0	0	0	0	0	12	0	0	0	0	0	0	0	0	0	0	0	0	0	0	0	0	0	0	0	0	7	0	0	0	0	0	0	0	0	0	0	0	0	0	0	0	0	0	0	0	0	0	0
Rat_13_NODE_1999_length_1039_cov_3.222561	0	0	0	0	0	0	0	0	0	0	0	0	0	0	0	0	0	0	0	0	0	0	0	0	0	0	5	0	0	0	0	0	0	0	0	0	0	0	0	0	0	0	0	0	0	0	0	0	0
Rat_13_NODE_2000_length_1039_cov_3.126016	0	0	0	0	0	0	0	0	0	0	0	0	0	0	0	0	0	0	0	0	0	0	0	0	0	0	0	0	0	0	0	0	0	0	0	0	0	0	0	0	0	0	0	0	0	0	0	0	0
Rat_13_NODE_2006_length_1038_cov_2.162767	0	0	8	0	0	0	0	0	0	0	0	0	0	0	0	0	0	0	0	0	0	0	0	0	0	0	0	0	0	0	0	0	8	0	0	0	0	0	0	0	0	0	0	0	0	0	0	0	0
Rat_13_NODE_2010_length_1037_cov_2.241344	0	0	4	0	0	8	0	0	0	0	0	0	0	0	0	0	0	0	0	0	0	0	0	0	0	0	0	0	0	0	0	0	0	0	0	0	0	0	0	0	0	0	0	0	0	0	0	0	7
Rat_13_NODE_2011_length_1037_cov_1.435845	0	0	0	0	0	0	0	0	0	0	0	0	0	0	0	0	0	0	0	0	0	0	0	0	0	0	0	0	0	0	0	0	0	0	0	0	0	0	0	0	0	0	0	0	0	0	0	0	0
Rat_13_NODE_2016_length_1034_cov_3.551583	0	0	4	0	0	0	0	0	0	0	0	0	0	0	0	0	0	0	0	0	0	0	0	0	0	0	0	0	0	0	0	0	0	0	0	0	0	0	0	0	0	0	0	0	0	0	0	0	0
Rat_13_NODE_2019_length_1033_cov_3.365031	0	0	10	0	0	0	0	0	0	0	0	0	0	0	0	0	0	0	0	0	0	0	0	0	0	0	0	0	0	0	0	0	0	0	0	0	0	0	0	0	0	0	0	0	0	0	0	0	0
Rat_13_NODE_2025_length_1032_cov_2.768680	0	0	0	0	0	0	0	0	0	0	0	0	0	0	0	0	0	0	0	0	0	0	0	0	0	0	8	0	0	0	0	0	0	0	0	0	0	0	0	0	0	0	0	0	0	0	0	0	0
Rat_13_NODE_2031_length_1031_cov_1.480533	0	0	0	0	0	0	0	9	0	0	0	0	0	0	0	0	0	0	0	0	0	29	0	0	20	0	0	0	0	0	0	0	0	0	0	0	0	0	5	0	0	18	0	0	4	0	0	0	0
Rat_13_NODE_2032_length_1030_cov_2.973333	0	0	0	0	0	0	0	0	0	0	0	0	0	0	0	0	0	0	0	0	0	0	0	0	0	0	0	0	0	0	0	0	0	0	0	0	0	0	0	0	0	0	0	0	0	0	0	0	0
Rat_13_NODE_2036_length_1029_cov_3.845996	0	0	0	0	0	0	0	0	0	0	0	0	0	0	0	0	0	0	0	0	0	0	0	0	0	0	0	0	0	0	0	0	0	0	0	0	0	0	0	0	0	0	0	0	0	0	0	0	0
Rat_13_NODE_2037_length_1029_cov_1.860370	0	0	0	0	0	0	0	0	0	0	0	0	0	0	0	0	0	0	0	0	0	0	0	0	0	0	0	0	0	0	0	0	0	0	0	0	0	0	0	0	0	0	0	0	0	0	0	0	0
Rat_13_NODE_2041_length_1027_cov_3.434156	0	0	0	0	0	0	0	0	0	0	0	0	0	0	0	0	0	0	0	0	0	0	0	0	0	0	10	0	0	0	0	0	0	0	0	0	0	0	0	0	0	0	0	0	0	0	0	0	0
Rat_13_NODE_2060_length_1020_cov_2.213472	0	0	0	0	0	0	0	0	0	0	0	0	0	0	0	0	0	0	0	0	0	0	0	0	0	0	0	0	0	0	0	0	0	0	0	0	0	0	0	0	0	0	0	0	0	0	0	0	0
Rat_13_NODE_2064_length_1018_cov_2.199377	0	0	0	0	0	0	0	0	0	0	0	0	0	0	0	0	0	0	0	0	0	0	0	0	0	0	5	0	0	0	0	0	0	0	0	0	0	0	0	0	0	0	0	0	0	0	0	0	0
Rat_13_NODE_2065_length_1017_cov_6.656965	0	0	0	0	0	0	0	0	0	0	0	0	0	0	0	0	0	0	0	0	0	0	0	0	0	0	0	0	0	0	0	0	0	0	0	0	0	0	20	0	0	0	0	0	0	0	0	0	0
Rat_13_NODE_2066_length_1017_cov_2.654886	0	0	0	0	0	0	0	0	0	0	0	0	0	0	0	0	0	0	0	0	0	0	0	0	0	0	10	0	0	0	0	0	0	0	0	0	0	0	0	0	0	0	0	0	0	0	0	0	0
Rat_13_NODE_2068_length_1016_cov_3.529657	0	0	0	0	0	0	0	0	0	0	0	0	0	0	0	0	0	0	0	0	0	0	0	0	0	0	0	0	0	0	0	0	0	0	0	0	0	0	0	0	0	0	0	0	0	0	0	0	0
Rat_13_NODE_2081_length_1013_cov_2.566806	0	0	0	0	0	8	0	0	0	0	0	0	0	0	0	0	0	0	0	0	0	0	0	0	0	0	0	0	0	0	0	0	0	0	0	0	0	0	0	0	0	0	0	0	0	0	0	0	0
Rat_13_NODE_2092_length_1010_cov_3.446073	0	0	0	0	0	0	0	0	0	0	0	0	0	0	0	0	0	0	0	0	0	0	0	0	0	0	6	0	0	0	0	0	0	0	0	0	0	0	0	0	0	0	0	0	0	0	0	0	0
Rat_13_NODE_2094_length_1010_cov_1.450262	0	6	0	13	0	0	6	0	0	0	0	7	0	0	0	0	0	0	0	0	0	0	0	0	0	0	0	0	0	0	0	0	0	0	0	0	0	7	0	14	0	0	0	0	0	0	0	0	14
Rat_13_NODE_2097_length_1008_cov_1.947534	0	0	0	0	0	0	0	0	0	0	0	0	0	0	0	0	0	0	0	0	0	0	0	0	6	0	0	0	0	0	0	0	0	0	0	0	0	0	0	0	0	0	0	0	0	0	0	0	0
Rat_13_NODE_2106_length_1003_cov_2.761603	0	0	9	0	0	0	0	0	0	0	0	0	0	0	0	0	0	0	0	0	0	0	0	0	0	0	0	0	0	0	0	0	0	0	0	0	0	0	0	0	0	0	0	0	0	0	0	0	4
Rat_13_NODE_212_length_5837_cov_6.755102	0	0	0	0	0	0	0	0	0	0	0	0	0	0	0	0	0	0	0	0	0	0	0	0	0	0	0	0	0	0	0	0	0	0	0	0	0	14	0	0	0	0	30	0	0	0	0	0	0
Rat_13_NODE_220_length_5660_cov_6.103836	0	0	0	0	0	0	0	25	0	0	0	0	0	0	0	0	0	0	0	0	0	0	0	0	0	0	0	0	0	0	0	0	0	0	0	0	0	0	0	0	0	0	0	0	0	0	0	0	0
Rat_13_NODE_270_length_4469_cov_5.925238	0	22	489	0	0	0	0	0	0	0	0	73	0	0	0	0	0	0	0	0	0	0	32	0	30	37	0	0	0	0	0	0	0	0	0	80	0	0	0	0	0	0	0	84	0	0	0	0	141
Rat_13_NODE_390_length_3129_cov_2.573845	0	0	0	0	0	0	0	0	0	0	0	0	0	0	0	0	0	0	0	0	0	0	0	0	0	0	0	0	0	0	0	0	0	0	0	0	0	0	0	0	0	0	0	0	0	0	0	0	0
Rat_13_NODE_391_length_3126_cov_2.919245	0	0	0	0	0	0	0	0	0	0	0	0	0	0	0	0	0	0	0	0	0	0	0	0	0	0	0	0	0	0	0	0	0	0	0	0	0	0	0	0	0	0	0	0	0	0	0	0	0
Rat_13_NODE_409_length_3027_cov_6.716016	0	0	0	0	0	0	0	0	0	0	0	0	0	0	0	0	0	0	0	0	0	0	0	0	0	0	0	0	0	0	0	0	0	0	0	0	0	56	0	0	0	0	0	0	0	0	0	0	0
Rat_13_NODE_419_length_2956_cov_4.292658	0	0	0	0	0	0	0	0	0	0	0	0	0	0	0	0	0	0	0	0	0	0	0	0	0	0	0	0	0	0	0	0	0	0	0	0	0	0	0	0	0	0	0	0	0	0	0	0	0
Rat_13_NODE_452_length_2773_cov_2.437086	0	0	0	0	0	0	0	0	0	0	0	0	0	0	0	0	0	0	0	0	0	0	0	0	0	0	0	0	0	0	0	0	0	0	0	0	0	0	0	0	0	0	0	0	0	0	0	0	0
Rat_13_NODE_505_length_2535_cov_2.996774	0	0	0	0	0	0	0	0	0	0	0	0	0	0	0	0	0	0	0	0	0	0	0	0	0	0	0	0	0	0	0	0	0	0	0	0	0	0	0	0	0	0	0	0	0	0	0	0	11
Rat_13_NODE_506_length_2532_cov_4.192572	0	20	23	0	0	0	0	0	0	0	0	0	0	0	0	0	16	26	0	0	43	0	0	0	0	0	14	0	0	0	21	0	0	0	0	0	0	56	16	0	17	0	0	21	19	15	0	20	0
Rat_13_NODE_528_length_2431_cov_3.546296	0	0	20	0	0	0	0	0	0	0	0	0	0	0	0	0	0	0	0	0	0	0	0	0	0	0	19	0	0	0	0	0	0	0	0	0	0	0	0	0	0	0	0	0	0	0	0	0	0
Rat_13_NODE_540_length_2391_cov_2.739726	0	0	0	0	0	0	0	0	0	0	0	0	0	0	0	0	0	0	0	0	0	0	0	0	0	0	0	0	0	0	0	0	0	0	0	0	0	0	0	0	0	0	0	0	0	0	0	0	0
Rat_13_NODE_547_length_2370_cov_3.219006	0	14	14	0	0	0	0	21	0	0	21	0	0	0	0	0	0	0	0	0	0	54	0	0	32	0	0	0	21	0	0	27	0	0	0	0	0	0	0	30	0	0	0	0	0	0	0	0	0
Rat_13_NODE_560_length_2326_cov_3.758256	0	0	0	0	0	0	0	0	0	0	0	0	0	0	0	0	0	0	0	0	0	0	0	0	0	0	0	0	0	0	0	0	0	0	0	0	0	0	0	0	0	0	0	0	0	0	0	0	0
Rat_13_NODE_563_length_2311_cov_3.953457	0	0	15	0	0	0	0	0	0	0	0	0	0	0	0	0	0	0	0	0	0	0	0	0	17	0	18	0	0	0	0	0	0	0	0	0	0	0	0	0	0	0	0	0	0	0	0	0	0
Rat_13_NODE_566_length_2305_cov_3.296889	0	0	0	0	0	0	0	0	0	0	0	0	0	0	0	0	0	0	0	0	0	0	0	0	0	0	0	0	0	0	0	0	0	0	0	0	0	0	0	0	0	0	0	0	0	0	0	0	0
Rat_13_NODE_577_length_2261_cov_3.368540	0	0	11	0	0	0	0	0	0	0	0	0	0	0	0	0	0	0	0	0	0	0	0	0	0	0	10	0	0	0	0	0	0	0	0	0	0	0	0	0	0	0	0	0	0	0	0	0	0
Rat_13_NODE_597_length_2195_cov_3.914486	0	0	0	0	0	0	0	0	0	0	0	0	0	0	0	0	0	0	0	0	0	0	0	0	0	0	0	0	0	0	0	0	0	0	0	0	0	0	0	0	0	0	0	0	0	0	0	0	0
Rat_13_NODE_598_length_2190_cov_4.145667	0	0	0	0	0	23	0	88	0	114	361	0	129	189	0	0	150	0	176	0	21	174	0	12	16	0	0	25	0	0	97	0	18	0	81	97	0	159	287	0	29	66	0	0	20	677	166	40	16
Rat_13_NODE_608_length_2158_cov_2.090823	0	0	0	0	0	0	0	25	0	0	22	0	0	0	0	0	0	0	0	0	0	28	0	0	14	0	0	0	0	0	0	0	0	0	0	0	0	0	0	0	0	0	0	0	0	0	0	0	0
Rat_13_NODE_644_length_2087_cov_2.846949	0	0	0	0	0	0	0	0	0	0	0	0	0	0	0	0	0	0	0	0	0	0	0	0	0	0	0	0	0	0	0	0	0	0	0	0	0	0	0	0	0	0	0	0	0	0	0	0	7
Rat_13_NODE_657_length_2057_cov_3.506494	0	0	0	0	0	0	0	0	0	0	0	0	0	0	0	0	0	0	0	0	0	0	0	0	0	0	0	0	0	0	0	0	0	0	0	0	0	0	0	0	0	0	0	0	0	0	0	0	0
Rat_13_NODE_662_length_2051_cov_3.724950	0	0	0	0	0	0	0	0	0	0	0	0	0	0	0	0	0	0	0	0	0	0	0	0	0	0	9	0	0	0	0	0	0	0	0	0	0	0	0	0	0	0	0	0	0	0	0	0	0
Rat_13_NODE_664_length_2046_cov_3.330989	0	0	14	0	0	0	0	0	0	0	0	0	0	0	0	0	0	0	0	0	0	0	0	0	0	0	14	0	0	0	0	0	0	0	0	0	0	0	0	0	0	0	0	0	0	0	0	0	0
Rat_13_NODE_671_length_2032_cov_3.333839	0	0	0	0	0	0	0	0	0	0	0	0	0	0	0	0	0	0	0	0	0	0	0	0	9	0	18	0	0	0	0	0	0	0	0	0	0	0	0	0	0	0	0	0	0	0	0	0	0
Rat_13_NODE_673_length_2028_cov_2.081602	0	0	0	0	0	0	0	16	0	0	0	0	0	0	0	0	0	0	0	0	0	22	0	0	21	0	0	0	0	0	0	0	0	0	0	0	0	0	0	0	0	0	0	0	0	0	0	0	0
Rat_13_NODE_677_length_2020_cov_2.133842	0	0	0	0	0	0	0	0	0	0	0	0	0	0	0	0	0	0	0	0	0	0	0	0	0	0	0	0	0	0	0	0	0	0	0	0	0	0	0	0	0	0	0	0	0	0	0	0	0
Rat_13_NODE_679_length_2011_cov_3.378834	0	0	10	0	0	9	0	0	0	0	0	0	0	0	0	0	0	0	0	0	0	0	0	0	0	0	12	0	0	0	0	0	0	0	0	0	0	0	0	0	0	0	0	0	0	0	0	0	0
Rat_13_NODE_682_length_2003_cov_2.776181	0	0	0	0	0	0	0	0	0	0	0	0	0	0	0	0	0	0	0	0	0	0	0	0	0	0	0	0	0	0	0	0	0	0	0	0	0	0	0	0	0	0	0	0	0	0	0	0	0
Rat_13_NODE_696_length_1977_cov_2.612903	0	0	14	0	0	0	0	0	0	0	0	0	0	0	0	0	0	0	0	0	0	0	0	0	0	0	23	0	0	0	0	0	0	0	0	0	0	0	0	0	0	0	0	0	0	0	0	0	0
Rat_13_NODE_700_length_1970_cov_2.665796	0	0	0	0	0	0	0	0	0	0	0	0	0	0	0	0	0	0	0	0	0	0	0	0	0	0	14	0	0	0	0	0	0	0	0	0	0	0	0	0	0	0	0	0	0	0	0	0	0
Rat_13_NODE_718_length_1938_cov_2.826872	0	0	0	0	0	0	0	0	0	0	0	0	0	0	0	0	0	0	0	0	0	0	0	0	0	0	9	0	0	0	0	0	0	0	0	0	0	0	0	0	0	0	0	0	0	0	0	0	0
Rat_13_NODE_720_length_1935_cov_2.418617	0	0	0	0	0	0	0	0	0	0	0	0	0	0	0	0	0	0	0	0	0	0	0	0	0	0	10	0	0	0	0	0	0	0	0	0	0	0	0	0	0	0	0	0	0	0	0	0	0
Rat_13_NODE_731_length_1922_cov_2.825388	0	0	0	0	0	0	0	0	0	0	0	0	0	0	0	0	0	0	0	0	0	0	0	0	0	0	0	0	0	0	0	0	0	0	0	0	0	0	0	0	0	0	0	0	0	0	0	0	0
Rat_13_NODE_735_length_1918_cov_4.357488	0	0	0	0	0	0	0	18	0	0	28	0	0	0	0	0	0	0	0	0	0	45	0	14	18	0	0	0	0	0	0	0	0	0	0	12	0	0	0	22	0	22	0	0	11	0	0	0	0
Rat_13_NODE_744_length_1906_cov_2.949757	0	0	0	0	0	0	0	0	0	0	0	0	0	0	0	0	0	0	0	0	0	0	0	0	0	0	18	0	0	0	0	0	0	0	0	0	0	0	0	0	0	0	0	0	0	0	0	0	0
Rat_13_NODE_749_length_1897_cov_2.299131	0	0	0	0	0	0	0	0	0	0	0	0	0	0	0	0	0	0	0	0	0	0	0	0	0	0	12	0	0	0	0	0	0	0	0	0	0	0	0	0	0	0	0	0	0	0	0	0	0
Rat_13_NODE_750_length_1894_cov_3.553018	0	0	31	0	0	0	0	0	0	0	0	0	0	0	0	0	0	0	0	0	0	0	0	0	0	0	23	0	0	0	0	0	9	0	0	0	0	0	0	0	0	0	0	0	0	0	0	0	9
Rat_13_NODE_756_length_1886_cov_2.365374	0	0	0	0	0	0	0	0	0	0	0	0	0	0	0	0	0	0	0	0	0	0	0	0	0	0	0	0	0	0	0	0	0	0	0	0	0	0	0	0	0	0	0	0	0	0	0	0	0
Rat_13_NODE_760_length_1884_cov_2.344997	0	0	0	0	0	0	0	0	0	0	0	0	0	0	0	0	0	0	0	0	0	0	0	0	0	0	0	0	0	0	0	0	0	0	0	0	0	0	0	0	0	0	0	0	0	0	0	0	0
Rat_13_NODE_826_length_1785_cov_3.149711	0	0	0	0	0	0	0	0	0	0	0	0	0	0	0	0	0	0	0	0	0	0	0	0	0	0	0	0	0	0	0	0	0	0	0	0	0	0	0	0	0	0	0	0	0	0	0	0	0
Rat_13_NODE_827_length_1784_cov_2.477154	0	0	0	0	0	0	0	0	0	0	0	0	0	0	0	0	0	0	0	0	0	0	0	0	0	0	15	0	0	0	0	0	0	0	0	0	0	0	0	0	0	0	0	0	0	0	0	0	0
Rat_13_NODE_835_length_1777_cov_3.163763	0	0	14	0	0	11	0	0	0	0	0	0	0	0	0	0	0	0	0	0	0	0	0	0	0	0	0	0	0	0	0	0	0	0	0	0	0	0	0	0	7	0	0	0	0	0	0	0	0
Rat_13_NODE_842_length_1765_cov_2.471345	0	0	10	0	0	0	0	0	0	0	0	0	0	0	0	0	0	0	0	0	0	0	0	0	0	0	0	0	0	0	0	0	0	0	0	0	0	0	0	0	0	0	0	0	0	0	0	0	0
Rat_13_NODE_869_length_1736_cov_2.710886	0	0	0	0	0	0	0	0	0	0	0	0	0	0	0	0	0	0	0	0	0	0	0	0	0	0	0	0	0	0	0	0	0	0	0	0	0	0	0	0	0	0	0	0	0	0	0	0	0
Rat_13_NODE_899_length_1699_cov_3.807178	0	0	0	0	0	0	0	0	0	0	0	0	0	0	0	0	0	0	0	0	0	0	0	0	0	0	0	0	0	0	0	0	0	0	0	0	0	0	0	0	0	0	0	0	0	0	0	0	8
Rat_13_NODE_904_length_1695_cov_2.999390	0	0	0	0	0	0	0	0	0	0	0	0	0	0	0	0	0	0	0	0	0	0	0	0	0	0	0	0	0	0	0	0	0	0	0	0	0	0	0	0	0	0	0	0	0	0	0	0	0
Rat_13_NODE_925_length_1661_cov_2.000000	0	0	0	0	0	0	0	0	0	0	0	0	0	0	0	0	0	0	0	0	0	0	0	0	0	0	0	0	0	0	0	0	0	0	0	0	0	0	0	0	0	0	0	0	0	0	0	0	0
Rat_13_NODE_933_length_1656_cov_3.108682	0	0	0	0	0	0	0	0	0	0	0	0	0	0	0	0	0	0	0	0	0	0	0	0	0	0	0	0	0	0	0	0	0	0	0	0	0	0	0	0	0	0	0	0	0	0	0	0	0
Rat_13_NODE_944_length_1644_cov_2.994336	0	0	0	0	0	0	0	0	0	0	0	0	0	0	0	0	0	0	0	0	0	0	0	0	0	0	0	0	0	0	0	0	0	0	0	0	0	0	0	0	0	0	0	0	0	9	0	0	0
Rat_13_NODE_953_length_1630_cov_2.747937	0	0	0	0	0	0	0	0	0	0	0	0	0	0	0	0	0	0	0	0	0	0	0	0	0	0	0	0	0	0	0	0	0	0	0	0	0	0	0	0	0	0	0	0	0	0	0	0	7
Rat_13_NODE_960_length_1625_cov_1.998726	0	0	0	0	0	0	0	16	0	0	15	0	0	0	0	0	0	0	0	0	0	26	0	0	20	0	0	0	11	0	0	0	0	0	0	0	0	0	0	0	0	0	0	0	0	0	0	0	0
Rat_13_NODE_969_length_1617_cov_2.887964	0	0	0	0	0	0	0	0	0	0	0	0	0	0	0	0	0	0	0	0	0	0	0	0	0	0	0	0	0	0	0	0	0	0	0	0	0	0	0	0	0	0	0	0	0	0	0	0	0
Rat_13_NODE_973_length_1613_cov_2.862644	0	0	10	0	0	0	0	0	0	0	0	0	0	0	0	0	0	0	0	0	0	0	0	0	0	0	0	0	0	0	0	0	0	0	0	0	0	0	0	0	0	0	0	0	0	0	0	0	8
Rat_13_NODE_976_length_1611_cov_2.937018	0	0	0	0	0	0	0	0	0	0	0	0	0	0	0	0	0	0	0	0	0	0	0	0	0	0	13	0	0	0	0	0	0	0	0	0	0	0	0	0	0	0	0	0	0	0	0	0	0
Rat_13_NODE_978_length_1608_cov_2.976175	0	0	8	0	0	0	0	0	0	0	0	0	0	0	0	0	0	0	0	0	0	0	0	0	0	0	13	0	0	0	0	0	0	0	0	0	0	0	0	0	0	0	0	0	0	0	0	0	0
Rat_13_NODE_984_length_1601_cov_3.188228	0	0	0	0	0	0	0	0	0	0	0	0	0	0	0	0	0	0	0	0	0	0	0	0	0	0	9	0	0	0	0	0	0	0	0	0	0	0	0	0	0	0	0	0	0	0	0	0	0
Rat_13_NODE_992_length_1594_cov_2.051982	0	0	0	0	0	0	0	0	0	0	0	0	0	0	0	0	0	0	0	0	0	0	0	0	0	0	0	0	0	0	0	0	0	0	0	0	0	0	0	0	0	0	0	0	0	0	0	0	0
Rat_13_NODE_999_length_1589_cov_2.164928	0	0	0	0	0	0	0	0	0	0	0	0	0	0	0	0	0	0	0	0	0	0	0	0	0	0	0	0	0	0	0	0	0	0	0	0	0	0	0	0	0	0	0	0	0	0	0	0	0
Rat_14_NODE_1061_length_1622_cov_2.530313	0	0	0	0	0	9	0	0	0	0	12	0	0	0	0	0	0	0	0	0	0	0	0	0	0	0	0	0	0	0	0	0	0	0	0	0	0	0	0	0	0	0	0	0	0	0	0	0	0
Rat_14_NODE_1071_length_1606_cov_2.749839	0	14	0	0	0	0	19	0	0	0	0	0	0	0	0	17	0	0	0	0	0	0	0	0	0	0	16	0	38	0	0	0	0	0	0	0	0	0	0	10	0	0	0	0	0	14	0	0	14
Rat_14_NODE_1074_length_1601_cov_1.410737	0	0	0	8	0	0	0	0	0	13	0	0	0	0	0	0	0	0	7	0	18	0	0	24	7	0	0	0	0	10	0	0	0	0	8	0	14	19	0	0	0	0	9	0	0	0	0	0	0
Rat_14_NODE_1082_length_1593_cov_2.780884	0	8	0	0	0	0	20	0	0	0	0	0	0	0	0	0	0	0	0	0	0	0	0	0	0	9	0	0	11	0	0	0	0	0	0	0	0	0	0	0	10	0	0	0	0	0	0	0	8
Rat_14_NODE_1085_length_1592_cov_2.577749	0	0	0	0	0	0	14	0	0	0	0	0	0	0	0	0	0	0	0	0	0	0	0	0	0	0	0	0	0	0	0	32	0	0	0	0	0	0	0	0	0	0	0	0	0	0	0	0	0
Rat_14_NODE_1099_length_1580_cov_1.899672	0	0	0	0	0	0	0	15	0	0	12	0	0	0	0	0	0	0	0	0	0	40	0	0	0	0	0	0	0	0	8	0	0	0	0	0	0	0	0	0	0	0	0	0	6	0	0	0	0
Rat_14_NODE_1116_length_1553_cov_2.901202	0	0	0	0	0	0	0	0	0	0	0	0	0	0	0	0	0	0	0	0	0	0	0	0	0	0	0	0	0	0	0	0	0	0	0	12	0	0	0	0	0	0	0	0	0	0	0	0	0
Rat_14_NODE_1131_length_1540_cov_2.964983	11	0	0	0	0	0	0	12	0	0	0	0	0	0	0	0	0	0	0	0	0	15	0	0	0	0	0	0	0	0	0	0	0	0	0	0	0	0	0	0	0	0	0	0	0	0	0	0	0
Rat_14_NODE_1133_length_1539_cov_2.100404	0	0	0	0	0	0	0	0	0	0	13	0	0	0	0	0	9	0	0	0	0	24	0	0	16	0	0	0	9	0	0	0	0	0	0	0	0	0	8	13	0	14	0	0	0	0	0	0	0
Rat_14_NODE_1150_length_1530_cov_3.307797	0	0	15	0	0	0	0	0	0	0	19	0	0	0	0	0	0	0	0	0	0	0	0	0	0	0	0	17	0	0	0	0	0	0	0	0	0	0	0	0	0	0	0	0	0	0	0	0	0
Rat_14_NODE_1154_length_1527_cov_7.667120	0	0	0	0	0	0	0	0	0	0	0	0	0	0	0	0	0	0	0	0	0	0	0	0	0	0	0	0	0	0	6	0	0	0	0	0	0	0	0	0	0	0	0	0	0	0	0	0	0
Rat_14_NODE_1165_length_1516_cov_2.507871	0	16	11	0	0	0	0	0	0	11	0	0	0	0	0	0	0	0	9	0	0	0	0	0	0	22	19	0	0	0	0	0	0	0	0	0	0	0	0	19	10	0	0	0	0	21	0	0	17
Rat_14_NODE_1183_length_1507_cov_2.230716	0	8	0	0	0	7	0	0	0	0	0	0	0	0	0	0	0	0	0	0	0	25	0	0	24	0	0	0	0	0	6	0	0	0	0	0	0	0	0	0	0	9	0	0	0	0	0	0	0
Rat_14_NODE_1192_length_1498_cov_3.878725	0	0	0	0	0	0	0	0	0	0	0	0	0	0	0	0	0	0	0	0	0	0	0	0	0	0	0	0	18	0	0	0	0	0	0	0	0	0	0	0	0	0	0	0	0	14	0	0	0
Rat_14_NODE_1193_length_1497_cov_3.408460	0	10	7	0	0	0	0	18	0	0	15	0	0	0	0	0	11	0	0	0	0	18	0	0	14	0	0	10	16	0	0	11	0	0	0	0	0	0	0	17	0	16	0	0	0	0	0	0	0
Rat_14_NODE_1205_length_1490_cov_3.307317	0	0	0	0	0	0	0	0	0	0	0	0	0	0	0	0	0	0	0	0	0	0	0	0	0	0	0	0	0	0	0	0	0	0	0	0	0	0	0	0	0	0	0	0	0	0	0	0	0
Rat_14_NODE_1229_length_1468_cov_3.090587	0	16	0	0	0	0	0	0	0	0	0	0	0	0	0	10	8	0	0	0	0	0	0	0	0	0	0	0	0	0	0	0	0	0	0	0	0	0	0	0	0	0	0	0	0	11	0	0	8
Rat_14_NODE_1238_length_1461_cov_5.821479	0	0	0	0	0	0	0	0	0	0	0	0	0	19	0	0	0	0	0	0	0	0	0	0	0	0	0	0	22	0	0	0	0	0	0	0	0	0	0	0	0	0	0	0	0	0	0	0	0
Rat_14_NODE_1239_length_1460_cov_3.341637	0	0	0	0	0	0	0	0	0	0	0	0	0	0	0	0	0	0	0	0	0	20	0	0	23	0	0	10	0	0	0	0	0	0	0	0	0	0	0	0	0	0	0	0	0	0	0	0	0
Rat_14_NODE_1240_length_1460_cov_2.404270	0	10	0	0	0	0	0	0	0	0	0	0	0	11	0	0	0	0	0	0	0	0	0	0	0	0	0	0	0	0	0	0	0	0	0	0	0	0	0	0	0	0	0	0	0	0	0	0	0
Rat_14_NODE_1247_length_1456_cov_2.887937	0	24	11	0	0	0	13	0	10	9	0	0	0	0	0	17	0	0	12	0	0	0	0	0	0	0	15	0	16	0	0	0	0	0	0	0	0	9	0	10	0	0	0	0	0	17	0	0	15
Rat_14_NODE_1252_length_1453_cov_2.133763	0	0	0	0	0	0	0	12	0	0	0	0	0	0	0	0	9	0	0	0	0	14	0	0	17	0	0	0	0	0	0	11	0	0	0	10	0	0	0	0	0	0	0	0	0	0	0	0	8
Rat_14_NODE_1262_length_1446_cov_1.512581	0	0	0	0	0	0	0	0	0	0	0	0	0	0	0	0	0	0	0	0	0	0	0	0	0	0	0	0	0	0	0	0	0	0	0	0	0	0	0	0	0	0	0	0	0	0	0	0	0
Rat_14_NODE_1276_length_1437_cov_4.493488	0	0	0	0	12	0	6	0	0	16	0	0	0	0	0	8	19	0	0	0	0	0	0	0	0	0	0	0	0	10	8	12	0	0	0	11	0	43	15	0	0	0	0	0	0	18	0	0	0
Rat_14_NODE_1283_length_1431_cov_6.297238	0	0	0	0	15	0	0	0	0	0	0	0	8	0	0	8	24	0	0	26	0	0	0	0	0	0	0	0	0	0	0	0	0	0	0	0	0	35	0	0	0	0	0	0	0	23	12	0	0
Rat_14_NODE_1300_length_1420_cov_4.345055	0	23	0	0	0	0	0	0	0	0	0	0	0	12	0	0	0	0	0	0	0	0	0	0	0	0	0	0	0	0	0	0	0	0	0	0	0	0	0	0	0	0	0	0	0	0	0	0	0
Rat_14_NODE_1304_length_1418_cov_2.150404	0	0	0	0	0	0	0	0	0	0	0	0	0	0	0	0	0	0	0	0	0	0	0	0	0	0	0	0	0	10	0	0	0	0	0	0	0	0	0	0	0	0	0	0	0	0	0	0	0
Rat_14_NODE_1309_length_1413_cov_3.394698	0	0	9	0	0	19	0	0	0	0	15	0	0	14	0	0	0	0	15	0	0	14	0	0	0	0	0	11	0	0	9	0	8	0	0	0	0	0	0	0	0	10	0	0	0	0	0	0	0
Rat_14_NODE_1339_length_1394_cov_2.331591	0	0	0	0	0	0	0	0	0	0	0	0	0	0	0	0	0	0	0	0	0	0	0	0	0	0	0	0	0	0	0	0	0	0	0	0	0	0	0	0	0	0	0	0	0	0	0	0	0
Rat_14_NODE_1342_length_1392_cov_2.347046	0	0	0	8	0	0	0	0	0	0	0	0	0	0	0	0	0	0	0	0	0	0	0	0	0	0	0	0	0	0	0	0	0	0	0	0	0	0	0	0	0	0	0	0	0	0	0	0	0
Rat_14_NODE_1381_length_1371_cov_2.479483	0	0	0	0	0	0	0	0	0	0	0	0	0	0	0	0	0	0	0	0	0	0	0	0	0	0	0	0	0	0	0	0	0	0	0	0	0	0	0	0	0	0	0	0	0	0	0	0	0
Rat_14_NODE_1400_length_1359_cov_2.546012	0	0	0	0	0	0	0	0	0	0	0	0	0	0	0	11	0	0	0	0	0	0	0	0	0	0	0	0	0	0	0	0	0	0	0	0	0	0	0	0	0	0	0	0	0	0	0	0	0
Rat_14_NODE_1409_length_1356_cov_2.166795	0	0	10	0	0	0	0	0	0	0	18	0	0	0	0	0	7	0	0	0	0	18	0	0	17	0	0	0	10	0	0	0	0	0	0	0	0	0	0	0	0	12	0	0	0	0	0	0	0
Rat_14_NODE_1453_length_1330_cov_2.478431	0	0	0	0	0	0	0	0	0	0	0	0	0	0	0	0	0	0	0	0	0	0	0	0	0	0	0	0	0	0	0	0	0	0	0	0	0	0	0	0	0	0	0	0	0	0	14	0	0
Rat_14_NODE_1469_length_1320_cov_7.652174	0	0	0	0	0	0	0	0	0	0	0	0	0	6	0	12	0	0	0	0	0	0	12	10	0	0	0	0	0	0	0	0	0	0	0	0	0	0	0	0	0	0	0	0	0	0	0	0	13
Rat_14_NODE_1489_length_1309_cov_1.737640	0	0	8	0	0	0	0	0	0	0	0	0	0	0	0	0	0	0	0	0	0	29	0	0	0	0	0	0	0	0	0	0	0	0	0	0	0	0	0	0	0	0	0	0	0	0	0	0	0
Rat_14_NODE_1496_length_1301_cov_3.757624	0	0	0	0	0	0	0	0	0	0	0	0	0	0	0	0	0	0	0	0	0	0	0	0	0	0	0	0	0	0	0	6	0	0	0	0	0	0	0	0	0	0	0	0	0	0	0	0	7
Rat_14_NODE_1525_length_1281_cov_2.119086	0	0	0	0	0	0	0	0	0	0	17	0	0	0	0	0	0	0	0	0	0	50	0	0	13	0	0	9	0	0	0	0	0	0	0	0	0	0	0	14	0	10	0	0	0	0	0	0	0
Rat_14_NODE_1548_length_1269_cov_2.651565	0	0	9	0	0	0	11	0	0	0	0	8	0	0	0	16	0	0	0	0	9	0	0	0	0	0	13	0	0	0	0	0	0	0	0	0	0	9	5	16	18	6	0	0	0	22	0	0	10
Rat_14_NODE_1550_length_1269_cov_2.340198	0	0	0	0	0	0	0	0	0	0	0	0	0	0	0	0	0	0	0	0	0	5	0	0	0	0	0	0	0	0	0	9	0	0	0	0	0	0	0	0	0	0	0	0	0	0	0	0	0
Rat_14_NODE_1553_length_1268_cov_2.950536	0	0	0	0	0	0	0	0	0	0	0	0	0	0	0	0	0	0	0	0	0	0	0	0	0	0	0	0	0	0	0	0	0	0	0	0	0	0	0	0	0	0	0	0	0	13	0	0	9
Rat_14_NODE_1559_length_1266_cov_3.009083	0	0	0	0	0	0	0	0	0	0	0	0	0	0	0	0	0	0	0	0	0	0	0	0	0	0	0	0	0	0	0	0	0	0	0	0	0	0	0	0	0	0	0	0	0	0	0	0	0
Rat_14_NODE_1565_length_1262_cov_3.942005	0	0	0	0	0	0	0	0	0	0	0	0	0	0	0	0	0	0	0	0	0	0	0	0	0	0	0	0	0	0	0	0	0	0	0	0	0	6	0	0	0	0	0	0	0	0	13	0	0
Rat_14_NODE_1575_length_1259_cov_2.143688	0	0	0	0	0	0	0	0	0	0	0	0	0	0	0	0	0	0	0	0	0	0	0	0	0	0	0	0	0	0	0	11	0	0	0	0	0	0	0	0	10	0	0	0	0	0	0	0	0
Rat_14_NODE_1577_length_1258_cov_2.808811	0	0	0	0	0	0	0	0	0	0	0	0	0	0	0	0	0	0	0	0	0	0	0	0	0	0	7	0	0	0	0	0	0	0	0	0	0	0	0	0	0	0	0	0	0	0	0	0	0
Rat_14_NODE_1626_length_1232_cov_1.971963	0	0	0	0	0	0	0	0	0	0	0	0	0	0	0	0	0	0	0	0	0	0	0	0	0	0	0	0	0	0	0	0	0	0	0	0	0	0	0	0	0	0	0	0	0	0	0	0	0
Rat_14_NODE_1648_length_1222_cov_2.209083	0	0	0	0	0	0	0	0	0	0	0	0	0	0	0	0	0	0	5	0	0	0	0	0	0	0	9	0	0	0	5	0	0	0	0	0	0	6	0	0	0	0	0	0	0	0	0	0	0
Rat_14_NODE_1676_length_1205_cov_2.937391	0	0	0	0	0	0	13	0	0	0	0	0	0	0	0	0	9	0	0	0	0	0	10	0	0	0	0	0	0	0	0	0	0	0	0	0	0	0	0	0	0	0	0	0	0	0	0	0	0
Rat_14_NODE_1683_length_1201_cov_1.636998	0	0	0	0	0	0	0	0	0	0	0	0	0	0	0	0	0	0	0	0	0	0	0	0	0	0	0	0	0	0	0	0	0	0	0	0	0	0	0	0	0	0	0	0	0	0	0	0	0
Rat_14_NODE_1687_length_1199_cov_3.187063	71	0	0	0	0	0	0	0	0	0	0	0	0	0	0	0	0	0	0	41	0	0	0	0	0	0	0	0	0	0	0	0	0	304	0	0	0	0	0	0	0	0	159	0	0	0	0	0	0
Rat_14_NODE_1690_length_1198_cov_1.784777	0	0	16	0	0	0	0	8	0	0	0	0	0	0	0	0	9	0	0	0	0	33	0	0	12	0	0	0	0	0	0	12	0	0	0	0	0	0	0	11	0	15	0	0	0	0	0	0	6
Rat_14_NODE_1722_length_1178_cov_2.392698	0	0	0	0	0	0	0	0	0	0	0	0	0	0	0	0	0	0	0	0	0	0	0	0	0	0	0	0	0	0	0	0	0	0	0	0	0	0	0	0	0	0	0	0	0	0	0	0	0
Rat_14_NODE_1747_length_1169_cov_2.026930	0	0	0	0	0	0	0	0	0	0	0	0	0	0	0	0	0	0	0	0	0	0	0	0	0	0	0	0	0	0	0	0	0	0	0	0	0	0	0	0	0	0	0	0	0	0	0	0	0
Rat_14_NODE_1758_length_1165_cov_2.363964	0	0	0	0	0	0	0	0	0	0	0	0	0	0	0	0	0	0	0	0	0	0	0	0	0	0	0	0	0	0	0	0	0	0	0	0	0	0	0	0	0	0	0	0	0	0	0	0	0
Rat_14_NODE_1762_length_1163_cov_2.111011	0	0	0	0	0	0	0	12	0	0	8	0	0	0	0	0	6	0	0	0	0	16	0	0	16	0	0	0	0	0	0	0	0	0	0	0	0	0	0	0	0	0	0	0	0	0	0	0	0
Rat_14_NODE_1765_length_1162_cov_1.986450	0	0	0	0	0	0	0	11	0	0	0	0	0	0	0	0	6	0	0	0	0	19	0	0	20	0	0	0	5	0	0	0	8	0	0	0	0	0	0	17	0	0	0	0	0	0	0	0	0
Rat_14_NODE_1790_length_1152_cov_2.548769	0	0	0	0	0	0	0	0	0	0	0	0	0	0	0	0	0	0	0	0	0	17	0	0	14	0	0	0	0	0	0	0	0	0	0	0	0	0	0	0	0	0	0	0	0	0	0	0	0
Rat_14_NODE_1808_length_1143_cov_2.432904	0	15	0	6	0	0	0	7	0	0	0	0	0	0	0	0	0	0	0	0	0	0	0	0	0	0	0	0	19	0	0	0	0	0	0	0	0	0	0	0	0	0	0	0	0	8	0	0	0
Rat_14_NODE_1814_length_1142_cov_1.891444	0	0	0	0	0	0	0	0	0	0	11	0	0	0	0	0	0	0	0	0	0	0	0	0	0	0	0	0	0	0	0	0	0	0	0	0	0	0	0	0	0	9	0	0	0	0	0	0	0
Rat_14_NODE_1845_length_1129_cov_1.899441	0	14	0	0	0	0	0	0	0	12	0	0	0	0	0	12	0	0	0	0	0	0	0	8	0	0	0	0	0	0	0	0	0	0	0	0	0	0	0	0	0	0	0	0	0	0	0	0	0
Rat_14_NODE_1847_length_1128_cov_3.040075	0	0	0	8	0	0	0	0	0	0	0	0	0	0	0	0	0	0	0	0	0	0	0	0	0	0	0	0	0	0	0	0	0	0	0	0	0	0	0	0	0	0	0	0	0	0	0	0	0
Rat_14_NODE_1932_length_1093_cov_2.302505	0	0	0	0	0	0	0	0	0	0	6	0	0	6	0	0	5	0	0	0	0	26	0	0	14	0	0	6	8	0	0	0	0	0	0	0	0	0	0	0	0	20	0	0	0	0	0	0	0
Rat_14_NODE_1944_length_1088_cov_1.387222	0	0	0	0	0	0	0	0	5	0	0	0	0	0	0	0	0	0	0	0	0	0	0	0	0	0	0	0	0	0	0	0	0	0	0	0	0	0	0	0	0	0	0	0	0	0	0	0	0
Rat_14_NODE_2044_length_1062_cov_2.024826	0	0	0	0	0	0	0	0	0	0	0	0	0	0	0	0	0	0	0	0	0	0	0	0	0	0	0	0	0	0	0	0	0	0	0	0	0	0	0	0	0	0	0	0	0	0	0	0	0
Rat_14_NODE_2054_length_1059_cov_1.839641	0	0	0	0	0	0	0	0	0	0	0	0	0	0	0	0	0	0	0	0	0	0	0	0	0	0	0	0	0	0	0	0	0	0	0	0	0	0	0	0	0	0	0	0	0	0	9	0	0
Rat_14_NODE_2058_length_1058_cov_2.023928	0	0	0	0	0	0	0	0	0	0	0	0	0	0	0	0	0	0	0	0	0	0	0	0	0	0	0	0	0	0	0	0	0	0	0	0	0	0	0	0	0	0	0	0	0	0	0	0	0
Rat_14_NODE_2061_length_1057_cov_1.818363	0	17	0	0	0	0	0	0	0	0	0	0	0	0	0	0	0	0	0	0	0	0	0	0	6	0	0	0	0	0	0	0	0	0	0	0	0	0	0	0	0	0	0	0	0	0	0	0	0
Rat_14_NODE_2062_length_1057_cov_1.805389	0	0	0	6	0	5	0	17	0	0	0	0	0	0	0	0	0	0	0	0	0	20	0	5	15	0	0	6	0	0	0	0	0	0	0	0	0	0	0	6	0	18	0	0	0	0	4	0	0
Rat_14_NODE_2090_length_1046_cov_2.488396	0	0	0	0	11	0	0	0	0	6	0	0	0	0	0	0	0	0	0	0	0	0	0	7	0	0	0	0	0	0	0	0	0	0	0	0	0	0	0	0	0	0	0	0	0	9	0	0	33
Rat_14_NODE_2094_length_1046_cov_1.621594	0	0	0	0	0	0	0	0	0	0	10	0	0	0	0	0	0	0	6	0	0	17	0	0	21	0	0	0	0	0	0	0	0	0	0	0	0	0	0	8	0	10	0	0	0	0	0	0	0
Rat_14_NODE_2098_length_1043_cov_2.611336	0	0	0	0	0	0	0	0	0	0	0	0	0	0	0	0	0	0	0	0	0	0	0	0	0	0	0	0	0	0	0	0	0	0	0	0	0	0	0	0	0	0	0	0	0	0	0	0	0
Rat_14_NODE_2101_length_1043_cov_1.764170	0	7	10	0	7	15	0	7	0	0	0	8	0	14	0	0	0	53	12	0	0	13	0	0	22	0	0	12	34	0	23	9	21	0	0	0	16	0	0	4	0	0	0	0	0	0	0	0	5
Rat_14_NODE_2106_length_1041_cov_2.063895	0	0	0	0	0	0	0	0	0	0	17	0	0	0	0	0	8	0	0	0	0	0	0	0	0	0	4	0	0	0	0	0	0	0	0	0	0	0	7	0	0	0	0	0	0	0	0	0	0
Rat_14_NODE_2114_length_1039_cov_2.386179	0	0	0	0	0	0	0	6	0	0	0	0	0	0	0	0	0	0	0	0	0	0	0	0	0	0	0	0	0	0	0	0	0	0	0	0	0	0	0	0	0	0	0	0	0	0	0	0	0
Rat_14_NODE_2120_length_1038_cov_1.633774	0	0	0	0	0	0	0	0	0	0	7	0	0	0	0	7	0	0	0	0	0	0	0	0	0	6	0	0	0	0	0	0	0	0	0	0	0	0	0	0	6	0	0	0	0	0	0	0	9
Rat_14_NODE_2131_length_1036_cov_1.801223	0	6	0	14	0	0	0	0	0	0	6	0	0	0	0	20	0	0	0	0	8	0	0	0	0	4	0	0	10	0	0	0	0	0	0	0	0	8	0	0	0	0	0	0	0	8	0	0	6
Rat_14_NODE_2132_length_1036_cov_1.622834	0	0	0	0	0	0	0	0	0	0	0	0	0	0	0	0	9	0	0	0	0	15	0	0	0	0	0	0	6	0	0	0	0	0	0	0	0	0	0	8	0	9	0	0	0	0	0	0	0
Rat_14_NODE_2144_length_1033_cov_4.348671	0	0	0	0	0	0	0	0	0	0	0	0	0	0	0	0	0	0	0	0	0	0	0	0	0	0	0	0	0	0	0	0	0	0	0	0	0	0	0	0	0	0	0	0	0	0	0	0	0
Rat_14_NODE_2155_length_1030_cov_1.548718	0	0	0	0	0	0	0	0	0	0	0	0	0	0	0	0	6	0	0	0	0	27	0	0	0	0	0	0	5	0	0	0	0	0	0	0	0	0	0	10	0	8	0	0	0	0	0	0	0
Rat_14_NODE_2157_length_1028_cov_2.227133	0	0	0	0	0	0	0	0	0	0	0	0	7	0	0	0	0	0	0	0	0	0	0	0	0	4	0	0	0	0	0	0	0	0	0	0	0	0	0	6	0	0	4	0	0	0	0	0	9
Rat_14_NODE_2161_length_1027_cov_2.077160	0	0	0	0	0	0	0	0	0	0	0	0	0	0	0	0	0	0	0	0	0	0	0	0	0	0	0	0	0	0	0	0	0	0	0	0	0	0	0	0	0	0	0	0	0	0	0	0	0
Rat_14_NODE_2163_length_1027_cov_1.709877	0	0	0	0	0	0	0	0	0	0	0	0	0	0	0	0	6	0	0	0	0	0	0	0	0	0	0	0	0	0	0	0	0	0	0	0	0	0	0	0	0	0	0	0	0	0	0	0	0
Rat_14_NODE_2170_length_1025_cov_2.009278	0	12	20	9	10	27	21	0	0	0	0	0	14	24	0	8	14	59	0	18	6	29	0	7	8	15	11	24	30	0	34	10	18	0	0	24	22	0	16	9	8	31	21	0	0	14	0	0	21
Rat_14_NODE_2179_length_1023_cov_1.974174	0	0	0	0	0	0	0	0	0	0	8	0	5	0	0	0	0	0	0	0	0	0	0	0	0	0	0	0	0	0	0	0	0	0	0	0	0	0	0	0	0	0	0	0	0	0	0	0	0
Rat_14_NODE_2196_length_1019_cov_1.868257	0	6	0	17	0	0	0	6	0	0	0	0	9	0	0	0	0	0	0	8	0	0	0	0	0	11	0	0	0	0	0	23	0	8	0	0	16	13	0	11	0	5	14	0	0	0	0	0	13
Rat_14_NODE_2197_length_1019_cov_1.748963	0	0	0	0	0	0	0	0	0	0	0	0	0	0	0	0	0	0	0	0	0	12	0	0	0	0	0	6	0	0	0	0	0	0	0	0	0	0	0	0	0	0	0	0	0	0	0	0	0
Rat_14_NODE_2215_length_1015_cov_2.012500	0	0	0	0	0	0	0	0	0	0	0	0	0	0	0	0	0	0	0	0	0	0	0	0	0	0	0	0	0	0	0	0	0	0	0	0	0	0	0	0	0	0	0	0	0	0	0	0	0
Rat_14_NODE_2223_length_1013_cov_1.660752	0	0	0	0	0	0	0	0	0	0	0	0	0	0	0	0	0	0	0	0	0	0	0	0	0	0	0	0	0	0	0	0	0	0	0	0	0	0	0	0	0	0	0	0	0	0	0	0	0
Rat_14_NODE_2228_length_1012_cov_3.376176	0	0	0	0	0	0	0	0	0	0	0	0	0	0	0	0	0	0	0	0	0	0	0	0	0	0	0	0	0	0	0	0	0	0	0	0	0	0	0	0	0	0	0	0	0	0	0	0	0
Rat_14_NODE_2237_length_1008_cov_2.620147	0	0	0	0	0	0	0	0	0	0	0	0	0	0	0	0	0	0	0	0	0	0	0	0	0	0	0	0	4	0	0	0	0	0	0	0	0	0	0	0	0	0	0	0	0	0	0	0	5
Rat_14_NODE_2249_length_1006_cov_1.791798	0	0	0	0	0	0	0	0	0	0	0	0	0	0	5	0	0	0	0	0	0	0	0	0	0	0	0	0	0	0	0	0	0	0	0	0	0	0	0	0	4	0	0	0	0	0	0	0	8
Rat_14_NODE_2253_length_1004_cov_2.317176	0	8	0	0	12	0	0	43	0	0	0	0	0	9	17	0	0	0	13	0	11	0	0	0	20	0	0	0	28	0	0	0	0	0	0	9	0	10	0	0	13	21	0	0	10	0	0	0	7
Rat_14_NODE_2272_length_1000_cov_2.060317	0	0	0	0	0	0	0	0	0	0	0	0	0	0	0	0	0	0	0	0	0	0	0	0	0	0	0	0	0	0	0	0	0	0	0	0	0	0	0	0	0	0	0	0	0	0	0	0	0
Rat_14_NODE_392_length_4224_cov_5.391461	0	0	0	0	0	0	0	0	0	0	0	0	0	0	0	0	0	0	0	0	0	0	0	0	0	0	0	0	0	0	0	0	0	0	0	0	0	0	0	0	0	0	0	0	0	0	0	0	0
Rat_14_NODE_412_length_4032_cov_4.257481	0	0	0	0	0	0	0	0	0	0	0	0	0	0	0	0	0	0	0	0	0	0	0	0	0	0	0	0	0	0	0	0	0	0	0	0	0	0	0	0	0	0	0	0	0	0	46	0	0
Rat_14_NODE_413_length_4025_cov_3.296725	0	0	27	0	0	0	0	62	0	0	60	0	0	0	0	0	28	0	0	0	0	60	0	0	52	0	0	24	35	0	0	0	0	0	0	0	0	0	0	33	0	38	0	0	0	0	0	0	0
Rat_14_NODE_424_length_3883_cov_3.556426	0	0	0	0	0	0	0	0	0	0	99	0	0	0	0	0	0	0	0	0	0	0	0	0	0	0	0	0	0	0	0	0	0	0	0	0	0	0	0	0	0	0	0	0	0	0	0	0	0
Rat_14_NODE_476_length_3427_cov_2.717378	0	39	16	0	0	0	0	0	0	0	0	0	0	0	0	17	0	0	0	0	0	0	0	0	0	0	0	0	30	0	0	0	0	0	0	0	0	0	0	0	26	0	0	0	0	29	0	0	29
Rat_14_NODE_497_length_3284_cov_5.553732	0	0	0	0	0	0	46	0	24	22	0	0	0	0	0	0	22	0	0	19	0	29	0	0	25	37	0	0	26	18	0	27	24	0	0	0	0	23	0	42	0	30	120	0	0	0	0	0	0
Rat_14_NODE_502_length_3251_cov_3.334481	0	63	0	20	0	0	0	0	0	0	0	0	0	0	0	0	0	0	32	0	0	0	0	0	0	0	0	0	0	0	0	0	0	0	0	0	0	0	0	34	32	0	0	0	0	25	0	0	53
Rat_14_NODE_539_length_3013_cov_3.326234	0	0	0	0	0	0	0	0	0	0	93	0	0	0	0	0	0	0	0	0	0	0	0	0	0	0	0	0	0	0	0	0	0	0	0	0	0	0	0	0	0	0	0	0	0	0	0	0	0
Rat_14_NODE_556_length_2900_cov_3.311072	0	0	0	0	0	0	0	0	0	0	0	0	0	0	0	0	0	0	16	0	0	32	0	0	0	0	0	0	0	0	0	0	22	0	19	0	0	0	0	0	0	0	49	0	0	0	0	0	0
Rat_14_NODE_605_length_2610_cov_22.209785	0	0	17	0	26	0	0	0	0	0	0	0	0	0	0	0	0	0	19	0	0	0	0	11	0	0	22	0	0	0	24	0	0	0	0	0	15	30	0	0	18	0	0	0	0	0	0	26	0
Rat_14_NODE_608_length_2603_cov_3.386578	0	0	0	0	0	0	0	0	0	0	0	0	0	0	0	0	0	0	0	0	0	0	0	0	0	0	0	0	0	0	0	0	0	0	0	0	0	0	0	0	0	0	0	0	0	0	0	0	0
Rat_14_NODE_669_length_2400_cov_5.131770	0	0	0	0	0	0	0	0	0	0	0	0	0	0	0	0	0	0	0	0	0	0	0	0	0	0	0	0	0	0	0	0	0	0	0	0	0	62	0	0	16	0	0	0	0	0	0	0	16
Rat_14_NODE_698_length_2284_cov_2.549574	0	27	0	29	0	0	61	16	0	0	14	0	0	15	38	49	18	0	23	0	18	0	0	29	22	28	43	0	78	0	0	0	0	0	14	19	0	22	0	32	42	0	0	0	14	53	0	0	51
Rat_14_NODE_713_length_2241_cov_2.656908	0	0	0	0	0	0	0	0	0	0	41	0	0	0	0	0	0	0	0	0	0	0	0	0	0	0	0	0	0	0	0	0	0	0	0	0	0	0	0	0	0	0	0	0	0	0	0	0	0
Rat_14_NODE_726_length_2204_cov_2.256398	0	19	0	0	0	0	37	10	0	0	0	0	0	0	0	0	0	0	0	0	0	0	0	0	0	0	0	0	0	0	0	0	0	0	0	0	0	0	0	19	0	0	0	0	0	0	0	0	0
Rat_14_NODE_734_length_2179_cov_1.975047	0	0	0	0	0	0	0	0	0	0	0	0	0	0	0	0	0	0	0	0	0	0	0	0	0	0	0	0	0	0	0	0	0	0	0	0	0	0	0	0	0	0	0	0	0	0	0	0	0
Rat_14_NODE_739_length_2171_cov_3.035917	0	0	0	0	0	0	0	26	0	0	17	0	17	0	0	0	0	0	0	0	0	46	0	0	47	0	0	0	0	0	0	0	0	0	0	0	0	0	0	22	0	27	0	0	0	0	0	0	0
Rat_14_NODE_757_length_2127_cov_3.286680	0	0	0	0	0	0	0	12	0	0	22	0	0	0	0	0	0	0	0	0	0	35	0	0	30	0	0	0	0	0	10	0	0	0	0	0	0	0	0	0	0	0	0	0	0	0	0	0	0
Rat_14_NODE_759_length_2116_cov_2.956817	0	21	0	0	0	10	0	0	0	0	0	0	0	0	0	0	0	0	0	0	0	70	0	0	35	0	0	0	0	0	0	0	0	0	0	0	0	0	0	24	0	27	0	0	0	0	0	0	14
Rat_14_NODE_768_length_2093_cov_2.773307	0	18	0	0	0	0	0	0	0	0	0	0	0	0	0	0	0	0	14	0	0	0	0	0	0	0	0	0	0	0	0	0	0	0	0	0	0	11	0	0	0	0	0	0	0	0	0	0	31
Rat_14_NODE_802_length_2006_cov_3.148129	0	13	17	0	17	0	0	20	0	0	12	0	0	0	0	0	0	0	0	0	0	53	0	0	27	0	0	16	0	0	0	0	0	0	0	0	0	0	0	0	0	0	0	0	0	0	0	0	0
Rat_14_NODE_819_length_1974_cov_4.017718	0	0	0	10	0	0	0	0	0	0	0	0	0	0	0	0	0	0	0	0	0	0	0	0	0	0	0	0	0	0	0	0	0	0	0	0	0	0	0	0	0	0	0	0	0	0	32	0	0
Rat_14_NODE_839_length_1935_cov_2.161170	0	0	0	0	0	0	0	0	0	0	0	0	0	0	0	0	0	0	0	0	0	0	0	0	0	0	0	0	0	0	0	12	0	0	0	0	0	0	0	0	0	0	0	0	0	0	0	0	0
Rat_14_NODE_864_length_1888_cov_2.199673	0	0	0	0	0	0	0	0	0	0	12	0	0	0	0	0	0	0	0	0	0	36	0	0	30	0	0	0	0	0	0	0	0	0	0	0	0	0	0	0	0	21	0	0	10	0	0	0	0
Rat_14_NODE_881_length_1857_cov_2.170366	0	0	0	0	0	0	0	0	0	0	0	0	0	0	0	0	0	0	0	0	0	0	0	0	0	0	0	0	0	0	0	17	0	0	0	0	0	0	0	0	0	0	0	0	0	0	0	0	0
Rat_14_NODE_893_length_1831_cov_2.626126	0	42	0	0	0	0	0	0	0	0	0	0	0	0	0	0	0	0	0	0	0	0	0	0	0	13	0	0	0	0	0	0	0	0	0	0	0	0	0	29	0	0	0	0	0	0	0	13	0
Rat_14_NODE_91_length_20813_cov_13.184604	0	0	0	20	0	0	0	0	0	0	0	0	0	0	32	0	19	0	0	0	0	23	47	25	0	47	0	0	47	0	0	0	0	0	35	0	0	35	0	31	0	0	66	0	0	0	0	0	0
Rat_14_NODE_921_length_1790_cov_4.802882	0	0	0	0	0	0	0	0	0	0	0	0	0	0	0	0	0	0	0	0	0	0	0	0	0	0	0	0	14	0	0	0	0	0	0	0	0	0	0	0	0	0	0	0	0	16	0	0	15
Rat_14_NODE_935_length_1766_cov_1.888369	0	15	0	0	0	0	0	0	0	0	0	0	0	7	0	0	0	0	0	0	0	0	0	0	0	0	0	0	0	0	0	0	0	0	0	0	0	0	0	0	0	0	0	0	0	0	0	0	0
Rat_14_NODE_939_length_1765_cov_1.978363	0	0	0	0	0	0	0	0	0	0	0	0	0	0	0	0	0	0	0	0	0	0	0	0	0	0	0	0	0	0	0	0	0	0	0	0	0	0	0	0	0	0	0	0	0	0	0	0	0
Rat_14_NODE_97_length_19639_cov_13.490911	0	0	0	0	0	0	0	0	0	0	0	0	0	0	0	0	0	0	0	0	0	0	0	0	0	0	0	0	0	0	0	0	0	0	0	0	0	0	0	0	0	0	66	0	0	0	0	0	0
Rat_14_NODE_972_length_1717_cov_4.745487	0	0	0	0	0	0	0	27	0	0	0	0	0	16	0	0	0	0	0	0	0	0	0	0	0	0	0	0	0	0	12	0	0	0	12	16	0	0	0	0	0	0	0	0	0	0	0	0	0
Rat_14_NODE_992_length_1691_cov_28.487164	0	0	0	0	0	0	0	0	0	0	0	0	0	0	0	0	0	0	0	0	0	14	0	0	0	0	0	0	0	0	0	0	0	0	0	0	0	0	0	0	0	0	0	0	0	0	0	0	0
Rat_14_NODE_998_length_1685_cov_3.022086	0	0	0	0	0	0	0	0	0	0	0	0	0	0	0	0	0	0	0	0	0	18	0	0	15	0	0	0	0	0	0	0	0	0	0	0	0	0	0	0	0	0	0	0	0	0	0	0	6
Rat_15_NODE_1018_length_1912_cov_2.533118	0	8	0	0	0	0	0	0	0	0	0	0	0	0	0	0	0	0	0	20	0	19	0	0	0	14	11	0	24	0	0	0	0	23	0	0	0	0	0	7	0	0	20	0	0	0	0	0	25
Rat_15_NODE_1036_length_1882_cov_3.313082	0	0	0	0	0	0	0	0	0	0	0	0	0	0	0	0	0	0	0	0	0	0	0	0	0	0	0	0	0	0	0	0	0	0	0	0	0	0	0	0	0	0	0	0	0	0	0	0	0
Rat_15_NODE_1061_length_1849_cov_2.290412	0	0	12	0	0	12	0	0	0	0	12	0	0	14	0	0	0	0	0	0	0	19	0	0	13	0	0	0	0	0	24	0	0	0	0	0	0	0	0	0	0	16	0	0	0	0	0	0	0
Rat_15_NODE_1090_length_1810_cov_2.831339	0	0	0	0	0	0	0	0	0	0	0	0	0	0	0	0	0	0	0	0	0	0	0	16	0	0	0	0	0	0	0	0	0	0	0	0	0	0	0	0	0	0	0	0	0	0	0	0	0
Rat_15_NODE_1116_length_1774_cov_4.612565	0	0	0	0	0	0	0	0	0	0	0	0	0	0	0	0	0	0	0	0	0	0	0	0	0	0	0	0	0	0	0	0	0	0	0	0	0	0	0	0	0	0	0	0	0	0	0	0	0
Rat_15_NODE_1119_length_1773_cov_2.792782	0	0	18	35	11	0	0	0	0	0	0	0	0	0	0	0	0	0	0	0	0	0	0	0	13	10	16	0	0	0	21	0	8	0	11	0	0	15	0	19	14	0	0	22	0	0	16	0	0
Rat_15_NODE_1150_length_1740_cov_3.246291	0	0	0	0	0	0	0	0	0	0	0	0	0	13	0	0	21	0	0	0	0	0	0	0	0	0	0	29	0	0	0	0	0	0	0	0	0	0	0	0	0	0	0	0	0	0	10	22	0
Rat_15_NODE_1151_length_1740_cov_2.969139	0	0	0	14	0	0	0	0	0	0	0	0	0	0	0	0	0	0	0	0	8	0	0	13	0	0	0	0	0	0	0	0	0	0	0	0	0	14	0	0	0	0	14	0	0	0	8	0	0
Rat_15_NODE_1155_length_1733_cov_3.713349	0	0	0	0	0	0	0	0	0	0	0	0	0	11	0	0	0	0	0	0	0	8	0	0	0	0	0	25	0	0	0	0	0	0	0	0	0	0	0	0	0	0	0	0	0	0	0	17	0
Rat_15_NODE_1163_length_1717_cov_3.351384	0	0	0	0	0	0	0	0	0	0	0	0	0	0	0	0	0	0	0	0	0	8	0	0	0	0	0	12	0	0	0	0	0	0	0	0	0	0	0	0	0	0	0	0	0	0	0	0	0
Rat_15_NODE_1223_length_1631_cov_2.819797	0	0	0	0	0	0	0	0	0	0	0	0	0	0	0	0	0	0	0	0	0	0	0	0	0	0	0	12	0	0	0	0	0	0	0	0	0	0	0	0	0	0	0	0	0	0	0	0	0
Rat_15_NODE_1227_length_1625_cov_3.093631	0	0	0	0	0	0	0	39	0	0	0	0	0	21	0	0	0	0	0	0	0	10	0	19	0	0	0	0	0	0	0	0	0	0	0	17	0	0	0	0	0	0	0	0	0	0	0	0	0
Rat_15_NODE_1256_length_1589_cov_5.115385	0	0	0	0	0	0	0	0	0	0	0	0	0	0	0	0	0	0	0	0	0	0	0	0	0	0	0	0	0	0	0	0	0	0	0	0	0	0	0	0	0	0	0	0	0	0	0	0	0
Rat_15_NODE_1260_length_1584_cov_2.796599	0	0	0	25	0	0	0	0	0	0	0	0	10	0	8	0	0	0	0	0	0	0	0	0	0	0	21	0	0	0	12	0	14	0	0	0	0	8	0	17	0	0	0	10	0	0	16	0	9
Rat_15_NODE_1292_length_1558_cov_2.721224	0	0	0	0	0	0	0	0	0	0	0	0	0	0	0	0	14	0	0	0	0	0	0	0	0	0	0	23	0	0	0	0	0	0	0	0	0	0	0	0	0	0	0	0	0	0	0	8	0
Rat_15_NODE_1306_length_1545_cov_2.431544	0	0	0	0	0	0	0	0	0	0	0	0	0	0	0	0	0	0	0	0	0	0	0	0	0	0	0	0	0	0	0	0	0	0	6	0	0	0	0	0	0	0	0	0	0	0	0	0	0
Rat_15_NODE_1379_length_1488_cov_2.022331	0	0	0	12	0	0	22	0	6	0	0	0	0	0	0	9	0	0	0	0	0	16	0	0	0	0	0	0	0	0	0	26	0	0	13	0	19	0	0	9	0	0	15	0	0	0	0	0	14
Rat_15_NODE_1384_length_1478_cov_4.342937	0	0	0	0	0	0	0	0	0	0	0	0	0	0	0	0	0	0	0	0	0	0	0	0	10	0	0	0	0	0	0	0	0	0	0	0	0	0	0	0	0	0	0	0	0	0	0	0	0
Rat_15_NODE_1451_length_1427_cov_3.217201	0	0	0	0	0	0	0	0	0	0	0	0	0	0	0	0	0	0	0	0	0	9	0	0	0	0	0	12	0	0	0	0	0	0	0	0	0	0	0	0	0	0	0	0	0	0	6	0	0
Rat_15_NODE_1469_length_1416_cov_2.835415	0	0	7	34	0	0	0	0	19	15	0	0	0	0	0	0	0	0	0	0	0	0	0	0	0	11	23	0	0	0	17	0	8	0	0	0	0	11	0	16	0	0	0	0	0	0	0	0	0
Rat_15_NODE_1479_length_1408_cov_2.249076	12	0	0	10	8	0	0	0	9	0	0	0	11	0	0	0	0	0	0	14	0	0	0	0	0	6	0	0	9	0	0	32	0	0	0	0	8	21	8	0	6	0	9	0	0	10	0	0	16
Rat_15_NODE_1485_length_1403_cov_2.946588	0	0	0	0	0	0	0	0	0	0	8	0	0	0	0	0	11	0	0	0	0	7	0	0	0	0	0	10	0	0	8	0	0	0	0	8	0	0	0	0	0	0	0	0	0	0	0	11	0
Rat_15_NODE_1505_length_1387_cov_2.659910	0	0	0	17	29	0	0	48	12	0	15	6	0	11	0	10	0	0	0	12	37	0	0	23	0	0	0	0	0	0	10	0	0	0	0	0	0	5	14	0	0	19	0	19	11	0	15	8	0
Rat_15_NODE_1541_length_1360_cov_2.006897	0	0	5	0	0	0	0	0	0	0	0	0	0	0	0	0	0	0	0	0	0	0	0	0	0	0	0	0	0	0	0	0	0	0	0	0	0	0	0	0	0	0	0	0	0	0	0	0	0
Rat_15_NODE_1610_length_1316_cov_2.778747	0	0	0	0	0	0	0	0	0	0	0	0	0	0	0	0	0	0	0	0	0	6	0	0	0	0	0	12	0	0	0	0	0	0	0	0	0	0	0	0	0	0	0	0	0	0	0	0	0
Rat_15_NODE_1641_length_1299_cov_1.967846	0	0	0	0	0	0	0	0	0	0	0	0	0	0	0	0	0	0	0	0	0	0	0	0	0	0	0	0	0	0	0	0	0	0	8	0	0	0	0	0	0	0	0	0	0	0	0	0	0
Rat_15_NODE_1645_length_1297_cov_5.404992	0	82	19	0	219	43	0	219	79	64	114	17	19	17	505	41	241	0	0	0	22	22	0	503	43	24	47	62	364	158	26	1012	136	17	0	66	0	25	470	167	0	211	0	0	116	0	0	186	0
Rat_15_NODE_1648_length_1296_cov_2.448026	0	0	0	0	0	0	0	0	0	0	0	0	0	0	0	0	0	0	0	0	0	0	0	0	0	0	0	0	0	0	0	0	0	0	0	0	0	0	8	0	0	0	0	0	0	0	0	0	0
Rat_15_NODE_1661_length_1291_cov_2.461165	0	0	0	0	0	0	0	0	0	0	0	0	0	0	0	5	0	0	0	0	12	0	0	0	0	0	0	0	0	0	0	0	0	0	0	0	0	0	0	0	0	5	0	0	0	0	0	0	0
Rat_15_NODE_1724_length_1247_cov_3.442953	0	0	0	0	0	0	0	0	0	0	0	0	0	0	0	0	0	0	0	0	0	0	0	0	0	0	0	10	0	0	10	0	0	0	0	7	0	0	0	0	0	0	0	11	0	0	10	0	0
Rat_15_NODE_1738_length_1239_cov_2.298142	7	8	0	0	0	0	38	0	0	6	0	0	10	0	0	0	10	0	0	22	0	20	0	8	0	12	0	0	9	0	0	0	10	17	0	0	12	9	0	0	0	0	25	0	0	0	0	0	20
Rat_15_NODE_1792_length_1210_cov_6.018182	0	0	0	0	0	0	0	0	0	0	0	0	0	0	0	0	0	0	0	0	0	0	0	0	0	0	0	0	0	0	0	0	0	0	0	0	0	0	0	0	0	0	0	0	0	0	0	0	0
Rat_15_NODE_1829_length_1188_cov_3.973522	0	0	0	0	0	11	0	424	0	248	339	0	14	453	0	12	273	0	0	0	0	34	0	0	23	0	0	63	0	0	516	0	106	0	0	27	0	0	341	0	0	70	0	0	155	0	0	507	0
Rat_15_NODE_1856_length_1177_cov_2.403743	0	0	0	0	0	0	0	9	0	0	0	0	0	0	0	0	7	0	0	0	20	0	0	0	0	0	0	0	7	0	7	0	0	0	0	0	0	0	0	0	0	0	0	0	5	0	5	0	0
Rat_15_NODE_1872_length_1171_cov_1.444444	0	0	0	0	0	0	0	0	0	0	0	0	0	0	0	0	0	0	0	0	0	0	0	0	0	0	0	0	0	0	0	0	0	0	0	0	0	0	0	0	0	0	0	0	0	0	6	0	0
Rat_15_NODE_1903_length_1156_cov_3.379655	0	11	0	0	0	0	0	0	0	0	0	0	0	0	0	0	0	0	0	0	0	0	0	0	0	0	0	7	0	0	0	0	0	0	0	0	0	0	0	12	0	0	0	0	0	0	0	0	11
Rat_15_NODE_1940_length_1141_cov_2.823204	0	0	6	16	7	0	0	0	23	14	0	0	0	0	0	0	0	0	0	0	0	0	0	0	0	7	18	0	7	0	9	13	18	0	0	0	8	6	0	15	8	0	0	11	0	0	0	0	8
Rat_15_NODE_1948_length_1137_cov_2.990758	0	0	8	17	0	0	0	0	0	10	0	4	10	0	0	0	0	0	0	9	7	0	0	0	0	9	0	0	0	0	0	8	0	0	0	0	0	0	0	8	9	0	6	6	0	0	0	0	0
Rat_15_NODE_1954_length_1135_cov_3.280556	0	0	0	0	0	0	0	0	0	0	0	0	0	0	0	0	0	0	0	0	0	0	0	0	0	0	0	0	0	0	0	0	0	0	0	0	0	0	0	0	0	0	0	0	0	0	0	0	0
Rat_15_NODE_1976_length_1126_cov_2.807656	0	0	0	0	0	0	0	0	0	0	0	0	0	0	0	0	0	0	0	0	0	0	0	0	0	0	8	0	0	0	0	0	0	0	0	0	0	0	0	0	0	0	0	0	0	0	0	0	0
Rat_15_NODE_1992_length_1120_cov_8.257277	0	0	0	0	0	0	0	0	0	0	0	10	15	0	0	0	0	0	0	7	0	0	0	0	0	8	0	0	0	0	0	9	0	8	0	0	0	0	0	0	0	0	0	0	0	0	0	0	0
Rat_15_NODE_2004_length_1118_cov_1.651929	0	0	16	0	18	28	0	0	0	0	0	0	0	22	0	0	0	40	0	0	0	13	0	0	23	0	0	6	27	0	31	0	13	0	0	11	18	0	0	9	0	0	0	0	0	0	0	0	13
Rat_15_NODE_2009_length_1116_cov_1.324222	0	0	0	0	0	0	0	0	0	0	0	0	0	0	0	0	5	0	0	0	0	0	0	0	0	0	4	0	0	0	0	0	0	0	0	0	0	0	0	0	0	0	0	0	0	0	0	0	0
Rat_15_NODE_2031_length_1108_cov_2.005698	0	0	7	12	0	0	0	0	14	0	0	0	15	0	0	0	0	6	0	0	0	0	0	0	0	0	0	0	0	0	0	0	13	0	0	0	0	0	0	0	0	0	0	12	0	0	8	0	0
Rat_15_NODE_2033_length_1107_cov_2.928707	0	0	0	0	0	0	0	0	0	0	0	0	0	0	0	0	0	0	0	0	0	0	0	0	0	0	0	0	0	0	0	0	0	0	0	0	0	0	0	0	0	0	0	0	8	0	0	0	0
Rat_15_NODE_2037_length_1105_cov_2.301905	0	0	0	0	0	0	0	0	0	12	0	0	0	0	0	0	0	0	0	0	0	0	0	0	0	0	0	0	0	0	4	34	0	0	0	0	9	0	0	0	0	0	0	0	0	0	0	0	9
Rat_15_NODE_2039_length_1104_cov_5.968541	0	0	0	0	0	0	0	0	0	0	0	0	0	0	0	0	0	0	0	0	0	0	0	0	0	0	0	0	0	0	0	0	0	0	0	0	0	0	0	0	0	0	0	0	0	0	0	0	0
Rat_15_NODE_2041_length_1104_cov_1.823642	0	0	0	0	0	0	0	0	0	0	0	0	0	0	0	0	0	0	0	0	0	0	0	0	0	0	4	0	0	0	0	0	0	0	0	0	0	0	0	0	0	0	0	0	0	0	0	0	0
Rat_15_NODE_209_length_6824_cov_278.785788	0	0	0	0	0	0	0	0	0	0	0	0	0	0	0	0	0	0	0	0	0	0	0	0	0	0	0	0	0	0	0	0	0	0	0	0	0	0	0	0	0	0	0	0	0	0	0	0	0
Rat_15_NODE_2108_length_1075_cov_3.384314	0	0	0	0	0	0	0	0	0	0	0	0	0	0	0	0	0	0	0	0	0	0	0	0	0	0	0	0	0	0	0	0	0	0	0	0	0	0	0	0	0	0	0	0	0	0	0	0	0
Rat_15_NODE_2109_length_1075_cov_1.900000	4	0	0	0	0	0	0	0	0	0	0	0	0	0	0	0	0	0	0	0	0	0	0	0	0	0	0	0	0	0	0	0	0	0	0	0	0	0	0	0	0	0	0	0	0	0	0	0	0
Rat_15_NODE_2138_length_1064_cov_1.817641	0	0	0	0	0	0	0	0	0	0	0	0	0	0	0	0	0	0	0	0	0	0	0	0	0	0	0	0	0	0	0	0	0	0	0	0	0	0	0	0	0	0	0	0	0	0	0	0	0
Rat_15_NODE_2139_length_1063_cov_3.283730	0	0	0	0	0	0	0	0	0	0	0	0	0	8	0	0	7	0	0	0	0	0	0	0	0	0	0	9	0	0	0	0	0	0	0	0	0	0	0	0	0	0	0	0	0	0	0	6	0
Rat_15_NODE_2143_length_1062_cov_4.277061	0	0	0	0	0	0	0	0	0	0	0	6	10	0	0	0	8	0	0	0	0	6	0	0	0	0	0	16	0	0	0	0	0	0	0	0	0	0	0	0	0	0	0	0	0	0	0	6	0
Rat_15_NODE_2197_length_1045_cov_2.230303	0	0	0	22	0	0	0	0	14	6	0	10	0	0	0	0	0	0	0	0	0	0	0	0	0	7	12	6	10	0	7	0	0	0	0	0	0	9	0	11	0	0	0	12	4	0	10	0	0
Rat_15_NODE_2225_length_1038_cov_2.301119	0	0	0	0	0	0	0	0	0	0	0	0	0	0	14	0	10	0	0	0	0	0	0	0	0	0	0	0	0	0	0	0	0	0	0	0	0	0	0	0	0	0	0	0	0	0	0	0	0
Rat_15_NODE_2230_length_1035_cov_3.143878	0	0	0	0	0	6	0	0	0	0	0	0	0	0	0	0	6	0	0	0	0	0	0	0	0	0	0	0	0	4	0	0	0	0	7	0	0	6	0	0	0	0	0	10	0	0	0	0	0
Rat_15_NODE_2235_length_1034_cov_1.803882	0	0	0	0	0	0	0	0	0	0	0	0	0	0	0	0	0	0	0	0	0	0	0	0	0	0	0	0	0	0	0	0	0	0	0	0	0	0	0	0	0	0	0	0	0	0	0	0	0
Rat_15_NODE_2250_length_1030_cov_2.779487	0	0	0	0	0	0	0	0	0	0	0	0	0	0	0	0	0	0	0	0	0	0	0	0	0	0	0	0	0	0	0	0	0	0	0	0	0	0	0	0	0	0	0	0	0	0	0	0	0
Rat_15_NODE_2253_length_1029_cov_2.097536	0	0	0	12	0	0	0	0	0	0	0	0	0	0	0	0	0	0	0	0	0	0	0	0	0	0	12	0	0	0	0	0	0	0	0	0	0	5	0	4	0	0	0	0	0	0	0	0	0
Rat_15_NODE_2254_length_1028_cov_3.650565	0	0	0	0	0	0	0	0	0	0	0	0	0	0	0	0	0	0	0	0	0	0	0	0	0	0	0	0	0	0	0	0	0	0	0	0	0	0	0	0	0	0	0	0	0	0	0	0	0
Rat_15_NODE_2256_length_1027_cov_2.690329	0	0	0	0	0	0	0	0	0	0	0	0	0	0	0	0	6	0	0	0	0	0	0	0	0	0	0	0	0	0	0	0	0	0	0	0	0	0	0	0	0	0	0	0	0	0	0	6	0
Rat_15_NODE_2312_length_1011_cov_3.083682	0	0	0	0	0	0	0	0	0	0	0	0	0	0	0	0	0	0	0	0	0	0	0	7	0	0	8	0	0	0	0	0	0	0	0	0	0	0	0	6	0	0	0	0	0	0	0	0	0
Rat_15_NODE_2315_length_1011_cov_2.581590	0	0	0	0	0	0	0	14	8	0	6	4	0	0	26	0	14	0	0	6	0	0	0	26	0	0	0	0	15	0	0	8	0	0	0	9	0	0	23	6	0	17	0	0	0	0	0	14	0
Rat_15_NODE_286_length_5121_cov_11.005527	0	28	0	0	0	0	46	0	0	0	0	0	0	0	0	31	0	0	0	0	38	0	0	38	25	0	19	0	0	0	17	0	0	0	36	0	45	33	0	30	18	0	182	0	0	0	0	0	0
Rat_15_NODE_298_length_4921_cov_3.597000	0	0	0	0	0	0	0	0	0	0	0	0	0	0	0	0	49	0	0	0	0	0	0	0	0	0	0	37	0	0	0	0	0	0	0	0	0	0	0	0	0	0	0	0	0	0	0	0	0
Rat_15_NODE_333_length_4518_cov_14.548510	0	0	0	0	0	0	0	0	0	0	0	0	0	0	0	0	0	0	0	0	0	0	0	0	0	0	0	0	0	0	26	0	0	0	0	0	0	0	0	0	0	0	83	0	0	0	0	0	0
Rat_15_NODE_505_length_3296_cov_11.407282	0	0	0	0	0	0	0	0	0	0	0	0	0	0	0	0	0	0	0	0	0	0	0	28	0	0	0	0	0	0	0	0	0	0	16	0	0	24	0	0	0	0	67	0	0	0	0	0	0
Rat_15_NODE_508_length_3296_cov_2.486887	0	0	38	0	0	0	0	0	0	0	0	0	35	20	0	0	49	0	20	0	62	24	0	41	24	0	0	0	0	0	41	0	28	0	18	14	0	0	33	24	0	60	0	0	0	0	0	0	0
Rat_15_NODE_534_length_3143_cov_3.930376	0	0	0	0	0	0	0	0	0	0	0	0	0	0	0	0	0	0	0	0	0	0	0	0	18	0	0	0	0	0	0	0	0	0	0	0	0	0	0	0	0	0	0	0	0	0	0	0	0
Rat_15_NODE_589_length_2859_cov_3.621255	0	0	0	0	0	0	0	0	0	0	0	0	0	17	0	0	19	0	0	0	0	0	0	0	0	0	0	38	0	0	0	0	0	0	0	0	0	0	19	0	0	0	0	0	0	0	0	34	0
Rat_15_NODE_634_length_2701_cov_4.150038	0	0	0	0	0	0	0	0	0	0	0	0	0	0	0	0	0	0	0	34	0	0	0	0	0	0	0	0	0	0	0	0	0	0	0	0	0	0	0	42	0	0	0	0	0	0	0	0	0
Rat_15_NODE_690_length_2527_cov_4.917476	0	14	0	50	0	0	62	0	0	0	0	0	22	0	0	0	0	0	0	0	0	0	0	0	0	0	0	0	0	26	0	38	0	0	0	0	0	0	0	0	0	0	0	0	0	0	0	90	0
Rat_15_NODE_700_length_2497_cov_16.342752	18	19	40	0	30	0	0	20	29	0	0	0	0	0	0	0	19	0	29	33	0	0	0	31	0	0	36	0	0	0	48	0	29	25	41	0	26	51	30	0	40	0	0	35	0	61	22	25	0
Rat_15_NODE_741_length_2394_cov_3.817871	0	0	0	0	0	0	0	0	0	0	0	14	0	0	0	0	15	0	0	0	0	0	0	0	0	0	0	14	0	0	0	0	0	0	0	0	0	0	0	0	0	0	0	0	0	0	0	16	0
Rat_15_NODE_794_length_2283_cov_4.346050	0	0	0	0	0	0	0	0	0	0	0	0	0	0	0	0	0	0	0	0	0	0	0	0	0	0	0	0	0	0	0	0	0	0	0	0	0	0	0	0	0	0	0	0	0	0	0	0	0
Rat_15_NODE_860_length_2165_cov_6.417062	0	0	0	0	0	0	0	0	0	0	0	0	0	0	0	0	0	0	0	21	0	0	0	10	0	10	0	0	0	0	0	0	0	0	0	0	0	0	0	16	0	0	0	0	0	0	0	0	0
Rat_15_NODE_869_length_2149_cov_2.737345	0	0	15	52	0	0	0	0	24	22	0	19	27	0	0	0	0	15	0	27	0	0	0	0	0	19	29	0	0	12	20	28	18	0	0	0	0	27	0	32	13	0	0	23	0	0	0	0	16
Rat_15_NODE_886_length_2114_cov_3.472559	0	0	0	0	0	0	0	0	0	0	0	0	0	0	0	0	24	0	0	0	0	0	0	0	0	0	0	0	0	0	0	0	0	0	0	0	0	0	0	0	0	0	0	0	0	0	0	18	0
Rat_15_NODE_918_length_2079_cov_7.512352	0	0	0	0	0	0	0	0	0	0	0	0	0	0	0	0	0	0	0	0	0	0	0	0	0	0	0	0	0	0	0	0	0	0	0	0	0	0	0	0	0	0	0	0	0	0	0	0	0
Rat_16_NODE_100_length_7640_cov_4.505208	0	0	0	0	0	0	0	0	0	71	0	0	38	0	0	40	61	0	0	0	0	0	90	0	0	0	0	0	0	0	0	0	0	0	0	0	0	0	0	0	0	0	0	0	28	53	0	0	0
Rat_16_NODE_1057_length_1613_cov_2.303594	0	0	0	0	0	0	0	0	0	0	0	0	0	0	0	0	0	0	0	0	0	0	0	0	0	0	0	0	0	0	0	0	0	0	0	0	0	0	0	0	0	0	0	0	0	0	0	0	0
Rat_16_NODE_1125_length_1538_cov_3.701955	0	0	0	0	0	0	0	0	0	0	0	0	0	0	0	0	0	0	0	0	0	0	0	6	0	0	0	0	0	0	0	0	0	0	0	0	0	0	0	0	0	0	0	0	0	0	0	0	0
Rat_16_NODE_1196_length_1472_cov_2.258292	0	0	0	0	0	0	0	0	0	0	0	0	0	0	0	0	0	0	0	0	0	0	0	0	0	0	0	0	0	0	0	0	0	0	0	0	0	0	0	0	0	0	0	0	0	0	0	0	0
Rat_16_NODE_1209_length_1459_cov_2.376781	0	0	0	0	0	0	0	0	9	0	0	0	0	0	0	0	0	0	0	0	0	0	0	0	0	0	0	0	0	0	0	0	0	0	0	0	0	0	0	0	0	0	0	0	0	0	0	0	0
Rat_16_NODE_1235_length_1433_cov_2.828012	0	0	0	0	0	0	0	0	0	0	0	0	0	0	0	0	0	0	0	0	0	0	0	0	0	0	0	0	0	0	0	0	0	0	0	0	0	0	0	0	0	0	0	0	9	0	0	0	0
Rat_16_NODE_1247_length_1425_cov_2.042336	0	7	0	0	0	0	0	0	0	0	0	0	0	0	0	0	0	0	0	0	0	0	0	0	0	0	0	0	0	0	0	0	0	0	0	0	0	0	0	0	0	0	16	0	0	0	0	0	0
Rat_16_NODE_1283_length_1396_cov_3.765101	0	0	0	0	0	0	0	0	0	0	0	0	0	0	0	0	0	0	0	0	0	0	0	0	0	8	0	0	0	0	0	0	0	0	0	0	0	0	0	0	0	0	0	0	0	0	0	0	0
Rat_16_NODE_1315_length_1377_cov_2.757943	0	0	0	0	0	0	0	0	0	12	0	0	0	0	0	0	0	0	0	0	0	0	0	0	0	0	0	0	0	0	0	0	0	0	0	0	0	0	0	0	0	0	0	0	0	0	0	0	0
Rat_16_NODE_1327_length_1368_cov_2.633663	0	0	0	0	0	0	0	0	0	0	0	0	0	0	0	0	0	0	0	0	0	0	0	0	0	0	0	0	0	0	0	0	0	0	0	0	0	0	0	0	0	0	0	0	0	0	0	0	0
Rat_16_NODE_1374_length_1331_cov_3.242163	0	0	0	0	0	0	0	0	0	0	0	0	0	0	0	0	0	0	0	0	0	0	0	0	0	0	0	0	0	0	0	0	0	0	0	0	0	0	0	0	0	0	0	0	0	0	0	0	0
Rat_16_NODE_1391_length_1319_cov_3.575158	0	0	0	9	0	0	0	0	0	0	0	0	0	0	22	8	7	0	0	0	0	0	16	15	13	30	0	0	0	0	0	20	0	0	13	0	0	14	0	12	0	0	25	0	0	12	0	0	14
Rat_16_NODE_142_length_5939_cov_5.147519	0	0	0	0	49	0	0	0	0	113	0	0	89	0	0	52	59	0	0	0	21	0	129	0	0	0	0	0	0	24	0	32	0	0	0	32	0	40	27	0	0	0	0	30	34	87	0	26	0
Rat_16_NODE_1438_length_1294_cov_2.466505	0	0	0	0	0	0	0	0	0	0	6	0	0	0	0	0	0	0	0	0	0	0	0	0	0	0	0	0	0	0	0	0	0	0	0	0	0	0	0	0	0	0	0	0	0	0	0	0	0
Rat_16_NODE_1574_length_1223_cov_4.734589	0	0	0	0	0	0	0	0	0	0	0	0	0	0	0	0	0	0	0	0	0	0	0	0	0	0	0	0	0	0	0	0	0	0	0	0	0	0	0	10	0	0	0	0	0	5	0	0	0
Rat_16_NODE_159_length_5640_cov_9.726947	0	0	21	0	0	40	0	0	0	0	0	0	0	0	0	0	0	0	0	0	0	0	0	0	0	0	34	23	0	0	0	0	0	0	0	35	0	0	161	0	0	0	0	0	55	0	16	45	0
Rat_16_NODE_1602_length_1211_cov_2.079585	0	0	0	0	0	0	0	0	0	0	0	0	0	0	0	0	0	0	0	0	0	0	0	0	0	0	0	0	0	0	0	0	0	0	0	0	0	0	0	0	0	0	0	0	0	0	10	0	0
Rat_16_NODE_1606_length_1208_cov_2.526453	0	0	0	8	0	0	0	0	0	0	0	0	0	0	0	0	0	0	0	0	0	0	0	9	0	0	0	0	0	0	0	0	0	0	0	0	9	8	0	0	0	0	5	0	0	0	0	0	0
Rat_16_NODE_1612_length_1205_cov_2.644348	0	0	0	0	0	0	0	0	0	0	0	10	0	4	0	0	0	0	0	0	0	0	0	0	0	0	0	0	0	0	0	8	0	0	0	0	0	9	0	0	0	0	0	0	0	0	6	7	0
Rat_16_NODE_1613_length_1205_cov_2.486087	0	0	0	0	0	0	0	10	0	0	5	0	0	9	0	0	0	0	10	0	0	15	0	0	0	0	0	0	0	7	13	0	0	0	0	20	0	0	13	9	0	10	0	9	8	0	0	10	0
Rat_16_NODE_1629_length_1198_cov_2.438320	0	0	0	0	0	0	0	0	0	0	0	0	0	0	0	0	0	0	0	0	0	0	0	0	0	0	0	0	0	0	0	0	0	0	0	0	0	0	0	0	0	0	0	0	0	0	0	6	0
Rat_16_NODE_1639_length_1192_cov_2.752858	0	0	0	0	0	0	0	0	0	20	0	0	0	0	0	13	20	0	0	0	0	0	0	0	0	0	0	0	0	0	0	8	0	0	0	0	0	0	0	0	0	0	0	0	0	11	0	0	0
Rat_16_NODE_1711_length_1158_cov_3.502267	0	43	0	0	0	0	0	0	0	0	0	0	0	0	0	0	0	0	0	0	0	0	0	0	0	17	0	0	0	0	0	0	0	0	0	0	0	0	0	42	0	0	0	0	0	0	0	11	0
Rat_16_NODE_1791_length_1111_cov_1.777462	0	0	0	0	0	0	0	0	0	0	0	0	0	0	0	0	0	0	0	0	0	0	0	0	0	0	0	0	0	0	0	0	0	0	0	0	0	0	0	0	0	0	0	0	0	0	0	0	0
Rat_16_NODE_1815_length_1102_cov_2.102197	0	0	0	0	0	0	0	0	0	0	0	0	0	0	0	0	0	0	0	0	0	0	0	0	0	0	0	0	0	0	0	0	0	0	0	0	0	0	0	0	0	0	0	0	0	0	0	7	6
Rat_16_NODE_1823_length_1097_cov_1.765835	0	0	0	0	0	0	0	0	0	0	0	0	0	0	0	0	0	0	0	13	0	6	14	9	0	0	0	0	0	9	0	0	16	0	0	0	0	10	0	0	0	0	0	16	0	0	0	12	0
Rat_16_NODE_1826_length_1096_cov_2.329491	0	0	0	0	0	0	0	0	0	0	0	0	0	0	0	0	0	0	0	0	0	0	0	0	0	0	0	0	11	0	0	0	0	0	0	0	0	0	0	0	0	0	0	0	0	0	0	0	0
Rat_16_NODE_1842_length_1088_cov_2.287512	0	0	0	0	0	0	0	0	0	0	6	0	0	0	0	0	0	0	0	0	0	0	0	0	0	0	0	0	0	0	0	0	0	0	0	0	0	0	0	0	0	0	0	0	4	0	0	0	0
Rat_16_NODE_1906_length_1068_cov_3.835143	0	0	0	0	0	0	0	0	0	0	0	0	0	0	0	0	0	0	0	0	0	0	0	0	0	0	5	0	0	0	8	0	0	0	0	0	0	0	0	0	0	0	0	9	4	0	0	13	0
Rat_16_NODE_1925_length_1062_cov_1.601787	0	0	0	0	0	0	0	0	0	0	0	0	0	0	0	0	0	0	0	0	0	0	0	0	0	0	0	0	0	0	0	0	0	0	0	0	0	0	0	0	0	0	0	0	0	0	0	0	0
Rat_16_NODE_1979_length_1037_cov_2.846232	0	0	0	7	0	4	0	0	0	0	0	0	0	0	0	0	0	0	0	7	0	0	0	0	0	0	0	0	9	0	0	0	0	0	0	0	0	0	0	0	0	0	0	0	7	0	0	0	0
Rat_16_NODE_2021_length_1027_cov_2.898148	0	0	0	0	0	0	0	0	0	0	0	0	0	0	0	0	0	0	0	0	0	0	0	0	0	0	0	0	0	0	0	0	0	0	0	0	0	0	0	0	0	0	0	0	0	0	0	0	0
Rat_16_NODE_2030_length_1023_cov_2.926653	0	0	0	0	0	0	0	0	0	0	0	0	0	0	0	0	0	0	0	0	0	0	0	0	0	0	0	0	0	0	0	0	0	0	0	0	0	0	0	0	0	0	0	0	0	0	0	0	0
Rat_16_NODE_2041_length_1018_cov_2.148494	0	0	0	0	0	0	0	0	0	0	4	0	0	0	0	0	0	0	0	0	0	0	0	0	0	0	0	5	0	0	0	0	0	0	0	10	0	0	0	0	0	0	0	0	0	0	0	0	0
Rat_16_NODE_2079_length_1006_cov_1.842271	0	8	7	0	0	0	0	0	0	0	0	0	0	0	0	0	0	0	0	0	8	0	0	17	0	0	10	0	0	9	0	0	0	0	4	0	0	0	0	5	0	0	7	0	0	0	0	0	0
Rat_16_NODE_2084_length_1004_cov_2.109589	0	0	0	0	0	0	0	0	7	0	0	0	0	0	0	0	0	0	0	10	0	0	8	0	0	0	0	0	0	6	0	0	0	0	0	0	0	0	0	0	0	0	0	0	0	0	0	0	0
Rat_16_NODE_2092_length_1000_cov_2.391534	0	0	0	0	0	0	0	0	0	0	0	0	0	0	0	0	0	0	0	0	0	0	0	0	0	0	0	0	0	0	0	0	0	0	0	0	0	0	0	0	0	0	0	0	0	0	0	0	4
Rat_16_NODE_223_length_4560_cov_4.497225	0	0	0	0	0	0	0	0	0	61	0	0	46	0	0	0	46	0	0	0	0	0	80	0	0	0	0	0	0	0	0	0	0	0	0	0	0	0	0	0	0	0	0	0	0	0	0	0	0
Rat_16_NODE_298_length_3708_cov_10.743498	0	0	0	0	0	0	0	0	0	0	0	0	0	0	0	0	0	0	0	0	0	0	0	0	0	0	0	0	0	0	0	0	0	0	0	0	0	22	36	0	0	0	0	0	0	0	0	0	0
Rat_16_NODE_343_length_3333_cov_3.457901	0	0	0	0	0	0	0	0	0	0	0	0	0	0	0	0	0	0	0	0	0	0	0	0	0	0	0	0	0	0	0	0	0	0	0	0	0	0	0	0	0	0	0	0	0	0	0	0	0
Rat_16_NODE_393_length_3058_cov_5.115218	0	0	0	0	0	0	0	0	0	70	0	0	0	0	0	29	28	0	0	0	0	0	41	0	0	0	0	0	0	0	0	0	0	0	0	0	0	0	0	0	0	0	0	0	0	38	0	0	0
Rat_16_NODE_47_length_12369_cov_6.125629	0	0	0	0	62	0	0	0	0	192	0	0	56	0	0	72	63	0	0	0	45	0	78	0	0	0	0	0	0	0	0	0	0	0	0	51	0	0	0	0	0	0	0	0	45	83	0	0	0
Rat_16_NODE_590_length_2359_cov_3.096354	23	0	18	0	0	0	0	0	0	0	0	0	0	0	0	0	0	0	0	0	0	0	0	0	0	0	0	14	0	0	0	0	0	12	0	0	0	0	0	18	0	0	0	0	0	0	0	19	0
Rat_16_NODE_664_length_2159_cov_3.443441	0	0	0	0	0	0	0	0	0	0	0	0	0	0	22	0	0	0	0	0	0	0	0	15	0	18	0	0	0	0	0	0	0	0	0	0	0	0	0	20	0	0	0	0	0	0	0	0	0
Rat_16_NODE_798_length_1937_cov_4.199787	0	0	0	0	0	0	0	0	0	0	0	0	0	0	0	0	0	0	0	0	0	0	0	0	0	0	0	0	0	0	0	0	0	0	0	0	0	0	0	0	0	0	0	0	0	0	0	0	0
Rat_16_NODE_900_length_1803_cov_5.436499	0	15	0	0	0	0	0	0	0	0	0	0	0	0	0	0	0	0	0	0	0	0	0	0	0	0	0	0	0	0	0	0	0	0	0	0	0	0	0	0	0	0	0	0	0	0	0	12	0
Rat_16_NODE_910_length_1790_cov_3.861095	0	0	0	0	0	0	0	0	0	0	0	0	0	0	0	0	0	0	0	0	0	0	0	0	0	0	0	0	0	0	0	0	0	0	0	0	0	0	0	0	0	0	0	0	0	0	0	0	0
Rat_16_NODE_933_length_1766_cov_3.734658	0	0	0	0	0	0	0	0	0	0	0	0	0	0	0	0	0	0	0	0	0	0	0	0	0	0	0	0	0	0	0	0	0	0	0	0	0	0	0	0	0	0	0	0	0	0	0	0	0
Rat_16_NODE_979_length_1704_cov_2.913887	0	0	0	0	0	0	0	0	0	0	0	0	0	0	0	0	0	0	0	0	0	0	0	0	0	0	0	0	0	0	0	0	0	0	0	0	0	0	0	0	0	0	0	0	0	0	0	0	0
Rat_17_NODE_1004_length_2231_cov_11.809283	0	0	0	0	0	0	0	0	0	0	0	0	0	0	0	0	0	0	0	0	0	0	0	0	0	0	0	0	0	0	0	0	0	0	0	0	0	0	0	0	0	0	0	0	0	0	0	0	0
Rat_17_NODE_1020_length_2207_cov_3.454461	0	0	0	0	0	0	0	58	0	0	0	0	0	0	0	0	0	0	0	0	0	16	0	0	0	0	0	0	0	0	24	0	0	0	0	0	0	0	16	0	0	0	0	0	0	0	0	0	0
Rat_17_NODE_1021_length_2206_cov_16.407717	0	0	0	0	0	0	0	0	0	0	0	0	0	0	0	0	0	0	0	0	0	0	0	0	0	0	0	0	0	0	0	0	0	0	0	0	0	0	0	0	0	0	0	0	0	0	0	0	0
Rat_17_NODE_1064_length_2128_cov_5.176073	0	0	0	0	0	0	0	0	0	0	0	0	0	0	0	14	0	0	0	0	0	0	0	0	0	0	0	0	0	0	0	0	0	0	0	0	0	0	0	0	0	0	0	0	0	0	0	0	0
Rat_17_NODE_1100_length_2048_cov_2.143001	0	0	0	16	0	0	46	0	18	0	0	0	0	0	0	0	0	0	0	46	0	15	0	13	15	32	0	0	26	0	0	20	20	18	27	0	50	0	0	0	0	0	59	0	0	0	0	0	45
Rat_17_NODE_1119_length_2006_cov_6.095848	0	0	0	0	0	0	0	0	0	0	0	0	0	0	0	0	0	0	0	0	0	0	0	0	0	0	0	0	0	0	0	0	0	0	0	0	0	0	0	0	0	0	0	0	0	0	0	0	0
Rat_17_NODE_1125_length_2000_cov_35.832905	0	0	26	0	0	16	0	0	0	0	17	0	0	0	26	0	0	0	0	0	0	0	193	0	0	0	0	22	0	33	0	0	0	0	0	0	0	0	30	0	0	30	0	0	0	0	0	0	0
Rat_17_NODE_1127_length_1999_cov_29.456276	0	0	0	0	0	0	0	0	0	0	0	0	0	0	0	0	0	0	0	0	0	0	0	0	0	0	0	0	0	0	0	0	0	0	0	0	0	0	0	0	0	0	0	0	0	0	0	0	0
Rat_17_NODE_1141_length_1965_cov_2.359162	0	0	0	0	0	0	0	0	0	0	0	0	0	0	0	0	0	0	0	18	0	12	22	0	0	24	0	0	0	0	0	0	0	0	0	0	18	0	0	0	0	0	0	0	0	0	0	0	0
Rat_17_NODE_1160_length_1937_cov_5.346440	0	53	0	0	0	0	0	0	0	0	0	0	0	0	0	15	0	0	14	0	0	0	0	0	0	0	0	0	0	0	0	0	0	0	0	0	0	0	0	0	32	0	0	0	0	0	0	0	0
Rat_17_NODE_1165_length_1928_cov_3.933262	0	0	0	0	0	0	0	0	0	0	0	0	0	0	0	0	0	0	0	0	0	0	0	0	0	0	0	0	0	0	0	0	0	0	0	0	0	0	0	0	16	0	0	0	0	0	0	0	0
Rat_17_NODE_1181_length_1909_cov_4.391046	0	15	0	10	12	13	0	0	15	0	0	0	0	11	13	0	0	19	0	20	0	0	62	0	17	40	9	0	25	0	16	17	0	0	29	0	12	0	0	0	0	0	32	0	0	0	10	0	17
Rat_17_NODE_1205_length_1884_cov_3.506834	0	0	0	0	0	0	0	0	0	0	0	0	0	0	0	0	11	0	0	0	26	0	0	39	0	0	0	0	0	0	0	0	0	0	0	0	0	0	0	0	0	0	0	0	0	0	0	0	0
Rat_17_NODE_1224_length_1863_cov_6.198562	0	0	0	0	0	0	0	0	0	0	0	0	0	0	0	0	0	0	0	0	0	0	0	0	0	0	0	0	0	0	0	0	0	0	0	0	0	0	0	0	18	0	0	0	0	0	0	0	0
Rat_17_NODE_1241_length_1841_cov_2.480963	0	0	0	0	0	0	20	0	0	0	0	0	19	0	0	0	0	0	0	18	0	0	0	0	0	16	0	0	19	0	0	0	0	0	0	0	22	16	0	0	0	0	0	0	0	0	0	0	0
Rat_17_NODE_1250_length_1830_cov_18.273803	0	0	0	0	0	0	0	0	0	0	0	0	0	0	0	0	0	0	0	0	0	0	0	0	0	0	0	0	0	0	0	0	0	0	0	0	0	0	0	0	0	0	0	0	0	0	0	0	0
Rat_17_NODE_1274_length_1802_cov_5.349742	0	0	0	0	0	0	0	0	0	16	0	0	0	0	0	0	0	0	0	0	0	0	0	0	0	0	0	0	0	0	0	0	0	0	0	0	0	0	0	0	0	0	0	0	0	0	0	0	0
Rat_17_NODE_1292_length_1779_cov_3.800464	0	14	0	15	0	0	20	0	12	0	0	0	14	9	15	0	11	0	0	19	0	11	41	14	0	26	0	0	21	10	0	18	0	0	0	0	14	12	0	11	0	19	31	0	0	0	12	0	12
Rat_17_NODE_135_length_11242_cov_4.336462	177	215	58	185	129	75	383	106	153	156	83	104	247	109	135	108	82	191	80	364	196	290	446	171	203	402	149	68	346	111	72	242	111	255	231	130	212	97	32	194	102	160	585	53	60	225	87	42	332
Rat_17_NODE_1386_length_1680_cov_3.999385	0	0	0	0	0	0	0	0	0	0	0	0	0	0	0	0	13	0	0	0	32	0	0	34	0	0	0	0	0	0	0	0	0	0	0	0	0	0	0	0	0	0	0	0	0	0	0	0	0
Rat_17_NODE_1400_length_1661_cov_3.667497	10	14	0	0	11	0	32	0	0	0	0	0	0	0	0	0	0	17	0	19	0	0	36	0	0	12	0	0	21	0	0	19	0	0	13	0	10	0	0	0	9	15	50	0	0	0	10	0	18
Rat_17_NODE_1413_length_1647_cov_2.851759	0	0	0	0	0	0	0	33	0	0	0	0	0	0	0	0	0	0	0	0	0	24	0	0	0	0	0	0	0	0	14	0	0	0	0	0	0	0	21	0	0	15	0	11	14	0	0	0	0
Rat_17_NODE_1455_length_1601_cov_2.668823	0	0	0	0	0	0	0	0	0	0	0	0	0	0	0	0	0	0	0	0	0	0	0	0	0	0	0	0	0	0	0	0	0	0	0	0	0	0	0	0	0	0	0	0	0	0	0	0	0
Rat_17_NODE_1484_length_1561_cov_1.947543	0	0	0	0	0	0	0	0	0	0	0	0	0	0	0	0	11	0	0	0	0	0	0	0	0	0	0	0	0	0	0	0	0	0	0	0	0	0	0	0	0	0	0	0	0	0	0	0	0
Rat_17_NODE_1523_length_1518_cov_3.777170	0	0	0	0	0	0	0	22	0	0	0	0	0	0	0	0	0	0	0	0	0	20	0	0	0	0	0	0	0	0	14	0	0	0	0	0	0	0	27	0	0	14	0	0	0	0	0	0	0
Rat_17_NODE_1524_length_1518_cov_2.954887	0	0	0	0	0	0	0	18	0	0	8	0	9	0	0	0	0	0	0	0	8	30	0	8	0	0	0	0	0	0	0	0	0	0	0	0	0	0	0	0	0	0	0	0	0	0	0	15	0
Rat_17_NODE_1571_length_1475_cov_7.241549	0	0	0	0	0	0	0	0	0	0	0	0	0	0	0	0	0	0	0	0	0	0	0	0	0	0	0	0	0	0	0	0	0	0	0	0	0	0	0	0	0	0	0	0	0	0	0	8	0
Rat_17_NODE_1583_length_1467_cov_1.550283	0	8	0	0	0	0	0	0	0	0	0	0	0	0	0	0	10	0	0	0	0	35	0	0	25	0	0	0	0	0	0	0	0	0	0	14	0	0	0	0	0	0	0	0	6	0	0	0	0
Rat_17_NODE_1595_length_1455_cov_4.417143	0	0	0	0	0	0	0	0	0	0	0	0	0	0	0	0	0	0	0	0	0	0	0	0	0	0	0	0	0	0	0	0	0	0	0	0	0	0	0	0	0	0	0	0	0	0	0	0	0
Rat_17_NODE_1598_length_1454_cov_4.045747	18	14	0	16	0	10	16	0	13	0	0	0	24	0	0	0	0	0	6	0	0	15	31	0	9	23	0	0	0	0	0	19	0	12	0	0	12	0	0	0	8	16	31	0	0	0	0	0	30
Rat_17_NODE_1683_length_1382_cov_2.787491	0	37	0	0	0	0	0	0	0	0	0	11	0	0	0	12	0	0	11	0	0	0	0	0	0	0	0	0	0	0	0	0	0	0	0	0	0	6	0	0	0	0	0	0	0	0	0	0	7
Rat_17_NODE_1700_length_1371_cov_3.028875	0	9	0	0	0	0	16	9	0	0	0	0	0	0	0	0	0	0	0	16	0	9	15	0	0	15	0	0	0	0	0	0	0	0	0	0	34	0	0	0	0	0	0	0	0	19	0	0	0
Rat_17_NODE_1709_length_1365_cov_2.889313	0	0	0	0	0	0	0	30	0	0	12	0	0	0	0	0	0	0	0	0	0	12	0	0	0	0	0	0	0	0	12	0	0	0	0	0	0	13	25	0	0	0	0	0	0	0	0	13	0
Rat_17_NODE_1725_length_1353_cov_10.684900	0	0	0	0	0	0	0	0	0	0	0	0	0	0	0	0	0	0	0	0	0	8	0	0	0	0	0	0	0	0	0	0	0	0	0	0	0	0	0	10	0	0	0	0	0	0	0	0	0
Rat_17_NODE_1746_length_1335_cov_4.255469	8	12	0	0	0	0	23	0	9	0	0	0	0	0	6	10	0	9	0	14	0	0	38	0	0	13	0	0	0	0	0	14	0	9	9	0	0	0	0	12	0	0	23	0	0	0	13	0	8
Rat_17_NODE_1747_length_1335_cov_2.176562	0	0	0	0	0	0	0	10	0	0	0	0	0	0	0	0	0	0	0	0	0	7	0	0	0	0	0	8	0	0	10	0	0	0	0	0	0	0	0	0	0	0	0	0	15	0	0	0	0
Rat_17_NODE_1769_length_1318_cov_3.790974	0	0	0	0	0	0	0	0	0	0	0	0	0	0	0	0	0	0	0	0	0	0	0	0	0	0	0	0	0	0	0	0	0	0	0	0	0	0	0	0	0	0	12	0	0	0	0	0	0
Rat_17_NODE_1785_length_1306_cov_4.235012	0	0	0	0	0	0	0	12	0	0	0	0	0	0	0	0	0	0	0	0	0	0	0	0	0	0	0	0	0	0	0	0	0	0	0	0	0	0	0	0	0	0	0	0	0	0	0	0	0
Rat_17_NODE_1805_length_1296_cov_2.487510	0	0	0	0	0	0	0	0	0	0	0	0	0	0	0	0	0	0	0	0	0	0	0	0	0	0	0	0	0	0	0	0	0	0	0	0	0	0	0	0	0	0	0	0	0	0	0	0	0
Rat_17_NODE_1807_length_1292_cov_3.666936	0	0	0	0	0	0	0	17	0	0	0	0	8	0	0	0	0	0	0	0	0	0	0	0	0	0	0	0	0	0	9	0	0	0	0	0	0	0	0	0	0	0	0	0	0	0	0	0	0
Rat_17_NODE_1835_length_1272_cov_1.792933	0	0	0	0	0	0	0	0	0	0	0	0	0	0	0	0	0	0	0	0	0	29	0	0	12	0	0	0	0	0	0	0	0	0	0	0	0	0	0	12	0	5	0	0	0	0	0	0	0
Rat_17_NODE_1899_length_1224_cov_2.267750	0	0	0	0	0	0	0	0	0	0	0	0	0	0	0	0	0	0	0	0	0	0	0	0	0	0	0	0	0	0	0	0	0	0	0	0	0	0	0	0	0	0	0	6	0	0	0	0	0
Rat_17_NODE_1907_length_1217_cov_5.549053	13	17	0	0	0	0	15	0	0	0	0	0	16	0	12	6	6	9	0	19	0	8	30	12	11	17	9	0	25	0	0	10	0	0	16	0	16	7	0	10	0	13	14	0	0	0	8	0	11
Rat_17_NODE_1909_length_1215_cov_2.524138	0	0	0	0	0	0	0	0	0	0	0	0	0	0	0	0	0	0	6	0	0	0	0	0	0	0	0	0	0	0	0	0	0	0	0	0	0	0	0	0	0	0	0	0	0	0	0	0	0
Rat_17_NODE_1923_length_1198_cov_2.398075	0	0	0	0	0	0	0	0	0	0	0	0	0	0	0	0	0	0	0	0	0	0	0	0	0	0	0	0	0	0	0	0	0	0	0	0	0	0	0	0	0	0	0	0	0	0	12	0	0
Rat_17_NODE_1946_length_1185_cov_1.957522	0	0	0	0	0	0	0	0	0	0	0	0	0	0	0	0	0	0	0	0	0	0	0	0	0	0	0	0	0	0	0	0	5	0	0	0	0	0	0	0	0	0	0	0	0	0	0	0	0
Rat_17_NODE_1967_length_1170_cov_3.894170	0	15	0	0	11	0	29	0	0	0	0	0	0	0	11	6	0	16	0	0	0	8	29	0	12	14	0	0	0	0	0	0	0	0	0	0	6	0	0	0	0	0	23	0	0	8	8	0	11
Rat_17_NODE_1983_length_1162_cov_2.606143	0	0	0	0	0	0	0	0	0	0	0	0	0	0	0	0	0	0	0	0	0	0	0	0	0	0	0	0	0	0	0	0	0	0	0	0	0	0	0	0	12	0	0	0	0	0	0	0	0
Rat_17_NODE_1991_length_1158_cov_2.067996	0	0	0	0	0	0	0	0	0	0	0	0	0	0	0	0	0	0	12	0	0	0	0	0	0	0	0	0	0	0	0	0	0	0	0	0	0	0	0	0	0	0	0	0	0	0	10	0	0
Rat_17_NODE_2031_length_1137_cov_2.381701	0	0	0	0	0	0	0	0	0	0	0	0	0	0	0	0	0	0	0	0	0	0	0	0	0	0	0	0	0	0	0	0	0	0	0	0	0	0	0	0	0	0	0	0	0	0	0	0	0
Rat_17_NODE_2035_length_1135_cov_1.900000	0	0	0	0	0	0	0	0	0	6	0	0	0	0	0	0	0	0	0	0	0	0	0	0	0	0	0	0	0	0	0	0	0	0	0	0	0	0	0	0	0	0	0	0	0	0	0	0	0
Rat_17_NODE_2056_length_1126_cov_1.577031	0	0	0	0	0	0	0	0	0	0	0	0	0	0	0	0	0	0	0	0	0	0	0	0	0	0	0	0	0	0	0	0	0	0	0	0	0	0	0	0	0	0	0	0	0	0	0	0	0
Rat_17_NODE_2060_length_1124_cov_1.562208	0	0	0	5	0	0	0	0	0	0	0	0	0	0	0	0	0	0	0	0	0	0	0	0	0	0	0	0	0	0	0	0	0	0	0	0	0	0	0	0	0	0	0	0	9	0	0	0	0
Rat_17_NODE_2062_length_1122_cov_3.864105	8	15	0	0	0	0	31	6	12	0	0	0	39	10	13	0	0	5	0	17	13	0	0	9	0	17	6	0	8	0	0	15	0	10	0	0	0	15	0	10	0	0	34	0	0	0	0	0	21
Rat_17_NODE_2068_length_1120_cov_1.609390	0	0	0	0	0	0	0	0	0	0	0	0	0	0	0	0	0	0	0	6	0	0	0	0	0	0	0	0	0	0	0	0	0	0	0	0	0	0	0	0	0	0	0	4	0	0	0	4	0
Rat_17_NODE_2076_length_1115_cov_2.293396	0	0	0	0	0	0	0	0	0	0	0	0	0	0	0	0	0	0	0	0	0	0	0	0	0	0	0	0	0	0	0	0	0	0	0	0	0	0	0	0	0	0	0	0	0	0	0	0	0
Rat_17_NODE_2091_length_1107_cov_2.464829	0	0	0	0	0	0	0	0	0	0	0	0	0	0	0	0	0	0	0	0	0	11	0	0	0	0	0	0	0	0	0	0	0	0	0	0	0	0	0	0	0	0	0	0	0	0	0	6	0
Rat_17_NODE_2094_length_1105_cov_3.149524	0	0	13	0	0	0	0	22	0	0	6	0	0	0	0	0	0	0	0	0	0	0	0	0	0	0	0	0	0	0	15	0	0	0	0	0	0	9	17	0	0	0	0	0	12	0	0	6	0
Rat_17_NODE_2098_length_1104_cov_3.884652	0	0	0	0	5	0	0	0	0	0	0	8	0	0	0	0	0	8	0	11	0	0	24	0	0	16	0	0	0	0	0	11	0	0	0	0	0	0	0	8	0	0	15	0	0	0	0	0	0
Rat_17_NODE_2105_length_1103_cov_2.281489	0	0	0	0	0	0	0	0	0	0	0	0	0	0	0	0	0	0	0	0	0	0	0	0	0	0	0	0	0	0	0	0	0	0	0	0	0	0	0	0	8	0	0	0	0	0	0	0	0
Rat_17_NODE_2106_length_1102_cov_8.978032	0	0	0	0	0	0	0	0	0	0	0	0	0	0	0	0	0	0	0	0	0	0	0	0	0	0	0	0	0	0	0	0	0	0	0	0	0	0	0	0	0	0	0	0	0	0	0	0	0
Rat_17_NODE_2114_length_1101_cov_1.376673	0	0	0	0	0	0	0	0	0	0	0	0	0	0	0	0	0	0	0	0	0	0	0	0	0	0	0	0	0	0	0	0	0	0	0	0	0	0	0	0	0	0	0	0	0	0	0	0	0
Rat_17_NODE_2128_length_1097_cov_1.681382	0	0	0	0	0	0	0	5	0	0	0	0	0	0	0	0	0	0	0	0	0	0	0	0	0	0	0	0	0	0	0	0	0	0	0	0	0	0	0	0	0	0	0	0	0	0	0	0	0
Rat_17_NODE_2147_length_1086_cov_2.514064	0	0	12	0	0	0	0	0	0	0	0	0	0	0	0	0	0	0	0	0	8	0	0	0	0	0	0	0	0	0	0	0	0	0	0	0	0	0	0	0	0	0	0	0	0	0	0	0	0
Rat_17_NODE_2166_length_1075_cov_2.559804	0	0	7	0	0	0	0	0	0	0	0	0	0	0	0	0	0	0	0	0	0	0	0	0	0	0	0	0	0	0	0	0	0	0	0	0	0	0	0	0	0	0	0	0	0	0	0	0	0
Rat_17_NODE_2171_length_1073_cov_1.667976	0	0	0	0	0	0	0	6	0	5	0	7	0	0	0	0	0	0	0	0	4	0	0	0	0	0	0	0	0	0	0	0	0	0	0	0	0	0	0	0	0	0	0	0	0	0	0	0	6
Rat_17_NODE_2203_length_1059_cov_1.773904	0	0	4	0	0	4	8	0	0	0	0	0	0	0	0	0	0	0	0	8	0	9	10	0	0	5	0	0	8	0	0	0	0	0	0	0	6	0	0	0	0	0	7	0	0	0	0	0	0
Rat_17_NODE_2212_length_1055_cov_1.501000	0	0	0	0	0	0	0	0	0	0	0	0	0	0	0	0	0	0	4	0	0	0	0	0	0	0	0	0	0	0	0	0	0	0	0	0	0	0	5	0	0	0	0	4	0	0	0	0	0
Rat_17_NODE_2273_length_1027_cov_4.248971	0	0	0	0	0	0	0	0	0	0	0	0	0	0	0	0	0	0	0	0	0	0	0	0	0	0	0	0	0	0	0	0	0	0	0	0	0	0	0	0	0	0	0	0	0	0	0	0	0
Rat_17_NODE_2338_length_1009_cov_2.024109	0	0	0	0	0	0	0	0	0	0	0	0	0	0	0	0	0	0	0	0	0	0	0	0	0	0	0	0	0	0	0	0	0	0	0	6	0	0	0	0	0	0	0	0	0	0	0	0	0
Rat_17_NODE_2341_length_1007_cov_3.412815	0	0	0	0	0	4	0	16	0	0	0	0	0	0	0	0	0	0	0	0	0	5	0	0	0	0	0	0	0	0	10	0	0	0	0	0	0	0	9	0	0	0	0	0	0	0	0	0	0
Rat_17_NODE_244_length_7296_cov_5.183538	84	114	31	101	83	38	185	63	48	82	70	61	131	75	82	44	58	101	37	208	96	173	318	86	116	240	68	46	158	81	35	177	57	133	137	69	144	60	36	83	76	111	324	34	34	63	51	38	216
Rat_17_NODE_247_length_7213_cov_10.635373	0	0	0	0	0	0	0	0	0	0	0	0	0	0	0	0	0	0	0	0	0	26	0	0	0	0	49	0	0	0	0	0	0	0	0	0	0	0	0	0	0	0	0	0	0	0	0	0	0
Rat_17_NODE_351_length_5305_cov_6.828762	0	0	0	0	0	0	0	0	0	20	18	0	0	0	0	0	0	0	23	0	0	0	0	0	0	0	0	0	0	37	0	0	0	0	0	0	0	0	0	0	0	0	0	0	0	0	0	21	0
Rat_17_NODE_36_length_28638_cov_8.743064	0	0	26	0	0	0	0	0	0	0	0	0	0	0	35	0	90	121	0	0	0	120	0	35	0	0	177	26	0	0	0	0	0	0	0	0	0	0	0	131	0	0	0	0	33	0	0	0	0
Rat_17_NODE_514_length_3993_cov_4.925851	0	0	0	0	0	0	35	0	0	0	0	0	36	0	30	0	0	30	0	66	0	23	85	0	26	79	0	0	33	0	26	32	0	20	48	0	0	0	0	28	0	0	74	0	0	0	0	0	29
Rat_17_NODE_533_length_3875_cov_5.137435	33	44	0	0	37	0	298	28	0	45	0	21	95	41	28	43	0	0	0	38	26	48	0	0	41	37	0	29	33	40	0	59	27	0	76	0	64	27	0	46	25	0	71	0	0	0	0	18	53
Rat_17_NODE_565_length_3679_cov_11.044150	0	0	0	0	0	0	0	0	0	0	0	0	0	0	0	0	0	0	0	0	0	0	0	0	0	0	0	0	0	0	0	0	0	0	0	0	0	0	0	0	0	0	0	0	0	0	0	0	0
Rat_17_NODE_590_length_3525_cov_2.889049	0	0	0	0	0	0	0	90	0	0	0	0	0	0	0	0	0	0	0	0	0	40	0	0	0	0	0	0	0	0	45	0	0	0	0	0	0	0	64	0	0	0	0	0	0	0	0	26	0
Rat_17_NODE_657_length_3222_cov_4.403852	32	48	0	28	25	0	74	21	31	0	0	32	21	21	31	0	0	39	0	75	0	50	78	32	40	43	27	25	62	35	0	35	0	45	54	0	55	24	0	23	28	25	89	0	0	47	25	0	70
Rat_17_NODE_762_length_2859_cov_3.333809	0	0	0	0	0	0	0	0	0	0	0	0	0	0	0	0	16	0	0	0	54	0	0	79	0	0	0	0	0	0	0	0	0	0	0	0	0	0	0	0	0	0	0	0	0	0	16	0	0
Rat_17_NODE_803_length_2753_cov_5.205337	29	50	0	32	0	0	58	0	0	23	31	20	51	19	29	0	22	35	0	89	0	60	107	33	19	86	23	22	66	32	0	40	20	59	40	22	58	0	0	28	27	34	107	0	14	36	24	0	73
Rat_17_NODE_824_length_2668_cov_47.032912	0	24	0	0	0	0	0	0	0	0	0	0	0	0	0	0	0	0	0	0	0	0	0	0	0	0	0	0	0	0	0	0	0	0	0	0	0	0	0	0	13	0	0	0	0	0	0	0	0
Rat_17_NODE_838_length_2627_cov_9.721617	0	0	0	0	0	0	0	0	0	0	0	0	0	0	0	0	0	0	0	0	0	0	0	0	0	0	0	0	0	0	0	0	0	0	0	0	0	0	0	0	0	0	0	0	0	0	0	0	0
Rat_17_NODE_846_length_2602_cov_3.880251	0	19	0	19	18	0	49	0	20	18	0	0	0	0	26	0	22	20	0	62	13	29	67	0	0	60	0	0	64	17	0	28	22	34	39	0	27	0	0	26	0	29	73	0	0	19	0	0	31
Rat_17_NODE_921_length_2411_cov_4.332767	0	15	0	21	14	0	38	0	0	0	0	0	0	0	0	0	0	0	0	26	0	35	44	25	19	47	0	12	31	0	0	19	16	28	24	0	0	0	0	0	0	19	59	0	0	0	0	0	26
Rat_17_NODE_941_length_2358_cov_3.357360	0	0	0	0	0	0	0	17	22	0	0	0	0	27	0	0	0	0	0	0	0	0	0	12	0	0	0	0	0	42	0	0	0	0	0	0	0	0	12	0	0	0	0	0	0	0	0	0	0
Rat_17_NODE_980_length_2279_cov_2.700090	0	0	0	0	0	0	0	26	0	0	0	0	0	0	0	0	0	0	0	0	0	0	0	0	0	0	0	0	0	0	34	0	0	0	0	0	0	0	19	0	0	15	0	0	0	0	0	0	0
Rat_17_NODE_988_length_2264_cov_4.550928	20	14	0	0	0	0	78	0	0	0	0	0	30	0	0	0	0	0	0	16	0	21	0	17	30	27	0	0	0	0	0	27	0	0	15	0	0	0	0	16	16	0	45	0	0	0	0	0	19
Rat_17_NODE_992_length_2251_cov_3.336066	0	0	0	0	0	0	0	0	0	0	0	0	0	12	0	0	0	0	17	0	0	0	0	10	0	0	0	0	0	33	0	0	0	0	0	0	0	0	33	0	0	0	0	0	0	29	0	0	0
Rat_18_NODE_1003_length_2522_cov_3.314147	0	0	0	0	0	0	0	0	0	0	0	0	0	0	0	0	0	0	0	0	0	0	0	0	0	0	18	0	0	0	0	0	0	0	0	0	0	0	0	0	0	0	0	0	0	0	0	0	0
Rat_18_NODE_1022_length_2487_cov_2.912418	0	0	0	0	0	0	0	0	0	0	0	0	0	0	0	0	0	0	0	0	0	0	0	0	0	0	0	0	0	0	0	0	0	0	0	0	0	0	0	0	0	0	0	0	0	0	0	0	0
Rat_18_NODE_1056_length_2436_cov_3.166737	0	0	0	0	0	0	0	0	0	0	0	0	0	0	0	0	0	0	0	0	0	0	0	0	0	0	0	0	0	0	0	0	0	0	0	0	0	0	0	0	0	0	0	0	0	0	0	0	0
Rat_18_NODE_1073_length_2408_cov_2.406715	0	0	0	0	0	0	0	0	0	0	0	0	0	0	0	0	0	0	0	0	0	0	0	0	0	36	0	0	0	0	0	0	0	0	0	0	0	0	0	0	0	0	0	0	0	0	0	0	0
Rat_18_NODE_1080_length_2396_cov_2.960273	0	0	0	0	0	0	0	0	0	0	0	0	0	0	0	0	0	0	0	0	0	0	0	0	0	0	0	0	0	0	0	0	0	0	0	0	0	0	0	0	0	0	0	0	0	0	0	0	0
Rat_18_NODE_1082_length_2393_cov_3.621899	0	0	0	0	0	0	0	0	0	0	0	0	0	0	0	0	0	0	0	0	0	0	0	0	0	0	16	0	0	0	0	0	0	0	0	0	0	0	0	0	0	0	0	0	0	0	0	0	0
Rat_18_NODE_1083_length_2392_cov_2.737270	0	0	0	0	0	0	0	0	0	0	0	0	0	0	0	0	0	0	0	0	0	0	0	0	0	0	0	0	0	0	0	0	0	0	0	0	0	0	0	0	0	0	0	0	0	0	0	0	0
Rat_18_NODE_1084_length_2391_cov_4.049658	0	0	0	0	0	0	0	0	0	0	0	0	0	0	0	0	0	0	0	0	0	0	0	0	0	0	0	0	0	0	0	0	0	0	0	0	0	0	0	0	0	0	0	0	0	0	0	0	0
Rat_18_NODE_1096_length_2369_cov_3.544944	0	0	0	0	0	0	0	0	0	0	0	0	0	0	0	0	0	0	0	0	0	0	0	0	0	0	0	0	0	0	0	0	0	0	0	0	0	0	0	0	0	0	0	0	0	0	0	0	0
Rat_18_NODE_1098_length_2366_cov_6.842492	0	0	49	0	0	0	0	0	149	0	0	0	0	0	0	0	0	0	0	0	0	0	0	0	0	0	0	0	0	0	0	0	0	0	0	0	0	0	386	0	0	0	0	0	0	0	0	0	0
Rat_18_NODE_1131_length_2323_cov_3.138448	0	0	27	0	0	0	0	0	0	0	0	0	0	0	0	0	0	0	0	0	0	0	0	0	0	0	24	0	0	0	0	0	0	0	0	0	0	0	0	0	0	0	0	0	0	0	0	0	0
Rat_18_NODE_1132_length_2323_cov_2.823192	0	0	0	0	0	0	31	0	0	0	0	0	0	0	0	0	0	0	0	0	0	0	0	0	0	0	0	0	0	0	0	0	0	0	0	0	0	0	0	0	0	0	0	0	0	0	0	0	10
Rat_18_NODE_1165_length_2276_cov_17.476812	0	0	0	26	0	0	28	0	0	0	0	0	0	0	0	0	0	0	0	0	18	0	0	38	11	0	0	0	0	14	23	0	0	0	39	0	0	22	0	16	24	0	131	0	0	0	0	0	0
Rat_18_NODE_1167_length_2275_cov_2.721171	0	0	0	0	0	0	0	0	0	0	0	0	0	0	0	0	0	0	0	0	0	0	0	0	0	0	0	0	0	0	0	0	0	0	0	0	0	0	0	0	0	0	0	0	0	0	0	0	0
Rat_18_NODE_1171_length_2270_cov_3.422122	0	28	0	0	0	0	0	0	0	0	0	0	0	0	0	0	0	0	0	0	0	0	0	0	0	0	0	0	0	0	0	0	0	0	0	0	0	0	0	0	0	0	0	0	0	0	0	0	0
Rat_18_NODE_1173_length_2270_cov_2.609029	0	0	0	0	0	0	0	0	0	0	0	0	0	0	0	0	0	0	0	0	0	0	0	0	0	0	11	0	0	0	0	0	0	0	0	0	0	0	0	0	0	0	0	0	0	0	0	0	0
Rat_18_NODE_1180_length_2258_cov_3.452565	0	0	13	0	0	0	0	0	0	0	0	0	0	0	0	0	0	0	0	0	0	0	0	0	0	0	0	0	0	0	0	0	0	0	0	0	0	0	0	0	0	0	0	0	0	0	0	0	0
Rat_18_NODE_1185_length_2247_cov_4.519161	0	0	0	0	0	0	0	0	0	0	0	0	0	0	0	0	0	0	0	0	21	0	0	0	0	0	0	0	0	0	0	0	0	0	0	0	0	0	0	0	0	0	0	0	0	0	0	0	0
Rat_18_NODE_1196_length_2228_cov_3.173493	0	0	0	0	0	0	0	0	0	0	0	0	0	0	0	0	0	0	0	0	0	0	0	0	0	0	0	0	0	0	0	0	0	0	0	0	0	0	0	0	0	0	0	0	0	0	0	0	0
Rat_18_NODE_1205_length_2213_cov_4.580167	0	0	0	0	0	0	0	0	0	0	0	0	0	0	0	0	0	0	0	0	19	0	0	0	0	0	0	0	0	0	0	0	0	0	0	0	0	0	0	0	0	0	0	0	0	0	0	0	0
Rat_18_NODE_1234_length_2170_cov_3.226950	0	0	0	0	0	0	0	0	0	0	0	0	0	0	0	0	0	0	0	0	0	0	0	0	0	0	20	0	0	0	0	0	0	0	0	0	0	0	0	0	0	0	0	0	0	0	0	0	0
Rat_18_NODE_1262_length_2141_cov_2.869607	0	14	0	0	0	0	48	0	0	0	0	0	0	0	0	0	0	0	0	0	0	0	0	0	0	10	0	0	0	0	0	0	0	0	0	0	0	0	0	0	10	0	0	0	0	0	0	0	0
Rat_18_NODE_1266_length_2138_cov_3.206433	0	0	0	0	0	0	0	0	0	0	0	0	0	0	0	0	0	0	0	0	0	0	0	0	0	0	0	0	0	0	0	0	0	0	0	0	0	0	0	0	16	0	0	0	0	0	0	0	0
Rat_18_NODE_1270_length_2132_cov_5.187289	0	0	0	0	0	0	0	0	0	14	0	0	0	27	0	0	0	0	0	0	0	0	0	0	0	0	0	0	0	0	0	0	0	0	0	0	0	0	0	0	0	0	0	0	0	0	0	0	0
Rat_18_NODE_1288_length_2108_cov_3.719435	0	0	0	0	0	0	0	0	0	0	0	0	0	0	0	0	0	0	0	0	0	0	0	0	0	0	0	0	0	0	0	0	0	0	0	0	0	0	0	0	0	0	0	0	0	0	0	0	0
Rat_18_NODE_1290_length_2106_cov_2.795709	0	0	0	0	0	0	0	0	0	0	0	0	0	0	0	0	0	0	0	0	0	0	0	0	0	0	0	0	0	0	0	0	0	0	0	0	0	0	0	0	0	0	0	0	0	0	0	0	0
Rat_18_NODE_1292_length_2101_cov_2.222874	0	0	0	0	0	0	0	0	0	0	0	0	0	0	0	0	0	0	0	0	0	0	0	0	0	0	0	0	0	0	0	0	0	0	0	0	0	0	0	0	0	0	0	0	0	0	0	0	0
Rat_18_NODE_1300_length_2094_cov_3.325650	0	0	0	0	0	0	0	0	0	0	0	0	0	0	0	0	0	0	0	0	0	0	0	0	0	0	0	0	0	0	0	0	0	0	0	0	0	0	0	0	0	0	0	0	0	0	0	0	0
Rat_18_NODE_1302_length_2094_cov_2.831290	0	0	0	0	0	0	0	0	0	0	0	0	0	0	0	0	0	0	0	0	0	0	0	0	0	0	0	0	0	0	0	0	0	0	0	0	0	0	0	0	13	0	0	0	0	0	0	0	0
Rat_18_NODE_1308_length_2089_cov_3.224189	0	0	0	0	0	0	0	0	0	0	0	0	0	0	0	0	0	0	0	0	0	0	0	0	0	0	0	0	0	0	0	0	0	0	0	0	0	0	0	0	0	0	0	0	0	0	0	0	0
Rat_18_NODE_1315_length_2079_cov_3.210474	0	9	0	0	0	0	0	0	0	0	0	0	0	0	0	0	0	0	0	0	0	0	0	0	0	0	0	0	0	0	0	0	0	0	0	0	0	0	0	0	0	0	0	0	0	0	0	0	0
Rat_18_NODE_1363_length_2024_cov_3.243271	0	0	0	0	0	0	0	0	0	0	0	0	0	0	0	0	0	0	0	0	0	0	0	0	0	0	0	0	0	0	0	0	0	0	0	0	0	0	0	0	0	0	0	0	0	0	0	0	0
Rat_18_NODE_1369_length_2019_cov_2.942974	0	0	15	0	0	0	0	0	0	0	0	0	0	0	0	0	0	0	0	0	0	0	0	0	0	0	16	0	0	0	0	0	0	0	0	0	0	0	0	0	0	0	0	0	0	0	0	0	10
Rat_18_NODE_1384_length_1997_cov_3.094233	0	0	0	0	0	0	0	0	0	0	0	0	0	0	0	0	0	0	0	0	0	0	0	0	0	0	0	0	0	0	0	0	0	0	0	0	0	0	0	0	0	0	0	0	0	0	0	0	8
Rat_18_NODE_1389_length_1991_cov_3.307335	0	0	0	0	0	0	0	0	0	0	0	0	0	0	0	0	0	0	0	0	0	0	0	15	0	0	0	0	0	0	0	0	0	0	0	0	0	0	0	0	0	0	0	0	0	0	0	0	0
Rat_18_NODE_1392_length_1988_cov_2.523021	0	0	0	0	0	0	0	0	0	0	0	0	0	0	0	0	0	0	0	0	0	0	0	0	0	0	0	0	0	0	0	0	0	0	0	0	0	0	0	0	0	0	0	0	0	0	0	0	0
Rat_18_NODE_1404_length_1975_cov_2.925000	0	0	0	0	0	0	0	0	0	0	0	0	0	0	0	0	0	0	0	0	0	0	0	0	0	0	0	0	0	0	0	0	0	0	0	0	0	0	0	0	0	0	0	0	0	0	0	0	0
Rat_18_NODE_1417_length_1959_cov_3.148109	0	0	12	0	0	0	0	0	0	0	0	0	0	0	0	0	0	0	0	0	0	0	0	0	0	0	0	0	0	0	0	0	9	0	0	0	0	0	0	0	0	0	0	0	0	0	0	0	0
Rat_18_NODE_1436_length_1943_cov_3.282839	0	0	0	0	12	0	0	0	0	0	0	0	0	0	0	0	0	0	0	0	0	12	0	0	0	0	0	0	0	0	0	0	0	0	0	0	0	0	0	0	0	0	23	0	0	0	0	0	0
Rat_18_NODE_1437_length_1942_cov_3.262851	0	0	0	0	0	0	0	0	0	0	0	0	0	0	0	0	0	0	0	0	0	0	0	0	0	0	0	0	0	0	0	0	0	0	0	0	0	0	0	0	0	0	0	0	0	0	0	0	0
Rat_18_NODE_1450_length_1932_cov_3.671817	0	0	0	0	0	0	0	0	0	0	0	0	0	0	0	0	0	0	0	0	0	11	0	0	0	0	0	0	0	0	0	0	0	0	0	0	0	0	0	0	0	0	0	0	0	0	0	0	0
Rat_18_NODE_1465_length_1916_cov_5.383127	0	0	0	0	0	0	0	0	0	0	0	0	0	0	0	0	0	0	0	0	13	0	0	0	0	0	0	0	0	0	0	0	0	0	0	0	0	0	0	0	0	0	0	0	0	0	0	0	0
Rat_18_NODE_1473_length_1909_cov_2.935814	0	0	0	0	0	0	0	0	0	0	0	0	0	0	0	0	0	0	0	0	0	0	0	0	14	0	14	0	0	0	0	0	0	0	0	0	0	0	0	0	0	0	0	0	0	0	0	0	0
Rat_18_NODE_1486_length_1898_cov_2.685838	0	0	0	0	0	0	0	0	0	0	0	0	0	0	0	0	0	0	0	0	0	0	0	0	0	0	13	0	0	0	0	0	0	0	0	0	0	0	0	0	0	0	0	0	0	0	0	0	0
Rat_18_NODE_1487_length_1896_cov_3.366649	0	36	0	0	0	0	0	0	0	0	0	0	0	0	0	0	0	0	0	0	0	0	0	0	0	0	0	0	0	0	0	0	0	0	0	0	0	0	0	0	0	0	0	0	0	0	0	0	0
Rat_18_NODE_1488_length_1895_cov_4.111413	0	0	0	0	0	0	0	0	0	0	0	0	0	0	0	0	0	0	0	0	0	0	0	0	0	0	0	0	0	0	0	0	0	0	0	0	0	0	0	0	0	0	0	0	0	0	0	0	0
Rat_18_NODE_1501_length_1882_cov_2.339901	0	0	0	0	0	0	0	0	0	0	0	0	0	0	0	0	0	0	0	0	0	0	0	0	0	0	0	0	0	0	0	0	0	0	0	0	0	0	0	0	0	0	0	0	0	0	0	0	0
Rat_18_NODE_1509_length_1875_cov_3.823626	0	0	0	13	0	0	0	0	14	21	0	0	0	21	0	0	0	0	0	0	0	0	0	0	0	0	0	0	0	0	0	0	0	0	0	0	0	0	0	0	0	0	0	0	0	0	0	0	0
Rat_18_NODE_1512_length_1872_cov_2.314254	0	0	0	0	0	0	0	0	0	0	0	0	0	0	0	0	0	0	0	0	0	0	0	0	0	0	0	0	0	0	0	0	0	0	0	0	0	0	0	0	0	0	0	0	0	0	0	0	0
Rat_18_NODE_1518_length_1867_cov_2.596578	0	0	0	0	0	0	0	0	0	0	0	0	0	0	0	0	0	0	0	0	0	0	0	0	0	0	0	0	0	0	0	0	0	0	0	0	0	0	0	0	0	0	0	0	0	0	0	0	0
Rat_18_NODE_1529_length_1859_cov_9.280488	0	0	50	0	0	26	63	0	0	0	0	0	0	0	0	0	0	0	0	0	0	0	26	0	0	11	50	0	0	0	0	0	0	0	0	20	0	23	0	0	0	0	0	0	0	22	0	0	35
Rat_18_NODE_1534_length_1856_cov_2.711272	0	0	0	0	0	0	0	0	0	0	0	0	0	0	0	0	0	0	0	0	0	0	0	0	0	0	0	0	0	0	0	0	0	0	0	0	0	0	0	0	0	0	0	0	0	0	0	0	0
Rat_18_NODE_1548_length_1842_cov_2.913262	0	0	0	0	0	0	0	0	0	0	0	0	0	0	0	0	0	0	0	0	0	0	0	0	0	0	0	0	0	0	0	0	0	0	0	0	0	0	0	0	0	0	0	0	0	0	0	0	0
Rat_18_NODE_1552_length_1837_cov_3.145342	0	0	0	0	0	0	0	0	0	0	0	0	0	0	0	0	0	0	0	0	0	0	0	0	0	0	0	0	0	0	0	0	0	0	0	0	0	0	0	0	0	0	0	0	0	0	0	0	0
Rat_18_NODE_1563_length_1830_cov_3.883380	0	0	10	0	0	0	0	0	0	0	0	0	0	0	0	0	0	0	0	0	0	0	0	0	0	0	0	0	0	0	0	0	0	0	0	0	0	0	0	0	0	0	0	0	0	0	0	0	0
Rat_18_NODE_1569_length_1822_cov_2.665535	0	0	0	0	0	0	0	0	0	0	0	0	0	0	0	0	0	0	0	0	0	0	0	0	0	0	0	0	0	0	0	0	0	0	0	0	0	0	0	0	0	0	0	0	0	0	0	0	0
Rat_18_NODE_1581_length_1815_cov_2.390341	0	0	0	0	0	0	0	0	0	0	0	0	0	0	0	0	0	0	0	0	0	0	0	0	0	0	0	0	0	0	0	0	0	0	0	0	0	0	0	0	0	0	0	0	0	0	0	0	0
Rat_18_NODE_1585_length_1812_cov_14.543540	0	0	0	0	0	0	0	0	0	0	0	0	0	0	0	0	0	0	0	0	0	0	0	0	0	12	0	0	0	0	0	0	0	0	0	0	0	0	0	0	0	0	0	0	0	0	0	0	0
Rat_18_NODE_1589_length_1810_cov_9.941880	0	24	0	0	0	0	0	0	0	0	0	0	0	0	0	0	0	0	0	0	0	0	0	0	0	0	0	0	0	0	0	0	0	0	0	0	0	0	0	0	0	0	0	0	0	0	0	0	0
Rat_18_NODE_1597_length_1808_cov_3.448374	0	0	0	0	0	0	0	0	0	0	0	0	0	0	0	0	0	0	0	0	0	0	0	0	0	0	0	0	0	0	0	0	0	0	0	0	0	0	0	0	12	0	0	0	0	0	0	0	0
Rat_18_NODE_1621_length_1795_cov_2.652874	0	34	0	0	0	0	0	0	0	0	0	0	0	0	0	14	0	0	20	0	0	0	0	0	0	19	0	0	12	0	0	0	0	0	0	0	0	0	0	20	14	0	0	0	0	0	0	0	14
Rat_18_NODE_1624_length_1793_cov_2.650173	0	0	0	0	0	0	0	0	0	0	0	0	0	0	0	0	0	0	0	0	0	0	0	0	0	0	0	0	0	0	0	0	0	0	0	0	0	0	0	0	0	0	0	0	0	0	0	0	0
Rat_18_NODE_1648_length_1776_cov_2.167926	0	0	0	0	0	0	0	0	0	0	0	0	0	0	0	0	0	0	0	0	0	0	0	0	0	0	0	0	0	0	0	0	0	0	0	0	0	0	0	16	0	0	0	0	0	0	0	0	0
Rat_18_NODE_1662_length_1766_cov_5.149036	0	0	0	0	0	0	0	0	0	0	0	0	0	0	0	0	0	0	0	0	20	0	0	0	0	0	0	0	13	0	0	0	0	0	0	0	0	0	0	0	10	0	0	0	0	0	0	0	0
Rat_18_NODE_1665_length_1763_cov_3.193794	0	39	0	0	0	0	0	0	0	0	0	0	0	0	0	0	0	0	0	0	18	0	0	0	0	0	0	0	0	0	0	0	0	0	0	0	0	0	0	0	18	0	0	0	0	0	0	0	0
Rat_18_NODE_1684_length_1752_cov_3.084856	0	0	0	0	0	0	0	0	0	0	0	0	0	0	0	0	0	0	0	0	0	0	0	0	0	0	0	0	0	0	0	0	0	0	0	0	0	0	0	0	0	0	0	0	0	0	0	0	0
Rat_18_NODE_1693_length_1744_cov_2.767318	0	0	11	0	0	0	0	0	0	0	0	0	0	0	0	0	0	0	0	0	0	0	0	0	0	0	0	0	0	0	0	0	0	0	0	0	0	0	0	0	0	0	0	0	0	0	0	0	0
Rat_18_NODE_1703_length_1740_cov_1.502077	0	0	0	0	0	0	0	0	0	0	0	0	0	0	0	0	0	0	0	0	0	0	0	0	0	0	0	0	0	0	0	0	0	0	0	0	0	0	0	0	0	0	0	0	0	0	0	0	0
Rat_18_NODE_1718_length_1733_cov_4.242551	0	20	0	0	0	0	0	13	0	0	8	0	0	12	0	0	11	0	0	0	6	0	0	0	0	0	12	0	17	0	0	0	0	0	0	0	0	0	0	12	9	25	0	0	0	0	0	0	21
Rat_18_NODE_1719_length_1733_cov_2.190703	0	0	0	0	0	0	0	0	0	0	0	0	0	0	0	0	0	0	0	0	0	0	0	0	0	0	0	0	0	0	0	0	0	0	0	0	0	0	0	0	0	0	0	0	0	0	0	0	0
Rat_18_NODE_1723_length_1730_cov_3.732537	0	0	0	0	0	0	0	0	0	0	0	0	0	0	0	0	0	0	0	0	0	0	0	0	0	0	0	0	0	0	0	0	0	0	0	0	0	0	0	0	0	0	0	0	0	0	0	0	0
Rat_18_NODE_1724_length_1728_cov_3.913927	0	0	0	0	0	0	0	0	0	0	0	0	0	0	0	0	0	0	0	0	0	0	0	0	0	0	15	0	0	0	0	0	0	0	0	0	0	0	0	0	0	0	0	0	0	0	0	0	0
Rat_18_NODE_1726_length_1725_cov_2.643114	0	0	19	0	0	0	0	0	0	0	0	0	0	0	0	0	0	0	0	0	0	0	0	0	0	0	11	0	0	0	0	0	0	0	0	0	0	0	0	0	0	0	0	0	0	0	0	0	0
Rat_18_NODE_1731_length_1722_cov_2.379124	0	0	0	0	0	0	0	0	0	0	0	0	0	0	0	0	0	0	0	0	0	0	0	0	0	0	0	0	0	0	0	0	0	0	0	0	0	0	0	0	0	0	0	0	0	0	0	0	9
Rat_18_NODE_1744_length_1715_cov_3.080723	0	0	0	0	0	0	0	0	0	0	0	0	0	0	0	0	0	0	0	0	0	0	0	0	0	0	0	0	0	0	0	0	0	0	0	0	0	0	0	0	0	0	0	0	0	0	0	0	0
Rat_18_NODE_1753_length_1706_cov_3.657783	0	21	0	0	0	0	0	0	0	0	0	13	0	0	0	14	0	0	0	0	0	0	0	0	0	0	0	0	8	0	0	0	0	0	0	0	0	7	0	0	0	0	0	0	0	0	0	0	17
Rat_18_NODE_1760_length_1701_cov_2.098420	0	0	0	0	0	0	0	0	0	0	0	0	0	0	0	0	0	0	0	0	0	0	0	0	0	0	0	0	0	0	0	0	0	0	0	0	0	0	0	0	8	0	0	0	0	0	0	0	0
Rat_18_NODE_1765_length_1698_cov_3.347535	0	0	0	0	0	0	0	0	0	0	0	0	0	0	0	0	0	0	0	0	0	0	0	0	0	0	0	0	0	0	0	0	0	0	0	0	0	0	0	0	0	0	0	0	0	0	0	0	0
Rat_18_NODE_1774_length_1692_cov_2.805131	0	0	0	0	0	0	0	0	0	0	0	0	0	0	0	0	0	0	0	0	0	0	0	0	0	0	0	0	0	0	0	0	0	0	0	0	0	0	0	0	0	0	0	0	0	0	0	0	0
Rat_18_NODE_1786_length_1686_cov_3.654200	0	0	0	0	0	0	0	0	0	0	0	0	0	0	0	0	0	0	0	0	0	0	0	0	0	0	0	0	0	0	0	0	0	0	0	0	0	0	0	0	0	0	0	0	0	0	0	0	0
Rat_18_NODE_1790_length_1683_cov_3.501229	0	0	0	0	0	0	0	0	0	0	0	0	0	0	0	0	0	0	0	0	0	0	0	0	0	0	0	0	0	0	0	0	0	0	0	0	0	0	0	0	0	0	0	0	0	0	0	0	0
Rat_18_NODE_1791_length_1683_cov_2.704545	0	0	0	0	0	0	0	0	0	0	0	0	0	0	0	0	0	0	0	0	0	0	0	0	0	0	0	0	0	0	0	0	0	0	0	0	0	0	0	12	0	0	0	0	0	0	0	0	0
Rat_18_NODE_1810_length_1672_cov_3.186147	0	0	0	0	0	0	0	0	0	0	0	0	0	0	0	0	0	0	0	0	0	0	0	0	0	0	0	0	0	0	0	0	0	0	0	0	0	0	0	0	0	0	0	0	0	0	0	0	0
Rat_18_NODE_1826_length_1665_cov_2.954037	0	16	0	0	0	0	0	0	0	18	0	0	14	0	8	11	0	0	0	0	9	0	0	15	12	30	13	12	10	0	0	9	0	0	0	0	0	12	0	0	11	0	0	0	0	19	0	0	0
Rat_18_NODE_1829_length_1663_cov_2.212065	0	0	0	0	0	0	0	0	0	0	0	0	0	0	0	0	0	0	0	0	0	0	0	0	10	0	6	0	0	0	0	0	0	0	0	0	0	0	0	0	0	0	0	0	0	0	0	0	0
Rat_18_NODE_1833_length_1661_cov_3.240971	0	0	0	0	0	0	0	0	0	0	0	0	0	0	0	0	0	0	0	0	0	0	0	0	0	0	0	0	0	0	0	0	0	0	0	0	0	0	0	0	0	0	0	0	0	0	0	0	0
Rat_18_NODE_1837_length_1659_cov_1.671446	0	23	0	0	0	0	0	0	0	0	0	0	0	0	0	9	0	0	0	0	0	0	0	0	0	0	0	0	13	0	0	23	0	0	0	0	0	0	0	0	0	0	0	0	0	0	0	0	11
Rat_18_NODE_1842_length_1657_cov_3.379526	0	0	0	0	0	0	0	0	0	0	0	0	0	0	0	0	0	0	0	0	0	0	0	0	0	0	0	0	0	0	0	0	0	0	0	0	0	0	0	0	0	0	0	0	0	0	0	0	0
Rat_18_NODE_1852_length_1649_cov_2.865747	0	0	0	0	0	0	0	0	0	0	0	0	0	0	0	0	0	0	0	0	0	0	0	0	0	0	0	0	0	0	0	0	0	0	0	0	0	0	0	0	0	0	0	0	0	0	0	0	0
Rat_18_NODE_1855_length_1648_cov_2.798493	0	21	0	0	0	0	0	0	0	0	0	0	0	0	0	0	0	0	0	0	13	0	0	0	0	0	0	0	0	0	0	0	0	0	0	0	0	0	0	0	0	0	0	0	0	0	0	0	0
Rat_18_NODE_1856_length_1648_cov_2.729441	0	0	0	0	0	0	0	0	0	0	0	0	0	0	0	0	0	0	0	0	0	0	0	0	0	0	13	0	0	0	0	0	0	0	0	0	0	0	0	0	0	0	0	0	0	0	0	0	14
Rat_18_NODE_1858_length_1647_cov_3.476131	0	0	0	0	0	0	0	0	0	0	0	0	0	0	0	0	0	0	0	0	0	0	0	0	0	33	0	0	0	0	0	0	0	0	0	0	0	0	0	0	10	0	0	0	0	0	0	0	0
Rat_18_NODE_1862_length_1645_cov_3.105031	0	0	0	0	0	0	0	0	0	0	0	0	0	0	0	0	0	0	0	0	0	0	0	0	0	0	0	0	0	0	0	0	0	0	0	0	0	0	0	0	0	0	0	0	0	0	0	0	0
Rat_18_NODE_1863_length_1645_cov_2.935220	0	0	0	0	0	0	0	0	0	0	0	0	0	0	0	0	0	0	0	0	0	0	0	0	0	0	0	0	0	0	0	0	0	0	0	0	0	0	0	0	0	0	0	0	0	0	0	0	0
Rat_18_NODE_1867_length_1642_cov_3.177064	0	0	0	0	0	0	0	0	0	0	0	0	0	0	0	0	0	0	0	0	0	0	0	0	0	0	0	0	0	0	0	0	0	0	0	0	0	0	0	0	0	0	0	0	0	0	0	0	0
Rat_18_NODE_1877_length_1638_cov_2.022110	0	0	0	0	0	0	0	0	0	0	0	0	0	0	0	0	0	0	0	0	0	0	0	0	0	0	0	0	0	0	0	0	0	0	0	0	0	0	0	0	0	0	0	0	0	0	0	0	0
Rat_18_NODE_1881_length_1636_cov_2.746996	0	0	0	0	0	0	0	0	0	0	0	0	0	0	0	0	0	0	0	0	0	0	0	0	0	0	0	0	0	0	0	0	0	0	0	0	0	0	0	0	0	0	0	0	0	0	0	0	0
Rat_18_NODE_1885_length_1632_cov_2.700063	0	0	12	0	0	0	0	0	0	0	0	0	0	0	0	0	0	0	0	0	0	0	0	0	0	0	16	0	0	0	0	0	0	0	0	0	0	0	0	0	0	0	0	0	0	0	0	0	0
Rat_18_NODE_1886_length_1631_cov_3.107234	0	0	0	0	0	10	0	0	0	0	0	0	0	0	0	0	0	0	0	0	0	0	0	0	0	0	13	0	0	0	0	0	0	0	0	0	0	0	0	0	0	0	0	0	0	0	0	0	12
Rat_18_NODE_1890_length_1629_cov_2.693774	0	0	14	0	0	0	0	0	0	0	0	0	0	0	0	0	0	0	0	0	0	0	0	0	0	0	0	0	0	0	0	0	0	0	0	0	0	0	0	0	0	0	0	0	0	0	0	0	0
Rat_18_NODE_1893_length_1628_cov_2.597584	0	0	0	0	0	0	0	0	0	0	0	0	0	0	0	0	0	0	0	0	0	0	0	0	0	0	0	0	0	0	0	0	0	0	0	0	0	0	0	0	0	0	0	0	0	0	0	0	0
Rat_18_NODE_1896_length_1626_cov_3.381286	0	0	0	0	0	0	0	0	0	0	0	0	0	0	0	0	0	0	0	0	0	0	0	0	0	0	0	0	0	0	0	0	0	0	0	0	0	0	0	0	0	0	0	0	0	0	0	0	0
Rat_18_NODE_1914_length_1617_cov_2.573624	0	0	0	0	0	0	0	0	0	0	0	0	0	0	0	0	0	0	0	0	0	0	0	0	0	0	0	0	0	0	0	0	0	0	0	0	0	0	0	0	0	0	0	0	0	0	0	0	0
Rat_18_NODE_1919_length_1614_cov_3.255933	0	0	0	0	0	0	0	0	0	0	0	0	0	0	0	0	0	0	0	0	0	0	0	0	0	0	0	0	0	0	0	0	0	0	0	0	0	0	0	0	0	0	0	0	0	0	0	0	0
Rat_18_NODE_1920_length_1614_cov_2.430404	0	0	0	0	0	0	0	0	0	0	0	0	0	0	0	0	0	0	0	0	0	0	0	0	0	7	0	0	0	0	0	0	0	0	0	0	0	0	0	0	0	0	0	0	0	0	0	0	0
Rat_18_NODE_1922_length_1613_cov_3.340822	0	0	0	0	0	0	0	0	0	0	0	0	0	0	0	0	0	0	0	0	0	0	0	0	0	0	9	0	0	0	0	0	0	0	0	0	0	0	0	0	6	0	0	0	0	0	0	0	0
Rat_18_NODE_1925_length_1610_cov_3.275884	0	0	12	8	0	0	0	0	0	0	0	0	0	0	0	0	0	0	0	0	0	0	0	0	10	0	0	0	0	0	0	0	0	0	0	0	0	8	0	0	0	0	0	0	0	0	0	0	0
Rat_18_NODE_1934_length_1603_cov_2.461240	0	0	14	0	0	0	0	0	0	0	0	0	0	0	0	0	0	0	0	0	0	0	0	0	0	0	0	0	0	0	0	0	0	0	0	0	0	0	0	0	0	0	0	0	0	0	0	0	0
Rat_18_NODE_1935_length_1602_cov_2.428571	0	0	0	0	0	0	0	0	0	0	0	0	0	0	0	0	0	0	0	0	0	0	0	0	0	0	10	0	0	0	0	0	0	0	0	0	0	0	0	0	0	0	0	0	0	0	0	0	0
Rat_18_NODE_1938_length_1601_cov_3.130660	0	0	0	0	0	0	0	0	0	0	0	0	0	0	0	0	0	0	0	0	0	0	0	0	0	0	0	0	0	0	0	0	0	0	0	0	0	0	0	0	0	0	0	0	0	0	0	0	0
Rat_18_NODE_1941_length_1599_cov_3.069301	0	0	9	0	0	0	0	0	0	0	0	0	0	0	0	0	0	0	0	0	0	0	0	0	0	0	0	0	0	0	0	0	0	0	0	0	0	0	0	0	0	0	0	0	0	0	0	0	0
Rat_18_NODE_1947_length_1596_cov_3.335496	0	0	13	0	0	19	0	0	0	0	0	0	0	0	0	0	0	0	0	0	0	0	0	0	0	0	15	0	0	0	0	0	0	0	0	0	0	0	0	0	0	0	0	0	0	0	0	0	0
Rat_18_NODE_1955_length_1592_cov_3.113208	0	0	0	0	0	0	0	0	0	0	0	0	0	0	0	0	0	0	0	0	0	0	0	0	0	0	0	0	0	0	0	0	0	0	0	0	0	0	0	0	0	0	0	0	0	0	0	0	0
Rat_18_NODE_1957_length_1591_cov_3.162760	0	0	0	0	0	0	0	0	0	0	0	7	0	0	0	0	0	0	0	0	0	0	0	0	0	15	0	0	0	0	0	0	0	0	0	0	0	0	0	0	0	0	0	0	0	0	0	0	16
Rat_18_NODE_1960_length_1590_cov_2.873616	0	0	0	0	0	11	0	0	0	0	0	0	0	0	0	0	0	0	0	0	0	0	0	0	10	0	8	0	0	0	0	0	0	0	0	0	0	0	0	0	0	0	0	0	0	0	0	0	10
Rat_18_NODE_1968_length_1585_cov_3.395425	0	0	0	0	0	0	0	0	0	0	0	0	0	0	0	0	0	0	0	0	0	0	0	0	0	0	11	0	0	0	0	0	0	0	0	0	0	0	0	0	0	0	0	0	0	0	0	0	0
Rat_18_NODE_1979_length_1578_cov_2.534471	0	0	0	0	0	0	0	0	0	0	0	0	0	0	0	0	0	0	0	0	0	0	0	0	0	9	0	0	0	0	0	0	0	0	0	0	0	0	0	0	0	0	0	0	0	0	0	0	0
Rat_18_NODE_1980_length_1577_cov_11.292378	0	0	0	0	0	0	0	0	0	0	0	0	0	0	0	0	0	0	0	0	0	0	0	0	0	13	0	0	0	0	0	0	0	0	0	0	0	0	0	0	0	0	12	0	0	0	0	0	0
Rat_18_NODE_1984_length_1576_cov_2.422748	0	0	0	0	0	0	0	0	0	0	0	0	0	0	0	0	0	0	0	0	0	0	0	0	0	0	0	0	0	0	0	0	0	0	0	0	0	0	0	0	0	0	0	0	0	0	0	0	0
Rat_18_NODE_1985_length_1575_cov_4.137500	0	0	0	0	0	0	0	0	0	0	0	0	0	0	0	0	0	0	0	0	0	0	0	0	10	0	0	0	0	0	0	0	0	0	0	0	0	0	0	0	0	0	0	0	0	0	0	0	0
Rat_18_NODE_1993_length_1573_cov_4.115942	0	0	0	0	0	0	0	0	0	0	0	0	0	0	0	0	0	0	0	0	0	0	0	0	0	0	0	0	0	0	0	0	0	0	0	0	0	0	0	0	0	0	0	0	0	0	0	0	0
Rat_18_NODE_1994_length_1573_cov_2.623188	0	0	0	0	0	0	0	0	0	0	0	0	0	0	0	0	0	0	0	0	0	0	0	0	0	0	0	0	0	0	0	0	0	0	0	0	0	0	0	0	0	0	0	0	0	0	0	0	0
Rat_18_NODE_1999_length_1569_cov_3.964993	0	0	0	0	0	0	0	0	0	0	0	0	0	0	0	0	0	0	0	0	0	0	0	0	0	0	0	0	0	0	0	0	0	0	0	0	0	0	0	0	0	0	0	0	0	0	0	0	0
Rat_18_NODE_2002_length_1568_cov_3.591540	0	0	0	0	0	0	0	0	0	0	0	0	0	0	0	0	0	0	0	0	0	0	0	0	0	0	0	0	0	0	0	0	0	0	0	0	0	0	0	0	0	0	0	0	0	0	0	0	0
Rat_18_NODE_2004_length_1568_cov_2.596827	0	0	0	0	0	0	0	0	0	0	0	0	0	0	0	0	0	0	0	0	0	0	0	0	0	0	0	0	0	0	0	0	0	0	0	0	0	0	0	0	0	0	0	0	0	0	0	0	0
Rat_18_NODE_2007_length_1567_cov_3.150794	0	0	17	0	0	0	0	0	0	0	0	0	0	0	0	0	0	0	0	0	0	0	0	0	0	0	7	0	0	0	0	0	10	0	0	0	0	0	0	0	0	0	0	0	0	0	0	0	7
Rat_18_NODE_2008_length_1567_cov_3.102513	0	0	10	0	0	0	0	0	0	0	0	0	0	0	0	0	0	0	0	0	0	0	0	0	0	0	9	0	0	0	0	0	0	0	0	0	0	0	0	0	0	0	0	0	0	0	0	0	0
Rat_18_NODE_2012_length_1565_cov_3.076159	0	0	0	0	0	0	0	0	0	0	0	0	0	0	0	0	0	0	0	0	0	0	0	0	0	0	0	0	0	0	0	0	0	0	0	0	0	0	0	0	6	0	0	0	0	0	0	0	0
Rat_18_NODE_2021_length_1560_cov_2.293688	0	0	0	0	0	0	0	0	0	0	0	0	0	0	0	0	0	0	0	0	0	0	0	0	0	0	0	0	0	0	0	0	0	0	0	0	0	0	0	0	0	0	0	0	0	0	0	0	0
Rat_18_NODE_2029_length_1557_cov_2.768309	0	0	0	0	0	0	0	0	0	0	0	0	0	0	0	0	0	0	0	0	0	0	0	0	0	0	0	0	0	0	0	0	0	0	0	0	0	0	0	0	0	0	0	0	0	0	0	0	0
Rat_18_NODE_2038_length_1553_cov_2.896529	0	0	0	0	0	0	0	0	0	0	0	0	0	0	0	0	0	0	0	0	0	0	0	0	0	0	0	0	0	0	0	0	0	0	0	0	0	0	0	0	0	0	0	0	0	0	0	0	0
Rat_18_NODE_2039_length_1553_cov_2.889186	0	0	0	0	0	0	0	0	0	0	0	0	0	0	0	0	0	0	0	0	0	0	0	0	0	0	0	0	0	0	0	0	0	0	0	0	0	0	0	0	0	0	0	0	0	0	0	0	0
Rat_18_NODE_2041_length_1552_cov_3.189713	0	0	0	0	0	0	0	0	0	0	0	0	0	0	0	0	0	0	0	0	0	0	0	0	0	0	0	0	0	0	0	0	0	0	0	0	0	0	0	0	0	0	0	0	0	0	0	0	0
Rat_18_NODE_2043_length_1551_cov_3.152406	0	0	0	0	0	7	0	0	0	0	0	0	0	0	0	0	0	0	0	0	0	0	0	0	0	0	9	0	0	0	0	0	0	0	0	0	0	0	0	0	0	0	0	0	0	0	0	0	0
Rat_18_NODE_2047_length_1550_cov_2.433445	0	0	0	0	0	0	0	0	0	0	0	0	0	0	0	0	0	0	0	0	0	0	0	0	0	0	0	0	0	0	0	0	0	0	0	0	0	0	0	0	0	0	0	0	0	0	0	0	0
Rat_18_NODE_2050_length_1547_cov_2.698391	0	0	0	0	0	0	0	0	0	0	0	0	0	0	0	0	0	0	0	0	0	0	0	0	0	0	8	0	0	0	0	0	0	0	0	0	0	0	0	0	0	0	0	0	0	0	0	0	0
Rat_18_NODE_2051_length_1547_cov_2.282172	0	0	0	0	0	0	0	0	0	0	0	0	0	0	0	0	0	0	0	0	0	0	0	0	0	0	0	0	0	0	0	0	0	0	0	0	0	0	0	0	0	0	0	0	0	0	0	0	0
Rat_18_NODE_2084_length_1529_cov_2.563094	0	0	0	0	0	0	0	0	0	0	0	0	0	0	0	0	0	0	0	0	0	0	0	0	0	0	0	0	0	0	0	0	0	0	0	0	0	0	0	0	0	0	0	0	0	0	0	0	0
Rat_18_NODE_2096_length_1525_cov_2.985034	0	0	0	0	0	0	0	0	0	0	0	0	0	0	0	0	0	0	0	0	0	0	0	0	0	0	0	0	0	0	0	0	0	0	0	0	0	0	0	0	6	0	0	0	0	0	0	0	0
Rat_18_NODE_2101_length_1524_cov_2.812117	0	0	0	0	0	0	0	0	0	0	0	0	0	0	0	0	0	0	0	0	0	0	0	0	0	0	0	0	0	0	0	0	0	0	0	0	0	0	0	0	0	0	0	7	0	0	0	0	0
Rat_18_NODE_2108_length_1522_cov_2.880709	0	0	0	0	0	0	0	0	0	0	0	0	0	0	0	0	0	0	0	0	0	0	0	0	0	0	0	0	0	0	0	0	0	0	0	0	0	0	0	0	0	0	0	0	0	0	0	0	0
Rat_18_NODE_2109_length_1522_cov_2.615542	0	0	0	0	0	0	0	0	0	0	0	0	0	0	0	0	0	0	0	0	0	0	0	0	0	0	0	0	0	0	0	0	0	0	0	0	0	0	0	0	0	0	0	0	0	0	0	0	0
Rat_18_NODE_2119_length_1517_cov_2.527360	0	0	0	0	0	0	0	0	0	0	0	0	0	0	0	0	0	0	0	0	0	0	0	0	0	0	19	0	0	0	0	0	0	0	0	0	0	0	0	0	0	0	0	0	0	0	0	0	0
Rat_18_NODE_2130_length_1513_cov_3.558299	0	0	0	0	0	0	0	0	0	0	0	0	0	0	0	0	0	0	0	0	0	0	0	0	0	0	0	0	0	0	0	0	0	0	0	0	0	0	0	0	0	0	0	0	0	0	0	0	0
Rat_18_NODE_2131_length_1513_cov_2.653635	0	0	0	0	0	0	0	0	0	0	0	0	0	0	0	0	0	0	0	0	0	0	0	0	0	0	0	0	0	0	0	0	0	0	0	0	0	0	0	0	0	0	0	0	0	0	0	0	0
Rat_18_NODE_2137_length_1511_cov_3.050824	0	0	0	0	0	0	0	0	0	0	0	0	0	0	0	0	0	0	0	0	0	0	0	0	0	0	0	0	0	0	0	0	0	0	0	0	0	0	0	0	0	0	0	0	0	0	0	0	0
Rat_18_NODE_2139_length_1511_cov_1.769918	0	11	0	13	0	0	31	0	0	0	0	0	0	10	7	18	0	9	0	0	0	0	0	0	0	0	16	0	18	0	0	0	0	0	6	0	0	0	0	0	22	0	0	0	0	0	0	0	20
Rat_18_NODE_2161_length_1502_cov_3.337249	0	0	0	0	0	0	0	0	0	0	0	0	0	0	0	0	0	0	0	0	0	0	0	0	0	0	0	0	0	0	0	0	0	0	0	0	0	0	0	0	0	0	0	0	0	0	0	0	0
Rat_18_NODE_2175_length_1495_cov_2.727778	0	0	0	0	0	0	0	0	0	0	0	0	0	0	0	0	0	0	0	0	0	0	0	0	0	0	0	0	0	0	0	0	0	0	0	0	0	0	0	0	0	0	0	0	0	0	0	0	0
Rat_18_NODE_2179_length_1493_cov_23.924896	0	0	18	24	24	0	0	24	36	23	0	0	14	7	12	18	10	0	17	26	20	0	0	23	6	0	40	0	0	15	34	0	16	30	0	0	16	16	0	27	27	0	0	19	14	68	8	20	0
Rat_18_NODE_2184_length_1488_cov_3.049546	0	0	0	0	0	0	0	0	0	0	0	0	0	0	0	0	0	0	0	0	0	0	0	0	0	0	0	0	0	0	0	0	0	0	0	0	0	0	0	0	0	0	0	0	0	0	0	0	0
Rat_18_NODE_2204_length_1477_cov_3.235584	0	0	0	0	0	0	0	0	0	0	0	0	0	0	0	0	0	0	0	0	0	0	0	0	0	0	0	0	0	0	0	0	0	0	0	0	0	0	0	0	0	0	0	0	0	0	0	0	0
Rat_18_NODE_2207_length_1475_cov_2.748592	0	0	0	0	0	0	0	0	0	0	0	0	0	0	0	0	0	0	0	0	0	0	0	0	0	0	0	0	0	0	0	0	0	0	0	0	0	0	0	0	0	0	0	0	0	0	0	0	0
Rat_18_NODE_2209_length_1474_cov_3.811135	0	0	0	0	0	8	0	0	0	0	0	0	0	0	0	0	0	0	0	0	0	0	0	0	0	0	0	0	0	0	0	0	0	0	0	0	0	0	0	0	0	0	0	0	0	0	0	0	0
Rat_18_NODE_2225_length_1470_cov_2.201413	0	0	0	0	0	0	0	0	0	0	0	0	0	0	0	0	0	0	0	0	0	0	0	0	0	0	0	0	0	0	0	0	0	0	0	0	0	0	0	0	0	0	0	0	0	0	0	0	0
Rat_18_NODE_2226_length_1469_cov_3.035361	0	0	0	0	0	0	0	0	0	0	0	0	0	0	0	0	0	0	0	0	0	0	0	0	0	0	0	0	0	0	0	0	0	0	0	0	0	0	0	16	0	0	0	0	0	0	0	0	0
Rat_18_NODE_2227_length_1468_cov_3.324133	0	0	0	0	0	0	0	0	0	0	0	0	0	0	0	0	0	0	0	0	0	0	0	0	0	0	0	0	0	0	0	0	0	0	0	0	0	0	0	0	0	0	0	0	0	0	0	0	0
Rat_18_NODE_2231_length_1466_cov_3.496811	0	0	0	0	0	0	0	0	0	0	0	0	0	0	0	0	0	0	0	0	0	0	0	0	0	0	0	0	0	0	0	0	0	0	0	0	0	0	0	0	0	0	0	0	0	0	0	0	0
Rat_18_NODE_2252_length_1456_cov_2.876517	0	0	0	0	0	0	0	0	0	0	0	0	0	0	0	0	0	0	0	13	0	10	0	0	7	0	0	0	0	0	0	0	13	0	0	0	0	9	0	0	0	0	20	0	0	0	0	0	0
Rat_18_NODE_2255_length_1455_cov_3.640000	0	0	0	0	0	0	0	0	0	0	0	0	0	0	0	0	0	0	0	0	0	0	0	0	0	0	0	0	0	0	0	0	0	0	0	0	0	0	0	0	0	0	0	0	0	0	0	0	0
Rat_18_NODE_2269_length_1450_cov_3.455914	0	0	0	0	0	0	0	0	0	0	0	0	0	0	0	0	0	0	0	0	0	0	0	0	0	0	13	0	0	0	0	0	0	0	0	0	0	0	0	0	0	0	0	0	0	0	0	0	0
Rat_18_NODE_2278_length_1447_cov_2.666667	0	0	0	0	0	0	0	0	0	0	0	0	0	0	0	0	0	0	0	0	0	0	0	0	0	0	0	0	0	0	0	0	0	0	0	0	0	0	0	0	0	0	0	0	0	0	0	0	0
Rat_18_NODE_2289_length_1442_cov_2.578947	0	0	0	8	0	0	0	0	0	0	0	0	0	0	0	0	0	0	0	0	0	0	0	0	0	20	0	0	0	0	0	0	0	0	0	0	0	0	0	0	0	0	0	0	0	0	0	0	10
Rat_18_NODE_2291_length_1441_cov_3.095960	0	0	0	0	0	0	0	0	0	0	0	0	0	0	0	0	0	0	0	0	0	0	0	0	0	0	0	0	0	0	0	0	0	0	0	0	0	0	0	0	0	0	0	0	0	0	0	0	0
Rat_18_NODE_2296_length_1439_cov_2.937139	0	0	0	0	0	0	0	0	0	0	0	0	0	0	0	0	0	0	0	0	0	0	0	0	0	0	0	0	0	0	0	0	0	0	0	0	0	0	0	0	0	0	0	0	0	0	0	0	0
Rat_18_NODE_2299_length_1435_cov_3.126812	0	0	8	0	0	0	0	0	0	0	0	0	0	0	0	0	0	0	0	0	0	0	0	0	0	0	11	0	0	0	0	0	0	0	0	0	0	0	0	0	0	0	0	0	0	0	0	0	0
Rat_18_NODE_2300_length_1435_cov_3.051449	0	0	0	0	0	0	0	0	0	0	0	0	0	0	0	0	0	0	0	0	0	0	0	0	0	0	0	0	0	0	0	0	0	0	0	0	0	0	0	0	0	0	0	0	0	0	0	0	0
Rat_18_NODE_2303_length_1434_cov_1.596084	0	0	0	0	0	0	0	0	0	0	0	0	0	0	0	0	0	0	0	0	0	0	0	0	0	0	0	0	0	0	0	0	0	0	0	0	0	0	0	0	0	0	0	0	0	0	0	0	0
Rat_18_NODE_2310_length_1431_cov_3.207849	0	0	0	0	0	0	0	0	0	0	0	0	0	0	0	0	0	0	0	0	0	0	0	0	0	0	0	0	0	0	0	0	0	0	0	0	0	0	0	0	0	0	0	0	0	0	0	0	0
Rat_18_NODE_2314_length_1427_cov_3.967201	0	0	0	0	0	0	32	0	0	0	0	0	0	0	0	0	0	0	0	0	0	0	0	0	0	0	0	0	0	0	0	0	0	0	0	0	0	0	0	0	0	0	0	0	0	0	0	0	0
Rat_18_NODE_2316_length_1427_cov_2.543732	0	0	0	0	0	0	0	0	0	0	0	0	0	0	0	0	0	0	0	0	0	0	0	0	0	0	0	0	0	0	0	0	0	0	0	0	0	0	0	0	0	0	0	0	0	0	0	0	0
Rat_18_NODE_2318_length_1426_cov_3.072210	0	0	0	0	0	0	25	0	0	0	0	0	0	0	0	0	0	0	0	0	0	0	0	0	0	0	0	0	0	0	0	0	0	0	0	0	0	0	0	0	0	0	0	0	0	0	0	0	0
Rat_18_NODE_2319_length_1426_cov_2.807440	0	0	0	0	0	0	0	0	0	0	0	0	0	0	0	0	0	0	0	0	0	0	0	0	0	0	6	0	0	0	0	0	0	0	0	0	0	5	0	0	0	0	0	0	0	0	0	0	0
Rat_18_NODE_2320_length_1425_cov_3.267883	0	0	0	0	0	0	0	0	0	0	0	0	0	0	0	0	0	0	0	0	0	0	0	0	0	0	0	0	0	0	0	0	0	0	0	0	0	0	0	0	6	0	0	0	0	0	0	0	0
Rat_18_NODE_2335_length_1417_cov_3.595448	0	14	0	0	0	0	0	0	0	0	0	0	0	0	0	25	0	0	0	0	21	0	0	0	0	0	0	0	0	0	0	0	0	0	0	0	0	0	14	11	0	0	0	0	0	0	0	0	0
Rat_18_NODE_2342_length_1414_cov_3.142016	0	0	8	0	0	0	0	0	0	0	0	0	0	0	0	0	0	0	0	0	0	0	0	0	0	0	0	0	0	0	0	0	0	0	0	0	0	0	0	0	0	0	0	0	0	0	0	0	0
Rat_18_NODE_2343_length_1413_cov_3.301178	0	0	0	0	0	0	0	0	0	0	0	0	0	0	0	0	0	0	0	0	0	0	0	0	0	0	0	0	0	0	0	0	0	0	0	0	0	0	0	0	0	0	0	0	0	0	0	0	6
Rat_18_NODE_2347_length_1410_cov_3.034686	0	0	0	0	0	0	0	0	0	0	0	0	0	0	0	8	0	0	0	0	0	0	0	0	0	0	0	0	0	0	0	0	0	0	0	0	0	0	0	0	0	0	0	0	0	0	0	0	0
Rat_18_NODE_2350_length_1409_cov_3.869276	0	36	0	0	0	0	0	0	0	0	0	0	0	0	0	0	0	0	8	0	20	0	0	8	0	0	0	0	0	0	0	0	0	0	0	0	0	0	0	0	20	0	0	0	0	0	0	0	0
Rat_18_NODE_2359_length_1404_cov_2.853966	0	0	0	0	0	0	0	0	0	0	0	0	0	0	0	0	0	0	0	0	0	0	0	0	0	0	0	0	0	0	0	0	0	0	0	0	0	0	0	0	0	0	0	0	0	0	0	0	0
Rat_18_NODE_2360_length_1404_cov_2.054114	0	0	0	0	0	0	0	0	0	0	0	0	0	0	0	0	0	0	0	0	0	0	0	0	0	0	0	0	0	0	0	0	0	0	0	0	0	0	0	0	0	0	0	0	0	0	0	0	0
Rat_18_NODE_2364_length_1402_cov_3.470676	0	0	0	0	0	0	0	0	0	0	0	0	0	0	0	0	0	0	0	0	0	0	0	0	0	0	0	0	0	0	0	0	0	0	0	0	0	0	0	0	0	0	0	0	0	0	0	0	0
Rat_18_NODE_2368_length_1401_cov_4.727340	0	0	0	0	0	0	0	0	0	0	0	0	0	0	0	0	0	0	0	0	0	0	0	0	0	0	0	0	0	0	0	0	0	0	0	0	0	0	0	0	0	0	0	0	0	0	0	0	0
Rat_18_NODE_2383_length_1394_cov_2.566841	0	0	0	0	0	0	0	0	0	0	0	0	0	0	0	0	0	0	0	0	0	0	0	0	0	0	0	0	0	0	0	0	0	0	0	0	0	0	0	0	0	0	0	0	0	0	0	0	0
Rat_18_NODE_2392_length_1389_cov_3.947526	0	0	0	0	0	6	0	0	0	0	0	0	0	0	0	0	0	0	0	6	0	18	30	0	0	11	0	0	0	0	0	0	0	0	7	0	0	0	0	0	0	10	0	0	0	0	0	0	0
Rat_18_NODE_2402_length_1386_cov_2.703231	0	0	0	0	0	0	0	0	0	0	0	0	0	0	0	0	0	0	0	0	0	0	0	0	0	0	0	0	0	0	0	0	0	0	0	0	0	0	0	0	0	0	0	0	0	0	0	0	0
Rat_18_NODE_2403_length_1386_cov_2.383171	0	0	0	0	0	8	0	0	0	0	0	0	0	0	0	0	0	0	0	0	0	0	0	0	0	0	0	0	0	0	0	0	0	0	0	0	0	0	0	0	0	0	0	0	0	0	0	0	0
Rat_18_NODE_2421_length_1379_cov_4.341390	0	0	0	0	0	0	0	0	0	0	0	0	0	0	0	0	0	0	0	0	0	0	0	0	0	0	0	0	0	0	0	0	0	0	0	0	0	0	0	0	0	0	0	0	0	0	0	0	0
Rat_18_NODE_2435_length_1376_cov_2.571537	0	0	0	0	0	0	0	0	0	0	0	0	0	0	0	0	0	0	0	0	0	0	0	0	0	0	0	0	0	0	0	0	0	0	0	0	0	0	0	0	0	0	0	0	0	0	0	0	0
Rat_18_NODE_2439_length_1374_cov_2.820318	0	0	0	0	0	0	0	0	0	0	0	0	0	0	0	0	0	0	0	0	0	0	0	0	0	5	0	0	0	0	0	0	0	0	0	0	0	0	0	0	9	0	0	0	0	0	0	0	0
Rat_18_NODE_2457_length_1367_cov_2.111280	0	0	0	0	0	0	0	0	0	0	0	0	0	0	0	0	0	0	0	0	0	0	0	0	8	0	12	0	0	0	0	0	0	0	0	0	0	0	0	0	0	0	0	0	0	0	0	0	0
Rat_18_NODE_2460_length_1366_cov_2.289092	0	0	0	0	0	0	0	0	0	0	0	0	0	0	0	0	0	0	0	0	0	0	0	0	0	0	0	0	0	0	0	0	0	0	0	0	0	0	0	0	0	0	0	0	0	0	0	0	0
Rat_18_NODE_2463_length_1365_cov_2.631298	0	0	0	0	0	0	0	0	0	0	0	0	0	0	0	0	0	0	0	0	0	0	0	0	0	0	0	0	0	0	0	0	0	0	0	0	0	0	0	0	0	0	0	0	0	0	0	0	0
Rat_18_NODE_2473_length_1360_cov_2.563218	0	0	0	0	0	0	0	0	0	0	0	0	0	0	0	0	0	0	0	0	0	0	0	0	0	0	0	0	0	0	0	0	0	0	0	0	0	0	0	0	0	0	0	0	0	0	0	0	9
Rat_18_NODE_2475_length_1359_cov_2.782209	0	0	0	0	0	0	0	0	0	0	0	0	0	0	0	0	0	0	0	0	0	0	0	0	0	0	0	0	0	0	0	0	0	0	0	0	0	0	0	0	0	0	0	0	0	0	0	0	0
Rat_18_NODE_2476_length_1359_cov_2.347393	0	0	0	0	0	0	0	0	0	0	0	0	0	0	0	0	0	0	0	0	0	0	0	0	0	0	0	0	0	0	0	0	0	0	0	0	0	0	0	0	0	0	0	0	0	0	0	0	0
Rat_18_NODE_2481_length_1358_cov_2.572525	0	0	0	0	0	0	0	0	0	0	0	0	0	0	0	0	0	0	0	0	0	0	0	0	0	0	0	0	0	0	0	0	0	0	0	0	0	0	0	0	0	0	0	0	0	0	0	0	0
Rat_18_NODE_2483_length_1357_cov_2.215054	0	0	0	0	0	0	0	0	0	0	0	0	0	0	0	0	0	0	0	0	0	0	0	0	0	0	0	0	0	0	0	0	0	0	0	0	0	0	0	0	0	0	0	0	0	0	0	0	0
Rat_18_NODE_2487_length_1355_cov_2.567692	0	10	0	0	0	0	0	0	0	0	0	0	0	0	0	0	0	0	0	0	0	0	0	0	0	0	0	0	0	0	0	0	0	0	0	0	0	0	0	0	0	0	0	0	0	0	0	0	0
Rat_18_NODE_2488_length_1354_cov_3.488068	0	27	0	0	0	0	0	0	0	0	0	0	0	0	0	8	0	9	0	0	8	0	0	7	0	0	0	0	0	0	0	0	0	0	0	0	0	0	0	0	0	0	0	0	0	0	0	0	0
Rat_18_NODE_2493_length_1354_cov_2.368745	0	0	0	0	0	0	0	0	0	0	0	0	0	0	0	0	0	0	0	0	0	0	0	0	0	0	0	0	0	0	0	0	0	0	0	0	0	0	0	0	0	0	0	0	0	0	0	0	0
Rat_18_NODE_2495_length_1354_cov_1.829099	0	0	0	0	0	0	0	0	0	0	0	0	0	0	0	0	0	0	0	0	0	0	0	0	0	0	0	0	0	0	0	0	0	0	0	0	0	0	0	0	0	0	0	0	0	0	0	0	0
Rat_18_NODE_2509_length_1349_cov_3.249614	0	0	9	0	0	0	0	0	0	0	0	0	0	0	0	0	0	0	0	0	0	0	0	0	6	0	14	0	0	0	0	0	0	0	0	0	0	0	0	0	0	0	0	0	0	0	0	0	5
Rat_18_NODE_2513_length_1349_cov_2.523184	0	0	0	0	0	0	0	0	0	0	0	0	0	0	0	0	0	0	0	0	0	0	0	0	0	0	0	0	0	0	0	0	0	0	0	0	0	0	0	0	0	0	0	0	0	0	0	0	0
Rat_18_NODE_2518_length_1348_cov_2.412993	0	0	0	0	0	0	0	0	0	0	0	0	0	0	0	0	0	0	0	0	0	0	0	0	0	0	0	0	0	0	0	0	0	0	0	0	0	0	0	0	0	0	0	0	0	0	0	0	0
Rat_18_NODE_2524_length_1345_cov_2.362791	0	0	0	0	0	0	0	0	0	0	0	0	0	0	0	0	0	0	0	0	0	0	0	0	0	0	8	0	0	0	0	0	0	0	0	0	0	0	0	0	0	0	0	0	0	0	0	0	0
Rat_18_NODE_2528_length_1342_cov_4.817405	0	0	0	0	0	0	0	0	0	0	0	0	0	0	0	0	0	0	0	9	0	0	36	0	0	13	0	0	0	0	0	5	0	0	0	0	18	6	0	0	0	0	0	0	0	0	5	0	0
Rat_18_NODE_2529_length_1342_cov_3.916861	0	0	0	0	0	0	0	0	0	0	0	0	0	0	0	0	0	0	0	0	0	0	0	0	0	0	0	0	0	0	0	0	0	0	0	0	0	0	0	0	0	0	0	0	0	0	0	0	0
Rat_18_NODE_2534_length_1341_cov_3.689736	0	0	0	0	0	0	0	0	0	0	0	0	0	0	0	0	0	0	0	0	0	0	0	0	0	0	0	0	0	0	0	0	0	0	0	0	0	0	0	0	0	0	0	0	0	0	0	0	0
Rat_18_NODE_2551_length_1333_cov_3.111894	0	0	0	0	0	0	0	0	0	0	0	0	0	0	0	0	0	0	0	0	0	0	0	0	0	0	0	0	0	0	0	0	0	0	0	0	0	0	0	0	0	0	0	0	0	0	0	0	0
Rat_18_NODE_2557_length_1332_cov_2.823023	0	0	0	0	0	0	0	0	0	0	0	0	0	0	0	0	0	0	0	0	0	0	0	0	0	0	0	0	0	0	0	0	0	0	0	0	0	0	0	0	0	0	0	0	0	0	0	0	0
Rat_18_NODE_2571_length_1326_cov_2.466562	0	0	8	0	0	0	0	0	0	0	0	0	0	0	0	0	0	0	0	0	0	0	0	0	0	0	0	0	0	0	0	0	0	0	0	0	0	0	0	0	0	0	0	0	0	0	0	0	0
Rat_18_NODE_2592_length_1319_cov_4.097310	0	0	0	0	0	8	0	0	0	0	0	0	0	0	0	0	0	0	0	0	0	0	0	0	0	0	0	0	0	0	0	0	0	0	0	0	0	0	0	0	0	0	0	0	0	0	0	0	0
Rat_18_NODE_2593_length_1318_cov_4.522565	0	5	0	0	0	0	0	0	0	0	0	0	0	0	0	0	0	0	0	0	0	0	0	0	0	0	0	0	0	0	0	0	0	0	0	0	0	0	0	11	0	0	0	0	0	0	0	0	0
Rat_18_NODE_2607_length_1313_cov_2.457075	0	0	0	9	0	0	0	0	0	0	0	0	0	0	0	0	0	0	0	0	0	0	0	0	0	13	8	0	0	0	0	0	0	0	0	0	0	0	0	13	0	0	0	0	0	0	0	0	22
Rat_18_NODE_2622_length_1309_cov_1.849282	0	0	0	0	0	0	0	0	0	0	0	0	0	0	0	0	0	0	0	0	0	0	0	0	0	0	0	0	0	0	0	0	0	0	0	0	0	0	0	0	0	0	0	0	0	0	0	0	0
Rat_18_NODE_2623_length_1308_cov_8.653631	0	0	0	0	0	0	0	0	0	0	0	0	0	0	0	0	0	0	0	0	0	0	0	12	0	0	0	0	0	0	0	0	0	0	0	0	0	0	0	0	0	0	0	0	0	0	0	0	0
Rat_18_NODE_2626_length_1308_cov_3.025539	0	0	0	0	0	0	0	0	0	0	0	0	0	0	0	0	0	0	0	0	0	0	0	0	0	0	0	0	0	0	0	0	0	0	0	0	0	0	0	0	0	0	0	0	0	0	0	0	0
Rat_18_NODE_2634_length_1306_cov_2.804956	0	0	0	0	0	0	0	0	0	0	0	0	0	0	7	0	0	0	0	0	0	0	0	0	0	0	0	0	0	0	0	0	0	0	0	0	0	0	0	0	0	0	0	0	0	0	0	0	0
Rat_18_NODE_2641_length_1302_cov_2.974338	0	0	0	0	0	0	0	0	0	0	0	0	0	0	0	0	0	0	0	0	0	0	0	0	0	0	0	0	0	0	0	0	0	0	0	0	0	0	0	0	0	0	0	0	0	0	0	0	0
Rat_18_NODE_2642_length_1302_cov_2.590217	0	0	0	0	0	0	0	0	0	0	0	0	0	0	0	0	0	0	0	0	0	0	0	0	0	0	0	0	0	0	0	0	0	0	0	0	0	0	0	0	0	0	0	0	0	0	0	0	0
Rat_18_NODE_2649_length_1299_cov_2.843248	0	0	0	0	0	0	0	0	0	0	0	0	0	0	0	0	0	0	0	0	0	0	0	0	0	0	0	0	0	0	0	0	0	0	0	0	0	0	0	0	0	0	0	0	0	0	0	0	0
Rat_18_NODE_2652_length_1297_cov_2.528986	0	0	0	12	0	0	0	0	0	0	0	0	0	0	0	0	0	0	0	0	0	0	0	12	0	9	0	0	0	0	0	0	0	0	0	0	0	0	0	16	0	0	0	0	0	0	0	0	0
Rat_18_NODE_2655_length_1296_cov_2.410153	0	0	0	0	0	0	0	0	0	0	0	0	0	0	0	0	0	0	0	0	0	0	0	0	0	0	0	0	0	0	0	0	0	0	0	0	0	0	0	0	0	0	0	0	0	0	0	0	0
Rat_18_NODE_2669_length_1290_cov_2.485830	0	0	0	0	0	0	0	0	0	0	0	0	0	0	0	0	0	0	0	0	0	0	0	0	0	0	0	0	0	0	0	0	0	0	0	0	0	0	0	0	0	0	0	0	0	0	0	0	0
Rat_18_NODE_2687_length_1285_cov_2.828455	0	0	0	0	0	0	0	0	0	0	0	0	0	0	0	0	0	0	0	0	0	0	0	0	0	0	0	0	0	0	0	0	0	0	0	0	0	0	0	0	0	0	0	0	0	0	0	0	0
Rat_18_NODE_2710_length_1279_cov_3.399510	0	11	0	0	0	0	33	0	0	12	0	0	0	0	0	11	0	0	0	0	0	0	0	13	0	0	21	8	20	0	0	0	0	0	0	0	0	0	0	0	11	0	0	8	0	13	5	0	12
Rat_18_NODE_2718_length_1278_cov_1.905969	0	0	0	0	0	0	0	0	0	0	0	0	0	0	0	0	0	0	0	0	0	0	0	0	0	0	0	0	0	0	0	0	0	0	0	0	0	0	0	0	9	0	0	0	0	0	0	0	0
Rat_18_NODE_2739_length_1270_cov_2.386831	0	0	0	0	0	0	0	0	0	0	0	0	0	0	0	0	0	0	0	0	0	0	0	0	0	0	0	0	0	0	0	0	0	0	0	0	0	0	0	0	0	0	0	0	0	0	0	0	0
Rat_18_NODE_2740_length_1269_cov_4.377265	0	8	0	0	0	0	10	0	0	0	0	0	0	0	0	9	0	0	0	0	0	0	22	0	0	0	0	0	0	0	0	0	0	0	0	10	11	0	0	0	0	0	5	0	0	0	0	0	0
Rat_18_NODE_2744_length_1268_cov_2.978566	0	0	0	0	0	0	0	0	0	0	0	0	0	0	0	0	0	0	0	0	0	0	0	0	0	0	0	0	0	0	0	0	0	0	0	0	0	0	0	0	0	0	0	0	0	0	0	0	0
Rat_18_NODE_2746_length_1268_cov_2.821929	0	0	8	0	0	0	0	0	0	0	0	0	0	0	0	0	0	0	0	0	0	0	0	0	0	0	12	0	0	0	0	0	0	0	0	0	0	0	0	0	0	0	0	0	0	0	0	0	0
Rat_18_NODE_2768_length_1260_cov_3.191701	0	0	0	0	0	0	0	0	0	0	0	0	0	0	0	0	0	0	0	0	0	0	0	0	0	0	6	0	0	0	0	0	0	0	0	0	0	0	0	0	0	0	0	0	0	0	0	0	0
Rat_18_NODE_2771_length_1260_cov_2.447303	0	0	0	0	0	0	0	0	0	0	0	0	0	0	0	0	0	0	0	0	0	0	0	0	0	0	0	0	0	0	0	0	0	0	0	0	0	0	0	0	0	0	0	0	0	0	0	0	0
Rat_18_NODE_2774_length_1259_cov_4.139535	0	0	0	0	0	0	0	0	0	0	0	0	0	0	0	0	0	0	0	0	0	0	0	0	0	0	0	0	0	0	0	0	0	0	0	0	0	0	0	0	0	0	0	0	0	0	0	0	8
Rat_18_NODE_2777_length_1258_cov_2.561929	0	0	0	0	0	0	0	0	0	0	0	0	0	0	0	0	0	0	0	0	0	0	0	0	0	0	0	0	0	0	0	0	0	0	0	0	0	0	0	0	0	0	0	0	0	0	0	0	0
Rat_18_NODE_2784_length_1255_cov_3.600000	0	0	0	0	0	0	0	0	0	0	0	0	0	0	0	0	0	0	0	0	0	0	0	0	0	0	0	0	0	0	0	0	0	0	0	0	0	0	0	0	0	0	0	0	0	0	0	0	0
Rat_18_NODE_2785_length_1255_cov_2.985833	0	0	0	0	0	0	0	0	0	0	0	0	0	0	0	0	0	0	0	0	0	0	0	0	0	0	0	0	0	0	0	0	0	0	0	0	0	0	0	0	0	0	0	0	0	0	0	0	8
Rat_18_NODE_2790_length_1253_cov_3.471619	0	0	0	0	0	0	0	0	0	0	0	0	0	0	0	0	0	0	0	0	0	0	0	0	0	0	0	0	0	0	0	0	0	0	0	0	0	0	0	0	0	0	0	0	0	0	0	0	0
Rat_18_NODE_2795_length_1252_cov_2.723475	0	0	0	0	0	0	0	0	0	0	0	0	0	0	0	0	0	0	0	0	0	0	0	0	5	0	0	0	0	0	0	0	6	0	0	0	0	0	0	0	0	0	0	0	0	0	0	0	0
Rat_18_NODE_2797_length_1250_cov_3.319665	0	0	8	0	0	0	0	0	0	0	0	0	0	0	0	0	0	0	0	0	0	0	0	0	0	0	10	0	0	0	0	0	0	0	0	0	0	0	0	0	0	0	0	0	0	0	0	0	10
Rat_18_NODE_2804_length_1248_cov_2.082984	0	0	0	0	0	0	0	0	0	0	0	0	0	0	0	0	0	0	0	0	0	0	0	0	0	0	0	0	0	0	0	0	0	0	0	0	0	0	0	0	0	0	0	0	0	0	0	0	0
Rat_18_NODE_2825_length_1239_cov_2.639358	0	0	10	11	0	0	0	6	0	0	0	0	0	0	0	0	0	0	0	0	0	0	0	12	0	24	0	0	0	0	0	0	0	0	0	0	0	0	0	17	0	0	0	0	0	16	0	0	18
Rat_18_NODE_2828_length_1238_cov_2.480981	0	15	14	0	0	0	11	0	0	10	0	0	0	7	12	25	0	0	23	0	0	0	0	0	8	17	18	0	10	10	0	0	0	0	0	0	0	11	0	12	12	0	8	0	0	22	0	8	17
Rat_18_NODE_2835_length_1237_cov_1.835025	0	0	17	0	11	21	0	0	0	0	0	0	0	8	0	0	0	68	0	0	0	19	0	0	17	0	0	20	26	6	26	0	19	0	0	8	21	0	0	0	0	6	0	0	0	0	0	0	12
Rat_18_NODE_2845_length_1234_cov_2.698897	0	0	9	0	0	0	0	0	0	0	0	0	0	0	0	0	0	0	0	0	0	0	0	0	7	0	0	0	0	0	0	0	0	0	0	0	0	0	0	0	0	0	0	0	0	0	0	0	0
Rat_18_NODE_2852_length_1233_cov_3.296265	0	0	0	0	0	0	0	0	0	0	0	0	0	0	0	0	0	0	0	0	0	0	0	0	0	0	0	0	0	0	0	0	0	0	0	0	0	0	0	0	0	0	0	0	0	0	0	0	0
Rat_18_NODE_2862_length_1230_cov_3.184681	0	0	0	0	0	0	0	0	0	0	0	0	0	0	0	0	0	0	0	0	0	0	0	0	0	0	0	0	0	0	0	0	0	0	0	0	0	0	0	0	0	0	0	0	0	0	0	0	0
Rat_18_NODE_2876_length_1226_cov_3.423570	0	0	0	0	0	0	0	0	0	0	0	0	0	0	0	0	0	0	0	0	0	0	0	0	0	0	0	0	0	0	0	0	0	0	0	0	0	0	0	0	0	0	0	0	0	0	0	0	0
Rat_18_NODE_2880_length_1224_cov_2.980325	0	0	0	0	0	0	0	0	0	0	0	0	0	0	0	0	0	0	0	0	0	0	0	0	0	0	0	0	0	0	0	0	0	0	0	0	0	0	0	0	0	0	0	0	0	0	0	0	0
Rat_18_NODE_2889_length_1221_cov_2.566895	0	0	0	0	0	0	0	0	0	0	0	0	0	0	0	7	0	0	0	0	0	0	0	0	0	0	0	0	0	0	0	0	0	0	0	0	0	0	0	0	0	0	0	0	0	0	0	0	0
Rat_18_NODE_2890_length_1221_cov_2.494854	0	0	0	0	0	0	0	0	0	0	0	0	0	0	0	0	0	0	0	0	0	0	0	0	0	0	0	0	0	0	0	0	0	0	0	0	0	0	0	0	0	0	0	0	0	0	0	0	0
Rat_18_NODE_2898_length_1218_cov_2.901978	0	0	11	0	0	0	0	0	0	0	0	0	0	0	0	0	0	0	0	0	0	0	0	0	0	0	0	0	0	0	0	0	0	0	0	0	0	0	0	0	6	0	0	0	0	0	0	0	0
Rat_18_NODE_2900_length_1217_cov_3.493976	0	0	0	0	0	0	0	0	0	0	0	0	0	0	0	0	0	0	0	0	0	0	0	0	0	0	0	0	0	0	0	0	0	0	0	0	0	0	0	0	0	0	0	0	0	0	0	0	0
Rat_18_NODE_2902_length_1217_cov_2.626506	0	0	0	0	0	0	0	0	0	0	0	0	0	0	0	0	0	0	0	0	0	0	0	0	0	0	0	0	0	0	0	0	0	0	0	0	0	0	0	0	0	0	0	0	0	0	0	0	0
Rat_18_NODE_2912_length_1213_cov_2.822971	0	0	10	0	0	0	0	0	0	0	0	0	0	0	0	0	0	0	0	0	0	0	0	0	0	0	0	0	0	0	0	0	0	0	0	0	0	0	0	0	0	0	0	0	0	0	0	0	0
Rat_18_NODE_2924_length_1210_cov_2.710823	0	0	0	0	0	0	0	0	0	0	0	0	0	0	0	0	0	0	0	0	0	0	0	0	0	0	0	0	0	0	0	0	0	0	0	0	0	0	0	0	0	0	0	0	0	0	0	0	0
Rat_18_NODE_2928_length_1210_cov_2.036364	0	0	0	0	0	0	0	0	0	0	0	0	0	0	0	0	0	0	0	0	0	0	0	0	0	0	0	0	0	0	0	0	0	0	0	0	0	0	0	0	0	0	0	0	0	0	0	0	0
Rat_18_NODE_2929_length_1209_cov_2.946274	0	0	0	0	0	0	0	0	0	0	0	0	0	0	0	0	0	0	0	0	0	0	0	0	0	0	0	0	0	0	0	0	0	0	0	0	0	0	0	0	0	0	0	0	0	0	0	0	0
Rat_18_NODE_2932_length_1209_cov_2.389081	0	0	0	0	0	0	0	0	0	0	0	0	0	0	0	0	0	0	0	0	0	0	0	0	0	0	0	0	0	0	0	0	0	0	0	0	0	0	0	0	0	0	0	0	0	0	0	0	0
Rat_18_NODE_2933_length_1209_cov_2.239168	0	0	0	0	0	0	0	0	0	0	0	0	0	0	0	0	0	0	0	0	0	0	0	0	0	0	0	0	0	0	0	0	0	0	0	0	0	0	0	0	0	0	0	0	0	0	0	0	0
Rat_18_NODE_2947_length_1204_cov_2.833768	0	0	0	0	0	0	0	0	0	0	0	0	0	0	0	0	0	0	0	0	0	0	0	0	0	0	0	0	0	0	0	0	0	0	0	0	0	0	0	0	0	0	0	0	0	0	0	0	0
Rat_18_NODE_2953_length_1203_cov_2.464286	0	0	0	0	0	0	0	0	0	0	0	0	0	0	0	0	0	0	0	0	0	0	0	0	0	0	0	0	0	0	0	0	0	0	0	0	0	0	0	0	0	0	0	0	0	0	0	0	0
Rat_18_NODE_2956_length_1202_cov_2.872711	0	0	0	0	0	0	0	0	0	0	0	0	0	0	0	0	0	0	0	0	0	0	0	0	0	0	0	0	0	0	0	0	0	0	0	0	0	0	0	0	5	0	0	0	0	0	0	0	0
Rat_18_NODE_2968_length_1200_cov_2.565066	0	0	0	0	0	0	0	0	0	0	0	0	0	0	0	0	0	0	0	0	0	0	0	0	0	0	0	0	0	0	0	0	0	0	0	0	0	0	0	0	0	0	0	0	0	0	0	0	0
Rat_18_NODE_2969_length_1200_cov_2.313537	0	0	6	0	0	0	0	0	0	0	0	0	0	0	0	0	0	0	0	0	0	0	0	0	0	0	0	0	0	0	0	0	0	0	0	0	0	0	0	0	0	0	0	0	0	0	0	0	5
Rat_18_NODE_2973_length_1198_cov_2.301837	0	0	0	0	0	0	0	0	0	0	0	0	0	0	0	0	0	0	0	0	0	0	0	0	0	0	0	0	0	0	0	0	0	0	0	0	0	0	0	0	0	0	0	0	0	0	0	0	0
Rat_18_NODE_2978_length_1197_cov_2.745184	0	0	0	0	0	0	0	0	0	0	0	0	0	0	0	0	0	0	0	0	0	0	0	0	0	0	10	0	0	0	0	0	0	0	0	0	0	0	0	0	0	0	0	0	0	0	0	0	0
Rat_18_NODE_2982_length_1196_cov_3.229623	0	0	0	0	0	0	0	0	0	0	0	0	0	0	0	0	0	0	0	0	0	0	0	0	0	0	0	0	0	0	0	0	0	0	0	0	0	0	0	0	0	0	0	0	0	0	0	0	0
Rat_18_NODE_2984_length_1196_cov_2.308501	0	0	0	0	0	0	0	0	0	0	0	0	0	0	0	0	0	0	0	0	4	0	0	0	0	0	0	0	0	0	0	0	0	0	0	0	0	0	0	0	0	0	0	0	0	0	0	0	0
Rat_18_NODE_2987_length_1195_cov_3.210526	0	0	0	0	0	0	0	0	0	0	0	0	0	0	0	0	0	0	0	0	0	0	0	0	0	0	0	0	0	0	0	0	0	0	0	0	0	0	0	0	0	0	0	0	0	0	0	0	0
Rat_18_NODE_2990_length_1195_cov_2.578947	0	0	0	0	0	0	0	0	0	0	0	0	0	0	0	0	0	0	0	0	0	0	0	0	0	0	0	0	0	0	0	0	0	0	0	0	0	0	0	0	0	0	0	0	0	0	0	0	0
Rat_18_NODE_2991_length_1195_cov_2.088596	0	0	0	0	0	0	0	0	0	0	0	0	0	0	0	0	0	0	0	0	0	0	0	0	0	0	0	0	0	0	0	0	0	0	0	0	0	0	0	0	0	0	0	0	0	0	0	0	0
Rat_18_NODE_2998_length_1192_cov_3.919965	0	0	0	0	0	0	0	0	0	0	0	0	0	0	0	0	0	0	0	0	0	0	0	0	0	0	11	0	0	0	0	0	0	0	0	0	0	0	0	0	5	0	0	0	0	0	0	0	0
Rat_18_NODE_3007_length_1190_cov_3.801762	0	0	0	0	0	0	0	0	0	0	0	0	0	0	0	0	0	0	0	0	0	0	0	0	0	0	0	0	0	0	0	0	0	0	0	0	0	0	0	9	0	0	0	0	0	0	0	0	0
Rat_18_NODE_3009_length_1190_cov_3.256388	0	0	0	0	0	0	0	0	0	0	0	0	0	0	0	0	0	0	0	0	0	0	0	0	0	0	0	0	0	0	0	0	0	0	0	0	0	0	0	0	0	0	0	0	0	0	0	0	0
Rat_18_NODE_3014_length_1188_cov_2.611650	0	0	0	0	0	0	0	0	0	0	0	0	0	0	0	0	0	0	0	0	0	0	0	0	0	0	7	0	0	0	0	0	0	0	0	0	0	0	0	0	0	0	0	0	0	0	0	0	0
Rat_18_NODE_3015_length_1188_cov_2.578111	0	0	0	0	0	0	0	0	0	0	0	0	0	0	0	0	0	0	0	0	0	0	0	0	0	0	0	0	0	0	0	0	0	0	0	0	0	0	0	0	0	0	0	0	0	0	0	0	0
Rat_18_NODE_3023_length_1185_cov_3.144248	0	0	0	0	0	0	0	25	0	0	0	0	0	0	0	0	0	0	0	0	0	0	0	6	0	0	0	0	0	0	0	0	0	0	12	10	0	0	0	0	0	0	0	0	0	0	0	0	0
Rat_18_NODE_3043_length_1179_cov_2.220641	0	0	0	0	0	0	0	0	0	0	0	0	0	0	0	0	0	0	0	0	0	0	0	0	0	0	7	0	0	0	0	0	0	0	0	0	0	0	0	0	0	0	0	0	0	0	0	0	6
Rat_18_NODE_3058_length_1175_cov_2.594643	0	0	0	0	0	0	0	0	0	0	0	0	0	0	0	0	0	0	0	0	0	0	0	0	0	0	0	0	0	0	0	0	0	0	0	0	0	0	0	0	0	0	0	0	0	0	0	0	0
Rat_18_NODE_3064_length_1173_cov_2.796959	0	0	0	0	0	0	0	0	0	0	0	0	0	0	0	0	0	0	0	0	0	0	0	0	0	0	0	0	0	6	0	0	0	0	0	14	0	0	9	0	0	0	0	0	0	0	0	0	0
Rat_18_NODE_3065_length_1173_cov_2.442755	0	0	6	0	0	0	0	0	0	0	0	0	0	0	0	0	0	0	0	0	0	0	0	0	0	0	0	0	0	0	0	0	0	0	0	0	0	0	0	0	0	0	0	0	0	0	0	0	0
Rat_18_NODE_3072_length_1171_cov_3.347670	0	0	0	0	0	0	0	0	0	0	0	0	0	0	0	0	0	0	0	0	0	0	0	0	0	0	0	0	0	0	0	0	0	0	0	0	0	0	0	0	0	0	0	0	0	0	0	0	0
Rat_18_NODE_3073_length_1171_cov_3.319892	0	0	0	0	0	0	0	0	0	0	0	0	0	0	0	0	0	0	0	0	0	0	0	0	0	0	0	0	0	0	0	0	0	0	0	0	0	0	0	0	0	0	0	0	0	0	0	0	0
Rat_18_NODE_3075_length_1171_cov_2.973118	0	0	0	0	0	0	0	0	0	0	0	0	0	0	0	0	0	0	0	0	0	0	0	7	0	0	0	0	0	0	0	0	0	0	0	0	0	0	0	0	0	0	0	0	0	0	0	0	0
Rat_18_NODE_3079_length_1169_cov_3.342011	0	0	0	0	0	0	0	0	0	0	0	0	0	0	0	0	0	0	0	0	0	0	0	0	0	0	11	0	0	0	0	0	0	0	0	0	0	0	0	0	0	0	0	0	0	0	0	0	0
Rat_18_NODE_3083_length_1168_cov_3.129380	0	0	0	0	0	0	0	0	0	0	0	0	0	0	0	0	0	0	0	0	0	0	0	0	0	4	0	0	0	0	0	0	0	0	0	0	0	0	0	0	0	0	0	0	0	0	0	0	0
Rat_18_NODE_3086_length_1168_cov_2.125786	0	0	10	0	0	0	0	0	0	0	0	0	0	0	0	0	0	0	0	0	0	0	0	0	0	0	0	0	0	0	0	0	0	0	0	0	0	0	0	0	0	0	0	0	0	0	0	0	0
Rat_18_NODE_3093_length_1164_cov_3.546438	0	0	0	0	0	0	0	0	0	0	0	0	0	0	0	0	0	0	0	0	0	0	0	0	0	0	8	0	0	0	0	0	0	0	0	0	0	0	0	0	0	0	0	0	0	0	0	0	0
Rat_18_NODE_3102_length_1162_cov_3.401084	0	0	4	0	0	0	0	0	0	0	0	0	0	0	0	0	0	0	0	0	0	0	0	0	0	0	9	0	0	0	0	0	0	0	0	0	0	0	0	0	0	0	0	0	0	0	0	0	6
Rat_18_NODE_3109_length_1161_cov_3.335443	0	0	10	0	0	0	0	0	0	0	0	0	0	0	0	0	0	0	0	0	0	0	0	0	0	0	8	0	0	0	0	0	0	0	0	0	0	0	0	0	0	0	0	0	0	0	0	0	0
Rat_18_NODE_3110_length_1159_cov_2.435688	0	0	0	0	0	0	0	0	0	0	0	0	0	0	0	0	0	0	0	0	0	0	0	0	0	0	0	0	0	0	0	0	0	0	0	0	0	0	0	0	0	0	0	0	0	0	0	0	0
Rat_18_NODE_3114_length_1158_cov_3.060743	0	0	0	0	0	0	0	0	0	0	0	7	0	0	0	0	0	0	0	0	0	0	0	8	0	6	0	0	0	0	0	0	0	0	0	0	0	0	0	0	0	0	0	0	0	0	0	0	0
Rat_18_NODE_3116_length_1158_cov_2.483228	0	0	6	0	0	0	0	0	0	0	0	0	0	0	0	0	0	0	0	0	0	0	0	0	0	0	0	0	0	0	0	0	0	0	0	0	0	0	0	0	0	0	0	0	0	0	0	0	0
Rat_18_NODE_3120_length_1157_cov_2.296733	0	0	0	0	0	0	0	0	0	0	0	0	0	0	0	0	0	0	0	0	0	0	0	0	0	0	0	0	0	0	0	0	0	0	0	0	0	0	0	0	0	0	0	0	0	0	0	0	0
Rat_18_NODE_3122_length_1155_cov_3.280000	0	0	0	0	0	0	0	0	0	0	0	0	0	0	0	0	0	0	0	0	0	0	0	0	0	0	0	0	0	0	0	0	0	0	0	0	0	0	0	0	0	0	0	0	0	0	0	0	0
Rat_18_NODE_3125_length_1155_cov_2.009091	0	0	0	0	0	0	13	0	0	0	0	0	0	0	0	0	0	0	0	0	0	0	0	0	0	0	0	0	0	0	0	0	0	0	0	0	0	0	0	0	0	0	0	0	0	0	0	0	0
Rat_18_NODE_3127_length_1154_cov_4.508644	0	0	0	0	0	0	0	0	0	0	0	0	0	0	0	0	0	0	0	0	0	0	0	0	0	6	0	0	0	0	0	0	0	0	0	0	0	0	0	0	0	0	0	0	0	0	0	0	0
Rat_18_NODE_3132_length_1153_cov_2.357013	0	0	0	0	0	0	0	0	0	0	0	0	0	0	0	0	0	0	0	0	0	0	0	0	0	0	0	0	0	0	0	0	0	0	0	0	0	0	0	0	0	0	0	0	0	0	0	0	0
Rat_18_NODE_3135_length_1152_cov_2.084777	0	8	0	0	0	0	0	0	0	0	0	0	0	0	0	0	0	0	0	0	0	0	0	0	0	0	0	0	0	0	0	0	0	0	0	0	0	0	0	12	0	0	0	0	0	0	0	0	5
Rat_18_NODE_3139_length_1151_cov_2.883212	0	0	0	0	0	0	0	0	0	0	0	0	0	0	0	0	0	0	0	0	0	0	0	0	0	0	0	0	0	0	0	0	0	0	0	0	0	0	0	0	0	0	0	0	0	0	0	0	0
Rat_18_NODE_3144_length_1149_cov_3.111517	0	0	0	0	0	0	10	0	0	0	0	0	0	0	0	0	0	0	0	0	0	0	0	0	0	0	5	0	0	0	0	0	0	0	0	0	0	0	0	0	0	0	0	0	0	0	0	0	0
Rat_18_NODE_3146_length_1149_cov_2.698355	0	0	0	0	0	0	0	0	0	0	0	0	0	0	0	0	0	0	0	0	0	0	0	0	0	0	0	0	0	0	0	0	0	0	0	0	0	0	0	0	0	0	0	0	0	0	0	0	0
Rat_18_NODE_3148_length_1149_cov_2.394881	0	0	0	0	0	0	0	0	0	0	0	0	0	0	0	0	0	0	0	0	0	0	0	0	0	0	0	0	0	0	0	0	0	0	0	0	0	0	0	0	0	0	0	0	0	0	0	0	0
Rat_18_NODE_3153_length_1147_cov_2.497253	0	0	0	0	0	0	0	0	0	0	0	0	0	0	0	0	0	0	0	0	0	0	0	0	0	0	0	0	0	0	0	0	0	0	0	0	0	0	0	0	0	0	0	0	0	0	0	0	0
Rat_18_NODE_3164_length_1143_cov_2.593750	0	0	0	0	0	0	0	0	0	0	0	0	0	0	0	0	0	0	0	0	8	0	0	0	0	0	0	0	0	0	0	0	0	0	0	0	0	0	0	0	6	0	0	0	0	0	0	0	0
Rat_18_NODE_3166_length_1143_cov_2.126838	0	0	0	0	0	0	0	0	0	0	0	0	0	0	0	6	0	0	0	0	0	4	0	0	0	0	0	0	0	0	0	0	0	0	0	0	0	0	0	9	0	0	8	0	0	0	6	0	0
Rat_18_NODE_3172_length_1140_cov_3.304147	0	0	10	0	0	0	0	0	0	0	0	0	0	0	0	0	0	0	0	0	0	0	0	0	0	0	0	0	0	0	0	0	0	0	0	0	0	0	0	0	0	0	0	0	0	0	0	0	0
Rat_18_NODE_3186_length_1139_cov_3.498155	0	0	11	0	0	9	0	0	0	0	0	0	0	0	0	0	0	0	0	0	0	0	0	0	0	0	6	0	0	0	0	0	0	0	0	0	0	0	0	0	0	0	0	0	0	0	0	0	0
Rat_18_NODE_3189_length_1139_cov_2.073801	0	0	0	0	0	0	0	0	0	0	0	0	0	0	0	0	0	0	0	0	0	0	0	0	0	0	0	0	0	0	0	0	0	0	0	0	0	0	0	0	0	0	0	0	0	0	0	0	0
Rat_18_NODE_3191_length_1138_cov_3.979686	0	0	10	0	0	0	0	0	0	0	0	0	0	0	0	0	0	0	0	0	0	0	0	0	0	0	0	0	0	0	0	0	0	0	0	0	0	0	0	0	0	0	0	0	0	0	0	0	0
Rat_18_NODE_3203_length_1136_cov_2.424607	0	0	0	6	0	0	0	0	0	0	0	0	0	0	0	0	0	0	0	0	0	0	0	0	0	0	0	0	0	0	0	0	0	0	0	0	0	10	0	0	0	0	0	0	0	0	0	0	6
Rat_18_NODE_3204_length_1136_cov_2.061055	0	0	0	0	0	0	0	0	0	0	0	0	0	0	0	0	0	0	0	0	0	0	0	0	0	0	0	0	0	0	0	0	0	0	0	0	0	0	0	0	0	0	0	0	0	0	0	0	0
Rat_18_NODE_3209_length_1134_cov_2.725672	0	0	0	0	0	0	0	0	0	0	0	0	0	0	0	0	0	0	0	0	0	0	0	0	0	0	0	0	0	0	0	0	0	0	0	0	0	0	0	0	0	0	0	0	0	0	0	0	0
Rat_18_NODE_3210_length_1134_cov_2.656163	0	0	0	0	0	0	0	0	0	0	0	0	0	0	0	0	0	0	0	0	0	0	0	0	0	0	0	0	0	0	0	0	0	0	0	0	0	0	0	0	0	0	0	0	0	0	0	0	0
Rat_18_NODE_3212_length_1134_cov_1.873957	0	0	0	0	0	0	0	0	0	0	0	6	0	0	0	0	0	0	0	0	0	0	0	0	0	0	0	0	0	0	0	0	0	0	0	0	0	0	0	0	0	0	0	0	0	6	0	0	0
Rat_18_NODE_3215_length_1133_cov_2.218924	0	0	0	0	0	0	0	0	0	0	0	0	0	0	0	0	0	0	0	0	0	0	0	0	0	0	0	0	0	0	0	0	0	0	0	0	0	0	0	0	0	0	0	0	0	0	0	0	0
Rat_18_NODE_3221_length_1131_cov_2.015799	0	0	0	0	0	0	0	0	0	0	0	0	0	0	0	0	0	0	0	0	0	0	0	0	0	0	0	0	0	0	0	0	0	0	0	0	0	0	0	0	0	0	0	0	0	0	0	0	0
Rat_18_NODE_3227_length_1129_cov_3.849162	0	0	0	0	0	0	0	0	0	0	0	0	0	0	0	0	0	0	0	0	0	0	0	0	0	4	0	0	0	0	0	0	0	0	0	0	0	0	0	0	0	0	0	0	0	0	0	0	0
Rat_18_NODE_3231_length_1128_cov_3.806151	0	0	0	0	0	0	0	0	0	0	0	0	0	0	0	0	0	0	0	0	0	0	0	0	0	0	0	0	0	0	0	0	0	0	0	0	0	0	0	0	0	0	0	0	0	0	0	0	0
Rat_18_NODE_3236_length_1127_cov_3.441231	0	0	0	0	0	0	0	0	0	0	0	0	0	0	0	0	0	0	0	0	0	0	0	0	0	0	13	0	0	0	0	0	0	0	0	0	0	0	0	0	0	0	0	0	0	0	0	0	0
Rat_18_NODE_3241_length_1127_cov_2.871269	0	13	0	0	0	0	0	0	0	0	0	0	0	0	0	0	0	0	0	0	0	0	0	0	0	6	0	0	0	0	0	0	0	0	0	0	0	0	0	8	10	0	0	0	0	0	0	0	0
Rat_18_NODE_3245_length_1125_cov_2.837383	0	0	0	0	0	0	0	0	0	0	0	0	0	0	0	0	0	0	0	0	0	0	0	0	0	0	0	0	0	0	0	0	0	0	0	0	0	0	0	0	9	0	0	0	0	0	0	0	0
Rat_18_NODE_3247_length_1125_cov_2.727103	0	17	0	0	0	0	0	0	0	0	0	0	0	0	0	0	0	0	0	0	0	0	0	0	0	0	0	0	0	0	0	0	0	0	0	0	0	0	0	0	4	0	0	0	0	0	0	0	0
Rat_18_NODE_3251_length_1125_cov_1.477570	0	0	0	0	7	0	0	0	16	0	0	0	0	0	0	0	0	6	0	0	0	0	0	10	0	0	6	0	0	0	0	0	0	0	0	0	0	0	0	0	0	0	0	0	0	0	0	0	0
Rat_18_NODE_3260_length_1122_cov_2.801312	0	0	0	0	0	0	0	0	0	0	0	0	0	0	0	0	0	0	0	0	0	0	0	0	0	0	0	0	0	0	0	0	0	0	0	0	0	0	0	0	0	0	0	0	0	0	0	0	0
Rat_18_NODE_3264_length_1122_cov_1.776007	0	0	0	0	0	0	0	0	0	0	0	0	0	0	0	0	0	6	0	0	0	0	0	0	0	0	0	0	0	0	0	0	0	0	0	0	0	0	0	0	0	0	0	0	0	0	0	0	0
Rat_18_NODE_3265_length_1122_cov_1.768510	0	0	0	0	0	0	0	0	0	0	0	0	0	0	0	0	0	0	0	0	6	0	0	0	0	0	0	0	0	0	0	0	0	0	0	0	0	0	0	0	0	0	0	0	0	0	0	0	0
Rat_18_NODE_3267_length_1121_cov_1.641651	0	26	0	0	0	0	0	14	4	0	0	0	0	0	0	0	0	0	0	0	0	11	0	0	0	0	0	0	0	0	8	0	0	0	0	7	0	0	0	14	0	0	0	8	0	0	0	8	0
Rat_18_NODE_3272_length_1120_cov_2.875117	0	0	0	0	0	0	0	0	0	0	0	0	0	0	0	0	0	0	0	0	0	0	0	0	0	0	0	0	0	0	0	0	0	0	0	0	0	0	0	0	0	0	0	0	0	0	0	0	0
Rat_18_NODE_3277_length_1119_cov_3.620301	0	0	0	0	0	0	22	0	0	0	0	0	0	0	0	0	0	0	0	0	0	0	0	0	0	0	0	0	0	0	0	0	0	0	0	0	0	0	0	0	0	0	0	0	0	0	0	0	0
Rat_18_NODE_3279_length_1119_cov_2.800752	0	0	0	0	0	0	0	0	0	0	0	0	0	0	0	0	0	0	0	0	0	0	0	0	0	0	0	0	0	0	0	0	0	0	0	0	0	0	0	0	0	0	0	0	0	0	0	0	0
Rat_18_NODE_3294_length_1117_cov_2.165725	0	0	0	0	0	0	0	0	0	0	0	0	0	0	0	0	0	0	0	0	0	0	0	0	6	0	0	0	0	0	0	0	0	0	0	0	0	0	0	0	0	0	0	0	0	0	0	0	0
Rat_18_NODE_3312_length_1111_cov_3.035985	0	0	0	0	0	0	0	0	0	0	0	0	0	0	0	0	0	0	0	0	0	0	0	0	0	0	6	0	0	0	0	0	0	0	0	0	0	0	0	0	0	0	0	0	0	0	0	0	5
Rat_18_NODE_3318_length_1110_cov_3.092891	0	0	0	0	0	0	0	0	0	0	0	0	0	0	0	0	0	0	0	0	0	0	0	0	0	0	0	0	0	0	0	0	0	0	0	0	0	0	0	0	0	0	0	0	0	0	0	0	0
Rat_18_NODE_3323_length_1109_cov_2.748577	0	0	0	0	0	0	0	0	0	0	0	0	0	0	0	0	0	0	0	0	0	0	0	0	0	0	0	0	0	0	0	0	0	0	0	0	0	0	0	0	0	0	0	0	0	0	0	0	0
Rat_18_NODE_3324_length_1109_cov_2.583491	0	0	0	0	0	0	0	0	0	0	0	0	0	0	0	0	0	0	0	0	0	0	0	0	0	0	0	0	0	0	0	0	0	0	0	0	0	0	0	0	0	0	0	0	0	0	0	0	0
Rat_18_NODE_3325_length_1109_cov_2.202087	0	0	6	0	0	0	0	0	0	0	0	0	0	0	0	0	0	0	0	0	0	0	0	0	0	0	0	0	0	0	0	0	0	0	0	0	0	0	0	0	0	0	0	0	0	0	0	0	0
Rat_18_NODE_3326_length_1108_cov_4.068376	0	0	0	0	0	0	0	0	0	0	0	0	0	0	0	0	0	0	0	0	0	0	0	0	0	0	0	0	0	0	0	0	0	0	0	0	0	0	0	0	0	0	0	0	0	0	0	0	0
Rat_18_NODE_3328_length_1108_cov_2.681861	0	0	0	0	0	0	0	0	0	0	0	0	0	0	0	0	0	0	0	0	0	0	0	0	0	0	0	0	6	0	0	0	0	0	0	0	0	0	0	0	0	0	0	0	0	0	0	0	0
Rat_18_NODE_3329_length_1108_cov_1.685660	0	0	0	0	0	0	0	0	0	0	0	0	0	0	0	0	0	0	0	0	0	0	0	0	0	0	0	0	0	0	0	0	0	0	0	0	0	0	0	0	0	0	0	0	0	0	0	0	0
Rat_18_NODE_3330_length_1106_cov_2.482398	0	0	0	0	0	0	0	0	0	0	0	0	0	0	0	0	0	0	0	0	0	0	0	0	0	0	0	0	0	0	0	0	0	0	0	0	0	0	0	0	0	0	0	0	0	0	0	0	0
Rat_18_NODE_3334_length_1105_cov_1.925714	0	0	0	0	0	0	0	0	0	0	0	6	0	0	0	0	0	0	0	0	0	0	0	0	0	0	0	0	0	0	0	0	0	0	0	0	0	0	0	11	0	0	0	0	0	7	0	0	6
Rat_18_NODE_3335_length_1104_cov_4.231649	0	0	0	0	0	0	0	0	0	0	0	0	0	0	0	4	0	0	0	0	0	0	0	0	0	0	0	0	0	0	0	0	0	0	0	0	0	0	0	0	0	0	0	0	0	0	0	0	0
Rat_18_NODE_3344_length_1103_cov_2.568702	0	0	0	0	0	0	0	0	0	0	0	0	0	0	0	0	0	0	0	0	0	0	0	0	0	0	0	0	0	0	0	0	0	0	0	0	0	0	0	0	0	0	0	0	0	0	0	0	0
Rat_18_NODE_3347_length_1102_cov_1.867240	0	11	0	0	0	0	0	0	0	0	0	0	0	0	0	0	0	0	0	0	0	0	0	9	0	13	0	0	0	0	0	0	0	0	0	0	0	0	0	11	0	0	0	0	0	11	0	0	11
Rat_18_NODE_3351_length_1101_cov_2.882409	0	14	0	0	0	0	0	0	0	0	0	0	0	0	0	0	0	0	0	0	0	0	0	0	0	6	0	0	0	0	0	0	0	0	0	0	0	0	0	14	0	0	0	0	0	0	0	0	0
Rat_18_NODE_3361_length_1099_cov_2.485632	0	0	0	0	0	0	0	0	0	0	0	0	0	0	0	0	0	0	0	0	0	0	0	0	0	0	0	0	0	0	0	0	0	0	0	0	0	0	0	0	0	0	0	0	0	0	0	0	0
Rat_18_NODE_3368_length_1097_cov_4.775432	0	0	0	0	0	0	0	0	0	0	0	0	0	0	0	0	0	0	0	0	0	0	0	0	0	0	0	0	0	0	0	0	0	0	0	0	0	0	0	0	4	0	0	0	0	0	0	0	0
Rat_18_NODE_3373_length_1096_cov_3.423631	8	0	0	0	6	0	0	7	0	0	13	0	0	10	0	15	8	0	12	0	6	22	0	11	8	10	7	10	10	0	16	0	16	5	18	16	8	7	0	8	0	16	47	0	0	0	0	0	0
Rat_18_NODE_3376_length_1096_cov_2.737752	0	0	0	0	0	0	0	0	0	0	0	0	0	0	0	0	0	0	0	0	0	0	0	0	0	0	0	0	0	0	0	0	0	0	0	0	0	0	0	0	0	0	0	0	0	0	0	0	0
Rat_18_NODE_3377_length_1096_cov_1.891451	0	0	0	0	0	0	0	0	0	0	0	0	0	0	0	0	0	0	0	0	0	0	0	0	0	0	0	0	0	0	0	0	0	0	0	0	0	0	0	0	0	0	0	0	0	0	0	0	0
Rat_18_NODE_3381_length_1095_cov_3.680769	0	0	0	0	0	0	0	0	0	0	0	0	0	0	0	8	0	0	0	0	0	0	0	0	0	0	0	0	0	0	0	0	0	0	0	0	0	0	0	0	0	0	0	0	0	0	0	0	0
Rat_18_NODE_3384_length_1095_cov_3.031731	0	0	0	0	0	4	0	0	0	0	0	0	0	0	0	0	0	0	0	0	0	0	0	0	0	0	0	0	0	0	0	0	0	0	0	0	0	0	0	0	0	0	0	0	0	0	0	0	0
Rat_18_NODE_3387_length_1095_cov_2.115385	0	0	0	0	0	0	16	0	0	0	0	0	0	0	0	0	0	0	0	0	0	0	0	0	0	0	0	0	0	0	0	0	0	0	0	0	0	0	0	0	0	0	0	0	0	0	0	0	0
Rat_18_NODE_3393_length_1093_cov_2.653179	0	0	0	0	0	0	0	0	0	0	0	0	0	0	0	0	0	0	0	0	0	0	0	0	0	0	10	0	0	0	0	0	0	0	0	0	0	0	0	0	0	0	0	0	0	0	0	0	0
Rat_18_NODE_3403_length_1090_cov_3.529469	0	0	0	0	0	0	0	0	0	0	0	0	0	0	0	0	0	0	0	0	0	0	0	0	0	0	0	0	0	0	0	0	0	0	0	0	0	0	0	11	0	0	0	0	0	0	0	0	0
Rat_18_NODE_3423_length_1085_cov_3.197087	0	0	0	0	0	0	0	0	0	0	0	0	0	0	0	0	0	0	0	0	0	0	0	0	0	0	0	0	0	0	0	0	0	0	0	0	0	0	0	0	0	0	0	0	0	0	0	0	0
Rat_18_NODE_3425_length_1085_cov_1.821359	0	0	0	0	0	0	0	0	0	0	0	0	0	0	0	0	0	0	0	0	0	0	0	0	0	0	0	0	0	0	0	0	0	0	0	0	0	0	0	0	0	0	0	0	0	0	0	0	0
Rat_18_NODE_3433_length_1083_cov_3.601167	0	0	0	0	0	0	0	0	0	0	0	0	0	0	0	0	0	0	0	0	0	0	0	0	0	0	0	0	0	0	0	0	0	0	0	0	0	0	0	0	0	0	0	0	0	0	0	0	0
Rat_18_NODE_3438_length_1082_cov_1.708861	0	0	0	0	0	0	0	0	0	0	0	0	0	0	0	0	0	0	0	0	0	0	0	0	0	0	0	0	0	0	0	0	0	0	0	0	0	0	0	0	0	0	0	0	0	0	0	0	0
Rat_18_NODE_3457_length_1076_cov_1.953967	0	0	8	0	0	0	0	0	0	0	0	0	0	0	0	0	0	0	0	0	0	0	0	0	0	0	0	0	0	0	0	0	0	0	0	0	0	0	0	0	0	0	0	0	0	0	0	0	0
Rat_18_NODE_3472_length_1073_cov_2.147348	0	0	0	0	0	0	0	0	0	0	0	0	0	0	0	0	0	0	0	0	0	0	0	0	0	0	0	0	0	0	0	0	0	0	0	0	0	0	0	0	0	0	0	0	0	0	0	0	0
Rat_18_NODE_3476_length_1072_cov_1.720747	0	0	0	0	0	0	0	0	0	0	0	0	0	0	0	0	0	0	0	0	0	8	0	0	0	0	0	0	0	0	0	0	0	0	0	0	0	0	0	0	0	0	0	0	0	0	0	0	0
Rat_18_NODE_3477_length_1072_cov_1.718781	0	0	0	0	0	0	0	0	0	0	0	0	0	0	0	0	0	0	0	0	0	0	0	0	0	0	7	0	0	0	0	0	0	0	0	0	0	0	0	0	0	0	0	0	0	0	0	0	0
Rat_18_NODE_3482_length_1070_cov_3.250246	0	0	0	0	0	0	0	0	0	0	0	0	0	0	0	0	0	0	0	0	0	0	0	0	0	0	0	0	0	0	0	0	0	0	0	0	0	0	0	0	0	0	0	0	0	0	0	0	0
Rat_18_NODE_3485_length_1070_cov_1.743842	0	12	0	0	0	0	0	0	0	0	0	0	0	0	0	0	0	0	0	0	0	0	0	0	0	10	0	0	0	0	0	0	0	0	0	0	0	0	0	8	0	0	0	0	0	0	0	0	0
Rat_18_NODE_3486_length_1070_cov_1.729064	0	11	0	0	0	0	0	0	0	0	0	0	0	0	0	0	0	0	0	0	0	0	0	0	0	0	0	0	0	0	0	0	0	0	0	0	0	0	0	10	0	0	0	0	0	0	0	0	0
Rat_18_NODE_3495_length_1069_cov_2.544379	0	0	9	0	0	0	0	4	0	0	0	0	0	0	0	0	0	0	0	0	0	0	0	0	6	0	0	0	0	0	0	0	0	0	0	0	0	0	0	0	0	0	0	0	0	0	0	0	0
Rat_18_NODE_3496_length_1069_cov_2.464497	0	0	0	0	0	0	0	0	0	0	0	0	0	0	0	0	0	0	0	0	0	0	0	0	0	0	0	0	0	0	0	0	0	0	0	0	0	0	0	0	0	0	0	0	0	0	0	0	0
Rat_18_NODE_3504_length_1068_cov_2.920039	0	0	9	0	0	0	0	0	0	0	0	0	0	0	0	0	0	0	0	0	0	0	0	0	0	0	0	0	0	0	0	0	0	0	0	0	0	5	0	0	0	0	0	0	0	0	0	0	0
Rat_18_NODE_3506_length_1068_cov_2.123396	0	13	20	19	18	9	35	0	8	19	0	0	0	11	0	29	0	0	18	0	72	24	0	30	21	0	34	14	0	16	23	5	16	0	20	0	18	38	17	55	10	16	31	15	0	0	18	11	11
Rat_18_NODE_3511_length_1066_cov_2.785361	0	0	0	0	0	0	0	0	0	0	0	0	0	0	0	0	0	0	0	0	0	0	0	0	0	0	0	0	0	0	0	0	0	0	0	0	0	0	0	0	0	0	0	0	0	0	0	0	0
Rat_18_NODE_3513_length_1066_cov_1.624135	0	0	0	0	0	0	0	0	0	0	0	0	0	0	0	0	0	0	0	0	0	0	0	0	0	0	0	0	0	0	0	0	0	0	0	0	0	0	0	4	0	0	0	0	0	0	0	0	0
Rat_18_NODE_3515_length_1065_cov_2.881188	0	0	0	0	0	0	0	0	0	0	0	0	0	0	0	0	0	0	0	0	0	0	0	0	0	0	0	0	0	0	0	0	0	0	0	0	0	0	0	0	0	0	0	0	0	0	0	0	0
Rat_18_NODE_3517_length_1064_cov_4.428147	0	0	0	0	0	0	0	0	0	0	0	0	0	0	0	0	0	0	0	0	0	0	0	0	0	0	8	0	0	0	0	0	0	0	0	0	0	0	0	0	0	0	0	0	0	0	0	0	9
Rat_18_NODE_3518_length_1064_cov_4.325074	0	0	0	0	0	0	0	0	0	0	0	0	0	0	0	0	0	0	0	0	0	8	0	0	8	0	0	0	0	0	0	0	0	0	0	0	0	0	0	0	0	0	0	0	0	0	0	0	0
Rat_18_NODE_3520_length_1064_cov_2.943508	0	0	0	0	0	0	0	0	0	0	0	0	0	0	0	0	0	0	0	0	0	0	0	0	0	0	0	0	0	0	5	0	0	0	0	0	0	0	0	0	0	0	0	0	0	0	0	0	0
Rat_18_NODE_3521_length_1064_cov_2.598612	0	0	0	0	0	0	0	0	0	0	0	0	0	0	0	0	0	0	0	0	0	0	0	0	0	0	0	0	0	0	0	0	0	0	0	0	0	0	0	0	0	0	0	0	0	0	0	0	0
Rat_18_NODE_3527_length_1063_cov_3.148810	0	0	0	0	0	0	0	0	0	0	0	0	0	0	0	0	0	0	0	0	0	0	0	0	0	0	0	0	0	0	0	0	0	0	0	0	0	0	0	0	0	0	0	0	0	0	0	0	0
Rat_18_NODE_3528_length_1063_cov_2.516865	0	0	0	0	0	0	0	0	0	0	0	0	0	0	0	0	0	0	0	0	0	0	0	0	0	0	0	0	0	0	0	0	0	0	0	0	0	0	0	0	0	0	0	0	0	0	0	0	0
Rat_18_NODE_3531_length_1062_cov_3.256207	0	0	0	0	0	0	0	0	0	0	0	0	0	0	0	0	0	0	0	0	0	0	0	0	0	0	0	0	0	0	0	0	0	0	0	0	0	0	0	0	0	0	0	0	0	0	0	0	7
Rat_18_NODE_3532_length_1062_cov_2.813307	0	0	0	0	0	0	0	0	0	0	0	0	0	0	0	0	0	0	0	0	0	0	0	0	0	11	0	0	0	0	0	0	0	0	0	0	0	0	0	0	0	0	0	0	0	0	0	0	0
Rat_18_NODE_3536_length_1061_cov_3.179920	0	0	0	0	0	0	0	0	0	0	0	0	0	0	0	0	0	0	0	0	0	0	0	0	0	0	0	0	0	0	0	0	0	0	0	0	0	0	0	0	0	0	0	0	0	0	0	0	0
Rat_18_NODE_3539_length_1061_cov_2.951292	0	0	0	0	0	0	0	0	0	0	0	0	0	0	0	0	0	0	0	0	0	0	0	0	0	0	8	0	0	0	0	0	0	0	0	0	0	0	0	0	0	0	0	0	0	0	0	0	0
Rat_18_NODE_3547_length_1060_cov_2.620896	0	0	0	0	0	0	0	0	0	0	0	0	0	0	0	0	0	0	0	0	0	0	0	0	0	0	0	0	0	0	0	0	0	0	0	0	0	0	0	0	0	0	0	0	0	0	0	0	0
Rat_18_NODE_3559_length_1057_cov_2.806387	0	0	0	0	0	0	0	0	0	0	0	0	0	0	0	0	0	0	0	0	0	0	0	0	0	4	0	0	0	0	0	0	0	0	0	0	0	0	0	0	0	0	0	0	0	0	0	0	0
Rat_18_NODE_3566_length_1056_cov_2.629371	0	0	0	0	0	0	0	0	0	0	0	0	0	0	0	0	0	0	0	0	0	0	0	0	0	0	0	0	0	0	0	0	0	0	0	0	0	0	0	0	0	0	0	0	0	0	0	0	0
Rat_18_NODE_3570_length_1055_cov_2.655000	0	0	0	0	0	0	0	0	0	0	0	0	0	0	0	0	0	0	0	0	0	0	0	0	0	0	0	0	0	0	0	0	0	0	0	0	0	0	0	0	0	0	0	0	0	0	0	0	0
Rat_18_NODE_3584_length_1053_cov_2.703407	0	0	0	0	0	0	0	0	0	0	0	0	0	0	0	0	0	0	0	0	0	0	0	0	0	0	0	0	0	0	0	0	0	0	0	0	0	0	0	0	0	0	0	0	0	0	0	0	0
Rat_18_NODE_3585_length_1053_cov_2.432866	0	0	0	0	0	0	0	0	0	0	0	0	0	0	0	0	0	0	0	0	0	0	0	0	0	0	0	0	0	0	0	0	0	0	0	0	0	0	0	0	4	0	0	0	0	0	0	0	0
Rat_18_NODE_3594_length_1052_cov_1.257773	0	0	0	0	0	0	0	0	0	0	0	0	0	0	0	0	0	0	0	0	0	0	0	0	0	0	0	0	0	0	0	0	0	0	0	0	0	0	0	9	0	0	0	0	0	0	0	0	0
Rat_18_NODE_3605_length_1049_cov_2.664990	0	0	0	0	0	0	0	0	0	0	0	0	0	0	0	0	0	0	0	0	0	0	0	0	0	0	0	0	0	0	0	0	0	0	0	0	0	0	0	0	0	0	0	0	0	0	0	0	0
Rat_18_NODE_3606_length_1049_cov_2.105634	0	0	0	0	0	0	0	0	0	0	0	0	0	0	0	0	0	0	0	0	0	0	0	0	0	0	0	0	0	0	0	0	0	0	0	0	0	0	0	0	0	0	0	0	0	0	0	0	0
Rat_18_NODE_3609_length_1047_cov_3.261089	0	0	0	0	0	0	0	0	0	0	0	0	0	0	0	0	0	0	0	0	0	0	0	0	0	0	0	0	0	0	0	0	0	0	0	0	0	0	0	0	0	0	0	0	0	0	0	0	0
Rat_18_NODE_3611_length_1047_cov_2.775202	0	0	0	0	0	0	0	0	0	0	0	0	0	0	0	0	0	0	0	0	0	0	0	0	0	0	0	0	0	0	0	0	0	0	0	0	0	0	0	0	0	0	0	0	0	0	0	0	0
Rat_18_NODE_3613_length_1047_cov_2.337702	0	0	0	0	0	0	0	0	0	0	0	0	0	0	0	0	0	0	0	0	0	0	0	0	0	9	0	0	0	0	0	0	0	0	0	0	0	0	0	0	0	0	0	0	0	0	0	0	0
Rat_18_NODE_3625_length_1046_cov_1.350151	0	5	0	0	0	0	0	0	0	0	0	0	0	0	0	0	0	0	0	0	0	0	0	0	0	0	0	0	0	0	0	0	0	0	0	0	0	0	0	0	0	0	0	0	0	0	0	0	0
Rat_18_NODE_3627_length_1045_cov_2.666667	0	0	0	0	0	0	0	0	0	0	0	0	0	0	0	0	0	0	0	0	0	0	0	0	0	0	5	0	0	0	0	0	0	0	0	0	0	0	0	0	0	0	0	0	0	0	0	0	0
Rat_18_NODE_3628_length_1045_cov_2.570707	0	0	0	0	0	0	0	0	0	0	0	0	0	0	0	0	0	0	0	0	0	0	0	0	0	0	0	0	0	0	0	0	0	0	0	0	0	0	0	10	0	0	0	0	0	0	0	0	0
Rat_18_NODE_3633_length_1044_cov_3.100101	0	8	0	0	0	0	0	0	0	0	10	0	0	0	0	0	0	0	0	0	0	0	0	0	0	0	0	0	0	0	0	0	0	0	0	0	0	0	0	0	0	0	0	0	0	0	0	0	0
Rat_18_NODE_3634_length_1044_cov_2.646107	0	0	0	0	0	0	0	0	0	0	0	0	0	0	0	0	0	0	0	0	0	0	0	0	0	0	0	0	0	0	0	0	0	0	0	0	0	6	0	0	0	0	0	0	0	0	0	0	0
Rat_18_NODE_3638_length_1043_cov_1.356275	0	0	0	0	0	0	0	0	0	0	0	0	0	0	0	0	0	0	0	0	0	0	0	0	0	0	0	0	0	0	0	0	0	0	0	0	0	0	0	0	0	0	0	0	0	0	0	0	0
Rat_18_NODE_3639_length_1042_cov_5.548126	0	17	8	0	0	0	0	0	6	0	0	0	0	0	0	0	0	7	7	0	7	0	0	0	14	19	7	0	0	0	0	0	0	0	0	0	0	12	0	0	0	0	0	0	0	15	0	0	13
Rat_18_NODE_3644_length_1042_cov_3.444782	0	0	0	0	0	0	0	0	0	0	0	0	0	0	0	0	0	0	0	0	0	0	0	0	0	0	0	0	0	0	0	0	0	0	0	0	0	0	0	0	0	0	0	0	0	0	0	0	6
Rat_18_NODE_3645_length_1042_cov_3.379939	0	0	7	0	0	0	0	0	0	0	4	0	0	0	0	0	0	0	0	0	0	0	0	0	0	0	8	0	0	0	0	0	0	0	0	0	0	0	0	0	0	0	0	0	0	0	0	0	0
Rat_18_NODE_3647_length_1041_cov_4.417850	0	0	0	0	0	0	0	0	0	0	0	0	0	0	0	0	0	0	0	0	0	0	0	0	0	0	0	0	0	0	0	0	0	0	0	0	0	0	0	0	0	0	0	0	0	0	0	0	0
Rat_18_NODE_3649_length_1041_cov_2.527383	0	0	6	0	0	0	0	0	0	0	0	0	0	0	0	0	0	0	0	0	0	0	0	0	0	0	0	0	0	0	0	0	0	0	0	0	0	0	0	0	0	0	0	0	0	0	0	0	0
Rat_18_NODE_3652_length_1041_cov_2.216024	0	0	0	0	0	0	0	0	0	0	0	0	0	0	0	0	0	0	0	0	0	0	0	0	0	0	0	0	0	0	0	0	0	0	0	0	0	0	0	8	0	0	0	0	0	0	0	0	0
Rat_18_NODE_3653_length_1041_cov_2.073022	0	0	0	0	0	0	0	0	0	0	0	0	0	0	0	0	0	0	0	0	0	0	0	0	0	0	0	0	0	0	0	0	0	0	0	0	0	0	0	0	0	0	0	0	0	0	0	0	0
Rat_18_NODE_3665_length_1038_cov_3.044761	0	0	0	0	0	0	0	0	0	0	0	0	0	0	0	0	0	0	0	0	0	0	0	0	0	0	0	0	0	0	0	0	0	0	0	0	0	0	0	0	0	0	0	0	0	0	0	0	0
Rat_18_NODE_3672_length_1035_cov_3.270408	0	0	0	0	0	0	0	0	0	0	0	0	0	0	0	0	0	0	0	0	0	0	0	0	0	0	0	0	0	0	0	0	0	0	0	0	0	0	0	0	0	0	0	0	0	0	0	0	0
Rat_18_NODE_3678_length_1033_cov_2.778119	0	0	0	0	0	0	0	0	0	0	0	0	0	0	0	0	0	0	0	4	0	0	0	0	0	0	0	0	0	0	0	0	0	0	0	0	0	0	0	0	0	0	0	0	0	0	0	0	0
Rat_18_NODE_3682_length_1030_cov_3.087179	0	0	0	0	0	0	0	0	0	0	0	0	0	0	0	0	0	0	0	0	0	0	0	0	0	0	0	0	0	0	0	0	0	0	0	0	0	0	0	0	5	0	0	0	0	5	0	0	0
Rat_18_NODE_3683_length_1030_cov_2.993846	0	0	0	0	0	0	0	0	0	0	0	0	0	0	0	0	0	0	0	0	0	0	0	0	0	0	0	0	0	0	0	0	0	0	0	0	0	0	0	0	0	0	0	0	0	0	0	0	0
Rat_18_NODE_3685_length_1030_cov_2.202051	0	0	0	0	0	0	0	0	0	0	0	0	0	0	0	0	0	0	0	0	0	0	0	0	0	0	0	0	0	0	0	0	0	0	0	0	0	0	0	0	0	0	0	0	0	0	0	0	0
Rat_18_NODE_3690_length_1028_cov_3.381295	0	0	0	0	0	5	0	0	0	0	0	0	0	0	0	0	0	0	0	0	0	0	0	0	0	0	0	0	0	0	0	0	0	0	0	0	0	0	0	0	0	0	0	0	0	0	0	0	0
Rat_18_NODE_3694_length_1028_cov_2.166495	0	0	0	0	0	0	0	0	0	0	0	5	0	0	0	0	0	0	0	0	0	0	0	0	0	0	0	0	0	0	0	0	0	0	0	0	0	0	0	0	0	0	0	0	0	0	0	0	0
Rat_18_NODE_3697_length_1027_cov_3.691358	0	0	0	0	0	0	0	0	0	0	0	0	0	0	0	0	0	0	0	0	0	0	0	0	0	0	0	0	0	0	0	0	0	0	0	0	0	0	0	0	0	0	0	0	0	0	0	0	0
Rat_18_NODE_3698_length_1027_cov_3.467078	0	0	5	0	0	0	0	0	0	0	0	0	0	0	0	0	0	0	0	0	0	0	0	0	0	0	0	0	0	0	0	0	0	0	0	0	0	0	0	0	0	0	0	0	0	0	0	0	0
Rat_18_NODE_3705_length_1026_cov_2.219361	0	0	15	0	0	7	10	7	0	0	7	0	0	22	0	0	0	28	6	0	0	10	0	0	11	0	0	0	19	0	12	0	13	0	6	8	15	0	0	0	0	17	0	0	0	8	0	0	8
Rat_18_NODE_3707_length_1026_cov_1.984552	0	0	0	0	0	0	0	0	0	0	0	0	0	0	0	0	0	0	0	0	0	0	0	0	0	0	0	0	0	0	0	0	0	0	0	0	0	0	0	0	0	0	0	0	0	0	0	0	0
Rat_18_NODE_3709_length_1025_cov_3.093814	0	0	0	0	0	0	0	0	0	0	0	0	0	0	0	0	0	0	0	0	0	0	0	0	0	0	0	0	0	0	0	0	0	0	0	0	0	0	0	0	0	0	0	0	0	0	0	0	0
Rat_18_NODE_3710_length_1025_cov_3.019588	0	0	0	0	0	4	0	0	0	0	0	0	0	0	0	0	0	0	0	0	0	0	0	0	0	0	8	0	0	0	0	0	0	0	0	0	0	0	0	0	0	0	0	0	0	0	0	0	0
Rat_18_NODE_3713_length_1024_cov_2.990712	0	0	12	0	0	6	0	0	0	0	0	0	0	0	0	0	0	0	0	0	0	0	0	0	0	0	0	6	0	0	0	0	0	0	0	0	0	0	0	0	5	0	0	0	0	0	0	0	0
Rat_18_NODE_3719_length_1023_cov_2.834711	0	0	0	0	0	0	0	0	0	0	0	0	0	0	0	0	0	0	0	0	0	0	0	0	0	0	0	0	0	0	0	0	4	0	0	0	0	0	0	0	0	0	0	0	0	0	0	0	0
Rat_18_NODE_372_length_5776_cov_3.699703	0	0	0	0	0	0	0	0	0	0	0	0	0	0	0	0	0	0	0	0	24	24	0	0	22	0	0	0	0	0	0	0	0	0	24	0	0	0	0	0	0	0	0	0	0	0	0	0	0
Rat_18_NODE_3720_length_1023_cov_2.746901	0	0	0	0	0	0	0	0	0	0	0	0	0	0	0	0	0	0	0	0	0	0	0	0	0	0	0	0	0	0	0	0	0	0	0	0	0	0	0	0	0	0	0	0	0	0	0	0	0
Rat_18_NODE_3725_length_1022_cov_2.744571	0	0	0	0	0	0	0	0	0	0	0	0	0	0	0	5	0	0	0	0	0	0	0	0	0	0	0	0	0	0	0	0	0	0	0	0	0	0	0	0	0	0	0	0	0	0	0	0	0
Rat_18_NODE_3728_length_1022_cov_2.458118	0	0	0	0	0	0	0	0	0	0	0	0	0	0	0	0	0	0	0	0	0	0	0	0	0	0	0	0	0	0	0	0	0	0	0	0	0	0	0	0	0	0	0	0	0	0	0	0	0
Rat_18_NODE_3733_length_1021_cov_3.145963	0	0	0	0	0	0	0	0	0	0	0	0	0	0	0	0	0	0	0	0	0	0	0	0	0	0	0	0	0	0	0	0	0	0	0	0	0	0	0	0	0	0	0	0	0	0	0	0	0
Rat_18_NODE_3738_length_1020_cov_3.112953	0	0	0	0	0	0	0	0	0	0	0	0	0	0	0	0	0	0	0	0	0	0	0	0	0	0	0	0	0	0	0	0	0	0	0	0	0	0	0	5	0	0	0	0	0	0	0	0	0
Rat_18_NODE_3740_length_1020_cov_2.893264	0	0	0	0	0	0	0	0	0	0	0	0	0	0	0	0	0	0	0	0	0	0	0	0	0	0	0	0	0	0	0	0	0	0	0	0	0	0	0	0	0	0	0	0	0	0	0	0	0
Rat_18_NODE_3745_length_1020_cov_2.115026	0	0	0	0	0	0	0	0	0	0	0	0	0	0	0	0	0	0	0	0	0	0	0	0	0	0	0	0	0	0	0	0	0	0	0	0	0	0	0	0	0	0	0	0	0	0	0	0	0
Rat_18_NODE_3757_length_1018_cov_2.592939	0	0	0	0	0	0	0	0	0	0	0	0	0	0	0	0	0	0	0	0	0	0	0	0	0	0	0	0	0	0	0	0	0	0	0	0	0	0	0	0	0	0	0	0	0	0	0	0	0
Rat_18_NODE_3767_length_1017_cov_1.273389	0	0	0	0	0	0	0	0	0	0	0	0	0	0	0	0	0	0	0	0	0	0	0	0	0	0	0	0	0	0	0	0	0	0	0	0	0	0	0	0	0	0	0	0	0	0	0	0	0
Rat_18_NODE_3769_length_1016_cov_2.198751	0	14	0	19	0	0	0	0	8	0	0	0	0	0	9	20	0	0	0	0	0	0	0	0	0	8	0	0	7	0	0	0	0	0	0	0	0	0	0	0	8	0	0	0	0	0	0	0	0
Rat_18_NODE_3773_length_1015_cov_3.359375	0	0	0	0	0	0	0	0	0	0	0	0	0	0	5	0	0	0	0	0	0	0	0	0	0	0	4	0	0	0	0	0	0	0	0	0	0	0	0	0	0	0	0	0	0	0	0	0	0
Rat_18_NODE_3778_length_1014_cov_2.506778	0	0	0	0	0	0	0	0	0	0	0	0	0	0	0	0	0	0	0	0	0	0	0	0	0	0	0	0	0	0	0	0	0	0	0	0	0	0	0	0	0	0	0	0	0	0	0	0	6
Rat_18_NODE_3793_length_1012_cov_2.035528	0	0	0	0	0	0	0	0	0	0	0	0	0	0	0	0	0	0	0	0	0	0	0	0	0	0	0	0	0	0	0	0	0	0	0	0	0	0	0	0	0	0	0	0	0	0	0	0	0
Rat_18_NODE_3800_length_1010_cov_3.420942	0	0	0	0	0	0	0	0	0	0	0	0	0	0	0	5	0	0	0	0	0	0	0	0	0	0	0	0	0	0	0	0	0	0	0	0	0	0	0	0	0	0	0	0	0	0	0	0	0
Rat_18_NODE_3803_length_1010_cov_2.900524	0	0	0	0	0	0	0	0	0	0	0	0	0	0	0	0	0	0	0	0	0	0	0	0	0	0	0	0	0	0	0	0	0	0	0	0	0	0	0	0	0	0	0	0	0	0	0	0	0
Rat_18_NODE_3804_length_1010_cov_2.764398	0	0	0	0	0	0	0	0	0	0	0	0	4	0	0	0	0	0	0	0	0	0	0	0	0	0	0	0	0	0	0	0	0	0	0	0	0	0	0	0	0	0	0	0	0	0	0	0	0
Rat_18_NODE_3809_length_1010_cov_1.790576	0	0	0	0	0	0	17	0	0	0	0	0	0	0	0	0	0	0	0	0	0	0	0	0	0	0	0	0	0	0	0	0	0	0	0	0	0	0	0	0	0	0	0	0	0	0	0	0	0
Rat_18_NODE_3820_length_1008_cov_2.118573	0	0	0	0	0	0	18	0	0	0	0	0	0	0	0	0	0	0	0	0	0	0	0	0	0	0	0	0	0	0	0	0	0	0	0	0	0	0	0	0	0	0	0	0	0	0	0	0	0
Rat_18_NODE_3821_length_1008_cov_2.117524	0	0	0	0	0	0	0	0	0	0	0	0	0	0	0	0	0	0	0	0	0	0	0	0	0	0	0	0	0	0	0	0	0	0	0	0	0	0	0	0	0	0	0	0	0	0	0	0	0
Rat_18_NODE_3828_length_1006_cov_2.973712	0	0	0	0	0	0	0	0	0	0	0	0	0	0	0	0	0	0	0	0	0	0	0	0	0	0	0	0	0	0	0	0	0	0	0	0	0	0	0	0	0	0	0	0	0	0	0	0	0
Rat_18_NODE_383_length_5612_cov_3.506208	0	0	0	0	0	0	0	0	0	0	0	0	0	0	0	0	0	0	0	0	16	0	0	0	0	0	0	0	0	0	0	0	0	0	0	0	0	0	0	0	0	0	0	0	0	0	0	0	0
Rat_18_NODE_3839_length_1004_cov_2.868282	0	0	0	0	0	6	0	0	0	0	0	0	0	0	0	0	0	0	0	0	0	0	0	0	0	0	8	0	0	0	0	0	8	0	0	0	0	0	0	0	0	0	0	0	0	0	0	0	6
Rat_18_NODE_3840_length_1004_cov_2.484721	0	0	0	0	0	0	0	0	0	0	0	0	0	0	0	0	4	0	0	0	0	0	0	0	0	0	0	0	0	0	0	0	0	0	0	9	0	0	0	0	0	0	0	0	0	0	0	0	0
Rat_18_NODE_3843_length_1003_cov_4.806962	0	0	0	0	0	0	0	0	0	0	0	0	0	0	0	0	0	0	0	0	0	0	0	0	0	0	0	0	0	0	0	0	0	0	0	0	0	0	0	0	0	0	0	0	0	0	0	0	0
Rat_18_NODE_3845_length_1003_cov_2.871308	0	0	0	0	0	0	0	0	0	0	0	0	0	0	0	0	0	0	0	0	0	0	0	0	0	0	0	0	0	0	0	0	0	0	0	0	0	0	0	0	0	0	0	0	0	0	0	0	0
Rat_18_NODE_3854_length_1001_cov_3.728330	0	0	0	0	0	0	0	0	0	0	0	0	0	0	0	0	0	0	0	0	0	0	0	0	0	0	0	0	0	0	0	0	0	0	0	0	0	0	0	0	0	0	0	0	0	0	0	0	0
Rat_18_NODE_3861_length_1000_cov_2.930159	0	0	9	0	0	0	0	0	0	0	0	0	0	0	0	0	0	0	0	0	0	0	0	0	0	0	5	0	0	0	0	0	0	0	0	0	0	0	0	0	0	0	0	0	0	0	0	0	6
Rat_18_NODE_407_length_5330_cov_3.414028	0	0	0	0	0	0	0	0	0	0	0	0	0	0	0	0	0	0	0	0	32	0	0	0	0	0	0	0	0	0	0	0	0	0	0	0	0	0	0	0	0	0	0	0	0	0	0	0	0
Rat_18_NODE_496_length_4484_cov_4.799955	0	0	0	0	0	0	0	0	0	0	0	0	0	0	0	0	0	0	0	0	0	0	0	0	0	0	0	0	0	0	0	0	0	0	0	0	0	0	0	0	0	0	0	0	0	0	0	0	0
Rat_18_NODE_505_length_4401_cov_3.102163	0	35	0	0	48	0	0	31	0	0	40	0	0	0	168	0	86	0	0	0	0	0	0	89	0	0	0	0	113	0	0	175	44	0	0	0	0	0	133	41	0	45	0	0	35	0	0	0	0
Rat_18_NODE_566_length_3997_cov_4.854642	0	0	0	0	0	0	0	0	0	0	0	0	0	0	0	0	0	0	0	0	0	0	0	0	0	0	0	0	0	0	0	0	0	0	0	0	0	0	0	0	0	0	0	0	0	0	0	0	0
Rat_18_NODE_585_length_3879_cov_7.888337	0	0	0	0	0	0	37	0	0	0	0	0	0	0	0	0	0	0	0	0	0	0	0	0	0	0	33	0	0	0	0	0	0	0	0	0	0	60	0	0	23	0	0	0	0	0	0	0	42
Rat_18_NODE_703_length_3384_cov_2.861820	0	0	0	0	0	0	0	0	0	0	0	0	0	0	0	0	0	0	0	0	0	0	0	0	0	0	0	0	0	0	0	0	0	0	0	0	0	0	0	0	0	0	0	0	0	0	0	0	0
Rat_18_NODE_704_length_3383_cov_3.416767	0	0	0	0	0	0	0	0	0	0	0	0	0	0	0	0	0	0	0	0	0	0	0	0	0	0	25	0	0	0	0	0	0	0	0	0	0	0	0	0	0	0	0	0	0	0	0	0	0
Rat_18_NODE_722_length_3314_cov_4.793495	0	117	0	32	0	0	0	0	0	0	0	39	0	0	24	57	0	0	43	35	0	0	0	43	0	51	0	0	38	0	0	0	0	0	39	0	0	40	0	63	65	0	0	0	0	27	29	0	69
Rat_18_NODE_731_length_3283_cov_3.471190	0	0	0	0	0	0	0	0	0	0	0	0	0	0	0	0	0	0	0	0	0	0	0	0	0	0	0	0	0	0	0	0	0	0	0	0	0	0	0	0	0	0	0	0	0	0	0	0	0
Rat_18_NODE_738_length_3240_cov_2.883830	0	0	0	0	0	0	0	0	0	0	0	0	0	0	0	0	0	0	0	0	0	0	0	0	0	0	0	0	0	0	0	0	0	0	0	0	0	0	0	0	0	0	0	0	0	0	0	0	0
[truncated: 1,370 more rows]
[truncated: 56 more columns]
