# Supplementary material for: Alpha-synuclein alters the faecal viromes of rats in a gut-initiated model of Parkinson’s disease
Source: Commun Biol. 2021 Sep 29;4:1140. doi: 10.1038/s42003-021-02666-1 (PMC8481466; doi:10.1038/s42003-021-02666-1)
Supplement: Supplementary file 3 — Supplementary data [file 42003_2021_2666_MOESM3_ESM.zip › Supp_data_RatPD_wDarkMatter/Input_files/vir_reads.txt]

gQ_NG-21159_10RatPD_lib343721_6506_2_2_1P.fastq:928573
gQ_NG-21159_10RatPD_lib343721_6506_2_2_1U.fastq:959138
gQ_NG-21159_10RatPD_lib343721_6506_2_2_2P.fastq:928573
gQ_NG-21159_10RatPD_lib343721_6506_2_2_2U.fastq:60995
gQ_NG-21159_11RatPD_lib343722_6506_2_2_1P.fastq:1015331
gQ_NG-21159_11RatPD_lib343722_6506_2_2_1U.fastq:964235
gQ_NG-21159_11RatPD_lib343722_6506_2_2_2P.fastq:1015331
gQ_NG-21159_11RatPD_lib343722_6506_2_2_2U.fastq:68845
gQ_NG-21159_12RatPD_lib343723_6506_2_2_1P.fastq:1196835
gQ_NG-21159_12RatPD_lib343723_6506_2_2_1U.fastq:859326
gQ_NG-21159_12RatPD_lib343723_6506_2_2_2P.fastq:1196835
gQ_NG-21159_12RatPD_lib343723_6506_2_2_2U.fastq:92373
gQ_NG-21159_13RatPD_lib343724_6506_2_2_1P.fastq:802917
gQ_NG-21159_13RatPD_lib343724_6506_2_2_1U.fastq:874932
gQ_NG-21159_13RatPD_lib343724_6506_2_2_2P.fastq:802917
gQ_NG-21159_13RatPD_lib343724_6506_2_2_2U.fastq:55786
gQ_NG-21159_14RatPD_lib343725_6506_2_2_1P.fastq:1242834
gQ_NG-21159_14RatPD_lib343725_6506_2_2_1U.fastq:1105540
gQ_NG-21159_14RatPD_lib343725_6506_2_2_2P.fastq:1242834
gQ_NG-21159_14RatPD_lib343725_6506_2_2_2U.fastq:86580
gQ_NG-21159_15RatPD_lib343726_6506_2_2_1P.fastq:943670
gQ_NG-21159_15RatPD_lib343726_6506_2_2_1U.fastq:749889
gQ_NG-21159_15RatPD_lib343726_6506_2_2_2P.fastq:943670
gQ_NG-21159_15RatPD_lib343726_6506_2_2_2U.fastq:69923
gQ_NG-21159_16RatPD_lib343727_6506_2_2_1P.fastq:582642
gQ_NG-21159_16RatPD_lib343727_6506_2_2_1U.fastq:615495
gQ_NG-21159_16RatPD_lib343727_6506_2_2_2P.fastq:582642
gQ_NG-21159_16RatPD_lib343727_6506_2_2_2U.fastq:59045
gQ_NG-21159_17RatPD_lib343728_6506_2_2_1P.fastq:799032
gQ_NG-21159_17RatPD_lib343728_6506_2_2_1U.fastq:1035982
gQ_NG-21159_17RatPD_lib343728_6506_2_2_2P.fastq:799032
gQ_NG-21159_17RatPD_lib343728_6506_2_2_2U.fastq:51093
gQ_NG-21159_18RatPD_lib343729_6506_2_2_1P.fastq:1021776
gQ_NG-21159_18RatPD_lib343729_6506_2_2_1U.fastq:931040
gQ_NG-21159_18RatPD_lib343729_6506_2_2_2P.fastq:1021776
gQ_NG-21159_18RatPD_lib343729_6506_2_2_2U.fastq:77953
gQ_NG-21159_2RatPD_lib343713_6506_2_2_1P.fastq:978106
gQ_NG-21159_2RatPD_lib343713_6506_2_2_1U.fastq:902800
gQ_NG-21159_2RatPD_lib343713_6506_2_2_2P.fastq:978106
gQ_NG-21159_2RatPD_lib343713_6506_2_2_2U.fastq:67891
gQ_NG-21159_3RatPD_lib343714_6506_2_2_1P.fastq:848816
gQ_NG-21159_3RatPD_lib343714_6506_2_2_1U.fastq:674730
gQ_NG-21159_3RatPD_lib343714_6506_2_2_2P.fastq:848816
gQ_NG-21159_3RatPD_lib343714_6506_2_2_2U.fastq:60249
gQ_NG-21159_4RatPD_lib343715_6506_2_2_1P.fastq:662120
gQ_NG-21159_4RatPD_lib343715_6506_2_2_1U.fastq:594362
gQ_NG-21159_4RatPD_lib343715_6506_2_2_2P.fastq:662120
gQ_NG-21159_4RatPD_lib343715_6506_2_2_2U.fastq:65478
gQ_NG-21159_5RatPD_lib343716_6506_2_2_1P.fastq:684436
gQ_NG-21159_5RatPD_lib343716_6506_2_2_1U.fastq:859267
gQ_NG-21159_5RatPD_lib343716_6506_2_2_2P.fastq:684436
gQ_NG-21159_5RatPD_lib343716_6506_2_2_2U.fastq:42639
gQ_NG-21159_6RatPD_lib343717_6506_2_2_1P.fastq:789407
gQ_NG-21159_6RatPD_lib343717_6506_2_2_1U.fastq:880548
gQ_NG-21159_6RatPD_lib343717_6506_2_2_2P.fastq:789407
gQ_NG-21159_6RatPD_lib343717_6506_2_2_2U.fastq:54557
gQ_NG-21159_7RatPD_lib343718_6506_2_2_1P.fastq:1092339
gQ_NG-21159_7RatPD_lib343718_6506_2_2_1U.fastq:759143
gQ_NG-21159_7RatPD_lib343718_6506_2_2_2P.fastq:1092339
gQ_NG-21159_7RatPD_lib343718_6506_2_2_2U.fastq:79953
gQ_NG-21159_8RatPD_lib343719_6506_2_2_1P.fastq:1062804
gQ_NG-21159_8RatPD_lib343719_6506_2_2_1U.fastq:1035471
gQ_NG-21159_8RatPD_lib343719_6506_2_2_2P.fastq:1062804
gQ_NG-21159_8RatPD_lib343719_6506_2_2_2U.fastq:74871
gQ_NG-21159_9RatPD_lib343720_6506_2_2_1P.fastq:711740
gQ_NG-21159_9RatPD_lib343720_6506_2_2_1U.fastq:854153
gQ_NG-21159_9RatPD_lib343720_6506_2_2_2P.fastq:711740
gQ_NG-21159_9RatPD_lib343720_6506_2_2_2U.fastq:43801
gQ_NG-21159_MainComp4_1RatPD_lib343712_6506_2_2_1P.fastq:576074
gQ_NG-21159_MainComp4_1RatPD_lib343712_6506_2_2_1U.fastq:746161
gQ_NG-21159_MainComp4_1RatPD_lib343712_6506_2_2_2P.fastq:576074
gQ_NG-21159_MainComp4_1RatPD_lib343712_6506_2_2_2U.fastq:36324
