# Supplementary material for: Alpha-synuclein alters the faecal viromes of rats in a gut-initiated model of Parkinson’s disease
Source: Commun Biol. 2021 Sep 29;4:1140. doi: 10.1038/s42003-021-02666-1 (PMC8481466; doi:10.1038/s42003-021-02666-1)
Supplement: Supplementary file 3 — Supplementary data [file 42003_2021_2666_MOESM3_ESM.zip › Supp_data_RatPD_wDarkMatter/Input_files/virome_cpn60_counts.csv]

	Rat2	Rat3	Rat4	Rat5	Rat6	Rat7	Rat8	Rat9	Rat10	Rat11	Rat12	Rat13	Rat14	Rat15	Rat16	Rat17	Rat18	Rat1
b19134	0	0	0	0	0	0	0	0	0	0	0	0	0	0	0	0	0	0
b15920	0	0	0	0	0	0	0	0	0	0	0	0	0	0	0	0	0	0
b15977	0	0	0	0	0	0	0	0	0	0	0	0	0	0	0	0	0	0
b18713	0	0	0	0	0	0	0	0	0	0	0	0	0	0	0	0	0	0
b3350	0	0	0	0	0	0	0	0	0	0	0	0	0	0	0	0	0	0
b24199	0	0	0	0	0	0	0	0	0	0	0	0	0	0	0	0	0	0
b26942	0	0	0	0	0	0	0	0	0	0	0	0	0	0	0	0	0	0
b10637	0	0	0	0	0	0	0	0	0	0	0	0	0	0	0	0	0	0
b17700	0	0	0	0	0	0	0	0	0	0	0	0	0	0	0	0	0	0
b15761	0	0	0	0	0	0	0	0	0	0	0	0	0	0	0	0	0	0
b29685	0	0	0	0	0	0	0	0	0	0	0	0	0	0	0	0	0	0
b29684	0	0	0	0	0	0	0	0	0	0	0	0	0	0	0	0	0	0
b29683	0	0	0	0	0	0	0	0	0	0	0	0	0	0	0	0	0	0
b29682	0	0	0	0	0	0	0	0	0	0	0	0	0	0	0	0	0	0
b14572	0	0	0	0	0	0	0	0	0	0	0	0	0	0	0	0	0	0
b29686	0	0	0	0	0	0	0	0	0	0	0	0	0	0	0	0	0	0
b18786	0	0	0	0	0	0	0	0	0	0	0	0	0	0	0	0	0	0
b29796	0	0	0	0	0	0	0	0	0	0	0	0	0	0	0	0	0	0
b19222	0	0	0	0	0	0	0	0	0	0	0	0	0	0	0	0	0	0
b20381	0	0	0	0	0	0	0	0	0	0	0	0	0	0	0	0	0	0
b17719	0	0	0	0	0	0	0	0	0	0	0	0	0	0	0	0	0	0
b19237	0	0	0	0	0	0	0	0	0	0	0	0	0	0	0	0	0	0
b29297	0	0	0	0	0	0	0	0	0	0	0	0	0	0	0	0	0	0
b28059	0	0	0	0	0	0	0	0	0	0	0	0	0	0	0	0	0	0
b28060	0	0	0	0	0	0	0	0	0	0	0	0	0	0	0	0	0	0
b29332	0	0	0	0	0	0	0	0	0	0	0	0	0	0	0	0	0	0
b28581	0	0	0	0	0	0	0	0	0	0	0	0	0	0	0	0	0	0
b3351	0	0	0	0	0	0	0	0	0	0	0	0	0	0	0	0	0	0
b20124	0	0	0	0	0	0	0	0	0	0	0	0	0	0	0	0	0	0
b3352	0	0	0	0	0	0	0	0	0	0	0	0	0	0	0	0	0	0
b10203	0	0	0	0	0	0	0	0	0	0	0	0	0	0	0	0	0	0
b19661	0	0	0	0	0	0	0	0	0	0	0	0	0	0	0	0	0	0
b28582	0	0	0	0	0	0	0	0	0	0	0	0	0	0	0	0	0	0
b28201	0	0	0	0	0	0	0	0	0	0	0	0	0	0	0	0	0	0
b13682	0	0	0	0	0	0	0	0	0	0	0	0	0	0	0	0	0	0
b8462	0	0	0	0	0	0	0	0	0	0	0	0	0	0	0	0	0	0
b18632	0	0	0	0	0	0	0	0	0	0	0	0	0	0	0	0	0	0
b28680	0	0	0	0	0	0	0	0	0	0	0	0	0	0	0	0	0	0
b19225	0	0	0	0	0	0	0	0	0	0	0	0	0	0	0	0	0	0
b14498	0	0	0	0	0	0	0	0	0	0	0	0	0	0	0	0	0	0
b19065	0	0	0	0	0	0	0	0	0	0	0	0	0	0	0	0	0	0
b12750	0	0	0	0	0	0	0	0	0	0	0	0	0	0	0	0	0	0
b29286	0	0	0	0	0	0	0	0	0	0	0	0	0	0	0	0	0	0
b21519	0	0	0	0	0	0	0	0	0	0	0	0	0	0	0	0	0	0
b15759	0	0	0	0	0	0	0	0	0	0	0	0	0	0	0	0	0	0
b8465	0	0	0	0	0	0	0	0	0	0	0	0	0	0	0	0	0	0
b15879	0	0	0	0	0	0	0	0	0	0	0	0	0	0	0	0	0	0
b14380	0	0	1	0	0	0	0	0	0	0	0	0	0	0	0	0	0	0
b16505	0	0	0	0	0	0	0	0	0	0	0	0	0	0	0	0	0	0
b3353	0	0	0	0	0	0	0	0	0	0	0	0	0	0	0	0	0	0
b9305	0	0	0	0	0	0	0	0	0	0	0	0	0	0	0	0	0	0
b3354	0	0	0	0	0	0	0	0	0	0	0	0	0	0	0	0	0	0
b25988	0	0	0	0	0	0	0	0	0	0	0	0	0	0	0	0	0	0
b25974	0	0	0	0	0	0	0	0	0	0	0	0	0	0	0	0	0	0
b25977	0	0	0	0	0	0	0	0	0	0	0	0	0	0	0	0	0	0
b25980	0	0	0	0	0	0	0	0	0	0	0	0	0	0	0	0	0	0
b25990	0	0	0	0	0	0	0	0	0	0	0	0	0	0	0	0	0	0
b3355	0	0	0	0	0	0	0	0	0	0	0	0	0	0	0	0	0	0
b29129	0	0	0	0	0	0	0	0	0	0	0	0	0	0	0	0	0	0
b25994	0	0	0	0	0	0	0	0	0	0	0	0	0	0	0	0	0	0
b26015	0	0	0	0	0	0	0	0	0	0	0	0	0	0	0	0	0	0
b26657	0	0	0	0	0	0	0	0	0	0	0	0	0	0	0	0	0	0
b3356	0	0	0	0	0	0	0	0	0	0	0	0	0	0	0	0	0	0
b29163	0	0	0	0	0	0	0	0	0	0	0	0	0	0	0	0	0	0
b26659	0	0	0	0	0	0	0	0	0	0	0	0	0	0	0	0	0	0
b26020	0	0	0	0	0	0	0	1	0	0	0	0	0	0	0	0	0	0
b3358	0	0	0	0	0	0	0	0	0	0	0	0	0	0	0	0	0	0
b3359	0	0	0	0	0	0	0	0	0	0	0	0	0	0	0	0	0	0
b26018	0	0	0	0	0	0	0	0	0	0	0	0	0	0	0	0	0	0
b21132	0	0	0	0	0	0	0	0	0	0	0	0	0	0	0	0	0	0
b25972	0	0	0	0	0	0	0	0	0	0	0	0	0	0	0	0	0	0
b3360	0	0	0	0	0	0	0	0	0	0	0	0	0	0	0	0	0	0
b26658	0	0	0	0	0	0	0	0	0	0	0	0	0	0	0	0	0	0
b25991	0	0	0	0	0	0	0	0	0	0	0	0	0	0	0	0	0	0
b29651	0	0	0	0	0	0	0	0	0	0	0	0	0	0	0	0	0	0
b29306	0	0	0	0	0	0	0	0	0	0	0	0	0	0	0	0	0	0
b5724	0	0	0	0	0	0	0	0	0	0	0	0	0	0	0	0	0	0
b26510	0	0	0	0	0	0	0	0	0	0	0	0	0	0	0	0	0	0
b27540	0	0	0	0	0	0	0	0	0	0	0	0	0	0	0	0	0	0
b25983	0	0	0	0	0	0	0	0	0	0	0	0	0	0	0	0	0	0
b21133	0	0	0	0	0	0	0	0	0	0	0	0	0	0	0	0	0	0
b25993	0	0	0	0	0	0	0	0	0	0	0	0	0	0	0	0	0	0
b29957	0	0	0	0	0	0	0	0	0	0	0	0	0	0	0	0	0	0
b28558	0	0	0	0	0	0	0	0	0	0	0	0	0	0	0	0	0	0
b27534	0	0	0	0	0	0	0	0	0	0	0	0	0	0	0	0	0	0
b9191	0	0	0	0	0	0	0	0	0	0	0	0	0	0	0	0	0	0
b14212	0	0	0	0	0	0	0	0	0	0	0	0	0	0	0	0	0	0
b165	0	0	0	0	0	0	0	0	0	0	0	0	0	0	0	0	0	0
b9190	0	0	0	0	0	0	0	0	0	0	0	0	0	0	0	0	0	0
b7681	0	0	0	0	0	0	0	0	0	0	0	0	0	0	0	0	0	0
b3362	0	0	0	0	0	0	0	0	0	0	0	0	0	0	0	0	0	0
b26805	0	0	0	0	0	0	0	0	0	0	0	0	0	0	0	0	0	0
b21886	0	0	0	0	0	0	0	0	0	0	0	0	0	0	0	0	0	0
b28583	0	0	0	0	0	0	0	0	0	0	0	0	0	0	0	0	0	0
b27542	0	0	0	0	0	0	0	0	0	0	0	0	0	0	0	0	0	0
b28431	0	0	0	0	0	0	0	0	0	0	0	0	0	0	0	0	0	0
b26867	0	0	0	0	0	0	0	0	0	0	0	0	0	0	0	0	0	0
b27535	0	0	0	0	0	0	0	0	0	0	0	0	0	0	0	0	0	0
b13595	0	0	0	0	0	0	0	0	0	0	0	0	0	0	0	0	0	0
b28204	0	0	0	0	0	0	0	0	0	0	0	0	0	0	0	0	0	0
b21830	0	0	0	0	0	0	0	0	0	0	0	0	0	0	0	0	0	0
b20192	0	0	0	0	0	0	0	0	0	0	0	0	0	0	0	0	0	0
b27847	0	0	0	0	0	0	0	0	0	0	0	0	0	0	0	0	0	0
b28584	0	0	0	0	0	0	0	0	0	0	0	0	0	0	0	0	0	0
b27287	0	0	0	0	0	0	0	0	0	0	0	0	0	0	0	0	0	0
b20899	0	0	0	0	0	0	0	0	0	0	0	0	0	0	0	0	0	0
b21018	0	0	0	0	0	0	0	0	0	0	0	0	0	0	0	0	0	0
b10389	0	0	0	0	0	0	0	0	0	0	0	0	0	0	0	0	0	0
b18634	0	0	0	0	0	0	0	0	0	0	0	0	0	0	0	0	0	0
b18277	0	0	0	0	0	0	0	0	0	0	0	0	0	0	0	0	0	0
b21019	0	0	0	0	0	0	0	0	0	0	0	0	0	0	0	0	0	0
b29151	0	0	0	0	0	0	0	0	0	0	0	0	0	0	0	0	0	0
b13594	0	0	0	0	0	0	0	0	0	0	0	0	0	0	0	0	0	0
b28156	0	0	0	0	0	0	0	0	0	0	0	0	0	0	0	0	0	0
b17814	0	0	0	0	0	0	0	0	0	0	0	0	0	0	0	0	0	0
b28246	0	0	0	0	0	0	0	0	0	0	0	0	0	0	0	0	0	0
b20466	0	0	0	0	0	0	0	0	0	0	0	0	0	0	0	0	0	0
b21144	0	0	0	0	0	0	0	0	0	0	0	0	0	0	0	0	0	0
b27322	0	0	0	0	0	0	0	0	0	0	0	0	0	0	0	0	0	0
b26823	0	0	0	0	0	0	0	0	0	0	0	0	0	0	0	0	0	0
b13580	0	0	0	0	0	0	0	0	0	0	0	0	0	0	0	0	0	0
b29110	0	0	0	0	0	0	0	0	0	0	0	0	0	0	0	0	0	0
b28202	0	0	0	0	0	0	0	0	0	0	0	0	0	0	0	0	0	0
b29758	0	0	0	0	0	0	0	0	0	0	0	0	0	0	0	0	0	0
b12449	0	0	0	0	0	0	0	0	0	0	0	0	0	0	0	0	0	0
b10631	0	0	0	0	0	0	0	0	0	0	0	0	0	0	0	0	0	0
b3363	0	0	0	0	0	0	0	0	0	0	0	0	0	0	0	0	0	0
b7873	0	0	0	0	0	0	0	0	0	0	0	0	0	0	0	0	0	0
b3364	0	0	0	0	0	0	0	0	0	0	0	0	0	0	0	0	0	0
b16609	0	0	0	0	0	0	0	0	0	0	0	0	0	0	0	0	0	0
b29886	0	0	0	0	0	0	0	0	0	0	0	0	0	0	0	0	0	0
b16594	0	0	0	0	0	0	0	0	0	0	0	0	0	0	0	0	0	0
b17547	0	0	0	0	0	0	0	0	0	0	0	0	0	0	0	0	0	0
b16593	0	0	0	0	0	0	0	0	0	0	0	0	0	0	0	0	0	0
b16590	0	0	0	0	0	0	0	0	0	0	0	0	0	0	0	0	0	0
b19091	0	0	0	0	0	0	0	0	0	0	0	0	0	0	0	0	0	0
b16549	0	0	0	0	0	0	0	0	0	0	0	0	0	0	0	0	0	0
b26291	0	0	0	0	0	0	0	0	0	0	0	0	0	0	0	0	0	0
b16588	0	0	0	0	0	0	0	0	0	0	0	0	0	0	0	0	0	0
b16552	0	0	0	0	0	0	0	0	0	0	0	0	0	0	0	0	0	0
b16586	0	0	0	0	0	0	0	0	0	0	0	0	0	0	0	0	0	0
b9499	0	0	0	0	0	0	0	0	0	0	0	0	0	0	0	0	0	0
b16548	0	0	0	0	0	0	0	0	0	0	0	0	0	0	0	0	0	0
b7480	0	0	0	0	0	0	0	0	0	0	0	0	0	0	0	0	0	0
b16581	0	0	0	0	0	0	0	0	0	0	0	0	0	0	0	0	0	0
b16192	0	0	0	0	0	0	0	0	0	0	0	0	0	0	0	0	0	0
b16575	0	0	0	0	0	0	0	0	0	0	0	0	0	0	0	0	0	0
b16589	0	0	0	0	0	0	0	0	0	0	0	0	0	0	0	0	0	0
b16560	0	0	0	0	0	0	0	0	0	0	0	0	0	0	0	0	0	0
b16559	0	0	0	0	0	0	0	0	0	0	0	0	0	0	0	0	0	0
b16558	0	0	0	0	0	0	0	0	0	0	0	0	0	0	0	0	0	0
b16556	0	0	0	0	0	0	0	0	0	0	0	0	0	0	0	0	0	0
b16555	0	0	0	0	0	0	0	0	0	0	0	0	0	0	0	0	0	0
b16191	0	0	0	0	0	0	0	0	0	0	0	0	0	0	0	0	0	0
b17546	0	0	0	0	0	0	0	0	0	0	0	0	0	0	0	0	0	0
b16553	0	0	0	0	0	0	0	0	0	0	0	0	0	0	0	0	0	0
b16551	0	0	0	0	0	0	0	0	0	0	0	0	0	0	0	0	0	0
b28105	0	0	0	0	0	0	0	0	0	0	0	0	0	0	0	0	0	0
b21700	0	0	0	0	0	0	0	0	0	0	0	0	0	0	0	0	0	0
b21699	0	0	0	0	0	0	0	0	0	0	0	0	0	0	0	0	0	0
b28186	0	0	0	0	0	0	0	0	0	0	0	0	0	0	0	0	0	0
b28375	0	0	0	0	0	0	0	0	0	0	0	0	0	0	0	0	0	0
b29888	0	0	0	0	0	0	0	0	0	0	0	0	0	0	0	0	0	0
b27746	0	0	0	0	0	0	0	0	0	0	0	0	0	0	0	0	0	0
b10709	0	0	0	0	0	0	0	0	0	0	0	0	0	0	0	0	0	0
b3361	0	0	0	0	0	0	0	0	0	0	0	0	0	0	0	0	0	0
b19622	0	0	0	0	0	0	0	0	0	0	0	0	0	0	0	0	0	0
b18297	0	0	0	0	0	0	0	0	0	0	0	0	0	0	0	0	0	0
b29545	0	0	0	0	0	0	0	0	0	0	0	0	0	0	0	0	0	0
b21412	0	0	0	0	0	0	0	0	0	0	0	0	0	0	0	0	0	0
b29249	0	0	0	0	0	0	0	0	0	0	0	0	0	0	0	0	0	0
b29246	0	0	0	0	0	0	0	0	0	0	0	0	0	0	0	0	0	0
b27656	0	0	0	0	0	0	0	0	0	0	0	0	0	0	0	0	0	0
b18630	0	0	0	0	0	0	0	0	0	0	0	0	0	0	0	0	0	0
b431	0	0	0	0	0	0	0	0	0	0	0	0	0	0	0	0	0	0
b7291	0	0	0	0	0	0	0	0	0	0	0	0	0	0	0	0	0	0
b29769	0	0	0	0	0	0	0	0	0	0	0	0	0	0	0	0	0	0
b27863	0	0	0	0	0	0	0	0	0	0	0	0	0	0	0	0	0	0
b23383	0	0	0	0	0	0	0	0	0	0	0	0	0	0	0	0	0	0
b28109	0	0	0	0	0	0	0	0	0	0	0	0	0	0	0	0	0	0
b28108	0	0	0	0	0	0	0	0	0	0	0	0	0	0	0	0	0	0
b27543	0	0	0	0	0	0	0	0	0	0	0	0	0	0	0	0	0	0
b17548	0	0	0	0	0	0	0	0	0	0	0	0	0	0	0	0	0	0
b160	0	0	0	0	0	0	0	0	0	0	0	0	0	0	0	0	0	0
b14207	0	0	0	0	0	0	0	0	0	0	0	0	0	0	0	0	0	0
b10774	0	0	0	0	0	0	0	0	0	0	0	0	0	0	0	0	0	0
b18675	0	0	0	0	0	0	0	0	0	0	0	0	0	0	0	0	0	0
b3365	0	0	0	0	0	0	0	0	0	0	0	0	0	0	0	0	0	0
b21823	0	0	0	0	0	0	0	0	0	0	0	0	0	0	0	0	0	0
b15287	0	0	0	0	0	0	0	0	0	0	0	0	0	0	0	0	0	0
b21161	0	0	0	0	0	0	0	0	0	0	0	0	0	0	0	0	0	0
b21413	0	0	0	0	0	0	0	0	0	0	0	0	0	0	0	0	0	0
b26449	0	0	0	0	0	0	0	0	0	0	0	0	0	0	0	0	0	0
b21191	0	0	0	0	0	0	0	0	0	0	0	0	0	0	0	0	0	0
b27544	0	0	0	0	0	0	0	0	0	0	0	0	0	0	0	0	0	0
b29830	0	0	0	0	0	0	0	0	0	0	0	0	0	0	0	0	0	0
b29904	0	0	0	0	0	0	0	0	0	0	0	0	0	0	0	0	0	0
b10076	0	0	0	0	0	0	0	0	0	0	0	0	0	0	0	0	0	0
b18884	0	0	0	0	0	0	0	0	0	0	0	0	0	0	0	0	0	0
b10214	0	0	0	0	0	0	0	0	0	0	0	0	0	0	0	0	0	0
b26358	0	0	0	0	0	0	0	0	0	0	0	0	0	0	0	0	0	0
b28697	0	0	0	0	0	0	0	0	0	0	0	0	0	0	0	0	0	0
b29119	0	0	0	0	0	0	0	0	0	0	0	0	0	0	0	0	0	0
b27342	0	0	0	0	0	0	0	0	0	0	0	0	0	0	0	0	0	0
b27340	0	0	0	0	0	0	0	0	0	0	0	0	0	0	0	0	0	0
b1191	0	0	0	0	0	0	0	0	0	0	0	0	0	0	0	0	0	0
b26467	0	0	0	0	0	0	0	0	0	0	0	0	0	0	0	0	0	0
b26476	0	0	0	0	0	0	0	0	0	0	0	0	0	0	0	0	0	0
b29660	0	0	0	0	0	0	0	0	0	0	0	0	0	0	0	0	0	0
b19742	0	0	0	0	0	0	0	0	0	0	0	0	0	0	0	0	0	0
b27545	0	0	0	0	0	0	0	0	0	0	0	0	0	0	0	0	0	0
b16661	0	0	0	0	0	0	0	0	0	0	0	0	0	0	0	0	0	0
b18174	0	0	0	0	0	0	0	0	0	0	0	0	0	0	0	0	0	0
b21125	0	0	0	0	0	0	0	0	0	0	0	0	0	0	0	0	0	0
b26927	0	0	0	0	0	0	0	0	0	0	0	0	0	0	0	0	0	0
b28504	0	0	0	0	0	0	0	0	0	0	0	0	0	0	0	0	0	0
b7760	0	0	0	0	0	0	0	0	0	0	0	0	0	0	0	0	0	0
b10339	0	0	0	0	0	0	0	0	0	0	0	0	0	0	0	0	0	0
b10640	0	0	0	0	0	0	0	0	0	0	0	0	0	0	0	0	0	0
b28756	0	0	0	0	0	0	0	0	0	0	0	0	0	0	0	0	0	0
b10686	0	0	0	0	0	0	0	0	0	0	0	0	0	0	0	0	0	0
b118	0	0	0	0	0	0	0	0	0	0	0	0	0	0	0	0	0	0
b27536	0	0	0	0	0	0	0	0	0	0	0	0	0	0	0	0	0	0
b21887	0	0	0	0	0	0	0	0	0	0	0	0	0	0	0	0	0	0
b29805	0	0	0	0	0	0	0	0	0	0	0	0	0	0	0	0	0	0
b6849	0	0	0	0	0	0	0	0	0	0	0	0	0	0	0	0	0	0
b26940	0	0	0	0	0	0	0	0	0	0	0	0	0	0	0	0	0	0
b29671	0	0	0	0	0	0	0	0	0	0	0	0	0	0	0	0	0	0
b28163	0	0	0	0	0	0	0	0	0	0	0	0	0	0	0	0	0	0
b24028	0	0	0	0	0	0	0	0	0	0	0	0	0	0	0	0	0	0
b9363	0	0	0	0	0	0	0	0	0	0	0	0	0	0	0	0	0	0
b29838	0	0	0	0	0	0	0	0	0	0	0	0	0	0	0	0	0	0
b29480	0	0	0	0	0	0	0	0	0	0	0	0	0	0	0	0	0	0
b14333	0	0	0	0	0	0	0	0	0	0	0	0	0	0	0	0	0	0
b19048	0	0	0	0	0	0	0	0	0	0	0	0	0	0	0	0	0	0
b18671	0	0	0	0	0	0	0	0	0	0	0	0	0	0	0	0	0	0
b16678	0	0	0	0	0	0	0	0	0	0	0	0	0	0	0	0	0	0
b18131	0	0	0	0	0	0	0	0	0	0	0	0	0	0	0	0	0	0
b15328	0	0	0	0	0	0	0	0	0	0	0	0	0	0	0	0	0	0
b27547	0	0	0	0	0	0	0	0	0	0	0	0	0	0	0	0	0	0
b26996	0	0	0	0	0	0	0	0	0	0	0	0	0	0	0	0	0	0
b21415	0	0	0	0	0	0	0	0	0	0	0	0	0	0	0	0	0	0
b19341	0	0	0	0	0	0	0	0	0	0	0	0	0	0	0	0	0	0
b20100	0	0	0	0	0	0	0	0	0	0	0	0	0	0	0	0	0	0
b26870	0	0	0	0	0	0	0	0	0	0	0	0	0	0	0	0	0	0
b23280	0	0	0	0	0	0	0	0	0	0	0	0	0	0	0	0	0	0
b28710	0	0	0	0	0	0	0	0	0	0	0	0	0	0	0	0	0	0
b23410	0	0	0	0	0	0	0	0	0	0	0	0	0	0	0	0	0	0
b29804	0	0	0	0	0	0	0	0	0	0	0	0	0	0	0	0	0	0
b28711	0	0	0	0	0	0	0	0	0	0	0	0	0	0	0	0	0	0
b29801	0	0	0	0	0	0	0	0	0	0	0	0	0	0	0	0	0	0
b17474	0	0	0	0	0	0	0	0	0	0	0	0	0	0	0	0	0	0
b26499	0	0	0	0	0	0	0	0	0	0	0	0	0	0	0	0	0	0
b29823	0	0	0	0	0	0	0	0	0	0	0	0	0	0	0	0	0	0
b26775	0	0	0	0	0	0	0	0	0	0	0	0	0	0	0	0	0	0
b26338	0	0	0	0	0	0	0	0	0	0	0	0	0	0	0	0	0	0
b19060	0	0	0	0	0	0	0	0	0	0	0	0	0	0	0	0	0	0
b885	0	0	0	0	0	0	0	0	0	0	0	0	0	0	0	0	0	0
b5049	0	0	0	0	0	0	0	0	0	0	0	0	0	0	0	0	0	0
b15353	0	0	0	0	0	0	0	0	0	0	0	0	0	0	0	0	0	0
b1440	0	0	0	0	0	0	0	0	0	0	0	0	0	0	0	0	0	0
b12700	0	0	0	0	0	0	0	0	0	0	0	0	0	0	0	0	0	0
b13668	0	0	0	0	0	0	0	0	0	0	0	0	0	0	0	0	0	0
b6836	0	0	0	0	0	0	0	0	0	0	0	0	0	0	0	0	0	0
b13663	0	0	0	0	0	0	0	0	0	0	0	0	0	0	0	0	0	0
b3366	0	0	0	0	0	0	0	0	0	0	0	0	0	0	0	0	0	0
b10964	0	0	0	0	0	0	0	0	0	0	0	0	0	0	0	0	0	0
b20207	0	0	0	0	0	0	0	0	0	0	0	0	0	0	0	0	0	0
b18487	0	0	0	0	0	0	0	0	0	0	0	0	0	0	0	0	0	0
b29725	0	0	0	0	0	0	0	0	0	0	0	0	0	0	0	0	0	0
b27548	0	0	0	0	0	0	0	0	0	0	0	0	0	0	0	0	0	0
b10783	0	0	0	0	0	0	0	0	0	0	0	0	0	0	0	0	0	0
b10018	0	0	0	0	0	0	0	0	0	0	0	0	0	0	0	0	0	0
b20439	0	0	0	0	0	0	0	0	0	0	0	0	0	0	0	0	0	0
b19586	0	0	0	0	0	0	0	0	0	0	0	0	0	0	0	0	0	0
b10860	0	0	0	0	0	0	0	0	0	0	0	0	0	0	0	0	0	0
b22236	0	0	0	0	0	0	0	0	0	0	0	0	0	0	0	0	0	0
b18397	0	0	0	0	0	0	0	0	0	0	0	0	0	0	0	0	0	0
b10849	0	0	0	0	0	0	0	0	0	0	0	0	0	0	0	0	0	0
b26593	0	0	0	0	0	0	0	0	0	0	0	0	0	0	0	0	0	0
b29532	0	0	0	0	0	0	0	0	0	0	0	0	0	0	0	0	0	0
b3765	0	0	0	0	0	0	0	0	0	0	0	0	0	0	0	0	0	0
b310	0	0	0	0	0	0	0	0	0	0	0	0	0	0	0	0	0	0
b3976	0	0	0	0	0	0	0	0	0	0	0	0	0	0	0	0	0	0
b1308	0	0	0	0	0	0	0	0	0	0	0	0	0	0	0	0	0	0
b1571	0	0	0	0	0	0	0	0	0	0	0	0	0	0	0	0	0	0
b4042	0	0	0	0	0	0	0	0	0	0	0	0	0	0	0	0	0	0
b26719	0	0	0	0	0	0	0	0	0	0	0	0	0	0	0	0	0	0
b10226	0	0	0	0	0	0	0	0	0	0	0	0	0	0	0	0	0	0
b4994	0	0	0	0	0	0	0	0	0	0	0	0	0	0	0	0	0	0
b27838	0	0	0	0	0	0	0	0	0	0	0	0	0	0	0	0	0	0
b6765	0	0	0	0	0	0	0	0	0	0	0	0	0	0	0	0	0	0
b29520	0	0	0	0	0	0	0	0	0	0	0	0	0	0	0	0	0	0
b27720	0	0	0	0	0	0	0	0	0	0	0	0	0	0	0	0	0	0
b18763	0	0	0	0	0	0	0	0	0	0	0	0	0	0	0	0	0	0
b4756	0	0	0	0	0	0	0	0	0	0	0	0	0	0	0	0	0	0
b29584	0	0	0	0	0	0	0	0	0	0	0	0	0	0	0	0	0	0
b12679	0	0	0	0	0	0	0	0	0	0	0	0	0	0	0	0	0	0
b26576	0	0	0	0	0	0	0	0	0	0	0	0	0	0	0	0	0	0
b26905	0	0	0	0	0	0	0	0	0	0	0	0	0	0	0	0	0	0
b6766	0	0	0	0	0	0	0	0	0	0	0	0	0	0	0	0	0	0
b24027	0	0	0	0	0	0	0	0	0	0	0	0	0	0	0	0	0	0
b28118	0	0	0	0	0	0	0	0	0	0	0	0	0	0	0	0	0	0
b1295	0	0	0	0	0	0	0	0	0	0	0	0	0	0	0	0	0	0
b29627	0	0	0	0	0	0	0	0	0	0	0	0	0	0	0	0	0	0
b17409	0	0	0	0	0	0	0	0	0	0	0	0	0	0	0	0	0	0
b7220	0	0	0	0	0	0	0	0	0	0	0	0	0	0	0	0	0	0
b17420	0	0	0	0	0	0	0	0	0	0	0	0	0	0	0	0	0	0
b6767	0	0	0	0	0	0	0	0	0	0	0	0	0	0	0	0	0	0
b7902	0	0	0	0	0	0	0	0	0	0	0	0	0	0	0	0	0	0
b13551	0	0	0	0	0	0	0	0	0	0	0	0	0	0	0	0	0	0
b22601	0	0	0	0	0	0	0	0	0	0	0	0	0	0	0	0	0	0
b13562	0	0	0	0	0	0	0	0	0	0	0	0	0	0	0	0	0	0
b23837	0	0	0	0	0	0	0	0	0	0	0	0	0	0	0	0	0	0
b13549	0	0	0	0	0	0	0	0	0	0	0	0	0	0	0	0	0	0
b18087	0	0	0	0	0	0	0	0	0	0	0	0	0	0	0	0	0	0
b23821	0	0	0	0	0	0	0	0	0	0	0	0	0	0	0	0	0	0
b13548	0	0	0	0	0	0	0	0	0	0	0	0	0	0	0	0	0	0
b7916	0	0	0	0	0	0	0	0	0	0	0	0	0	0	0	0	0	0
b28750	0	0	0	0	0	0	0	0	0	0	0	0	0	0	0	0	0	0
b7905	0	0	0	0	0	0	0	0	0	0	0	0	0	0	0	0	0	0
b13552	0	0	0	0	0	0	0	0	0	0	0	0	0	0	0	0	0	0
b23853	0	0	0	0	0	0	0	0	0	0	0	0	0	0	0	0	0	0
b23848	0	0	0	0	0	0	0	0	0	0	0	0	0	0	0	0	0	0
b26605	0	0	0	0	0	0	0	0	0	0	0	0	0	0	0	0	0	0
b29833	0	0	0	0	0	0	0	0	0	0	0	0	0	0	0	0	0	0
b29542	0	0	0	0	0	0	0	0	0	0	0	0	0	0	0	0	0	0
b28090	0	0	0	0	0	0	0	0	0	0	0	0	0	0	0	0	0	0
b26910	0	0	0	0	0	0	0	0	0	0	0	0	0	0	0	0	0	0
b27553	0	0	0	0	0	0	0	0	0	0	0	0	0	0	0	0	0	0
b29744	0	0	0	0	0	0	0	0	0	0	0	0	0	0	0	0	0	0
b29408	0	0	0	0	0	0	0	0	0	0	0	0	0	0	0	0	0	0
b16182	0	0	0	0	0	0	0	0	0	0	0	0	0	0	0	0	0	0
b29926	0	0	0	0	0	0	0	0	0	0	0	0	0	0	0	0	0	0
b29768	0	0	0	0	0	0	0	0	0	0	0	0	0	0	0	0	0	0
b29757	0	0	0	0	0	0	0	0	0	0	0	0	0	0	0	0	0	0
b18007	0	0	0	0	0	0	0	0	0	0	0	0	0	0	0	0	0	0
b9951	0	0	0	0	0	0	0	0	0	0	0	0	0	0	0	0	0	0
b29309	0	0	0	0	0	0	0	0	0	0	0	0	0	0	0	0	0	0
b12835	0	0	0	0	0	0	0	0	0	0	0	0	0	0	0	0	0	0
b22745	0	0	0	0	0	0	0	0	0	0	0	0	0	0	0	0	0	0
b24159	0	0	0	0	0	0	0	0	0	0	0	0	0	0	0	0	0	0
b20133	0	0	0	0	0	0	0	0	0	0	0	0	0	0	0	0	0	0
b29665	0	0	0	0	0	0	0	0	0	0	0	0	0	0	0	0	0	0
b18613	0	0	0	0	0	0	0	0	0	0	0	0	0	0	0	0	0	0
b7513	0	0	0	0	0	0	0	0	0	0	0	0	0	0	0	0	0	0
b29396	0	0	0	0	0	0	0	0	0	0	0	0	0	0	0	0	0	0
b18196	0	0	0	0	0	0	0	0	0	0	0	0	0	0	0	0	0	0
b16971	0	0	0	0	0	0	0	0	0	0	0	0	0	0	0	0	0	0
b13336	0	0	0	0	0	0	0	0	0	0	0	0	0	0	0	0	0	0
b17543	0	0	0	0	0	0	0	0	0	0	0	0	0	0	0	0	0	0
b15756	0	0	0	0	0	0	0	0	0	0	0	0	0	0	0	0	0	0
b15752	0	0	0	0	0	0	0	0	0	0	0	0	0	0	0	0	0	0
b15749	0	0	0	0	0	0	0	0	0	0	0	0	0	0	0	0	0	0
b20379	0	0	0	0	0	0	0	0	0	0	0	0	0	0	0	0	0	0
b5013	0	0	0	0	0	0	0	0	0	0	0	0	0	0	0	0	0	0
b14127	0	0	0	0	0	0	0	0	0	0	0	0	0	0	0	0	0	0
b7526	0	0	0	0	0	0	0	0	0	0	0	0	0	0	0	0	0	0
b4910	0	0	0	0	0	0	0	0	0	0	0	0	0	0	0	0	0	0
b18380	0	0	0	0	0	0	0	0	0	0	0	0	0	0	0	0	0	0
b10990	0	0	0	0	0	0	0	0	0	0	0	0	0	0	0	0	0	0
b18869	0	0	0	0	0	0	0	0	0	0	0	0	0	0	0	0	0	0
b14376	0	0	0	0	0	0	0	0	0	0	0	0	0	0	0	0	0	0
b28312	0	0	0	0	0	0	0	0	0	0	0	0	0	0	0	0	0	0
b6768	0	0	0	0	0	0	0	0	0	0	0	0	0	0	0	0	0	0
b13606	0	0	0	0	0	0	0	0	0	0	0	0	0	0	0	0	0	0
b28193	0	0	0	0	0	0	0	0	0	0	0	0	0	0	0	0	0	0
b20820	0	0	0	0	0	0	0	0	0	0	0	0	0	0	0	0	0	0
b12598	0	0	0	0	0	0	0	0	0	0	0	0	0	0	0	0	0	0
b9179	0	0	0	0	0	0	0	0	0	0	0	0	0	0	0	0	0	0
b29230	0	0	0	0	0	0	0	0	0	0	0	0	0	0	0	0	0	0
b14390	0	0	0	0	0	0	0	0	0	0	0	0	0	0	0	0	0	0
b14389	0	0	0	0	0	0	0	0	0	0	0	0	0	0	0	0	0	0
b29137	0	0	0	0	0	0	0	0	0	0	0	0	0	0	0	0	0	0
b26359	0	0	0	0	0	0	0	0	0	0	0	0	0	0	0	0	0	0
b19440	0	0	0	0	0	0	0	0	0	0	0	0	0	0	0	0	0	0
b7256	0	0	0	0	0	0	0	0	0	0	0	0	0	0	0	0	0	0
b28649	0	0	0	0	0	0	0	0	0	0	0	0	0	0	0	0	0	0
b28715	0	0	0	0	0	0	0	0	0	0	0	0	0	0	0	0	0	0
b10636	0	0	0	0	0	0	0	0	0	0	0	0	0	0	0	0	0	0
b10104	0	0	0	0	0	0	0	0	0	0	0	0	0	0	0	0	0	0
b9340	0	0	0	0	0	0	0	0	0	0	0	0	0	0	0	0	0	0
b9987	0	0	0	0	0	0	0	0	0	0	0	0	0	0	0	0	0	0
b9334	0	0	0	0	0	0	0	0	0	0	0	0	0	0	0	0	0	0
b10077	0	0	0	0	0	0	0	0	0	0	0	0	0	0	0	0	0	0
b12431	0	0	0	0	0	0	0	0	0	0	0	0	0	0	0	0	0	0
b3456	0	0	0	0	0	0	0	0	0	0	0	0	0	0	0	0	0	0
b12671	0	0	0	0	0	0	0	0	0	0	0	0	0	0	0	0	0	0
b20771	0	0	0	0	0	0	0	0	0	0	0	0	0	0	0	0	0	0
b29899	0	0	0	0	0	0	0	0	0	0	0	0	0	0	0	0	0	0
b27537	0	0	0	0	0	0	0	0	0	0	0	0	0	0	0	0	0	0
b20640	0	0	0	0	0	0	0	0	0	0	0	0	0	0	0	0	0	0
b28361	0	0	0	0	0	0	0	0	0	0	0	0	0	0	0	0	0	0
b6769	0	0	0	0	0	0	0	0	0	0	0	0	0	0	0	0	0	0
b29896	0	0	0	0	0	0	0	0	0	0	0	0	0	0	0	0	0	0
b17982	0	0	0	0	0	0	0	0	0	0	0	0	0	0	0	0	0	0
b28038	0	0	0	0	0	0	0	0	0	0	0	0	0	0	0	0	0	0
b28752	0	0	0	0	0	0	0	0	0	0	0	0	0	0	0	0	0	0
b4204	0	0	0	0	0	0	0	0	0	0	0	0	0	0	0	0	0	0
b29887	0	0	0	0	0	0	0	0	0	0	0	0	0	0	0	0	0	0
b18128	0	0	0	0	0	0	0	0	0	0	0	0	0	0	0	0	0	0
b21597	0	0	0	0	0	0	0	0	0	0	0	0	0	0	0	0	0	0
b10243	0	0	0	0	0	0	0	0	0	0	0	0	0	0	0	0	0	0
b21596	0	0	0	0	0	0	0	0	0	0	0	0	0	0	0	0	0	0
b16014	0	0	0	0	0	0	0	0	0	0	0	0	0	0	0	0	0	0
b4033	0	0	0	0	0	0	0	0	0	0	0	0	0	0	0	0	0	0
b9337	0	0	0	0	0	0	0	0	0	0	0	0	0	0	0	0	0	0
b1442	0	0	0	0	0	0	0	0	0	0	0	0	0	0	0	0	0	0
b29877	0	0	0	0	0	0	0	0	0	0	0	0	0	0	0	0	0	0
b26908	0	0	0	0	0	0	0	0	0	0	0	0	0	0	0	0	0	0
b29497	0	0	0	0	0	0	0	0	0	0	0	0	0	0	0	0	0	0
b1443	0	0	0	0	0	0	0	0	0	0	0	0	0	0	0	0	0	0
b26573	0	0	0	0	0	0	0	0	0	0	0	0	0	0	0	0	0	0
b27549	0	0	0	0	0	0	0	0	0	0	0	0	0	0	0	0	0	0
b10287	0	0	0	0	0	0	0	0	0	0	0	0	0	0	0	0	0	0
b1328	0	0	0	0	0	0	0	0	0	0	0	0	0	0	0	0	0	0
b28357	0	0	0	0	0	0	0	0	0	0	0	0	0	0	0	0	0	0
b29310	0	0	0	0	0	0	0	0	0	0	0	0	0	0	0	0	0	0
b29638	0	0	0	0	0	0	0	0	0	0	0	0	0	0	0	0	0	0
b10209	0	0	0	0	0	0	0	0	0	0	0	0	0	0	0	0	0	0
b6865	0	0	0	0	0	0	0	0	0	0	0	0	0	0	0	0	0	0
b26977	0	0	0	0	0	0	0	0	0	0	0	0	0	0	0	0	0	0
b26373	0	0	0	0	0	0	0	0	0	0	0	0	0	0	0	0	0	0
b10211	0	0	0	0	0	0	0	0	0	0	0	0	0	0	0	0	0	0
b28050	0	0	0	0	0	0	0	0	0	0	0	0	0	0	0	0	0	0
b10255	0	0	0	0	0	0	0	0	0	0	0	0	0	0	0	0	0	0
b21775	0	0	0	0	0	0	0	0	0	0	0	0	0	0	0	0	0	0
b20840	0	0	0	0	0	0	0	0	0	0	0	0	0	0	0	0	0	0
b10213	0	0	0	0	0	0	0	0	0	0	0	0	0	0	0	0	0	0
b26543	0	0	0	0	0	0	0	0	0	0	0	0	0	0	0	0	0	0
b26911	0	0	0	0	0	0	0	0	0	0	0	0	0	0	0	0	0	0
b29178	0	0	0	0	0	0	0	0	0	0	0	0	0	0	0	0	0	0
b29263	0	0	0	0	0	0	0	0	0	0	0	0	0	0	0	0	0	0
b16434	0	0	0	0	0	0	0	0	0	0	0	0	0	0	0	0	0	0
b13729	0	0	0	0	0	0	0	0	0	0	0	0	0	0	0	0	0	0
b10212	0	0	0	0	0	0	0	0	0	0	0	0	0	0	0	0	0	0
b10242	0	0	0	0	0	0	0	0	0	0	0	0	0	0	0	0	0	0
b29680	0	0	0	0	0	0	0	0	0	0	0	0	0	0	0	0	0	0
b16954	0	0	0	0	0	0	0	0	0	0	0	0	0	0	0	0	0	0
b29162	0	0	0	0	0	0	0	0	0	0	0	0	0	0	0	0	0	0
b27641	0	0	0	0	0	0	0	0	0	0	0	0	0	0	0	0	0	0
b28693	0	0	0	0	0	0	0	0	0	0	0	0	0	0	0	0	0	0
b20759	0	0	0	0	0	0	0	0	0	0	0	0	0	0	0	0	0	0
b29901	0	0	0	0	0	0	0	0	0	0	0	0	0	0	0	0	0	0
b23407	0	0	0	0	0	0	0	0	0	0	0	0	0	0	0	0	0	0
b362	0	0	0	0	0	0	0	0	0	0	0	0	0	0	0	0	0	0
b867	0	0	0	0	0	0	0	0	0	0	0	0	0	0	0	0	0	0
b24026	0	0	0	0	0	0	0	0	0	0	0	0	0	0	0	0	0	0
b10221	0	0	0	0	0	0	0	0	0	0	0	0	0	0	0	0	0	0
b10278	0	0	0	0	0	0	0	0	0	0	0	0	0	0	0	0	0	0
b4212	0	0	0	0	0	0	0	0	0	0	0	0	0	0	0	0	0	0
b29260	0	0	0	0	0	0	0	0	0	0	0	0	0	0	0	0	0	0
b16838	0	0	0	0	0	0	0	0	0	0	0	0	0	0	0	0	0	0
b20839	0	0	0	0	0	0	0	0	0	0	0	0	0	0	0	0	0	0
b29153	0	0	0	0	0	0	0	0	0	0	0	0	0	0	0	0	0	0
b28363	0	0	0	0	0	0	0	0	0	0	0	0	0	0	0	0	0	0
b28362	0	0	0	0	0	0	0	0	0	0	0	0	0	0	0	0	0	0
b17561	0	0	0	0	0	0	0	0	0	0	0	0	0	0	0	0	0	0
b29271	0	0	0	0	0	0	0	0	0	0	0	0	0	0	0	0	0	0
b12003	0	0	0	0	0	0	0	0	0	0	0	0	0	0	0	0	0	0
b16465	0	0	0	0	0	0	0	0	0	0	1	0	0	0	0	0	0	0
b16464	0	0	0	0	0	0	0	0	0	0	0	0	0	0	0	0	0	0
b6770	0	0	0	0	0	0	0	0	0	0	0	0	0	0	0	0	0	0
b16463	0	0	0	0	0	0	0	0	0	0	0	0	0	0	0	0	0	0
b17407	0	0	0	0	1	0	0	0	0	0	0	0	0	0	0	0	0	0
b17654	0	0	0	0	0	0	0	0	0	0	0	0	0	0	0	0	0	0
b17655	0	0	0	0	0	0	0	0	0	0	0	0	0	0	0	0	0	0
b11968	0	0	0	0	0	0	0	0	0	0	0	0	0	0	0	0	0	0
b13492	0	0	0	0	0	0	0	0	0	0	0	0	0	0	0	0	0	0
b9182	0	0	0	0	0	0	0	0	0	0	0	0	0	0	0	0	0	0
b12698	0	0	0	0	0	0	0	0	0	0	0	0	0	0	0	0	0	0
b6771	0	0	0	0	0	0	0	0	0	0	0	0	0	0	0	0	0	0
b21746	0	0	0	0	0	0	0	0	0	0	0	0	0	0	0	0	0	0
b29331	0	0	0	0	0	0	0	0	0	0	0	0	0	0	0	0	0	0
b12699	0	0	0	0	0	0	0	0	0	0	0	0	0	0	0	0	0	0
b17658	0	0	0	0	0	0	0	0	0	0	0	0	0	0	0	0	0	0
b460	0	0	0	0	0	0	0	0	0	0	0	0	0	0	0	0	0	0
b6772	0	0	0	0	0	0	0	0	0	0	0	0	0	0	0	0	0	0
b16462	0	0	0	0	0	0	0	0	0	0	0	0	0	0	0	0	0	0
b17659	0	0	0	0	0	0	0	0	0	0	0	0	0	0	0	0	0	0
b6773	0	0	0	0	0	0	0	0	0	0	0	0	0	0	0	0	0	0
b16461	0	0	0	0	0	1	1	0	0	0	0	0	0	0	0	0	0	0
b16460	0	0	0	0	0	0	0	1	0	0	0	0	0	0	0	0	0	0
b16459	0	0	0	0	0	0	0	0	0	0	0	0	0	0	0	0	0	0
b17660	0	0	0	0	0	0	0	0	0	0	0	0	0	0	0	0	0	0
b1028	0	0	0	0	0	0	0	0	0	0	0	0	0	0	0	0	0	0
b17661	0	0	0	0	0	0	0	0	0	0	0	0	0	0	0	0	0	0
b16458	0	0	0	0	0	0	0	0	0	0	0	0	0	0	0	0	0	0
b16457	0	0	0	0	0	0	0	0	0	0	0	0	0	0	0	0	0	0
b16456	0	0	0	0	0	0	0	0	0	0	0	0	0	0	0	0	0	0
b28483	0	0	0	0	0	0	0	0	0	0	0	0	0	0	0	0	0	0
b17406	0	0	0	0	0	0	0	0	0	0	0	0	0	0	0	0	0	0
b16455	0	0	0	0	0	0	0	0	0	0	0	0	0	0	0	0	0	0
b16454	0	0	0	0	0	0	0	0	0	0	0	0	0	0	0	0	0	0
b19329	0	0	0	0	0	0	0	0	0	0	0	0	0	0	0	0	0	0
b14413	0	0	0	0	0	0	0	0	0	0	0	0	0	0	0	0	0	0
b21745	0	0	0	0	0	0	0	0	0	0	0	0	0	0	0	0	0	0
b6774	0	0	0	0	0	0	0	0	0	0	0	0	0	0	0	0	0	0
b16453	0	0	0	0	0	0	0	0	0	0	0	0	0	0	0	0	0	0
b16452	0	0	0	0	0	0	0	0	0	0	0	0	0	0	0	0	0	0
b4013	0	0	0	0	0	0	0	0	0	0	0	0	0	0	0	0	0	0
b1029	0	0	3	0	2	0	0	2	0	0	0	0	0	0	1	2	0	0
b14372	0	0	0	0	0	0	0	0	0	0	0	0	0	0	0	0	0	0
b1030	2	1	1	2	0	0	0	0	0	1	0	2	0	0	0	0	1	0
b16451	0	0	0	0	0	0	0	0	0	0	0	0	0	0	0	0	0	0
b3367	0	0	0	0	0	0	0	0	0	0	0	0	0	0	0	0	0	0
b29123	0	0	0	0	0	0	0	0	0	0	0	0	0	0	0	0	0	0
b17662	0	0	0	0	0	0	0	0	0	0	0	0	0	0	0	0	0	0
b29716	0	0	0	0	0	0	0	0	0	0	0	0	0	0	0	0	0	0
b17663	0	0	0	0	0	0	0	0	0	0	0	0	0	0	0	0	0	0
b20707	0	0	0	0	0	0	0	0	0	0	0	0	0	0	0	0	0	0
b28535	0	0	0	0	0	0	0	0	0	0	0	0	0	0	0	0	0	0
b112	0	0	0	0	0	0	0	0	0	0	0	0	0	0	0	0	0	0
b1167	0	0	0	0	0	0	0	0	0	0	0	0	0	0	0	0	0	0
b10078	0	0	0	0	0	0	0	0	0	0	0	0	0	0	0	0	0	0
b223	0	0	0	0	0	0	0	0	0	0	0	0	0	0	0	0	0	0
b224	0	0	0	0	0	0	0	0	0	0	0	0	0	0	0	0	0	0
b225	0	0	0	0	0	0	0	0	0	0	0	0	0	0	0	0	0	0
b14211	0	0	0	0	0	0	0	0	0	0	0	0	0	0	0	0	0	0
b5720	0	0	0	0	0	0	0	0	0	0	0	0	0	0	0	0	0	0
b20709	0	0	0	0	0	0	0	0	0	0	0	0	0	0	0	0	0	0
b5850	0	0	0	0	0	0	0	0	0	0	0	0	0	0	0	0	0	0
b170	0	0	0	0	0	0	0	0	0	0	0	0	0	0	0	0	0	0
b26983	0	0	0	0	0	0	0	0	0	0	0	0	0	0	0	0	0	0
b5851	0	0	0	0	0	0	0	0	0	0	0	0	0	0	0	0	0	0
b18474	0	0	0	0	0	0	0	0	0	0	0	0	0	0	0	0	0	0
b18471	0	0	0	0	0	0	0	0	0	0	0	0	0	0	0	0	0	0
b194	0	0	0	0	0	0	0	0	0	0	0	0	0	0	0	0	0	0
b8809	0	0	0	0	0	0	0	0	0	0	0	0	0	0	0	0	0	0
b20728	0	0	0	0	0	0	0	0	0	0	0	0	0	0	0	0	0	0
b10697	0	0	0	0	0	0	0	0	0	0	0	0	0	0	0	0	0	0
b226	0	0	0	0	0	0	0	0	0	0	0	0	0	0	0	0	0	0
b193	0	0	0	0	0	0	0	0	0	0	0	0	0	0	0	0	0	0
b21743	0	0	0	0	0	0	0	0	0	0	0	0	0	0	0	0	0	0
b29927	0	0	0	0	0	0	0	0	0	0	0	0	0	0	0	0	0	0
b9146	0	0	0	0	0	0	0	0	0	0	0	0	0	0	0	0	0	0
b28171	0	0	0	0	0	0	0	0	0	0	0	0	0	0	0	0	0	0
b5006	0	0	0	0	0	0	0	0	0	0	0	0	0	0	0	0	0	0
b19637	0	0	0	0	0	0	0	0	0	0	0	0	0	0	0	0	0	0
b15776	0	0	0	0	0	0	0	0	0	0	0	0	0	0	0	0	0	0
b28670	0	0	0	0	0	0	0	0	0	0	0	0	0	0	0	0	0	0
b1020	0	0	0	0	0	0	0	0	0	0	0	0	0	0	0	0	0	0
b13582	0	0	0	0	0	0	0	0	0	0	0	0	0	0	0	0	0	0
b272	0	0	0	0	0	0	0	0	0	0	0	0	0	0	0	0	0	0
b280	0	0	0	0	0	0	0	0	0	0	0	0	0	0	0	0	0	0
b1212	0	0	0	0	0	0	0	0	0	0	0	0	0	0	0	0	0	0
b282	0	0	0	0	0	0	0	0	0	0	0	0	0	0	0	0	0	0
b859	0	0	0	0	0	0	0	0	0	0	0	0	0	0	0	0	0	0
b854	0	0	0	0	0	0	0	0	0	0	0	0	0	0	0	0	0	0
b278	0	0	0	0	0	0	0	0	0	0	0	0	0	0	0	0	0	0
b1211	0	0	0	0	0	0	0	0	0	0	0	0	0	0	0	0	0	0
b1347	0	0	0	0	0	0	0	0	0	0	0	0	0	0	0	0	0	0
b864	0	0	0	0	0	0	0	0	0	0	0	0	0	0	0	0	0	0
b856	0	0	0	0	0	0	0	0	0	0	0	0	0	0	0	0	0	0
b284	0	0	0	0	0	0	0	0	0	0	0	0	0	0	0	0	0	0
b287	0	0	0	0	0	0	0	0	0	0	0	0	0	0	0	0	0	0
b860	0	0	0	0	0	0	0	0	0	0	0	0	0	0	0	0	0	0
b286	0	0	0	0	0	0	0	0	0	0	0	0	0	0	0	0	0	0
b288	0	0	0	0	0	0	0	0	0	0	0	0	0	0	0	0	0	0
b18191	0	0	0	0	0	0	0	0	0	0	0	0	0	0	0	0	0	0
b850	0	0	0	0	0	0	0	0	0	0	0	0	0	0	0	0	0	0
b289	0	0	0	0	0	0	0	0	0	0	0	0	0	0	0	0	0	0
b281	0	0	0	0	0	0	0	0	0	0	0	0	0	0	0	0	0	0
b862	0	0	0	0	0	0	0	0	0	0	0	0	0	0	0	0	0	0
b855	0	0	0	0	0	0	0	0	0	0	0	0	0	0	0	0	0	0
b865	0	0	0	0	0	0	0	0	0	0	0	0	0	0	0	0	0	0
b285	0	0	0	0	0	0	0	0	0	0	0	0	0	0	0	0	0	0
b861	0	0	0	0	0	0	0	0	0	0	0	0	0	0	0	0	0	0
b283	0	0	0	0	0	0	0	0	0	0	0	0	0	0	0	0	0	0
b20349	0	0	0	0	0	0	0	0	0	0	0	0	0	0	0	0	0	0
b18392	0	0	0	0	0	0	0	0	0	0	0	0	0	0	0	0	0	0
b3490	0	0	0	0	0	0	0	0	0	0	0	0	0	0	0	0	0	0
b863	0	0	0	0	0	0	0	0	0	0	0	0	0	0	0	0	0	0
b279	0	0	0	0	0	0	0	0	0	0	0	0	0	0	0	0	0	0
b20542	0	0	0	0	0	0	0	0	0	0	0	0	0	0	0	0	0	0
b9296	0	0	0	0	0	0	0	0	0	0	0	0	0	0	0	0	0	0
b19571	0	0	0	0	0	0	0	0	0	0	0	0	0	0	0	0	0	0
b18390	0	0	0	0	0	0	0	0	0	0	0	0	0	0	0	0	0	0
b20749	0	0	0	0	0	0	0	0	0	0	0	0	0	0	0	0	0	0
b19513	0	0	0	0	0	0	0	0	0	0	0	0	0	0	0	0	0	0
b20499	0	0	0	0	0	0	0	0	0	0	0	0	0	0	0	0	0	0
b8433	0	0	0	0	0	0	0	0	0	0	0	0	0	0	0	0	0	0
b3967	0	0	0	0	0	0	0	0	0	0	0	0	0	0	0	0	0	0
b6790	0	0	0	0	0	0	0	0	0	0	0	0	0	0	0	0	0	0
b6859	0	0	0	0	0	0	0	0	0	0	0	0	0	0	0	0	0	0
b5839	0	0	0	0	0	0	0	0	0	0	0	0	0	0	0	0	0	0
b29717	0	0	0	0	0	0	0	0	0	0	0	0	0	0	0	0	0	0
b19651	0	0	0	0	0	0	0	0	0	0	0	0	0	0	0	0	0	0
b19411	0	0	0	0	0	0	0	0	0	0	0	0	0	0	0	0	0	0
b9434	0	0	0	0	0	0	0	0	0	0	0	0	0	0	0	0	0	0
b4408	0	0	0	0	0	0	0	0	0	0	0	0	0	0	0	0	0	0
b3371	0	0	0	0	0	0	0	0	0	0	0	0	0	0	0	0	0	0
b7495	0	0	0	0	0	0	0	0	0	0	0	0	0	0	0	0	0	0
b7491	0	0	0	0	0	0	0	0	0	0	0	0	0	0	0	0	0	0
b10711	0	0	0	0	0	0	0	0	0	0	0	0	0	0	0	0	0	0
b9331	0	0	0	0	0	0	0	0	0	0	0	0	0	0	0	0	0	0
b28472	0	0	0	0	0	0	0	0	0	0	0	0	0	0	0	0	0	0
b19429	0	0	0	0	0	0	0	0	0	0	0	0	0	0	0	0	0	0
b1316	0	0	0	0	0	0	0	0	0	0	0	0	0	0	0	0	0	0
b28473	0	0	0	0	0	0	0	0	0	0	0	0	0	0	0	0	0	0
b20650	0	0	0	0	0	0	0	0	0	0	0	0	0	0	0	0	0	0
b12575	0	0	0	0	0	0	0	0	0	0	0	0	0	0	0	0	0	0
b6385	0	0	0	0	0	0	0	0	0	0	0	0	0	0	0	0	0	0
b12028	0	0	0	0	0	0	0	0	0	0	0	0	0	0	0	0	0	0
b28579	0	0	0	0	0	0	0	0	0	0	0	0	0	0	0	0	0	0
b12574	0	0	0	0	0	0	0	0	0	0	0	0	0	0	0	0	0	0
b9949	0	0	0	0	0	0	0	0	0	0	0	0	0	0	0	0	0	0
b10814	0	0	0	0	0	0	0	0	0	0	0	0	0	0	0	0	0	0
b7499	0	0	0	0	0	0	0	0	0	0	0	0	0	0	0	0	0	0
b28684	0	0	0	0	0	0	0	0	0	0	0	0	0	0	0	0	0	0
b29949	0	0	0	0	0	0	0	0	0	0	0	0	0	0	0	0	0	0
b29951	0	0	0	0	0	0	0	0	0	0	0	0	0	0	0	0	0	0
b7384	0	0	0	0	0	0	0	0	0	0	0	0	0	0	0	0	0	0
b7377	0	0	0	0	0	0	0	0	0	0	0	0	0	0	0	0	0	0
b7365	0	0	0	0	0	0	0	0	0	0	0	0	0	0	0	0	0	0
b7369	0	0	0	0	0	0	0	0	0	0	0	0	0	0	0	0	0	0
b7319	0	0	0	0	0	0	0	0	0	0	0	0	0	0	0	0	0	0
b7363	0	0	0	0	0	0	0	0	0	0	0	0	0	0	0	0	0	0
b7359	0	0	0	0	0	0	0	0	0	0	0	0	0	0	0	0	0	0
b7356	0	0	0	0	0	0	0	0	0	0	0	0	0	0	0	0	0	0
b7354	0	0	0	0	0	0	0	0	0	0	0	0	0	0	0	0	0	0
b7352	0	0	0	0	0	0	0	0	0	0	0	0	0	0	0	0	0	0
b7351	0	0	0	0	0	0	0	0	0	0	0	0	0	0	0	0	0	0
b7349	0	0	0	0	0	0	0	0	0	0	0	0	0	0	0	0	0	0
b7395	0	0	0	0	0	0	0	0	0	0	0	0	0	0	0	0	0	0
b7388	0	0	0	0	0	0	0	0	0	0	0	0	0	0	0	0	0	0
b7387	0	0	0	0	0	0	0	0	0	0	0	0	0	0	0	0	0	0
b9612	0	0	0	0	0	0	0	0	0	0	0	0	0	0	0	0	0	0
b9605	0	0	0	0	0	0	0	0	0	0	0	0	0	0	0	0	0	0
b7376	0	0	0	0	0	0	0	0	0	0	0	0	0	0	0	0	0	0
b7373	0	0	0	0	0	0	0	0	0	0	0	0	0	0	0	0	0	0
b7371	0	0	0	0	0	0	0	0	0	0	0	0	0	0	0	0	0	0
b9602	0	0	0	0	0	0	0	0	0	0	0	0	0	0	0	0	0	0
b7367	0	0	0	0	0	0	0	0	0	0	0	0	0	0	0	0	0	0
b9600	0	0	0	0	0	0	0	0	0	0	0	0	0	0	0	0	0	0
b9598	0	0	0	0	0	0	0	0	0	0	0	0	0	0	0	0	0	0
b7361	0	0	0	0	0	0	0	0	0	0	0	0	0	0	0	0	0	0
b9597	0	0	0	0	0	0	0	0	0	0	0	0	0	0	0	0	0	0
b7357	0	0	0	0	0	0	0	0	0	0	0	0	0	0	0	0	0	0
b9593	0	0	0	0	0	0	0	0	0	0	0	0	0	0	0	0	0	0
b9592	0	0	0	0	0	0	0	0	0	0	0	0	0	0	0	0	0	0
b9590	0	0	0	0	0	0	0	0	0	0	0	0	0	0	0	0	0	0
b9586	0	0	0	0	0	0	0	0	0	0	0	0	0	0	0	0	0	0
b7346	0	0	0	0	0	0	0	0	0	0	0	0	0	0	0	0	0	0
b7343	0	0	0	0	0	0	0	0	0	0	0	0	0	0	0	0	0	0
b18222	0	0	0	0	0	0	0	0	0	0	0	0	0	0	0	0	0	0
b6775	0	0	0	0	0	0	0	0	0	0	0	0	0	0	0	0	0	0
b26969	0	0	0	0	0	0	0	0	0	0	0	0	0	0	0	0	0	0
b29629	0	0	0	0	0	0	0	0	0	0	0	0	0	0	0	0	0	0
b20515	0	0	0	0	0	0	0	0	0	0	0	0	0	0	0	0	0	0
b27552	0	0	0	0	0	0	0	0	0	0	0	0	0	0	0	0	0	0
b20032	0	0	0	0	0	0	0	0	0	0	0	0	0	0	0	0	0	0
b7669	0	0	0	0	0	0	0	0	0	0	0	0	0	0	0	0	0	0
b7666	0	0	0	0	0	0	0	0	0	0	0	0	0	0	0	0	0	0
b21959	0	0	0	0	0	0	0	0	0	0	0	0	0	0	0	0	0	0
b7668	0	0	0	0	0	0	0	0	0	0	0	0	0	0	0	0	0	0
b7667	0	0	0	0	0	0	0	0	0	0	0	0	0	0	0	0	0	0
b19458	0	0	0	0	0	0	0	0	0	0	0	0	0	0	0	0	0	0
b7670	0	0	0	0	0	0	0	0	0	0	0	0	0	0	0	0	0	0
b7665	0	0	0	0	0	0	0	0	0	0	0	0	0	0	0	0	0	0
b19219	0	0	0	0	0	0	0	0	0	0	0	0	0	0	0	0	0	0
b29560	0	0	0	0	0	0	0	0	0	0	0	0	0	0	0	0	0	0
b19875	0	0	0	0	0	0	0	0	0	0	0	0	0	0	0	0	0	0
b29319	0	0	0	0	0	0	0	0	0	0	0	0	0	0	0	0	0	0
b7761	0	0	0	0	0	0	0	0	0	0	0	0	0	0	0	0	0	0
b29318	0	0	0	0	0	0	0	0	0	0	0	0	0	0	0	0	0	0
b14611	0	0	0	0	0	0	0	0	0	0	0	0	0	0	0	0	0	0
b132	0	0	0	0	0	0	0	0	0	0	0	0	0	0	0	0	0	0
b19781	0	0	0	0	0	0	0	0	0	0	0	0	0	0	0	0	0	0
b22288	0	0	0	0	0	0	0	0	0	0	0	0	0	0	0	0	0	0
b24310	0	0	0	0	0	0	0	0	0	0	0	0	0	0	0	0	0	0
b26571	0	0	0	0	0	0	0	0	0	0	0	0	0	0	0	0	0	0
b1550	0	0	0	0	0	0	0	0	0	0	0	0	0	0	0	0	0	0
b27539	0	0	0	0	0	0	0	0	0	0	0	0	0	0	0	0	0	0
b21884	0	0	0	0	0	0	0	0	0	0	0	0	0	0	0	0	0	0
b7509	0	0	0	0	0	0	0	0	0	0	0	0	0	0	0	0	0	0
b26990	0	0	0	0	0	0	0	0	0	0	0	0	0	0	0	0	0	0
b16843	0	0	0	0	0	0	0	0	0	0	0	0	0	0	0	0	0	0
b29314	0	0	0	0	0	0	0	0	0	0	0	0	0	0	0	0	0	0
b29628	0	0	0	0	0	0	0	0	0	0	0	0	0	0	0	0	0	0
b29528	0	0	0	0	0	0	0	0	0	0	0	0	0	0	0	0	0	0
b3372	0	0	0	0	0	0	0	0	0	0	0	0	0	0	0	0	0	0
b15698	0	0	0	0	0	0	0	0	0	0	0	0	0	0	0	0	0	0
b3373	0	0	0	0	0	0	0	0	0	0	0	0	0	0	0	0	0	0
b113	0	0	0	0	0	0	0	0	0	0	0	0	0	0	0	0	0	0
b10685	0	0	0	0	0	0	0	0	0	0	0	0	0	0	0	0	0	0
b13532	0	0	0	0	0	0	0	0	0	0	0	0	0	0	0	0	0	0
b26147	0	0	0	0	0	0	0	0	0	0	0	0	0	0	0	0	0	0
b13528	0	0	0	0	0	0	0	0	0	0	0	0	0	0	0	0	0	0
b14544	0	0	0	0	0	0	0	0	0	0	0	0	0	0	0	0	0	0
b14549	0	0	0	0	0	0	0	0	0	0	0	0	0	0	0	0	0	0
b10195	0	0	0	0	0	0	0	0	0	0	0	0	0	0	0	0	0	0
b14547	0	0	0	0	0	0	0	0	0	0	0	0	0	0	0	0	0	0
b26096	0	0	0	0	0	0	0	0	0	0	0	0	0	0	0	0	0	0
b12434	0	0	0	0	0	0	0	0	0	0	0	0	0	0	0	0	0	0
b15662	0	0	0	0	0	0	0	0	0	0	0	0	0	0	0	0	0	0
b1132	0	0	0	0	0	0	0	0	0	0	0	0	0	0	0	0	0	0
b181	0	0	0	0	0	0	0	0	0	0	0	0	0	0	0	0	0	0
b15924	0	0	0	0	0	0	0	0	0	0	0	0	0	0	0	0	0	0
b9578	0	0	0	0	0	0	0	0	0	0	0	0	0	0	0	0	0	0
b11957	0	0	0	0	0	0	0	0	0	0	0	0	0	0	0	0	0	0
b29747	0	0	0	0	0	0	0	0	0	0	0	0	0	0	0	0	0	0
b29764	0	0	0	0	0	0	0	0	0	0	0	0	0	0	0	0	0	0
b26803	0	0	0	0	0	0	0	0	0	0	0	0	0	0	0	0	0	0
b29755	0	0	0	0	0	0	0	0	0	0	0	0	0	0	0	0	0	0
b7455	0	0	0	0	0	0	0	0	0	0	0	0	0	0	0	0	0	0
b214	0	0	0	0	0	0	0	0	0	0	0	0	0	0	0	0	0	0
b7655	0	0	0	0	0	0	0	0	0	0	0	0	0	0	0	0	0	0
b29751	0	0	0	0	0	0	0	0	0	0	0	0	0	0	0	0	0	0
b28758	0	0	0	0	0	0	0	0	0	0	0	0	0	0	0	0	0	0
b8011	0	0	0	0	0	0	0	0	0	0	0	0	0	0	0	0	0	0
b10280	0	0	0	0	0	0	0	0	0	0	0	0	0	0	0	0	0	0
b29772	0	0	0	0	0	0	0	0	0	0	0	0	0	0	0	0	0	0
b14044	0	0	0	0	0	0	0	0	0	0	0	0	0	0	0	0	0	0
b11920	0	0	0	0	0	0	0	0	0	0	0	0	0	0	0	0	0	0
b28269	0	0	0	0	0	0	0	0	0	0	0	0	0	0	0	0	0	0
b6864	0	0	0	0	0	0	0	0	0	0	0	0	0	0	0	0	0	0
b20988	0	0	0	0	0	0	0	0	0	0	0	0	0	0	0	0	0	0
b10815	0	0	0	0	0	0	0	0	0	0	0	0	0	0	0	0	0	0
b29750	0	0	0	0	0	0	0	0	0	0	0	0	0	0	0	0	0	0
b29752	0	0	0	0	0	0	0	0	0	0	0	0	0	0	0	0	0	0
b21164	0	0	0	0	0	0	0	0	0	0	0	0	0	0	0	0	0	0
b9559	0	0	0	0	0	0	0	0	0	0	0	0	0	0	0	0	0	0
b9558	0	0	0	0	0	0	0	0	0	0	0	0	0	0	0	0	0	0
b7566	0	0	0	0	0	0	0	0	0	0	0	0	0	0	0	0	0	0
b29762	0	0	0	0	0	0	0	0	0	0	0	0	0	0	0	0	0	0
b27634	0	0	0	0	0	0	0	0	0	0	0	0	0	0	0	0	0	0
b18148	0	0	0	0	0	0	0	0	0	0	0	0	0	0	0	0	0	0
b7735	0	0	0	0	0	0	0	0	0	0	0	0	0	0	0	0	0	0
b29681	0	0	0	0	0	0	0	0	0	0	0	0	0	0	0	0	0	0
b26375	0	0	0	0	0	0	0	0	0	0	0	0	0	0	0	0	0	0
b29691	0	0	0	0	0	0	0	0	0	0	0	0	0	0	0	0	0	0
b7953	0	0	0	0	0	0	0	0	0	0	0	0	0	0	0	0	0	0
b10819	0	0	0	0	0	0	0	0	0	0	0	0	0	0	0	0	0	0
b215	0	0	0	0	0	0	0	0	0	0	0	0	0	0	0	0	0	0
b4423	0	0	0	0	0	0	0	0	0	0	0	0	0	0	0	0	0	0
b17762	0	0	0	0	0	0	0	0	0	0	0	0	0	0	0	0	0	0
b12418	0	0	0	0	0	0	0	0	0	0	0	0	0	0	0	0	0	0
b12420	0	0	0	0	0	0	0	0	0	0	0	0	0	0	0	0	0	0
b12419	0	0	0	0	0	0	0	0	0	0	0	0	0	0	0	0	0	0
b12421	0	0	0	0	0	0	0	0	0	0	0	0	0	0	0	0	0	0
b26416	0	0	0	0	0	0	0	0	0	0	0	0	0	0	0	0	0	0
b29765	0	0	0	0	0	0	0	0	0	0	0	0	0	0	0	0	0	0
b17664	0	0	0	0	0	0	0	0	0	0	0	0	0	0	0	0	0	0
b17665	0	0	0	2	0	2	0	0	0	0	0	0	0	2	0	0	0	0
b6776	0	0	0	0	0	0	0	0	0	0	0	0	0	0	0	0	0	0
b6777	0	0	0	0	0	0	0	0	0	0	0	0	0	0	0	0	0	0
b29422	0	0	0	0	0	0	0	0	0	0	0	0	0	0	0	0	0	0
b6798	0	0	0	0	0	0	0	0	0	0	0	0	0	0	0	0	0	0
b28134	0	0	0	0	0	0	0	0	0	0	0	0	0	0	0	0	0	0
b29885	0	0	0	0	0	0	0	0	0	0	0	0	0	0	0	0	0	0
b29883	0	0	0	0	0	0	0	0	0	0	0	0	0	0	0	0	0	0
b29756	0	0	0	0	0	0	0	0	0	0	0	0	0	0	0	0	0	0
b29879	0	0	0	0	0	0	0	0	0	0	0	0	0	0	0	0	0	0
b28593	0	0	0	0	0	0	0	0	0	0	0	0	0	0	0	0	0	0
b29882	0	0	0	0	0	0	0	0	0	0	0	0	0	0	0	0	0	0
b29558	0	0	0	0	0	0	0	0	0	0	0	0	0	0	0	0	0	0
b131	0	0	0	0	0	0	0	0	0	0	0	0	0	0	0	0	0	0
b18032	0	0	0	0	0	0	0	0	0	0	0	0	0	0	0	0	0	0
b16006	0	0	0	0	0	0	0	0	0	0	0	0	0	0	0	0	0	0
b19107	0	0	0	0	0	0	0	0	0	0	0	0	0	0	0	0	0	0
b3153	0	0	0	0	0	0	0	0	0	0	0	0	0	0	0	0	0	0
b29791	0	0	0	0	0	0	0	0	0	0	0	0	0	0	0	0	0	0
b12678	0	0	0	0	0	0	0	0	0	0	0	0	0	0	0	0	0	0
b18156	0	0	0	0	0	0	0	0	0	0	0	0	0	0	0	0	0	0
b18146	0	0	0	0	0	0	0	0	0	0	0	0	0	0	0	0	0	0
b18145	0	0	0	0	0	0	0	0	0	0	0	0	0	0	0	0	0	0
b18164	0	0	0	0	0	0	0	0	0	0	0	0	0	0	0	0	0	0
b17704	0	0	0	0	0	0	0	0	0	0	0	0	0	0	0	0	0	0
b18153	0	0	0	0	0	0	0	0	0	0	0	0	0	0	0	0	0	0
b7797	0	0	0	0	0	0	0	0	0	0	0	0	0	0	0	0	0	0
b20465	0	0	0	0	0	0	0	0	0	0	0	0	0	0	0	0	0	0
b26883	0	0	0	0	0	0	0	0	0	0	0	0	0	0	0	0	0	0
b18178	0	0	0	0	0	0	0	0	0	0	0	0	0	0	0	0	0	0
b20422	0	0	0	0	0	0	0	0	0	0	0	0	0	0	0	0	0	0
b20579	0	0	0	0	0	0	0	0	0	0	0	0	0	0	0	0	0	0
b29950	0	0	0	0	0	0	0	0	0	0	0	0	0	0	0	0	0	0
b29952	0	0	0	0	0	0	0	0	0	0	0	0	0	0	0	0	0	0
b20830	0	0	0	0	0	0	0	0	0	0	0	0	0	0	0	0	0	0
b26894	0	0	0	0	0	0	0	0	0	0	0	0	0	0	0	0	0	0
b10302	0	0	0	0	0	0	0	0	0	0	0	0	0	0	0	0	0	0
b7899	0	0	0	0	0	0	0	0	0	0	0	0	0	0	0	0	0	0
b7911	0	0	0	0	0	0	0	0	0	0	0	0	0	0	0	0	0	0
b7919	0	0	0	0	0	0	0	0	0	0	0	0	0	0	0	0	0	0
b7921	0	0	0	0	0	0	0	0	0	0	0	0	0	0	0	0	0	0
b7909	0	0	0	0	0	0	0	0	0	0	0	0	0	0	0	0	0	0
b7903	0	0	0	0	0	0	0	0	0	0	0	0	0	0	0	0	0	0
b10370	0	0	0	0	0	0	0	0	0	0	0	0	0	0	0	0	0	0
b7775	0	0	0	0	0	0	0	0	0	0	0	0	0	0	0	0	0	0
b7951	0	0	0	0	0	0	0	0	0	0	0	0	0	0	0	0	0	0
b10773	0	0	0	0	0	0	0	0	0	0	0	0	0	0	0	0	0	0
b1252	0	0	0	0	0	0	0	0	0	0	0	0	0	0	0	0	0	0
b13536	0	0	0	0	0	0	0	0	0	0	0	0	0	0	0	0	0	0
b7901	0	0	0	0	0	0	0	0	0	0	0	0	0	0	0	0	0	0
b7920	0	0	0	0	0	0	0	0	0	0	0	0	0	0	0	0	0	0
b10771	0	0	0	0	0	0	0	0	0	0	0	0	0	0	0	0	0	0
b3459	0	0	0	0	0	0	0	0	0	0	0	0	0	0	0	0	0	0
b7915	0	0	0	0	0	0	0	0	0	0	0	0	0	0	0	0	0	0
b14383	0	0	0	0	0	0	0	0	0	0	0	0	0	0	0	0	0	0
b7917	0	0	0	0	0	0	0	0	0	0	0	0	0	0	0	0	0	0
b12733	0	0	0	0	0	0	0	0	0	0	0	0	0	0	0	0	0	0
b7904	0	0	0	0	0	0	0	0	0	0	0	0	0	0	0	0	0	0
b26641	0	0	0	0	0	0	0	0	0	0	0	0	0	0	0	0	0	0
b19155	0	0	0	0	0	0	0	0	0	0	0	0	0	0	0	0	0	0
b210	0	0	0	0	0	0	0	0	0	0	0	0	0	0	0	0	0	0
b198	0	0	0	0	0	0	0	0	0	0	0	0	0	0	0	0	0	0
b13471	0	0	0	0	0	0	0	0	0	0	0	0	0	0	0	0	0	0
b5731	0	0	0	0	0	0	0	0	0	0	0	0	0	0	0	0	0	0
b23142	0	0	0	0	0	0	0	0	0	0	0	0	0	0	0	0	0	0
b19507	0	0	0	0	0	0	0	0	0	0	0	0	0	0	0	0	0	0
b7327	0	0	0	0	0	0	0	0	0	0	0	0	0	0	0	0	0	0
b10882	0	0	0	0	0	0	0	0	0	0	0	0	0	0	0	0	0	0
b28277	0	0	0	0	0	0	0	0	0	0	0	0	0	0	0	0	0	0
b11934	0	0	0	0	0	0	0	0	0	0	0	0	0	0	0	0	0	0
b26397	0	0	0	0	0	0	0	0	0	0	0	0	0	0	0	0	0	0
b10125	0	0	0	0	0	0	0	0	0	0	0	0	0	0	0	0	0	0
b19592	0	0	0	0	0	0	0	0	0	0	0	0	0	0	0	0	0	0
b12681	0	0	0	0	0	0	0	0	0	0	0	0	0	0	0	0	0	0
b28020	0	0	0	0	0	0	0	0	0	0	0	0	0	0	0	0	0	0
b22784	0	0	0	0	0	0	0	0	0	0	0	0	0	0	0	0	0	0
b4995	0	0	0	0	0	0	0	0	0	0	0	0	0	0	0	0	0	0
b7717	0	0	0	0	0	0	0	0	0	0	0	0	0	0	0	0	0	0
b29180	0	0	0	0	0	0	0	0	0	0	0	0	0	0	0	0	0	0
b19648	0	0	0	0	0	0	0	0	0	0	0	0	0	0	0	0	0	0
b9474	0	0	0	0	0	0	0	0	0	0	0	0	0	0	0	0	0	0
b19624	0	0	0	0	0	0	0	0	0	0	0	0	0	0	0	0	0	0
b12784	0	0	0	0	0	0	0	0	0	0	0	0	0	0	0	0	0	0
b10017	0	0	0	0	0	0	0	0	0	0	0	0	0	0	0	0	0	0
b10959	0	0	0	0	0	0	0	0	0	0	0	0	0	0	0	0	0	0
b21873	0	0	0	0	0	0	0	0	0	0	0	0	0	0	0	0	0	0
b29401	0	0	0	0	0	0	0	0	0	0	0	0	0	0	0	0	0	0
b13945	0	0	0	0	0	0	0	0	0	0	0	0	0	0	0	0	0	0
b14445	0	0	0	0	0	0	0	0	0	0	0	0	0	0	0	0	0	0
b9501	0	0	0	0	0	0	0	0	0	0	0	0	0	0	0	0	0	0
b22617	0	0	0	0	0	0	0	0	0	0	0	0	0	0	0	0	0	0
b23369	0	0	0	0	0	0	0	0	0	0	0	0	0	0	0	0	0	0
b23360	0	0	0	0	0	0	0	0	0	0	0	0	0	0	0	0	0	0
b28594	0	0	0	0	0	0	0	0	0	0	0	0	0	0	0	0	0	0
b24328	0	0	0	0	0	0	0	0	0	0	0	0	0	0	0	0	0	0
b12636	0	0	0	0	0	0	0	0	0	0	0	0	0	0	0	0	0	0
b18170	0	0	0	0	0	0	0	0	0	0	0	0	0	0	0	0	0	0
b28377	0	0	0	0	0	0	0	0	0	0	0	0	0	0	0	0	0	0
b29381	0	0	0	0	0	0	0	0	0	0	0	0	0	0	0	0	0	0
b15787	0	0	0	0	0	0	0	0	0	0	0	0	0	0	0	0	0	0
b15259	0	0	0	0	0	0	0	0	0	0	0	0	0	0	0	0	0	0
b26421	0	0	0	0	0	0	0	0	0	0	0	0	0	0	0	0	0	0
b19255	0	0	0	0	0	0	0	0	0	0	0	0	0	0	0	0	0	0
b19263	0	0	0	0	0	0	0	0	0	0	0	0	0	0	0	0	0	0
b5085	0	0	0	0	0	0	0	0	0	0	0	0	0	0	0	0	0	0
b28721	0	0	0	0	0	0	0	0	0	0	0	0	0	0	0	0	0	0
b17489	0	0	0	0	0	0	0	0	0	0	0	0	0	0	0	0	0	0
b29588	0	0	0	0	0	0	0	0	0	0	0	0	0	0	0	0	0	0
b18819	0	0	0	0	0	0	0	0	0	0	0	0	0	0	0	0	0	0
b7616	0	0	0	0	0	0	0	0	0	0	0	0	0	0	0	0	0	0
b26681	0	0	0	0	0	0	0	0	0	0	0	0	0	0	0	0	0	0
b27151	0	0	0	0	0	0	0	0	0	0	0	0	0	0	0	0	0	0
b9974	0	0	0	0	0	0	0	0	0	0	0	0	0	0	0	0	0	0
b9985	0	0	0	0	0	0	0	0	0	0	0	0	0	0	0	0	0	0
b27180	0	0	0	0	0	0	0	0	0	0	0	0	0	0	0	0	0	0
b27156	0	0	0	0	0	0	0	0	0	0	0	0	0	0	0	0	0	0
b9984	0	0	0	0	0	0	0	0	0	0	0	0	0	0	0	0	0	0
b27157	0	0	0	0	0	0	0	0	0	0	0	0	0	0	0	0	0	0
b9977	0	0	0	0	0	0	0	0	0	0	0	0	0	0	0	0	0	0
b27161	0	0	0	0	0	0	0	0	0	0	0	0	0	0	0	0	0	0
b9975	0	0	0	0	0	0	0	0	0	0	0	0	0	0	0	0	0	0
b9976	0	0	0	0	0	0	0	0	0	0	0	0	0	0	0	0	0	0
b27153	0	0	0	0	0	0	0	0	0	0	0	0	0	0	0	0	0	0
b9978	0	0	0	0	0	0	0	0	0	0	0	0	0	0	0	0	0	0
b4809	0	0	0	0	0	0	0	0	0	0	0	0	0	0	0	0	0	0
b17731	0	0	0	0	0	0	0	0	0	0	0	0	0	0	0	0	0	0
b9533	0	0	0	0	0	0	0	0	0	0	0	0	0	0	0	0	0	0
b10645	0	0	0	0	0	0	0	0	0	0	0	0	0	0	0	0	0	0
b28143	0	0	0	0	0	0	0	0	0	0	0	0	0	0	0	0	0	0
b19264	0	0	0	0	0	0	0	0	0	0	0	0	0	0	0	0	0	0
b22880	0	0	0	0	0	0	0	0	0	0	0	0	0	0	0	0	0	0
b10189	0	0	0	0	0	0	0	0	0	0	0	0	0	0	0	0	0	0
b17863	0	0	0	0	0	0	0	0	0	0	0	0	0	0	0	0	0	0
b14532	0	0	0	0	0	0	0	0	0	0	0	0	0	0	0	0	0	0
b7424	0	0	0	0	0	0	0	0	0	0	0	0	0	0	0	0	0	0
b19524	0	0	0	0	0	0	0	0	0	0	0	0	0	0	0	0	0	0
b19323	0	0	0	0	0	0	0	0	0	0	0	0	0	0	0	0	0	0
b14391	0	0	0	0	0	0	0	0	0	0	0	0	0	0	0	0	0	0
b28191	0	0	0	0	0	0	0	0	0	0	0	0	0	0	0	0	0	0
b13684	0	0	0	0	0	0	0	0	0	0	0	0	0	0	0	0	0	0
b18693	0	0	0	0	0	0	0	0	0	0	0	0	0	0	0	0	0	0
b12705	0	0	0	0	0	0	0	0	0	0	0	0	0	0	0	0	0	0
b10035	0	0	0	0	0	0	0	0	0	0	0	0	0	0	0	0	0	0
b12726	0	0	0	0	0	0	0	0	0	0	0	0	0	0	0	0	0	0
b7732	0	0	0	0	0	0	0	0	0	0	0	0	0	0	0	0	0	0
b28734	0	0	0	0	0	0	0	0	0	0	0	0	0	0	0	0	0	0
b28735	0	0	0	0	0	0	0	0	0	0	0	0	0	0	0	0	0	0
b21017	0	0	0	0	0	0	0	0	0	0	0	0	0	0	0	0	0	0
b28184	0	0	0	0	0	0	0	0	0	0	0	0	0	0	0	0	0	0
b20204	0	0	0	0	0	0	0	0	0	0	0	0	0	0	0	0	0	0
b16882	0	0	0	0	0	0	0	0	0	0	0	0	0	0	0	0	0	0
b16883	0	0	0	0	0	0	0	0	0	0	0	0	0	0	0	0	0	0
b29519	0	0	0	0	0	0	0	0	0	0	0	0	0	0	0	0	0	0
b28251	0	0	0	0	0	0	0	0	0	0	0	0	0	0	0	0	0	0
b16881	0	0	0	0	0	0	0	0	0	0	0	0	0	0	0	0	0	0
b16880	0	0	0	0	0	0	0	0	0	0	0	0	0	0	0	0	0	0
b29548	0	0	0	0	0	0	0	0	0	0	0	0	0	0	0	0	0	0
b27355	0	0	0	0	0	0	0	0	0	0	0	0	0	0	0	0	0	0
b29161	0	0	0	0	0	0	0	0	0	0	0	0	0	0	0	0	0	0
b13685	0	0	0	0	0	0	0	0	0	0	0	0	0	0	0	0	0	0
b29559	0	0	0	0	0	0	0	0	0	0	0	0	0	0	0	0	0	0
b14108	0	0	0	0	0	0	0	0	0	0	0	0	0	0	0	0	0	0
b153	0	0	0	0	0	0	0	0	0	0	0	0	0	0	0	0	0	0
b15676	0	0	0	0	0	0	0	0	0	0	0	0	0	0	0	0	0	0
b9357	0	0	0	0	0	0	0	0	0	0	0	0	0	0	0	0	0	0
b26747	0	0	0	0	0	0	0	0	0	0	0	0	0	0	0	0	0	0
b26664	0	0	0	0	0	0	0	0	0	0	0	0	0	0	0	0	0	0
b29541	0	0	0	0	0	0	0	0	0	0	0	0	0	0	0	0	0	0
b21178	0	0	0	0	0	0	0	0	0	0	0	0	0	0	0	0	0	0
b29301	0	0	0	0	0	0	0	0	0	0	0	0	0	0	0	0	0	0
b19026	0	0	0	0	0	0	0	0	0	0	0	0	0	0	0	0	0	0
b13687	0	0	0	0	0	0	0	0	0	0	0	0	0	0	0	0	0	0
b18468	0	0	0	0	0	0	0	0	0	0	0	0	0	0	0	0	0	0
b18644	0	0	0	0	0	0	0	0	0	0	0	0	0	0	0	0	0	0
b28686	0	0	0	0	0	0	0	0	0	0	0	0	0	0	0	0	0	0
b29496	0	0	0	0	0	0	0	0	0	0	0	0	0	0	0	0	0	0
b29566	0	0	0	0	0	0	0	0	0	0	0	0	0	0	0	0	0	0
b19158	0	0	0	0	0	0	0	0	0	0	0	0	0	0	0	0	0	0
b12409	0	0	0	0	0	0	0	0	0	0	0	0	0	0	0	0	0	0
b29327	0	0	0	0	0	0	0	0	0	0	0	0	0	0	0	0	0	0
b19057	0	0	0	0	0	0	0	0	0	0	0	0	0	0	0	0	0	0
b26430	0	0	0	0	0	0	0	0	0	0	0	0	0	0	0	0	0	0
b26242	0	0	0	0	0	0	0	0	0	0	0	0	0	0	0	0	0	0
b28084	0	0	0	0	0	0	0	0	0	0	0	0	0	0	0	0	0	0
b26907	0	0	0	0	0	0	0	0	0	0	0	0	0	0	0	0	0	0
b14460	0	0	0	0	0	0	0	0	0	0	0	0	0	0	0	0	0	0
b27573	0	0	0	0	0	0	0	0	0	0	0	0	0	0	0	0	0	0
b28041	0	0	0	0	0	0	0	0	0	0	0	0	0	0	0	0	0	0
b13688	0	0	0	0	0	0	0	0	0	0	0	0	0	0	0	0	0	0
b29673	0	0	0	0	0	0	0	0	0	0	0	0	0	0	0	0	0	0
b29841	0	0	0	0	0	0	0	0	0	0	0	0	0	0	0	0	0	0
b28507	0	0	0	0	0	0	0	0	0	0	0	0	0	0	0	0	0	0
b27994	0	0	0	0	0	0	0	0	0	0	0	0	0	0	0	0	0	0
b1279	0	0	0	0	0	0	0	0	0	0	0	0	0	0	0	0	0	0
b27999	0	0	0	0	0	0	0	0	0	0	0	0	0	0	0	0	0	0
b28373	0	0	0	0	0	0	0	0	0	0	0	0	0	0	0	0	0	0
b21022	0	0	0	0	0	0	0	0	0	0	0	0	0	0	0	0	0	0
b7501	0	0	0	0	0	0	0	0	0	0	0	0	0	0	0	0	0	0
b7716	0	0	0	0	0	0	0	0	0	0	0	0	0	0	0	0	0	0
b29910	0	0	0	0	0	0	0	0	0	0	0	0	0	0	0	0	0	0
b149	0	0	0	0	0	0	0	0	0	0	0	0	0	0	0	0	0	0
b302	0	0	0	0	0	0	0	0	0	0	0	0	0	0	0	0	0	0
b4031	0	0	0	0	0	0	0	0	0	0	0	0	0	0	0	0	0	0
b1469	0	0	0	0	0	0	0	0	0	0	0	0	0	0	0	0	0	0
b18877	0	0	0	0	0	0	0	0	0	0	0	0	0	0	0	0	0	0
b4181	0	0	0	0	0	0	0	0	0	0	0	0	0	0	0	0	0	0
b7500	0	0	0	0	0	0	0	0	0	0	0	0	0	0	0	0	0	0
b17882	0	0	0	0	0	0	0	0	0	0	0	0	0	0	0	0	0	0
b12407	0	0	0	0	0	0	0	0	0	0	0	0	0	0	0	0	0	0
b7751	0	0	0	0	0	0	0	0	0	0	0	0	0	0	0	0	0	0
b7553	0	0	0	0	0	0	0	0	0	0	0	0	0	0	0	0	0	0
b7551	0	0	0	0	0	0	0	0	0	0	0	0	0	0	0	0	0	0
b27985	0	0	0	0	0	0	0	0	0	0	0	0	0	0	0	0	0	0
b3147	0	0	0	0	0	0	0	0	0	0	0	0	0	0	0	0	0	0
b9556	0	0	0	0	0	0	0	0	0	0	0	0	0	0	0	0	0	0
b7713	0	0	0	0	0	0	0	0	0	0	0	0	0	0	0	0	0	0
b29122	0	0	0	0	0	0	0	0	0	0	0	0	0	0	0	0	0	0
b13314	0	0	0	0	0	0	0	0	0	0	0	0	0	0	0	0	0	0
b12406	0	0	0	0	0	0	0	0	0	0	0	0	0	0	0	0	0	0
b29937	0	0	0	0	0	0	0	0	0	0	0	0	0	0	0	0	0	0
b21066	0	0	0	0	0	0	0	0	0	0	0	0	0	0	0	0	0	0
b24081	0	0	0	0	0	0	0	0	0	0	0	0	0	0	0	0	0	0
b28714	0	0	0	0	0	0	0	0	0	0	0	0	0	0	0	0	0	0
b29293	0	0	0	0	0	0	0	0	0	0	0	0	0	0	0	0	0	0
b28706	0	0	0	0	0	0	0	0	0	0	0	0	0	0	0	0	0	0
b28713	0	0	0	0	0	0	0	0	0	0	0	0	0	0	0	0	0	0
b4341	0	0	0	0	0	0	0	0	0	0	0	0	0	0	0	0	0	0
b28596	0	0	0	0	0	0	0	0	0	0	0	0	0	0	0	0	0	0
b7564	0	0	0	0	0	0	0	0	0	0	0	0	0	0	0	0	0	0
b13342	0	0	0	0	0	0	0	0	0	0	0	0	0	0	0	0	0	0
b28698	0	0	0	0	0	0	0	0	0	0	0	0	0	0	0	0	0	0
b28690	0	0	0	0	0	0	0	0	0	0	0	0	0	0	0	0	0	0
b28689	0	0	0	0	0	0	0	0	0	0	0	0	0	0	0	0	0	0
b1054	0	0	0	0	0	0	0	0	0	0	0	0	0	0	0	0	0	0
b29397	0	0	0	0	0	0	0	0	0	0	0	0	0	0	0	0	0	0
b3374	0	0	0	0	0	0	0	0	0	0	0	0	0	0	0	0	0	0
b28655	0	0	0	0	0	0	0	0	0	0	0	0	0	0	0	0	0	0
b28695	0	0	0	0	0	0	0	0	0	0	0	0	0	0	0	0	0	0
b1019	0	0	0	0	0	0	0	0	0	0	0	0	0	0	0	0	0	0
b28681	0	0	0	0	0	0	0	0	0	0	0	0	0	0	0	0	0	0
b28669	0	0	0	0	0	0	0	0	0	0	0	0	0	0	0	0	0	0
b29125	0	0	0	0	0	0	0	0	0	0	0	0	0	0	0	0	0	0
b28658	0	0	0	0	0	0	0	0	0	0	0	0	0	0	0	0	0	0
b26546	0	0	0	0	0	0	0	0	0	0	0	0	0	0	0	0	0	0
b26524	0	0	0	0	0	0	0	0	0	0	0	0	0	0	0	0	0	0
b12566	0	0	0	0	0	0	0	0	0	0	0	0	0	0	0	0	0	0
b20283	0	0	0	0	0	0	0	0	0	0	0	0	0	0	0	0	0	0
b29269	0	0	0	0	0	0	0	0	0	0	0	0	0	0	0	0	0	0
b29761	0	0	0	0	0	0	0	0	0	0	0	0	0	0	0	0	0	0
b3375	0	0	0	0	0	0	0	0	0	0	0	0	0	0	0	0	0	0
b15925	0	0	0	0	0	0	0	0	0	0	0	0	0	0	0	0	0	0
b13593	0	0	0	0	0	0	0	0	0	0	0	0	0	0	0	0	0	0
b29866	0	0	0	0	0	0	0	0	0	0	1	0	0	0	0	0	0	0
b13669	0	0	0	0	0	0	0	0	0	0	0	0	0	0	0	0	0	0
b16933	0	0	0	0	0	0	0	0	0	0	0	0	0	0	0	0	0	0
b19393	0	0	0	0	0	0	0	0	0	0	0	0	0	0	0	0	0	0
b10915	0	0	0	0	0	0	0	0	0	0	0	0	0	0	0	0	0	0
b27188	0	0	0	0	0	0	0	0	0	0	0	0	0	0	0	0	0	0
b15380	0	0	0	0	0	0	0	0	0	0	0	0	0	0	0	0	0	0
b29938	0	0	0	0	0	0	0	0	0	0	0	0	0	0	0	0	0	0
b29783	0	0	0	0	0	0	0	0	0	0	0	0	0	0	0	0	0	0
b19668	0	0	0	0	0	0	0	0	0	0	0	0	0	0	0	0	0	0
b26325	0	0	0	0	0	0	0	0	0	0	0	0	0	0	0	0	0	0
b21101	0	0	0	0	0	0	0	0	0	0	0	0	0	0	0	0	0	0
b28180	0	0	0	0	0	0	0	0	0	0	0	0	0	0	0	0	0	0
b28597	0	0	0	0	0	0	0	0	0	0	0	0	0	0	0	0	0	0
b1288	0	0	0	0	0	0	0	0	0	0	0	0	0	0	0	0	0	0
b21186	0	0	0	0	0	0	0	0	0	0	0	0	0	0	0	0	0	0
b6784	0	0	0	0	0	0	0	0	0	0	0	0	0	0	0	0	0	0
b5840	0	0	0	0	0	0	0	0	0	0	0	0	0	0	0	0	0	0
b6785	0	0	0	0	0	0	0	0	0	0	0	0	0	0	0	0	0	0
b6786	0	0	0	0	0	0	0	0	0	0	0	0	0	0	0	0	0	0
b20902	0	0	0	0	0	0	0	0	0	0	0	0	0	0	0	0	0	0
b29174	0	0	0	0	0	0	0	0	0	0	0	0	0	0	0	0	0	0
b29861	0	0	0	0	0	0	0	0	0	0	0	0	0	0	0	0	0	0
b10730	0	0	0	0	0	0	0	0	0	0	0	0	0	0	0	0	0	0
b29170	0	0	0	0	0	0	0	0	0	0	0	0	0	0	0	0	0	0
b27764	0	0	0	0	0	0	0	0	0	0	0	0	0	0	0	0	0	0
b10644	0	0	0	0	0	0	0	0	0	0	0	0	0	0	0	0	0	0
b3195	0	0	0	0	0	0	0	0	0	0	0	0	0	0	0	0	0	0
b6778	0	0	0	0	0	0	0	0	0	0	0	0	0	0	0	0	0	0
b14477	0	0	0	0	0	0	0	0	0	0	0	0	0	0	0	0	0	0
b6787	0	0	0	0	0	0	0	0	0	0	0	0	0	0	0	0	0	0
b6788	0	0	0	0	0	0	0	0	0	0	0	0	0	0	0	0	0	0
b27973	0	0	0	0	0	0	0	0	0	0	0	0	0	0	0	0	0	0
b5841	0	0	0	0	0	0	0	0	0	0	0	0	0	0	0	0	0	0
b14356	0	0	0	0	0	0	0	0	0	0	0	0	0	0	0	0	0	0
b29241	0	0	0	0	0	0	0	0	0	0	0	0	0	0	0	0	0	0
b19898	0	0	0	0	0	0	0	0	0	0	0	0	0	0	0	0	0	0
b6789	0	0	0	0	0	0	0	0	0	0	0	0	0	0	0	0	0	0
b6791	0	0	0	0	0	0	0	0	0	0	0	0	0	0	0	0	0	0
b26285	0	0	0	0	0	0	0	0	0	0	0	0	0	0	0	0	0	0
b7492	0	0	0	0	0	0	0	0	0	0	0	0	0	0	0	0	0	0
b29876	0	0	0	0	0	0	0	0	0	0	0	0	0	0	0	0	0	0
b7449	0	0	0	0	0	0	0	0	0	0	0	0	0	0	0	0	0	0
b9185	0	0	0	0	0	0	0	0	0	0	0	0	0	0	0	0	0	0
b16472	0	0	0	0	0	0	0	0	0	0	0	0	0	0	0	0	0	0
b15690	0	0	0	0	0	0	0	0	0	0	0	0	0	0	0	0	0	0
b12773	0	0	0	0	0	0	0	0	0	0	0	0	0	0	0	0	0	0
b26288	0	0	0	0	0	0	0	0	0	0	0	0	0	0	0	0	0	0
b6792	0	0	0	0	0	0	0	0	0	0	0	0	0	0	0	0	0	0
b10188	0	0	0	0	0	0	0	0	0	0	0	0	0	0	0	0	0	0
b16925	0	0	0	0	0	0	0	0	0	0	0	0	0	0	0	0	0	0
b6793	0	0	0	0	0	0	0	0	0	0	0	0	0	0	0	0	0	0
b6779	0	0	0	0	0	0	0	0	0	0	0	0	0	0	0	0	0	0
b6794	0	0	0	0	0	0	0	0	0	0	0	0	0	0	0	0	0	0
b17496	0	0	0	0	0	0	0	0	0	0	0	0	0	0	0	0	0	0
b13516	0	0	0	0	0	0	0	0	0	0	0	0	0	0	0	0	0	0
b6795	0	0	0	0	0	0	0	0	0	0	0	0	0	0	0	0	0	0
b9540	0	0	0	0	0	0	0	0	0	0	0	0	0	0	0	0	0	0
b29243	0	0	0	0	0	0	0	0	0	0	0	0	0	0	0	0	0	0
b6780	0	0	0	0	0	0	0	0	0	0	0	0	0	0	0	0	0	0
b6781	0	0	0	0	0	0	0	0	0	0	0	0	0	0	0	0	0	0
b9316	0	0	0	0	0	0	0	0	0	0	0	0	0	0	0	0	0	0
b9173	0	0	0	0	0	0	0	0	0	0	0	0	0	0	0	0	0	0
b6797	0	0	0	0	0	0	0	0	0	0	0	0	0	0	0	0	0	0
b6799	0	0	0	0	0	0	0	0	0	0	0	0	0	0	0	0	0	0
b29176	0	0	0	0	0	0	0	0	0	0	0	0	0	0	0	0	0	0
b5842	0	0	0	0	0	0	0	0	0	0	0	0	0	0	0	0	0	0
b29175	0	0	0	0	0	0	0	0	0	0	0	0	0	0	0	0	0	0
b28113	0	0	0	0	0	0	0	0	0	0	0	0	0	0	0	0	0	0
b17722	0	0	0	0	0	0	0	0	0	0	0	0	0	0	0	0	0	0
b6800	0	0	0	0	0	0	0	0	0	0	0	0	0	0	0	0	0	0
b26542	0	0	0	0	0	0	0	0	0	0	0	0	0	0	0	0	0	0
b9184	0	0	0	0	0	0	0	0	0	0	0	0	0	0	0	0	0	0
b6801	0	0	0	0	0	0	0	0	0	0	0	0	0	0	0	0	0	0
b12005	0	0	0	0	0	0	0	0	0	0	0	0	0	0	0	0	0	0
b27998	0	0	0	0	0	0	0	0	0	0	0	0	0	0	0	0	0	0
b9183	0	0	0	0	0	0	0	0	0	0	0	0	0	0	0	0	0	0
b6782	0	0	0	0	0	0	0	0	0	0	0	0	0	0	0	0	0	0
b29778	0	0	0	0	0	0	0	0	0	0	0	0	0	0	0	0	0	0
b6783	0	0	0	0	0	0	0	0	0	0	0	0	0	0	0	0	0	0
b19908	0	0	0	0	0	0	0	0	0	0	0	0	0	0	0	0	0	0
b18074	0	0	0	0	0	0	0	0	0	0	0	0	0	0	0	0	0	0
b28421	0	0	0	0	0	0	0	0	0	0	0	0	0	0	0	0	0	0
b27833	0	0	0	0	0	0	0	0	0	0	0	0	0	0	0	0	0	0
b24288	0	0	0	0	0	0	0	0	0	0	0	0	0	0	0	0	0	0
b3795	0	0	0	0	0	0	0	0	0	0	0	0	0	0	0	0	0	0
b29245	0	0	0	0	0	0	0	0	0	0	0	0	0	0	0	0	0	0
b29257	0	0	0	0	0	0	0	0	0	0	0	0	0	0	0	0	0	0
b4426	0	0	0	0	0	0	0	0	0	0	0	0	0	0	0	0	0	0
b27615	0	0	0	0	0	0	0	0	0	0	0	0	0	0	0	0	0	0
b26960	0	0	0	0	0	0	0	0	0	0	0	0	0	0	0	0	0	0
b6802	0	0	0	0	0	0	0	0	0	0	0	0	0	0	0	0	0	0
b6803	0	0	0	0	0	0	0	0	0	0	0	0	0	0	0	0	0	0
b29533	0	0	0	0	0	0	0	0	0	0	0	0	0	0	0	0	0	0
b216	0	0	0	0	0	0	0	0	0	0	0	0	0	0	0	0	0	0
b27380	0	0	0	0	0	0	0	0	0	0	0	0	0	0	0	0	0	0
b28598	0	0	0	0	0	0	0	0	0	0	0	0	0	0	0	0	0	0
b28738	0	0	0	0	0	0	0	0	0	0	0	0	0	0	0	0	0	0
b10132	0	0	0	0	0	0	0	0	0	0	0	0	0	0	0	0	0	0
b12644	0	0	0	0	0	0	0	0	0	0	0	0	0	0	0	0	0	0
b29714	0	0	0	0	0	0	0	0	0	0	0	0	0	0	0	0	0	0
b12645	0	0	0	0	0	0	0	0	0	0	0	0	0	0	0	0	0	0
b19583	0	0	0	0	0	0	0	0	0	0	0	0	0	0	0	0	0	0
b29568	0	0	0	0	0	0	0	0	0	0	0	0	0	0	0	0	0	0
b29570	0	0	0	0	0	0	0	0	0	0	0	0	0	0	0	0	0	0
b29923	0	0	0	0	0	0	0	0	0	0	0	0	0	0	0	0	0	0
b1301	0	0	0	0	0	0	0	0	0	0	0	0	0	0	0	0	0	0
b29569	0	0	0	0	0	0	0	0	0	0	0	0	0	0	0	0	0	0
b27373	0	0	0	0	0	0	0	0	0	0	0	0	0	0	0	0	0	0
b7642	0	0	0	0	0	0	0	0	0	0	0	0	0	0	0	0	0	0
b29567	0	0	0	0	0	0	0	0	0	0	0	0	0	0	0	0	0	0
b3376	0	0	0	0	0	0	0	0	0	0	0	0	0	0	0	0	0	0
b3377	0	0	0	0	0	0	0	0	0	0	0	0	0	0	0	0	0	0
b19716	0	0	0	0	0	0	0	0	0	0	0	0	0	0	0	0	0	0
b26584	0	0	0	0	0	0	0	0	0	0	0	0	0	0	0	0	0	0
b16011	0	0	0	0	0	0	0	0	0	0	0	0	0	0	0	0	0	0
b9336	0	0	0	0	0	0	0	0	0	0	0	0	0	0	0	0	0	0
b17482	0	0	0	0	0	0	0	0	0	0	0	0	0	0	0	0	0	0
b18448	0	0	0	0	0	0	0	0	0	0	0	0	0	0	0	0	0	0
b27957	0	0	0	0	0	0	0	0	0	0	0	0	0	0	0	0	0	0
b29964	0	0	0	0	0	0	0	0	0	0	0	0	0	0	0	0	0	0
b16658	0	0	0	0	0	0	0	0	0	0	0	0	0	0	0	0	0	0
b28185	0	0	0	2	0	0	0	0	0	0	0	0	0	0	0	0	0	0
b10641	0	0	0	0	0	0	0	0	0	0	0	0	0	0	0	0	0	0
b27383	0	0	0	0	0	0	0	0	0	0	0	0	0	0	0	0	0	0
b12585	0	0	0	0	0	0	0	0	0	0	0	0	0	0	0	0	0	0
b16679	0	0	0	0	0	0	0	0	0	0	0	0	0	0	0	0	0	0
b10777	0	0	0	0	0	0	0	0	0	0	0	0	0	0	0	0	0	0
b28206	0	0	0	0	0	0	0	0	0	0	0	0	0	0	0	0	0	0
b18801	0	0	0	0	0	0	0	0	0	0	0	0	0	0	0	0	0	0
b29547	0	0	0	0	0	0	0	0	0	0	0	0	0	0	0	0	0	0
b13661	0	0	0	0	0	0	0	0	0	0	0	0	0	0	0	0	0	0
b28651	0	0	0	0	0	0	0	0	0	0	0	0	0	0	0	0	0	0
b6808	0	0	0	0	0	0	0	0	0	0	0	0	0	0	0	0	0	0
b6806	0	0	0	0	0	0	0	0	0	0	0	0	0	0	0	0	0	0
b28650	0	0	0	0	0	0	0	0	0	0	0	0	0	0	0	0	0	0
b28563	0	0	0	0	0	0	0	0	0	0	0	0	0	0	0	0	0	0
b27787	0	0	0	0	0	0	0	0	0	0	0	0	0	0	0	0	0	0
b13600	0	0	0	0	0	0	0	0	0	0	0	0	0	0	0	0	0	0
b19113	0	0	0	0	0	0	0	0	0	0	0	0	0	0	0	0	0	0
b6804	0	0	0	0	0	0	0	0	0	0	0	0	0	0	0	0	0	0
b26946	0	0	0	0	0	0	0	0	0	0	0	0	0	0	0	0	0	0
b19935	0	0	0	0	0	0	0	0	0	0	0	0	0	0	0	0	0	0
b26256	0	0	0	0	0	0	0	0	0	0	0	0	0	0	0	0	0	0
b6807	0	0	0	0	0	0	0	0	0	0	0	0	0	0	0	0	0	0
b4676	0	0	0	0	0	0	0	0	0	0	0	0	0	0	0	0	0	0
b22248	0	0	0	0	0	0	0	0	0	0	0	0	0	0	0	0	0	0
b3460	0	0	0	0	0	0	0	0	0	0	0	0	0	0	0	0	0	0
b6805	0	0	0	0	0	0	0	0	0	0	0	0	0	0	0	0	0	0
b29646	0	0	0	0	0	0	0	0	0	0	0	0	0	0	0	0	0	0
b28573	0	0	0	0	0	0	0	0	0	0	0	0	0	0	0	0	0	0
b17490	0	0	0	0	0	0	0	0	0	0	0	0	0	0	0	0	0	0
b13639	0	0	0	0	0	0	0	0	0	0	0	0	0	0	0	0	0	0
b1586	0	0	0	0	0	0	0	0	0	0	0	0	0	0	0	0	0	0
b23358	0	0	0	0	0	0	0	0	0	0	0	0	0	0	0	0	0	0
b15257	0	0	0	0	0	0	0	0	0	0	0	0	0	0	0	0	0	0
b14062	0	0	0	0	0	0	0	0	0	0	0	0	0	0	0	0	0	0
b13642	0	0	0	0	0	0	0	0	0	0	0	0	0	0	0	0	0	0
b27710	0	0	0	0	0	0	0	0	0	0	0	0	0	0	0	0	0	0
b28158	0	0	0	0	0	0	0	0	0	0	0	0	0	0	0	0	0	0
b17817	0	0	0	0	0	0	0	0	0	0	0	0	0	0	0	0	0	0
b20081	0	0	0	0	0	0	0	0	0	0	0	0	0	0	0	0	0	0
b28561	0	0	0	0	0	0	0	0	0	0	0	0	0	0	0	0	0	0
b27947	0	0	0	0	0	0	0	0	0	0	0	0	0	0	0	0	0	0
b13665	0	0	0	0	0	0	0	0	0	0	0	0	0	0	0	0	0	0
b7204	0	0	0	0	0	0	0	0	0	0	0	0	0	0	0	0	0	0
b26697	0	0	0	0	0	0	0	0	0	0	0	0	0	0	0	0	0	0
b17532	0	0	0	0	0	0	0	0	0	0	0	0	0	0	0	0	0	0
b28571	0	0	0	0	0	0	0	0	0	0	0	0	0	0	0	0	0	0
b28566	0	0	0	0	0	0	0	0	0	0	0	0	0	0	0	0	0	0
b13659	0	0	0	0	0	0	0	0	0	0	0	0	0	0	0	0	0	0
b26751	0	0	0	0	0	0	0	0	0	0	0	0	0	0	0	0	0	0
b26986	0	0	0	0	0	0	0	0	0	0	0	0	0	0	0	0	0	0
b14482	0	0	0	0	0	0	0	0	0	0	0	0	0	0	0	0	0	0
b19074	0	0	0	0	0	0	0	0	0	0	0	0	0	0	0	0	0	0
b11961	0	0	0	0	0	0	0	0	0	0	0	0	0	0	0	0	0	0
b29754	0	0	0	0	0	0	0	0	0	0	0	0	0	0	0	0	0	0
b18466	0	0	0	0	0	0	0	0	0	0	0	0	0	0	0	0	0	0
b29617	0	0	0	0	0	0	0	0	0	0	0	0	0	0	0	0	0	0
b147	0	0	0	0	0	0	0	0	0	0	0	0	0	0	0	0	0	0
b117	0	0	0	0	0	0	0	0	0	0	0	0	0	0	0	0	0	0
b29745	0	0	0	0	0	0	0	0	0	0	0	0	0	0	0	0	0	0
b135	0	0	0	0	0	0	0	0	0	0	0	0	0	0	0	0	0	0
b7987	0	0	0	0	0	0	0	0	0	0	0	0	0	0	0	0	0	0
b29907	0	0	0	0	0	0	0	0	0	0	0	0	0	0	0	0	0	0
b5046	0	0	0	0	0	0	0	0	0	0	0	0	0	0	0	0	0	0
b21949	0	0	0	0	0	0	0	0	0	0	0	0	0	0	0	0	0	0
b21948	0	0	0	0	0	0	0	0	0	0	0	0	0	0	0	0	0	0
b29092	0	0	0	0	0	0	0	0	0	0	0	0	0	0	0	0	0	0
b15298	0	0	0	0	0	0	0	0	0	0	0	0	0	0	0	0	0	0
b29811	0	0	0	0	0	0	0	0	0	0	0	0	0	0	0	0	0	0
b26801	0	0	0	0	0	0	0	0	0	0	0	0	0	0	0	0	0	0
b13689	0	0	0	0	0	0	0	0	0	0	0	0	0	0	0	0	0	0
b18523	0	0	0	0	0	0	0	0	0	0	0	0	0	0	0	0	0	0
b5732	0	0	0	0	0	0	0	0	0	0	0	0	0	0	0	0	0	0
b15944	0	0	0	0	0	0	0	0	0	0	0	0	0	0	0	0	0	0
b9582	0	0	0	0	0	0	0	0	0	0	0	0	0	0	0	0	0	0
b7577	0	0	0	0	0	0	0	0	0	0	0	0	0	0	0	0	0	0
b9585	0	0	0	0	0	0	0	0	0	0	0	0	0	0	0	0	0	0
b12617	0	0	0	0	0	0	0	0	0	0	0	0	0	0	0	0	0	0
b197	0	0	0	0	0	0	0	0	0	0	0	0	0	0	0	0	0	0
b9580	0	0	0	0	0	0	0	0	0	0	0	0	0	0	0	0	0	0
b18404	0	0	0	0	0	0	0	0	0	0	0	0	0	0	0	0	0	0
b23271	0	0	0	0	0	0	0	0	0	0	0	0	0	0	0	0	0	0
b432	0	0	0	0	0	0	0	0	0	0	0	0	0	0	0	0	0	0
b178	0	0	0	0	0	0	0	0	0	0	0	0	0	0	0	0	0	0
b26404	0	0	0	0	0	0	0	0	0	0	0	0	0	0	0	0	0	0
b19265	0	0	0	0	0	0	0	0	0	0	0	0	0	0	0	0	0	0
b22223	0	0	0	0	0	0	0	0	0	0	0	0	0	0	0	0	0	0
b12458	0	0	0	0	0	0	0	0	0	0	0	0	0	0	0	0	0	0
b505	0	0	0	0	0	0	0	0	0	0	0	0	0	0	0	0	0	0
b29412	0	0	0	0	0	0	0	0	0	0	0	0	0	0	0	0	0	0
b26882	0	0	0	0	0	0	0	0	0	0	0	0	0	0	0	0	0	0
b4041	0	0	0	0	0	0	0	0	0	0	0	0	0	0	0	0	0	0
b473	0	0	0	0	0	0	0	0	0	0	0	0	0	0	0	0	0	0
b16468	0	0	0	0	0	0	0	0	0	0	0	0	0	0	0	0	0	0
b12535	0	0	0	0	0	0	0	0	0	0	0	0	0	0	0	0	0	0
b837	0	0	0	0	0	0	0	0	0	0	0	0	0	0	0	0	0	0
b11999	0	0	0	0	0	0	0	0	0	0	0	0	0	0	0	0	0	0
b26424	0	0	0	0	0	0	0	0	0	0	0	0	0	0	0	0	0	0
b27664	0	0	0	0	0	0	0	0	0	0	0	0	0	0	0	0	0	0
b26788	0	0	0	0	0	0	0	0	0	0	0	0	0	0	0	0	0	0
b21160	0	0	0	0	0	0	0	0	0	0	0	0	0	0	0	0	0	0
b27705	0	0	0	0	0	0	0	0	0	0	0	0	0	0	0	0	0	0
b15910	0	0	0	0	0	0	0	0	0	0	0	0	0	0	0	0	0	0
b22945	0	0	0	0	0	0	0	0	0	0	0	0	0	0	0	0	0	0
b7493	0	0	0	0	0	0	0	0	0	0	0	0	0	0	0	0	0	0
b5489	0	0	0	0	0	0	0	0	0	0	0	0	0	0	0	0	0	0
b20064	0	0	0	0	0	0	0	0	0	0	0	0	0	0	0	0	0	0
b3183	0	0	0	0	0	0	0	0	0	0	0	0	0	0	0	0	0	0
b29945	0	0	0	0	0	0	0	0	0	0	0	0	0	0	0	0	0	0
b5730	0	0	0	0	0	0	0	0	0	0	0	0	0	0	0	0	0	0
b5051	0	0	0	0	0	0	0	0	0	0	0	0	0	0	0	0	0	0
b19567	0	0	0	0	0	0	0	0	0	0	0	0	0	0	0	0	0	0
b16541	0	0	0	0	0	0	0	0	0	0	0	0	0	0	0	0	0	0
b29121	0	0	0	0	0	0	0	0	0	0	0	0	0	0	0	0	0	0
b476	0	0	0	0	0	0	0	0	0	0	0	0	0	0	0	0	0	0
b23344	0	0	0	0	0	0	0	0	0	0	0	0	0	0	0	0	0	0
b7663	0	0	0	0	0	0	0	0	0	0	0	0	0	0	0	0	0	0
b16840	0	0	0	0	0	0	0	0	0	0	0	0	0	0	0	0	0	0
b26879	0	0	0	0	0	0	0	0	0	0	0	0	0	0	0	0	0	0
b27375	0	0	0	0	0	0	0	0	0	0	0	0	0	0	0	0	0	0
b13538	0	0	0	0	0	0	0	0	0	0	0	0	0	0	0	0	0	0
b7527	0	0	0	0	0	0	0	0	0	0	0	0	0	0	0	0	0	0
b20546	0	0	0	0	0	0	0	0	0	0	0	0	0	0	0	0	0	0
b9497	0	0	0	0	0	0	0	0	0	0	0	0	0	0	0	0	0	0
b18454	0	0	0	0	0	0	0	0	0	0	0	0	0	0	0	0	0	0
b28540	0	0	0	0	0	0	0	0	0	0	0	0	0	0	0	0	0	0
b18672	0	0	0	0	0	0	0	0	0	0	0	0	0	0	0	0	0	0
b1273	0	0	0	0	0	0	0	0	0	0	0	0	0	0	0	0	0	0
b28170	0	0	0	0	0	0	0	0	0	0	0	0	0	0	0	0	0	0
b26963	0	0	0	0	0	0	0	0	0	0	0	0	0	0	0	0	0	0
b10259	0	0	0	0	0	0	0	0	0	0	0	0	0	0	0	0	0	0
b19213	0	0	0	0	0	0	0	0	0	0	0	0	0	0	0	0	0	0
b29251	0	0	0	0	0	0	0	0	0	0	0	0	0	0	0	0	0	0
b17494	0	0	0	0	0	0	0	0	0	0	0	0	0	0	0	0	0	0
b26938	0	0	0	0	0	0	0	0	0	0	0	0	0	0	0	0	0	0
b13607	0	0	0	0	0	0	0	0	0	0	0	0	0	0	0	0	0	0
b26639	0	0	0	0	0	0	0	0	0	0	0	0	0	0	0	0	0	0
b18035	0	0	0	0	0	0	0	0	0	0	0	0	0	0	0	0	0	0
b19037	0	0	0	0	0	0	0	0	0	0	0	0	0	0	0	0	0	0
b29962	0	0	0	0	0	0	0	0	0	0	0	0	0	0	0	0	0	0
b17551	0	0	0	0	0	0	0	0	0	0	0	0	0	0	0	0	0	0
b293	0	0	0	0	0	0	0	0	0	0	0	0	0	0	0	0	0	0
b1572	0	0	0	0	0	0	0	0	0	0	0	0	0	0	0	0	0	0
b19735	0	0	0	0	0	0	0	0	0	0	0	0	0	0	0	0	0	0
b18802	0	0	0	0	0	0	0	0	0	0	0	0	0	0	0	0	0	0
b19979	0	0	0	0	0	0	0	0	0	0	0	0	0	0	0	0	0	0
b7328	0	0	0	0	0	0	0	0	0	0	0	0	0	0	0	0	0	0
b21069	0	0	0	0	0	0	0	0	0	0	0	0	0	0	0	0	0	0
b27270	0	0	0	0	0	0	0	0	0	0	0	0	0	0	0	0	0	0
b13608	0	0	0	0	0	0	0	0	0	0	0	0	0	0	0	0	0	0
b13693	0	0	0	0	0	0	0	0	0	0	0	0	0	0	0	0	0	0
b13526	0	0	0	0	0	0	0	0	0	0	0	0	0	0	0	0	0	0
b29290	0	0	0	0	0	0	0	0	0	0	0	0	0	0	0	0	0	0
b20479	0	0	0	0	0	0	0	0	0	0	0	0	0	0	0	0	0	0
b19737	0	0	0	0	0	0	0	0	0	0	0	0	0	0	0	0	0	0
b20016	0	0	0	0	0	0	0	0	0	0	0	0	0	0	0	0	0	0
b19493	0	0	0	0	0	0	0	0	0	0	0	0	0	0	0	0	0	0
b20887	0	0	0	0	0	0	0	0	0	0	0	0	0	0	0	0	0	0
b5855	0	0	0	0	0	0	0	0	0	0	0	0	0	0	0	0	0	0
b25909	0	0	0	0	0	0	0	0	0	0	0	0	0	0	0	0	0	0
b13690	0	0	0	0	0	0	0	0	0	0	0	0	0	0	0	0	0	0
b19211	0	0	0	0	0	0	0	0	0	0	0	0	0	0	0	0	0	0
b19981	0	0	0	0	0	0	0	0	0	0	0	0	0	0	0	0	0	0
b21678	0	0	0	0	0	0	0	0	0	0	0	0	0	0	0	0	0	0
b19207	0	0	0	0	0	0	0	0	0	0	0	0	0	0	0	0	0	0
b6809	0	0	0	0	0	0	0	0	0	0	0	0	0	0	0	0	0	0
b10118	0	0	0	0	0	0	0	0	0	0	0	0	0	0	0	0	0	0
b6810	0	0	0	0	0	0	0	0	0	0	0	0	0	0	0	0	0	0
b15872	0	0	0	0	0	0	0	0	0	0	0	0	0	0	0	0	0	0
b19015	0	0	0	0	0	0	0	0	0	0	0	0	0	0	0	0	0	0
b27273	0	0	0	0	0	0	0	0	0	0	0	0	0	0	0	0	0	0
b26811	0	0	0	0	0	0	0	0	0	0	0	0	0	0	0	0	0	0
b29338	0	0	0	0	0	0	0	0	0	0	0	0	0	0	0	0	0	0
b27917	0	0	0	0	0	0	0	0	0	0	0	0	0	0	0	0	0	0
b29229	0	0	0	0	0	0	0	0	0	0	0	0	0	0	0	0	0	0
b22688	0	0	0	0	0	0	0	0	0	0	0	0	0	0	0	0	0	0
b28115	0	0	0	0	0	0	0	0	0	0	0	0	0	0	0	0	0	0
b14196	0	0	0	0	0	0	0	0	0	0	0	0	0	0	0	0	0	0
b23365	0	0	0	0	0	0	0	0	0	0	0	0	0	0	0	0	0	0
b12695	0	0	0	0	0	0	0	0	0	0	0	0	0	0	0	0	0	0
b12762	0	0	0	0	0	0	0	0	0	0	0	0	0	0	0	0	0	0
b17740	0	0	0	0	0	0	0	0	0	0	0	0	0	0	0	0	0	0
b7329	0	0	0	0	0	0	0	0	0	0	0	0	0	0	0	0	0	0
b12424	0	0	0	0	0	0	0	0	0	0	0	0	0	0	0	0	0	0
b18379	0	0	0	0	0	0	0	0	0	0	0	0	0	0	0	0	0	0
b15258	0	0	0	0	0	0	0	0	0	0	0	0	0	0	0	0	0	0
b29094	0	0	0	0	0	0	0	0	0	0	0	0	0	0	0	0	0	0
b28166	0	0	0	0	0	0	0	0	0	0	0	0	0	0	0	0	0	0
b18629	0	0	0	0	0	0	0	0	0	0	0	0	0	0	0	0	0	0
b7538	0	0	0	0	0	0	0	0	0	0	0	0	0	0	0	0	0	0
b5482	0	0	0	0	0	0	0	0	0	0	0	0	0	0	0	0	0	0
b13527	0	0	0	0	0	0	0	0	0	0	0	0	0	0	0	0	0	0
b13694	0	0	0	0	0	0	0	0	0	0	0	0	0	0	0	0	0	0
b29546	0	0	0	0	0	0	0	0	0	0	0	0	0	0	0	0	0	0
b15350	0	0	0	0	0	0	0	0	0	0	0	0	0	0	0	0	0	0
b18814	0	0	0	0	0	0	0	0	0	0	0	0	0	0	0	0	0	0
b20423	0	0	0	0	0	0	0	0	0	0	0	0	0	0	0	0	0	0
b10146	0	0	0	0	0	0	0	0	0	0	0	0	0	0	0	0	0	0
b14354	0	0	0	0	0	0	0	0	0	0	0	0	0	0	0	0	0	0
b28128	0	0	0	0	0	0	0	0	0	0	0	0	0	0	0	0	0	0
b26825	0	0	0	0	0	0	0	0	0	0	0	0	0	0	0	0	0	0
b12584	0	0	0	0	0	0	0	0	0	0	0	0	0	0	0	0	0	0
b12614	0	0	0	0	0	0	0	0	0	0	0	0	0	0	0	0	0	0
b29933	0	0	0	0	0	0	0	0	0	0	0	0	0	0	0	0	0	0
b1113	0	0	0	0	0	0	0	0	0	0	0	0	0	0	0	0	0	0
b18686	0	0	0	0	0	0	0	0	0	0	0	0	0	0	0	0	0	0
b13523	0	0	0	0	0	0	0	0	0	0	0	0	0	0	0	0	0	0
b21514	0	0	0	0	0	0	0	0	0	0	0	0	0	0	0	0	0	0
b18464	0	0	0	0	0	0	0	0	0	0	0	0	0	0	0	0	0	0
b28737	0	0	0	0	0	0	0	0	0	0	0	0	0	0	0	0	0	0
b29931	0	0	0	0	0	0	0	0	0	0	0	0	0	0	0	0	0	0
b9569	0	0	0	0	0	0	0	0	0	0	0	0	0	0	0	0	0	0
b29960	0	0	0	0	0	0	0	0	0	0	0	0	0	0	0	0	0	0
b29944	0	0	0	0	0	0	0	0	0	0	0	0	0	0	0	0	0	0
b28187	0	0	0	0	0	0	0	0	0	0	0	0	0	0	0	0	0	0
b28599	0	0	0	0	0	0	0	0	0	0	0	0	0	0	0	0	0	0
b28672	0	0	0	0	0	0	0	0	0	0	0	0	0	0	0	0	0	0
b29087	0	0	0	0	0	0	0	0	0	0	0	0	0	0	0	0	0	0
b10768	0	0	0	0	0	0	0	0	0	0	0	0	0	0	0	0	0	0
b10330	0	0	0	0	0	0	0	0	0	0	0	0	0	0	0	0	0	0
b26589	1	0	0	0	0	0	0	0	0	0	0	0	0	0	0	0	0	0
b29737	0	0	0	0	0	0	0	0	0	0	0	0	0	0	0	0	0	0
b292	0	0	0	0	0	0	0	0	0	0	0	0	0	0	0	0	0	0
b10048	0	0	0	0	0	0	0	0	0	0	0	0	0	0	0	0	0	0
b12479	0	0	0	0	0	0	0	0	0	0	0	0	0	0	0	0	0	0
b12493	0	0	0	0	0	0	0	0	0	0	0	0	0	0	0	0	0	0
b12484	0	0	0	0	0	0	0	0	0	0	0	0	0	0	0	0	0	0
b26813	0	0	0	0	0	0	0	0	0	0	0	0	0	0	0	0	0	0
b17425	0	0	0	0	0	0	0	0	0	0	0	0	0	0	0	0	0	0
b26855	0	0	0	0	0	0	0	0	0	0	0	0	0	0	0	0	0	0
b13609	0	0	0	0	0	0	0	0	0	0	0	0	0	0	0	0	0	0
b26997	0	0	0	0	0	0	0	0	0	0	0	0	0	0	0	0	0	0
b29965	0	0	0	0	0	0	0	0	0	0	0	0	0	0	0	0	0	0
b19034	0	0	0	0	0	0	0	0	0	0	0	0	0	0	0	0	0	0
b29963	0	0	0	0	0	0	0	0	0	0	0	0	0	0	0	0	0	0
b19035	0	0	0	0	0	0	0	0	0	0	0	0	0	0	0	0	0	0
b26614	0	0	0	0	0	0	0	0	0	0	0	0	0	0	0	0	0	0
b15681	0	0	0	0	0	0	0	0	0	0	0	0	0	0	0	0	0	0
b28703	0	0	0	0	0	0	0	0	0	0	0	0	0	0	0	0	0	0
b28700	0	0	0	0	0	0	0	0	0	0	0	0	0	0	0	0	0	0
b14161	0	0	0	0	0	0	0	0	0	0	0	0	0	0	0	0	0	0
b3378	0	0	0	0	0	0	0	0	0	0	0	0	0	0	0	0	0	0
b26944	0	0	0	0	0	0	0	0	0	0	0	0	0	0	0	0	0	0
b13610	0	0	0	0	0	0	0	0	0	0	0	0	0	0	0	0	0	0
b18394	0	0	0	0	0	0	0	0	0	0	0	0	0	0	0	0	0	0
b23282	0	0	0	0	0	0	0	0	0	0	0	0	0	0	0	0	0	0
b1159	0	0	0	0	0	0	0	0	0	0	0	0	0	0	0	0	0	0
b163	0	0	0	0	0	0	0	0	0	0	0	0	0	0	0	0	0	0
b167	0	0	0	0	0	0	0	0	0	0	0	0	0	0	0	0	0	0
b312	0	0	0	0	0	0	0	0	0	0	0	0	0	0	0	0	0	0
b1158	0	0	0	0	0	0	0	0	0	0	0	0	0	0	0	0	0	0
b1160	0	0	0	0	0	0	0	0	0	0	0	0	0	0	0	0	0	0
b1152	0	0	0	0	0	0	0	0	0	0	0	0	0	0	0	0	0	0
b140	0	0	0	0	0	0	0	0	0	0	0	0	0	0	0	0	0	0
b7438	0	0	0	0	0	0	0	0	0	0	0	0	0	0	0	0	0	0
b1157	0	0	0	0	0	0	0	0	0	0	0	0	0	0	0	0	0	0
b3145	0	0	0	0	0	0	0	0	0	0	0	0	0	0	0	0	0	0
b3379	0	0	0	0	0	0	0	0	0	0	0	0	0	0	0	0	0	0
b27376	0	0	0	0	0	0	0	0	0	0	0	0	0	0	0	0	0	0
b22884	0	0	0	0	0	0	0	0	0	0	0	0	0	0	0	0	0	0
b26541	0	0	0	0	0	0	0	0	0	0	0	0	0	0	0	0	0	0
b29215	0	0	0	0	0	0	0	0	0	0	0	0	0	0	0	0	0	0
b29214	0	0	0	0	0	0	0	0	0	0	0	0	0	0	0	0	0	0
b12007	0	0	0	0	0	0	0	0	0	0	0	0	0	0	0	0	0	0
b29735	0	0	0	0	0	0	0	0	0	0	0	0	0	0	0	0	0	0
b7632	0	0	0	0	0	0	0	0	0	0	0	0	0	0	0	0	0	0
b29846	0	0	0	0	0	0	0	0	0	0	0	0	0	0	0	0	0	0
b29555	0	0	0	0	0	0	0	0	0	0	0	0	0	0	0	0	0	0
b29647	0	0	0	0	0	0	0	0	0	0	0	0	0	0	0	0	0	0
b29085	0	0	0	0	0	0	0	0	0	0	0	0	0	0	0	0	0	0
b29740	0	0	0	0	0	0	0	0	0	0	0	0	0	0	0	0	0	0
b28513	0	0	0	0	0	0	0	0	0	0	0	0	0	0	0	0	0	0
b29529	0	0	0	0	0	0	0	0	0	0	0	0	0	0	0	0	0	0
b4127	0	0	0	0	0	0	0	0	0	0	0	0	0	0	0	0	0	0
b203	0	0	0	0	0	0	0	0	0	0	0	0	0	0	0	0	0	0
b4126	0	0	0	0	0	0	0	0	0	0	0	0	0	0	0	0	0	0
b4124	0	0	0	0	0	0	0	0	0	0	0	0	0	0	0	0	0	0
b14423	0	0	0	0	0	0	0	0	0	0	0	0	0	0	0	0	0	0
b4125	0	0	0	0	0	0	0	0	0	0	0	0	0	0	0	0	0	0
b29869	0	0	0	0	0	0	0	0	0	0	0	0	0	0	0	0	0	0
b10746	0	0	0	0	0	0	0	0	0	0	0	0	0	0	0	0	0	0
b408	0	0	0	0	0	0	0	0	0	0	0	0	0	0	0	0	0	0
b406	0	0	0	0	0	0	0	0	0	0	0	0	0	0	0	0	0	0
b403	0	0	0	0	0	0	0	0	0	0	0	0	0	0	0	0	0	0
b12635	0	0	0	0	0	0	0	0	0	0	0	0	0	0	0	0	0	0
b7330	0	0	0	0	0	0	0	0	0	0	0	0	0	0	0	0	0	0
b405	0	0	0	0	0	0	0	0	0	0	0	0	0	0	0	0	0	0
b19056	0	0	0	0	0	0	0	0	0	0	0	0	0	0	0	0	0	0
b404	0	0	0	0	0	0	0	0	0	0	0	0	0	0	0	0	0	0
b29704	0	0	0	0	0	0	0	0	0	0	0	0	0	0	0	0	0	0
b19900	0	0	0	0	0	0	0	0	0	0	0	0	0	0	0	0	0	0
b7331	0	0	0	0	0	0	0	0	0	0	0	0	0	0	0	0	0	0
b20657	0	0	0	0	0	0	0	0	0	0	0	0	0	0	0	0	0	0
b20916	0	0	0	0	0	0	0	0	0	0	0	0	0	0	0	0	0	0
b29865	0	0	0	0	0	0	0	0	0	0	0	0	0	0	0	0	0	0
b18391	0	0	0	0	0	0	0	0	0	0	0	0	0	0	0	0	0	0
b20060	0	0	0	0	0	0	0	0	0	0	0	0	0	0	0	0	0	0
b22921	0	0	0	0	0	0	0	0	0	0	0	0	0	0	0	0	0	0
b26568	0	0	0	0	0	0	0	0	0	0	0	0	0	0	0	0	0	0
b815	0	0	0	0	0	0	0	0	0	0	0	0	0	0	0	0	0	0
b26566	0	0	0	0	0	0	0	0	0	0	0	0	0	0	0	0	0	0
b819	0	0	0	0	0	0	0	0	0	0	0	0	0	0	0	0	0	0
b822	0	0	0	0	0	0	0	0	0	0	0	0	0	0	0	0	0	0
b3380	0	0	0	0	0	0	0	0	0	0	0	0	0	0	0	0	0	0
b26570	0	0	0	0	0	0	0	0	0	0	0	0	0	0	0	0	0	0
b823	0	0	0	0	0	0	0	0	0	0	0	0	0	0	0	0	0	0
b26675	0	0	0	0	0	0	0	0	0	0	0	0	0	0	0	0	0	0
b821	0	0	0	0	0	0	0	0	0	0	0	0	0	0	0	0	0	0
b818	0	0	0	0	0	0	0	0	0	0	0	0	0	0	0	0	0	0
b7608	0	0	0	0	0	0	0	0	0	0	0	0	0	0	0	0	0	0
b825	0	0	0	0	0	0	0	0	0	0	0	0	0	0	0	0	0	0
b7607	0	0	0	0	0	0	0	0	0	0	0	0	0	0	0	0	0	0
b7606	0	0	0	0	0	0	0	0	0	0	0	0	0	0	0	0	0	0
b824	0	0	0	0	0	0	0	0	0	0	0	0	0	0	0	0	0	0
b18294	0	0	0	0	0	0	0	0	0	0	0	0	0	0	0	0	0	0
b26679	0	0	0	0	0	0	0	0	0	0	0	0	0	0	0	0	0	0
b817	0	0	0	0	0	0	0	0	0	0	0	0	0	0	0	0	0	0
b7605	0	0	0	0	0	0	0	0	0	0	0	0	0	0	0	0	0	0
b820	0	0	0	0	0	0	0	0	0	0	0	0	0	0	0	0	0	0
b7604	0	0	0	0	0	0	0	0	0	0	0	0	0	0	0	0	0	0
b7603	0	0	0	0	0	0	0	0	0	0	0	0	0	0	0	0	0	0
b814	0	0	0	0	0	0	0	0	0	0	0	0	0	0	0	0	0	0
b816	0	0	0	0	0	0	0	0	0	0	0	0	0	0	0	0	0	0
b827	0	0	0	0	0	0	0	0	0	0	0	0	0	0	0	0	0	0
b813	0	0	0	0	0	0	0	0	0	0	0	0	0	0	0	0	0	0
b828	0	0	0	0	0	0	0	0	0	0	0	0	0	0	0	0	0	0
b7601	0	0	0	0	0	0	0	0	0	0	0	0	0	0	0	0	0	0
b29844	0	0	0	0	0	0	0	0	0	0	0	0	0	0	0	0	0	0
b830	0	0	0	0	0	0	0	0	0	0	0	0	0	0	0	0	0	0
b26595	0	0	0	0	0	0	0	0	0	0	0	0	0	0	0	0	0	0
b26954	0	0	0	0	0	0	0	0	0	0	0	0	0	0	0	0	0	0
b29226	0	0	0	0	0	0	0	0	0	0	0	0	0	0	0	0	0	0
b26957	0	0	0	0	0	0	0	0	0	0	0	0	0	0	0	0	0	0
b22977	0	0	0	0	0	0	0	0	0	0	0	0	0	0	0	0	0	0
b10826	0	0	0	0	0	0	0	0	0	0	0	0	0	0	0	0	0	0
b12462	0	0	0	0	0	0	0	0	0	0	0	0	0	0	0	0	0	0
b18218	0	0	0	0	0	0	0	0	0	0	0	0	0	0	0	0	0	0
b498	0	0	0	0	0	0	0	0	0	0	0	0	0	0	0	0	0	0
b418	0	0	0	0	0	0	0	0	0	0	0	0	0	0	0	0	0	0
b417	0	0	0	0	0	0	0	0	0	0	0	0	0	0	0	0	0	0
b7287	0	0	0	0	0	0	0	0	0	0	0	0	0	0	0	0	0	0
b28296	0	0	0	0	0	0	0	0	0	0	0	0	0	0	0	0	0	0
b15913	0	0	0	0	0	0	0	0	0	0	0	0	0	0	0	0	0	0
b17885	0	0	0	0	0	0	0	0	0	0	0	0	0	0	0	0	0	0
b12032	0	0	0	0	0	0	0	0	0	0	0	0	0	0	0	0	0	0
b26585	0	0	0	0	0	0	0	0	0	0	0	0	0	0	0	0	0	0
b26224	0	0	0	0	0	0	0	0	0	0	0	0	0	0	0	0	0	0
b29726	0	0	0	0	0	0	0	0	0	0	0	0	0	0	0	0	0	0
b3381	0	0	0	0	0	0	0	0	0	0	0	0	0	0	0	0	0	0
b3382	0	0	0	0	0	0	0	0	0	0	0	0	0	0	0	0	0	0
b16600	0	0	0	0	0	0	0	0	0	0	0	0	0	0	0	0	0	0
b7458	0	0	0	0	0	0	0	0	0	0	0	0	0	0	0	0	0	0
b10303	0	0	0	0	0	0	0	0	0	0	0	0	0	0	0	0	0	0
b12422	0	0	0	0	0	0	0	0	0	0	0	0	0	0	0	0	0	0
b23807	0	0	0	0	0	0	0	0	0	0	0	0	0	0	0	0	0	0
b20868	0	0	0	0	0	0	0	0	0	0	0	0	0	0	0	0	0	0
b1282	0	0	0	0	0	0	0	0	0	0	0	0	0	0	0	0	0	0
b12756	0	0	0	0	0	0	0	0	0	0	0	0	0	0	0	0	0	0
b18025	0	0	0	0	0	0	0	0	0	0	0	0	0	0	0	0	0	0
b20350	0	0	0	0	0	0	0	0	0	0	0	0	0	0	0	0	0	0
b23806	0	0	0	0	0	0	0	0	0	0	0	0	0	0	0	0	0	0
b16490	0	0	0	0	0	0	0	0	0	0	0	0	0	0	0	0	0	0
b21121	0	0	0	0	0	0	0	0	0	0	0	0	0	0	0	0	0	0
b12771	0	0	0	0	0	0	0	0	0	0	0	0	0	0	0	0	0	0
b28065	0	0	0	0	0	0	0	0	0	0	0	0	0	0	0	0	0	0
b18171	0	0	0	0	0	0	0	0	0	0	0	0	0	0	0	0	0	0
b6811	0	0	0	0	0	0	0	0	0	0	0	0	0	0	0	0	0	0
b16854	0	0	0	0	0	0	0	0	0	0	0	0	0	0	0	0	0	0
b5843	0	0	0	0	0	0	0	0	0	0	0	0	0	0	0	0	0	0
b6812	0	0	0	0	0	0	0	0	0	0	0	0	0	0	0	0	0	0
b6816	0	0	0	0	0	0	0	0	0	0	0	0	0	0	0	0	0	0
b13520	0	0	0	0	0	0	0	0	0	0	0	0	0	0	0	0	0	0
b20411	0	0	0	0	0	0	0	0	0	0	0	0	0	0	0	0	0	0
b6813	0	0	0	0	0	0	0	0	0	0	0	0	0	0	0	0	0	0
b28194	0	0	0	0	0	0	0	0	0	0	0	0	0	0	0	0	0	0
b25890	0	0	0	0	0	0	0	0	0	0	0	0	0	0	0	0	0	0
b27912	0	0	0	0	0	0	0	0	0	0	0	0	0	0	0	0	0	0
b6814	0	0	0	0	0	0	0	0	0	0	0	0	0	0	0	0	0	0
b6815	0	0	0	0	0	0	0	0	0	0	0	0	0	0	0	0	0	0
b18293	0	0	0	0	0	0	0	0	0	0	0	0	0	0	0	0	0	0
b14546	0	0	0	0	0	0	0	0	0	0	0	0	0	0	0	0	0	0
b10859	0	0	0	0	0	0	0	0	0	0	0	0	0	0	0	0	0	0
b20424	0	0	0	0	0	0	0	0	0	0	0	0	0	0	0	0	0	0
b29222	0	0	0	0	0	0	0	0	0	0	0	0	0	0	0	0	0	0
b6817	0	0	0	0	0	0	0	0	0	0	0	0	0	0	0	0	0	0
b17825	0	0	0	0	0	0	0	0	0	0	0	0	0	0	0	0	0	0
b26858	0	0	0	0	0	0	0	0	0	0	0	0	0	0	0	0	0	0
b438	0	0	0	0	0	0	0	0	0	0	0	0	0	0	0	0	0	0
b28228	0	0	0	0	0	0	0	0	0	0	0	0	0	0	0	0	0	0
b28602	0	0	0	0	0	0	0	0	0	0	0	0	0	0	0	0	0	0
b27864	0	0	0	0	0	0	0	0	0	0	0	0	0	0	0	0	0	0
b11960	0	0	0	0	0	0	0	0	0	0	0	0	0	0	0	0	0	0
b28603	0	0	0	0	0	0	0	0	0	0	0	0	0	0	0	0	0	0
b21062	0	0	0	0	0	0	0	0	0	0	0	0	0	0	0	0	0	0
b21061	0	0	0	0	0	0	0	0	0	0	0	0	0	0	0	0	0	0
b29427	0	0	0	0	0	0	0	0	0	0	0	0	0	0	0	0	0	0
b18093	0	0	0	0	0	0	0	0	0	0	0	0	0	0	0	0	0	0
b10643	0	0	0	0	0	0	0	0	0	0	0	0	0	0	0	0	0	0
b29850	0	0	0	0	0	0	0	0	0	0	0	0	0	0	0	0	0	0
b27915	0	0	0	0	0	0	0	0	0	0	0	0	0	0	0	0	0	0
b21692	0	0	0	0	0	0	0	0	0	0	0	0	0	0	0	0	0	0
b17974	0	0	0	0	0	0	0	0	0	0	0	0	0	0	0	0	0	0
b9554	0	0	0	0	0	0	0	0	0	0	0	0	0	0	0	0	0	0
b20043	0	0	0	0	0	0	0	0	0	0	0	0	0	0	0	0	0	0
b22690	0	0	0	0	0	0	0	0	0	0	0	0	0	0	0	0	0	0
b29643	0	0	0	0	0	0	0	0	0	0	0	0	0	0	0	0	0	0
b26480	0	0	0	0	0	0	0	0	0	0	0	0	0	0	0	0	0	0
b29220	0	0	0	0	0	0	0	0	0	0	0	0	0	0	0	0	0	0
b1292	0	0	0	0	0	0	0	0	0	0	0	0	0	0	0	0	0	0
b29311	0	0	0	0	0	0	0	0	0	0	0	0	0	0	0	0	0	0
b16667	0	0	0	0	0	0	0	0	0	0	0	0	0	0	0	0	0	0
b28691	0	0	0	0	0	0	0	0	0	0	0	0	0	0	0	0	0	0
b3384	0	0	0	0	0	0	0	0	0	0	0	0	0	0	0	0	0	0
b13313	0	0	0	0	0	0	0	0	0	0	0	0	0	0	0	0	0	0
b19736	0	0	0	0	0	0	0	0	0	0	0	0	0	0	0	0	0	0
b18872	0	0	0	0	0	0	0	0	0	0	0	0	0	0	0	0	0	0
b29160	0	0	0	0	0	0	0	0	0	0	0	0	0	0	0	0	0	0
b10072	0	0	0	0	0	0	0	0	0	0	0	0	0	0	0	0	0	0
b26487	0	0	0	0	0	0	0	0	0	0	0	0	0	0	0	0	0	0
b7730	0	0	0	0	0	0	0	0	0	0	0	0	0	0	0	0	0	0
b20178	0	0	0	0	0	0	0	0	0	0	0	0	0	0	0	0	0	0
b26398	0	0	0	0	0	0	0	0	0	0	0	0	0	0	0	0	0	0
b1087	0	0	0	0	0	0	0	0	0	0	0	0	0	0	0	0	0	0
b20492	0	0	0	0	0	0	0	0	0	0	0	0	0	0	0	0	0	0
b8814	0	0	0	0	0	0	0	0	0	0	0	0	0	0	0	0	0	0
b28306	0	0	0	0	0	0	0	0	0	0	0	0	0	0	0	0	0	0
b29694	0	0	0	0	0	0	0	0	0	0	0	0	0	0	0	0	0	0
b26773	0	0	0	0	0	0	0	0	0	0	0	0	0	0	0	0	0	0
b28307	0	0	0	0	0	0	0	0	0	0	0	0	0	0	0	0	0	0
b20704	0	0	0	0	0	0	0	0	0	0	0	0	0	0	0	0	0	0
b6796	0	0	0	0	0	0	0	0	0	0	0	0	0	0	0	0	0	0
b29721	0	0	0	0	0	0	0	0	0	0	0	0	0	0	0	0	0	0
b3385	0	0	0	0	0	0	0	0	0	0	0	0	0	0	0	0	0	0
b19157	0	0	0	0	0	0	0	0	0	0	0	0	0	0	0	0	0	0
b26921	0	0	0	0	0	0	0	0	0	0	0	0	0	0	0	0	0	0
b28660	0	0	0	0	0	0	0	0	0	0	0	0	0	0	0	0	0	0
b18715	0	0	0	0	0	0	0	0	0	0	0	0	0	0	0	0	0	0
b28145	0	0	0	0	0	0	0	0	0	0	0	0	0	0	0	0	0	0
b27825	0	0	0	0	0	0	0	0	0	0	0	0	0	0	0	0	0	0
b24031	0	0	0	0	0	0	0	0	0	0	0	0	0	0	0	0	0	0
b29158	0	0	0	0	0	0	0	0	0	0	0	0	0	0	0	0	0	0
b24214	0	0	0	0	0	0	0	0	0	0	0	0	0	0	0	0	0	0
b19033	0	0	0	0	0	0	0	0	0	0	0	0	0	0	0	0	0	0
b21139	0	0	0	0	0	0	0	0	0	0	0	0	0	0	0	0	0	0
b15391	0	0	0	0	0	0	0	0	0	0	0	0	0	0	0	0	0	0
b10443	0	0	0	0	0	0	0	0	0	0	0	0	0	0	0	0	0	0
b19272	0	0	0	0	0	0	0	0	0	0	0	0	0	0	0	0	0	0
b439	0	0	0	0	0	0	0	0	0	0	0	0	0	0	0	0	0	0
b9327	0	0	0	0	0	0	0	0	0	0	0	0	0	0	0	0	0	0
b7542	0	0	0	0	0	0	0	0	0	0	0	0	0	0	0	0	0	0
b22918	0	0	0	0	0	0	0	0	0	0	0	0	0	0	0	0	0	0
b20418	0	0	0	0	0	0	0	0	0	0	0	0	0	0	0	0	0	0
b19296	0	0	0	0	0	0	0	0	0	0	0	0	0	0	0	0	0	0
b15845	0	0	0	0	0	0	0	0	0	0	0	0	0	0	0	0	0	0
b22760	0	0	0	0	0	0	0	0	0	0	0	0	0	0	0	0	0	0
b29280	0	0	0	0	0	0	0	0	0	0	0	0	0	0	0	0	0	0
b14651	0	0	0	0	0	0	0	0	0	0	0	0	0	0	0	0	0	0
b29398	0	0	0	0	0	0	0	0	0	0	0	0	0	0	0	0	0	0
b19405	0	0	0	0	0	0	0	0	0	0	0	0	0	0	0	0	0	0
b28199	0	0	0	0	0	0	0	0	0	0	0	0	0	0	0	0	0	0
b2716	0	0	0	0	0	0	0	0	0	0	0	0	0	0	0	0	0	0
b6818	0	0	0	0	0	0	0	0	0	0	0	0	0	0	0	0	0	0
b16675	0	0	0	0	0	0	0	0	0	0	0	0	0	0	0	0	0	0
b28274	0	0	0	0	0	0	0	0	0	0	0	0	0	0	0	0	0	0
b14112	0	0	0	0	0	0	0	0	0	0	0	0	0	0	0	0	0	0
b14650	0	0	0	0	0	0	0	0	0	0	0	0	0	0	0	0	0	0
b19403	0	0	0	0	0	0	0	0	0	0	0	0	0	0	0	0	0	0
b28424	0	0	0	0	0	0	0	0	0	0	0	0	0	0	0	0	0	0
b21414	0	0	0	0	0	0	0	0	0	0	0	0	0	0	0	0	0	0
b21177	0	0	0	0	0	0	0	0	0	0	0	0	0	0	0	0	0	0
b6833	0	0	0	0	0	0	0	0	0	0	0	0	0	0	0	0	0	0
b6835	0	0	0	0	0	0	0	0	0	0	0	0	0	0	0	0	0	0
b14418	0	0	0	0	0	0	0	0	0	0	0	0	0	0	0	0	0	0
b7431	0	0	0	0	0	0	0	0	0	0	0	0	0	0	0	0	0	0
b18935	0	0	0	0	0	0	0	0	0	0	0	0	0	0	0	0	0	0
b29870	0	0	0	0	0	0	0	0	0	0	0	0	0	0	0	0	0	0
b291	0	0	0	0	0	0	0	0	0	0	0	0	0	0	0	0	0	0
b27523	0	0	0	0	0	0	0	0	0	0	0	0	0	0	0	0	0	0
b13335	0	0	0	0	0	0	0	0	0	0	0	0	0	0	0	0	0	0
b27909	0	0	0	0	0	0	0	0	0	0	0	0	0	0	0	0	0	0
b14375	0	0	0	0	0	0	0	0	0	0	0	0	0	0	0	0	0	0
b3387	0	0	0	0	0	0	0	0	0	0	0	0	0	0	0	0	0	0
b18393	0	0	0	0	0	0	0	0	0	0	0	0	0	0	0	0	0	0
b18044	0	0	0	0	0	0	0	0	0	0	0	0	0	0	0	0	0	0
b27639	0	0	0	0	0	0	0	0	0	0	0	0	0	0	0	0	0	0
b10942	0	0	0	0	0	0	0	0	0	0	0	0	0	0	0	0	0	0
b13543	0	0	0	0	0	0	0	0	0	0	0	0	0	0	0	0	0	0
b29219	0	0	0	0	0	0	0	0	0	0	0	0	0	0	0	0	0	0
b29741	0	0	0	0	0	0	0	0	0	0	0	0	0	0	0	0	0	0
b28664	0	0	0	0	0	0	0	0	0	0	0	0	0	0	0	0	0	0
b27517	0	0	0	0	0	0	0	0	0	0	0	0	0	0	0	0	0	0
b7257	0	0	0	0	0	0	0	0	0	0	0	0	0	0	0	0	0	0
b11935	0	0	0	0	0	0	0	0	0	0	0	0	0	0	0	0	0	0
b1448	0	0	0	0	0	0	0	0	0	0	0	0	0	0	0	0	0	0
b10124	0	0	0	0	0	0	0	0	0	0	0	0	0	0	0	0	0	0
b1529	0	0	0	0	0	0	0	0	0	0	0	0	0	0	0	0	0	0
b12522	0	0	0	0	0	0	0	0	0	0	0	0	0	0	0	0	0	0
b9567	0	0	0	0	0	0	0	0	0	0	0	0	0	0	0	0	0	0
b4452	0	0	0	0	0	0	0	0	0	0	0	0	0	0	0	0	0	0
b9322	0	0	0	0	0	0	0	0	0	0	0	0	0	0	0	0	0	0
b4827	0	0	0	0	0	0	0	0	0	0	0	0	0	0	0	0	0	0
b29218	0	0	0	0	0	0	0	0	0	0	0	0	0	0	0	0	0	0
b8463	0	0	0	0	0	0	0	0	0	0	0	0	0	0	0	0	0	0
b13611	0	0	0	0	0	0	0	0	0	0	0	0	0	0	0	0	0	0
b204	0	0	0	0	0	0	0	0	0	0	0	0	0	0	0	0	0	0
b10459	0	0	0	0	0	0	0	0	0	0	0	0	0	0	0	0	0	0
b28604	0	0	0	0	0	0	0	0	0	0	0	0	0	0	0	0	0	0
b29475	0	0	0	0	0	0	0	0	0	0	0	0	0	0	0	0	0	0
b29843	0	0	0	0	0	0	0	0	0	0	0	0	0	0	0	0	0	0
b20388	0	0	0	0	0	0	0	0	0	0	0	0	0	0	0	0	0	0
b21528	0	0	0	0	0	0	0	0	0	0	0	0	0	0	0	0	0	0
b29708	0	0	0	0	0	0	0	0	0	0	0	0	0	0	0	0	0	0
b26774	0	0	0	0	0	0	0	0	0	0	0	0	0	0	0	0	0	0
b29339	0	0	0	0	0	0	0	0	0	0	0	0	0	0	0	0	0	0
b21631	0	0	0	0	0	0	0	0	0	0	0	0	0	0	0	0	0	0
b21634	0	0	0	0	0	0	0	0	0	0	0	0	0	0	0	0	0	0
b21632	0	0	0	0	0	0	0	0	0	0	0	0	0	0	0	0	0	0
b21633	0	0	0	0	0	0	0	0	0	0	0	0	0	0	0	0	0	0
b21635	0	0	0	0	0	0	0	0	0	0	0	0	0	0	0	0	0	0
b19610	0	0	0	0	0	0	0	0	0	0	0	0	0	0	0	0	0	0
b21636	0	0	0	0	0	0	0	0	0	0	0	0	0	0	0	0	0	0
b21637	0	0	0	0	0	0	0	0	0	0	0	0	0	0	0	0	0	0
b21638	0	0	0	0	0	0	0	0	0	0	0	0	0	0	0	0	0	0
b20464	0	0	0	0	0	0	0	0	0	0	0	0	0	0	0	0	0	0
b28110	0	0	0	0	0	0	0	0	0	0	0	0	0	0	0	0	0	0
b26686	0	0	0	0	0	0	0	0	0	0	0	0	0	0	0	0	0	0
b1439	0	0	0	0	0	0	0	0	0	0	0	0	0	0	0	0	0	0
b29225	0	0	0	0	0	0	0	0	0	0	0	0	0	0	0	0	0	0
b28252	0	0	0	0	0	0	0	0	0	0	0	0	0	0	0	0	0	0
b4464	0	0	0	0	0	0	0	0	0	0	0	0	0	0	0	0	0	0
b18141	0	0	0	0	0	0	0	0	0	0	0	0	0	0	0	0	0	0
b9361	0	0	0	0	0	0	0	0	0	0	0	0	0	0	0	0	0	0
b15745	0	0	0	0	0	0	0	0	0	0	0	0	0	0	0	0	0	0
b10103	0	0	0	0	0	0	0	0	0	0	0	0	0	0	0	0	0	0
b19693	0	0	0	0	0	0	0	0	0	0	0	0	0	0	0	0	0	0
b15701	0	0	0	0	0	0	0	0	0	0	0	0	0	0	0	0	0	0
b15741	0	0	0	0	0	0	0	0	0	0	0	0	0	0	0	0	0	0
b15739	0	0	0	0	0	0	0	0	0	0	0	0	0	0	0	0	0	0
b20838	0	0	0	0	0	0	0	0	0	0	0	0	0	0	0	0	0	0
b15738	0	0	0	0	0	0	0	0	0	0	0	0	0	0	0	0	0	0
b15736	0	0	0	0	0	0	0	0	0	0	0	0	0	0	0	0	0	0
b15734	0	0	0	0	0	0	0	0	0	0	0	0	0	0	0	0	0	0
b15731	0	0	0	0	0	0	0	0	0	0	0	0	0	0	0	0	0	0
b15729	0	0	0	0	0	0	0	0	0	0	0	0	0	0	0	0	0	0
b15727	0	0	0	0	0	0	0	0	0	0	0	0	0	0	0	0	0	0
b15728	0	0	0	0	0	0	0	0	0	0	0	0	0	0	0	0	0	0
b22609	0	0	0	0	0	0	0	0	0	0	0	0	0	0	0	0	0	0
b15726	0	0	0	0	0	0	0	0	0	0	0	0	0	0	0	0	0	0
b15723	0	0	0	0	0	0	0	0	0	0	0	0	0	0	0	0	0	0
b15722	0	0	0	0	0	0	0	0	0	0	0	0	0	0	0	0	0	0
b15720	0	0	0	0	0	0	0	0	0	0	0	0	0	0	0	0	0	0
b15715	0	0	0	0	0	0	0	0	0	0	0	0	0	0	0	0	0	0
b19964	0	0	0	0	0	0	0	0	0	0	0	0	0	0	0	0	0	0
b15711	0	0	0	0	0	0	0	0	0	0	0	0	0	0	0	0	0	0
b15707	0	0	0	0	0	0	0	0	0	0	0	0	0	0	0	0	0	0
b19939	0	0	0	0	0	0	0	0	0	0	0	0	0	0	0	0	0	0
b22759	0	0	0	0	0	0	0	0	0	0	0	0	0	0	0	0	0	0
b19487	0	0	0	0	0	0	0	0	0	0	0	0	0	0	0	0	0	0
b20091	0	0	0	0	0	0	0	0	0	0	0	0	0	0	0	0	0	0
b22758	0	0	0	0	0	0	0	0	0	0	0	0	0	0	0	0	0	0
b20090	0	0	0	0	0	0	0	0	0	0	0	0	0	0	0	0	0	0
b13613	0	0	0	0	0	0	0	0	0	0	0	0	0	0	0	0	0	0
b20132	0	0	0	0	0	0	0	0	0	0	0	0	0	0	0	0	0	0
b22757	0	0	0	0	0	0	0	0	0	0	0	0	0	0	0	0	0	0
b26933	0	0	0	0	0	0	0	0	0	0	0	0	0	0	0	0	0	0
b29650	0	0	0	0	0	0	0	0	0	0	0	0	0	0	0	0	0	0
b23396	0	0	0	0	0	0	0	0	0	0	0	0	0	0	0	0	0	0
b26355	0	0	0	0	0	0	0	0	0	0	0	0	0	0	0	0	0	0
b18692	0	0	0	0	0	0	0	0	0	0	0	0	0	0	0	0	0	0
b26400	0	0	0	0	0	0	0	0	0	0	0	0	0	0	0	0	0	0
b23394	0	0	0	0	0	0	0	0	0	0	0	0	0	0	0	0	0	0
b20129	0	0	0	0	0	0	0	0	0	0	0	0	0	0	0	0	0	0
b26361	0	0	0	0	0	0	0	0	0	0	0	0	0	0	0	0	0	0
b21608	0	0	0	0	0	0	0	0	0	0	0	0	0	0	0	0	0	0
b22756	0	0	0	0	0	0	0	0	0	0	0	0	0	0	0	0	0	0
b22974	0	0	0	0	0	0	0	0	0	0	0	0	0	0	0	0	0	0
b4808	0	0	0	0	0	0	0	0	0	0	0	0	0	0	0	0	0	0
b20346	0	0	0	0	0	0	0	0	0	0	0	0	0	0	0	0	0	0
b20344	0	0	0	0	0	0	0	0	0	0	0	0	0	0	0	0	0	0
b16851	0	0	0	0	0	0	0	0	0	0	0	0	0	0	0	0	0	0
b29782	0	0	0	0	0	0	0	0	0	0	0	0	0	0	0	0	0	0
b21952	0	0	0	0	0	0	0	0	0	0	0	0	0	0	0	0	0	0
b29150	0	0	0	0	0	0	0	0	0	0	0	0	0	0	0	0	0	0
b5847	0	0	0	0	0	0	0	0	0	0	0	0	0	0	0	0	0	0
b28422	0	0	0	0	0	0	0	0	0	0	0	0	0	0	0	0	0	0
b27394	0	0	0	0	0	0	0	0	0	0	0	0	0	0	0	0	0	0
b29159	0	0	0	0	0	0	0	0	0	0	0	0	0	0	0	0	0	0
b28537	0	0	0	0	0	0	0	0	0	0	0	0	0	0	0	0	0	0
b9500	0	0	0	0	0	0	0	0	0	0	0	0	0	0	0	0	0	0
b29400	0	0	0	0	0	0	0	0	0	0	0	0	0	0	0	0	0	0
b15705	0	0	0	0	0	0	0	0	0	0	0	0	0	0	0	0	0	0
b3388	0	0	0	0	0	0	0	0	0	0	0	0	0	0	0	0	0	0
b3389	0	0	0	0	0	0	0	0	0	0	0	0	0	0	0	0	0	0
b3390	0	0	0	0	0	0	0	0	0	0	0	0	0	0	0	0	0	0
b18053	0	0	0	0	0	0	0	0	0	0	0	0	0	0	0	0	0	0
b20085	0	0	0	0	0	0	0	0	0	0	0	0	0	0	0	0	0	0
b26757	0	0	0	0	0	0	0	0	0	0	0	0	0	0	0	0	0	0
b29942	0	0	0	0	0	0	0	0	0	0	0	0	0	0	0	0	0	0
b3449	0	0	0	0	0	0	0	0	0	0	0	0	0	0	0	0	0	0
b28111	0	0	0	0	0	0	0	0	0	0	0	0	0	0	0	0	0	0
b199	0	0	0	0	0	0	0	0	0	0	0	0	0	0	0	0	0	0
b29766	0	0	0	0	0	0	0	0	0	0	0	0	0	0	0	0	0	0
b29891	0	0	0	0	0	0	0	0	0	0	0	0	0	0	0	0	0	0
b29892	0	0	0	0	0	0	0	0	0	0	0	0	0	0	0	0	0	0
b395	0	0	0	0	0	0	0	0	0	0	0	0	0	0	0	0	0	0
b18813	0	0	0	0	0	0	0	0	0	0	0	0	0	0	0	0	0	0
b119	0	0	0	0	0	0	0	0	0	0	0	0	0	0	0	0	0	0
b19434	0	0	0	0	0	0	0	0	0	0	0	0	0	0	0	0	0	0
b1302	0	0	0	0	0	0	0	0	0	0	0	0	0	0	0	0	0	0
b26383	0	0	0	0	0	0	0	0	0	0	0	0	0	0	0	0	0	0
b18648	0	0	0	0	0	0	0	0	0	0	0	0	0	0	0	0	0	0
b26386	0	0	0	0	0	0	0	0	0	0	0	0	0	0	0	0	0	0
b9196	0	0	0	0	0	0	0	0	0	0	0	0	0	0	0	0	0	0
b29388	0	0	0	0	0	0	0	0	0	0	0	0	0	0	0	0	0	0
b4453	0	0	0	0	0	0	0	0	0	0	0	0	0	0	0	0	0	0
b20420	0	0	0	0	0	0	0	0	0	0	0	0	0	0	0	0	0	0
b20146	0	0	0	0	0	0	0	0	0	0	0	0	0	0	0	0	0	0
b16879	0	0	0	0	0	0	0	0	0	0	0	0	0	0	0	0	0	0
b7957	0	0	0	0	0	0	0	0	0	0	0	0	0	0	0	0	0	0
b26936	0	0	0	0	0	0	0	0	0	0	0	0	0	0	0	0	0	0
b19336	0	0	0	0	0	0	0	0	0	0	0	0	0	0	0	0	0	0
b28661	0	0	0	0	0	0	0	0	0	0	0	0	0	0	0	0	0	0
b7332	0	0	0	0	0	0	0	0	0	0	0	0	0	0	0	0	0	0
b18069	0	0	0	0	0	0	0	0	0	0	0	0	0	0	0	0	0	0
b18151	0	0	0	0	0	0	0	0	0	0	0	0	0	0	0	0	0	0
b13616	0	0	0	0	0	0	0	0	0	0	0	0	0	0	0	0	0	0
b19027	0	0	0	0	0	0	0	0	0	0	0	0	0	0	0	0	0	0
b10210	0	0	0	0	0	0	0	0	0	0	0	0	0	0	0	0	0	0
b29531	0	0	0	0	0	0	0	0	0	0	0	0	0	0	0	0	0	0
b22744	0	0	0	0	0	0	0	0	0	0	0	0	0	0	0	0	0	0
b21012	0	0	0	0	0	0	0	0	0	0	0	0	0	0	0	0	0	0
b29423	0	0	0	0	0	0	0	0	0	0	0	0	0	0	0	0	0	0
b29980	0	0	0	0	0	0	0	0	0	0	0	0	0	0	0	0	0	0
b26627	0	0	0	0	0	0	0	0	0	0	0	0	0	0	0	0	0	0
b20061	0	0	0	0	0	0	0	0	0	0	0	0	0	0	0	0	0	0
b29692	0	0	0	0	0	0	0	0	0	0	0	0	0	0	0	0	0	0
b17878	0	0	0	0	0	0	0	0	0	0	0	0	0	0	0	0	0	0
b27983	0	0	0	0	0	0	0	0	0	0	0	0	0	0	0	0	0	0
b27002	0	0	0	0	0	0	0	0	0	0	0	0	0	0	0	0	0	0
b29391	0	0	0	0	0	0	0	0	0	0	0	0	0	0	0	0	0	0
b27374	0	0	0	0	0	0	0	0	0	0	0	0	0	0	0	0	0	0
b18387	0	0	0	0	0	0	0	0	0	0	0	0	0	0	0	0	0	0
b26979	0	0	0	0	0	0	0	0	0	0	0	0	0	0	0	0	0	0
b27395	0	0	0	0	0	0	0	0	0	0	0	0	0	0	0	0	0	0
b19147	0	0	0	0	0	0	0	0	0	0	0	0	0	0	0	0	0	0
b28509	0	0	0	0	0	0	0	0	0	0	0	0	0	0	0	0	0	0
b8461	0	0	0	0	0	0	0	0	0	0	0	0	0	0	0	0	0	0
b8487	0	0	0	0	0	0	0	0	0	0	0	0	0	0	0	0	0	0
b12425	0	0	0	0	0	0	0	0	0	0	0	0	0	0	0	0	0	0
b13524	0	0	0	0	0	0	0	0	0	0	0	0	0	0	0	0	0	0
b28190	0	0	0	0	0	0	0	0	0	0	0	0	0	0	0	0	0	0
b7776	0	0	0	0	0	0	0	0	0	0	0	0	0	0	0	0	0	0
b4857	0	0	0	0	0	0	0	0	0	0	0	0	0	0	0	0	0	0
b4834	0	0	0	0	0	0	0	0	0	0	0	0	0	0	0	0	0	0
b13509	0	0	0	0	0	0	0	0	0	0	0	0	0	0	0	0	0	0
b7783	0	0	0	0	0	0	0	0	0	0	0	0	0	0	0	0	0	0
b20624	0	0	0	0	0	0	0	0	0	0	0	0	0	0	0	0	0	0
b4854	0	0	0	0	0	0	0	0	0	0	0	0	0	0	0	0	0	0
b4852	0	0	0	0	0	0	0	0	0	0	0	0	0	0	0	0	0	0
b4841	0	0	0	0	0	0	0	0	0	0	0	0	0	0	0	0	0	0
b7785	0	0	0	0	0	0	0	0	0	0	0	0	0	0	0	0	0	0
b7789	0	0	0	0	0	0	0	0	0	0	0	0	0	0	0	0	0	0
b7781	0	0	0	0	0	0	0	0	0	0	0	0	0	0	0	0	0	0
b7790	0	0	0	0	0	0	0	0	0	0	0	0	0	0	0	0	0	0
b7777	0	0	0	0	0	0	0	0	0	0	0	0	0	0	0	0	0	0
b7787	0	0	0	0	0	0	0	0	0	0	0	0	0	0	0	0	0	0
b7950	0	0	0	0	0	0	0	0	0	0	0	0	0	0	0	0	0	0
b7788	0	0	0	0	0	0	0	0	0	0	0	0	0	0	0	0	0	0
b4843	0	0	0	0	0	0	0	0	0	0	0	0	0	0	0	0	0	0
b4855	0	0	0	0	0	0	0	0	0	0	0	0	0	0	0	0	0	0
b18527	0	0	0	0	0	0	0	0	0	0	0	0	0	0	0	0	0	0
b4867	0	0	0	0	0	0	0	0	0	0	0	0	0	0	0	0	0	0
b7792	0	0	0	0	0	0	0	0	0	0	0	0	0	0	0	0	0	0
b3755	0	0	0	0	0	0	0	0	0	0	0	0	0	0	0	0	0	0
b306	0	0	0	0	0	0	0	0	0	0	0	0	0	0	0	0	0	0
b10813	0	0	0	0	0	0	0	0	0	0	0	0	0	0	0	0	0	0
b427	0	0	0	0	0	0	0	0	0	0	0	0	0	0	0	0	0	0
b10673	0	0	0	0	0	0	0	0	0	0	0	0	0	0	0	0	0	0
b27297	0	0	0	0	0	0	0	0	0	0	0	0	0	0	0	0	0	0
b27526	0	0	0	0	0	0	0	0	0	0	0	0	0	0	0	0	0	0
b10042	0	0	0	0	0	0	0	0	0	0	0	0	0	0	0	0	0	0
b21607	0	0	0	0	0	0	0	0	0	0	0	0	0	0	0	0	0	0
b15887	0	0	0	0	0	0	0	0	0	0	0	0	0	0	0	0	0	0
b13514	0	0	0	0	0	0	0	0	0	0	0	0	0	0	0	0	0	0
b15850	0	0	0	0	0	0	0	0	0	0	0	0	0	0	0	0	0	0
b15885	0	0	0	0	0	0	0	0	0	0	0	0	0	0	0	0	0	0
b15886	0	0	0	0	0	0	0	0	0	0	0	0	0	0	0	0	0	0
b15884	0	0	0	0	0	0	0	0	0	0	0	0	0	0	0	0	0	0
b9349	0	0	0	0	0	0	0	0	0	0	0	0	0	0	0	0	0	0
b9181	0	0	0	0	0	0	0	0	0	0	0	0	0	0	0	0	0	0
b9180	0	0	0	0	0	0	0	0	0	0	0	0	0	0	0	0	0	0
b26665	0	0	0	0	0	0	0	0	0	0	0	0	0	0	0	0	0	0
b12076	0	0	0	0	0	0	0	0	0	0	0	0	0	0	0	0	0	0
b18718	0	0	0	0	0	0	0	0	0	0	0	0	0	0	0	0	0	0
b14440	0	0	0	0	0	0	0	0	0	0	0	0	0	0	0	0	0	0
b28605	0	0	0	0	0	0	0	0	0	0	0	0	0	0	0	0	0	0
b10705	0	0	0	0	0	0	0	0	0	0	0	0	0	0	0	0	0	0
b29662	0	0	0	0	0	0	0	0	0	0	0	0	0	0	0	0	0	0
b20413	0	0	0	0	0	0	0	0	0	0	0	0	0	0	0	0	0	0
b400	0	0	0	0	0	0	0	0	0	0	0	0	0	0	0	0	0	0
b137	0	0	0	0	0	0	0	0	0	0	0	0	0	0	0	0	0	0
b28107	0	0	0	0	0	0	0	0	0	0	0	0	0	0	0	0	0	0
b29699	0	0	0	0	0	0	0	0	0	0	0	0	0	0	0	0	0	0
b26374	0	0	0	0	0	0	0	0	0	0	0	0	0	0	0	0	0	0
b7254	0	0	0	0	0	0	0	0	0	0	0	0	0	0	0	0	0	0
b16425	0	0	0	0	0	0	0	0	0	0	0	0	0	0	0	0	0	0
b10417	0	0	0	0	0	0	0	0	0	0	0	0	0	0	0	0	0	0
b20642	0	0	0	0	0	0	0	0	0	0	0	0	0	0	0	0	0	0
b7255	0	0	0	0	0	0	0	0	0	0	0	0	0	0	0	0	0	0
b18994	0	0	0	0	0	0	0	0	0	0	0	0	0	0	0	0	0	0
b26854	0	0	0	0	0	0	0	0	0	0	0	0	0	0	0	0	0	0
b28168	0	0	0	0	0	0	0	0	0	0	0	0	0	0	0	0	0	0
b29191	0	0	0	0	0	0	0	0	0	0	0	0	0	0	0	0	0	0
b14479	0	0	0	0	0	0	0	0	0	0	0	0	0	0	0	0	0	0
b19247	0	0	0	0	0	0	0	0	0	0	0	0	0	0	0	0	0	0
b26800	0	0	0	0	0	0	0	0	0	0	0	0	0	0	0	0	0	0
b9370	0	0	0	0	0	0	0	0	0	0	0	0	0	0	0	0	0	0
b29659	0	0	0	0	0	0	0	0	0	0	0	0	0	0	0	0	0	0
b8418	0	0	0	0	0	0	0	0	0	0	0	0	0	0	0	0	0	0
b7252	0	0	0	0	0	0	0	0	0	0	0	0	0	0	0	0	0	0
b29840	0	0	0	0	0	0	0	0	0	0	0	0	0	0	0	0	0	0
b19167	0	0	0	0	0	0	0	0	0	0	0	0	0	0	0	0	0	0
b21174	0	0	0	0	0	0	0	0	0	0	0	0	0	0	0	0	0	0
b20595	0	0	0	0	0	0	0	0	0	0	0	0	0	0	0	0	0	0
b23918	0	0	0	0	0	0	0	0	0	0	0	0	0	0	0	0	0	0
b18067	0	0	0	0	0	0	0	0	0	0	0	0	0	0	0	0	0	0
b21108	0	0	0	0	0	0	0	0	0	0	0	0	0	0	0	0	0	0
b29903	0	0	0	0	0	0	0	0	0	0	0	0	0	0	0	0	0	0
b28687	0	0	0	0	0	0	0	0	0	0	0	0	0	0	0	0	0	0
b29759	0	0	0	0	0	0	0	0	0	0	0	0	0	0	0	0	0	0
b18287	0	0	0	0	0	0	0	0	0	0	0	0	0	0	0	0	0	0
b19094	0	0	0	0	0	0	0	0	0	0	0	0	0	0	0	0	0	0
b18457	0	0	0	0	0	0	0	0	0	0	0	0	0	0	0	0	0	0
b29192	0	0	0	0	0	0	0	0	0	0	0	0	0	0	0	0	0	0
b13328	0	0	0	0	0	0	0	0	0	0	0	0	0	0	0	0	0	0
b21091	0	0	0	0	0	0	0	0	0	0	0	0	0	0	0	0	0	0
b8007	0	0	0	0	0	0	0	0	0	0	0	0	0	0	0	0	0	0
b7537	0	0	0	0	0	0	0	0	0	0	0	0	0	0	0	0	0	0
b28378	0	0	0	0	0	0	0	0	0	0	0	0	0	0	0	0	0	0
b26468	0	0	0	0	0	0	0	0	0	0	0	0	0	0	0	0	0	0
b10365	0	0	0	0	0	0	0	0	0	0	0	0	0	0	0	0	0	0
b29086	0	0	0	0	0	0	0	0	0	0	0	0	0	0	0	0	0	0
b19924	0	0	0	0	0	0	0	0	0	0	0	0	0	0	0	0	0	0
b13625	0	0	0	0	0	0	0	0	0	0	0	0	0	0	0	0	0	0
b15351	0	0	0	0	0	0	0	0	0	0	0	0	0	0	0	0	0	0
b28211	0	0	0	0	0	0	0	0	0	0	0	0	0	0	0	0	0	0
b26932	0	0	0	0	0	0	0	0	0	0	0	0	0	0	0	0	0	0
b26897	0	0	0	0	0	0	0	0	0	0	0	0	0	0	0	0	0	0
b13750	0	0	0	0	0	0	0	0	0	0	0	0	0	0	0	0	0	0
b29585	0	0	0	0	0	0	0	0	0	0	0	0	0	0	0	0	0	0
b18080	0	0	0	0	0	0	0	0	0	0	0	0	0	0	0	0	0	0
b5077	0	0	0	0	0	0	0	0	0	0	0	0	0	0	0	0	0	0
b26364	0	0	0	0	0	0	0	0	0	0	0	0	0	0	0	0	0	0
b18639	0	0	0	0	0	0	0	0	0	0	0	0	0	0	0	0	0	0
b3391	0	0	0	0	0	0	0	0	0	0	0	0	0	0	0	0	0	0
b14109	0	0	0	0	0	0	0	0	0	0	0	0	0	0	0	0	0	0
b18163	0	0	0	0	0	0	0	0	0	0	0	0	0	0	0	0	0	0
b28607	0	0	0	0	0	0	0	0	0	0	0	0	0	0	0	0	0	0
b28577	0	0	0	0	0	0	0	0	0	0	0	0	0	0	0	0	0	0
b28580	0	0	0	0	0	0	0	0	0	0	0	0	0	0	0	0	0	0
b412	0	0	0	0	0	0	0	0	0	0	0	0	0	0	0	0	0	0
b413	0	0	0	0	0	0	0	0	0	0	0	0	0	0	0	0	0	0
b411	0	0	0	0	0	0	0	0	0	0	0	0	0	0	0	0	0	0
b29167	0	0	0	0	0	0	0	0	0	0	0	0	0	0	0	0	0	0
b16542	0	0	0	0	0	0	0	0	0	0	0	0	0	0	0	0	0	0
b15700	0	0	0	0	0	0	0	0	0	0	0	0	0	0	0	0	0	0
b29419	0	0	0	0	0	0	0	0	0	0	0	0	0	0	0	0	0	0
b5728	0	0	0	0	0	0	0	0	0	0	0	0	0	0	0	0	0	0
b7326	0	0	0	0	0	0	0	0	0	0	0	0	0	0	0	0	0	0
b29500	0	0	0	0	0	0	0	0	0	0	0	0	0	0	0	0	0	0
b28608	0	0	0	0	0	0	0	0	0	0	0	0	0	0	0	0	0	0
b21871	0	0	0	0	0	0	0	0	0	0	0	0	0	0	0	0	0	0
b11988	0	0	0	0	0	0	0	0	0	0	0	0	0	0	0	0	0	0
b29594	0	0	0	0	0	0	0	0	0	0	0	0	0	0	0	0	0	0
b26999	0	0	0	0	0	0	0	0	0	0	0	0	0	0	0	0	0	0
b28609	0	0	0	0	0	0	0	0	0	0	0	0	0	0	0	0	0	0
b29181	0	0	0	0	0	0	0	0	0	0	0	0	0	0	0	0	0	0
b10694	0	0	0	0	0	0	0	0	0	0	0	0	0	0	0	0	0	0
b29800	0	0	0	0	0	0	0	0	0	0	0	0	0	0	0	0	0	0
b14198	0	0	0	0	0	0	0	0	0	0	0	0	0	0	0	0	0	0
b15704	0	0	0	0	0	0	0	0	0	0	0	0	0	0	0	0	0	0
b13626	0	0	0	0	0	0	0	0	0	0	0	0	0	0	0	0	0	0
b29111	0	0	0	0	0	0	0	0	0	0	0	0	0	0	0	0	0	0
b18955	0	0	0	0	0	0	0	0	0	0	0	0	0	0	0	0	0	0
b28666	0	0	0	0	0	0	0	0	0	0	0	0	0	0	0	0	0	0
b19646	0	0	0	0	0	0	0	0	0	0	0	0	0	0	0	0	0	0
b17424	0	0	0	0	0	0	0	0	0	0	0	0	0	0	0	0	0	0
b17421	0	0	0	0	0	0	0	0	0	0	0	0	0	0	0	0	0	0
b29939	0	0	0	0	0	0	0	0	0	0	0	0	0	0	0	0	0	0
b3392	0	0	0	0	0	0	0	0	0	0	0	0	0	0	0	0	0	0
b29572	0	0	0	0	0	0	0	0	0	0	0	0	0	0	0	0	0	0
b3393	0	0	0	0	0	0	0	0	0	0	0	0	0	0	0	0	0	0
b3394	0	0	0	0	0	0	0	0	0	0	0	0	0	0	0	0	0	0
b26853	0	0	0	0	0	0	0	0	0	0	0	0	0	0	0	0	0	0
b29795	0	0	0	0	0	0	0	0	0	0	0	0	0	0	0	0	0	0
b29678	0	0	0	0	0	0	0	0	0	0	0	0	0	0	0	0	0	0
b13751	0	0	0	0	0	0	0	0	0	0	0	0	0	0	0	0	0	0
b28611	0	0	0	0	0	0	0	0	0	0	0	0	0	0	0	0	0	0
b28612	0	0	0	0	0	0	0	0	0	0	0	0	0	0	0	0	0	0
b28613	0	0	0	0	0	0	0	0	0	0	0	0	0	0	0	0	0	0
b28614	0	0	0	0	0	0	0	0	0	0	0	0	0	0	0	0	0	0
b13347	0	0	0	0	0	0	0	0	0	0	0	0	0	0	0	0	0	0
b28074	0	0	0	0	0	0	0	0	0	0	0	0	0	0	0	0	0	0
b14158	0	0	0	0	0	0	0	0	0	0	0	0	0	0	0	0	0	0
b29323	0	0	0	0	0	0	0	0	0	0	0	0	0	0	0	0	0	0
b28351	0	0	0	0	0	0	0	0	0	0	0	0	0	0	0	0	0	0
b28141	0	0	0	0	0	0	0	0	0	0	0	0	0	0	0	0	0	0
b29731	0	0	0	0	0	0	0	0	0	0	0	0	0	0	0	0	0	0
b6820	0	0	0	0	0	0	0	0	0	0	0	0	0	0	0	0	0	0
b18398	0	0	0	0	0	0	0	0	0	0	0	0	0	0	0	0	0	0
b18901	0	0	0	0	0	0	0	0	0	0	0	0	0	0	0	0	0	0
b29990	0	0	0	0	0	0	0	0	0	0	0	0	0	0	0	0	0	0
b18993	0	0	0	0	0	0	0	0	0	0	0	0	0	0	0	0	0	0
b29089	0	0	0	0	0	0	0	0	0	0	0	0	0	0	0	0	0	0
b7834	0	0	0	0	0	0	0	0	0	0	0	0	0	0	0	0	0	0
b5496	0	0	0	0	0	0	0	0	0	0	0	0	0	0	0	0	0	0
b7874	0	0	0	0	0	0	0	0	0	0	0	0	0	0	0	0	0	0
b16860	0	0	0	0	0	0	0	0	0	0	0	0	0	0	0	0	0	0
b6821	0	0	0	0	0	0	0	0	0	0	0	0	0	0	0	0	0	0
b19376	0	0	0	0	0	0	0	0	0	0	0	0	0	0	0	0	0	0
b7836	0	0	0	0	0	0	0	0	0	0	0	0	0	0	0	0	0	0
b19200	0	0	0	0	0	0	0	0	0	0	0	0	0	0	0	0	0	0
b15281	0	0	0	0	0	0	0	0	0	0	0	0	0	0	0	0	0	0
b6822	0	0	0	0	0	0	0	0	0	0	0	0	0	0	0	0	0	0
b3316	0	0	0	0	0	0	0	0	0	0	0	0	0	0	0	0	0	0
b13656	0	0	0	0	0	0	0	0	0	0	0	0	0	0	0	0	0	0
b7241	0	0	0	0	0	0	0	0	0	0	0	0	0	0	0	0	0	0
b14562	0	0	0	0	0	0	0	0	0	0	0	0	0	0	0	0	0	0
b28520	0	0	0	0	0	0	0	0	0	0	0	0	0	0	0	0	0	0
b19072	0	0	0	0	0	0	0	0	0	0	0	0	0	0	0	0	0	0
b7450	0	0	0	0	0	0	0	0	0	0	0	0	0	0	0	0	0	0
b19789	0	0	0	0	0	0	0	0	0	0	0	0	0	0	0	0	0	0
b5495	0	0	0	0	0	0	0	0	0	0	0	0	0	0	0	0	0	0
b4661	0	0	0	0	0	0	0	0	0	0	0	0	0	0	0	0	0	0
b5494	0	0	0	0	0	0	0	0	0	0	0	0	0	0	0	0	0	0
b19379	0	0	0	0	0	0	0	0	0	0	0	0	0	0	0	0	0	0
b28481	0	0	0	0	0	0	0	0	0	0	0	0	0	0	0	0	0	0
b19520	0	0	0	0	0	0	0	0	0	0	0	0	0	0	0	0	0	0
b28518	0	0	0	0	0	0	0	0	0	0	0	0	0	0	0	0	0	0
b7845	0	0	0	0	0	0	0	0	0	0	0	0	0	0	0	0	0	0
b21376	0	0	0	0	0	0	0	0	0	0	0	0	0	0	0	0	0	0
b7846	0	0	0	0	0	0	0	0	0	0	0	0	0	0	0	0	0	0
b6823	0	0	0	0	0	0	0	0	0	0	0	0	0	0	0	0	0	0
b10199	0	0	0	0	0	0	0	0	0	0	0	0	0	0	0	0	0	0
b20371	0	0	0	0	0	0	0	0	0	0	0	0	0	0	0	0	0	0
b26470	0	0	0	0	0	0	0	0	0	0	0	0	0	0	0	0	0	0
b19380	0	0	0	0	0	0	0	0	0	0	0	0	0	0	0	0	0	0
b7847	0	0	0	0	0	0	0	0	0	0	0	0	0	0	0	0	0	0
b7848	0	0	0	0	0	0	0	0	0	0	0	0	0	0	0	0	0	0
b7849	0	0	0	0	0	0	0	0	0	0	0	0	0	0	0	0	0	0
b15282	0	0	0	0	0	0	0	0	0	0	0	0	0	0	0	0	0	0
b5493	0	0	0	0	0	0	0	0	0	0	0	0	0	0	0	0	0	0
b6825	0	0	0	0	0	0	0	0	0	0	0	0	0	0	0	0	0	0
b1432	0	0	0	0	0	0	0	0	0	0	0	0	0	0	0	0	0	0
b10200	0	0	0	0	0	0	0	0	0	0	0	0	0	0	0	0	0	0
b7852	0	0	0	0	0	0	0	0	0	0	0	0	0	0	0	0	0	0
b7851	0	0	0	0	0	0	0	0	0	0	0	0	0	0	0	0	0	0
b19382	0	0	0	0	0	0	0	0	0	0	0	0	0	0	0	0	0	0
b27777	0	0	0	0	0	0	0	0	0	0	0	0	0	0	0	0	0	0
b26496	0	0	0	0	0	0	0	0	0	0	0	0	0	0	0	0	0	0
b26494	0	0	0	0	0	0	0	0	0	0	0	0	0	0	0	0	0	0
b7855	0	0	0	0	0	0	0	0	0	0	0	0	0	0	0	0	0	0
b26399	0	0	0	0	0	0	0	0	0	0	0	0	0	0	0	0	0	0
b25894	0	0	0	0	0	0	0	0	0	0	0	0	0	0	0	0	0	0
b18126	0	0	0	0	0	0	0	0	0	0	0	0	0	0	0	0	0	0
b26750	0	0	0	0	0	0	0	0	0	0	0	0	0	0	0	0	0	0
b26799	0	0	0	0	0	0	0	0	0	0	0	0	0	0	0	0	0	0
b7240	0	0	0	0	0	0	0	0	0	0	0	0	0	0	0	0	0	0
b29873	0	0	0	0	0	0	0	0	0	0	0	0	0	0	0	0	0	0
b26469	0	0	0	0	0	0	0	0	0	0	0	0	0	0	0	0	0	0
b29912	0	0	0	0	0	0	0	0	0	0	0	0	0	0	0	0	0	0
b7856	0	0	0	0	0	0	0	0	0	0	0	0	0	0	0	0	0	0
b3317	0	0	0	0	0	0	0	0	0	0	0	0	0	0	0	0	0	0
b27344	0	0	0	0	0	0	0	0	0	0	0	0	0	0	0	0	0	0
b8455	0	0	0	0	0	0	0	0	0	0	0	0	0	0	0	0	0	0
b7242	0	0	0	0	0	0	0	0	0	0	0	0	0	0	0	0	0	0
b5844	0	0	0	0	0	0	0	0	0	0	0	0	0	0	0	0	0	0
b21919	0	0	0	0	0	0	0	0	0	0	0	0	0	0	0	0	0	0
b7857	0	0	0	0	0	0	0	0	0	0	0	0	0	0	0	0	0	0
b7401	0	0	0	0	0	0	0	0	0	0	0	0	0	0	0	0	0	0
b19538	0	0	0	0	0	0	0	0	0	0	0	0	0	0	0	0	0	0
[truncated: 2,030 more rows]
