# Supplementary material for: Alpha-synuclein alters the faecal viromes of rats in a gut-initiated model of Parkinson’s disease
Source: Commun Biol. 2021 Sep 29;4:1140. doi: 10.1038/s42003-021-02666-1 (PMC8481466; doi:10.1038/s42003-021-02666-1)
Supplement: Supplementary file 3 — Supplementary data [file 42003_2021_2666_MOESM3_ESM.zip › Supp_data_RatPD_wDarkMatter/Input_files/Virome_metadata.csv]

Rat_ID	Treatment	Timepoint
Rat1	BSA	Base
Rat2	LPS	Base
Rat3	Alpha-syn monomer	Base
Rat4	Alpha-syn monomer + LPS	Base
Rat5	Alpha-syn fibril	Base
Rat6	Alpha-syn fibril + LPS	Base
Rat7	BSA	T1
Rat8	LPS	T1
Rat9	Alpha-syn monomer	T1
Rat10	Alpha-syn monomer + LPS	T1
Rat11	Alpha-syn fibril	T1
Rat12	Alpha-syn fibril + LPS	T1
Rat13	BSA	T5
Rat14	LPS	T5
Rat15	Alpha-syn monomer	T5
Rat16	Alpha-syn monomer + LPS	T5
Rat17	Alpha-syn fibril	T5
Rat18	Alpha-syn fibril + LPS	T5
