# Supplementary material for: Alpha-synuclein alters the faecal viromes of rats in a gut-initiated model of Parkinson’s disease
Source: Commun Biol. 2021 Sep 29;4:1140. doi: 10.1038/s42003-021-02666-1 (PMC8481466; doi:10.1038/s42003-021-02666-1)
Supplement: Supplementary file 3 — Supplementary data [file 42003_2021_2666_MOESM3_ESM.zip › Supp_data_RatPD_wDarkMatter/Input_files/ViromeReads_Bed/gQ_NG-21159_12RatPD_lib343723_6506_2_2_cov.txt]

Rat_10_NODE_1_length_291209_cov_25.428169	0	291209	1872	154853	291209	0.5317590
Rat_10_NODE_16_length_36201_cov_10.829414	0	36201	1802	34950	36201	0.9654430
Rat_10_NODE_18_length_33311_cov_15.387539	0	33311	330	19736	33311	0.5924770
Rat_10_NODE_20_length_31020_cov_276.008623	0	31020	121835	31020	31020	1.0000000
Rat_10_NODE_28_length_28132_cov_6.670798	0	28132	529	23299	28132	0.8282028
Rat_10_NODE_31_length_26061_cov_6.322233	0	26061	1329	25829	26061	0.9910978
Rat_10_NODE_41_length_20006_cov_7.481029	0	20006	29	2863	20006	0.1431071
Rat_10_NODE_42_length_19794_cov_5.045646	0	19794	793	19315	19794	0.9758008
Rat_10_NODE_52_length_16365_cov_139.531637	0	16365	265	12773	16365	0.7805072
Rat_10_NODE_54_length_16036_cov_10.594805	0	16036	2846	16034	16036	0.9998753
Rat_10_NODE_58_length_15138_cov_17.465624	0	15138	0	0	15138	0.0000000
Rat_10_NODE_67_length_13772_cov_7.409127	0	13772	36	3353	13772	0.2434650
Rat_10_NODE_83_length_11971_cov_7.024085	0	11971	12	1462	11971	0.1221285
Rat_10_NODE_86_length_11428_cov_7.919283	0	11428	1521	11427	11428	0.9999125
Rat_10_NODE_93_length_11013_cov_4.923617	0	11013	31	3124	11013	0.2836648
Rat_10_NODE_105_length_9964_cov_4.014129	0	9964	116	6722	9964	0.6746287
Rat_10_NODE_114_length_9472_cov_35.509823	0	9472	2108	9190	9472	0.9702280
Rat_10_NODE_117_length_9307_cov_9.685906	0	9307	48	3404	9307	0.3657462
Rat_10_NODE_119_length_9251_cov_6.196607	0	9251	53	4712	9251	0.5093504
Rat_10_NODE_122_length_9191_cov_6.432574	0	9191	1044	9159	9191	0.9965183
Rat_10_NODE_125_length_8917_cov_6.028549	0	8917	123	6658	8917	0.7466637
Rat_10_NODE_127_length_8832_cov_7.114504	0	8832	20	2331	8832	0.2639266
Rat_10_NODE_130_length_8788_cov_4.814611	0	8788	112	7086	8788	0.8063268
Rat_10_NODE_141_length_8304_cov_10.941326	0	8304	1626	8287	8304	0.9979528
Rat_10_NODE_145_length_7979_cov_4.435134	0	7979	93	5933	7979	0.7435769
Rat_10_NODE_163_length_6970_cov_4.671294	0	6970	47	3982	6970	0.5713056
Rat_10_NODE_167_length_6824_cov_3.790368	0	6824	50	2954	6824	0.4328839
Rat_10_NODE_175_length_6551_cov_7.807266	0	6551	642	6520	6551	0.9952679
Rat_10_NODE_177_length_6354_cov_6.031751	0	6354	375	6354	6354	1.0000000
Rat_10_NODE_180_length_6298_cov_2.652891	0	6298	53	4213	6298	0.6689425
Rat_10_NODE_181_length_6272_cov_4.757600	0	6272	178	5665	6272	0.9032207
Rat_10_NODE_186_length_6077_cov_15.630854	0	6077	934	6076	6077	0.9998354
Rat_10_NODE_187_length_6046_cov_3.836087	0	6046	34	1843	6046	0.3048296
Rat_10_NODE_188_length_6039_cov_5.915608	0	6039	88	4931	6039	0.8165259
Rat_10_NODE_197_length_5821_cov_8.571106	0	5821	315	5816	5821	0.9991410
Rat_10_NODE_199_length_5810_cov_4.469157	0	5810	43	3241	5810	0.5578313
Rat_10_NODE_200_length_5804_cov_6.402157	0	5804	54	3873	5804	0.6672984
Rat_10_NODE_201_length_5791_cov_9.965132	0	5791	22	1720	5791	0.2970126
Rat_10_NODE_202_length_5776_cov_4.715959	0	5776	3	440	5776	0.0761773
Rat_10_NODE_204_length_5614_cov_4.804461	0	5614	30	2402	5614	0.4278589
Rat_10_NODE_211_length_5508_cov_3.601320	0	5508	25	1797	5508	0.3262527
Rat_10_NODE_216_length_5470_cov_100.697507	0	5470	247	3536	5470	0.6464351
Rat_10_NODE_220_length_5441_cov_11.223357	0	5441	764	5441	5441	1.0000000
Rat_10_NODE_222_length_5365_cov_5.272505	0	5365	55	3627	5365	0.6760485
Rat_10_NODE_229_length_5213_cov_4.759984	0	5213	245	3442	5213	0.6602724
Rat_10_NODE_237_length_5030_cov_3.745930	0	5030	2	213	5030	0.0423459
Rat_10_NODE_242_length_4955_cov_5.228776	0	4955	30	946	4955	0.1909183
Rat_10_NODE_246_length_4904_cov_3.737059	0	4904	16	1222	4904	0.2491843
Rat_10_NODE_257_length_4721_cov_4.821046	0	4721	73	3757	4721	0.7958060
Rat_10_NODE_271_length_4456_cov_8.659396	0	4456	645	4456	4456	1.0000000
Rat_10_NODE_324_length_3757_cov_3.962453	0	3757	29	2286	3757	0.6084642
Rat_10_NODE_326_length_3736_cov_4.241239	0	3736	82	3447	3736	0.9226446
Rat_10_NODE_330_length_3693_cov_6.601979	0	3693	28	2035	3693	0.5510425
Rat_10_NODE_336_length_3622_cov_3.884777	0	3622	30	2255	3622	0.6225842
Rat_10_NODE_337_length_3600_cov_6.839774	0	3600	27	2200	3600	0.6111111
Rat_10_NODE_338_length_3592_cov_3.125530	0	3592	0	0	3592	0.0000000
Rat_10_NODE_357_length_3446_cov_17.765556	0	3446	79	3158	3446	0.9164248
Rat_10_NODE_362_length_3386_cov_2.622336	0	3386	47	2454	3386	0.7247490
Rat_10_NODE_368_length_3349_cov_4.538251	0	3349	83	3171	3349	0.9468498
Rat_10_NODE_373_length_3330_cov_4.405802	0	3330	48	2530	3330	0.7597598
Rat_10_NODE_379_length_3302_cov_3.668925	0	3302	21	1666	3302	0.5045427
Rat_10_NODE_380_length_3300_cov_4.542989	0	3300	4	510	3300	0.1545455
Rat_10_NODE_381_length_3299_cov_61.552404	0	3299	74	2964	3299	0.8984541
Rat_10_NODE_384_length_3275_cov_3.569565	0	3275	262	3231	3275	0.9865649
Rat_10_NODE_410_length_3132_cov_3.926552	0	3132	250	3118	3132	0.9955300
Rat_10_NODE_426_length_3034_cov_3.234978	0	3034	0	0	3034	0.0000000
Rat_10_NODE_431_length_2996_cov_2.820469	0	2996	45	2096	2996	0.6995994
Rat_10_NODE_434_length_2990_cov_3.696082	0	2990	21	1652	2990	0.5525084
Rat_10_NODE_452_length_2934_cov_2.534561	0	2934	11	1041	2934	0.3548057
Rat_10_NODE_454_length_2919_cov_3.360684	0	2919	8	678	2919	0.2322713
Rat_10_NODE_456_length_2907_cov_3.300842	0	2907	3	230	2907	0.0791194
Rat_10_NODE_458_length_2897_cov_4.383885	0	2897	18	1007	2897	0.3476010
Rat_10_NODE_459_length_2895_cov_3.421831	0	2895	4	364	2895	0.1257340
Rat_10_NODE_462_length_2891_cov_1.875529	0	2891	5	695	2891	0.2404012
Rat_10_NODE_475_length_2830_cov_5.544144	0	2830	17	1437	2830	0.5077739
Rat_10_NODE_483_length_2795_cov_8.123723	0	2795	64	2475	2795	0.8855098
Rat_10_NODE_487_length_2773_cov_3.786608	0	2773	0	0	2773	0.0000000
Rat_10_NODE_495_length_2730_cov_4.515140	0	2730	123	2645	2730	0.9688644
Rat_10_NODE_498_length_2718_cov_3.066466	0	2718	7	841	2718	0.3094187
Rat_10_NODE_505_length_2689_cov_5.410782	0	2689	12	1116	2689	0.4150242
Rat_10_NODE_512_length_2646_cov_3.008491	0	2646	2	231	2646	0.0873016
Rat_10_NODE_517_length_2614_cov_4.516608	0	2614	2	253	2614	0.0967865
Rat_10_NODE_519_length_2586_cov_3.314895	0	2586	0	0	2586	0.0000000
Rat_10_NODE_535_length_2505_cov_9.216327	0	2505	4	413	2505	0.1648703
Rat_10_NODE_539_length_2498_cov_2.679083	0	2498	10	1024	2498	0.4099279
Rat_10_NODE_552_length_2458_cov_2.986683	0	2458	3	365	2458	0.1484947
Rat_10_NODE_555_length_2452_cov_2.024614	0	2452	22	1416	2452	0.5774878
Rat_10_NODE_558_length_2440_cov_4.009224	0	2440	20	1667	2440	0.6831967
Rat_10_NODE_559_length_2440_cov_2.819287	0	2440	21	1743	2440	0.7143443
Rat_10_NODE_569_length_2416_cov_2.370606	0	2416	33	1915	2416	0.7926325
Rat_10_NODE_573_length_2410_cov_2.156688	0	2410	3	399	2410	0.1655602
Rat_10_NODE_583_length_2367_cov_3.070934	0	2367	14	1407	2367	0.5944233
Rat_10_NODE_592_length_2341_cov_2.639983	0	2341	3	453	2341	0.1935070
Rat_10_NODE_596_length_2325_cov_2.844493	0	2325	75	2037	2325	0.8761290
Rat_10_NODE_603_length_2292_cov_7.648190	0	2292	9	944	2292	0.4118674
Rat_10_NODE_609_length_2282_cov_2.588684	0	2282	12	1181	2282	0.5175285
Rat_10_NODE_622_length_2242_cov_6.480110	0	2242	5	701	2242	0.3126673
Rat_10_NODE_624_length_2233_cov_2.428834	0	2233	35	1764	2233	0.7899687
Rat_10_NODE_631_length_2220_cov_2.568129	0	2220	4	598	2220	0.2693694
Rat_10_NODE_643_length_2187_cov_4.473265	0	2187	70	1939	2187	0.8866026
Rat_10_NODE_658_length_2150_cov_2.274940	0	2150	33	1724	2150	0.8018605
Rat_10_NODE_660_length_2143_cov_2.648946	0	2143	21	1538	2143	0.7176855
Rat_10_NODE_668_length_2124_cov_2.512325	0	2124	4	422	2124	0.1986817
Rat_10_NODE_669_length_2119_cov_2.500484	0	2119	41	1870	2119	0.8824918
Rat_10_NODE_678_length_2103_cov_2.721191	0	2103	47	1659	2103	0.7888730
Rat_10_NODE_681_length_2096_cov_3.280255	0	2096	29	987	2096	0.4708970
Rat_10_NODE_688_length_2081_cov_2.649062	0	2081	5	529	2081	0.2542047
Rat_10_NODE_692_length_2073_cov_2.574331	0	2073	0	0	2073	0.0000000
Rat_10_NODE_694_length_2069_cov_6.280040	0	2069	24	1393	2069	0.6732721
Rat_10_NODE_708_length_2030_cov_1.870380	0	2030	1	116	2030	0.0571429
Rat_10_NODE_717_length_1999_cov_2.420267	0	1999	40	1748	1999	0.8744372
Rat_10_NODE_721_length_1992_cov_3.101704	0	1992	7	714	1992	0.3584337
Rat_10_NODE_722_length_1983_cov_2.270747	0	1983	28	1635	1983	0.8245083
Rat_10_NODE_733_length_1964_cov_4.617077	0	1964	53	1909	1964	0.9719959
Rat_10_NODE_735_length_1963_cov_4.972222	0	1963	32	1529	1963	0.7789098
Rat_10_NODE_743_length_1947_cov_3.079281	0	1947	36	1422	1947	0.7303544
Rat_10_NODE_751_length_1926_cov_3.381080	0	1926	26	1591	1926	0.8260644
Rat_10_NODE_752_length_1923_cov_5.726445	0	1923	8	399	1923	0.2074883
Rat_10_NODE_756_length_1916_cov_19.282644	0	1916	58	1044	1916	0.5448852
Rat_10_NODE_770_length_1885_cov_8.627869	0	1885	4	485	1885	0.2572944
Rat_10_NODE_771_length_1885_cov_2.287978	0	1885	3	436	1885	0.2312997
Rat_10_NODE_773_length_1884_cov_2.683434	0	1884	1	111	1884	0.0589172
Rat_10_NODE_782_length_1867_cov_3.746689	0	1867	24	1295	1867	0.6936262
Rat_10_NODE_783_length_1867_cov_3.305740	0	1867	8	831	1867	0.4450991
Rat_10_NODE_791_length_1855_cov_2.785000	0	1855	13	1331	1855	0.7175202
Rat_10_NODE_795_length_1852_cov_2.225376	0	1852	30	1296	1852	0.6997840
Rat_10_NODE_801_length_1842_cov_2.294908	0	1842	13	1208	1842	0.6558089
Rat_10_NODE_813_length_1825_cov_5.155932	0	1825	13	910	1825	0.4986301
Rat_10_NODE_832_length_1794_cov_3.815411	0	1794	25	1513	1794	0.8433668
Rat_10_NODE_842_length_1781_cov_2.268830	0	1781	6	626	1781	0.3514879
Rat_10_NODE_848_length_1772_cov_2.970879	0	1772	9	670	1772	0.3781039
Rat_10_NODE_850_length_1770_cov_13.151603	0	1770	1	80	1770	0.0451977
Rat_10_NODE_857_length_1757_cov_16.886604	0	1757	239	1757	1757	1.0000000
Rat_10_NODE_861_length_1754_cov_3.676280	0	1754	31	1504	1754	0.8574687
Rat_10_NODE_863_length_1752_cov_2.898055	0	1752	17	926	1752	0.5285388
Rat_10_NODE_871_length_1740_cov_4.928190	0	1740	8	873	1740	0.5017241
Rat_10_NODE_873_length_1738_cov_3.058229	0	1738	12	1072	1738	0.6168009
Rat_10_NODE_882_length_1726_cov_9.513465	0	1726	10	828	1726	0.4797219
Rat_10_NODE_887_length_1719_cov_4.203726	0	1719	8	708	1719	0.4118674
Rat_10_NODE_895_length_1709_cov_2.334341	0	1709	4	390	1709	0.2282036
Rat_10_NODE_896_length_1709_cov_2.296252	0	1709	4	436	1709	0.2551199
Rat_10_NODE_910_length_1693_cov_3.321123	0	1693	2	296	1693	0.1748376
Rat_10_NODE_918_length_1676_cov_4.587909	0	1676	86	1519	1676	0.9063246
Rat_10_NODE_922_length_1673_cov_2.066749	0	1673	6	440	1673	0.2630006
Rat_10_NODE_927_length_1669_cov_3.200743	0	1669	0	0	1669	0.0000000
Rat_10_NODE_929_length_1667_cov_5.028536	0	1667	3	435	1667	0.2609478
Rat_10_NODE_931_length_1667_cov_3.119727	0	1667	25	1305	1667	0.7828434
Rat_10_NODE_942_length_1658_cov_2.504679	0	1658	1	151	1658	0.0910736
Rat_10_NODE_960_length_1622_cov_3.688577	0	1622	16	1356	1622	0.8360049
Rat_10_NODE_961_length_1621_cov_2.865900	0	1621	3	295	1621	0.1819864
Rat_10_NODE_972_length_1607_cov_10.807345	0	1607	29	1195	1607	0.7436216
Rat_10_NODE_973_length_1606_cov_5.389426	0	1606	18	937	1606	0.5834371
Rat_10_NODE_984_length_1596_cov_3.891629	0	1596	3	227	1596	0.1422306
Rat_10_NODE_998_length_1584_cov_4.098103	0	1584	2	192	1584	0.1212121
Rat_10_NODE_1007_length_1579_cov_2.775591	0	1579	9	825	1579	0.5224826
Rat_10_NODE_1010_length_1574_cov_2.141540	0	1574	9	767	1574	0.4872935
Rat_10_NODE_1025_length_1560_cov_7.949502	0	1560	82	1418	1560	0.9089743
Rat_10_NODE_1028_length_1559_cov_2.175532	0	1559	30	1383	1559	0.8871071
Rat_10_NODE_1029_length_1558_cov_3.456420	0	1558	0	0	1558	0.0000000
Rat_10_NODE_1037_length_1554_cov_1.741828	0	1554	2	212	1554	0.1364221
Rat_10_NODE_1039_length_1552_cov_3.728791	0	1552	14	854	1552	0.5502577
Rat_10_NODE_1040_length_1552_cov_2.633267	0	1552	3	324	1552	0.2087629
Rat_10_NODE_1041_length_1551_cov_2.082219	0	1551	4	444	1551	0.2862669
Rat_10_NODE_1050_length_1542_cov_2.048420	0	1542	33	1323	1542	0.8579767
Rat_10_NODE_1054_length_1538_cov_1.973702	0	1538	3	372	1538	0.2418726
Rat_10_NODE_1065_length_1528_cov_3.551935	0	1528	3	435	1528	0.2846859
Rat_10_NODE_1069_length_1522_cov_3.498296	0	1522	0	0	1522	0.0000000
Rat_10_NODE_1074_length_1514_cov_5.260452	0	1514	68	1415	1514	0.9346103
Rat_10_NODE_1100_length_1495_cov_3.003472	0	1495	0	0	1495	0.0000000
Rat_10_NODE_1102_length_1494_cov_4.079222	0	1494	35	1464	1494	0.9799197
Rat_10_NODE_1119_length_1484_cov_2.237929	0	1484	4	415	1484	0.2796496
Rat_10_NODE_1122_length_1481_cov_4.357644	0	1481	3	419	1481	0.2829169
Rat_10_NODE_1139_length_1471_cov_3.326977	0	1471	17	866	1471	0.5887151
Rat_10_NODE_1146_length_1466_cov_3.708009	0	1466	8	842	1466	0.5743520
Rat_10_NODE_1151_length_1465_cov_2.274468	0	1465	2	259	1465	0.1767918
Rat_10_NODE_1154_length_1463_cov_3.263494	0	1463	65	1184	1463	0.8092960
Rat_10_NODE_1170_length_1451_cov_4.811605	0	1451	8	856	1451	0.5899380
Rat_10_NODE_1172_length_1450_cov_3.247312	0	1450	11	935	1450	0.6448276
Rat_10_NODE_1185_length_1434_cov_3.574329	0	1434	4	411	1434	0.2866109
Rat_10_NODE_1201_length_1419_cov_2.110704	0	1419	0	0	1419	0.0000000
Rat_10_NODE_1203_length_1415_cov_3.869118	0	1415	6	662	1415	0.4678445
Rat_10_NODE_1222_length_1398_cov_2.997022	0	1398	0	0	1398	0.0000000
Rat_10_NODE_1223_length_1398_cov_2.320179	0	1398	94	1396	1398	0.9985694
Rat_10_NODE_1226_length_1395_cov_1.755970	0	1395	14	985	1395	0.7060932
Rat_10_NODE_1229_length_1393_cov_3.459641	0	1393	50	833	1393	0.5979900
Rat_10_NODE_1231_length_1393_cov_2.966368	0	1393	5	540	1393	0.3876525
Rat_10_NODE_1239_length_1386_cov_4.019534	0	1386	5	536	1386	0.3867244
Rat_10_NODE_1248_length_1374_cov_2.053071	0	1374	3	219	1374	0.1593886
Rat_10_NODE_1258_length_1368_cov_3.562833	0	1368	122	1321	1368	0.9656433
Rat_10_NODE_1263_length_1365_cov_3.161069	0	1365	0	0	1365	0.0000000
Rat_10_NODE_1273_length_1361_cov_1.542879	0	1361	0	0	1361	0.0000000
Rat_10_NODE_1276_length_1359_cov_2.000767	0	1359	188	1350	1359	0.9933775
Rat_10_NODE_1309_length_1329_cov_6.473312	0	1329	64	1327	1329	0.9984951
Rat_10_NODE_1310_length_1329_cov_3.972527	0	1329	19	1097	1329	0.8254327
Rat_10_NODE_1311_length_1329_cov_3.682889	0	1329	9	805	1329	0.6057186
Rat_10_NODE_1313_length_1329_cov_1.782575	0	1329	2	201	1329	0.1512415
Rat_10_NODE_1329_length_1318_cov_2.323040	0	1318	20	741	1318	0.5622155
Rat_10_NODE_1332_length_1316_cov_4.426646	0	1316	22	1042	1316	0.7917933
Rat_10_NODE_1357_length_1306_cov_1.538769	0	1306	1	143	1306	0.1094946
Rat_10_NODE_1376_length_1294_cov_3.589185	0	1294	1	151	1294	0.1166924
Rat_10_NODE_1377_length_1294_cov_2.379338	0	1294	5	387	1294	0.2990727
Rat_10_NODE_1391_length_1287_cov_3.290584	0	1287	13	782	1287	0.6076146
Rat_10_NODE_1392_length_1287_cov_3.060877	0	1287	21	1013	1287	0.7871018
Rat_10_NODE_1404_length_1282_cov_1.677262	0	1282	0	0	1282	0.0000000
Rat_10_NODE_1408_length_1279_cov_2.435458	0	1279	3	402	1279	0.3143080
Rat_10_NODE_1418_length_1272_cov_2.542317	0	1272	6	510	1272	0.4009434
Rat_10_NODE_1444_length_1254_cov_3.972477	0	1254	2	208	1254	0.1658692
Rat_10_NODE_1445_length_1254_cov_3.844037	0	1254	5	599	1254	0.4776714
Rat_10_NODE_1458_length_1249_cov_1.356784	0	1249	1	134	1249	0.1072858
Rat_10_NODE_1460_length_1247_cov_3.787752	0	1247	4	467	1247	0.3744988
Rat_10_NODE_1466_length_1245_cov_1.576471	0	1245	8	636	1245	0.5108434
Rat_10_NODE_1472_length_1241_cov_1.543845	0	1241	3	207	1241	0.1668010
Rat_10_NODE_1486_length_1232_cov_3.449448	0	1232	6	553	1232	0.4488636
Rat_10_NODE_1487_length_1232_cov_2.297366	0	1232	5	353	1232	0.2865260
Rat_10_NODE_1490_length_1231_cov_3.073129	0	1231	0	0	1231	0.0000000
Rat_10_NODE_1495_length_1228_cov_3.007673	0	1228	6	345	1228	0.2809446
Rat_10_NODE_1498_length_1227_cov_2.773038	0	1227	2	257	1227	0.2094540
Rat_10_NODE_1499_length_1227_cov_2.520478	0	1227	4	479	1227	0.3903830
Rat_10_NODE_1530_length_1212_cov_2.210026	0	1212	10	849	1212	0.7004951
Rat_10_NODE_1537_length_1207_cov_2.039931	0	1207	1	151	1207	0.1251036
Rat_10_NODE_1551_length_1200_cov_2.317031	0	1200	0	0	1200	0.0000000
Rat_10_NODE_1566_length_1195_cov_2.100000	0	1195	39	1043	1195	0.8728033
Rat_10_NODE_1578_length_1187_cov_2.281802	0	1187	2	221	1187	0.1861837
Rat_10_NODE_1582_length_1186_cov_1.880637	0	1186	5	664	1186	0.5598651
Rat_10_NODE_1589_length_1182_cov_1.759539	0	1182	0	0	1182	0.0000000
Rat_10_NODE_1590_length_1180_cov_1.493333	0	1180	15	995	1180	0.8432204
Rat_10_NODE_1593_length_1178_cov_2.907391	0	1178	4	318	1178	0.2699491
Rat_10_NODE_1603_length_1173_cov_3.167263	0	1173	12	890	1173	0.7587383
Rat_10_NODE_1620_length_1166_cov_10.412241	0	1166	9	327	1166	0.2804460
Rat_10_NODE_1634_length_1161_cov_2.056962	0	1161	1	151	1161	0.1300603
Rat_10_NODE_1635_length_1161_cov_1.665461	0	1161	4	457	1161	0.3936262
Rat_10_NODE_1645_length_1155_cov_2.570000	0	1155	3	301	1155	0.2606061
Rat_10_NODE_1646_length_1155_cov_2.264545	0	1155	14	607	1155	0.5255411
Rat_10_NODE_1647_length_1155_cov_1.849091	0	1155	41	984	1155	0.8519480
Rat_10_NODE_1649_length_1154_cov_2.723385	0	1154	4	514	1154	0.4454073
Rat_10_NODE_1656_length_1151_cov_6.403285	0	1151	35	1116	1151	0.9695917
Rat_10_NODE_1700_length_1131_cov_4.455390	0	1131	18	906	1131	0.8010610
Rat_10_NODE_1733_length_1114_cov_2.461756	0	1114	16	552	1114	0.4955117
Rat_10_NODE_1768_length_1102_cov_3.713467	0	1102	2	272	1102	0.2468240
Rat_10_NODE_1773_length_1101_cov_2.341300	0	1101	0	0	1101	0.0000000
Rat_10_NODE_1776_length_1099_cov_3.245211	0	1099	12	731	1099	0.6651502
Rat_10_NODE_1809_length_1085_cov_3.099029	0	1085	6	353	1085	0.3253456
Rat_10_NODE_1811_length_1084_cov_2.382896	0	1084	22	874	1084	0.8062730
Rat_10_NODE_1821_length_1080_cov_2.118049	0	1080	0	0	1080	0.0000000
Rat_10_NODE_1834_length_1075_cov_1.153922	0	1075	12	798	1075	0.7423256
Rat_10_NODE_1847_length_1072_cov_2.853491	0	1072	0	0	1072	0.0000000
Rat_10_NODE_1882_length_1059_cov_1.891434	0	1059	0	0	1059	0.0000000
Rat_10_NODE_1891_length_1058_cov_1.718843	0	1058	159	1058	1058	1.0000000
Rat_10_NODE_1901_length_1055_cov_1.536000	0	1055	29	920	1055	0.8720379
Rat_10_NODE_1903_length_1054_cov_2.847848	0	1054	14	1022	1054	0.9696395
Rat_10_NODE_1912_length_1052_cov_2.327984	0	1052	8	529	1052	0.5028517
Rat_10_NODE_1916_length_1049_cov_2.498994	0	1049	2	167	1049	0.1591992
Rat_10_NODE_1924_length_1047_cov_2.819556	0	1047	0	0	1047	0.0000000
Rat_10_NODE_1927_length_1047_cov_2.596774	0	1047	4	366	1047	0.3495702
Rat_10_NODE_1962_length_1037_cov_2.411405	0	1037	21	928	1037	0.8948891
Rat_10_NODE_1972_length_1036_cov_1.438328	0	1036	13	865	1036	0.8349421
Rat_10_NODE_1980_length_1034_cov_2.208376	0	1034	4	374	1034	0.3617021
Rat_10_NODE_1982_length_1034_cov_1.867211	0	1034	0	0	1034	0.0000000
Rat_10_NODE_1987_length_1033_cov_1.690184	0	1033	2	210	1033	0.2032914
Rat_10_NODE_1993_length_1030_cov_3.501538	0	1030	0	0	1030	0.0000000
Rat_10_NODE_1995_length_1030_cov_2.046154	0	1030	3	399	1030	0.3873786
Rat_10_NODE_1996_length_1029_cov_2.661191	0	1029	0	0	1029	0.0000000
Rat_10_NODE_1999_length_1027_cov_3.407407	0	1027	2	205	1027	0.1996105
Rat_10_NODE_2021_length_1020_cov_2.592746	0	1020	0	0	1020	0.0000000
Rat_10_NODE_2022_length_1020_cov_2.002073	0	1020	4	415	1020	0.4068627
Rat_10_NODE_2033_length_1017_cov_2.087318	0	1017	2	298	1017	0.2930187
Rat_10_NODE_2035_length_1016_cov_3.900104	0	1016	2	118	1016	0.1161417
Rat_10_NODE_2070_length_1007_cov_2.015756	0	1007	0	0	1007	0.0000000
Rat_10_NODE_2071_length_1007_cov_1.368697	0	1007	2	230	1007	0.2284012
Rat_10_NODE_2078_length_1003_cov_20.053797	0	1003	0	0	1003	0.0000000
Rat_11_NODE_4_length_93677_cov_14.324240	0	93677	3750	91263	93677	0.9742306
Rat_11_NODE_11_length_50810_cov_53.184376	0	50810	8736	48474	50810	0.9540248
Rat_11_NODE_12_length_50475_cov_19.597679	0	50475	3569	50389	50475	0.9982962
Rat_11_NODE_16_length_39147_cov_29.604855	0	39147	16355	39147	39147	1.0000000
Rat_11_NODE_20_length_36800_cov_6.562961	0	36800	4039	36755	36800	0.9987772
Rat_11_NODE_22_length_35084_cov_8.129607	0	35084	4413	35053	35084	0.9991164
Rat_11_NODE_28_length_31930_cov_7.646024	0	31930	5787	31770	31930	0.9949890
Rat_11_NODE_29_length_31261_cov_7.005319	0	31261	786	29905	31261	0.9566233
Rat_11_NODE_40_length_26545_cov_7.687429	0	26545	3604	26538	26545	0.9997363
Rat_11_NODE_61_length_18569_cov_6.439343	0	18569	113	8021	18569	0.4319565
Rat_11_NODE_85_length_15384_cov_23.269163	0	15384	1244	15153	15384	0.9849844
Rat_11_NODE_87_length_15254_cov_5.948154	0	15254	141	10225	15254	0.6703160
Rat_11_NODE_105_length_13007_cov_5.584852	0	13007	1	151	13007	0.0116091
Rat_11_NODE_116_length_12164_cov_13.749277	0	12164	536	12040	12164	0.9898060
Rat_11_NODE_122_length_11978_cov_4.786463	0	11978	316	11051	11978	0.9226081
Rat_11_NODE_124_length_11866_cov_28.169249	0	11866	127	8382	11866	0.7063880
Rat_11_NODE_148_length_10013_cov_15.032838	0	10013	84	5974	10013	0.5966244
Rat_11_NODE_175_length_8611_cov_6.491468	0	8611	620	8568	8611	0.9950064
Rat_11_NODE_208_length_7178_cov_99.420609	0	7178	0	0	7178	0.0000000
Rat_11_NODE_213_length_7101_cov_7.513767	0	7101	537	7095	7101	0.9991550
Rat_11_NODE_218_length_6925_cov_4.551820	0	6925	42	2763	6925	0.3989892
Rat_11_NODE_232_length_6505_cov_5.681550	0	6505	361	6403	6505	0.9843197
Rat_11_NODE_233_length_6475_cov_12.499844	0	6475	166	5906	6475	0.9121236
Rat_11_NODE_240_length_6156_cov_50.803311	0	6156	163	5741	6156	0.9325861
Rat_11_NODE_255_length_5967_cov_4.728180	0	5967	350	5866	5967	0.9830736
Rat_11_NODE_258_length_5933_cov_6.974141	0	5933	51	3352	5933	0.5649756
Rat_11_NODE_270_length_5717_cov_14.230661	0	5717	115	4520	5717	0.7906244
Rat_11_NODE_288_length_5413_cov_11.015677	0	5413	789	4791	5413	0.8850914
Rat_11_NODE_309_length_5122_cov_4.069272	0	5122	4	448	5122	0.0874658
Rat_11_NODE_329_length_4871_cov_5.844892	0	4871	133	4605	4871	0.9453911
Rat_11_NODE_332_length_4819_cov_16.714736	0	4819	689	4818	4819	0.9997925
Rat_11_NODE_345_length_4659_cov_15.975456	0	4659	313	4306	4659	0.9242327
Rat_11_NODE_367_length_4395_cov_8.311982	0	4395	553	4381	4395	0.9968145
Rat_11_NODE_371_length_4344_cov_3.161343	0	4344	8	951	4344	0.2189226
Rat_11_NODE_410_length_4078_cov_3.955257	0	4078	0	0	4078	0.0000000
Rat_11_NODE_417_length_4008_cov_3.533266	0	4008	162	3711	4008	0.9258982
Rat_11_NODE_433_length_3846_cov_14.083883	0	3846	54	2904	3846	0.7550702
Rat_11_NODE_453_length_3714_cov_4.970210	0	3714	0	0	3714	0.0000000
Rat_11_NODE_458_length_3687_cov_3.168502	0	3687	6	547	3687	0.1483591
Rat_11_NODE_487_length_3500_cov_2.394194	0	3500	7	693	3500	0.1980000
Rat_11_NODE_496_length_3411_cov_16.546782	0	3411	188	3214	3411	0.9422457
Rat_11_NODE_522_length_3241_cov_7.832706	0	3241	41	2356	3241	0.7269361
Rat_11_NODE_532_length_3185_cov_4.247284	0	3185	1	126	3185	0.0395604
Rat_11_NODE_542_length_3151_cov_45.077519	0	3151	153	2803	3151	0.8895589
Rat_11_NODE_557_length_3027_cov_3.346231	0	3027	58	2421	3027	0.7998018
Rat_11_NODE_582_length_2946_cov_5.398824	0	2946	73	2726	2946	0.9253225
Rat_11_NODE_585_length_2939_cov_3.392857	0	2939	214	2840	2939	0.9663151
Rat_11_NODE_590_length_2914_cov_3.668765	0	2914	1785	2913	2914	0.9996569
Rat_11_NODE_605_length_2802_cov_3.451402	0	2802	20	1572	2802	0.5610278
Rat_11_NODE_624_length_2710_cov_15.293409	0	2710	0	0	2710	0.0000000
Rat_11_NODE_634_length_2660_cov_2.761228	0	2660	2	188	2660	0.0706767
Rat_11_NODE_659_length_2570_cov_3.389264	0	2570	40	1815	2570	0.7062257
Rat_11_NODE_661_length_2557_cov_4.157074	0	2557	3	362	2557	0.1415721
Rat_11_NODE_662_length_2552_cov_5.491790	0	2552	92	2380	2552	0.9326019
Rat_11_NODE_682_length_2488_cov_4.431155	0	2488	137	2475	2488	0.9947749
Rat_11_NODE_684_length_2484_cov_5.318650	0	2484	384	2460	2484	0.9903381
Rat_11_NODE_724_length_2380_cov_15.588817	0	2380	29	1353	2380	0.5684874
Rat_11_NODE_732_length_2349_cov_4.085876	0	2349	3	408	2349	0.1736909
Rat_11_NODE_744_length_2319_cov_2.817580	0	2319	0	0	2319	0.0000000
Rat_11_NODE_750_length_2299_cov_4.198752	0	2299	81	2196	2299	0.9551979
Rat_11_NODE_770_length_2238_cov_3.822263	0	2238	0	0	2238	0.0000000
Rat_11_NODE_771_length_2235_cov_5.949083	0	2235	37	1990	2235	0.8903803
Rat_11_NODE_779_length_2203_cov_3.873836	0	2203	88	2082	2203	0.9450749
Rat_11_NODE_787_length_2185_cov_3.022066	0	2185	13	1387	2185	0.6347826
Rat_11_NODE_805_length_2137_cov_5.584534	0	2137	37	1638	2137	0.7664951
Rat_11_NODE_809_length_2124_cov_2.617690	0	2124	2	206	2124	0.0969868
Rat_11_NODE_816_length_2111_cov_3.852140	0	2111	24	1470	2111	0.6963524
Rat_11_NODE_819_length_2107_cov_2.097466	0	2107	1	151	2107	0.0716659
Rat_11_NODE_821_length_2100_cov_3.209291	0	2100	0	0	2100	0.0000000
Rat_11_NODE_834_length_2061_cov_3.172483	0	2061	14	1391	2061	0.6749151
Rat_11_NODE_845_length_2038_cov_5.054967	0	2038	0	0	2038	0.0000000
Rat_11_NODE_850_length_2032_cov_2.192210	0	2032	22	1605	2032	0.7898622
Rat_11_NODE_855_length_2020_cov_3.789313	0	2020	0	0	2020	0.0000000
Rat_11_NODE_862_length_2004_cov_2.933299	0	2004	5	616	2004	0.3073852
Rat_11_NODE_873_length_1973_cov_3.145464	0	1973	153	1880	1973	0.9528636
Rat_11_NODE_880_length_1959_cov_1.857143	0	1959	8	905	1959	0.4619704
Rat_11_NODE_884_length_1953_cov_2.724447	0	1953	15	1205	1953	0.6169995
Rat_11_NODE_888_length_1943_cov_3.071504	0	1943	0	0	1943	0.0000000
Rat_11_NODE_900_length_1915_cov_1.982796	0	1915	0	0	1915	0.0000000
Rat_11_NODE_904_length_1904_cov_2.338561	0	1904	23	1213	1904	0.6370798
Rat_11_NODE_912_length_1892_cov_1.768645	0	1892	11	1160	1892	0.6131078
Rat_11_NODE_933_length_1861_cov_11.691030	0	1861	16	1205	1861	0.6475013
Rat_11_NODE_945_length_1844_cov_3.479039	0	1844	27	1661	1844	0.9007592
Rat_11_NODE_965_length_1811_cov_6.509681	0	1811	7	560	1811	0.3092214
Rat_11_NODE_969_length_1804_cov_2.316181	0	1804	57	1590	1804	0.8813747
Rat_11_NODE_993_length_1766_cov_3.681473	0	1766	32	1634	1766	0.9252548
Rat_11_NODE_997_length_1763_cov_2.747073	0	1763	12	854	1763	0.4844016
Rat_11_NODE_1027_length_1727_cov_1.760766	0	1727	11	840	1727	0.4863926
Rat_11_NODE_1079_length_1664_cov_2.202610	0	1664	23	1338	1664	0.8040866
Rat_11_NODE_1102_length_1631_cov_1.735406	0	1631	6	701	1631	0.4297977
Rat_11_NODE_1103_length_1630_cov_2.420317	0	1630	0	0	1630	0.0000000
Rat_11_NODE_1108_length_1625_cov_6.469427	0	1625	44	1535	1625	0.9446154
Rat_11_NODE_1109_length_1623_cov_3.484694	0	1623	171	1616	1623	0.9956870
Rat_11_NODE_1116_length_1619_cov_3.308824	0	1619	0	0	1619	0.0000000
Rat_11_NODE_1132_length_1596_cov_13.824140	0	1596	55	1496	1596	0.9373434
Rat_11_NODE_1136_length_1590_cov_3.263844	0	1590	46	1448	1590	0.9106918
Rat_11_NODE_1137_length_1588_cov_3.236138	0	1588	15	1254	1588	0.7896726
Rat_11_NODE_1146_length_1580_cov_3.198689	0	1580	13	1053	1580	0.6664557
Rat_11_NODE_1149_length_1579_cov_3.629921	0	1579	14	437	1579	0.2767574
Rat_11_NODE_1157_length_1571_cov_2.388522	0	1571	27	1499	1571	0.9541693
Rat_11_NODE_1160_length_1568_cov_2.091870	0	1568	11	934	1568	0.5956632
Rat_11_NODE_1164_length_1561_cov_2.351262	0	1561	0	0	1561	0.0000000
Rat_11_NODE_1172_length_1549_cov_2.168005	0	1549	11	787	1549	0.5080697
Rat_11_NODE_1192_length_1525_cov_3.774150	0	1525	11	896	1525	0.5875410
Rat_11_NODE_1196_length_1521_cov_2.275580	0	1521	2	269	1521	0.1768573
Rat_11_NODE_1200_length_1519_cov_2.376366	0	1519	22	1096	1519	0.7215273
Rat_11_NODE_1214_length_1510_cov_1.993127	0	1510	7	694	1510	0.4596027
Rat_11_NODE_1217_length_1507_cov_1.940083	0	1507	3	330	1507	0.2189781
Rat_11_NODE_1221_length_1503_cov_3.503453	0	1503	13	907	1503	0.6034598
Rat_11_NODE_1224_length_1501_cov_2.206086	0	1501	9	937	1501	0.6242505
Rat_11_NODE_1233_length_1491_cov_3.744429	0	1491	9	873	1491	0.5855131
Rat_11_NODE_1238_length_1489_cov_6.255927	0	1489	77	1451	1489	0.9744795
Rat_11_NODE_1240_length_1489_cov_3.282427	0	1489	0	0	1489	0.0000000
Rat_11_NODE_1252_length_1476_cov_3.344828	0	1476	9	864	1476	0.5853658
Rat_11_NODE_1262_length_1466_cov_4.851878	0	1466	6	676	1466	0.4611187
Rat_11_NODE_1265_length_1464_cov_2.650106	0	1464	0	0	1464	0.0000000
Rat_11_NODE_1277_length_1450_cov_2.832975	0	1450	0	0	1450	0.0000000
Rat_11_NODE_1287_length_1442_cov_2.357606	0	1442	9	724	1442	0.5020804
Rat_11_NODE_1292_length_1436_cov_2.611151	0	1436	1	117	1436	0.0814763
Rat_11_NODE_1293_length_1435_cov_2.296377	0	1435	11	750	1435	0.5226481
Rat_11_NODE_1299_length_1430_cov_3.207273	0	1430	27	1282	1430	0.8965035
Rat_11_NODE_1303_length_1429_cov_2.100437	0	1429	22	982	1429	0.6871939
Rat_11_NODE_1307_length_1426_cov_2.698031	0	1426	15	941	1426	0.6598878
Rat_11_NODE_1309_length_1424_cov_1.639153	0	1424	0	0	1424	0.0000000
Rat_11_NODE_1316_length_1419_cov_4.067449	0	1419	22	1016	1419	0.7159972
Rat_11_NODE_1326_length_1411_cov_1.929204	0	1411	7	806	1411	0.5712261
Rat_11_NODE_1334_length_1400_cov_4.556877	0	1400	43	1329	1400	0.9492857
Rat_11_NODE_1340_length_1398_cov_2.164557	0	1398	22	972	1398	0.6952789
Rat_11_NODE_1345_length_1396_cov_4.320656	0	1396	7	656	1396	0.4699140
Rat_11_NODE_1346_length_1395_cov_2.944776	0	1395	0	0	1395	0.0000000
Rat_11_NODE_1348_length_1393_cov_2.855755	0	1393	6	449	1393	0.3223259
Rat_11_NODE_1349_length_1393_cov_2.113602	0	1393	3	318	1393	0.2282843
Rat_11_NODE_1354_length_1389_cov_2.417541	0	1389	9	806	1389	0.5802736
Rat_11_NODE_1357_length_1386_cov_2.888805	0	1386	0	0	1386	0.0000000
Rat_11_NODE_1359_length_1384_cov_12.895410	0	1384	135	1327	1384	0.9588150
Rat_11_NODE_1361_length_1382_cov_2.350414	0	1382	8	728	1382	0.5267728
Rat_11_NODE_1363_length_1381_cov_3.626697	0	1381	2	275	1381	0.1991311
Rat_11_NODE_1397_length_1361_cov_2.789433	0	1361	5	513	1361	0.3769287
Rat_11_NODE_1399_length_1357_cov_3.814132	0	1357	0	0	1357	0.0000000
Rat_11_NODE_1412_length_1348_cov_2.789637	0	1348	0	0	1348	0.0000000
Rat_11_NODE_1433_length_1329_cov_2.387755	0	1329	5	415	1329	0.3122649
Rat_11_NODE_1437_length_1328_cov_1.795758	0	1328	3	253	1328	0.1905120
Rat_11_NODE_1443_length_1324_cov_1.905437	0	1324	6	742	1324	0.5604230
Rat_11_NODE_1449_length_1317_cov_1.816957	0	1317	0	0	1317	0.0000000
Rat_11_NODE_1452_length_1316_cov_2.596352	0	1316	10	738	1316	0.5607903
Rat_11_NODE_1453_length_1316_cov_1.666138	0	1316	2	289	1316	0.2196049
Rat_11_NODE_1458_length_1311_cov_2.793790	0	1311	8	793	1311	0.6048818
Rat_11_NODE_1461_length_1309_cov_2.149123	0	1309	4	485	1309	0.3705118
Rat_11_NODE_1474_length_1297_cov_2.929147	0	1297	11	756	1297	0.5828836
Rat_11_NODE_1482_length_1288_cov_2.754258	0	1288	5	591	1288	0.4588509
Rat_11_NODE_1491_length_1283_cov_1.746743	0	1283	10	799	1283	0.6227592
Rat_11_NODE_1501_length_1272_cov_3.264585	0	1272	12	955	1272	0.7507862
Rat_11_NODE_1503_length_1272_cov_1.500411	0	1272	0	0	1272	0.0000000
Rat_11_NODE_1511_length_1267_cov_2.266502	0	1267	4	434	1267	0.3425414
Rat_11_NODE_1527_length_1254_cov_2.346956	0	1254	4	498	1254	0.3971292
Rat_11_NODE_1534_length_1249_cov_2.141541	0	1249	1	151	1249	0.1208967
Rat_11_NODE_1550_length_1239_cov_1.862331	0	1239	11	893	1239	0.7207425
Rat_11_NODE_1560_length_1231_cov_1.734694	0	1231	8	760	1231	0.6173843
Rat_11_NODE_1565_length_1228_cov_2.000853	0	1228	1	104	1228	0.0846906
Rat_11_NODE_1567_length_1226_cov_2.510675	0	1226	0	0	1226	0.0000000
Rat_11_NODE_1575_length_1223_cov_1.788527	0	1223	17	739	1223	0.6042519
Rat_11_NODE_1592_length_1214_cov_2.140638	0	1214	20	1056	1214	0.8698517
Rat_11_NODE_1598_length_1208_cov_2.276670	0	1208	38	977	1208	0.8087748
Rat_11_NODE_1600_length_1207_cov_4.542535	0	1207	18	733	1207	0.6072908
Rat_11_NODE_1624_length_1197_cov_1.960595	0	1197	11	1019	1197	0.8512949
Rat_11_NODE_1629_length_1194_cov_2.756804	0	1194	0	0	1194	0.0000000
Rat_11_NODE_1631_length_1192_cov_2.889182	0	1192	18	925	1192	0.7760067
Rat_11_NODE_1634_length_1190_cov_1.788546	0	1190	6	692	1190	0.5815126
Rat_11_NODE_1638_length_1188_cov_2.462489	0	1188	9	709	1188	0.5968013
Rat_11_NODE_1640_length_1187_cov_1.429329	0	1187	5	386	1187	0.3251896
Rat_11_NODE_1646_length_1184_cov_2.748450	0	1184	474	1182	1184	0.9983108
Rat_11_NODE_1648_length_1183_cov_8.359043	0	1183	44	952	1183	0.8047338
Rat_11_NODE_1654_length_1180_cov_2.175111	0	1180	5	473	1180	0.4008475
Rat_11_NODE_1657_length_1179_cov_3.704626	0	1179	0	0	1179	0.0000000
Rat_11_NODE_1659_length_1179_cov_2.451957	0	1179	1	134	1179	0.1136556
Rat_11_NODE_1666_length_1178_cov_1.417631	0	1178	2	301	1178	0.2555178
Rat_11_NODE_1668_length_1177_cov_1.868093	0	1177	15	1111	1177	0.9439253
Rat_11_NODE_1684_length_1166_cov_2.101710	0	1166	0	0	1166	0.0000000
Rat_11_NODE_1690_length_1164_cov_1.821461	0	1164	15	765	1164	0.6572165
Rat_11_NODE_1703_length_1158_cov_3.541251	0	1158	1	151	1158	0.1303972
Rat_11_NODE_1706_length_1157_cov_1.910163	0	1157	3	439	1157	0.3794295
Rat_11_NODE_1709_length_1155_cov_1.834545	0	1155	1	151	1155	0.1307359
Rat_11_NODE_1711_length_1154_cov_2.606915	0	1154	15	912	1154	0.7902946
Rat_11_NODE_1733_length_1145_cov_3.211927	0	1145	14	816	1145	0.7126638
Rat_11_NODE_1742_length_1138_cov_2.275162	0	1138	3	303	1138	0.2662566
Rat_11_NODE_1747_length_1136_cov_1.359852	0	1136	1	151	1136	0.1329225
Rat_11_NODE_1750_length_1134_cov_23.799815	0	1134	26	1066	1134	0.9400353
Rat_11_NODE_1751_length_1133_cov_1.725417	0	1133	4	272	1133	0.2400706
Rat_11_NODE_1757_length_1131_cov_2.139405	0	1131	14	896	1131	0.7922193
Rat_11_NODE_1768_length_1127_cov_3.027052	0	1127	6	526	1127	0.4667258
Rat_11_NODE_1773_length_1127_cov_1.820896	0	1127	9	616	1127	0.5465838
Rat_11_NODE_1776_length_1125_cov_2.752336	0	1125	154	1116	1125	0.9920000
Rat_11_NODE_1779_length_1124_cov_2.577175	0	1124	24	1107	1124	0.9848754
Rat_11_NODE_1792_length_1119_cov_2.440789	0	1119	7	604	1119	0.5397676
Rat_11_NODE_1799_length_1118_cov_2.543744	0	1118	4	431	1118	0.3855098
Rat_11_NODE_1808_length_1117_cov_2.594162	0	1117	0	0	1117	0.0000000
Rat_11_NODE_1830_length_1106_cov_2.251189	0	1106	13	894	1106	0.8083183
Rat_11_NODE_1831_length_1106_cov_2.198858	0	1106	6	636	1106	0.5750452
Rat_11_NODE_1839_length_1102_cov_2.083095	0	1102	1	151	1102	0.1370236
Rat_11_NODE_1854_length_1096_cov_3.129683	0	1096	8	548	1096	0.5000000
Rat_11_NODE_1855_length_1096_cov_2.097983	0	1096	4	401	1096	0.3658759
Rat_11_NODE_1863_length_1090_cov_2.160386	0	1090	11	930	1090	0.8532110
Rat_11_NODE_1867_length_1089_cov_1.381044	0	1089	21	725	1089	0.6657484
Rat_11_NODE_1874_length_1086_cov_2.093113	0	1086	6	654	1086	0.6022099
Rat_11_NODE_1875_length_1086_cov_1.954413	0	1086	0	0	1086	0.0000000
Rat_11_NODE_1876_length_1085_cov_1.823301	0	1085	5	541	1085	0.4986175
Rat_11_NODE_1882_length_1084_cov_1.876579	0	1084	3	357	1084	0.3293358
Rat_11_NODE_1885_length_1083_cov_1.937743	0	1083	2	182	1083	0.1680517
Rat_11_NODE_1892_length_1082_cov_2.157741	0	1082	2	302	1082	0.2791128
Rat_11_NODE_1893_length_1082_cov_2.125609	0	1082	2	198	1082	0.1829945
Rat_11_NODE_1894_length_1082_cov_1.568647	0	1082	2	261	1082	0.2412200
Rat_11_NODE_1897_length_1081_cov_1.731969	0	1081	16	835	1081	0.7724329
Rat_11_NODE_1903_length_1079_cov_2.983398	0	1079	0	0	1079	0.0000000
Rat_11_NODE_1904_length_1079_cov_2.098633	0	1079	6	650	1079	0.6024097
Rat_11_NODE_1913_length_1075_cov_2.144118	0	1075	1	141	1075	0.1311628
Rat_11_NODE_1914_length_1075_cov_2.119608	0	1075	7	647	1075	0.6018605
Rat_11_NODE_1920_length_1073_cov_1.997053	0	1073	2	196	1073	0.1826654
Rat_11_NODE_1923_length_1073_cov_1.428291	0	1073	3	319	1073	0.2972973
Rat_11_NODE_1927_length_1072_cov_2.249754	0	1072	1	151	1072	0.1408582
Rat_11_NODE_1935_length_1069_cov_2.439842	0	1069	0	0	1069	0.0000000
Rat_11_NODE_1940_length_1068_cov_2.809477	0	1068	6	407	1068	0.3810861
Rat_11_NODE_1950_length_1066_cov_1.665678	0	1066	0	0	1066	0.0000000
Rat_11_NODE_1953_length_1064_cov_1.758176	0	1064	4	482	1064	0.4530075
Rat_11_NODE_1955_length_1062_cov_2.703078	0	1062	4	363	1062	0.3418079
Rat_11_NODE_1956_length_1062_cov_2.683217	0	1062	6	678	1062	0.6384181
Rat_11_NODE_1962_length_1061_cov_3.926441	0	1061	0	0	1061	0.0000000
Rat_11_NODE_1990_length_1050_cov_1.555779	0	1050	7	480	1050	0.4571429
Rat_11_NODE_1995_length_1048_cov_3.202417	0	1048	2	261	1048	0.2490458
Rat_11_NODE_2003_length_1045_cov_1.675758	0	1045	3	346	1045	0.3311005
Rat_11_NODE_2005_length_1044_cov_3.080890	0	1044	4	581	1044	0.5565134
Rat_11_NODE_2008_length_1044_cov_2.653185	0	1044	9	718	1044	0.6877395
Rat_11_NODE_2009_length_1044_cov_2.259858	0	1044	219	1039	1044	0.9952107
Rat_11_NODE_2011_length_1044_cov_1.851365	0	1044	1	69	1044	0.0660920
Rat_11_NODE_2018_length_1041_cov_2.437120	0	1041	4	384	1041	0.3688761
Rat_11_NODE_2027_length_1038_cov_2.130214	0	1038	14	912	1038	0.8786127
Rat_11_NODE_2030_length_1037_cov_2.418534	0	1037	8	724	1037	0.6981678
Rat_11_NODE_2034_length_1036_cov_1.886850	0	1036	7	753	1036	0.7268340
Rat_11_NODE_2045_length_1032_cov_1.989765	0	1032	5	489	1032	0.4738372
Rat_11_NODE_2051_length_1029_cov_3.069815	0	1029	10	434	1029	0.4217687
Rat_11_NODE_2052_length_1029_cov_2.990760	0	1029	7	522	1029	0.5072886
Rat_11_NODE_2062_length_1027_cov_1.584362	0	1027	12	588	1027	0.5725414
Rat_11_NODE_2065_length_1026_cov_1.808445	0	1026	2	272	1026	0.2651072
Rat_11_NODE_2067_length_1026_cov_1.710608	0	1026	4	392	1026	0.3820663
Rat_11_NODE_2068_length_1025_cov_3.137113	0	1025	24	918	1025	0.8956097
Rat_11_NODE_2072_length_1020_cov_2.986528	0	1020	12	694	1020	0.6803921
Rat_11_NODE_2083_length_1016_cov_3.216441	0	1016	2	228	1016	0.2244094
Rat_11_NODE_2088_length_1015_cov_2.186458	0	1015	14	900	1015	0.8866995
Rat_11_NODE_2092_length_1014_cov_1.892596	0	1014	5	590	1014	0.5818540
Rat_11_NODE_2097_length_1011_cov_3.158996	0	1011	9	549	1011	0.5430267
Rat_11_NODE_2098_length_1011_cov_2.141213	0	1011	11	886	1011	0.8763601
Rat_11_NODE_2104_length_1010_cov_2.183246	0	1010	3	280	1010	0.2772277
Rat_11_NODE_2108_length_1008_cov_1.951731	0	1008	3	359	1008	0.3561508
Rat_11_NODE_2109_length_1008_cov_1.771249	0	1008	7	621	1008	0.6160714
Rat_11_NODE_2114_length_1007_cov_2.410714	0	1007	11	575	1007	0.5710030
Rat_11_NODE_2115_length_1006_cov_2.369085	0	1006	4	354	1006	0.3518887
Rat_11_NODE_2116_length_1006_cov_2.053628	0	1006	3	366	1006	0.3638171
Rat_11_NODE_2120_length_1006_cov_1.628812	0	1006	8	634	1006	0.6302187
Rat_11_NODE_2122_length_1005_cov_2.803158	0	1005	1	150	1005	0.1492537
Rat_11_NODE_2126_length_1004_cov_1.610116	0	1004	1	130	1004	0.1294821
Rat_12_NODE_1_length_193842_cov_104.990314	0	193842	237183	193834	193842	0.9999588
Rat_12_NODE_3_length_80714_cov_31.020828	0	80714	23001	80705	80714	0.9998885
Rat_12_NODE_11_length_51393_cov_41.807355	0	51393	25253	51392	51393	0.9999806
Rat_12_NODE_19_length_41386_cov_19.639665	0	41386	9566	41386	41386	1.0000000
Rat_12_NODE_31_length_34872_cov_15.169285	0	34872	6209	34717	34872	0.9955552
Rat_12_NODE_33_length_34151_cov_11.390574	0	34151	4578	34143	34151	0.9997658
Rat_12_NODE_54_length_27209_cov_10.697614	0	27209	3487	27202	27209	0.9997427
Rat_12_NODE_55_length_25579_cov_10.449146	0	25579	2856	25524	25579	0.9978498
Rat_12_NODE_57_length_25204_cov_5.617679	0	25204	1592	25163	25204	0.9983733
Rat_12_NODE_76_length_20372_cov_7.315598	0	20372	1234	20297	20372	0.9963185
Rat_12_NODE_85_length_19058_cov_8.599747	0	19058	1934	18786	19058	0.9857278
Rat_12_NODE_86_length_18693_cov_9.038202	0	18693	1979	18686	18693	0.9996255
Rat_12_NODE_134_length_13802_cov_12.203826	0	13802	2003	13802	13802	1.0000000
Rat_12_NODE_138_length_13542_cov_5.418996	0	13542	858	13542	13542	1.0000000
Rat_12_NODE_151_length_12516_cov_6.164995	0	12516	903	12516	12516	1.0000000
Rat_12_NODE_154_length_12346_cov_5.715564	0	12346	824	12326	12346	0.9983801
Rat_12_NODE_156_length_12330_cov_4.928228	0	12330	716	12330	12330	1.0000000
Rat_12_NODE_163_length_11909_cov_5.647967	0	11909	660	11906	11909	0.9997481
Rat_12_NODE_168_length_11446_cov_6.676587	0	11446	880	11445	11446	0.9999126
Rat_12_NODE_169_length_11423_cov_6.203818	0	11423	380	11168	11423	0.9776766
Rat_12_NODE_180_length_10497_cov_6.220552	0	10497	757	10495	10497	0.9998094
Rat_12_NODE_183_length_10441_cov_5.508184	0	10441	677	10441	10441	1.0000000
Rat_12_NODE_188_length_10280_cov_5.405966	0	10280	633	10280	10280	1.0000000
Rat_12_NODE_192_length_9998_cov_30.489188	0	9998	1638	9992	9998	0.9993999
Rat_12_NODE_197_length_9801_cov_5.008927	0	9801	574	9768	9801	0.9966330
Rat_12_NODE_202_length_9601_cov_6.618898	0	9601	743	9583	9601	0.9981252
Rat_12_NODE_216_length_9199_cov_8.455599	0	9199	792	8867	9199	0.9639091
Rat_12_NODE_218_length_9102_cov_5.907594	0	9102	628	9102	9102	1.0000000
Rat_12_NODE_223_length_8888_cov_5.450583	0	8888	563	8887	8888	0.9998875
Rat_12_NODE_224_length_8888_cov_5.288011	0	8888	539	8888	8888	1.0000000
Rat_12_NODE_227_length_8831_cov_5.782133	0	8831	595	8831	8831	1.0000000
Rat_12_NODE_232_length_8623_cov_4.732726	0	8623	292	8620	8623	0.9996521
Rat_12_NODE_236_length_8418_cov_5.361951	0	8418	526	8418	8418	1.0000000
Rat_12_NODE_237_length_8417_cov_6.452762	0	8417	406	8324	8417	0.9889509
Rat_12_NODE_238_length_8384_cov_5.079361	0	8384	507	8384	8384	1.0000000
Rat_12_NODE_240_length_8356_cov_7.072160	0	8356	716	8356	8356	1.0000000
Rat_12_NODE_242_length_8287_cov_5.477405	0	8287	530	8260	8287	0.9967419
Rat_12_NODE_244_length_8188_cov_6.057297	0	8188	581	8188	8188	1.0000000
Rat_12_NODE_255_length_7935_cov_4.811041	0	7935	453	7916	7935	0.9976056
Rat_12_NODE_257_length_7888_cov_4.667943	0	7888	388	7888	7888	1.0000000
Rat_12_NODE_263_length_7766_cov_25.355466	0	7766	1317	7744	7766	0.9971671
Rat_12_NODE_265_length_7703_cov_6.212082	0	7703	555	7703	7703	1.0000000
Rat_12_NODE_266_length_7696_cov_7.798848	0	7696	635	7694	7696	0.9997401
Rat_12_NODE_271_length_7484_cov_8.909005	0	7484	805	7484	7484	1.0000000
Rat_12_NODE_273_length_7420_cov_5.898167	0	7420	507	7418	7420	0.9997305
Rat_12_NODE_274_length_7416_cov_7.206765	0	7416	660	7416	7416	1.0000000
Rat_12_NODE_281_length_7166_cov_6.195191	0	7166	495	7166	7166	1.0000000
Rat_12_NODE_286_length_7006_cov_6.144296	0	7006	471	6963	7006	0.9938624
Rat_12_NODE_287_length_6991_cov_5.848328	0	6991	466	6990	6991	0.9998569
Rat_12_NODE_288_length_6954_cov_10.419336	0	6954	521	6880	6954	0.9893587
Rat_12_NODE_289_length_6943_cov_4.719077	0	6943	376	6943	6943	1.0000000
Rat_12_NODE_290_length_6929_cov_5.098196	0	6929	411	6905	6929	0.9965363
Rat_12_NODE_296_length_6849_cov_4.775832	0	6849	388	6798	6849	0.9925537
Rat_12_NODE_297_length_6847_cov_7.468640	0	6847	609	6847	6847	1.0000000
Rat_12_NODE_303_length_6745_cov_67.036323	0	6745	2752	6735	6745	0.9985174
Rat_12_NODE_305_length_6709_cov_4.656898	0	6709	374	6697	6709	0.9982114
Rat_12_NODE_314_length_6525_cov_5.714992	0	6525	395	6458	6525	0.9897318
Rat_12_NODE_323_length_6282_cov_17.725711	0	6282	1093	6275	6282	0.9988857
Rat_12_NODE_326_length_6213_cov_21.025171	0	6213	1241	6172	6213	0.9934009
Rat_12_NODE_331_length_6161_cov_7.552080	0	6161	548	6145	6161	0.9974030
Rat_12_NODE_338_length_6004_cov_3.879812	0	6004	266	5986	6004	0.9970020
Rat_12_NODE_339_length_6002_cov_6.019506	0	6002	421	5985	6002	0.9971676
Rat_12_NODE_345_length_5910_cov_4.709137	0	5910	321	5910	5910	1.0000000
Rat_12_NODE_350_length_5769_cov_5.553203	0	5769	382	5769	5769	1.0000000
Rat_12_NODE_358_length_5668_cov_5.145199	0	5668	342	5668	5668	1.0000000
Rat_12_NODE_362_length_5583_cov_4.049928	0	5583	264	5583	5583	1.0000000
Rat_12_NODE_369_length_5501_cov_4.417003	0	5501	289	5501	5501	1.0000000
Rat_12_NODE_370_length_5499_cov_4.469508	0	5499	267	5398	5499	0.9816330
Rat_12_NODE_371_length_5494_cov_4.551756	0	5494	290	5494	5494	1.0000000
Rat_12_NODE_376_length_5458_cov_8.138812	0	5458	525	5458	5458	1.0000000
Rat_12_NODE_384_length_5388_cov_4.723983	0	5388	289	5388	5388	1.0000000
Rat_12_NODE_385_length_5377_cov_5.109733	0	5377	323	5377	5377	1.0000000
Rat_12_NODE_388_length_5365_cov_5.663842	0	5365	316	5298	5365	0.9875116
Rat_12_NODE_392_length_5327_cov_5.931335	0	5327	162	5159	5327	0.9684625
Rat_12_NODE_396_length_5262_cov_6.418475	0	5262	394	5262	5262	1.0000000
Rat_12_NODE_397_length_5247_cov_5.089561	0	5247	310	5219	5247	0.9946636
Rat_12_NODE_402_length_5215_cov_3.483527	0	5215	213	5215	5215	1.0000000
Rat_12_NODE_412_length_5112_cov_6.820249	0	5112	279	5078	5112	0.9933490
Rat_12_NODE_413_length_5111_cov_5.673655	0	5111	319	5086	5111	0.9951086
Rat_12_NODE_417_length_5054_cov_4.289858	0	5054	263	5054	5054	1.0000000
Rat_12_NODE_418_length_5038_cov_3.946016	0	5038	233	5027	5038	0.9978166
Rat_12_NODE_420_length_5006_cov_5.210866	0	5006	302	5006	5006	1.0000000
Rat_12_NODE_424_length_4929_cov_4.345302	0	4929	252	4916	4929	0.9973626
Rat_12_NODE_426_length_4895_cov_7.442149	0	4895	433	4895	4895	1.0000000
Rat_12_NODE_428_length_4873_cov_16.956413	0	4873	536	4873	4873	1.0000000
Rat_12_NODE_434_length_4830_cov_3.913508	0	4830	220	4762	4830	0.9859213
Rat_12_NODE_435_length_4828_cov_5.821496	0	4828	318	4827	4828	0.9997929
Rat_12_NODE_436_length_4825_cov_4.581132	0	4825	256	4793	4825	0.9933679
Rat_12_NODE_438_length_4821_cov_5.120856	0	4821	277	4821	4821	1.0000000
Rat_12_NODE_444_length_4798_cov_5.123550	0	4798	289	4798	4798	1.0000000
Rat_12_NODE_445_length_4791_cov_4.332348	0	4791	241	4757	4791	0.9929034
Rat_12_NODE_448_length_4762_cov_5.487147	0	4762	306	4749	4762	0.9972700
Rat_12_NODE_449_length_4746_cov_6.752078	0	4746	371	4746	4746	1.0000000
Rat_12_NODE_450_length_4736_cov_5.685751	0	4736	313	4736	4736	1.0000000
Rat_12_NODE_455_length_4679_cov_4.648573	0	4679	260	4661	4679	0.9961530
Rat_12_NODE_457_length_4664_cov_4.536125	0	4664	248	4664	4664	1.0000000
Rat_12_NODE_459_length_4658_cov_5.408429	0	4658	268	4658	4658	1.0000000
Rat_12_NODE_463_length_4619_cov_4.091586	0	4619	225	4579	4619	0.9913401
Rat_12_NODE_464_length_4618_cov_4.856454	0	4618	261	4554	4618	0.9861412
Rat_12_NODE_468_length_4572_cov_3.912774	0	4572	77	4051	4572	0.8860455
Rat_12_NODE_470_length_4538_cov_4.310506	0	4538	232	4538	4538	1.0000000
Rat_12_NODE_471_length_4532_cov_4.518874	0	4532	236	4532	4532	1.0000000
Rat_12_NODE_474_length_4496_cov_4.147940	0	4496	213	4496	4496	1.0000000
Rat_12_NODE_475_length_4483_cov_6.440831	0	4483	327	4483	4483	1.0000000
Rat_12_NODE_477_length_4474_cov_5.022177	0	4474	250	4338	4474	0.9696022
Rat_12_NODE_486_length_4415_cov_4.280505	0	4415	220	4415	4415	1.0000000
Rat_12_NODE_495_length_4362_cov_5.061063	0	4362	264	4362	4362	1.0000000
Rat_12_NODE_496_length_4355_cov_3.459070	0	4355	178	4355	4355	1.0000000
Rat_12_NODE_499_length_4332_cov_4.452654	0	4332	225	4332	4332	1.0000000
Rat_12_NODE_501_length_4318_cov_10.238330	0	4318	238	3988	4318	0.9235758
Rat_12_NODE_502_length_4316_cov_4.462333	0	4316	229	4316	4316	1.0000000
Rat_12_NODE_503_length_4314_cov_5.036394	0	4314	258	4295	4314	0.9955958
Rat_12_NODE_505_length_4308_cov_5.181989	0	4308	262	4308	4308	1.0000000
Rat_12_NODE_508_length_4277_cov_4.074609	0	4277	200	4246	4277	0.9927520
Rat_12_NODE_510_length_4267_cov_6.712013	0	4267	318	4244	4267	0.9946098
Rat_12_NODE_512_length_4254_cov_5.220767	0	4254	258	4254	4254	1.0000000
Rat_12_NODE_514_length_4242_cov_4.159303	0	4242	201	4240	4242	0.9995285
Rat_12_NODE_516_length_4237_cov_4.280966	0	4237	209	4237	4237	1.0000000
Rat_12_NODE_517_length_4235_cov_5.069378	0	4235	220	4185	4235	0.9881936
Rat_12_NODE_519_length_4222_cov_3.945284	0	4222	194	4222	4222	1.0000000
Rat_12_NODE_520_length_4217_cov_4.298174	0	4217	209	4217	4217	1.0000000
Rat_12_NODE_521_length_4215_cov_4.788221	0	4215	235	4209	4215	0.9985765
Rat_12_NODE_527_length_4169_cov_4.438746	0	4169	211	4169	4169	1.0000000
Rat_12_NODE_528_length_4154_cov_3.962918	0	4154	159	4154	4154	1.0000000
Rat_12_NODE_532_length_4125_cov_9.849631	0	4125	429	4124	4125	0.9997576
Rat_12_NODE_539_length_4092_cov_9.839237	0	4092	506	4092	4092	1.0000000
Rat_12_NODE_540_length_4083_cov_6.470209	0	4083	309	4083	4083	1.0000000
Rat_12_NODE_542_length_4052_cov_4.978484	0	4052	235	4052	4052	1.0000000
Rat_12_NODE_544_length_4047_cov_5.777806	0	4047	270	4047	4047	1.0000000
Rat_12_NODE_550_length_4027_cov_3.337110	0	4027	162	4025	4027	0.9995034
Rat_12_NODE_551_length_4020_cov_4.953342	0	4020	165	4008	4020	0.9970149
Rat_12_NODE_558_length_3975_cov_6.383929	0	3975	165	3912	3975	0.9841509
Rat_12_NODE_562_length_3930_cov_5.071484	0	3930	233	3930	3930	1.0000000
Rat_12_NODE_563_length_3919_cov_5.420807	0	3919	244	3919	3919	1.0000000
Rat_12_NODE_567_length_3912_cov_3.565465	0	3912	157	3788	3912	0.9683027
Rat_12_NODE_568_length_3911_cov_4.293050	0	3911	196	3911	3911	1.0000000
Rat_12_NODE_570_length_3904_cov_4.483242	0	3904	209	3904	3904	1.0000000
Rat_12_NODE_571_length_3889_cov_5.524257	0	3889	248	3883	3889	0.9984572
Rat_12_NODE_574_length_3881_cov_25.861213	0	3881	657	3832	3881	0.9873744
Rat_12_NODE_575_length_3880_cov_6.311373	0	3880	285	3880	3880	1.0000000
Rat_12_NODE_577_length_3879_cov_5.404289	0	3879	245	3857	3879	0.9943284
Rat_12_NODE_581_length_3853_cov_4.882833	0	3853	218	3839	3853	0.9963664
Rat_12_NODE_582_length_3848_cov_4.654891	0	3848	207	3848	3848	1.0000000
Rat_12_NODE_586_length_3834_cov_4.179942	0	3834	191	3834	3834	1.0000000
Rat_12_NODE_587_length_3830_cov_4.964238	0	3830	192	3693	3830	0.9642298
Rat_12_NODE_590_length_3812_cov_4.330317	0	3812	192	3781	3812	0.9918678
Rat_12_NODE_593_length_3791_cov_4.532388	0	3791	195	3791	3791	1.0000000
Rat_12_NODE_597_length_3750_cov_4.917727	0	3750	205	3750	3750	1.0000000
Rat_12_NODE_600_length_3741_cov_10.091427	0	3741	394	3723	3741	0.9951885
Rat_12_NODE_601_length_3738_cov_6.806136	0	3738	249	3738	3738	1.0000000
Rat_12_NODE_604_length_3723_cov_8.627863	0	3723	355	3715	3723	0.9978512
Rat_12_NODE_613_length_3683_cov_5.456450	0	3683	234	3683	3683	1.0000000
Rat_12_NODE_617_length_3666_cov_4.595403	0	3666	195	3633	3666	0.9909984
Rat_12_NODE_618_length_3663_cov_5.286308	0	3663	223	3663	3663	1.0000000
Rat_12_NODE_623_length_3652_cov_6.308312	0	3652	264	3652	3652	1.0000000
Rat_12_NODE_628_length_3615_cov_4.129775	0	3615	173	3580	3615	0.9903181
Rat_12_NODE_631_length_3600_cov_14.909450	0	3600	185	3470	3600	0.9638889
Rat_12_NODE_639_length_3546_cov_6.239473	0	3546	232	3460	3546	0.9757473
Rat_12_NODE_645_length_3513_cov_7.563910	0	3513	298	3513	3513	1.0000000
Rat_12_NODE_646_length_3510_cov_2.969320	0	3510	67	3183	3510	0.9068376
Rat_12_NODE_654_length_3468_cov_2.812775	0	3468	99	3468	3468	1.0000000
Rat_12_NODE_655_length_3462_cov_3.764309	0	3462	148	3430	3462	0.9907568
Rat_12_NODE_656_length_3459_cov_4.325206	0	3459	173	3459	3459	1.0000000
Rat_12_NODE_658_length_3442_cov_3.652790	0	3442	141	3442	3442	1.0000000
Rat_12_NODE_659_length_3431_cov_3.692536	0	3431	146	3431	3431	1.0000000
Rat_12_NODE_662_length_3417_cov_5.226353	0	3417	200	3417	3417	1.0000000
Rat_12_NODE_664_length_3404_cov_4.073156	0	3404	167	3404	3404	1.0000000
Rat_12_NODE_666_length_3400_cov_4.179671	0	3400	173	3400	3400	1.0000000
Rat_12_NODE_675_length_3354_cov_7.067293	0	3354	232	3354	3354	1.0000000
Rat_12_NODE_676_length_3349_cov_4.232240	0	3349	133	3325	3349	0.9928337
Rat_12_NODE_679_length_3342_cov_2.792516	0	3342	51	3034	3342	0.9078396
Rat_12_NODE_686_length_3326_cov_4.852644	0	3326	184	3326	3326	1.0000000
Rat_12_NODE_689_length_3320_cov_4.456049	0	3320	176	3320	3320	1.0000000
Rat_12_NODE_690_length_3319_cov_4.519914	0	3319	175	3319	3319	1.0000000
Rat_12_NODE_692_length_3299_cov_4.997842	0	3299	197	3297	3299	0.9993938
Rat_12_NODE_695_length_3292_cov_2.813716	0	3292	108	3292	3292	1.0000000
Rat_12_NODE_696_length_3289_cov_5.013915	0	3289	197	3289	3289	1.0000000
Rat_12_NODE_701_length_3280_cov_4.219535	0	3280	100	3203	3280	0.9765244
Rat_12_NODE_703_length_3256_cov_4.609809	0	3256	172	3256	3256	1.0000000
Rat_12_NODE_706_length_3248_cov_3.505168	0	3248	58	3065	3248	0.9436576
Rat_12_NODE_708_length_3231_cov_4.316121	0	3231	152	3231	3231	1.0000000
Rat_12_NODE_713_length_3187_cov_2.303959	0	3187	87	3187	3187	1.0000000
Rat_12_NODE_714_length_3184_cov_4.692234	0	3184	174	3184	3184	1.0000000
Rat_12_NODE_718_length_3170_cov_3.521669	0	3170	131	3170	3170	1.0000000
Rat_12_NODE_720_length_3161_cov_5.027688	0	3161	183	3159	3161	0.9993673
Rat_12_NODE_726_length_3143_cov_7.225065	0	3143	239	3143	3143	1.0000000
Rat_12_NODE_728_length_3140_cov_3.859319	0	3140	143	3140	3140	1.0000000
Rat_12_NODE_730_length_3133_cov_4.749188	0	3133	174	3133	3133	1.0000000
Rat_12_NODE_731_length_3125_cov_4.278502	0	3125	153	3107	3125	0.9942400
Rat_12_NODE_732_length_3123_cov_4.199804	0	3123	152	3123	3123	1.0000000
Rat_12_NODE_735_length_3111_cov_4.954188	0	3111	181	3111	3111	1.0000000
Rat_12_NODE_737_length_3104_cov_5.888160	0	3104	208	3104	3104	1.0000000
Rat_12_NODE_739_length_3103_cov_4.286417	0	3103	144	3003	3103	0.9677731
Rat_12_NODE_741_length_3100_cov_5.983251	0	3100	210	3063	3100	0.9880645
Rat_12_NODE_743_length_3088_cov_5.509067	0	3088	202	3063	3088	0.9919041
Rat_12_NODE_745_length_3068_cov_5.792897	0	3068	212	3068	3068	1.0000000
Rat_12_NODE_748_length_3059_cov_3.365180	0	3059	117	3059	3059	1.0000000
Rat_12_NODE_750_length_3052_cov_4.228896	0	3052	150	3052	3052	1.0000000
Rat_12_NODE_752_length_3030_cov_4.684706	0	3030	168	3030	3030	1.0000000
Rat_12_NODE_755_length_3023_cov_5.529650	0	3023	191	3023	3023	1.0000000
Rat_12_NODE_759_length_3014_cov_6.471105	0	3014	150	2991	3014	0.9923689
Rat_12_NODE_766_length_3003_cov_3.934193	0	3003	138	3003	3003	1.0000000
Rat_12_NODE_767_length_2993_cov_4.078965	0	2993	144	2993	2993	1.0000000
Rat_12_NODE_769_length_2984_cov_4.109252	0	2984	141	2984	2984	1.0000000
Rat_12_NODE_777_length_2953_cov_2.631470	0	2953	50	2627	2953	0.8896038
Rat_12_NODE_780_length_2942_cov_3.435054	0	2942	64	2618	2942	0.8898708
Rat_12_NODE_782_length_2936_cov_5.606734	0	2936	121	2876	2936	0.9795640
Rat_12_NODE_783_length_2936_cov_4.802499	0	2936	154	2934	2936	0.9993188
Rat_12_NODE_786_length_2928_cov_3.991646	0	2928	138	2896	2928	0.9890710
Rat_12_NODE_787_length_2927_cov_3.724582	0	2927	77	2687	2927	0.9180048
Rat_12_NODE_793_length_2904_cov_5.161460	0	2904	79	2657	2904	0.9149449
Rat_12_NODE_797_length_2884_cov_10.135384	0	2884	340	2878	2884	0.9979196
Rat_12_NODE_801_length_2871_cov_5.022372	0	2871	165	2871	2871	1.0000000
Rat_12_NODE_803_length_2859_cov_4.246790	0	2859	56	2610	2859	0.9129066
Rat_12_NODE_810_length_2837_cov_5.257009	0	2837	170	2806	2837	0.9890730
Rat_12_NODE_818_length_2810_cov_5.636661	0	2810	186	2810	2810	1.0000000
Rat_12_NODE_822_length_2803_cov_4.276565	0	2803	130	2655	2803	0.9471994
Rat_12_NODE_824_length_2802_cov_4.641063	0	2802	145	2802	2802	1.0000000
Rat_12_NODE_829_length_2797_cov_5.564916	0	2797	165	2794	2797	0.9989274
Rat_12_NODE_830_length_2792_cov_4.279868	0	2792	136	2775	2792	0.9939111
Rat_12_NODE_834_length_2785_cov_5.333333	0	2785	169	2785	2785	1.0000000
Rat_12_NODE_836_length_2784_cov_3.710150	0	2784	123	2761	2784	0.9917385
Rat_12_NODE_837_length_2783_cov_3.745601	0	2783	120	2783	2783	1.0000000
Rat_12_NODE_838_length_2782_cov_5.190686	0	2782	171	2782	2782	1.0000000
Rat_12_NODE_842_length_2774_cov_3.461567	0	2774	109	2721	2774	0.9808940
Rat_12_NODE_843_length_2764_cov_3.085271	0	2764	76	2336	2764	0.8451520
Rat_12_NODE_845_length_2761_cov_4.832225	0	2761	152	2761	2761	1.0000000
Rat_12_NODE_852_length_2752_cov_4.516871	0	2752	141	2752	2752	1.0000000
Rat_12_NODE_853_length_2744_cov_5.496467	0	2744	175	2711	2744	0.9879737
Rat_12_NODE_856_length_2724_cov_3.751592	0	2724	98	2706	2724	0.9933921
Rat_12_NODE_859_length_2721_cov_6.741560	0	2721	200	2719	2721	0.9992650
Rat_12_NODE_860_length_2719_cov_3.530405	0	2719	110	2711	2719	0.9970577
Rat_12_NODE_864_length_2706_cov_4.218031	0	2706	67	2650	2706	0.9793053
Rat_12_NODE_865_length_2697_cov_3.225208	0	2697	97	2697	2697	1.0000000
Rat_12_NODE_871_length_2680_cov_3.608381	0	2680	64	2291	2680	0.8548508
Rat_12_NODE_874_length_2670_cov_15.296367	0	2670	245	2637	2670	0.9876404
Rat_12_NODE_876_length_2666_cov_6.382612	0	2666	85	2540	2666	0.9527382
Rat_12_NODE_877_length_2663_cov_4.519172	0	2663	144	2663	2663	1.0000000
Rat_12_NODE_878_length_2661_cov_3.610130	0	2661	110	2661	2661	1.0000000
Rat_12_NODE_879_length_2657_cov_3.769408	0	2657	40	2112	2657	0.7948815
Rat_12_NODE_880_length_2656_cov_3.133026	0	2656	45	2455	2656	0.9243223
Rat_12_NODE_884_length_2638_cov_5.018970	0	2638	150	2638	2638	1.0000000
Rat_12_NODE_888_length_2623_cov_3.589564	0	2623	46	2296	2623	0.8753336
Rat_12_NODE_891_length_2614_cov_2.802657	0	2614	35	2187	2614	0.8366488
Rat_12_NODE_895_length_2601_cov_6.796151	0	2601	106	2601	2601	1.0000000
Rat_12_NODE_899_length_2599_cov_3.139544	0	2599	93	2599	2599	1.0000000
Rat_12_NODE_902_length_2594_cov_3.270185	0	2594	59	2348	2594	0.9051658
Rat_12_NODE_903_length_2592_cov_4.052424	0	2592	122	2592	2592	1.0000000
Rat_12_NODE_911_length_2583_cov_3.169699	0	2583	66	2578	2583	0.9980643
Rat_12_NODE_914_length_2578_cov_5.354340	0	2578	155	2578	2578	1.0000000
Rat_12_NODE_915_length_2576_cov_3.419278	0	2576	108	2576	2576	1.0000000
Rat_12_NODE_917_length_2573_cov_3.821287	0	2573	48	2087	2573	0.8111154
Rat_12_NODE_918_length_2566_cov_4.319395	0	2566	136	2566	2566	1.0000000
Rat_12_NODE_919_length_2565_cov_4.393227	0	2565	124	2532	2565	0.9871345
Rat_12_NODE_921_length_2559_cov_5.022364	0	2559	115	2490	2559	0.9730363
Rat_12_NODE_929_length_2544_cov_3.769787	0	2544	40	2058	2544	0.8089623
Rat_12_NODE_930_length_2544_cov_3.607473	0	2544	102	2493	2544	0.9799528
Rat_12_NODE_938_length_2535_cov_3.581452	0	2535	106	2503	2535	0.9873767
Rat_12_NODE_943_length_2520_cov_3.056795	0	2520	85	2520	2520	1.0000000
Rat_12_NODE_946_length_2514_cov_3.104921	0	2514	97	2514	2514	1.0000000
Rat_12_NODE_948_length_2509_cov_13.085167	0	2509	181	2453	2509	0.9776803
Rat_12_NODE_950_length_2509_cov_4.495925	0	2509	133	2509	2509	1.0000000
Rat_12_NODE_959_length_2500_cov_4.007362	0	2500	80	2415	2500	0.9660000
Rat_12_NODE_963_length_2492_cov_3.956094	0	2492	112	2455	2492	0.9851525
Rat_12_NODE_966_length_2488_cov_3.247842	0	2488	95	2488	2488	1.0000000
Rat_12_NODE_971_length_2478_cov_6.734214	0	2478	136	2450	2478	0.9887006
Rat_12_NODE_972_length_2478_cov_3.337598	0	2478	92	2467	2478	0.9955609
Rat_12_NODE_973_length_2475_cov_2.986364	0	2475	87	2462	2475	0.9947475
Rat_12_NODE_975_length_2471_cov_5.126656	0	2471	145	2471	2471	1.0000000
Rat_12_NODE_983_length_2448_cov_5.089845	0	2448	153	2432	2448	0.9934641
Rat_12_NODE_985_length_2445_cov_4.760251	0	2445	137	2445	2445	1.0000000
Rat_12_NODE_992_length_2435_cov_4.205882	0	2435	107	2336	2435	0.9593429
Rat_12_NODE_996_length_2421_cov_8.952663	0	2421	119	2406	2421	0.9938042
Rat_12_NODE_998_length_2418_cov_2.603047	0	2418	42	2313	2418	0.9565757
Rat_12_NODE_1000_length_2410_cov_6.142251	0	2410	166	2410	2410	1.0000000
Rat_12_NODE_1002_length_2405_cov_4.991915	0	2405	135	2393	2405	0.9950104
Rat_12_NODE_1007_length_2388_cov_4.153879	0	2388	114	2375	2388	0.9945561
Rat_12_NODE_1008_length_2385_cov_4.141202	0	2385	91	2382	2385	0.9987422
Rat_12_NODE_1010_length_2383_cov_4.090206	0	2383	112	2383	2383	1.0000000
Rat_12_NODE_1011_length_2382_cov_4.611517	0	2382	125	2382	2382	1.0000000
Rat_12_NODE_1013_length_2379_cov_3.845955	0	2379	108	2379	2379	1.0000000
Rat_12_NODE_1014_length_2376_cov_3.939250	0	2376	108	2376	2376	1.0000000
Rat_12_NODE_1017_length_2364_cov_4.985275	0	2364	133	2356	2364	0.9966159
Rat_12_NODE_1021_length_2360_cov_2.960521	0	2360	78	2360	2360	1.0000000
Rat_12_NODE_1023_length_2357_cov_4.971329	0	2357	132	2356	2357	0.9995757
Rat_12_NODE_1024_length_2356_cov_3.868753	0	2356	104	2356	2356	1.0000000
Rat_12_NODE_1026_length_2351_cov_3.506098	0	2351	91	2351	2351	1.0000000
Rat_12_NODE_1029_length_2343_cov_4.696241	0	2343	106	2343	2343	1.0000000
Rat_12_NODE_1031_length_2338_cov_3.314060	0	2338	63	2316	2338	0.9905903
Rat_12_NODE_1033_length_2336_cov_6.546252	0	2336	164	2280	2336	0.9760274
Rat_12_NODE_1034_length_2336_cov_4.367821	0	2336	119	2336	2336	1.0000000
Rat_12_NODE_1037_length_2333_cov_2.760316	0	2333	76	2333	2333	1.0000000
Rat_12_NODE_1039_length_2329_cov_5.757256	0	2329	150	2329	2329	1.0000000
Rat_12_NODE_1042_length_2328_cov_4.722833	0	2328	133	2328	2328	1.0000000
Rat_12_NODE_1043_length_2328_cov_3.934448	0	2328	105	2328	2328	1.0000000
Rat_12_NODE_1048_length_2323_cov_4.882275	0	2323	124	2322	2323	0.9995695
Rat_12_NODE_1049_length_2317_cov_3.616711	0	2317	102	2317	2317	1.0000000
Rat_12_NODE_1054_length_2309_cov_4.255546	0	2309	69	2234	2309	0.9675184
Rat_12_NODE_1056_length_2303_cov_3.365658	0	2303	88	2269	2303	0.9852366
Rat_12_NODE_1060_length_2296_cov_7.404284	0	2296	124	2287	2296	0.9960802
Rat_12_NODE_1061_length_2292_cov_5.058561	0	2292	130	2292	2292	1.0000000
Rat_12_NODE_1062_length_2290_cov_4.579866	0	2290	119	2275	2290	0.9934498
Rat_12_NODE_1064_length_2279_cov_4.224371	0	2279	110	2279	2279	1.0000000
Rat_12_NODE_1067_length_2276_cov_6.351643	0	2276	166	2276	2276	1.0000000
Rat_12_NODE_1068_length_2275_cov_3.665766	0	2275	93	2275	2275	1.0000000
Rat_12_NODE_1075_length_2263_cov_4.793931	0	2263	124	2263	2263	1.0000000
Rat_12_NODE_1076_length_2261_cov_3.696283	0	2261	95	2261	2261	1.0000000
Rat_12_NODE_1083_length_2245_cov_4.600913	0	2245	104	2215	2245	0.9866370
Rat_12_NODE_1085_length_2241_cov_4.649588	0	2241	120	2241	2241	1.0000000
Rat_12_NODE_1087_length_2237_cov_4.133364	0	2237	54	2225	2237	0.9946357
Rat_12_NODE_1090_length_2232_cov_5.691778	0	2232	148	2232	2232	1.0000000
Rat_12_NODE_1097_length_2214_cov_4.150069	0	2214	104	2208	2214	0.9972900
Rat_12_NODE_1098_length_2214_cov_3.805002	0	2214	95	2214	2214	1.0000000
Rat_12_NODE_1099_length_2213_cov_4.142261	0	2213	107	2213	2213	1.0000000
Rat_12_NODE_1100_length_2212_cov_5.031989	0	2212	128	2212	2212	1.0000000
Rat_12_NODE_1101_length_2210_cov_4.297448	0	2210	91	2210	2210	1.0000000
Rat_12_NODE_1102_length_2209_cov_3.714485	0	2209	99	2209	2209	1.0000000
Rat_12_NODE_1109_length_2206_cov_4.519758	0	2206	114	2206	2206	1.0000000
Rat_12_NODE_1110_length_2206_cov_3.848443	0	2206	98	2206	2206	1.0000000
Rat_12_NODE_1111_length_2205_cov_3.507907	0	2205	74	2161	2205	0.9800454
Rat_12_NODE_1112_length_2203_cov_2.605680	0	2203	66	2203	2203	1.0000000
Rat_12_NODE_1113_length_2201_cov_3.721808	0	2201	95	2169	2201	0.9854612
Rat_12_NODE_1115_length_2199_cov_6.325093	0	2199	183	2198	2199	0.9995453
Rat_12_NODE_1121_length_2192_cov_3.705194	0	2192	90	2158	2192	0.9844890
Rat_12_NODE_1122_length_2192_cov_3.247075	0	2192	78	2192	2192	1.0000000
Rat_12_NODE_1123_length_2190_cov_3.702108	0	2190	95	2190	2190	1.0000000
Rat_12_NODE_1124_length_2190_cov_3.034660	0	2190	73	2190	2190	1.0000000
Rat_12_NODE_1127_length_2185_cov_4.280751	0	2185	109	2185	2185	1.0000000
Rat_12_NODE_1128_length_2184_cov_4.604979	0	2184	107	2184	2184	1.0000000
Rat_12_NODE_1138_length_2164_cov_2.694168	0	2164	30	1934	2164	0.8937153
Rat_12_NODE_1139_length_2161_cov_5.231244	0	2161	105	2159	2161	0.9990745
Rat_12_NODE_1147_length_2150_cov_6.377566	0	2150	157	2150	2150	1.0000000
Rat_12_NODE_1148_length_2150_cov_3.858711	0	2150	48	1967	2150	0.9148837
Rat_12_NODE_1154_length_2139_cov_2.106046	0	2139	54	2139	2139	1.0000000
Rat_12_NODE_1156_length_2136_cov_4.767900	0	2136	116	2136	2136	1.0000000
Rat_12_NODE_1158_length_2135_cov_3.545192	0	2135	68	2135	2135	1.0000000
Rat_12_NODE_1159_length_2133_cov_3.592397	0	2133	90	2133	2133	1.0000000
Rat_12_NODE_1160_length_2132_cov_4.843043	0	2132	126	2116	2132	0.9924953
Rat_12_NODE_1165_length_2125_cov_4.390338	0	2125	102	2125	2125	1.0000000
Rat_12_NODE_1168_length_2117_cov_4.242483	0	2117	104	2117	2117	1.0000000
Rat_12_NODE_1169_length_2117_cov_3.373909	0	2117	86	2117	2117	1.0000000
Rat_12_NODE_1170_length_2117_cov_3.237633	0	2117	76	2117	2117	1.0000000
Rat_12_NODE_1171_length_2116_cov_5.227559	0	2116	108	2116	2116	1.0000000
Rat_12_NODE_1174_length_2114_cov_3.776105	0	2114	92	2114	2114	1.0000000
Rat_12_NODE_1178_length_2109_cov_4.148004	0	2109	103	2109	2109	1.0000000
Rat_12_NODE_1185_length_2105_cov_5.350244	0	2105	130	2105	2105	1.0000000
Rat_12_NODE_1186_length_2104_cov_3.186432	0	2104	86	2104	2104	1.0000000
Rat_12_NODE_1192_length_2095_cov_5.416176	0	2095	128	2062	2095	0.9842482
Rat_12_NODE_1198_length_2080_cov_2.052840	0	2080	50	2080	2080	1.0000000
Rat_12_NODE_1205_length_2067_cov_4.250497	0	2067	99	2067	2067	1.0000000
Rat_12_NODE_1213_length_2058_cov_5.261608	0	2058	123	2058	2058	1.0000000
Rat_12_NODE_1215_length_2054_cov_3.730365	0	2054	50	1942	2054	0.9454722
Rat_12_NODE_1216_length_2054_cov_3.219110	0	2054	78	2051	2054	0.9985394
Rat_12_NODE_1218_length_2050_cov_5.211529	0	2050	124	2019	2050	0.9848781
Rat_12_NODE_1219_length_2050_cov_2.220551	0	2050	52	2050	2050	1.0000000
Rat_12_NODE_1221_length_2048_cov_4.000000	0	2048	93	2048	2048	1.0000000
Rat_12_NODE_1226_length_2044_cov_6.031171	0	2044	139	2044	2044	1.0000000
Rat_12_NODE_1228_length_2043_cov_5.985915	0	2043	145	2015	2043	0.9862947
Rat_12_NODE_1230_length_2042_cov_29.378963	0	2042	326	2040	2042	0.9990206
Rat_12_NODE_1232_length_2042_cov_3.187217	0	2042	49	1999	2042	0.9789422
Rat_12_NODE_1239_length_2036_cov_5.170116	0	2036	121	2036	2036	1.0000000
Rat_12_NODE_1241_length_2035_cov_3.621212	0	2035	72	2035	2035	1.0000000
Rat_12_NODE_1246_length_2027_cov_3.528398	0	2027	34	1726	2027	0.8515047
Rat_12_NODE_1247_length_2025_cov_4.061929	0	2025	99	2025	2025	1.0000000
Rat_12_NODE_1248_length_2024_cov_6.453022	0	2024	138	1988	2024	0.9822134
Rat_12_NODE_1252_length_2016_cov_3.930138	0	2016	100	2016	2016	1.0000000
Rat_12_NODE_1255_length_2011_cov_4.527096	0	2011	105	1979	2011	0.9840875
Rat_12_NODE_1263_length_2000_cov_12.477121	0	2000	183	2000	2000	1.0000000
Rat_12_NODE_1264_length_2000_cov_4.138817	0	2000	96	2000	2000	1.0000000
Rat_12_NODE_1265_length_2000_cov_3.359383	0	2000	79	2000	2000	1.0000000
Rat_12_NODE_1266_length_1999_cov_2.911008	0	1999	46	1932	1999	0.9664832
Rat_12_NODE_1269_length_1995_cov_4.878866	0	1995	108	1969	1995	0.9869674
Rat_12_NODE_1270_length_1990_cov_3.503359	0	1990	77	1990	1990	1.0000000
Rat_12_NODE_1272_length_1986_cov_5.357846	0	1986	103	1956	1986	0.9848943
Rat_12_NODE_1275_length_1978_cov_4.120125	0	1978	95	1978	1978	1.0000000
Rat_12_NODE_1276_length_1976_cov_3.641333	0	1976	84	1976	1976	1.0000000
Rat_12_NODE_1277_length_1975_cov_3.363542	0	1975	77	1975	1975	1.0000000
Rat_12_NODE_1283_length_1967_cov_2.804916	0	1967	62	1965	1967	0.9989832
Rat_12_NODE_1287_length_1965_cov_2.537696	0	1965	35	1810	1965	0.9211196
Rat_12_NODE_1288_length_1964_cov_7.607124	0	1964	107	1940	1964	0.9877800
Rat_12_NODE_1290_length_1963_cov_3.881551	0	1963	86	1924	1963	0.9801325
Rat_12_NODE_1295_length_1959_cov_3.638130	0	1959	43	1731	1959	0.8836141
Rat_12_NODE_1296_length_1959_cov_2.303046	0	1959	22	1587	1959	0.8101072
Rat_12_NODE_1298_length_1956_cov_3.283535	0	1956	73	1956	1956	1.0000000
Rat_12_NODE_1302_length_1954_cov_2.444444	0	1954	53	1954	1954	1.0000000
Rat_12_NODE_1303_length_1953_cov_3.867756	0	1953	85	1948	1953	0.9974399
Rat_12_NODE_1307_length_1945_cov_4.424868	0	1945	95	1945	1945	1.0000000
Rat_12_NODE_1308_length_1944_cov_5.928004	0	1944	135	1911	1944	0.9830247
Rat_12_NODE_1313_length_1937_cov_4.886291	0	1937	101	1859	1937	0.9597315
Rat_12_NODE_1315_length_1935_cov_5.257447	0	1935	114	1935	1935	1.0000000
Rat_12_NODE_1318_length_1933_cov_3.272630	0	1933	26	1301	1933	0.6730471
Rat_12_NODE_1321_length_1930_cov_3.461333	0	1930	68	1930	1930	1.0000000
Rat_12_NODE_1332_length_1921_cov_3.885316	0	1921	86	1921	1921	1.0000000
Rat_12_NODE_1333_length_1920_cov_4.071314	0	1920	89	1920	1920	1.0000000
Rat_12_NODE_1335_length_1918_cov_2.981750	0	1918	66	1918	1918	1.0000000
Rat_12_NODE_1337_length_1911_cov_2.829741	0	1911	64	1876	1911	0.9816850
Rat_12_NODE_1338_length_1910_cov_3.690027	0	1910	81	1892	1910	0.9905759
Rat_12_NODE_1339_length_1907_cov_3.895248	0	1907	82	1878	1907	0.9847929
Rat_12_NODE_1342_length_1904_cov_3.404002	0	1904	74	1904	1904	1.0000000
Rat_12_NODE_1343_length_1902_cov_9.011911	0	1902	173	1902	1902	1.0000000
Rat_12_NODE_1347_length_1898_cov_4.247423	0	1898	90	1898	1898	1.0000000
Rat_12_NODE_1350_length_1895_cov_3.671196	0	1895	82	1895	1895	1.0000000
Rat_12_NODE_1352_length_1892_cov_3.007077	0	1892	63	1892	1892	1.0000000
Rat_12_NODE_1354_length_1889_cov_3.551799	0	1889	82	1889	1889	1.0000000
Rat_12_NODE_1356_length_1885_cov_4.024590	0	1885	81	1885	1885	1.0000000
Rat_12_NODE_1359_length_1881_cov_3.285323	0	1881	73	1881	1881	1.0000000
Rat_12_NODE_1360_length_1880_cov_3.130411	0	1880	46	1842	1880	0.9797872
Rat_12_NODE_1362_length_1878_cov_3.313769	0	1878	61	1787	1878	0.9515442
Rat_12_NODE_1368_length_1874_cov_2.049478	0	1874	43	1874	1874	1.0000000
Rat_12_NODE_1369_length_1870_cov_6.412672	0	1870	74	1855	1870	0.9919786
Rat_12_NODE_1371_length_1867_cov_4.665563	0	1867	98	1867	1867	1.0000000
Rat_12_NODE_1372_length_1867_cov_3.549117	0	1867	77	1833	1867	0.9817890
Rat_12_NODE_1375_length_1866_cov_4.625621	0	1866	100	1866	1866	1.0000000
Rat_12_NODE_1378_length_1864_cov_4.803759	0	1864	105	1864	1864	1.0000000
Rat_12_NODE_1385_length_1859_cov_5.265521	0	1859	110	1850	1859	0.9951587
Rat_12_NODE_1386_length_1857_cov_3.104329	0	1857	66	1857	1857	1.0000000
Rat_12_NODE_1390_length_1854_cov_3.375764	0	1854	27	1538	1854	0.8295577
Rat_12_NODE_1391_length_1853_cov_3.682425	0	1853	82	1853	1853	1.0000000
Rat_12_NODE_1392_length_1853_cov_2.160178	0	1853	46	1853	1853	1.0000000
Rat_12_NODE_1393_length_1851_cov_5.155345	0	1851	105	1826	1851	0.9864938
Rat_12_NODE_1394_length_1851_cov_4.066258	0	1851	88	1851	1851	1.0000000
Rat_12_NODE_1395_length_1850_cov_2.891365	0	1850	61	1850	1850	1.0000000
Rat_12_NODE_1397_length_1846_cov_3.561139	0	1846	74	1830	1846	0.9913326
Rat_12_NODE_1401_length_1843_cov_4.116331	0	1843	95	1822	1843	0.9886056
Rat_12_NODE_1402_length_1842_cov_4.151091	0	1842	92	1842	1842	1.0000000
Rat_12_NODE_1407_length_1838_cov_2.095906	0	1838	46	1838	1838	1.0000000
Rat_12_NODE_1409_length_1837_cov_2.104938	0	1837	41	1837	1837	1.0000000
Rat_12_NODE_1410_length_1836_cov_5.286356	0	1836	25	1463	1836	0.7968410
Rat_12_NODE_1415_length_1831_cov_3.954392	0	1831	85	1825	1831	0.9967231
Rat_12_NODE_1426_length_1819_cov_5.145692	0	1819	103	1819	1819	1.0000000
Rat_12_NODE_1428_length_1816_cov_2.178308	0	1816	48	1816	1816	1.0000000
Rat_12_NODE_1429_length_1815_cov_12.363068	0	1815	318	1805	1815	0.9944904
Rat_12_NODE_1431_length_1813_cov_4.915813	0	1813	100	1786	1813	0.9851075
Rat_12_NODE_1433_length_1812_cov_3.874787	0	1812	85	1812	1812	1.0000000
Rat_12_NODE_1435_length_1809_cov_3.545040	0	1809	68	1809	1809	1.0000000
Rat_12_NODE_1439_length_1803_cov_3.053204	0	1803	54	1654	1803	0.9173599
Rat_12_NODE_1441_length_1801_cov_3.063574	0	1801	26	1545	1801	0.8578568
Rat_12_NODE_1443_length_1798_cov_2.084337	0	1798	41	1798	1798	1.0000000
Rat_12_NODE_1445_length_1796_cov_3.148765	0	1796	64	1796	1796	1.0000000
Rat_12_NODE_1447_length_1796_cov_2.213096	0	1796	43	1787	1796	0.9949889
Rat_12_NODE_1450_length_1792_cov_2.846287	0	1792	54	1742	1792	0.9720982
Rat_12_NODE_1459_length_1785_cov_3.820231	0	1785	63	1711	1785	0.9585434
Rat_12_NODE_1467_length_1774_cov_3.638743	0	1774	19	1251	1774	0.7051860
Rat_12_NODE_1472_length_1770_cov_1.860058	0	1770	42	1770	1770	1.0000000
Rat_12_NODE_1474_length_1768_cov_4.894337	0	1768	97	1768	1768	1.0000000
Rat_12_NODE_1476_length_1768_cov_3.057210	0	1768	66	1749	1768	0.9892534
Rat_12_NODE_1478_length_1766_cov_2.890123	0	1766	56	1742	1766	0.9864100
Rat_12_NODE_1480_length_1764_cov_3.931539	0	1764	47	1400	1764	0.7936508
Rat_12_NODE_1483_length_1760_cov_4.051026	0	1760	79	1736	1760	0.9863636
Rat_12_NODE_1489_length_1754_cov_4.170100	0	1754	88	1753	1754	0.9994299
Rat_12_NODE_1494_length_1750_cov_5.845428	0	1750	112	1750	1750	1.0000000
Rat_12_NODE_1495_length_1750_cov_3.130383	0	1750	65	1750	1750	1.0000000
Rat_12_NODE_1497_length_1748_cov_3.170112	0	1748	67	1748	1748	1.0000000
Rat_12_NODE_1498_length_1748_cov_3.084465	0	1748	57	1698	1748	0.9713959
Rat_12_NODE_1500_length_1745_cov_4.135503	0	1745	84	1745	1745	1.0000000
Rat_12_NODE_1502_length_1744_cov_4.926584	0	1744	99	1744	1744	1.0000000
Rat_12_NODE_1508_length_1741_cov_2.376631	0	1741	48	1730	1741	0.9936818
Rat_12_NODE_1512_length_1737_cov_3.937574	0	1737	70	1737	1737	1.0000000
Rat_12_NODE_1513_length_1736_cov_3.320642	0	1736	70	1736	1736	1.0000000
Rat_12_NODE_1518_length_1732_cov_4.115683	0	1732	82	1732	1732	1.0000000
Rat_12_NODE_1519_length_1731_cov_4.903341	0	1731	75	1717	1731	0.9919122
Rat_12_NODE_1521_length_1726_cov_5.092160	0	1726	94	1726	1726	1.0000000
Rat_12_NODE_1529_length_1722_cov_5.716857	0	1722	107	1722	1722	1.0000000
Rat_12_NODE_1534_length_1714_cov_4.948764	0	1714	95	1714	1714	1.0000000
Rat_12_NODE_1535_length_1714_cov_4.443038	0	1714	90	1692	1714	0.9871646
Rat_12_NODE_1544_length_1704_cov_3.196483	0	1704	61	1704	1704	1.0000000
Rat_12_NODE_1545_length_1699_cov_3.783455	0	1699	71	1699	1699	1.0000000
Rat_12_NODE_1547_length_1699_cov_2.299878	0	1699	45	1699	1699	1.0000000
Rat_12_NODE_1548_length_1698_cov_4.074863	0	1698	80	1698	1698	1.0000000
Rat_12_NODE_1556_length_1691_cov_2.071516	0	1691	39	1691	1691	1.0000000
Rat_12_NODE_1558_length_1690_cov_3.357798	0	1690	71	1690	1690	1.0000000
Rat_12_NODE_1560_length_1689_cov_4.892289	0	1689	94	1689	1689	1.0000000
Rat_12_NODE_1561_length_1689_cov_3.428397	0	1689	66	1689	1689	1.0000000
Rat_12_NODE_1562_length_1689_cov_2.411873	0	1689	48	1689	1689	1.0000000
Rat_12_NODE_1573_length_1676_cov_4.773597	0	1676	91	1676	1676	1.0000000
Rat_12_NODE_1575_length_1675_cov_4.303704	0	1675	81	1657	1675	0.9892538
Rat_12_NODE_1582_length_1673_cov_3.270087	0	1673	29	1501	1673	0.8971907
Rat_12_NODE_1583_length_1672_cov_3.230056	0	1672	58	1672	1672	1.0000000
Rat_12_NODE_1584_length_1671_cov_1.914604	0	1671	35	1671	1671	1.0000000
Rat_12_NODE_1585_length_1668_cov_5.712957	0	1668	108	1668	1668	1.0000000
Rat_12_NODE_1588_length_1667_cov_2.342432	0	1667	50	1667	1667	1.0000000
Rat_12_NODE_1595_length_1660_cov_5.548910	0	1660	105	1660	1660	1.0000000
Rat_12_NODE_1601_length_1658_cov_2.857767	0	1658	54	1658	1658	1.0000000
Rat_12_NODE_1607_length_1652_cov_3.431434	0	1652	55	1547	1652	0.9364407
Rat_12_NODE_1608_length_1652_cov_2.596744	0	1652	50	1652	1652	1.0000000
Rat_12_NODE_1610_length_1651_cov_4.178571	0	1651	81	1651	1651	1.0000000
Rat_12_NODE_1614_length_1649_cov_3.478043	0	1649	66	1649	1649	1.0000000
Rat_12_NODE_1619_length_1642_cov_3.063642	0	1642	58	1642	1642	1.0000000
Rat_12_NODE_1620_length_1642_cov_2.513548	0	1642	30	1541	1642	0.9384897
Rat_12_NODE_1628_length_1637_cov_2.616941	0	1637	46	1593	1637	0.9731216
Rat_12_NODE_1629_length_1636_cov_3.098039	0	1636	57	1628	1636	0.9951100
Rat_12_NODE_1631_length_1634_cov_3.680177	0	1634	75	1634	1634	1.0000000
Rat_12_NODE_1633_length_1631_cov_3.170685	0	1631	55	1626	1631	0.9969344
Rat_12_NODE_1636_length_1626_cov_3.090388	0	1626	63	1626	1626	1.0000000
Rat_12_NODE_1638_length_1620_cov_2.719489	0	1620	53	1620	1620	1.0000000
Rat_12_NODE_1640_length_1619_cov_3.321611	0	1619	59	1619	1619	1.0000000
Rat_12_NODE_1641_length_1619_cov_3.132353	0	1619	58	1619	1619	1.0000000
Rat_12_NODE_1654_length_1609_cov_4.925354	0	1609	91	1594	1609	0.9906774
Rat_12_NODE_1659_length_1602_cov_2.634777	0	1602	21	1101	1602	0.6872659
Rat_12_NODE_1668_length_1592_cov_1.766428	0	1592	33	1592	1592	1.0000000
Rat_12_NODE_1670_length_1590_cov_2.979153	0	1590	53	1590	1590	1.0000000
Rat_12_NODE_1671_length_1589_cov_4.054759	0	1589	78	1589	1589	1.0000000
Rat_12_NODE_1675_length_1588_cov_1.828441	0	1588	35	1588	1588	1.0000000
Rat_12_NODE_1676_length_1587_cov_4.005875	0	1587	72	1587	1587	1.0000000
Rat_12_NODE_1683_length_1579_cov_2.604331	0	1579	44	1546	1579	0.9791007
Rat_12_NODE_1686_length_1577_cov_7.174113	0	1577	117	1575	1577	0.9987318
Rat_12_NODE_1687_length_1577_cov_4.632720	0	1577	81	1549	1577	0.9822448
Rat_12_NODE_1689_length_1576_cov_3.195266	0	1576	18	1104	1576	0.7005076
Rat_12_NODE_1693_length_1572_cov_3.642057	0	1572	65	1569	1572	0.9980916
Rat_12_NODE_1698_length_1566_cov_5.149570	0	1566	91	1521	1566	0.9712644
Rat_12_NODE_1701_length_1564_cov_3.960239	0	1564	71	1564	1564	1.0000000
Rat_12_NODE_1702_length_1564_cov_3.798542	0	1564	68	1564	1564	1.0000000
Rat_12_NODE_1711_length_1552_cov_2.064796	0	1552	34	1524	1552	0.9819587
Rat_12_NODE_1716_length_1550_cov_2.684950	0	1550	47	1550	1550	1.0000000
Rat_12_NODE_1718_length_1548_cov_5.649699	0	1548	95	1543	1548	0.9967700
Rat_12_NODE_1721_length_1547_cov_3.483914	0	1547	57	1547	1547	1.0000000
Rat_12_NODE_1722_length_1547_cov_2.366622	0	1547	44	1547	1547	1.0000000
Rat_12_NODE_1723_length_1546_cov_2.802817	0	1546	44	1429	1546	0.9243208
Rat_12_NODE_1724_length_1544_cov_3.692411	0	1544	51	1544	1544	1.0000000
Rat_12_NODE_1725_length_1544_cov_1.869711	0	1544	33	1527	1544	0.9889897
Rat_12_NODE_1727_length_1543_cov_3.099462	0	1543	52	1543	1543	1.0000000
Rat_12_NODE_1735_length_1539_cov_2.930593	0	1539	36	1256	1539	0.8161144
Rat_12_NODE_1741_length_1536_cov_3.048616	0	1536	56	1536	1536	1.0000000
Rat_12_NODE_1747_length_1528_cov_2.499661	0	1528	43	1495	1528	0.9784032
Rat_12_NODE_1748_length_1527_cov_3.086277	0	1527	44	1527	1527	1.0000000
Rat_12_NODE_1751_length_1524_cov_2.372362	0	1524	40	1524	1524	1.0000000
Rat_12_NODE_1752_length_1523_cov_5.045640	0	1523	85	1502	1523	0.9862114
Rat_12_NODE_1754_length_1522_cov_3.599182	0	1522	43	1485	1522	0.9756899
Rat_12_NODE_1758_length_1517_cov_4.720930	0	1517	85	1517	1517	1.0000000
Rat_12_NODE_1760_length_1516_cov_3.965092	0	1516	69	1516	1516	1.0000000
Rat_12_NODE_1765_length_1512_cov_2.884695	0	1512	49	1512	1512	1.0000000
Rat_12_NODE_1766_length_1512_cov_2.818806	0	1512	50	1493	1512	0.9874339
Rat_12_NODE_1768_length_1511_cov_4.881868	0	1511	84	1511	1511	1.0000000
Rat_12_NODE_1772_length_1507_cov_3.148760	0	1507	27	1447	1507	0.9601858
Rat_12_NODE_1780_length_1501_cov_6.161826	0	1501	25	1328	1501	0.8847435
Rat_12_NODE_1789_length_1497_cov_2.339806	0	1497	37	1450	1497	0.9686038
Rat_12_NODE_1792_length_1494_cov_3.453787	0	1494	27	1216	1494	0.8139223
Rat_12_NODE_1799_length_1488_cov_2.995813	0	1488	46	1433	1488	0.9630376
Rat_12_NODE_1802_length_1486_cov_4.155136	0	1486	71	1448	1486	0.9744280
Rat_12_NODE_1805_length_1485_cov_4.089510	0	1485	66	1485	1485	1.0000000
Rat_12_NODE_1810_length_1482_cov_4.313945	0	1482	74	1482	1482	1.0000000
Rat_12_NODE_1812_length_1482_cov_3.053259	0	1482	53	1482	1482	1.0000000
Rat_12_NODE_1816_length_1480_cov_3.151579	0	1480	52	1480	1480	1.0000000
Rat_12_NODE_1818_length_1479_cov_11.785815	0	1479	184	1478	1479	0.9993238
Rat_12_NODE_1823_length_1477_cov_4.784810	0	1477	78	1477	1477	1.0000000
Rat_12_NODE_1825_length_1474_cov_3.317125	0	1474	54	1474	1474	1.0000000
Rat_12_NODE_1826_length_1474_cov_3.289641	0	1474	55	1461	1474	0.9911805
Rat_12_NODE_1827_length_1473_cov_4.952045	0	1473	84	1446	1473	0.9816701
Rat_12_NODE_1835_length_1469_cov_6.064356	0	1469	95	1469	1469	1.0000000
Rat_12_NODE_1837_length_1469_cov_2.937058	0	1469	50	1469	1469	1.0000000
Rat_12_NODE_1838_length_1469_cov_2.719943	0	1469	44	1376	1469	0.9366916
Rat_12_NODE_1840_length_1468_cov_4.445152	0	1468	21	1327	1468	0.9039509
Rat_12_NODE_1842_length_1467_cov_4.504958	0	1467	78	1467	1467	1.0000000
Rat_12_NODE_1843_length_1466_cov_13.153792	0	1466	184	1456	1466	0.9931787
Rat_12_NODE_1845_length_1466_cov_2.130404	0	1466	34	1466	1466	1.0000000
Rat_12_NODE_1846_length_1465_cov_4.115603	0	1465	68	1463	1465	0.9986348
Rat_12_NODE_1851_length_1462_cov_3.667377	0	1462	59	1451	1462	0.9924760
Rat_12_NODE_1855_length_1461_cov_4.025605	0	1461	72	1461	1461	1.0000000
Rat_12_NODE_1860_length_1460_cov_2.415658	0	1460	20	1364	1460	0.9342466
Rat_12_NODE_1868_length_1454_cov_3.255897	0	1454	51	1454	1454	1.0000000
Rat_12_NODE_1872_length_1451_cov_5.087393	0	1451	81	1451	1451	1.0000000
Rat_12_NODE_1874_length_1451_cov_2.126074	0	1451	33	1451	1451	1.0000000
Rat_12_NODE_1877_length_1448_cov_2.022254	0	1448	37	1448	1448	1.0000000
Rat_12_NODE_1879_length_1446_cov_5.920201	0	1446	86	1442	1446	0.9972337
Rat_12_NODE_1884_length_1444_cov_6.354932	0	1444	105	1442	1444	0.9986150
Rat_12_NODE_1885_length_1444_cov_4.235421	0	1444	29	1342	1444	0.9293629
Rat_12_NODE_1886_length_1444_cov_4.205184	0	1444	68	1424	1444	0.9861496
Rat_12_NODE_1891_length_1440_cov_2.129964	0	1440	34	1440	1440	1.0000000
Rat_12_NODE_1896_length_1438_cov_1.702097	0	1438	27	1438	1438	1.0000000
Rat_12_NODE_1908_length_1433_cov_5.144412	0	1433	66	1433	1433	1.0000000
Rat_12_NODE_1913_length_1431_cov_2.308140	0	1431	36	1431	1431	1.0000000
Rat_12_NODE_1917_length_1429_cov_4.082242	0	1429	69	1429	1429	1.0000000
Rat_12_NODE_1927_length_1423_cov_2.620614	0	1423	43	1394	1423	0.9796205
Rat_12_NODE_1929_length_1422_cov_2.825896	0	1422	35	1412	1422	0.9929677
Rat_12_NODE_1930_length_1421_cov_5.327233	0	1421	87	1396	1421	0.9824067
Rat_12_NODE_1933_length_1420_cov_2.630769	0	1420	41	1420	1420	1.0000000
Rat_12_NODE_1935_length_1419_cov_2.218475	0	1419	37	1419	1419	1.0000000
Rat_12_NODE_1937_length_1418_cov_4.874541	0	1418	78	1418	1418	1.0000000
Rat_12_NODE_1941_length_1417_cov_1.941997	0	1417	34	1416	1417	0.9992943
Rat_12_NODE_1944_length_1415_cov_3.657353	0	1415	30	1398	1415	0.9879858
Rat_12_NODE_1950_length_1410_cov_3.414760	0	1410	55	1410	1410	1.0000000
Rat_12_NODE_1956_length_1406_cov_14.131014	0	1406	75	1192	1406	0.8477952
Rat_12_NODE_1957_length_1406_cov_2.457439	0	1406	22	1180	1406	0.8392603
Rat_12_NODE_1963_length_1403_cov_1.909496	0	1403	32	1403	1403	1.0000000
Rat_12_NODE_1970_length_1396_cov_4.523490	0	1396	69	1361	1396	0.9749284
Rat_12_NODE_1971_length_1395_cov_4.844030	0	1395	79	1395	1395	1.0000000
Rat_12_NODE_1974_length_1393_cov_3.469357	0	1393	38	1393	1393	1.0000000
Rat_12_NODE_1978_length_1391_cov_5.018713	0	1391	55	1335	1391	0.9597412
Rat_12_NODE_1981_length_1389_cov_5.359820	0	1389	75	1389	1389	1.0000000
Rat_12_NODE_1986_length_1387_cov_3.687688	0	1387	27	1301	1387	0.9379957
Rat_12_NODE_1987_length_1386_cov_3.708490	0	1386	40	1386	1386	1.0000000
Rat_12_NODE_1995_length_1379_cov_2.216012	0	1379	38	1379	1379	1.0000000
Rat_12_NODE_1999_length_1378_cov_2.847317	0	1378	45	1378	1378	1.0000000
Rat_12_NODE_2004_length_1377_cov_2.020424	0	1377	34	1377	1377	1.0000000
Rat_12_NODE_2005_length_1376_cov_10.142316	0	1376	137	1376	1376	1.0000000
Rat_12_NODE_2007_length_1376_cov_2.887207	0	1376	30	1351	1376	0.9818314
Rat_12_NODE_2008_length_1376_cov_2.763058	0	1376	43	1376	1376	1.0000000
Rat_12_NODE_2009_length_1376_cov_2.637396	0	1376	38	1376	1376	1.0000000
Rat_12_NODE_2010_length_1375_cov_3.279545	0	1375	41	1277	1375	0.9287273
Rat_12_NODE_2013_length_1373_cov_8.084977	0	1373	120	1373	1373	1.0000000
Rat_12_NODE_2020_length_1369_cov_3.743531	0	1369	57	1359	1369	0.9926954
Rat_12_NODE_2022_length_1368_cov_4.811881	0	1368	71	1368	1368	1.0000000
Rat_12_NODE_2025_length_1367_cov_5.249238	0	1367	81	1355	1367	0.9912217
Rat_12_NODE_2027_length_1367_cov_2.078506	0	1367	32	1367	1367	1.0000000
Rat_12_NODE_2031_length_1364_cov_4.838808	0	1364	76	1364	1364	1.0000000
Rat_12_NODE_2032_length_1364_cov_3.339190	0	1364	47	1358	1364	0.9956012
Rat_12_NODE_2042_length_1361_cov_2.249617	0	1361	36	1361	1361	1.0000000
Rat_12_NODE_2043_length_1357_cov_5.328725	0	1357	90	1357	1357	1.0000000
Rat_12_NODE_2045_length_1357_cov_2.241935	0	1357	35	1357	1357	1.0000000
Rat_12_NODE_2047_length_1355_cov_6.376154	0	1355	94	1325	1355	0.9778598
Rat_12_NODE_2048_length_1355_cov_5.216923	0	1355	79	1355	1355	1.0000000
Rat_12_NODE_2050_length_1355_cov_1.859231	0	1355	30	1355	1355	1.0000000
Rat_12_NODE_2052_length_1355_cov_1.493846	0	1355	22	1355	1355	1.0000000
Rat_12_NODE_2055_length_1353_cov_2.904468	0	1353	22	1288	1353	0.9519586
Rat_12_NODE_2056_length_1352_cov_5.113338	0	1352	76	1352	1352	1.0000000
Rat_12_NODE_2058_length_1352_cov_2.549730	0	1352	37	1352	1352	1.0000000
Rat_12_NODE_2065_length_1347_cov_6.899381	0	1347	77	1347	1347	1.0000000
Rat_12_NODE_2067_length_1346_cov_4.058869	0	1346	63	1322	1346	0.9821694
Rat_12_NODE_2070_length_1345_cov_5.101550	0	1345	79	1345	1345	1.0000000
Rat_12_NODE_2077_length_1344_cov_2.194725	0	1344	17	1065	1344	0.7924107
Rat_12_NODE_2079_length_1343_cov_3.805124	0	1343	7	473	1343	0.3521966
Rat_12_NODE_2084_length_1342_cov_3.646465	0	1342	54	1342	1342	1.0000000
Rat_12_NODE_2085_length_1342_cov_1.682207	0	1342	13	1040	1342	0.7749627
Rat_12_NODE_2094_length_1336_cov_2.890710	0	1336	45	1316	1336	0.9850299
Rat_12_NODE_2099_length_1333_cov_3.348200	0	1333	43	1285	1333	0.9639910
Rat_12_NODE_2105_length_1331_cov_2.969436	0	1331	43	1305	1331	0.9804658
Rat_12_NODE_2112_length_1327_cov_3.832547	0	1327	57	1327	1327	1.0000000
Rat_12_NODE_2116_length_1325_cov_3.933071	0	1325	57	1325	1325	1.0000000
Rat_12_NODE_2117_length_1324_cov_1.981875	0	1324	32	1324	1324	1.0000000
Rat_12_NODE_2119_length_1323_cov_2.415615	0	1323	34	1311	1323	0.9909297
Rat_12_NODE_2123_length_1321_cov_5.138231	0	1321	46	1303	1321	0.9863740
Rat_12_NODE_2125_length_1320_cov_2.105138	0	1320	33	1320	1320	1.0000000
Rat_12_NODE_2127_length_1319_cov_2.805380	0	1319	30	1163	1319	0.8817286
Rat_12_NODE_2133_length_1316_cov_3.270420	0	1316	60	1316	1316	1.0000000
Rat_12_NODE_2135_length_1315_cov_2.626984	0	1315	40	1315	1315	1.0000000
Rat_12_NODE_2142_length_1313_cov_5.369634	0	1313	78	1313	1313	1.0000000
Rat_12_NODE_2145_length_1311_cov_4.492834	0	1311	70	1311	1311	1.0000000
Rat_12_NODE_2146_length_1311_cov_2.528662	0	1311	36	1311	1311	1.0000000
Rat_12_NODE_2158_length_1301_cov_4.738363	0	1301	45	1301	1301	1.0000000
Rat_12_NODE_2170_length_1297_cov_3.527375	0	1297	53	1292	1297	0.9961450
Rat_12_NODE_2171_length_1297_cov_2.613527	0	1297	39	1297	1297	1.0000000
Rat_12_NODE_2177_length_1296_cov_2.468977	0	1296	36	1296	1296	1.0000000
Rat_12_NODE_2178_length_1296_cov_2.167607	0	1296	36	1296	1296	1.0000000
Rat_12_NODE_2181_length_1294_cov_3.702179	0	1294	53	1294	1294	1.0000000
Rat_12_NODE_2190_length_1290_cov_3.597571	0	1290	53	1290	1290	1.0000000
Rat_12_NODE_2192_length_1290_cov_1.889879	0	1290	28	1290	1290	1.0000000
Rat_12_NODE_2195_length_1288_cov_2.351176	0	1288	25	1267	1288	0.9836956
Rat_12_NODE_2196_length_1287_cov_3.966721	0	1287	59	1219	1287	0.9471639
Rat_12_NODE_2199_length_1285_cov_2.547967	0	1285	38	1285	1285	1.0000000
Rat_12_NODE_2200_length_1285_cov_2.342276	0	1285	32	1235	1285	0.9610895
Rat_12_NODE_2204_length_1281_cov_1.792007	0	1281	25	1281	1281	1.0000000
Rat_12_NODE_2205_length_1280_cov_3.355918	0	1280	44	1280	1280	1.0000000
Rat_12_NODE_2214_length_1274_cov_3.963084	0	1274	59	1259	1274	0.9882261
Rat_12_NODE_2216_length_1274_cov_3.273995	0	1274	29	1274	1274	1.0000000
Rat_12_NODE_2221_length_1273_cov_2.365353	0	1273	33	1262	1273	0.9913590
Rat_12_NODE_2223_length_1272_cov_3.106820	0	1272	21	1078	1272	0.8474843
Rat_12_NODE_2226_length_1271_cov_3.979441	0	1271	58	1271	1271	1.0000000
Rat_12_NODE_2227_length_1271_cov_3.004112	0	1271	44	1242	1271	0.9771833
Rat_12_NODE_2229_length_1271_cov_2.427632	0	1271	30	1148	1271	0.9032258
Rat_12_NODE_2231_length_1270_cov_3.248560	0	1270	33	1206	1270	0.9496063
Rat_12_NODE_2233_length_1270_cov_1.868313	0	1270	28	1250	1270	0.9842520
Rat_12_NODE_2235_length_1268_cov_4.214345	0	1268	59	1255	1268	0.9897476
Rat_12_NODE_2248_length_1262_cov_4.697597	0	1262	65	1262	1262	1.0000000
Rat_12_NODE_2258_length_1259_cov_2.254153	0	1259	36	1259	1259	1.0000000
Rat_12_NODE_2260_length_1257_cov_3.918469	0	1257	58	1198	1257	0.9530628
Rat_12_NODE_2261_length_1257_cov_3.247088	0	1257	49	1257	1257	1.0000000
Rat_12_NODE_2266_length_1254_cov_3.612177	0	1254	51	1254	1254	1.0000000
Rat_12_NODE_2267_length_1254_cov_2.314429	0	1254	37	1197	1254	0.9545454
Rat_12_NODE_2268_length_1253_cov_2.834725	0	1253	39	1253	1253	1.0000000
Rat_12_NODE_2269_length_1253_cov_2.150250	0	1253	32	1253	1253	1.0000000
Rat_12_NODE_2270_length_1253_cov_2.103506	0	1253	30	1253	1253	1.0000000
Rat_12_NODE_2272_length_1252_cov_5.791980	0	1252	79	1252	1252	1.0000000
Rat_12_NODE_2280_length_1250_cov_2.253556	0	1250	20	1250	1250	1.0000000
Rat_12_NODE_2285_length_1247_cov_1.591443	0	1247	23	1247	1247	1.0000000
Rat_12_NODE_2293_length_1244_cov_5.013457	0	1244	73	1244	1244	1.0000000
Rat_12_NODE_2296_length_1244_cov_1.804037	0	1244	24	1199	1244	0.9638264
Rat_12_NODE_2299_length_1242_cov_4.108677	0	1242	53	1242	1242	1.0000000
Rat_12_NODE_2300_length_1242_cov_1.954507	0	1242	30	1242	1242	1.0000000
Rat_12_NODE_2307_length_1239_cov_2.867399	0	1239	43	1239	1239	1.0000000
Rat_12_NODE_2309_length_1238_cov_2.840237	0	1238	41	1238	1238	1.0000000
Rat_12_NODE_2310_length_1238_cov_1.976331	0	1238	25	1238	1238	1.0000000
Rat_12_NODE_2312_length_1236_cov_2.725656	0	1236	38	1236	1236	1.0000000
Rat_12_NODE_2313_length_1234_cov_2.448685	0	1234	33	1234	1234	1.0000000
Rat_12_NODE_2315_length_1233_cov_2.093379	0	1233	30	1233	1233	1.0000000
Rat_12_NODE_2317_length_1233_cov_1.661290	0	1233	14	847	1233	0.6869424
Rat_12_NODE_2320_length_1230_cov_4.314894	0	1230	57	1200	1230	0.9756098
Rat_12_NODE_2326_length_1229_cov_3.412266	0	1229	46	1204	1229	0.9796582
Rat_12_NODE_2331_length_1226_cov_4.632792	0	1226	61	1195	1226	0.9747145
Rat_12_NODE_2334_length_1226_cov_2.477370	0	1226	30	1226	1226	1.0000000
Rat_12_NODE_2338_length_1224_cov_5.318221	0	1224	73	1224	1224	1.0000000
Rat_12_NODE_2345_length_1222_cov_3.129392	0	1222	43	1216	1222	0.9950900
Rat_12_NODE_2347_length_1222_cov_2.540703	0	1222	24	1093	1222	0.8944353
Rat_12_NODE_2352_length_1220_cov_3.699571	0	1220	52	1197	1220	0.9811475
Rat_12_NODE_2353_length_1220_cov_3.366524	0	1220	42	1121	1220	0.9188524
Rat_12_NODE_2354_length_1220_cov_2.957940	0	1220	26	1146	1220	0.9393443
Rat_12_NODE_2355_length_1218_cov_2.461737	0	1218	35	1218	1218	1.0000000
Rat_12_NODE_2356_length_1217_cov_4.242685	0	1217	56	1216	1217	0.9991783
Rat_12_NODE_2362_length_1215_cov_3.467241	0	1215	47	1179	1215	0.9703704
Rat_12_NODE_2369_length_1212_cov_3.267070	0	1212	28	1112	1212	0.9174917
Rat_12_NODE_2373_length_1211_cov_2.412630	0	1211	31	1211	1211	1.0000000
Rat_12_NODE_2377_length_1210_cov_3.038095	0	1210	39	1210	1210	1.0000000
Rat_12_NODE_2378_length_1210_cov_2.601732	0	1210	34	1149	1210	0.9495867
Rat_12_NODE_2383_length_1208_cov_3.499566	0	1208	47	1208	1208	1.0000000
Rat_12_NODE_2389_length_1205_cov_4.006087	0	1205	39	1205	1205	1.0000000
Rat_12_NODE_2394_length_1203_cov_3.087108	0	1203	33	1156	1203	0.9609310
Rat_12_NODE_2396_length_1202_cov_2.696600	0	1202	36	1202	1202	1.0000000
Rat_12_NODE_2399_length_1201_cov_3.054101	0	1201	43	1201	1201	1.0000000
Rat_12_NODE_2403_length_1200_cov_3.079476	0	1200	40	1184	1200	0.9866667
Rat_12_NODE_2405_length_1199_cov_3.351399	0	1199	53	1199	1199	1.0000000
Rat_12_NODE_2416_length_1194_cov_3.582968	0	1194	48	1194	1194	1.0000000
Rat_12_NODE_2418_length_1193_cov_2.907733	0	1193	37	1179	1193	0.9882649
Rat_12_NODE_2426_length_1189_cov_1.613757	0	1189	22	1189	1189	1.0000000
Rat_12_NODE_2427_length_1188_cov_4.559576	0	1188	61	1186	1188	0.9983165
Rat_12_NODE_2431_length_1186_cov_3.744474	0	1186	34	1170	1186	0.9865093
Rat_12_NODE_2432_length_1186_cov_2.736516	0	1186	46	1186	1186	1.0000000
Rat_12_NODE_2437_length_1183_cov_4.578014	0	1183	64	1155	1183	0.9763314
Rat_12_NODE_2439_length_1183_cov_2.944149	0	1183	33	1169	1183	0.9881657
Rat_12_NODE_2442_length_1183_cov_2.389184	0	1183	33	1183	1183	1.0000000
Rat_12_NODE_2443_length_1183_cov_2.289894	0	1183	30	1183	1183	1.0000000
Rat_12_NODE_2444_length_1183_cov_1.499113	0	1183	21	1183	1183	1.0000000
Rat_12_NODE_2449_length_1180_cov_3.888000	0	1180	41	1180	1180	1.0000000
Rat_12_NODE_2450_length_1180_cov_3.388444	0	1180	44	1180	1180	1.0000000
Rat_12_NODE_2452_length_1180_cov_1.911111	0	1180	25	1149	1180	0.9737288
Rat_12_NODE_2461_length_1177_cov_1.610517	0	1177	14	1166	1177	0.9906542
Rat_12_NODE_2464_length_1176_cov_2.152542	0	1176	27	1157	1176	0.9838436
Rat_12_NODE_2465_length_1175_cov_5.918750	0	1175	78	1175	1175	1.0000000
Rat_12_NODE_2470_length_1174_cov_3.642538	0	1174	37	1174	1174	1.0000000
Rat_12_NODE_2472_length_1174_cov_1.764969	0	1174	15	1022	1174	0.8705281
Rat_12_NODE_2473_length_1173_cov_5.466905	0	1173	73	1173	1173	1.0000000
Rat_12_NODE_2477_length_1172_cov_2.942704	0	1172	38	1142	1172	0.9744027
Rat_12_NODE_2482_length_1171_cov_2.201613	0	1171	28	1171	1171	1.0000000
Rat_12_NODE_2483_length_1171_cov_1.521505	0	1171	18	1171	1171	1.0000000
Rat_12_NODE_2485_length_1170_cov_2.249327	0	1170	35	1170	1170	1.0000000
Rat_12_NODE_2503_length_1165_cov_3.553153	0	1165	45	1165	1165	1.0000000
Rat_12_NODE_2508_length_1164_cov_4.342651	0	1164	58	1139	1164	0.9785224
Rat_12_NODE_2511_length_1163_cov_3.626354	0	1163	48	1163	1163	1.0000000
Rat_12_NODE_2513_length_1163_cov_3.132671	0	1163	42	1163	1163	1.0000000
Rat_12_NODE_2514_length_1163_cov_2.025271	0	1163	25	1146	1163	0.9853826
Rat_12_NODE_2517_length_1162_cov_2.100271	0	1162	27	1162	1162	1.0000000
Rat_12_NODE_2522_length_1160_cov_2.808145	0	1160	34	1149	1160	0.9905173
Rat_12_NODE_2524_length_1160_cov_2.081448	0	1160	28	1160	1160	1.0000000
Rat_12_NODE_2529_length_1159_cov_2.298007	0	1159	21	1108	1159	0.9559966
Rat_12_NODE_2530_length_1159_cov_2.239130	0	1159	20	1054	1159	0.9094046
Rat_12_NODE_2531_length_1158_cov_2.729828	0	1158	34	1126	1158	0.9723662
Rat_12_NODE_2532_length_1157_cov_5.512704	0	1157	73	1157	1157	1.0000000
Rat_12_NODE_2536_length_1156_cov_2.094460	0	1156	25	1156	1156	1.0000000
Rat_12_NODE_2546_length_1152_cov_4.171376	0	1152	54	1152	1152	1.0000000
Rat_12_NODE_2549_length_1151_cov_4.398723	0	1151	50	1151	1151	1.0000000
Rat_12_NODE_2551_length_1151_cov_3.946168	0	1151	49	1151	1151	1.0000000
Rat_12_NODE_2562_length_1147_cov_3.519231	0	1147	44	1147	1147	1.0000000
Rat_12_NODE_2566_length_1146_cov_4.615949	0	1146	34	1069	1146	0.9328098
Rat_12_NODE_2567_length_1146_cov_3.208066	0	1146	43	1139	1146	0.9938918
Rat_12_NODE_2570_length_1145_cov_3.730275	0	1145	47	1145	1145	1.0000000
Rat_12_NODE_2583_length_1142_cov_2.220791	0	1142	30	1122	1142	0.9824868
Rat_12_NODE_2584_length_1141_cov_6.285451	0	1141	79	1141	1141	1.0000000
Rat_12_NODE_2590_length_1139_cov_2.275830	0	1139	24	1091	1139	0.9578578
Rat_12_NODE_2591_length_1139_cov_1.773063	0	1139	24	1139	1139	1.0000000
Rat_12_NODE_2592_length_1138_cov_4.370268	0	1138	59	1138	1138	1.0000000
Rat_12_NODE_2595_length_1138_cov_1.990766	0	1138	28	1109	1138	0.9745167
Rat_12_NODE_2596_length_1137_cov_2.548059	0	1137	37	1136	1137	0.9991205
Rat_12_NODE_2599_length_1136_cov_2.558742	0	1136	30	1136	1136	1.0000000
Rat_12_NODE_2600_length_1136_cov_1.824237	0	1136	22	1136	1136	1.0000000
Rat_12_NODE_2603_length_1135_cov_1.987963	0	1135	23	1135	1135	1.0000000
Rat_12_NODE_2607_length_1134_cov_2.232623	0	1134	28	1118	1134	0.9858906
Rat_12_NODE_2612_length_1132_cov_2.971216	0	1132	50	1132	1132	1.0000000
Rat_12_NODE_2614_length_1132_cov_1.954503	0	1132	26	1132	1132	1.0000000
Rat_12_NODE_2615_length_1132_cov_1.601671	0	1132	22	1127	1132	0.9955831
Rat_12_NODE_2618_length_1131_cov_2.325279	0	1131	29	1131	1131	1.0000000
Rat_12_NODE_2620_length_1130_cov_2.513488	0	1130	30	1125	1130	0.9955752
Rat_12_NODE_2623_length_1129_cov_3.938547	0	1129	54	1126	1129	0.9973428
Rat_12_NODE_2626_length_1128_cov_2.635601	0	1128	33	1128	1128	1.0000000
Rat_12_NODE_2627_length_1128_cov_1.694315	0	1128	13	886	1128	0.7854610
Rat_12_NODE_2633_length_1127_cov_1.709888	0	1127	20	1127	1127	1.0000000
Rat_12_NODE_2641_length_1122_cov_2.265230	0	1122	28	1122	1122	1.0000000
Rat_12_NODE_2647_length_1121_cov_1.541276	0	1121	19	1121	1121	1.0000000
Rat_12_NODE_2652_length_1120_cov_2.255399	0	1120	28	1120	1120	1.0000000
Rat_12_NODE_2656_length_1117_cov_3.547081	0	1117	43	1117	1117	1.0000000
Rat_12_NODE_2658_length_1117_cov_2.248588	0	1117	25	1112	1117	0.9955238
Rat_12_NODE_2662_length_1116_cov_2.555137	0	1116	39	1116	1116	1.0000000
Rat_12_NODE_2665_length_1115_cov_7.923585	0	1115	43	1112	1115	0.9973094
Rat_12_NODE_2674_length_1113_cov_2.875236	0	1113	34	1074	1113	0.9649596
Rat_12_NODE_2675_length_1113_cov_2.344045	0	1113	28	1113	1113	1.0000000
Rat_12_NODE_2676_length_1113_cov_1.811909	0	1113	22	1042	1113	0.9362084
Rat_12_NODE_2677_length_1112_cov_3.808893	0	1112	45	1089	1112	0.9793165
Rat_12_NODE_2678_length_1112_cov_3.435194	0	1112	42	1112	1112	1.0000000
Rat_12_NODE_2679_length_1112_cov_3.342479	0	1112	15	796	1112	0.7158273
Rat_12_NODE_2680_length_1112_cov_2.597919	0	1112	35	1112	1112	1.0000000
Rat_12_NODE_2682_length_1112_cov_1.860927	0	1112	23	1112	1112	1.0000000
Rat_12_NODE_2683_length_1112_cov_1.640492	0	1112	21	1079	1112	0.9703237
Rat_12_NODE_2684_length_1112_cov_1.449385	0	1112	17	1112	1112	1.0000000
Rat_12_NODE_2685_length_1111_cov_3.077652	0	1111	37	1111	1111	1.0000000
Rat_12_NODE_2695_length_1109_cov_2.653700	0	1109	29	1089	1109	0.9819657
Rat_12_NODE_2696_length_1109_cov_2.395636	0	1109	30	1109	1109	1.0000000
Rat_12_NODE_2701_length_1108_cov_2.436847	0	1108	29	1019	1108	0.9196751
Rat_12_NODE_2704_length_1107_cov_4.554183	0	1107	56	1107	1107	1.0000000
Rat_12_NODE_2715_length_1106_cov_2.350143	0	1106	27	1099	1106	0.9936709
Rat_12_NODE_2718_length_1105_cov_2.637143	0	1105	35	1105	1105	1.0000000
Rat_12_NODE_2722_length_1103_cov_2.477099	0	1103	30	1081	1103	0.9800544
Rat_12_NODE_2723_length_1102_cov_2.633238	0	1102	33	1102	1102	1.0000000
Rat_12_NODE_2736_length_1097_cov_2.425144	0	1097	29	1097	1097	1.0000000
Rat_12_NODE_2737_length_1097_cov_2.319578	0	1097	26	1097	1097	1.0000000
Rat_12_NODE_2740_length_1096_cov_5.279539	0	1096	70	1096	1096	1.0000000
Rat_12_NODE_2741_length_1096_cov_4.414986	0	1096	53	1056	1096	0.9635037
Rat_12_NODE_2744_length_1096_cov_1.667627	0	1096	19	1096	1096	1.0000000
Rat_12_NODE_2747_length_1095_cov_4.153846	0	1095	37	1095	1095	1.0000000
Rat_12_NODE_2749_length_1095_cov_3.527885	0	1095	44	1095	1095	1.0000000
Rat_12_NODE_2751_length_1094_cov_3.743985	0	1094	45	1080	1094	0.9872029
Rat_12_NODE_2757_length_1093_cov_2.400771	0	1093	29	1093	1093	1.0000000
Rat_12_NODE_2758_length_1092_cov_5.776278	0	1092	68	1092	1092	1.0000000
Rat_12_NODE_2762_length_1092_cov_1.843780	0	1092	24	1092	1092	1.0000000
Rat_12_NODE_2765_length_1091_cov_3.566602	0	1091	43	1091	1091	1.0000000
Rat_12_NODE_2770_length_1090_cov_2.721739	0	1090	33	1090	1090	1.0000000
Rat_12_NODE_2780_length_1087_cov_1.948643	0	1087	25	1087	1087	1.0000000
Rat_12_NODE_2785_length_1086_cov_2.607177	0	1086	13	963	1086	0.8867403
Rat_12_NODE_2786_length_1086_cov_2.109602	0	1086	25	1061	1086	0.9769797
Rat_12_NODE_2793_length_1084_cov_1.937804	0	1084	24	1084	1084	1.0000000
Rat_12_NODE_2794_length_1083_cov_3.953307	0	1083	47	1083	1083	1.0000000
Rat_12_NODE_2798_length_1082_cov_1.872444	0	1082	22	1082	1082	1.0000000
Rat_12_NODE_2804_length_1080_cov_3.291707	0	1080	40	1057	1080	0.9787037
Rat_12_NODE_2805_length_1080_cov_2.336585	0	1080	34	1074	1080	0.9944444
Rat_12_NODE_2812_length_1079_cov_2.626953	0	1079	30	1079	1079	1.0000000
Rat_12_NODE_2814_length_1079_cov_2.353516	0	1079	27	1027	1079	0.9518072
Rat_12_NODE_2815_length_1079_cov_1.948242	0	1079	24	1079	1079	1.0000000
Rat_12_NODE_2817_length_1078_cov_3.978495	0	1078	50	1078	1078	1.0000000
Rat_12_NODE_2818_length_1078_cov_2.798631	0	1078	32	1078	1078	1.0000000
Rat_12_NODE_2822_length_1077_cov_3.060665	0	1077	37	1051	1077	0.9758589
Rat_12_NODE_2830_length_1074_cov_9.324828	0	1074	85	1035	1074	0.9636871
Rat_12_NODE_2831_length_1074_cov_6.877331	0	1074	79	1073	1074	0.9990689
Rat_12_NODE_2832_length_1074_cov_3.860648	0	1074	46	1051	1074	0.9785847
Rat_12_NODE_2836_length_1073_cov_2.298625	0	1073	26	1073	1073	1.0000000
Rat_12_NODE_2839_length_1072_cov_5.845624	0	1072	65	1072	1072	1.0000000
Rat_12_NODE_2842_length_1072_cov_2.793510	0	1072	35	1072	1072	1.0000000
Rat_12_NODE_2844_length_1072_cov_1.868240	0	1072	22	1072	1072	1.0000000
Rat_12_NODE_2845_length_1071_cov_3.140748	0	1071	37	1071	1071	1.0000000
Rat_12_NODE_2847_length_1071_cov_2.726378	0	1071	17	1017	1071	0.9495798
Rat_12_NODE_2849_length_1071_cov_1.916339	0	1071	21	1071	1071	1.0000000
Rat_12_NODE_2850_length_1071_cov_1.521654	0	1071	18	1071	1071	1.0000000
Rat_12_NODE_2856_length_1070_cov_2.336946	0	1070	26	1070	1070	1.0000000
Rat_12_NODE_2858_length_1069_cov_2.669625	0	1069	32	1069	1069	1.0000000
Rat_12_NODE_2860_length_1069_cov_2.004931	0	1069	26	1069	1069	1.0000000
Rat_12_NODE_2866_length_1067_cov_6.777668	0	1067	72	1060	1067	0.9934396
Rat_12_NODE_2869_length_1067_cov_2.763834	0	1067	35	1067	1067	1.0000000
Rat_12_NODE_2871_length_1066_cov_4.941642	0	1066	59	1066	1066	1.0000000
Rat_12_NODE_2876_length_1065_cov_1.503960	0	1065	17	1065	1065	1.0000000
Rat_12_NODE_2889_length_1061_cov_2.043738	0	1061	19	1017	1061	0.9585297
Rat_12_NODE_2898_length_1057_cov_2.608782	0	1057	29	1057	1057	1.0000000
Rat_12_NODE_2900_length_1055_cov_21.858000	0	1055	99	1052	1055	0.9971564
Rat_12_NODE_2901_length_1055_cov_5.005000	0	1055	57	1055	1055	1.0000000
Rat_12_NODE_2905_length_1055_cov_1.445000	0	1055	16	1055	1055	1.0000000
Rat_12_NODE_2911_length_1053_cov_2.553106	0	1053	29	1053	1053	1.0000000
Rat_12_NODE_2914_length_1052_cov_2.683049	0	1052	33	1052	1052	1.0000000
Rat_12_NODE_2915_length_1052_cov_2.151454	0	1052	24	1052	1052	1.0000000
Rat_12_NODE_2917_length_1051_cov_2.317269	0	1051	27	1051	1051	1.0000000
Rat_12_NODE_2920_length_1050_cov_3.491457	0	1050	45	1050	1050	1.0000000
Rat_12_NODE_2921_length_1050_cov_3.472362	0	1050	40	1050	1050	1.0000000
Rat_12_NODE_2927_length_1049_cov_2.433602	0	1049	26	1049	1049	1.0000000
Rat_12_NODE_2931_length_1048_cov_2.825780	0	1048	31	1048	1048	1.0000000
Rat_12_NODE_2933_length_1047_cov_3.322581	0	1047	39	1047	1047	1.0000000
Rat_12_NODE_2936_length_1047_cov_2.543347	0	1047	31	1047	1047	1.0000000
Rat_12_NODE_2940_length_1046_cov_2.559031	0	1046	32	1046	1046	1.0000000
Rat_12_NODE_2945_length_1045_cov_7.513131	0	1045	76	1034	1045	0.9894737
Rat_12_NODE_2948_length_1045_cov_2.636364	0	1045	28	1036	1045	0.9913875
Rat_12_NODE_2949_length_1045_cov_2.050505	0	1045	28	1045	1045	1.0000000
Rat_12_NODE_2955_length_1044_cov_1.499494	0	1044	12	855	1044	0.8189655
Rat_12_NODE_2960_length_1043_cov_1.704453	0	1043	19	1018	1043	0.9760307
Rat_12_NODE_2962_length_1042_cov_3.486322	0	1042	44	1041	1042	0.9990403
Rat_12_NODE_2963_length_1042_cov_2.290780	0	1042	4	479	1042	0.4596929
Rat_12_NODE_2970_length_1040_cov_2.221320	0	1040	25	1040	1040	1.0000000
Rat_12_NODE_2972_length_1039_cov_2.608740	0	1039	27	928	1039	0.8931665
Rat_12_NODE_2973_length_1038_cov_4.782299	0	1038	58	996	1038	0.9595376
Rat_12_NODE_2975_length_1038_cov_1.601221	0	1038	17	1038	1038	1.0000000
Rat_12_NODE_2977_length_1037_cov_2.567210	0	1037	20	1014	1037	0.9778206
Rat_12_NODE_2981_length_1036_cov_2.282365	0	1036	25	1030	1036	0.9942085
Rat_12_NODE_2982_length_1036_cov_1.972477	0	1036	23	1036	1036	1.0000000
Rat_12_NODE_2985_length_1035_cov_1.972449	0	1035	22	1035	1035	1.0000000
Rat_12_NODE_2986_length_1034_cov_2.443309	0	1034	28	1034	1034	1.0000000
Rat_12_NODE_2988_length_1034_cov_1.618999	0	1034	18	1034	1034	1.0000000
Rat_12_NODE_2993_length_1032_cov_17.354145	0	1032	115	1024	1032	0.9922481
Rat_12_NODE_3000_length_1031_cov_2.952869	0	1031	33	1031	1031	1.0000000
Rat_12_NODE_3001_length_1031_cov_2.578893	0	1031	28	944	1031	0.9156159
Rat_12_NODE_3003_length_1030_cov_2.750769	0	1030	26	898	1030	0.8718446
Rat_12_NODE_3004_length_1030_cov_2.072821	0	1030	23	1030	1030	1.0000000
Rat_12_NODE_3008_length_1029_cov_1.821355	0	1029	22	1029	1029	1.0000000
Rat_12_NODE_3010_length_1028_cov_2.599178	0	1028	29	1028	1028	1.0000000
Rat_12_NODE_3011_length_1028_cov_2.313464	0	1028	25	1028	1028	1.0000000
Rat_12_NODE_3012_length_1028_cov_1.891059	0	1028	21	1028	1028	1.0000000
Rat_12_NODE_3016_length_1026_cov_2.831102	0	1026	29	1003	1026	0.9775829
Rat_12_NODE_3018_length_1026_cov_2.574665	0	1026	19	956	1026	0.9317739
Rat_12_NODE_3019_length_1026_cov_2.555098	0	1026	31	1026	1026	1.0000000
Rat_12_NODE_3027_length_1024_cov_1.836945	0	1024	20	1024	1024	1.0000000
Rat_12_NODE_3028_length_1024_cov_1.521156	0	1024	9	998	1024	0.9746094
Rat_12_NODE_3029_length_1023_cov_3.750000	0	1023	41	1023	1023	1.0000000
Rat_12_NODE_3035_length_1022_cov_2.339193	0	1022	26	1022	1022	1.0000000
Rat_12_NODE_3038_length_1022_cov_2.082730	0	1022	25	1022	1022	1.0000000
Rat_12_NODE_3039_length_1022_cov_1.781799	0	1022	21	959	1022	0.9383562
Rat_12_NODE_3046_length_1020_cov_2.944041	0	1020	39	897	1020	0.8794118
Rat_12_NODE_3047_length_1020_cov_2.412435	0	1020	28	981	1020	0.9617647
Rat_12_NODE_3051_length_1019_cov_2.310166	0	1019	25	1019	1019	1.0000000
Rat_12_NODE_3054_length_1018_cov_2.233645	0	1018	23	1018	1018	1.0000000
Rat_12_NODE_3055_length_1018_cov_2.089304	0	1018	29	950	1018	0.9332024
Rat_12_NODE_3058_length_1017_cov_3.991684	0	1017	45	1017	1017	1.0000000
Rat_12_NODE_3063_length_1016_cov_4.597294	0	1016	52	1016	1016	1.0000000
Rat_12_NODE_3067_length_1016_cov_2.655567	0	1016	30	1016	1016	1.0000000
Rat_12_NODE_3069_length_1015_cov_3.812500	0	1015	42	984	1015	0.9694581
Rat_12_NODE_3072_length_1015_cov_2.031250	0	1015	23	1015	1015	1.0000000
Rat_12_NODE_3073_length_1015_cov_1.934375	0	1015	24	1015	1015	1.0000000
Rat_12_NODE_3077_length_1014_cov_2.984359	0	1014	33	1014	1014	1.0000000
Rat_12_NODE_3083_length_1013_cov_3.427975	0	1013	37	999	1013	0.9861796
Rat_12_NODE_3085_length_1013_cov_3.112735	0	1013	33	997	1013	0.9842053
Rat_12_NODE_3086_length_1013_cov_3.026096	0	1013	33	1013	1013	1.0000000
Rat_12_NODE_3087_length_1013_cov_2.048017	0	1013	22	1013	1013	1.0000000
Rat_12_NODE_3090_length_1013_cov_1.361169	0	1013	15	1013	1013	1.0000000
Rat_12_NODE_3093_length_1012_cov_3.212121	0	1012	37	1012	1012	1.0000000
Rat_12_NODE_3097_length_1012_cov_2.835946	0	1012	28	998	1012	0.9861660
Rat_12_NODE_3113_length_1008_cov_1.795383	0	1008	20	1008	1008	1.0000000
Rat_12_NODE_3117_length_1007_cov_2.542017	0	1007	27	1007	1007	1.0000000
Rat_12_NODE_3123_length_1006_cov_1.477392	0	1006	17	1006	1006	1.0000000
Rat_12_NODE_3125_length_1005_cov_3.624211	0	1005	42	1005	1005	1.0000000
Rat_12_NODE_3129_length_1005_cov_2.018947	0	1005	23	979	1005	0.9741294
Rat_12_NODE_3130_length_1004_cov_4.131718	0	1004	46	953	1004	0.9492032
Rat_12_NODE_3151_length_1000_cov_1.916402	0	1000	21	946	1000	0.9460000
Rat_13_NODE_1_length_100372_cov_17.957136	0	100372	1687	83757	100372	0.8344658
Rat_13_NODE_8_length_58403_cov_20.849918	0	58403	3313	57781	58403	0.9893498
Rat_13_NODE_28_length_32113_cov_8.787978	0	32113	8596	32113	32113	1.0000000
Rat_13_NODE_34_length_30928_cov_4.790302	0	30928	706	26904	30928	0.8698913
Rat_13_NODE_40_length_29910_cov_15.490471	0	29910	1	151	29910	0.0050485
Rat_13_NODE_62_length_21486_cov_6.032943	0	21486	55	5317	21486	0.2474635
Rat_13_NODE_96_length_14358_cov_7.914424	0	14358	28	2912	14358	0.2028138
Rat_13_NODE_99_length_14081_cov_6.305005	0	14081	74	6310	14081	0.4481216
Rat_13_NODE_138_length_9714_cov_6.893053	0	9714	280	9019	9714	0.9284538
Rat_13_NODE_143_length_9371_cov_9.149420	0	9371	0	0	9371	0.0000000
Rat_13_NODE_170_length_7076_cov_5.573280	0	7076	15	1313	7076	0.1855568
Rat_13_NODE_175_length_6860_cov_4.234093	0	6860	0	0	6860	0.0000000
Rat_13_NODE_180_length_6738_cov_3.601826	0	6738	437	6454	6738	0.9578510
Rat_13_NODE_185_length_6572_cov_3.844560	0	6572	172	5401	6572	0.8218198
Rat_13_NODE_198_length_6208_cov_5.493418	0	6208	880	6129	6208	0.9872745
Rat_13_NODE_212_length_5837_cov_6.755102	0	5837	170	5642	5837	0.9665924
Rat_13_NODE_215_length_5776_cov_10.243838	0	5776	264	5769	5776	0.9987881
Rat_13_NODE_220_length_5660_cov_6.103836	0	5660	32	2452	5660	0.4332156
Rat_13_NODE_222_length_5620_cov_7.575202	0	5620	651	5604	5620	0.9971530
Rat_13_NODE_226_length_5544_cov_15.318455	0	5544	21	1981	5544	0.3573232
Rat_13_NODE_233_length_5424_cov_3.674241	0	5424	207	5135	5424	0.9467183
Rat_13_NODE_239_length_5244_cov_15.235305	0	5244	413	5086	5244	0.9698703
Rat_13_NODE_270_length_4469_cov_5.925238	0	4469	4	252	4469	0.0563885
Rat_13_NODE_286_length_4169_cov_15.377491	0	4169	103	3766	4169	0.9033341
Rat_13_NODE_294_length_4059_cov_83.107143	0	4059	104	2701	4059	0.6654348
Rat_13_NODE_311_length_3907_cov_3.206386	0	3907	210	3795	3907	0.9713335
Rat_13_NODE_390_length_3129_cov_2.573845	0	3129	1	152	3129	0.0485778
Rat_13_NODE_391_length_3126_cov_2.919245	0	3126	8	797	3126	0.2549584
Rat_13_NODE_402_length_3074_cov_2.625704	0	3074	29	2138	3074	0.6955107
Rat_13_NODE_409_length_3027_cov_6.716016	0	3027	17	1431	3027	0.4727453
Rat_13_NODE_414_length_2984_cov_2.720382	0	2984	8	779	2984	0.2610590
Rat_13_NODE_419_length_2956_cov_4.292658	0	2956	0	0	2956	0.0000000
Rat_13_NODE_424_length_2930_cov_3.046957	0	2930	0	0	2930	0.0000000
Rat_13_NODE_434_length_2870_cov_3.020959	0	2870	6	719	2870	0.2505226
Rat_13_NODE_448_length_2780_cov_8.584587	0	2780	145	2660	2780	0.9568346
Rat_13_NODE_449_length_2780_cov_2.700917	0	2780	1	125	2780	0.0449640
Rat_13_NODE_452_length_2773_cov_2.437086	0	2773	2	244	2773	0.0879913
Rat_13_NODE_497_length_2564_cov_3.764448	0	2564	49	1983	2564	0.7734010
Rat_13_NODE_503_length_2542_cov_3.259751	0	2542	65	2222	2542	0.8741149
Rat_13_NODE_505_length_2535_cov_2.996774	0	2535	4	342	2535	0.1349112
Rat_13_NODE_506_length_2532_cov_4.192572	0	2532	295	2532	2532	1.0000000
Rat_13_NODE_518_length_2451_cov_3.820534	0	2451	0	0	2451	0.0000000
Rat_13_NODE_528_length_2431_cov_3.546296	0	2431	12	1106	2431	0.4549568
Rat_13_NODE_529_length_2430_cov_4.578526	0	2430	0	0	2430	0.0000000
Rat_13_NODE_540_length_2391_cov_2.739726	0	2391	3	342	2391	0.1430364
Rat_13_NODE_547_length_2370_cov_3.219006	0	2370	14	1305	2370	0.5506329
Rat_13_NODE_549_length_2366_cov_3.092601	0	2366	89	2209	2366	0.9336433
Rat_13_NODE_560_length_2326_cov_3.758256	0	2326	25	1948	2326	0.8374892
Rat_13_NODE_563_length_2311_cov_3.953457	0	2311	10	850	2311	0.3678061
Rat_13_NODE_566_length_2305_cov_3.296889	0	2305	2	302	2305	0.1310195
Rat_13_NODE_570_length_2285_cov_5.407623	0	2285	36	1740	2285	0.7614880
Rat_13_NODE_577_length_2261_cov_3.368540	0	2261	8	739	2261	0.3268465
Rat_13_NODE_588_length_2219_cov_4.024954	0	2219	13	1194	2219	0.5380802
Rat_13_NODE_597_length_2195_cov_3.914486	0	2195	4	447	2195	0.2036446
Rat_13_NODE_598_length_2190_cov_4.145667	0	2190	11	1255	2190	0.5730594
Rat_13_NODE_606_length_2164_cov_4.484116	0	2164	10	778	2164	0.3595194
Rat_13_NODE_608_length_2158_cov_2.090823	0	2158	30	1872	2158	0.8674699
Rat_13_NODE_618_length_2136_cov_3.078808	0	2136	82	2025	2136	0.9480337
Rat_13_NODE_644_length_2087_cov_2.846949	0	2087	1	103	2087	0.0493531
Rat_13_NODE_650_length_2069_cov_2.667329	0	2069	209	2009	2069	0.9710005
Rat_13_NODE_657_length_2057_cov_3.506494	0	2057	1	151	2057	0.0734079
Rat_13_NODE_662_length_2051_cov_3.724950	0	2051	4	402	2051	0.1960019
Rat_13_NODE_664_length_2046_cov_3.330989	0	2046	5	383	2046	0.1871945
Rat_13_NODE_671_length_2032_cov_3.333839	0	2032	5	630	2032	0.3100394
Rat_13_NODE_673_length_2028_cov_2.081602	0	2028	15	1305	2028	0.6434911
Rat_13_NODE_677_length_2020_cov_2.133842	0	2020	17	1146	2020	0.5673267
Rat_13_NODE_679_length_2011_cov_3.378834	0	2011	4	399	2011	0.1984088
Rat_13_NODE_682_length_2003_cov_2.776181	0	2003	4	506	2003	0.2526211
Rat_13_NODE_696_length_1977_cov_2.612903	0	1977	4	560	1977	0.2832575
Rat_13_NODE_700_length_1970_cov_2.665796	0	1970	3	375	1970	0.1903553
Rat_13_NODE_717_length_1940_cov_2.847215	0	1940	0	0	1940	0.0000000
Rat_13_NODE_718_length_1938_cov_2.826872	0	1938	5	513	1938	0.2647059
Rat_13_NODE_720_length_1935_cov_2.418617	0	1935	0	0	1935	0.0000000
Rat_13_NODE_731_length_1922_cov_2.825388	0	1922	4	513	1922	0.2669095
Rat_13_NODE_735_length_1918_cov_4.357488	0	1918	9	978	1918	0.5099062
Rat_13_NODE_744_length_1906_cov_2.949757	0	1906	10	745	1906	0.3908709
Rat_13_NODE_749_length_1897_cov_2.299131	0	1897	5	443	1897	0.2335266
Rat_13_NODE_750_length_1894_cov_3.553018	0	1894	2	177	1894	0.0934530
Rat_13_NODE_756_length_1886_cov_2.365374	0	1886	2	221	1886	0.1171792
Rat_13_NODE_757_length_1885_cov_4.780328	0	1885	110	1822	1885	0.9665782
Rat_13_NODE_760_length_1884_cov_2.344997	0	1884	1	151	1884	0.0801486
Rat_13_NODE_816_length_1793_cov_6.066168	0	1793	142	1779	1793	0.9921919
Rat_13_NODE_819_length_1791_cov_2.996544	0	1791	5	678	1791	0.3785595
Rat_13_NODE_826_length_1785_cov_3.149711	0	1785	3	363	1785	0.2033613
Rat_13_NODE_827_length_1784_cov_2.477154	0	1784	5	614	1784	0.3441704
Rat_13_NODE_831_length_1780_cov_4.008116	0	1780	210	1757	1780	0.9870787
Rat_13_NODE_835_length_1777_cov_3.163763	0	1777	6	827	1777	0.4653911
Rat_13_NODE_842_length_1765_cov_2.471345	0	1765	2	302	1765	0.1711048
Rat_13_NODE_843_length_1764_cov_3.467525	0	1764	2	302	1764	0.1712018
Rat_13_NODE_869_length_1736_cov_2.710886	0	1736	5	444	1736	0.2557604
Rat_13_NODE_881_length_1723_cov_2.340528	0	1723	0	0	1723	0.0000000
Rat_13_NODE_884_length_1718_cov_2.173181	0	1718	5	659	1718	0.3835856
Rat_13_NODE_890_length_1711_cov_2.293478	0	1711	23	1158	1711	0.6767972
Rat_13_NODE_899_length_1699_cov_3.807178	0	1699	3	338	1699	0.1989406
Rat_13_NODE_904_length_1695_cov_2.999390	0	1695	5	393	1695	0.2318584
Rat_13_NODE_905_length_1692_cov_4.394624	0	1692	0	0	1692	0.0000000
Rat_13_NODE_906_length_1690_cov_4.981651	0	1690	101	1613	1690	0.9544379
Rat_13_NODE_925_length_1661_cov_2.000000	0	1661	19	1400	1661	0.8428658
Rat_13_NODE_933_length_1656_cov_3.108682	0	1656	1	151	1656	0.0911836
Rat_13_NODE_944_length_1644_cov_2.994336	0	1644	1	151	1644	0.0918491
Rat_13_NODE_953_length_1630_cov_2.747937	0	1630	5	622	1630	0.3815951
Rat_13_NODE_960_length_1625_cov_1.998726	0	1625	16	1023	1625	0.6295385
Rat_13_NODE_969_length_1617_cov_2.887964	0	1617	6	587	1617	0.3630179
Rat_13_NODE_973_length_1613_cov_2.862644	0	1613	0	0	1613	0.0000000
Rat_13_NODE_976_length_1611_cov_2.937018	0	1611	4	315	1611	0.1955307
Rat_13_NODE_978_length_1608_cov_2.976175	0	1608	9	783	1608	0.4869403
Rat_13_NODE_984_length_1601_cov_3.188228	0	1601	2	228	1601	0.1424110
Rat_13_NODE_988_length_1597_cov_4.278210	0	1597	9	969	1597	0.6067627
Rat_13_NODE_991_length_1594_cov_2.648473	0	1594	5	540	1594	0.3387704
Rat_13_NODE_992_length_1594_cov_2.051982	0	1594	3	365	1594	0.2289837
Rat_13_NODE_999_length_1589_cov_2.164928	0	1589	3	421	1589	0.2649465
Rat_13_NODE_1001_length_1584_cov_5.281884	0	1584	54	1524	1584	0.9621212
Rat_13_NODE_1003_length_1580_cov_2.231475	0	1580	2	276	1580	0.1746835
Rat_13_NODE_1007_length_1575_cov_4.140789	0	1575	9	583	1575	0.3701587
Rat_13_NODE_1013_length_1572_cov_2.278840	0	1572	6	627	1572	0.3988550
Rat_13_NODE_1019_length_1567_cov_2.576720	0	1567	0	0	1567	0.0000000
Rat_13_NODE_1021_length_1566_cov_2.896757	0	1566	5	621	1566	0.3965517
Rat_13_NODE_1024_length_1560_cov_4.143522	0	1560	3	274	1560	0.1756410
Rat_13_NODE_1030_length_1556_cov_2.772152	0	1556	11	835	1556	0.5366324
Rat_13_NODE_1036_length_1549_cov_1.843373	0	1549	0	0	1549	0.0000000
Rat_13_NODE_1041_length_1544_cov_6.711216	0	1544	428	1539	1544	0.9967617
Rat_13_NODE_1050_length_1536_cov_3.024308	0	1536	11	988	1536	0.6432292
Rat_13_NODE_1054_length_1532_cov_3.129316	0	1532	7	904	1532	0.5900784
Rat_13_NODE_1056_length_1530_cov_2.625763	0	1530	4	508	1530	0.3320262
Rat_13_NODE_1058_length_1529_cov_4.513569	0	1529	23	1474	1529	0.9640288
Rat_13_NODE_1066_length_1522_cov_2.460804	0	1522	2	280	1522	0.1839685
Rat_13_NODE_1069_length_1519_cov_3.016393	0	1519	3	330	1519	0.2172482
Rat_13_NODE_1075_length_1515_cov_2.732192	0	1515	112	1478	1515	0.9755775
Rat_13_NODE_1082_length_1509_cov_2.693260	0	1509	4	522	1509	0.3459245
Rat_13_NODE_1083_length_1509_cov_2.580468	0	1509	2	299	1509	0.1981445
Rat_13_NODE_1086_length_1507_cov_3.570248	0	1507	209	1090	1507	0.7232913
Rat_13_NODE_1101_length_1496_cov_2.711312	0	1496	58	1434	1496	0.9585562
Rat_13_NODE_1108_length_1494_cov_2.863794	0	1494	0	0	1494	0.0000000
Rat_13_NODE_1124_length_1479_cov_3.318820	0	1479	9	966	1479	0.6531440
Rat_13_NODE_1125_length_1478_cov_3.407590	0	1478	7	480	1478	0.3247632
Rat_13_NODE_1126_length_1478_cov_1.842586	0	1478	3	426	1478	0.2882273
Rat_13_NODE_1127_length_1477_cov_2.846695	0	1477	1	151	1477	0.1022343
Rat_13_NODE_1128_length_1477_cov_2.770042	0	1477	4	365	1477	0.2471225
Rat_13_NODE_1130_length_1476_cov_2.631246	0	1476	2	274	1476	0.1856369
Rat_13_NODE_1131_length_1476_cov_2.543983	0	1476	0	0	1476	0.0000000
Rat_13_NODE_1136_length_1474_cov_2.942213	0	1474	3	321	1474	0.2177748
Rat_13_NODE_1137_length_1474_cov_2.642706	0	1474	1	151	1474	0.1024423
Rat_13_NODE_1138_length_1474_cov_2.634954	0	1474	4	392	1474	0.2659430
Rat_13_NODE_1144_length_1469_cov_2.954031	0	1469	0	0	1469	0.0000000
Rat_13_NODE_1155_length_1463_cov_2.337358	0	1463	2	228	1463	0.1558442
Rat_13_NODE_1167_length_1453_cov_3.045064	0	1453	6	658	1453	0.4528562
Rat_13_NODE_1171_length_1449_cov_2.774749	0	1449	0	0	1449	0.0000000
Rat_13_NODE_1172_length_1447_cov_2.211207	0	1447	1	151	1447	0.1043538
Rat_13_NODE_1173_length_1446_cov_4.561467	0	1446	35	1368	1446	0.9460581
Rat_13_NODE_1177_length_1445_cov_2.059712	0	1445	8	777	1445	0.5377163
Rat_13_NODE_1181_length_1441_cov_4.825397	0	1441	119	1422	1441	0.9868147
Rat_13_NODE_1188_length_1438_cov_1.843818	0	1438	4	546	1438	0.3796940
Rat_13_NODE_1202_length_1426_cov_2.789934	0	1426	0	0	1426	0.0000000
Rat_13_NODE_1203_length_1425_cov_3.015328	0	1425	6	553	1425	0.3880702
Rat_13_NODE_1204_length_1425_cov_2.413869	0	1425	4	364	1425	0.2554386
Rat_13_NODE_1213_length_1419_cov_3.224340	0	1419	3	272	1419	0.1916843
Rat_13_NODE_1219_length_1414_cov_3.108904	0	1414	3	375	1414	0.2652051
Rat_13_NODE_1220_length_1413_cov_4.432253	0	1413	1	132	1413	0.0934183
Rat_13_NODE_1227_length_1408_cov_2.529194	0	1408	2	298	1408	0.2116477
Rat_13_NODE_1228_length_1407_cov_2.370562	0	1407	16	982	1407	0.6979389
Rat_13_NODE_1235_length_1405_cov_2.371111	0	1405	0	0	1405	0.0000000
Rat_13_NODE_1236_length_1403_cov_3.097923	0	1403	1	151	1403	0.1076265
Rat_13_NODE_1246_length_1395_cov_2.628358	0	1395	4	481	1395	0.3448029
Rat_13_NODE_1252_length_1390_cov_2.950562	0	1390	2	296	1390	0.2129496
Rat_13_NODE_1254_length_1389_cov_2.803598	0	1389	9	545	1389	0.3923686
Rat_13_NODE_1255_length_1389_cov_2.353073	0	1389	22	1275	1389	0.9179265
Rat_13_NODE_1260_length_1387_cov_2.363363	0	1387	3	437	1387	0.3150685
Rat_13_NODE_1262_length_1386_cov_2.979715	0	1386	0	0	1386	0.0000000
Rat_13_NODE_1266_length_1384_cov_2.911211	0	1384	6	603	1384	0.4356937
Rat_13_NODE_1268_length_1381_cov_3.720965	0	1381	13	950	1381	0.6879073
Rat_13_NODE_1279_length_1372_cov_7.410023	0	1372	4	505	1372	0.3680758
Rat_13_NODE_1281_length_1371_cov_4.361702	0	1371	152	1188	1371	0.8665208
Rat_13_NODE_1287_length_1363_cov_1.945719	0	1363	0	0	1363	0.0000000
Rat_13_NODE_1307_length_1355_cov_2.426923	0	1355	0	0	1355	0.0000000
Rat_13_NODE_1308_length_1354_cov_4.321016	0	1354	1	151	1354	0.1115214
Rat_13_NODE_1312_length_1352_cov_2.045490	0	1352	0	0	1352	0.0000000
Rat_13_NODE_1317_length_1348_cov_2.998453	0	1348	0	0	1348	0.0000000
Rat_13_NODE_1319_length_1347_cov_2.739164	0	1347	2	216	1347	0.1603563
Rat_13_NODE_1321_length_1345_cov_2.919380	0	1345	2	246	1345	0.1828996
Rat_13_NODE_1322_length_1345_cov_2.544186	0	1345	0	0	1345	0.0000000
Rat_13_NODE_1329_length_1340_cov_2.540078	0	1340	6	610	1340	0.4552239
Rat_13_NODE_1330_length_1339_cov_4.396417	0	1339	161	1319	1339	0.9850635
Rat_13_NODE_1333_length_1338_cov_1.869057	0	1338	2	283	1338	0.2115097
Rat_13_NODE_1334_length_1337_cov_3.487520	0	1337	3	452	1337	0.3380703
Rat_13_NODE_1336_length_1337_cov_2.276911	0	1337	1	150	1337	0.1121915
Rat_13_NODE_1340_length_1334_cov_3.519937	0	1334	2	245	1334	0.1836582
Rat_13_NODE_1342_length_1334_cov_2.857701	0	1334	2	239	1334	0.1791604
Rat_13_NODE_1344_length_1334_cov_2.583268	0	1334	7	628	1334	0.4707646
Rat_13_NODE_1362_length_1327_cov_2.151730	0	1327	15	1094	1327	0.8244160
Rat_13_NODE_1364_length_1326_cov_2.416208	0	1326	3	358	1326	0.2699849
Rat_13_NODE_1365_length_1326_cov_2.107002	0	1326	3	373	1326	0.2812971
Rat_13_NODE_1372_length_1323_cov_2.129338	0	1323	28	1110	1323	0.8390023
Rat_13_NODE_1374_length_1321_cov_2.739336	0	1321	7	742	1321	0.5616957
Rat_13_NODE_1378_length_1319_cov_3.682753	0	1319	30	959	1319	0.7270660
Rat_13_NODE_1387_length_1313_cov_2.605723	0	1313	2	297	1313	0.2261995
Rat_13_NODE_1399_length_1306_cov_2.848921	0	1306	0	0	1306	0.0000000
Rat_13_NODE_1400_length_1306_cov_2.675460	0	1306	0	0	1306	0.0000000
Rat_13_NODE_1410_length_1300_cov_1.887550	0	1300	1	150	1300	0.1153846
Rat_13_NODE_1413_length_1298_cov_2.757039	0	1298	1	151	1298	0.1163328
Rat_13_NODE_1416_length_1294_cov_2.146893	0	1294	13	902	1294	0.6970634
Rat_13_NODE_1417_length_1293_cov_2.399031	0	1293	1	151	1293	0.1167827
Rat_13_NODE_1420_length_1289_cov_4.132901	0	1289	1	96	1289	0.0744763
Rat_13_NODE_1421_length_1289_cov_3.733387	0	1289	7	644	1289	0.4996121
Rat_13_NODE_1422_length_1289_cov_2.262561	0	1289	1	151	1289	0.1171451
Rat_13_NODE_1426_length_1288_cov_2.425791	0	1288	13	968	1288	0.7515528
Rat_13_NODE_1434_length_1285_cov_2.722764	0	1285	2	291	1285	0.2264591
Rat_13_NODE_1447_length_1277_cov_2.333061	0	1277	21	1037	1277	0.8120595
Rat_13_NODE_1460_length_1268_cov_5.159110	0	1268	43	1135	1268	0.8951104
Rat_13_NODE_1466_length_1264_cov_2.578991	0	1264	2	297	1264	0.2349683
Rat_13_NODE_1471_length_1261_cov_3.997512	0	1261	1	151	1261	0.1197462
Rat_13_NODE_1478_length_1258_cov_2.418121	0	1258	1	74	1258	0.0588235
Rat_13_NODE_1484_length_1255_cov_3.485833	0	1255	13	881	1255	0.7019920
Rat_13_NODE_1489_length_1253_cov_2.400668	0	1253	1	98	1253	0.0782123
Rat_13_NODE_1518_length_1239_cov_4.256757	0	1239	0	0	1239	0.0000000
Rat_13_NODE_1520_length_1237_cov_19.964467	0	1237	305	1213	1237	0.9805982
Rat_13_NODE_1527_length_1233_cov_2.616299	0	1233	2	165	1233	0.1338200
Rat_13_NODE_1533_length_1229_cov_3.343271	0	1229	0	0	1229	0.0000000
Rat_13_NODE_1535_length_1229_cov_3.095400	0	1229	2	295	1229	0.2400326
Rat_13_NODE_1549_length_1220_cov_2.980258	0	1220	0	0	1220	0.0000000
Rat_13_NODE_1550_length_1220_cov_2.363948	0	1220	10	823	1220	0.6745902
Rat_13_NODE_1553_length_1219_cov_2.298969	0	1219	10	660	1219	0.5414274
Rat_13_NODE_1554_length_1218_cov_4.531384	0	1218	1	151	1218	0.1239737
Rat_13_NODE_1559_length_1216_cov_2.156761	0	1216	19	970	1216	0.7976974
Rat_13_NODE_1566_length_1213_cov_2.459413	0	1213	1	151	1213	0.1244847
Rat_13_NODE_1577_length_1210_cov_3.187013	0	1210	1	151	1210	0.1247934
Rat_13_NODE_1582_length_1209_cov_3.481802	0	1209	1	151	1209	0.1248966
Rat_13_NODE_1585_length_1205_cov_7.240000	0	1205	6	513	1205	0.4257261
Rat_13_NODE_1592_length_1203_cov_3.273519	0	1203	11	756	1203	0.6284289
Rat_13_NODE_1596_length_1202_cov_2.775937	0	1202	2	299	1202	0.2487521
Rat_13_NODE_1608_length_1198_cov_2.734033	0	1198	0	0	1198	0.0000000
Rat_13_NODE_1609_length_1198_cov_2.707787	0	1198	15	951	1198	0.7938231
Rat_13_NODE_1612_length_1198_cov_2.141732	0	1198	0	0	1198	0.0000000
Rat_13_NODE_1615_length_1197_cov_2.450088	0	1197	4	402	1197	0.3358396
Rat_13_NODE_1616_length_1197_cov_2.401926	0	1197	0	0	1197	0.0000000
Rat_13_NODE_1617_length_1197_cov_1.973730	0	1197	5	578	1197	0.4828739
Rat_13_NODE_1619_length_1195_cov_3.367544	0	1195	4	406	1195	0.3397489
Rat_13_NODE_1624_length_1191_cov_3.120599	0	1191	117	1186	1191	0.9958019
Rat_13_NODE_1630_length_1187_cov_1.859541	0	1187	1	151	1187	0.1272115
Rat_13_NODE_1633_length_1186_cov_2.185676	0	1186	2	182	1186	0.1534570
Rat_13_NODE_1638_length_1182_cov_2.657498	0	1182	2	282	1182	0.2385787
Rat_13_NODE_1640_length_1182_cov_2.235138	0	1182	1	151	1182	0.1277496
Rat_13_NODE_1652_length_1173_cov_2.754919	0	1173	4	332	1173	0.2830350
Rat_13_NODE_1669_length_1165_cov_2.648649	0	1165	0	0	1165	0.0000000
Rat_13_NODE_1682_length_1157_cov_2.119782	0	1157	3	285	1157	0.2463267
Rat_13_NODE_1684_length_1156_cov_3.364214	0	1156	9	609	1156	0.5268166
Rat_13_NODE_1692_length_1152_cov_2.445761	0	1152	0	0	1152	0.0000000
Rat_13_NODE_1695_length_1151_cov_3.145073	0	1151	2	194	1151	0.1685491
Rat_13_NODE_1696_length_1150_cov_3.047489	0	1150	33	1128	1150	0.9808696
Rat_13_NODE_1697_length_1150_cov_2.664840	0	1150	2	241	1150	0.2095652
Rat_13_NODE_1702_length_1148_cov_2.566331	0	1148	0	0	1148	0.0000000
Rat_13_NODE_1710_length_1145_cov_2.566972	0	1145	2	282	1145	0.2462882
Rat_13_NODE_1711_length_1145_cov_2.211927	0	1145	2	263	1145	0.2296943
Rat_13_NODE_1712_length_1145_cov_1.896330	0	1145	0	0	1145	0.0000000
Rat_13_NODE_1713_length_1144_cov_3.685950	0	1144	0	0	1144	0.0000000
Rat_13_NODE_1714_length_1144_cov_3.266299	0	1144	1	151	1144	0.1319930
Rat_13_NODE_1716_length_1143_cov_2.519301	0	1143	2	296	1143	0.2589676
Rat_13_NODE_1720_length_1140_cov_1.966820	0	1140	1	135	1140	0.1184211
Rat_13_NODE_1722_length_1139_cov_2.762915	0	1139	10	926	1139	0.8129938
Rat_13_NODE_1724_length_1138_cov_2.585411	0	1138	0	0	1138	0.0000000
Rat_13_NODE_1726_length_1138_cov_2.481071	0	1138	13	598	1138	0.5254833
Rat_13_NODE_1729_length_1136_cov_2.300648	0	1136	0	0	1136	0.0000000
Rat_13_NODE_1733_length_1135_cov_2.516667	0	1135	13	970	1135	0.8546255
Rat_13_NODE_1735_length_1134_cov_3.222428	0	1134	63	1112	1134	0.9805996
Rat_13_NODE_1741_length_1132_cov_2.831941	0	1132	8	614	1132	0.5424028
Rat_13_NODE_1745_length_1131_cov_3.096654	0	1131	0	0	1131	0.0000000
Rat_13_NODE_1754_length_1128_cov_2.632805	0	1128	9	657	1128	0.5824468
Rat_13_NODE_1755_length_1128_cov_1.783784	0	1128	1	151	1128	0.1338653
Rat_13_NODE_1767_length_1121_cov_3.473734	0	1121	19	847	1121	0.7555754
Rat_13_NODE_1769_length_1121_cov_2.377111	0	1121	0	0	1121	0.0000000
Rat_13_NODE_1772_length_1120_cov_1.969014	0	1120	3	302	1120	0.2696429
Rat_13_NODE_1779_length_1118_cov_2.451552	0	1118	0	0	1118	0.0000000
Rat_13_NODE_1780_length_1118_cov_2.234243	0	1118	0	0	1118	0.0000000
Rat_13_NODE_1791_length_1113_cov_2.812854	0	1113	0	0	1113	0.0000000
Rat_13_NODE_1794_length_1113_cov_1.703214	0	1113	23	766	1113	0.6882300
Rat_13_NODE_1808_length_1107_cov_2.636882	0	1107	16	944	1107	0.8527552
Rat_13_NODE_1819_length_1103_cov_3.110687	0	1103	2	204	1103	0.1849501
Rat_13_NODE_1822_length_1101_cov_3.411090	0	1101	39	1101	1101	1.0000000
Rat_13_NODE_1829_length_1099_cov_2.660920	0	1099	2	192	1099	0.1747043
Rat_13_NODE_1851_length_1093_cov_2.684971	0	1093	2	302	1093	0.2763037
Rat_13_NODE_1859_length_1090_cov_2.394203	0	1090	3	439	1090	0.4027523
Rat_13_NODE_1861_length_1090_cov_2.080193	0	1090	0	0	1090	0.0000000
Rat_13_NODE_1862_length_1089_cov_2.558994	0	1089	33	684	1089	0.6280992
Rat_13_NODE_1863_length_1088_cov_2.209100	0	1088	1	125	1088	0.1148897
Rat_13_NODE_1870_length_1085_cov_2.483495	0	1085	2	301	1085	0.2774194
Rat_13_NODE_1873_length_1084_cov_2.754130	0	1084	1	151	1084	0.1392989
Rat_13_NODE_1874_length_1084_cov_2.362488	0	1084	1	151	1084	0.1392989
Rat_13_NODE_1887_length_1077_cov_2.531311	0	1077	0	0	1077	0.0000000
Rat_13_NODE_1895_length_1074_cov_3.814524	0	1074	14	670	1074	0.6238361
Rat_13_NODE_1898_length_1074_cov_2.415113	0	1074	16	946	1074	0.8808194
Rat_13_NODE_1901_length_1073_cov_3.530452	0	1073	1	151	1073	0.1407269
Rat_13_NODE_1906_length_1072_cov_1.890855	0	1072	5	579	1072	0.5401120
Rat_13_NODE_1909_length_1071_cov_1.919291	0	1071	6	495	1071	0.4621849
Rat_13_NODE_1913_length_1070_cov_2.043350	0	1070	3	308	1070	0.2878505
Rat_13_NODE_1914_length_1069_cov_3.132150	0	1069	0	0	1069	0.0000000
Rat_13_NODE_1921_length_1067_cov_2.013834	0	1067	2	232	1067	0.2174321
Rat_13_NODE_1922_length_1066_cov_2.781405	0	1066	2	302	1066	0.2833021
Rat_13_NODE_1924_length_1065_cov_1.689109	0	1065	0	0	1065	0.0000000
Rat_13_NODE_1928_length_1064_cov_2.046581	0	1064	8	733	1064	0.6889098
Rat_13_NODE_1929_length_1064_cov_1.727453	0	1064	4	448	1064	0.4210526
Rat_13_NODE_1959_length_1055_cov_1.860000	0	1055	2	247	1055	0.2341232
Rat_13_NODE_1963_length_1054_cov_1.811812	0	1054	0	0	1054	0.0000000
Rat_13_NODE_1969_length_1053_cov_1.363727	0	1053	1	151	1053	0.1433998
Rat_13_NODE_1971_length_1052_cov_3.001003	0	1052	2	302	1052	0.2870722
Rat_13_NODE_1990_length_1046_cov_2.879919	0	1046	1	151	1046	0.1443595
Rat_13_NODE_1992_length_1045_cov_1.392929	0	1045	13	677	1045	0.6478469
Rat_13_NODE_1993_length_1044_cov_2.928210	0	1044	6	506	1044	0.4846743
Rat_13_NODE_1994_length_1043_cov_2.998988	0	1043	0	0	1043	0.0000000
Rat_13_NODE_1996_length_1042_cov_3.109422	0	1042	2	302	1042	0.2898273
Rat_13_NODE_1999_length_1039_cov_3.222561	0	1039	6	337	1039	0.3243503
Rat_13_NODE_2000_length_1039_cov_3.126016	0	1039	1	150	1039	0.1443696
Rat_13_NODE_2006_length_1038_cov_2.162767	0	1038	0	0	1038	0.0000000
Rat_13_NODE_2010_length_1037_cov_2.241344	0	1037	2	302	1037	0.2912247
Rat_13_NODE_2011_length_1037_cov_1.435845	0	1037	0	0	1037	0.0000000
Rat_13_NODE_2016_length_1034_cov_3.551583	0	1034	3	421	1034	0.4071567
Rat_13_NODE_2019_length_1033_cov_3.365031	0	1033	0	0	1033	0.0000000
Rat_13_NODE_2025_length_1032_cov_2.768680	0	1032	0	0	1032	0.0000000
Rat_13_NODE_2031_length_1031_cov_1.480533	0	1031	4	364	1031	0.3530553
Rat_13_NODE_2032_length_1030_cov_2.973333	0	1030	3	421	1030	0.4087379
Rat_13_NODE_2035_length_1030_cov_1.613333	0	1030	2	279	1030	0.2708738
Rat_13_NODE_2036_length_1029_cov_3.845996	0	1029	7	546	1029	0.5306122
Rat_13_NODE_2037_length_1029_cov_1.860370	0	1029	3	394	1029	0.3828960
Rat_13_NODE_2041_length_1027_cov_3.434156	0	1027	1	151	1027	0.1470302
Rat_13_NODE_2045_length_1025_cov_2.000000	0	1025	4	399	1025	0.3892683
Rat_13_NODE_2055_length_1021_cov_3.800207	0	1021	0	0	1021	0.0000000
Rat_13_NODE_2060_length_1020_cov_2.213472	0	1020	3	280	1020	0.2745098
Rat_13_NODE_2064_length_1018_cov_2.199377	0	1018	0	0	1018	0.0000000
Rat_13_NODE_2065_length_1017_cov_6.656965	0	1017	0	0	1017	0.0000000
Rat_13_NODE_2066_length_1017_cov_2.654886	0	1017	6	338	1017	0.3323500
Rat_13_NODE_2068_length_1016_cov_3.529657	0	1016	0	0	1016	0.0000000
Rat_13_NODE_2081_length_1013_cov_2.566806	0	1013	0	0	1013	0.0000000
Rat_13_NODE_2092_length_1010_cov_3.446073	0	1010	2	224	1010	0.2217822
Rat_13_NODE_2094_length_1010_cov_1.450262	0	1010	5	481	1010	0.4762376
Rat_13_NODE_2097_length_1008_cov_1.947534	0	1008	2	276	1008	0.2738095
Rat_13_NODE_2098_length_1007_cov_3.473739	0	1007	0	0	1007	0.0000000
Rat_13_NODE_2101_length_1006_cov_3.785489	0	1006	2	295	1006	0.2932405
Rat_13_NODE_2106_length_1003_cov_2.761603	0	1003	0	0	1003	0.0000000
Rat_13_NODE_2109_length_1002_cov_2.634636	0	1002	7	634	1002	0.6327345
Rat_13_NODE_2112_length_1000_cov_16.426455	0	1000	1	98	1000	0.0980000
Rat_14_NODE_4_length_90964_cov_9.131417	0	90964	13705	90637	90964	0.9964052
Rat_14_NODE_14_length_55556_cov_13.310607	0	55556	1842	54006	55556	0.9721002
Rat_14_NODE_20_length_48385_cov_12.098800	0	48385	4292	48378	48385	0.9998553
Rat_14_NODE_21_length_45580_cov_15.259044	0	45580	1863	44832	45580	0.9835893
Rat_14_NODE_26_length_42032_cov_13.435834	0	42032	1317	40857	42032	0.9720451
Rat_14_NODE_34_length_38728_cov_12.867737	0	38728	1170	37405	38728	0.9658387
Rat_14_NODE_45_length_36136_cov_12.812921	0	36136	1023	35273	36136	0.9761180
Rat_14_NODE_47_length_34702_cov_9.851704	0	34702	1010	28599	34702	0.8241312
Rat_14_NODE_48_length_34314_cov_15.731633	0	34314	17	2006	34314	0.0584601
Rat_14_NODE_59_length_29565_cov_7.573263	0	29565	2211	29411	29565	0.9947912
Rat_14_NODE_65_length_28196_cov_9.073771	0	28196	2685	28059	28196	0.9951411
Rat_14_NODE_78_length_23568_cov_11.409518	0	23568	2278	23479	23568	0.9962237
Rat_14_NODE_91_length_20813_cov_13.184604	0	20813	706	20006	20813	0.9612262
Rat_14_NODE_97_length_19639_cov_13.490911	0	19639	530	17772	19639	0.9049340
Rat_14_NODE_101_length_18952_cov_20.929248	0	18952	71	6952	18952	0.3668214
Rat_14_NODE_108_length_17900_cov_10.974615	0	17900	746	17663	17900	0.9867598
Rat_14_NODE_127_length_15014_cov_5.564877	0	15014	80	6284	15014	0.4185427
Rat_14_NODE_132_length_14657_cov_10.564786	0	14657	95	7940	14657	0.5417207
Rat_14_NODE_136_length_14363_cov_65.464495	0	14363	0	0	14363	0.0000000
Rat_14_NODE_146_length_13317_cov_6.019303	0	13317	12	1467	13317	0.1101599
Rat_14_NODE_168_length_11037_cov_13.539155	0	11037	1330	10876	11037	0.9854127
Rat_14_NODE_170_length_10790_cov_11.431672	0	10790	877	10786	10790	0.9996293
Rat_14_NODE_172_length_10495_cov_8.258716	0	10495	980	10495	10495	1.0000000
Rat_14_NODE_175_length_10337_cov_3.658140	0	10337	60	4536	10337	0.4388120
Rat_14_NODE_181_length_9984_cov_4.723235	0	9984	82	6451	9984	0.6461338
Rat_14_NODE_199_length_8982_cov_3.876554	0	8982	38	3287	8982	0.3659541
Rat_14_NODE_211_length_8465_cov_3.854697	0	8465	50	4322	8465	0.5105730
Rat_14_NODE_222_length_7656_cov_5.028154	0	7656	5	557	7656	0.0727534
Rat_14_NODE_225_length_7486_cov_4.584040	0	7486	48	3219	7486	0.4300027
Rat_14_NODE_227_length_7464_cov_7.213389	0	7464	293	7113	7464	0.9529743
Rat_14_NODE_237_length_7277_cov_4.240238	0	7277	27	2575	7277	0.3538546
Rat_14_NODE_238_length_7252_cov_3.857441	0	7252	20	2132	7252	0.2939879
Rat_14_NODE_247_length_6856_cov_4.185561	0	6856	91	3822	6856	0.5574679
Rat_14_NODE_263_length_6554_cov_4.403754	0	6554	39	3434	6554	0.5239548
Rat_14_NODE_264_length_6505_cov_4.270078	0	6505	29	2974	6505	0.4571868
Rat_14_NODE_268_length_6328_cov_13.889686	0	6328	390	6026	6328	0.9522756
Rat_14_NODE_278_length_6105_cov_6.703140	0	6105	583	5900	6105	0.9664209
Rat_14_NODE_280_length_6090_cov_4.356255	0	6090	56	4156	6090	0.6824302
Rat_14_NODE_291_length_5844_cov_3.337537	0	5844	4	407	5844	0.0696441
Rat_14_NODE_295_length_5729_cov_4.406944	0	5729	21	2249	5729	0.3925641
Rat_14_NODE_307_length_5529_cov_3.434965	0	5529	36	3167	5529	0.5727980
Rat_14_NODE_319_length_5324_cov_3.504270	0	5324	31	2357	5324	0.4427122
Rat_14_NODE_324_length_5259_cov_4.218870	0	5259	18	1829	5259	0.3477848
Rat_14_NODE_327_length_5210_cov_4.357905	0	5210	37	2646	5210	0.5078695
Rat_14_NODE_328_length_5194_cov_11.521697	0	5194	222	5114	5194	0.9845976
Rat_14_NODE_330_length_5191_cov_11.934190	0	5191	265	5177	5191	0.9973030
Rat_14_NODE_332_length_5188_cov_4.305085	0	5188	31	2444	5188	0.4710871
Rat_14_NODE_333_length_5187_cov_4.312354	0	5187	21	2234	5187	0.4306921
Rat_14_NODE_336_length_5093_cov_3.835252	0	5093	9	1001	5093	0.1965443
Rat_14_NODE_339_length_5073_cov_3.710442	0	5073	21	2369	5073	0.4669821
Rat_14_NODE_340_length_5060_cov_4.628571	0	5060	34	1271	5060	0.2511858
Rat_14_NODE_343_length_5005_cov_3.959394	0	5005	9	1303	5005	0.2603396
Rat_14_NODE_346_length_4961_cov_3.638402	0	4961	14	1418	4961	0.2858295
Rat_14_NODE_347_length_4943_cov_29.503478	0	4943	755	4942	4943	0.9997977
Rat_14_NODE_358_length_4756_cov_3.419272	0	4756	32	1802	4756	0.3788898
Rat_14_NODE_359_length_4744_cov_15.250586	0	4744	567	4694	4744	0.9894603
Rat_14_NODE_363_length_4638_cov_3.787475	0	4638	27	1678	4638	0.3617939
Rat_14_NODE_366_length_4553_cov_4.691863	0	4553	116	3931	4553	0.8633868
Rat_14_NODE_367_length_4513_cov_4.115523	0	4513	30	1438	4513	0.3186350
Rat_14_NODE_370_length_4493_cov_3.947724	0	4493	27	2241	4493	0.4987759
Rat_14_NODE_375_length_4406_cov_3.829464	0	4406	28	2391	4406	0.5426691
Rat_14_NODE_382_length_4345_cov_4.720513	0	4345	19	1852	4345	0.4262370
Rat_14_NODE_386_length_4306_cov_3.651141	0	4306	19	1894	4306	0.4398514
Rat_14_NODE_392_length_4224_cov_5.391461	0	4224	245	3829	4224	0.9064867
Rat_14_NODE_394_length_4194_cov_3.587823	0	4194	22	2269	4194	0.5410110
Rat_14_NODE_403_length_4126_cov_3.973225	0	4126	30	2464	4126	0.5971885
Rat_14_NODE_404_length_4121_cov_4.321200	0	4121	15	1524	4121	0.3698131
Rat_14_NODE_407_length_4089_cov_2.993803	0	4089	63	3330	4089	0.8143800
Rat_14_NODE_408_length_4088_cov_4.161914	0	4088	6	551	4088	0.1347847
Rat_14_NODE_412_length_4032_cov_4.257481	0	4032	10	1067	4032	0.2646329
Rat_14_NODE_413_length_4025_cov_3.296725	0	4025	58	3369	4025	0.8370186
Rat_14_NODE_414_length_4014_cov_3.953271	0	4014	7	708	4014	0.1763827
Rat_14_NODE_416_length_4012_cov_4.084913	0	4012	20	1997	4012	0.4977567
Rat_14_NODE_420_length_3957_cov_4.084828	0	3957	24	2315	3957	0.5850392
Rat_14_NODE_422_length_3917_cov_9.916882	0	3917	207	3893	3917	0.9938729
Rat_14_NODE_424_length_3883_cov_3.556426	0	3883	0	0	3883	0.0000000
Rat_14_NODE_425_length_3876_cov_3.114106	0	3876	52	3389	3876	0.8743550
Rat_14_NODE_426_length_3875_cov_2.554188	0	3875	8	948	3875	0.2446452
Rat_14_NODE_431_length_3787_cov_3.373526	0	3787	33	2437	3787	0.6435173
Rat_14_NODE_435_length_3762_cov_4.140815	0	3762	4	472	3762	0.1254652
Rat_14_NODE_437_length_3742_cov_3.882289	0	3742	26	2257	3742	0.6031534
Rat_14_NODE_440_length_3721_cov_3.764866	0	3721	10	877	3721	0.2356893
Rat_14_NODE_443_length_3684_cov_3.687517	0	3684	9	1041	3684	0.2825733
Rat_14_NODE_445_length_3673_cov_3.644831	0	3673	13	1148	3673	0.3125511
Rat_14_NODE_447_length_3666_cov_5.461368	0	3666	344	3653	3666	0.9964539
Rat_14_NODE_451_length_3649_cov_4.720089	0	3649	18	1620	3649	0.4439572
Rat_14_NODE_452_length_3642_cov_4.095623	0	3642	14	1552	3642	0.4261395
Rat_14_NODE_453_length_3639_cov_3.945871	0	3639	50	3129	3639	0.8598516
Rat_14_NODE_455_length_3630_cov_4.248392	0	3630	10	1068	3630	0.2942149
Rat_14_NODE_456_length_3617_cov_4.076642	0	3617	27	2095	3617	0.5792093
Rat_14_NODE_457_length_3617_cov_4.039023	0	3617	22	1839	3617	0.5084324
Rat_14_NODE_458_length_3603_cov_3.348929	0	3603	25	1813	3603	0.5031918
Rat_14_NODE_460_length_3576_cov_3.335132	0	3576	33	2572	3576	0.7192394
Rat_14_NODE_461_length_3551_cov_4.142449	0	3551	10	1178	3551	0.3317375
Rat_14_NODE_464_length_3531_cov_3.909379	0	3531	9	1063	3531	0.3010479
Rat_14_NODE_465_length_3519_cov_4.182159	0	3519	31	2452	3519	0.6967888
Rat_14_NODE_470_length_3493_cov_14.413613	0	3493	326	3483	3493	0.9971371
Rat_14_NODE_476_length_3427_cov_2.717378	0	3427	24	2230	3427	0.6507149
Rat_14_NODE_480_length_3393_cov_3.576992	0	3393	17	1627	3393	0.4795167
Rat_14_NODE_485_length_3363_cov_4.159915	0	3363	36	1655	3363	0.4921201
Rat_14_NODE_497_length_3284_cov_5.553732	0	3284	121	3063	3284	0.9327040
Rat_14_NODE_499_length_3270_cov_3.414308	0	3270	8	706	3270	0.2159021
Rat_14_NODE_502_length_3251_cov_3.334481	0	3251	51	2654	3251	0.8163642
Rat_14_NODE_506_length_3220_cov_3.052133	0	3220	8	857	3220	0.2661491
Rat_14_NODE_508_length_3215_cov_3.081013	0	3215	10	1076	3215	0.3346812
Rat_14_NODE_512_length_3181_cov_3.305822	0	3181	21	1830	3181	0.5752908
Rat_14_NODE_515_length_3173_cov_5.194355	0	3173	29	1844	3173	0.5811535
Rat_14_NODE_516_length_3159_cov_3.371134	0	3159	20	2025	3159	0.6410257
Rat_14_NODE_520_length_3133_cov_7.863548	0	3133	27	2227	3133	0.7108203
Rat_14_NODE_522_length_3116_cov_3.058478	0	3116	18	1879	3116	0.6030167
Rat_14_NODE_523_length_3113_cov_4.626226	0	3113	13	1218	3113	0.3912624
Rat_14_NODE_524_length_3111_cov_4.009490	0	3111	22	2084	3111	0.6698810
Rat_14_NODE_525_length_3099_cov_3.527924	0	3099	11	1015	3099	0.3275250
Rat_14_NODE_526_length_3095_cov_4.097039	0	3095	9	861	3095	0.2781906
Rat_14_NODE_531_length_3075_cov_3.319868	0	3075	6	552	3075	0.1795122
Rat_14_NODE_533_length_3050_cov_4.439399	0	3050	10	903	3050	0.2960656
Rat_14_NODE_536_length_3021_cov_3.577883	0	3021	12	1097	3021	0.3631248
Rat_14_NODE_539_length_3013_cov_3.326234	0	3013	0	0	3013	0.0000000
Rat_14_NODE_542_length_2998_cov_3.694869	0	2998	3	275	2998	0.0917278
Rat_14_NODE_544_length_2977_cov_3.811431	0	2977	7	768	2977	0.2579778
Rat_14_NODE_556_length_2900_cov_3.311072	0	2900	157	2769	2900	0.9548276
Rat_14_NODE_557_length_2891_cov_4.045839	0	2891	108	1383	2891	0.4783812
Rat_14_NODE_558_length_2880_cov_4.250973	0	2880	10	1011	2880	0.3510417
Rat_14_NODE_560_length_2865_cov_2.740569	0	2865	35	2294	2865	0.8006981
Rat_14_NODE_562_length_2860_cov_3.632442	0	2860	8	589	2860	0.2059441
Rat_14_NODE_563_length_2858_cov_4.257938	0	2858	11	1475	2858	0.5160952
Rat_14_NODE_567_length_2843_cov_3.812410	0	2843	17	1760	2843	0.6190644
Rat_14_NODE_572_length_2822_cov_3.838815	0	2822	18	1262	2822	0.4472006
Rat_14_NODE_573_length_2819_cov_3.440304	0	2819	7	922	2819	0.3270663
Rat_14_NODE_574_length_2814_cov_3.320043	0	2814	9	976	2814	0.3468373
Rat_14_NODE_575_length_2810_cov_4.989837	0	2810	1	151	2810	0.0537367
Rat_14_NODE_576_length_2788_cov_3.589462	0	2788	0	0	2788	0.0000000
Rat_14_NODE_578_length_2776_cov_4.073502	0	2776	25	1828	2776	0.6585014
Rat_14_NODE_583_length_2734_cov_3.772303	0	2734	7	911	2734	0.3332114
Rat_14_NODE_594_length_2676_cov_2.451354	0	2676	19	1502	2676	0.5612855
Rat_14_NODE_596_length_2671_cov_3.967508	0	2671	18	1500	2671	0.5615874
Rat_14_NODE_601_length_2627_cov_4.516719	0	2627	97	2475	2627	0.9421393
Rat_14_NODE_605_length_2610_cov_22.209785	0	2610	193	2587	2610	0.9911878
Rat_14_NODE_608_length_2603_cov_3.386578	0	2603	57	2104	2603	0.8082981
Rat_14_NODE_615_length_2570_cov_2.972167	0	2570	17	689	2570	0.2680934
Rat_14_NODE_619_length_2561_cov_2.593376	0	2561	40	1827	2561	0.7133932
Rat_14_NODE_620_length_2555_cov_4.258400	0	2555	14	1424	2555	0.5573385
Rat_14_NODE_624_length_2550_cov_3.064930	0	2550	8	921	2550	0.3611765
Rat_14_NODE_627_length_2543_cov_3.736334	0	2543	6	773	2543	0.3039717
Rat_14_NODE_630_length_2530_cov_3.964444	0	2530	6	518	2530	0.2047431
Rat_14_NODE_633_length_2524_cov_4.056703	0	2524	9	936	2524	0.3708399
Rat_14_NODE_640_length_2511_cov_4.345684	0	2511	15	1271	2511	0.5061728
Rat_14_NODE_666_length_2417_cov_3.116850	0	2417	9	1100	2417	0.4551096
Rat_14_NODE_669_length_2400_cov_5.131770	0	2400	10	1031	2400	0.4295833
Rat_14_NODE_675_length_2373_cov_3.774806	0	2373	6	687	2373	0.2895069
Rat_14_NODE_691_length_2312_cov_3.947275	0	2312	9	763	2312	0.3300173
Rat_14_NODE_698_length_2284_cov_2.549574	0	2284	45	2238	2284	0.9798599
Rat_14_NODE_701_length_2279_cov_3.033273	0	2279	1	151	2279	0.0662571
Rat_14_NODE_704_length_2275_cov_48.540090	0	2275	287	2252	2275	0.9898901
Rat_14_NODE_706_length_2274_cov_2.979270	0	2274	12	976	2274	0.4291996
Rat_14_NODE_707_length_2273_cov_2.383679	0	2273	51	2061	2273	0.9067312
Rat_14_NODE_712_length_2243_cov_4.164077	0	2243	4	599	2243	0.2670531
Rat_14_NODE_713_length_2241_cov_2.656908	0	2241	0	0	2241	0.0000000
Rat_14_NODE_714_length_2230_cov_6.754023	0	2230	10	1126	2230	0.5049328
Rat_14_NODE_716_length_2214_cov_4.794349	0	2214	30	1592	2214	0.7190605
Rat_14_NODE_726_length_2204_cov_2.256398	0	2204	24	1538	2204	0.6978222
Rat_14_NODE_729_length_2194_cov_3.718560	0	2194	10	965	2194	0.4398359
Rat_14_NODE_730_length_2187_cov_10.002814	0	2187	13	1249	2187	0.5711020
Rat_14_NODE_734_length_2179_cov_1.975047	0	2179	0	0	2179	0.0000000
Rat_14_NODE_735_length_2176_cov_3.527581	0	2176	6	586	2176	0.2693015
Rat_14_NODE_737_length_2172_cov_4.012754	0	2172	5	579	2172	0.2665746
Rat_14_NODE_739_length_2171_cov_3.035917	0	2171	22	1535	2171	0.7070475
Rat_14_NODE_753_length_2138_cov_7.768123	0	2138	295	2117	2138	0.9901778
Rat_14_NODE_754_length_2138_cov_3.610658	0	2138	3	400	2138	0.1870907
Rat_14_NODE_757_length_2127_cov_3.286680	0	2127	30	1420	2127	0.6676069
Rat_14_NODE_758_length_2117_cov_2.949079	0	2117	9	809	2117	0.3821445
Rat_14_NODE_759_length_2116_cov_2.956817	0	2116	27	1715	2116	0.8104915
Rat_14_NODE_763_length_2109_cov_2.681597	0	2109	9	1133	2109	0.5372214
Rat_14_NODE_768_length_2093_cov_2.773307	0	2093	21	1496	2093	0.7147635
Rat_14_NODE_769_length_2092_cov_3.705940	0	2092	9	879	2092	0.4201721
Rat_14_NODE_778_length_2068_cov_4.546945	0	2068	27	1526	2068	0.7379110
Rat_14_NODE_788_length_2045_cov_16.933668	0	2045	107	1982	2045	0.9691932
Rat_14_NODE_791_length_2039_cov_3.753528	0	2039	4	389	2039	0.1907798
Rat_14_NODE_797_length_2019_cov_3.711303	0	2019	4	361	2019	0.1788014
Rat_14_NODE_801_length_2007_cov_3.542520	0	2007	22	1583	2007	0.7887394
Rat_14_NODE_802_length_2006_cov_3.148129	0	2006	14	944	2006	0.4705882
Rat_14_NODE_811_length_1994_cov_2.310469	0	1994	29	1540	1994	0.7723169
Rat_14_NODE_815_length_1987_cov_3.326605	0	1987	12	1108	1987	0.5576246
Rat_14_NODE_819_length_1974_cov_4.017718	0	1974	4	412	1974	0.2087133
Rat_14_NODE_821_length_1965_cov_4.226178	0	1965	6	704	1965	0.3582697
Rat_14_NODE_831_length_1945_cov_2.141270	0	1945	26	1094	1945	0.5624679
Rat_14_NODE_839_length_1935_cov_2.161170	0	1935	31	1609	1935	0.8315246
Rat_14_NODE_841_length_1928_cov_4.911372	0	1928	8	529	1928	0.2743776
Rat_14_NODE_844_length_1918_cov_2.983360	0	1918	39	1833	1918	0.9556830
Rat_14_NODE_855_length_1907_cov_4.152268	0	1907	4	554	1907	0.2905087
Rat_14_NODE_856_length_1906_cov_3.329552	0	1906	3	446	1906	0.2339979
Rat_14_NODE_861_length_1897_cov_3.900109	0	1897	6	772	1897	0.4069583
Rat_14_NODE_864_length_1888_cov_2.199673	0	1888	15	1350	1888	0.7150424
Rat_14_NODE_868_length_1884_cov_22.713505	0	1884	88	1773	1884	0.9410828
Rat_14_NODE_871_length_1876_cov_3.375069	0	1876	6	522	1876	0.2782516
Rat_14_NODE_879_length_1862_cov_3.758163	0	1862	27	1260	1862	0.6766917
Rat_14_NODE_881_length_1857_cov_2.170366	0	1857	23	1413	1857	0.7609047
Rat_14_NODE_893_length_1831_cov_2.626126	0	1831	21	1153	1831	0.6297106
Rat_14_NODE_899_length_1821_cov_2.355040	0	1821	14	987	1821	0.5420099
Rat_14_NODE_901_length_1819_cov_3.166667	0	1819	7	836	1819	0.4595932
Rat_14_NODE_904_length_1817_cov_3.587401	0	1817	8	627	1817	0.3450743
Rat_14_NODE_908_length_1806_cov_3.782981	0	1806	20	991	1806	0.5487264
Rat_14_NODE_913_length_1799_cov_3.529817	0	1799	12	1063	1799	0.5908839
Rat_14_NODE_915_length_1798_cov_2.825014	0	1798	34	1606	1798	0.8932147
Rat_14_NODE_918_length_1792_cov_3.695452	0	1792	5	459	1792	0.2561384
Rat_14_NODE_921_length_1790_cov_4.802882	0	1790	53	1606	1790	0.8972067
Rat_14_NODE_924_length_1784_cov_6.002892	0	1784	24	1333	1784	0.7471973
Rat_14_NODE_930_length_1772_cov_1.755387	0	1772	22	1571	1772	0.8865688
Rat_14_NODE_935_length_1766_cov_1.888369	0	1766	56	1655	1766	0.9371461
Rat_14_NODE_937_length_1765_cov_3.970760	0	1765	5	560	1765	0.3172804
Rat_14_NODE_939_length_1765_cov_1.978363	0	1765	47	1706	1765	0.9665722
Rat_14_NODE_940_length_1763_cov_3.959602	0	1763	29	1542	1763	0.8746455
[truncated: 6,410 more rows]
