# Supplementary material for: Alpha-synuclein alters the faecal viromes of rats in a gut-initiated model of Parkinson’s disease
Source: Commun Biol. 2021 Sep 29;4:1140. doi: 10.1038/s42003-021-02666-1 (PMC8481466; doi:10.1038/s42003-021-02666-1)
Supplement: Supplementary file 3 — Supplementary data [file 42003_2021_2666_MOESM3_ESM.zip › Supp_data_RatPD_wDarkMatter/Input_files/ViromeReads_Bed/gQ_NG-21159_14RatPD_lib343725_6506_2_2_cov.txt]

Rat_10_NODE_1_length_291209_cov_25.428169	0	291209	9796	283388	291209	0.9731430
Rat_10_NODE_16_length_36201_cov_10.829414	0	36201	275	21420	36201	0.5916964
Rat_10_NODE_18_length_33311_cov_15.387539	0	33311	375	20704	33311	0.6215364
Rat_10_NODE_20_length_31020_cov_276.008623	0	31020	131199	31020	31020	1.0000000
Rat_10_NODE_28_length_28132_cov_6.670798	0	28132	78	7544	28132	0.2681644
Rat_10_NODE_31_length_26061_cov_6.322233	0	26061	1812	26056	26061	0.9998081
Rat_10_NODE_41_length_20006_cov_7.481029	0	20006	25	3003	20006	0.1501050
Rat_10_NODE_42_length_19794_cov_5.045646	0	19794	170	12608	19794	0.6369607
Rat_10_NODE_52_length_16365_cov_139.531637	0	16365	33	3218	16365	0.1966392
Rat_10_NODE_54_length_16036_cov_10.594805	0	16036	3461	16015	16036	0.9986904
Rat_10_NODE_58_length_15138_cov_17.465624	0	15138	0	0	15138	0.0000000
Rat_10_NODE_67_length_13772_cov_7.409127	0	13772	76	6573	13772	0.4772727
Rat_10_NODE_83_length_11971_cov_7.024085	0	11971	10	1121	11971	0.0936430
Rat_10_NODE_86_length_11428_cov_7.919283	0	11428	1819	11426	11428	0.9998250
Rat_10_NODE_93_length_11013_cov_4.923617	0	11013	38	3417	11013	0.3102697
Rat_10_NODE_105_length_9964_cov_4.014129	0	9964	76	5792	9964	0.5812926
Rat_10_NODE_114_length_9472_cov_35.509823	0	9472	249	7830	9472	0.8266470
Rat_10_NODE_117_length_9307_cov_9.685906	0	9307	78	5089	9307	0.5467927
Rat_10_NODE_119_length_9251_cov_6.196607	0	9251	211	7926	9251	0.8567722
Rat_10_NODE_122_length_9191_cov_6.432574	0	9191	1246	9188	9191	0.9996736
Rat_10_NODE_125_length_8917_cov_6.028549	0	8917	15	1801	8917	0.2019738
Rat_10_NODE_127_length_8832_cov_7.114504	0	8832	27	2326	8832	0.2633605
Rat_10_NODE_130_length_8788_cov_4.814611	0	8788	17	2082	8788	0.2369140
Rat_10_NODE_141_length_8304_cov_10.941326	0	8304	5742	8294	8304	0.9987957
Rat_10_NODE_145_length_7979_cov_4.435134	0	7979	20	2310	7979	0.2895100
Rat_10_NODE_163_length_6970_cov_4.671294	0	6970	23	2275	6970	0.3263988
Rat_10_NODE_167_length_6824_cov_3.790368	0	6824	39	2029	6824	0.2973329
Rat_10_NODE_175_length_6551_cov_7.807266	0	6551	872	6507	6551	0.9932835
Rat_10_NODE_177_length_6354_cov_6.031751	0	6354	488	6354	6354	1.0000000
Rat_10_NODE_180_length_6298_cov_2.652891	0	6298	21	2406	6298	0.3820260
Rat_10_NODE_181_length_6272_cov_4.757600	0	6272	63	4347	6272	0.6930804
Rat_10_NODE_186_length_6077_cov_15.630854	0	6077	1115	6075	6077	0.9996709
Rat_10_NODE_187_length_6046_cov_3.836087	0	6046	147	5149	6046	0.8516374
Rat_10_NODE_188_length_6039_cov_5.915608	0	6039	12	1348	6039	0.2232158
Rat_10_NODE_197_length_5821_cov_8.571106	0	5821	469	5808	5821	0.9977667
Rat_10_NODE_199_length_5810_cov_4.469157	0	5810	180	5634	5810	0.9697074
Rat_10_NODE_200_length_5804_cov_6.402157	0	5804	57	4052	5804	0.6981392
Rat_10_NODE_201_length_5791_cov_9.965132	0	5791	69	4371	5791	0.7547919
Rat_10_NODE_202_length_5776_cov_4.715959	0	5776	2	272	5776	0.0470914
Rat_10_NODE_204_length_5614_cov_4.804461	0	5614	92	4367	5614	0.7778767
Rat_10_NODE_211_length_5508_cov_3.601320	0	5508	13	1122	5508	0.2037037
Rat_10_NODE_216_length_5470_cov_100.697507	0	5470	1031	5218	5470	0.9539306
Rat_10_NODE_220_length_5441_cov_11.223357	0	5441	597	5441	5441	1.0000000
Rat_10_NODE_222_length_5365_cov_5.272505	0	5365	15	1659	5365	0.3092265
Rat_10_NODE_229_length_5213_cov_4.759984	0	5213	52	3083	5213	0.5914061
Rat_10_NODE_237_length_5030_cov_3.745930	0	5030	5	211	5030	0.0419483
Rat_10_NODE_242_length_4955_cov_5.228776	0	4955	4	353	4955	0.0712412
Rat_10_NODE_246_length_4904_cov_3.737059	0	4904	174	4793	4904	0.9773654
Rat_10_NODE_257_length_4721_cov_4.821046	0	4721	37	2949	4721	0.6246558
Rat_10_NODE_271_length_4456_cov_8.659396	0	4456	824	4456	4456	1.0000000
Rat_10_NODE_324_length_3757_cov_3.962453	0	3757	15	1536	3757	0.4088368
Rat_10_NODE_326_length_3736_cov_4.241239	0	3736	39	3097	3736	0.8289614
Rat_10_NODE_330_length_3693_cov_6.601979	0	3693	10	1308	3693	0.3541836
Rat_10_NODE_336_length_3622_cov_3.884777	0	3622	17	1583	3622	0.4370514
Rat_10_NODE_337_length_3600_cov_6.839774	0	3600	9	919	3600	0.2552778
Rat_10_NODE_338_length_3592_cov_3.125530	0	3592	66	3338	3592	0.9292873
Rat_10_NODE_357_length_3446_cov_17.765556	0	3446	1	125	3446	0.0362739
Rat_10_NODE_362_length_3386_cov_2.622336	0	3386	19	1515	3386	0.4474306
Rat_10_NODE_368_length_3349_cov_4.538251	0	3349	43	2635	3349	0.7868021
Rat_10_NODE_373_length_3330_cov_4.405802	0	3330	35	1573	3330	0.4723724
Rat_10_NODE_379_length_3302_cov_3.668925	0	3302	12	1146	3302	0.3470624
Rat_10_NODE_380_length_3300_cov_4.542989	0	3300	0	0	3300	0.0000000
Rat_10_NODE_381_length_3299_cov_61.552404	0	3299	293	3299	3299	1.0000000
Rat_10_NODE_384_length_3275_cov_3.569565	0	3275	109	2950	3275	0.9007633
Rat_10_NODE_410_length_3132_cov_3.926552	0	3132	58	2923	3132	0.9332695
Rat_10_NODE_426_length_3034_cov_3.234978	0	3034	40	2408	3034	0.7936717
Rat_10_NODE_431_length_2996_cov_2.820469	0	2996	4	504	2996	0.1682243
Rat_10_NODE_434_length_2990_cov_3.696082	0	2990	21	1778	2990	0.5946488
Rat_10_NODE_452_length_2934_cov_2.534561	0	2934	43	2007	2934	0.6840491
Rat_10_NODE_454_length_2919_cov_3.360684	0	2919	66	2619	2919	0.8972251
Rat_10_NODE_456_length_2907_cov_3.300842	0	2907	4	499	2907	0.1716546
Rat_10_NODE_458_length_2897_cov_4.383885	0	2897	7	689	2897	0.2378322
Rat_10_NODE_459_length_2895_cov_3.421831	0	2895	15	1264	2895	0.4366148
Rat_10_NODE_462_length_2891_cov_1.875529	0	2891	1	151	2891	0.0522311
Rat_10_NODE_475_length_2830_cov_5.544144	0	2830	5	504	2830	0.1780919
Rat_10_NODE_483_length_2795_cov_8.123723	0	2795	130	2743	2795	0.9813954
Rat_10_NODE_487_length_2773_cov_3.786608	0	2773	0	0	2773	0.0000000
Rat_10_NODE_495_length_2730_cov_4.515140	0	2730	31	2027	2730	0.7424908
Rat_10_NODE_498_length_2718_cov_3.066466	0	2718	6	842	2718	0.3097866
Rat_10_NODE_505_length_2689_cov_5.410782	0	2689	18	1530	2689	0.5689847
Rat_10_NODE_512_length_2646_cov_3.008491	0	2646	35	2332	2646	0.8813303
Rat_10_NODE_517_length_2614_cov_4.516608	0	2614	0	0	2614	0.0000000
Rat_10_NODE_519_length_2586_cov_3.314895	0	2586	27	1998	2586	0.7726218
Rat_10_NODE_535_length_2505_cov_9.216327	0	2505	4	481	2505	0.1920160
Rat_10_NODE_539_length_2498_cov_2.679083	0	2498	24	1501	2498	0.6008807
Rat_10_NODE_552_length_2458_cov_2.986683	0	2458	53	2171	2458	0.8832384
Rat_10_NODE_555_length_2452_cov_2.024614	0	2452	0	0	2452	0.0000000
Rat_10_NODE_558_length_2440_cov_4.009224	0	2440	5	592	2440	0.2426230
Rat_10_NODE_559_length_2440_cov_2.819287	0	2440	10	900	2440	0.3688525
Rat_10_NODE_569_length_2416_cov_2.370606	0	2416	34	1973	2416	0.8166391
Rat_10_NODE_573_length_2410_cov_2.156688	0	2410	7	831	2410	0.3448133
Rat_10_NODE_583_length_2367_cov_3.070934	0	2367	23	1777	2367	0.7507393
Rat_10_NODE_592_length_2341_cov_2.639983	0	2341	5	479	2341	0.2046134
Rat_10_NODE_596_length_2325_cov_2.844493	0	2325	194	2306	2325	0.9918280
Rat_10_NODE_603_length_2292_cov_7.648190	0	2292	6	661	2292	0.2883944
Rat_10_NODE_609_length_2282_cov_2.588684	0	2282	24	1776	2282	0.7782647
Rat_10_NODE_622_length_2242_cov_6.480110	0	2242	16	1055	2242	0.4705620
Rat_10_NODE_624_length_2233_cov_2.428834	0	2233	21	1579	2233	0.7071205
Rat_10_NODE_631_length_2220_cov_2.568129	0	2220	6	724	2220	0.3261261
Rat_10_NODE_643_length_2187_cov_4.473265	0	2187	19	1335	2187	0.6104252
Rat_10_NODE_658_length_2150_cov_2.274940	0	2150	30	1666	2150	0.7748837
Rat_10_NODE_660_length_2143_cov_2.648946	0	2143	30	1739	2143	0.8114792
Rat_10_NODE_668_length_2124_cov_2.512325	0	2124	5	568	2124	0.2674200
Rat_10_NODE_669_length_2119_cov_2.500484	0	2119	195	2110	2119	0.9957527
Rat_10_NODE_678_length_2103_cov_2.721191	0	2103	91	2043	2103	0.9714693
Rat_10_NODE_681_length_2096_cov_3.280255	0	2096	20	1168	2096	0.5572519
Rat_10_NODE_688_length_2081_cov_2.649062	0	2081	11	986	2081	0.4738107
Rat_10_NODE_692_length_2073_cov_2.574331	0	2073	4	266	2073	0.1283164
Rat_10_NODE_694_length_2069_cov_6.280040	0	2069	44	1746	2069	0.8438860
Rat_10_NODE_708_length_2030_cov_1.870380	0	2030	6	581	2030	0.2862069
Rat_10_NODE_717_length_1999_cov_2.420267	0	1999	20	1416	1999	0.7083542
Rat_10_NODE_721_length_1992_cov_3.101704	0	1992	0	0	1992	0.0000000
Rat_10_NODE_722_length_1983_cov_2.270747	0	1983	75	1794	1983	0.9046898
Rat_10_NODE_733_length_1964_cov_4.617077	0	1964	23	1349	1964	0.6868635
Rat_10_NODE_735_length_1963_cov_4.972222	0	1963	6	673	1963	0.3428426
Rat_10_NODE_743_length_1947_cov_3.079281	0	1947	0	0	1947	0.0000000
Rat_10_NODE_751_length_1926_cov_3.381080	0	1926	3	407	1926	0.2113188
Rat_10_NODE_752_length_1923_cov_5.726445	0	1923	9	266	1923	0.1383255
Rat_10_NODE_756_length_1916_cov_19.282644	0	1916	75	1884	1916	0.9832985
Rat_10_NODE_770_length_1885_cov_8.627869	0	1885	26	1261	1885	0.6689655
Rat_10_NODE_771_length_1885_cov_2.287978	0	1885	0	0	1885	0.0000000
Rat_10_NODE_773_length_1884_cov_2.683434	0	1884	0	0	1884	0.0000000
Rat_10_NODE_782_length_1867_cov_3.746689	0	1867	33	1601	1867	0.8575255
Rat_10_NODE_783_length_1867_cov_3.305740	0	1867	6	727	1867	0.3893948
Rat_10_NODE_791_length_1855_cov_2.785000	0	1855	11	724	1855	0.3902965
Rat_10_NODE_795_length_1852_cov_2.225376	0	1852	35	1564	1852	0.8444924
Rat_10_NODE_801_length_1842_cov_2.294908	0	1842	5	612	1842	0.3322476
Rat_10_NODE_813_length_1825_cov_5.155932	0	1825	22	1257	1825	0.6887671
Rat_10_NODE_832_length_1794_cov_3.815411	0	1794	8	553	1794	0.3082497
Rat_10_NODE_842_length_1781_cov_2.268830	0	1781	2	298	1781	0.1673217
Rat_10_NODE_848_length_1772_cov_2.970879	0	1772	6	769	1772	0.4339729
Rat_10_NODE_850_length_1770_cov_13.151603	0	1770	5	441	1770	0.2491525
Rat_10_NODE_857_length_1757_cov_16.886604	0	1757	407	1757	1757	1.0000000
Rat_10_NODE_861_length_1754_cov_3.676280	0	1754	19	1282	1754	0.7309008
Rat_10_NODE_863_length_1752_cov_2.898055	0	1752	6	648	1752	0.3698630
Rat_10_NODE_871_length_1740_cov_4.928190	0	1740	35	1522	1740	0.8747126
Rat_10_NODE_873_length_1738_cov_3.058229	0	1738	0	0	1738	0.0000000
Rat_10_NODE_882_length_1726_cov_9.513465	0	1726	3	170	1726	0.0984936
Rat_10_NODE_887_length_1719_cov_4.203726	0	1719	30	1300	1719	0.7562537
Rat_10_NODE_895_length_1709_cov_2.334341	0	1709	29	1621	1709	0.9485079
Rat_10_NODE_896_length_1709_cov_2.296252	0	1709	2	221	1709	0.1293154
Rat_10_NODE_910_length_1693_cov_3.321123	0	1693	10	967	1693	0.5711755
Rat_10_NODE_918_length_1676_cov_4.587909	0	1676	131	1675	1676	0.9994034
Rat_10_NODE_922_length_1673_cov_2.066749	0	1673	2	265	1673	0.1583981
Rat_10_NODE_927_length_1669_cov_3.200743	0	1669	0	0	1669	0.0000000
Rat_10_NODE_929_length_1667_cov_5.028536	0	1667	7	642	1667	0.3851230
Rat_10_NODE_931_length_1667_cov_3.119727	0	1667	1	151	1667	0.0905819
Rat_10_NODE_942_length_1658_cov_2.504679	0	1658	9	848	1658	0.5114596
Rat_10_NODE_960_length_1622_cov_3.688577	0	1622	6	559	1622	0.3446363
Rat_10_NODE_961_length_1621_cov_2.865900	0	1621	1	148	1621	0.0913017
Rat_10_NODE_972_length_1607_cov_10.807345	0	1607	5	445	1607	0.2769135
Rat_10_NODE_973_length_1606_cov_5.389426	0	1606	5	582	1606	0.3623910
Rat_10_NODE_984_length_1596_cov_3.891629	0	1596	12	863	1596	0.5407268
Rat_10_NODE_998_length_1584_cov_4.098103	0	1584	4	465	1584	0.2935606
Rat_10_NODE_1007_length_1579_cov_2.775591	0	1579	2	186	1579	0.1177961
Rat_10_NODE_1010_length_1574_cov_2.141540	0	1574	0	0	1574	0.0000000
Rat_10_NODE_1025_length_1560_cov_7.949502	0	1560	3	373	1560	0.2391026
Rat_10_NODE_1028_length_1559_cov_2.175532	0	1559	4	553	1559	0.3547146
Rat_10_NODE_1029_length_1558_cov_3.456420	0	1558	23	1283	1558	0.8234916
Rat_10_NODE_1037_length_1554_cov_1.741828	0	1554	0	0	1554	0.0000000
Rat_10_NODE_1039_length_1552_cov_3.728791	0	1552	3	360	1552	0.2319588
Rat_10_NODE_1040_length_1552_cov_2.633267	0	1552	8	852	1552	0.5489691
Rat_10_NODE_1041_length_1551_cov_2.082219	0	1551	4	476	1551	0.3068988
Rat_10_NODE_1050_length_1542_cov_2.048420	0	1542	32	1324	1542	0.8586252
Rat_10_NODE_1054_length_1538_cov_1.973702	0	1538	0	0	1538	0.0000000
Rat_10_NODE_1065_length_1528_cov_3.551935	0	1528	34	980	1528	0.6413612
Rat_10_NODE_1069_length_1522_cov_3.498296	0	1522	3	445	1522	0.2923785
Rat_10_NODE_1074_length_1514_cov_5.260452	0	1514	89	1472	1514	0.9722589
Rat_10_NODE_1100_length_1495_cov_3.003472	0	1495	1	151	1495	0.1010033
Rat_10_NODE_1102_length_1494_cov_4.079222	0	1494	10	948	1494	0.6345382
Rat_10_NODE_1119_length_1484_cov_2.237929	0	1484	9	753	1484	0.5074124
Rat_10_NODE_1122_length_1481_cov_4.357644	0	1481	0	0	1481	0.0000000
Rat_10_NODE_1139_length_1471_cov_3.326977	0	1471	1	151	1471	0.1026513
Rat_10_NODE_1146_length_1466_cov_3.708009	0	1466	3	258	1466	0.1759891
Rat_10_NODE_1151_length_1465_cov_2.274468	0	1465	0	0	1465	0.0000000
Rat_10_NODE_1154_length_1463_cov_3.263494	0	1463	2	217	1463	0.1483254
Rat_10_NODE_1170_length_1451_cov_4.811605	0	1451	18	1115	1451	0.7684355
Rat_10_NODE_1172_length_1450_cov_3.247312	0	1450	0	0	1450	0.0000000
Rat_10_NODE_1185_length_1434_cov_3.574329	0	1434	4	417	1434	0.2907950
Rat_10_NODE_1201_length_1419_cov_2.110704	0	1419	2	257	1419	0.1811135
Rat_10_NODE_1203_length_1415_cov_3.869118	0	1415	13	908	1415	0.6416961
Rat_10_NODE_1222_length_1398_cov_2.997022	0	1398	0	0	1398	0.0000000
Rat_10_NODE_1223_length_1398_cov_2.320179	0	1398	180	1397	1398	0.9992847
Rat_10_NODE_1226_length_1395_cov_1.755970	0	1395	21	1227	1395	0.8795699
Rat_10_NODE_1229_length_1393_cov_3.459641	0	1393	15	672	1393	0.4824121
Rat_10_NODE_1231_length_1393_cov_2.966368	0	1393	3	346	1393	0.2483848
Rat_10_NODE_1239_length_1386_cov_4.019534	0	1386	4	421	1386	0.3037518
Rat_10_NODE_1248_length_1374_cov_2.053071	0	1374	4	536	1374	0.3901019
Rat_10_NODE_1258_length_1368_cov_3.562833	0	1368	156	1364	1368	0.9970760
Rat_10_NODE_1263_length_1365_cov_3.161069	0	1365	5	677	1365	0.4959707
Rat_10_NODE_1273_length_1361_cov_1.542879	0	1361	4	399	1361	0.2931668
Rat_10_NODE_1276_length_1359_cov_2.000767	0	1359	196	1359	1359	1.0000000
Rat_10_NODE_1309_length_1329_cov_6.473312	0	1329	65	1287	1329	0.9683973
Rat_10_NODE_1310_length_1329_cov_3.972527	0	1329	2	173	1329	0.1301731
Rat_10_NODE_1311_length_1329_cov_3.682889	0	1329	5	425	1329	0.3197893
Rat_10_NODE_1313_length_1329_cov_1.782575	0	1329	6	431	1329	0.3243040
Rat_10_NODE_1329_length_1318_cov_2.323040	0	1318	30	1250	1318	0.9484067
Rat_10_NODE_1332_length_1316_cov_4.426646	0	1316	8	713	1316	0.5417933
Rat_10_NODE_1357_length_1306_cov_1.538769	0	1306	0	0	1306	0.0000000
Rat_10_NODE_1376_length_1294_cov_3.589185	0	1294	5	643	1294	0.4969088
Rat_10_NODE_1377_length_1294_cov_2.379338	0	1294	9	710	1294	0.5486863
Rat_10_NODE_1391_length_1287_cov_3.290584	0	1287	2	224	1287	0.1740482
Rat_10_NODE_1392_length_1287_cov_3.060877	0	1287	9	728	1287	0.5656565
Rat_10_NODE_1404_length_1282_cov_1.677262	0	1282	0	0	1282	0.0000000
Rat_10_NODE_1408_length_1279_cov_2.435458	0	1279	3	402	1279	0.3143080
Rat_10_NODE_1418_length_1272_cov_2.542317	0	1272	3	406	1272	0.3191824
Rat_10_NODE_1444_length_1254_cov_3.972477	0	1254	0	0	1254	0.0000000
Rat_10_NODE_1445_length_1254_cov_3.844037	0	1254	1	151	1254	0.1204147
Rat_10_NODE_1458_length_1249_cov_1.356784	0	1249	2	287	1249	0.2297838
Rat_10_NODE_1460_length_1247_cov_3.787752	0	1247	9	678	1247	0.5437049
Rat_10_NODE_1466_length_1245_cov_1.576471	0	1245	13	862	1245	0.6923695
Rat_10_NODE_1472_length_1241_cov_1.543845	0	1241	4	453	1241	0.3650282
Rat_10_NODE_1486_length_1232_cov_3.449448	0	1232	0	0	1232	0.0000000
Rat_10_NODE_1487_length_1232_cov_2.297366	0	1232	9	722	1232	0.5860389
Rat_10_NODE_1490_length_1231_cov_3.073129	0	1231	22	904	1231	0.7343623
Rat_10_NODE_1495_length_1228_cov_3.007673	0	1228	0	0	1228	0.0000000
Rat_10_NODE_1498_length_1227_cov_2.773038	0	1227	3	271	1227	0.2208639
Rat_10_NODE_1499_length_1227_cov_2.520478	0	1227	5	488	1227	0.3977180
Rat_10_NODE_1530_length_1212_cov_2.210026	0	1212	8	472	1212	0.3894390
Rat_10_NODE_1537_length_1207_cov_2.039931	0	1207	0	0	1207	0.0000000
Rat_10_NODE_1551_length_1200_cov_2.317031	0	1200	4	500	1200	0.4166667
Rat_10_NODE_1566_length_1195_cov_2.100000	0	1195	0	0	1195	0.0000000
Rat_10_NODE_1578_length_1187_cov_2.281802	0	1187	0	0	1187	0.0000000
Rat_10_NODE_1582_length_1186_cov_1.880637	0	1186	3	312	1186	0.2630692
Rat_10_NODE_1589_length_1182_cov_1.759539	0	1182	11	769	1182	0.6505922
Rat_10_NODE_1590_length_1180_cov_1.493333	0	1180	23	1138	1180	0.9644068
Rat_10_NODE_1593_length_1178_cov_2.907391	0	1178	14	676	1178	0.5738540
Rat_10_NODE_1603_length_1173_cov_3.167263	0	1173	7	584	1173	0.4978687
Rat_10_NODE_1620_length_1166_cov_10.412241	0	1166	5	350	1166	0.3001715
Rat_10_NODE_1634_length_1161_cov_2.056962	0	1161	5	628	1161	0.5409130
Rat_10_NODE_1635_length_1161_cov_1.665461	0	1161	4	344	1161	0.2962963
Rat_10_NODE_1645_length_1155_cov_2.570000	0	1155	3	316	1155	0.2735931
Rat_10_NODE_1646_length_1155_cov_2.264545	0	1155	7	558	1155	0.4831169
Rat_10_NODE_1647_length_1155_cov_1.849091	0	1155	0	0	1155	0.0000000
Rat_10_NODE_1649_length_1154_cov_2.723385	0	1154	6	560	1154	0.4852686
Rat_10_NODE_1656_length_1151_cov_6.403285	0	1151	20	1052	1151	0.9139878
Rat_10_NODE_1700_length_1131_cov_4.455390	0	1131	7	567	1131	0.5013263
Rat_10_NODE_1733_length_1114_cov_2.461756	0	1114	9	853	1114	0.7657092
Rat_10_NODE_1768_length_1102_cov_3.713467	0	1102	11	654	1102	0.5934664
Rat_10_NODE_1773_length_1101_cov_2.341300	0	1101	7	550	1101	0.4995459
Rat_10_NODE_1776_length_1099_cov_3.245211	0	1099	2	208	1099	0.1892630
Rat_10_NODE_1809_length_1085_cov_3.099029	0	1085	22	988	1085	0.9105991
Rat_10_NODE_1811_length_1084_cov_2.382896	0	1084	14	913	1084	0.8422509
Rat_10_NODE_1821_length_1080_cov_2.118049	0	1080	2	301	1080	0.2787037
Rat_10_NODE_1834_length_1075_cov_1.153922	0	1075	10	720	1075	0.6697674
Rat_10_NODE_1847_length_1072_cov_2.853491	0	1072	14	661	1072	0.6166045
Rat_10_NODE_1882_length_1059_cov_1.891434	0	1059	1	151	1059	0.1425873
Rat_10_NODE_1891_length_1058_cov_1.718843	0	1058	169	1058	1058	1.0000000
Rat_10_NODE_1901_length_1055_cov_1.536000	0	1055	6	626	1055	0.5933650
Rat_10_NODE_1903_length_1054_cov_2.847848	0	1054	7	747	1054	0.7087287
Rat_10_NODE_1912_length_1052_cov_2.327984	0	1052	13	861	1052	0.8184411
Rat_10_NODE_1916_length_1049_cov_2.498994	0	1049	18	924	1049	0.8808389
Rat_10_NODE_1924_length_1047_cov_2.819556	0	1047	5	477	1047	0.4555874
Rat_10_NODE_1927_length_1047_cov_2.596774	0	1047	0	0	1047	0.0000000
Rat_10_NODE_1962_length_1037_cov_2.411405	0	1037	0	0	1037	0.0000000
Rat_10_NODE_1972_length_1036_cov_1.438328	0	1036	1	151	1036	0.1457529
Rat_10_NODE_1980_length_1034_cov_2.208376	0	1034	10	686	1034	0.6634430
Rat_10_NODE_1982_length_1034_cov_1.867211	0	1034	0	0	1034	0.0000000
Rat_10_NODE_1987_length_1033_cov_1.690184	0	1033	5	495	1033	0.4791868
Rat_10_NODE_1993_length_1030_cov_3.501538	0	1030	18	907	1030	0.8805825
Rat_10_NODE_1995_length_1030_cov_2.046154	0	1030	3	402	1030	0.3902913
Rat_10_NODE_1996_length_1029_cov_2.661191	0	1029	0	0	1029	0.0000000
Rat_10_NODE_1999_length_1027_cov_3.407407	0	1027	9	540	1027	0.5258033
Rat_10_NODE_2021_length_1020_cov_2.592746	0	1020	0	0	1020	0.0000000
Rat_10_NODE_2022_length_1020_cov_2.002073	0	1020	10	744	1020	0.7294118
Rat_10_NODE_2033_length_1017_cov_2.087318	0	1017	0	0	1017	0.0000000
Rat_10_NODE_2035_length_1016_cov_3.900104	0	1016	6	441	1016	0.4340551
Rat_10_NODE_2070_length_1007_cov_2.015756	0	1007	7	814	1007	0.8083416
Rat_10_NODE_2071_length_1007_cov_1.368697	0	1007	1	151	1007	0.1499503
Rat_10_NODE_2078_length_1003_cov_20.053797	0	1003	0	0	1003	0.0000000
Rat_11_NODE_4_length_93677_cov_14.324240	0	93677	926	65769	93677	0.7020827
Rat_11_NODE_11_length_50810_cov_53.184376	0	50810	1903	40666	50810	0.8003542
Rat_11_NODE_12_length_50475_cov_19.597679	0	50475	1427	46886	50475	0.9288955
Rat_11_NODE_16_length_39147_cov_29.604855	0	39147	22145	39147	39147	1.0000000
Rat_11_NODE_20_length_36800_cov_6.562961	0	36800	5331	36785	36800	0.9995924
Rat_11_NODE_22_length_35084_cov_8.129607	0	35084	881	32742	35084	0.9332459
Rat_11_NODE_28_length_31930_cov_7.646024	0	31930	586	28431	31930	0.8904166
Rat_11_NODE_29_length_31261_cov_7.005319	0	31261	126	12199	31261	0.3902306
Rat_11_NODE_40_length_26545_cov_7.687429	0	26545	4478	26537	26545	0.9996986
Rat_11_NODE_61_length_18569_cov_6.439343	0	18569	224	13250	18569	0.7135549
Rat_11_NODE_85_length_15384_cov_23.269163	0	15384	162	10673	15384	0.6937727
Rat_11_NODE_87_length_15254_cov_5.948154	0	15254	132	9587	15254	0.6284909
Rat_11_NODE_105_length_13007_cov_5.584852	0	13007	1	151	13007	0.0116091
Rat_11_NODE_116_length_12164_cov_13.749277	0	12164	161	9133	12164	0.7508221
Rat_11_NODE_122_length_11978_cov_4.786463	0	11978	1426	11964	11978	0.9988312
Rat_11_NODE_124_length_11866_cov_28.169249	0	11866	1410	11866	11866	1.0000000
Rat_11_NODE_148_length_10013_cov_15.032838	0	10013	60	5085	10013	0.5078398
Rat_11_NODE_175_length_8611_cov_6.491468	0	8611	308	7569	8611	0.8789920
Rat_11_NODE_208_length_7178_cov_99.420609	0	7178	88	5215	7178	0.7265255
Rat_11_NODE_213_length_7101_cov_7.513767	0	7101	700	7010	7101	0.9871849
Rat_11_NODE_218_length_6925_cov_4.551820	0	6925	65	4360	6925	0.6296029
Rat_11_NODE_232_length_6505_cov_5.681550	0	6505	244	6402	6505	0.9841660
Rat_11_NODE_233_length_6475_cov_12.499844	0	6475	991	6474	6475	0.9998456
Rat_11_NODE_240_length_6156_cov_50.803311	0	6156	0	0	6156	0.0000000
Rat_11_NODE_255_length_5967_cov_4.728180	0	5967	139	5245	5967	0.8790012
Rat_11_NODE_258_length_5933_cov_6.974141	0	5933	34	2642	5933	0.4453059
Rat_11_NODE_270_length_5717_cov_14.230661	0	5717	68	4093	5717	0.7159349
Rat_11_NODE_288_length_5413_cov_11.015677	0	5413	440	4792	5413	0.8852762
Rat_11_NODE_309_length_5122_cov_4.069272	0	5122	10	1107	5122	0.2161265
Rat_11_NODE_329_length_4871_cov_5.844892	0	4871	33	3094	4871	0.6351879
Rat_11_NODE_332_length_4819_cov_16.714736	0	4819	121	4685	4819	0.9721934
Rat_11_NODE_345_length_4659_cov_15.975456	0	4659	21	1827	4659	0.3921442
Rat_11_NODE_367_length_4395_cov_8.311982	0	4395	681	4378	4395	0.9961320
Rat_11_NODE_371_length_4344_cov_3.161343	0	4344	11	766	4344	0.1763352
Rat_11_NODE_410_length_4078_cov_3.955257	0	4078	9	1073	4078	0.2631192
Rat_11_NODE_417_length_4008_cov_3.533266	0	4008	48	2593	4008	0.6469561
Rat_11_NODE_433_length_3846_cov_14.083883	0	3846	20	1701	3846	0.4422777
Rat_11_NODE_453_length_3714_cov_4.970210	0	3714	0	0	3714	0.0000000
Rat_11_NODE_458_length_3687_cov_3.168502	0	3687	5	652	3687	0.1768375
Rat_11_NODE_487_length_3500_cov_2.394194	0	3500	53	2879	3500	0.8225715
Rat_11_NODE_496_length_3411_cov_16.546782	0	3411	42	2217	3411	0.6499560
Rat_11_NODE_522_length_3241_cov_7.832706	0	3241	21	2167	3241	0.6686208
Rat_11_NODE_532_length_3185_cov_4.247284	0	3185	19	1583	3185	0.4970173
Rat_11_NODE_542_length_3151_cov_45.077519	0	3151	38	1708	3151	0.5420501
Rat_11_NODE_557_length_3027_cov_3.346231	0	3027	18	1706	3027	0.5635943
Rat_11_NODE_582_length_2946_cov_5.398824	0	2946	88	2936	2946	0.9966056
Rat_11_NODE_585_length_2939_cov_3.392857	0	2939	230	2782	2939	0.9465805
Rat_11_NODE_590_length_2914_cov_3.668765	0	2914	0	0	2914	0.0000000
Rat_11_NODE_605_length_2802_cov_3.451402	0	2802	1	151	2802	0.0538901
Rat_11_NODE_624_length_2710_cov_15.293409	0	2710	0	0	2710	0.0000000
Rat_11_NODE_634_length_2660_cov_2.761228	0	2660	5	649	2660	0.2439850
Rat_11_NODE_659_length_2570_cov_3.389264	0	2570	2	277	2570	0.1077821
Rat_11_NODE_661_length_2557_cov_4.157074	0	2557	6	731	2557	0.2858819
Rat_11_NODE_662_length_2552_cov_5.491790	0	2552	10	888	2552	0.3479624
Rat_11_NODE_682_length_2488_cov_4.431155	0	2488	65	2088	2488	0.8392283
Rat_11_NODE_684_length_2484_cov_5.318650	0	2484	466	2468	2484	0.9935588
Rat_11_NODE_724_length_2380_cov_15.588817	0	2380	23	1615	2380	0.6785714
Rat_11_NODE_732_length_2349_cov_4.085876	0	2349	9	943	2349	0.4014474
Rat_11_NODE_744_length_2319_cov_2.817580	0	2319	0	0	2319	0.0000000
Rat_11_NODE_750_length_2299_cov_4.198752	0	2299	42	1834	2299	0.7977381
Rat_11_NODE_770_length_2238_cov_3.822263	0	2238	3	445	2238	0.1988382
Rat_11_NODE_771_length_2235_cov_5.949083	0	2235	31	1712	2235	0.7659955
Rat_11_NODE_779_length_2203_cov_3.873836	0	2203	312	2203	2203	1.0000000
Rat_11_NODE_787_length_2185_cov_3.022066	0	2185	0	0	2185	0.0000000
Rat_11_NODE_805_length_2137_cov_5.584534	0	2137	0	0	2137	0.0000000
Rat_11_NODE_809_length_2124_cov_2.617690	0	2124	3	422	2124	0.1986817
Rat_11_NODE_816_length_2111_cov_3.852140	0	2111	42	1879	2111	0.8900995
Rat_11_NODE_819_length_2107_cov_2.097466	0	2107	2	294	2107	0.1395349
Rat_11_NODE_821_length_2100_cov_3.209291	0	2100	0	0	2100	0.0000000
Rat_11_NODE_834_length_2061_cov_3.172483	0	2061	22	1421	2061	0.6894711
Rat_11_NODE_845_length_2038_cov_5.054967	0	2038	0	0	2038	0.0000000
Rat_11_NODE_850_length_2032_cov_2.192210	0	2032	44	1834	2032	0.9025590
Rat_11_NODE_855_length_2020_cov_3.789313	0	2020	4	383	2020	0.1896040
Rat_11_NODE_862_length_2004_cov_2.933299	0	2004	20	1725	2004	0.8607785
Rat_11_NODE_873_length_1973_cov_3.145464	0	1973	11	749	1973	0.3796249
Rat_11_NODE_880_length_1959_cov_1.857143	0	1959	0	0	1959	0.0000000
Rat_11_NODE_884_length_1953_cov_2.724447	0	1953	23	1595	1953	0.8166923
Rat_11_NODE_888_length_1943_cov_3.071504	0	1943	1	150	1943	0.0772002
Rat_11_NODE_900_length_1915_cov_1.982796	0	1915	3	182	1915	0.0950392
Rat_11_NODE_904_length_1904_cov_2.338561	0	1904	29	1535	1904	0.8061975
Rat_11_NODE_912_length_1892_cov_1.768645	0	1892	3	347	1892	0.1834038
Rat_11_NODE_933_length_1861_cov_11.691030	0	1861	7	764	1861	0.4105320
Rat_11_NODE_945_length_1844_cov_3.479039	0	1844	13	1091	1844	0.5916486
Rat_11_NODE_965_length_1811_cov_6.509681	0	1811	20	1215	1811	0.6709000
Rat_11_NODE_969_length_1804_cov_2.316181	0	1804	19	1054	1804	0.5842572
Rat_11_NODE_993_length_1766_cov_3.681473	0	1766	27	1537	1766	0.8703284
Rat_11_NODE_997_length_1763_cov_2.747073	0	1763	12	992	1763	0.5626773
Rat_11_NODE_1027_length_1727_cov_1.760766	0	1727	19	1265	1727	0.7324841
Rat_11_NODE_1079_length_1664_cov_2.202610	0	1664	10	889	1664	0.5342548
Rat_11_NODE_1102_length_1631_cov_1.735406	0	1631	37	1514	1631	0.9282649
Rat_11_NODE_1103_length_1630_cov_2.420317	0	1630	2	300	1630	0.1840491
Rat_11_NODE_1108_length_1625_cov_6.469427	0	1625	8	667	1625	0.4104615
Rat_11_NODE_1109_length_1623_cov_3.484694	0	1623	8	787	1623	0.4849045
Rat_11_NODE_1116_length_1619_cov_3.308824	0	1619	0	0	1619	0.0000000
Rat_11_NODE_1132_length_1596_cov_13.824140	0	1596	2	295	1596	0.1848371
Rat_11_NODE_1136_length_1590_cov_3.263844	0	1590	10	908	1590	0.5710692
Rat_11_NODE_1137_length_1588_cov_3.236138	0	1588	31	1474	1588	0.9282116
Rat_11_NODE_1146_length_1580_cov_3.198689	0	1580	1	146	1580	0.0924051
Rat_11_NODE_1149_length_1579_cov_3.629921	0	1579	2	211	1579	0.1336289
Rat_11_NODE_1157_length_1571_cov_2.388522	0	1571	8	840	1571	0.5346913
Rat_11_NODE_1160_length_1568_cov_2.091870	0	1568	17	1037	1568	0.6613520
Rat_11_NODE_1164_length_1561_cov_2.351262	0	1561	3	321	1561	0.2056374
Rat_11_NODE_1172_length_1549_cov_2.168005	0	1549	3	247	1549	0.1594577
Rat_11_NODE_1192_length_1525_cov_3.774150	0	1525	12	804	1525	0.5272131
Rat_11_NODE_1196_length_1521_cov_2.275580	0	1521	0	0	1521	0.0000000
Rat_11_NODE_1200_length_1519_cov_2.376366	0	1519	33	1469	1519	0.9670836
Rat_11_NODE_1214_length_1510_cov_1.993127	0	1510	18	1266	1510	0.8384106
Rat_11_NODE_1217_length_1507_cov_1.940083	0	1507	21	1153	1507	0.7650962
Rat_11_NODE_1221_length_1503_cov_3.503453	0	1503	8	729	1503	0.4850299
Rat_11_NODE_1224_length_1501_cov_2.206086	0	1501	18	1091	1501	0.7268488
Rat_11_NODE_1233_length_1491_cov_3.744429	0	1491	19	1262	1491	0.8464118
Rat_11_NODE_1238_length_1489_cov_6.255927	0	1489	80	1468	1489	0.9858966
Rat_11_NODE_1240_length_1489_cov_3.282427	0	1489	2	301	1489	0.2021491
Rat_11_NODE_1252_length_1476_cov_3.344828	0	1476	1	151	1476	0.1023035
Rat_11_NODE_1262_length_1466_cov_4.851878	0	1466	17	1046	1466	0.7135062
Rat_11_NODE_1265_length_1464_cov_2.650106	0	1464	0	0	1464	0.0000000
Rat_11_NODE_1277_length_1450_cov_2.832975	0	1450	0	0	1450	0.0000000
Rat_11_NODE_1287_length_1442_cov_2.357606	0	1442	32	1420	1442	0.9847434
Rat_11_NODE_1292_length_1436_cov_2.611151	0	1436	0	0	1436	0.0000000
Rat_11_NODE_1293_length_1435_cov_2.296377	0	1435	22	1145	1435	0.7979094
Rat_11_NODE_1299_length_1430_cov_3.207273	0	1430	23	1296	1430	0.9062937
Rat_11_NODE_1303_length_1429_cov_2.100437	0	1429	27	1109	1429	0.7760672
Rat_11_NODE_1307_length_1426_cov_2.698031	0	1426	19	1185	1426	0.8309958
Rat_11_NODE_1309_length_1424_cov_1.639153	0	1424	1	151	1424	0.1060393
Rat_11_NODE_1316_length_1419_cov_4.067449	0	1419	18	1230	1419	0.8668076
Rat_11_NODE_1326_length_1411_cov_1.929204	0	1411	20	919	1411	0.6513111
Rat_11_NODE_1334_length_1400_cov_4.556877	0	1400	16	765	1400	0.5464286
Rat_11_NODE_1340_length_1398_cov_2.164557	0	1398	13	966	1398	0.6909871
Rat_11_NODE_1345_length_1396_cov_4.320656	0	1396	0	0	1396	0.0000000
Rat_11_NODE_1346_length_1395_cov_2.944776	0	1395	1	117	1395	0.0838710
Rat_11_NODE_1348_length_1393_cov_2.855755	0	1393	12	884	1393	0.6346016
Rat_11_NODE_1349_length_1393_cov_2.113602	0	1393	0	0	1393	0.0000000
Rat_11_NODE_1354_length_1389_cov_2.417541	0	1389	8	827	1389	0.5953923
Rat_11_NODE_1357_length_1386_cov_2.888805	0	1386	7	714	1386	0.5151515
Rat_11_NODE_1359_length_1384_cov_12.895410	0	1384	157	1360	1384	0.9826590
Rat_11_NODE_1361_length_1382_cov_2.350414	0	1382	10	1016	1382	0.7351664
Rat_11_NODE_1363_length_1381_cov_3.626697	0	1381	2	220	1381	0.1593049
Rat_11_NODE_1397_length_1361_cov_2.789433	0	1361	5	487	1361	0.3578251
Rat_11_NODE_1399_length_1357_cov_3.814132	0	1357	0	0	1357	0.0000000
Rat_11_NODE_1412_length_1348_cov_2.789637	0	1348	0	0	1348	0.0000000
Rat_11_NODE_1433_length_1329_cov_2.387755	0	1329	9	789	1329	0.5936795
Rat_11_NODE_1437_length_1328_cov_1.795758	0	1328	21	985	1328	0.7417169
Rat_11_NODE_1443_length_1324_cov_1.905437	0	1324	4	207	1324	0.1563444
Rat_11_NODE_1449_length_1317_cov_1.816957	0	1317	0	0	1317	0.0000000
Rat_11_NODE_1452_length_1316_cov_2.596352	0	1316	0	0	1316	0.0000000
Rat_11_NODE_1453_length_1316_cov_1.666138	0	1316	0	0	1316	0.0000000
Rat_11_NODE_1458_length_1311_cov_2.793790	0	1311	16	1010	1311	0.7704043
Rat_11_NODE_1461_length_1309_cov_2.149123	0	1309	0	0	1309	0.0000000
Rat_11_NODE_1474_length_1297_cov_2.929147	0	1297	26	1104	1297	0.8511950
Rat_11_NODE_1482_length_1288_cov_2.754258	0	1288	23	1146	1288	0.8897516
Rat_11_NODE_1491_length_1283_cov_1.746743	0	1283	3	403	1283	0.3141076
Rat_11_NODE_1501_length_1272_cov_3.264585	0	1272	14	1071	1272	0.8419811
Rat_11_NODE_1503_length_1272_cov_1.500411	0	1272	0	0	1272	0.0000000
Rat_11_NODE_1511_length_1267_cov_2.266502	0	1267	0	0	1267	0.0000000
Rat_11_NODE_1527_length_1254_cov_2.346956	0	1254	0	0	1254	0.0000000
Rat_11_NODE_1534_length_1249_cov_2.141541	0	1249	0	0	1249	0.0000000
Rat_11_NODE_1550_length_1239_cov_1.862331	0	1239	11	931	1239	0.7514125
Rat_11_NODE_1560_length_1231_cov_1.734694	0	1231	15	853	1231	0.6929325
Rat_11_NODE_1565_length_1228_cov_2.000853	0	1228	1	152	1228	0.1237785
Rat_11_NODE_1567_length_1226_cov_2.510675	0	1226	0	0	1226	0.0000000
Rat_11_NODE_1575_length_1223_cov_1.788527	0	1223	9	619	1223	0.5061325
Rat_11_NODE_1592_length_1214_cov_2.140638	0	1214	11	751	1214	0.6186162
Rat_11_NODE_1598_length_1208_cov_2.276670	0	1208	54	1173	1208	0.9710265
Rat_11_NODE_1600_length_1207_cov_4.542535	0	1207	3	302	1207	0.2502071
Rat_11_NODE_1624_length_1197_cov_1.960595	0	1197	23	1064	1197	0.8888889
Rat_11_NODE_1629_length_1194_cov_2.756804	0	1194	1	148	1194	0.1239531
Rat_11_NODE_1631_length_1192_cov_2.889182	0	1192	6	549	1192	0.4605705
Rat_11_NODE_1634_length_1190_cov_1.788546	0	1190	12	751	1190	0.6310924
Rat_11_NODE_1638_length_1188_cov_2.462489	0	1188	16	915	1188	0.7702020
Rat_11_NODE_1640_length_1187_cov_1.429329	0	1187	0	0	1187	0.0000000
Rat_11_NODE_1646_length_1184_cov_2.748450	0	1184	0	0	1184	0.0000000
Rat_11_NODE_1648_length_1183_cov_8.359043	0	1183	52	1178	1183	0.9957734
Rat_11_NODE_1654_length_1180_cov_2.175111	0	1180	10	773	1180	0.6550847
Rat_11_NODE_1657_length_1179_cov_3.704626	0	1179	1	151	1179	0.1280746
Rat_11_NODE_1659_length_1179_cov_2.451957	0	1179	8	330	1179	0.2798982
Rat_11_NODE_1666_length_1178_cov_1.417631	0	1178	1	151	1178	0.1281834
Rat_11_NODE_1668_length_1177_cov_1.868093	0	1177	14	790	1177	0.6711980
Rat_11_NODE_1684_length_1166_cov_2.101710	0	1166	0	0	1166	0.0000000
Rat_11_NODE_1690_length_1164_cov_1.821461	0	1164	6	563	1164	0.4836770
Rat_11_NODE_1703_length_1158_cov_3.541251	0	1158	7	550	1158	0.4749568
Rat_11_NODE_1706_length_1157_cov_1.910163	0	1157	5	268	1157	0.2316335
Rat_11_NODE_1709_length_1155_cov_1.834545	0	1155	11	798	1155	0.6909091
Rat_11_NODE_1711_length_1154_cov_2.606915	0	1154	29	990	1154	0.8578856
Rat_11_NODE_1733_length_1145_cov_3.211927	0	1145	20	995	1145	0.8689956
Rat_11_NODE_1742_length_1138_cov_2.275162	0	1138	0	0	1138	0.0000000
Rat_11_NODE_1747_length_1136_cov_1.359852	0	1136	3	260	1136	0.2288732
Rat_11_NODE_1750_length_1134_cov_23.799815	0	1134	3	354	1134	0.3121693
Rat_11_NODE_1751_length_1133_cov_1.725417	0	1133	0	0	1133	0.0000000
Rat_11_NODE_1757_length_1131_cov_2.139405	0	1131	7	556	1131	0.4916004
Rat_11_NODE_1768_length_1127_cov_3.027052	0	1127	8	876	1127	0.7772848
Rat_11_NODE_1773_length_1127_cov_1.820896	0	1127	3	360	1127	0.3194321
Rat_11_NODE_1776_length_1125_cov_2.752336	0	1125	6	615	1125	0.5466667
Rat_11_NODE_1779_length_1124_cov_2.577175	0	1124	6	593	1124	0.5275801
Rat_11_NODE_1792_length_1119_cov_2.440789	0	1119	11	657	1119	0.5871314
Rat_11_NODE_1799_length_1118_cov_2.543744	0	1118	11	672	1118	0.6010733
Rat_11_NODE_1808_length_1117_cov_2.594162	0	1117	1	143	1117	0.1280215
Rat_11_NODE_1830_length_1106_cov_2.251189	0	1106	13	944	1106	0.8535262
Rat_11_NODE_1831_length_1106_cov_2.198858	0	1106	3	445	1106	0.4023508
Rat_11_NODE_1839_length_1102_cov_2.083095	0	1102	0	0	1102	0.0000000
Rat_11_NODE_1854_length_1096_cov_3.129683	0	1096	22	693	1096	0.6322992
Rat_11_NODE_1855_length_1096_cov_2.097983	0	1096	0	0	1096	0.0000000
Rat_11_NODE_1863_length_1090_cov_2.160386	0	1090	17	891	1090	0.8174312
Rat_11_NODE_1867_length_1089_cov_1.381044	0	1089	6	473	1089	0.4343434
Rat_11_NODE_1874_length_1086_cov_2.093113	0	1086	0	0	1086	0.0000000
Rat_11_NODE_1875_length_1086_cov_1.954413	0	1086	0	0	1086	0.0000000
Rat_11_NODE_1876_length_1085_cov_1.823301	0	1085	10	950	1085	0.8755760
Rat_11_NODE_1882_length_1084_cov_1.876579	0	1084	0	0	1084	0.0000000
Rat_11_NODE_1885_length_1083_cov_1.937743	0	1083	19	963	1083	0.8891967
Rat_11_NODE_1892_length_1082_cov_2.157741	0	1082	9	607	1082	0.5609981
Rat_11_NODE_1893_length_1082_cov_2.125609	0	1082	6	741	1082	0.6848429
Rat_11_NODE_1894_length_1082_cov_1.568647	0	1082	7	526	1082	0.4861368
Rat_11_NODE_1897_length_1081_cov_1.731969	0	1081	14	908	1081	0.8399630
Rat_11_NODE_1903_length_1079_cov_2.983398	0	1079	0	0	1079	0.0000000
Rat_11_NODE_1904_length_1079_cov_2.098633	0	1079	7	802	1079	0.7432808
Rat_11_NODE_1913_length_1075_cov_2.144118	0	1075	0	0	1075	0.0000000
Rat_11_NODE_1914_length_1075_cov_2.119608	0	1075	14	723	1075	0.6725581
Rat_11_NODE_1920_length_1073_cov_1.997053	0	1073	0	0	1073	0.0000000
Rat_11_NODE_1923_length_1073_cov_1.428291	0	1073	2	210	1073	0.1957130
Rat_11_NODE_1927_length_1072_cov_2.249754	0	1072	4	368	1072	0.3432836
Rat_11_NODE_1935_length_1069_cov_2.439842	0	1069	0	0	1069	0.0000000
Rat_11_NODE_1940_length_1068_cov_2.809477	0	1068	18	1002	1068	0.9382023
Rat_11_NODE_1950_length_1066_cov_1.665678	0	1066	0	0	1066	0.0000000
Rat_11_NODE_1953_length_1064_cov_1.758176	0	1064	1	127	1064	0.1193609
Rat_11_NODE_1955_length_1062_cov_2.703078	0	1062	13	831	1062	0.7824859
Rat_11_NODE_1956_length_1062_cov_2.683217	0	1062	0	0	1062	0.0000000
Rat_11_NODE_1962_length_1061_cov_3.926441	0	1061	2	219	1061	0.2064091
Rat_11_NODE_1990_length_1050_cov_1.555779	0	1050	0	0	1050	0.0000000
Rat_11_NODE_1995_length_1048_cov_3.202417	0	1048	2	295	1048	0.2814885
Rat_11_NODE_2003_length_1045_cov_1.675758	0	1045	4	465	1045	0.4449761
Rat_11_NODE_2005_length_1044_cov_3.080890	0	1044	0	0	1044	0.0000000
Rat_11_NODE_2008_length_1044_cov_2.653185	0	1044	3	395	1044	0.3783525
Rat_11_NODE_2009_length_1044_cov_2.259858	0	1044	6	456	1044	0.4367816
Rat_11_NODE_2011_length_1044_cov_1.851365	0	1044	0	0	1044	0.0000000
Rat_11_NODE_2018_length_1041_cov_2.437120	0	1041	2	293	1041	0.2814601
Rat_11_NODE_2027_length_1038_cov_2.130214	0	1038	11	640	1038	0.6165704
Rat_11_NODE_2030_length_1037_cov_2.418534	0	1037	0	0	1037	0.0000000
Rat_11_NODE_2034_length_1036_cov_1.886850	0	1036	0	0	1036	0.0000000
Rat_11_NODE_2045_length_1032_cov_1.989765	0	1032	0	0	1032	0.0000000
Rat_11_NODE_2051_length_1029_cov_3.069815	0	1029	6	499	1029	0.4849368
Rat_11_NODE_2052_length_1029_cov_2.990760	0	1029	13	606	1029	0.5889213
Rat_11_NODE_2062_length_1027_cov_1.584362	0	1027	10	716	1027	0.6971762
Rat_11_NODE_2065_length_1026_cov_1.808445	0	1026	4	454	1026	0.4424951
Rat_11_NODE_2067_length_1026_cov_1.710608	0	1026	7	527	1026	0.5136452
Rat_11_NODE_2068_length_1025_cov_3.137113	0	1025	17	776	1025	0.7570732
Rat_11_NODE_2072_length_1020_cov_2.986528	0	1020	3	302	1020	0.2960784
Rat_11_NODE_2083_length_1016_cov_3.216441	0	1016	0	0	1016	0.0000000
Rat_11_NODE_2088_length_1015_cov_2.186458	0	1015	7	617	1015	0.6078818
Rat_11_NODE_2092_length_1014_cov_1.892596	0	1014	4	535	1014	0.5276134
Rat_11_NODE_2097_length_1011_cov_3.158996	0	1011	14	832	1011	0.8229476
Rat_11_NODE_2098_length_1011_cov_2.141213	0	1011	21	833	1011	0.8239367
Rat_11_NODE_2104_length_1010_cov_2.183246	0	1010	3	247	1010	0.2445545
Rat_11_NODE_2108_length_1008_cov_1.951731	0	1008	0	0	1008	0.0000000
Rat_11_NODE_2109_length_1008_cov_1.771249	0	1008	0	0	1008	0.0000000
Rat_11_NODE_2114_length_1007_cov_2.410714	0	1007	2	181	1007	0.1797418
Rat_11_NODE_2115_length_1006_cov_2.369085	0	1006	1	150	1006	0.1491054
Rat_11_NODE_2116_length_1006_cov_2.053628	0	1006	0	0	1006	0.0000000
Rat_11_NODE_2120_length_1006_cov_1.628812	0	1006	5	524	1006	0.5208747
Rat_11_NODE_2122_length_1005_cov_2.803158	0	1005	0	0	1005	0.0000000
Rat_11_NODE_2126_length_1004_cov_1.610116	0	1004	3	281	1004	0.2798805
Rat_12_NODE_1_length_193842_cov_104.990314	0	193842	14	1720	193842	0.0088732
Rat_12_NODE_3_length_80714_cov_31.020828	0	80714	49	3740	80714	0.0463364
Rat_12_NODE_11_length_51393_cov_41.807355	0	51393	560	23242	51393	0.4522406
Rat_12_NODE_19_length_41386_cov_19.639665	0	41386	8	1040	41386	0.0251293
Rat_12_NODE_31_length_34872_cov_15.169285	0	34872	1	151	34872	0.0043301
Rat_12_NODE_33_length_34151_cov_11.390574	0	34151	72	8507	34151	0.2490996
Rat_12_NODE_54_length_27209_cov_10.697614	0	27209	4453	27209	27209	1.0000000
Rat_12_NODE_55_length_25579_cov_10.449146	0	25579	3391	25568	25579	0.9995700
Rat_12_NODE_57_length_25204_cov_5.617679	0	25204	3	416	25204	0.0165053
Rat_12_NODE_76_length_20372_cov_7.315598	0	20372	1071	20286	20372	0.9957785
Rat_12_NODE_85_length_19058_cov_8.599747	0	19058	1977	18539	19058	0.9727674
Rat_12_NODE_86_length_18693_cov_9.038202	0	18693	2803	18691	18693	0.9998930
Rat_12_NODE_134_length_13802_cov_12.203826	0	13802	2	135	13802	0.0097812
Rat_12_NODE_138_length_13542_cov_5.418996	0	13542	207	11193	13542	0.8265396
Rat_12_NODE_151_length_12516_cov_6.164995	0	12516	214	11000	12516	0.8788750
Rat_12_NODE_154_length_12346_cov_5.715564	0	12346	219	11242	12346	0.9105783
Rat_12_NODE_156_length_12330_cov_4.928228	0	12330	154	10306	12330	0.8358475
Rat_12_NODE_163_length_11909_cov_5.647967	0	11909	235	11206	11909	0.9409690
Rat_12_NODE_168_length_11446_cov_6.676587	0	11446	208	9857	11446	0.8611742
Rat_12_NODE_169_length_11423_cov_6.203818	0	11423	609	11310	11423	0.9901077
Rat_12_NODE_180_length_10497_cov_6.220552	0	10497	154	8967	10497	0.8542441
Rat_12_NODE_183_length_10441_cov_5.508184	0	10441	171	9090	10441	0.8706062
Rat_12_NODE_188_length_10280_cov_5.405966	0	10280	138	8319	10280	0.8092412
Rat_12_NODE_192_length_9998_cov_30.489188	0	9998	553	9699	9998	0.9700940
Rat_12_NODE_197_length_9801_cov_5.008927	0	9801	139	8400	9801	0.8570554
Rat_12_NODE_202_length_9601_cov_6.618898	0	9601	150	8393	9601	0.8741798
Rat_12_NODE_216_length_9199_cov_8.455599	0	9199	906	9179	9199	0.9978259
Rat_12_NODE_218_length_9102_cov_5.907594	0	9102	132	7702	9102	0.8461877
Rat_12_NODE_223_length_8888_cov_5.450583	0	8888	118	7179	8888	0.8077183
Rat_12_NODE_224_length_8888_cov_5.288011	0	8888	135	7377	8888	0.8299955
Rat_12_NODE_227_length_8831_cov_5.782133	0	8831	146	7641	8831	0.8652474
Rat_12_NODE_232_length_8623_cov_4.732726	0	8623	38	3182	8623	0.3690131
Rat_12_NODE_236_length_8418_cov_5.361951	0	8418	12	1296	8418	0.1539558
Rat_12_NODE_237_length_8417_cov_6.452762	0	8417	1	143	8417	0.0169894
Rat_12_NODE_238_length_8384_cov_5.079361	0	8384	110	6913	8384	0.8245468
Rat_12_NODE_240_length_8356_cov_7.072160	0	8356	31	2904	8356	0.3475347
Rat_12_NODE_242_length_8287_cov_5.477405	0	8287	126	6490	8287	0.7831543
Rat_12_NODE_244_length_8188_cov_6.057297	0	8188	159	7468	8188	0.9120665
Rat_12_NODE_255_length_7935_cov_4.811041	0	7935	111	6650	7935	0.8380592
Rat_12_NODE_257_length_7888_cov_4.667943	0	7888	102	5662	7888	0.7177992
Rat_12_NODE_263_length_7766_cov_25.355466	0	7766	15	538	7766	0.0692763
Rat_12_NODE_265_length_7703_cov_6.212082	0	7703	150	6937	7703	0.9005582
Rat_12_NODE_266_length_7696_cov_7.798848	0	7696	702	7662	7696	0.9955821
Rat_12_NODE_271_length_7484_cov_8.909005	0	7484	821	7482	7484	0.9997328
Rat_12_NODE_273_length_7420_cov_5.898167	0	7420	131	6676	7420	0.8997304
Rat_12_NODE_274_length_7416_cov_7.206765	0	7416	158	7095	7416	0.9567152
Rat_12_NODE_281_length_7166_cov_6.195191	0	7166	117	5733	7166	0.8000279
Rat_12_NODE_286_length_7006_cov_6.144296	0	7006	134	6515	7006	0.9299172
Rat_12_NODE_287_length_6991_cov_5.848328	0	6991	117	6381	6991	0.9127449
Rat_12_NODE_288_length_6954_cov_10.419336	0	6954	696	6938	6954	0.9976991
Rat_12_NODE_289_length_6943_cov_4.719077	0	6943	84	5296	6943	0.7627826
Rat_12_NODE_290_length_6929_cov_5.098196	0	6929	107	6548	6929	0.9450137
Rat_12_NODE_296_length_6849_cov_4.775832	0	6849	188	6476	6849	0.9455395
Rat_12_NODE_297_length_6847_cov_7.468640	0	6847	12	1165	6847	0.1701475
Rat_12_NODE_303_length_6745_cov_67.036323	0	6745	265	5245	6745	0.7776130
Rat_12_NODE_305_length_6709_cov_4.656898	0	6709	120	6034	6709	0.8993889
Rat_12_NODE_314_length_6525_cov_5.714992	0	6525	344	6290	6525	0.9639847
Rat_12_NODE_323_length_6282_cov_17.725711	0	6282	127	5950	6282	0.9471506
Rat_12_NODE_326_length_6213_cov_21.025171	0	6213	48	2862	6213	0.4606470
Rat_12_NODE_331_length_6161_cov_7.552080	0	6161	448	6136	6161	0.9959422
Rat_12_NODE_338_length_6004_cov_3.879812	0	6004	81	4569	6004	0.7609926
Rat_12_NODE_339_length_6002_cov_6.019506	0	6002	105	5454	6002	0.9086971
Rat_12_NODE_345_length_5910_cov_4.709137	0	5910	91	4941	5910	0.8360406
Rat_12_NODE_350_length_5769_cov_5.553203	0	5769	103	5108	5769	0.8854221
Rat_12_NODE_358_length_5668_cov_5.145199	0	5668	94	4990	5668	0.8803811
Rat_12_NODE_362_length_5583_cov_4.049928	0	5583	76	4679	5583	0.8380799
Rat_12_NODE_369_length_5501_cov_4.417003	0	5501	91	4714	5501	0.8569351
Rat_12_NODE_370_length_5499_cov_4.469508	0	5499	181	5293	5499	0.9625387
Rat_12_NODE_371_length_5494_cov_4.551756	0	5494	54	3984	5494	0.7251547
Rat_12_NODE_376_length_5458_cov_8.138812	0	5458	572	5458	5458	1.0000000
Rat_12_NODE_384_length_5388_cov_4.723983	0	5388	74	4477	5388	0.8309206
Rat_12_NODE_385_length_5377_cov_5.109733	0	5377	89	4697	5377	0.8735355
Rat_12_NODE_388_length_5365_cov_5.663842	0	5365	3	451	5365	0.0840634
Rat_12_NODE_392_length_5327_cov_5.931335	0	5327	61	3633	5327	0.6819974
Rat_12_NODE_396_length_5262_cov_6.418475	0	5262	87	4217	5262	0.8014063
Rat_12_NODE_397_length_5247_cov_5.089561	0	5247	104	4569	5247	0.8707833
Rat_12_NODE_402_length_5215_cov_3.483527	0	5215	0	0	5215	0.0000000
Rat_12_NODE_412_length_5112_cov_6.820249	0	5112	0	0	5112	0.0000000
Rat_12_NODE_413_length_5111_cov_5.673655	0	5111	70	3582	5111	0.7008413
Rat_12_NODE_417_length_5054_cov_4.289858	0	5054	69	4236	5054	0.8381480
Rat_12_NODE_418_length_5038_cov_3.946016	0	5038	71	4247	5038	0.8429933
Rat_12_NODE_420_length_5006_cov_5.210866	0	5006	52	3688	5006	0.7367159
Rat_12_NODE_424_length_4929_cov_4.345302	0	4929	72	3926	4929	0.7965105
Rat_12_NODE_426_length_4895_cov_7.442149	0	4895	111	4521	4895	0.9235955
Rat_12_NODE_428_length_4873_cov_16.956413	0	4873	737	4873	4873	1.0000000
Rat_12_NODE_434_length_4830_cov_3.913508	0	4830	88	4269	4830	0.8838509
Rat_12_NODE_435_length_4828_cov_5.821496	0	4828	72	4260	4828	0.8823529
Rat_12_NODE_436_length_4825_cov_4.581132	0	4825	54	4020	4825	0.8331606
Rat_12_NODE_438_length_4821_cov_5.120856	0	4821	68	4157	4821	0.8622692
Rat_12_NODE_444_length_4798_cov_5.123550	0	4798	73	4077	4798	0.8497291
Rat_12_NODE_445_length_4791_cov_4.332348	0	4791	60	3730	4791	0.7785431
Rat_12_NODE_448_length_4762_cov_5.487147	0	4762	70	3986	4762	0.8370433
Rat_12_NODE_449_length_4746_cov_6.752078	0	4746	3	395	4746	0.0832280
Rat_12_NODE_450_length_4736_cov_5.685751	0	4736	14	1227	4736	0.2590794
Rat_12_NODE_455_length_4679_cov_4.648573	0	4679	81	3987	4679	0.8521051
Rat_12_NODE_457_length_4664_cov_4.536125	0	4664	46	3147	4664	0.6747427
Rat_12_NODE_459_length_4658_cov_5.408429	0	4658	73	4074	4658	0.8746243
Rat_12_NODE_463_length_4619_cov_4.091586	0	4619	65	3980	4619	0.8616584
Rat_12_NODE_464_length_4618_cov_4.856454	0	4618	89	4171	4618	0.9032049
Rat_12_NODE_468_length_4572_cov_3.912774	0	4572	61	3491	4572	0.7635608
Rat_12_NODE_470_length_4538_cov_4.310506	0	4538	52	3270	4538	0.7205818
Rat_12_NODE_471_length_4532_cov_4.518874	0	4532	71	3890	4532	0.8583407
Rat_12_NODE_474_length_4496_cov_4.147940	0	4496	52	3266	4496	0.7264235
Rat_12_NODE_475_length_4483_cov_6.440831	0	4483	88	4092	4483	0.9127816
Rat_12_NODE_477_length_4474_cov_5.022177	0	4474	80	3598	4474	0.8042021
Rat_12_NODE_486_length_4415_cov_4.280505	0	4415	57	3403	4415	0.7707814
Rat_12_NODE_495_length_4362_cov_5.061063	0	4362	54	3571	4362	0.8186612
Rat_12_NODE_496_length_4355_cov_3.459070	0	4355	1	151	4355	0.0346728
Rat_12_NODE_499_length_4332_cov_4.452654	0	4332	70	4016	4332	0.9270545
Rat_12_NODE_501_length_4318_cov_10.238330	0	4318	18	2143	4318	0.4962946
Rat_12_NODE_502_length_4316_cov_4.462333	0	4316	74	3483	4316	0.8069972
Rat_12_NODE_503_length_4314_cov_5.036394	0	4314	77	3981	4314	0.9228095
Rat_12_NODE_505_length_4308_cov_5.181989	0	4308	12	1323	4308	0.3071031
Rat_12_NODE_508_length_4277_cov_4.074609	0	4277	59	3549	4277	0.8297873
Rat_12_NODE_510_length_4267_cov_6.712013	0	4267	78	3908	4267	0.9158660
Rat_12_NODE_512_length_4254_cov_5.220767	0	4254	81	3882	4254	0.9125529
Rat_12_NODE_514_length_4242_cov_4.159303	0	4242	45	2925	4242	0.6895332
Rat_12_NODE_516_length_4237_cov_4.280966	0	4237	69	3878	4237	0.9152702
Rat_12_NODE_517_length_4235_cov_5.069378	0	4235	50	3317	4235	0.7832350
Rat_12_NODE_519_length_4222_cov_3.945284	0	4222	36	2736	4222	0.6480341
Rat_12_NODE_520_length_4217_cov_4.298174	0	4217	58	3460	4217	0.8204885
Rat_12_NODE_521_length_4215_cov_4.788221	0	4215	13	1341	4215	0.3181495
Rat_12_NODE_527_length_4169_cov_4.438746	0	4169	55	3207	4169	0.7692492
Rat_12_NODE_528_length_4154_cov_3.962918	0	4154	115	3942	4154	0.9489648
Rat_12_NODE_532_length_4125_cov_9.849631	0	4125	9	723	4125	0.1752727
Rat_12_NODE_539_length_4092_cov_9.839237	0	4092	112	3668	4092	0.8963832
Rat_12_NODE_540_length_4083_cov_6.470209	0	4083	66	3492	4083	0.8552535
Rat_12_NODE_542_length_4052_cov_4.978484	0	4052	46	3009	4052	0.7425963
Rat_12_NODE_544_length_4047_cov_5.777806	0	4047	78	3593	4047	0.8878182
Rat_12_NODE_550_length_4027_cov_3.337110	0	4027	0	0	4027	0.0000000
Rat_12_NODE_551_length_4020_cov_4.953342	0	4020	3	382	4020	0.0950249
Rat_12_NODE_558_length_3975_cov_6.383929	0	3975	3	369	3975	0.0928302
Rat_12_NODE_562_length_3930_cov_5.071484	0	3930	4	566	3930	0.1440203
Rat_12_NODE_563_length_3919_cov_5.420807	0	3919	63	3554	3919	0.9068640
Rat_12_NODE_567_length_3912_cov_3.565465	0	3912	15	1574	3912	0.4023517
Rat_12_NODE_568_length_3911_cov_4.293050	0	3911	64	3297	3911	0.8430069
Rat_12_NODE_570_length_3904_cov_4.483242	0	3904	56	3284	3904	0.8411885
Rat_12_NODE_571_length_3889_cov_5.524257	0	3889	70	3449	3889	0.8868604
Rat_12_NODE_574_length_3881_cov_25.861213	0	3881	13	1315	3881	0.3388302
Rat_12_NODE_575_length_3880_cov_6.311373	0	3880	12	1339	3880	0.3451031
Rat_12_NODE_577_length_3879_cov_5.404289	0	3879	53	3371	3879	0.8690384
Rat_12_NODE_581_length_3853_cov_4.882833	0	3853	51	3059	3853	0.7939268
Rat_12_NODE_582_length_3848_cov_4.654891	0	3848	75	3511	3848	0.9124221
Rat_12_NODE_586_length_3834_cov_4.179942	0	3834	73	3536	3834	0.9222744
Rat_12_NODE_587_length_3830_cov_4.964238	0	3830	0	0	3830	0.0000000
Rat_12_NODE_590_length_3812_cov_4.330317	0	3812	0	0	3812	0.0000000
Rat_12_NODE_593_length_3791_cov_4.532388	0	3791	45	2839	3791	0.7488789
Rat_12_NODE_597_length_3750_cov_4.917727	0	3750	52	2939	3750	0.7837333
Rat_12_NODE_600_length_3741_cov_10.091427	0	3741	532	3735	3741	0.9983962
Rat_12_NODE_601_length_3738_cov_6.806136	0	3738	77	3480	3738	0.9309791
Rat_12_NODE_604_length_3723_cov_8.627863	0	3723	22	1392	3723	0.3738920
Rat_12_NODE_613_length_3683_cov_5.456450	0	3683	38	2787	3683	0.7567201
Rat_12_NODE_617_length_3666_cov_4.595403	0	3666	53	2974	3666	0.8112384
Rat_12_NODE_618_length_3663_cov_5.286308	0	3663	48	3247	3663	0.8864319
Rat_12_NODE_623_length_3652_cov_6.308312	0	3652	49	2549	3652	0.6979737
Rat_12_NODE_628_length_3615_cov_4.129775	0	3615	49	3118	3615	0.8625173
Rat_12_NODE_631_length_3600_cov_14.909450	0	3600	5	539	3600	0.1497222
Rat_12_NODE_639_length_3546_cov_6.239473	0	3546	60	3255	3546	0.9179357
Rat_12_NODE_645_length_3513_cov_7.563910	0	3513	39	2638	3513	0.7509251
Rat_12_NODE_646_length_3510_cov_2.969320	0	3510	47	2434	3510	0.6934473
Rat_12_NODE_654_length_3468_cov_2.812775	0	3468	17	1547	3468	0.4460784
Rat_12_NODE_655_length_3462_cov_3.764309	0	3462	74	3237	3462	0.9350086
Rat_12_NODE_656_length_3459_cov_4.325206	0	3459	38	2884	3459	0.8337670
Rat_12_NODE_658_length_3442_cov_3.652790	0	3442	54	2921	3442	0.8486345
Rat_12_NODE_659_length_3431_cov_3.692536	0	3431	43	2917	3431	0.8501894
Rat_12_NODE_662_length_3417_cov_5.226353	0	3417	52	2941	3417	0.8606965
Rat_12_NODE_664_length_3404_cov_4.073156	0	3404	86	3354	3404	0.9853114
Rat_12_NODE_666_length_3400_cov_4.179671	0	3400	50	3192	3400	0.9388235
Rat_12_NODE_675_length_3354_cov_7.067293	0	3354	42	2628	3354	0.7835420
Rat_12_NODE_676_length_3349_cov_4.232240	0	3349	7	623	3349	0.1860257
Rat_12_NODE_679_length_3342_cov_2.792516	0	3342	26	1859	3342	0.5562537
Rat_12_NODE_686_length_3326_cov_4.852644	0	3326	50	3183	3326	0.9570054
Rat_12_NODE_689_length_3320_cov_4.456049	0	3320	35	2374	3320	0.7150602
Rat_12_NODE_690_length_3319_cov_4.519914	0	3319	30	2410	3319	0.7261223
Rat_12_NODE_692_length_3299_cov_4.997842	0	3299	50	2636	3299	0.7990300
Rat_12_NODE_695_length_3292_cov_2.813716	0	3292	0	0	3292	0.0000000
Rat_12_NODE_696_length_3289_cov_5.013915	0	3289	54	2815	3289	0.8558832
Rat_12_NODE_701_length_3280_cov_4.219535	0	3280	24	2091	3280	0.6375000
Rat_12_NODE_703_length_3256_cov_4.609809	0	3256	43	3023	3256	0.9284398
Rat_12_NODE_706_length_3248_cov_3.505168	0	3248	43	2457	3248	0.7564655
Rat_12_NODE_708_length_3231_cov_4.316121	0	3231	47	2696	3231	0.8344166
Rat_12_NODE_713_length_3187_cov_2.303959	0	3187	65	2933	3187	0.9203012
Rat_12_NODE_714_length_3184_cov_4.692234	0	3184	23	1469	3184	0.4613693
Rat_12_NODE_718_length_3170_cov_3.521669	0	3170	36	2461	3170	0.7763407
Rat_12_NODE_720_length_3161_cov_5.027688	0	3161	59	2782	3161	0.8801013
Rat_12_NODE_726_length_3143_cov_7.225065	0	3143	68	2835	3143	0.9020045
Rat_12_NODE_728_length_3140_cov_3.859319	0	3140	47	2221	3140	0.7073249
Rat_12_NODE_730_length_3133_cov_4.749188	0	3133	40	2571	3133	0.8206192
Rat_12_NODE_731_length_3125_cov_4.278502	0	3125	0	0	3125	0.0000000
Rat_12_NODE_732_length_3123_cov_4.199804	0	3123	49	2514	3123	0.8049952
Rat_12_NODE_735_length_3111_cov_4.954188	0	3111	51	2684	3111	0.8627451
Rat_12_NODE_737_length_3104_cov_5.888160	0	3104	57	2768	3104	0.8917526
Rat_12_NODE_739_length_3103_cov_4.286417	0	3103	30	2087	3103	0.6725749
Rat_12_NODE_741_length_3100_cov_5.983251	0	3100	46	2595	3100	0.8370968
Rat_12_NODE_743_length_3088_cov_5.509067	0	3088	51	2732	3088	0.8847150
Rat_12_NODE_745_length_3068_cov_5.792897	0	3068	40	2622	3068	0.8546284
Rat_12_NODE_748_length_3059_cov_3.365180	0	3059	38	2165	3059	0.7077476
Rat_12_NODE_750_length_3052_cov_4.228896	0	3052	7	788	3052	0.2581913
Rat_12_NODE_752_length_3030_cov_4.684706	0	3030	29	2088	3030	0.6891089
Rat_12_NODE_755_length_3023_cov_5.529650	0	3023	49	2777	3023	0.9186239
Rat_12_NODE_759_length_3014_cov_6.471105	0	3014	15	1450	3014	0.4810883
Rat_12_NODE_766_length_3003_cov_3.934193	0	3003	41	1888	3003	0.6287046
Rat_12_NODE_767_length_2993_cov_4.078965	0	2993	35	2349	2993	0.7848313
Rat_12_NODE_769_length_2984_cov_4.109252	0	2984	35	1939	2984	0.6497989
Rat_12_NODE_777_length_2953_cov_2.631470	0	2953	18	1745	2953	0.5909245
Rat_12_NODE_780_length_2942_cov_3.435054	0	2942	32	1914	2942	0.6505778
Rat_12_NODE_782_length_2936_cov_5.606734	0	2936	190	2912	2936	0.9918256
Rat_12_NODE_783_length_2936_cov_4.802499	0	2936	3	339	2936	0.1154632
Rat_12_NODE_786_length_2928_cov_3.991646	0	2928	46	2691	2928	0.9190574
Rat_12_NODE_787_length_2927_cov_3.724582	0	2927	81	2535	2927	0.8660745
Rat_12_NODE_793_length_2904_cov_5.161460	0	2904	5	451	2904	0.1553030
Rat_12_NODE_797_length_2884_cov_10.135384	0	2884	2	283	2884	0.0981276
Rat_12_NODE_801_length_2871_cov_5.022372	0	2871	44	2601	2871	0.9059561
Rat_12_NODE_803_length_2859_cov_4.246790	0	2859	24	1831	2859	0.6404337
Rat_12_NODE_810_length_2837_cov_5.257009	0	2837	49	2467	2837	0.8695806
Rat_12_NODE_818_length_2810_cov_5.636661	0	2810	38	2294	2810	0.8163701
Rat_12_NODE_822_length_2803_cov_4.276565	0	2803	0	0	2803	0.0000000
Rat_12_NODE_824_length_2802_cov_4.641063	0	2802	25	1830	2802	0.6531049
Rat_12_NODE_829_length_2797_cov_5.564916	0	2797	65	2645	2797	0.9456561
Rat_12_NODE_830_length_2792_cov_4.279868	0	2792	28	2234	2792	0.8001432
Rat_12_NODE_834_length_2785_cov_5.333333	0	2785	42	1999	2785	0.7177738
Rat_12_NODE_836_length_2784_cov_3.710150	0	2784	30	1928	2784	0.6925287
Rat_12_NODE_837_length_2783_cov_3.745601	0	2783	67	2586	2783	0.9292131
Rat_12_NODE_838_length_2782_cov_5.190686	0	2782	57	2571	2782	0.9241553
Rat_12_NODE_842_length_2774_cov_3.461567	0	2774	40	2124	2774	0.7656813
Rat_12_NODE_843_length_2764_cov_3.085271	0	2764	58	2353	2764	0.8513024
Rat_12_NODE_845_length_2761_cov_4.832225	0	2761	34	2271	2761	0.8225281
Rat_12_NODE_852_length_2752_cov_4.516871	0	2752	35	2351	2752	0.8542878
Rat_12_NODE_853_length_2744_cov_5.496467	0	2744	36	2182	2744	0.7951895
Rat_12_NODE_856_length_2724_cov_3.751592	0	2724	3	313	2724	0.1149046
Rat_12_NODE_859_length_2721_cov_6.741560	0	2721	43	2395	2721	0.8801911
Rat_12_NODE_860_length_2719_cov_3.530405	0	2719	34	2298	2719	0.8451636
Rat_12_NODE_864_length_2706_cov_4.218031	0	2706	31	2038	2706	0.7531412
Rat_12_NODE_865_length_2697_cov_3.225208	0	2697	0	0	2697	0.0000000
Rat_12_NODE_871_length_2680_cov_3.608381	0	2680	1	151	2680	0.0563433
Rat_12_NODE_874_length_2670_cov_15.296367	0	2670	9	898	2670	0.3363296
Rat_12_NODE_876_length_2666_cov_6.382612	0	2666	43	2219	2666	0.8323331
Rat_12_NODE_877_length_2663_cov_4.519172	0	2663	38	1804	2663	0.6774315
Rat_12_NODE_878_length_2661_cov_3.610130	0	2661	37	2161	2661	0.8121007
Rat_12_NODE_879_length_2657_cov_3.769408	0	2657	145	2592	2657	0.9755363
Rat_12_NODE_880_length_2656_cov_3.133026	0	2656	27	2039	2656	0.7676958
Rat_12_NODE_884_length_2638_cov_5.018970	0	2638	4	527	2638	0.1997726
Rat_12_NODE_888_length_2623_cov_3.589564	0	2623	19	1437	2623	0.5478460
Rat_12_NODE_891_length_2614_cov_2.802657	0	2614	21	1590	2614	0.6082632
Rat_12_NODE_895_length_2601_cov_6.796151	0	2601	113	2545	2601	0.9784698
Rat_12_NODE_899_length_2599_cov_3.139544	0	2599	0	0	2599	0.0000000
Rat_12_NODE_902_length_2594_cov_3.270185	0	2594	16	1098	2594	0.4232845
Rat_12_NODE_903_length_2592_cov_4.052424	0	2592	63	2541	2592	0.9803241
Rat_12_NODE_911_length_2583_cov_3.169699	0	2583	38	2367	2583	0.9163763
Rat_12_NODE_914_length_2578_cov_5.354340	0	2578	26	1759	2578	0.6823119
Rat_12_NODE_915_length_2576_cov_3.419278	0	2576	23	1508	2576	0.5854037
Rat_12_NODE_917_length_2573_cov_3.821287	0	2573	37	1810	2573	0.7034590
Rat_12_NODE_918_length_2566_cov_4.319395	0	2566	34	2076	2566	0.8090413
Rat_12_NODE_919_length_2565_cov_4.393227	0	2565	20	1598	2565	0.6230019
Rat_12_NODE_921_length_2559_cov_5.022364	0	2559	1	151	2559	0.0590074
Rat_12_NODE_929_length_2544_cov_3.769787	0	2544	146	2475	2544	0.9728774
Rat_12_NODE_930_length_2544_cov_3.607473	0	2544	49	2183	2544	0.8580975
Rat_12_NODE_938_length_2535_cov_3.581452	0	2535	26	1763	2535	0.6954635
Rat_12_NODE_943_length_2520_cov_3.056795	0	2520	12	1304	2520	0.5174603
Rat_12_NODE_946_length_2514_cov_3.104921	0	2514	4	314	2514	0.1249006
Rat_12_NODE_948_length_2509_cov_13.085167	0	2509	183	2487	2509	0.9912316
Rat_12_NODE_950_length_2509_cov_4.495925	0	2509	42	2202	2509	0.8776405
Rat_12_NODE_959_length_2500_cov_4.007362	0	2500	39	2116	2500	0.8464000
Rat_12_NODE_963_length_2492_cov_3.956094	0	2492	32	2205	2492	0.8848315
Rat_12_NODE_966_length_2488_cov_3.247842	0	2488	31	1919	2488	0.7713022
Rat_12_NODE_971_length_2478_cov_6.734214	0	2478	32	1884	2478	0.7602906
Rat_12_NODE_972_length_2478_cov_3.337598	0	2478	29	1636	2478	0.6602098
Rat_12_NODE_973_length_2475_cov_2.986364	0	2475	5	620	2475	0.2505051
Rat_12_NODE_975_length_2471_cov_5.126656	0	2471	33	1942	2471	0.7859166
Rat_12_NODE_983_length_2448_cov_5.089845	0	2448	33	1967	2448	0.8035131
Rat_12_NODE_985_length_2445_cov_4.760251	0	2445	42	2122	2445	0.8678936
Rat_12_NODE_992_length_2435_cov_4.205882	0	2435	0	0	2435	0.0000000
Rat_12_NODE_996_length_2421_cov_8.952663	0	2421	5	744	2421	0.3073110
Rat_12_NODE_998_length_2418_cov_2.603047	0	2418	19	1669	2418	0.6902398
Rat_12_NODE_1000_length_2410_cov_6.142251	0	2410	38	2122	2410	0.8804979
Rat_12_NODE_1002_length_2405_cov_4.991915	0	2405	30	1976	2405	0.8216216
Rat_12_NODE_1007_length_2388_cov_4.153879	0	2388	40	1829	2388	0.7659129
Rat_12_NODE_1008_length_2385_cov_4.141202	0	2385	49	2256	2385	0.9459119
Rat_12_NODE_1010_length_2383_cov_4.090206	0	2383	0	0	2383	0.0000000
Rat_12_NODE_1011_length_2382_cov_4.611517	0	2382	36	1916	2382	0.8043661
Rat_12_NODE_1013_length_2379_cov_3.845955	0	2379	4	499	2379	0.2097520
Rat_12_NODE_1014_length_2376_cov_3.939250	0	2376	34	1992	2376	0.8383839
Rat_12_NODE_1017_length_2364_cov_4.985275	0	2364	47	2259	2364	0.9555838
Rat_12_NODE_1021_length_2360_cov_2.960521	0	2360	2	295	2360	0.1250000
Rat_12_NODE_1023_length_2357_cov_4.971329	0	2357	39	2186	2357	0.9274501
Rat_12_NODE_1024_length_2356_cov_3.868753	0	2356	28	1884	2356	0.7996604
Rat_12_NODE_1026_length_2351_cov_3.506098	0	2351	24	1785	2351	0.7592514
Rat_12_NODE_1029_length_2343_cov_4.696241	0	2343	50	2289	2343	0.9769526
Rat_12_NODE_1031_length_2338_cov_3.314060	0	2338	0	0	2338	0.0000000
Rat_12_NODE_1033_length_2336_cov_6.546252	0	2336	27	1639	2336	0.7016267
Rat_12_NODE_1034_length_2336_cov_4.367821	0	2336	46	2220	2336	0.9503425
Rat_12_NODE_1037_length_2333_cov_2.760316	0	2333	44	2058	2333	0.8821260
Rat_12_NODE_1039_length_2329_cov_5.757256	0	2329	26	1727	2329	0.7415200
Rat_12_NODE_1042_length_2328_cov_4.722833	0	2328	24	1820	2328	0.7817869
Rat_12_NODE_1043_length_2328_cov_3.934448	0	2328	31	1827	2328	0.7847938
Rat_12_NODE_1048_length_2323_cov_4.882275	0	2323	26	1626	2323	0.6999570
Rat_12_NODE_1049_length_2317_cov_3.616711	0	2317	24	1523	2317	0.6573155
Rat_12_NODE_1054_length_2309_cov_4.255546	0	2309	0	0	2309	0.0000000
Rat_12_NODE_1056_length_2303_cov_3.365658	0	2303	0	0	2303	0.0000000
Rat_12_NODE_1060_length_2296_cov_7.404284	0	2296	6	743	2296	0.3236063
Rat_12_NODE_1061_length_2292_cov_5.058561	0	2292	20	1695	2292	0.7395288
Rat_12_NODE_1062_length_2290_cov_4.579866	0	2290	30	1994	2290	0.8707424
Rat_12_NODE_1064_length_2279_cov_4.224371	0	2279	38	1890	2279	0.8293111
Rat_12_NODE_1067_length_2276_cov_6.351643	0	2276	1	151	2276	0.0663445
Rat_12_NODE_1068_length_2275_cov_3.665766	0	2275	0	0	2275	0.0000000
Rat_12_NODE_1075_length_2263_cov_4.793931	0	2263	21	1537	2263	0.6791869
Rat_12_NODE_1076_length_2261_cov_3.696283	0	2261	26	1918	2261	0.8482972
Rat_12_NODE_1083_length_2245_cov_4.600913	0	2245	50	1926	2245	0.8579065
Rat_12_NODE_1085_length_2241_cov_4.649588	0	2241	33	1866	2241	0.8326640
Rat_12_NODE_1087_length_2237_cov_4.133364	0	2237	51	1892	2237	0.8457756
Rat_12_NODE_1090_length_2232_cov_5.691778	0	2232	27	1984	2232	0.8888889
Rat_12_NODE_1097_length_2214_cov_4.150069	0	2214	28	1721	2214	0.7773261
Rat_12_NODE_1098_length_2214_cov_3.805002	0	2214	27	1802	2214	0.8139115
Rat_12_NODE_1099_length_2213_cov_4.142261	0	2213	23	1538	2213	0.6949842
Rat_12_NODE_1100_length_2212_cov_5.031989	0	2212	26	1651	2212	0.7463834
Rat_12_NODE_1101_length_2210_cov_4.297448	0	2210	32	1468	2210	0.6642534
Rat_12_NODE_1102_length_2209_cov_3.714485	0	2209	26	1463	2209	0.6622906
Rat_12_NODE_1109_length_2206_cov_4.519758	0	2206	32	2132	2206	0.9664551
Rat_12_NODE_1110_length_2206_cov_3.848443	0	2206	40	1930	2206	0.8748867
Rat_12_NODE_1111_length_2205_cov_3.507907	0	2205	10	758	2205	0.3437642
Rat_12_NODE_1112_length_2203_cov_2.605680	0	2203	32	1653	2203	0.7503405
Rat_12_NODE_1113_length_2201_cov_3.721808	0	2201	32	1770	2201	0.8041799
Rat_12_NODE_1115_length_2199_cov_6.325093	0	2199	56	2070	2199	0.9413370
Rat_12_NODE_1121_length_2192_cov_3.705194	0	2192	26	1606	2192	0.7326642
Rat_12_NODE_1122_length_2192_cov_3.247075	0	2192	0	0	2192	0.0000000
Rat_12_NODE_1123_length_2190_cov_3.702108	0	2190	24	1516	2190	0.6922374
Rat_12_NODE_1124_length_2190_cov_3.034660	0	2190	9	1153	2190	0.5264840
Rat_12_NODE_1127_length_2185_cov_4.280751	0	2185	26	1743	2185	0.7977117
Rat_12_NODE_1128_length_2184_cov_4.604979	0	2184	0	0	2184	0.0000000
Rat_12_NODE_1138_length_2164_cov_2.694168	0	2164	14	1031	2164	0.4764325
Rat_12_NODE_1139_length_2161_cov_5.231244	0	2161	0	0	2161	0.0000000
Rat_12_NODE_1147_length_2150_cov_6.377566	0	2150	29	1873	2150	0.8711628
Rat_12_NODE_1148_length_2150_cov_3.858711	0	2150	8	921	2150	0.4283721
Rat_12_NODE_1154_length_2139_cov_2.106046	0	2139	4	482	2139	0.2253390
Rat_12_NODE_1156_length_2136_cov_4.767900	0	2136	29	1593	2136	0.7457865
Rat_12_NODE_1158_length_2135_cov_3.545192	0	2135	38	1718	2135	0.8046839
Rat_12_NODE_1159_length_2133_cov_3.592397	0	2133	3	403	2133	0.1889358
Rat_12_NODE_1160_length_2132_cov_4.843043	0	2132	39	1728	2132	0.8105066
Rat_12_NODE_1165_length_2125_cov_4.390338	0	2125	22	1365	2125	0.6423529
Rat_12_NODE_1168_length_2117_cov_4.242483	0	2117	24	1855	2117	0.8762400
Rat_12_NODE_1169_length_2117_cov_3.373909	0	2117	20	1394	2117	0.6584790
Rat_12_NODE_1170_length_2117_cov_3.237633	0	2117	41	1748	2117	0.8256968
Rat_12_NODE_1171_length_2116_cov_5.227559	0	2116	17	1396	2116	0.6597353
Rat_12_NODE_1174_length_2114_cov_3.776105	0	2114	26	1529	2114	0.7232734
Rat_12_NODE_1178_length_2109_cov_4.148004	0	2109	34	1633	2109	0.7743006
Rat_12_NODE_1185_length_2105_cov_5.350244	0	2105	31	1938	2105	0.9206651
Rat_12_NODE_1186_length_2104_cov_3.186432	0	2104	3	227	2104	0.1078897
Rat_12_NODE_1192_length_2095_cov_5.416176	0	2095	7	800	2095	0.3818616
Rat_12_NODE_1198_length_2080_cov_2.052840	0	2080	2	286	2080	0.1375000
Rat_12_NODE_1205_length_2067_cov_4.250497	0	2067	24	1518	2067	0.7343976
Rat_12_NODE_1213_length_2058_cov_5.261608	0	2058	38	1795	2058	0.8722060
Rat_12_NODE_1215_length_2054_cov_3.730365	0	2054	18	1221	2054	0.5944499
Rat_12_NODE_1216_length_2054_cov_3.219110	0	2054	4	499	2054	0.2429406
Rat_12_NODE_1218_length_2050_cov_5.211529	0	2050	22	1559	2050	0.7604878
Rat_12_NODE_1219_length_2050_cov_2.220551	0	2050	8	812	2050	0.3960976
Rat_12_NODE_1221_length_2048_cov_4.000000	0	2048	31	1782	2048	0.8701172
Rat_12_NODE_1226_length_2044_cov_6.031171	0	2044	38	1963	2044	0.9603718
Rat_12_NODE_1228_length_2043_cov_5.985915	0	2043	42	1973	2043	0.9657367
Rat_12_NODE_1230_length_2042_cov_29.378963	0	2042	12	1019	2042	0.4990206
Rat_12_NODE_1232_length_2042_cov_3.187217	0	2042	17	1347	2042	0.6596474
Rat_12_NODE_1239_length_2036_cov_5.170116	0	2036	41	1966	2036	0.9656188
Rat_12_NODE_1241_length_2035_cov_3.621212	0	2035	11	863	2035	0.4240786
Rat_12_NODE_1246_length_2027_cov_3.528398	0	2027	18	1345	2027	0.6635422
Rat_12_NODE_1247_length_2025_cov_4.061929	0	2025	17	1427	2025	0.7046914
Rat_12_NODE_1248_length_2024_cov_6.453022	0	2024	21	1604	2024	0.7924901
Rat_12_NODE_1252_length_2016_cov_3.930138	0	2016	25	1426	2016	0.7073413
Rat_12_NODE_1255_length_2011_cov_4.527096	0	2011	22	1616	2011	0.8035803
Rat_12_NODE_1263_length_2000_cov_12.477121	0	2000	249	1999	2000	0.9995000
Rat_12_NODE_1264_length_2000_cov_4.138817	0	2000	33	1715	2000	0.8575000
Rat_12_NODE_1265_length_2000_cov_3.359383	0	2000	30	1592	2000	0.7960000
Rat_12_NODE_1266_length_1999_cov_2.911008	0	1999	24	1614	1999	0.8074037
Rat_12_NODE_1269_length_1995_cov_4.878866	0	1995	23	1450	1995	0.7268171
Rat_12_NODE_1270_length_1990_cov_3.503359	0	1990	0	0	1990	0.0000000
Rat_12_NODE_1272_length_1986_cov_5.357846	0	1986	36	1821	1986	0.9169185
Rat_12_NODE_1275_length_1978_cov_4.120125	0	1978	34	1737	1978	0.8781598
Rat_12_NODE_1276_length_1976_cov_3.641333	0	1976	25	1705	1976	0.8628542
Rat_12_NODE_1277_length_1975_cov_3.363542	0	1975	4	516	1975	0.2612658
Rat_12_NODE_1283_length_1967_cov_2.804916	0	1967	23	1680	1967	0.8540925
Rat_12_NODE_1287_length_1965_cov_2.537696	0	1965	18	1346	1965	0.6849873
Rat_12_NODE_1288_length_1964_cov_7.607124	0	1964	21	1274	1964	0.6486762
Rat_12_NODE_1290_length_1963_cov_3.881551	0	1963	12	1256	1963	0.6398370
Rat_12_NODE_1295_length_1959_cov_3.638130	0	1959	31	1503	1959	0.7672282
Rat_12_NODE_1296_length_1959_cov_2.303046	0	1959	7	672	1959	0.3430322
Rat_12_NODE_1298_length_1956_cov_3.283535	0	1956	22	1498	1956	0.7658487
Rat_12_NODE_1302_length_1954_cov_2.444444	0	1954	29	1746	1954	0.8935517
Rat_12_NODE_1303_length_1953_cov_3.867756	0	1953	0	0	1953	0.0000000
Rat_12_NODE_1307_length_1945_cov_4.424868	0	1945	30	1669	1945	0.8580977
Rat_12_NODE_1308_length_1944_cov_5.928004	0	1944	26	1575	1944	0.8101852
Rat_12_NODE_1313_length_1937_cov_4.886291	0	1937	25	1485	1937	0.7666495
Rat_12_NODE_1315_length_1935_cov_5.257447	0	1935	0	0	1935	0.0000000
Rat_12_NODE_1318_length_1933_cov_3.272630	0	1933	11	1033	1933	0.5344025
Rat_12_NODE_1321_length_1930_cov_3.461333	0	1930	0	0	1930	0.0000000
Rat_12_NODE_1332_length_1921_cov_3.885316	0	1921	22	1495	1921	0.7782405
Rat_12_NODE_1333_length_1920_cov_4.071314	0	1920	20	1470	1920	0.7656250
Rat_12_NODE_1335_length_1918_cov_2.981750	0	1918	19	1200	1918	0.6256517
Rat_12_NODE_1337_length_1911_cov_2.829741	0	1911	4	490	1911	0.2564103
Rat_12_NODE_1338_length_1910_cov_3.690027	0	1910	23	1568	1910	0.8209424
Rat_12_NODE_1339_length_1907_cov_3.895248	0	1907	32	1627	1907	0.8531725
Rat_12_NODE_1342_length_1904_cov_3.404002	0	1904	25	1578	1904	0.8287815
Rat_12_NODE_1343_length_1902_cov_9.011911	0	1902	2	157	1902	0.0825447
Rat_12_NODE_1347_length_1898_cov_4.247423	0	1898	27	1577	1898	0.8308746
Rat_12_NODE_1350_length_1895_cov_3.671196	0	1895	30	1785	1895	0.9419525
Rat_12_NODE_1352_length_1892_cov_3.007077	0	1892	1	148	1892	0.0782241
Rat_12_NODE_1354_length_1889_cov_3.551799	0	1889	0	0	1889	0.0000000
Rat_12_NODE_1356_length_1885_cov_4.024590	0	1885	0	0	1885	0.0000000
Rat_12_NODE_1359_length_1881_cov_3.285323	0	1881	0	0	1881	0.0000000
Rat_12_NODE_1360_length_1880_cov_3.130411	0	1880	0	0	1880	0.0000000
Rat_12_NODE_1362_length_1878_cov_3.313769	0	1878	12	958	1878	0.5101172
Rat_12_NODE_1368_length_1874_cov_2.049478	0	1874	0	0	1874	0.0000000
Rat_12_NODE_1369_length_1870_cov_6.412672	0	1870	12	651	1870	0.3481283
Rat_12_NODE_1371_length_1867_cov_4.665563	0	1867	28	1814	1867	0.9716122
Rat_12_NODE_1372_length_1867_cov_3.549117	0	1867	24	1552	1867	0.8312801
Rat_12_NODE_1375_length_1866_cov_4.625621	0	1866	26	1684	1866	0.9024652
Rat_12_NODE_1378_length_1864_cov_4.803759	0	1864	33	1590	1864	0.8530043
Rat_12_NODE_1385_length_1859_cov_5.265521	0	1859	24	1234	1859	0.6637977
Rat_12_NODE_1386_length_1857_cov_3.104329	0	1857	0	0	1857	0.0000000
Rat_12_NODE_1390_length_1854_cov_3.375764	0	1854	2	220	1854	0.1186623
Rat_12_NODE_1391_length_1853_cov_3.682425	0	1853	6	553	1853	0.2984350
Rat_12_NODE_1392_length_1853_cov_2.160178	0	1853	14	1103	1853	0.5952510
Rat_12_NODE_1393_length_1851_cov_5.155345	0	1851	25	1459	1851	0.7882226
Rat_12_NODE_1394_length_1851_cov_4.066258	0	1851	20	1382	1851	0.7466235
Rat_12_NODE_1395_length_1850_cov_2.891365	0	1850	6	449	1850	0.2427027
Rat_12_NODE_1397_length_1846_cov_3.561139	0	1846	19	1282	1846	0.6944745
Rat_12_NODE_1401_length_1843_cov_4.116331	0	1843	16	1191	1843	0.6462290
Rat_12_NODE_1402_length_1842_cov_4.151091	0	1842	23	1629	1842	0.8843648
Rat_12_NODE_1407_length_1838_cov_2.095906	0	1838	0	0	1838	0.0000000
Rat_12_NODE_1409_length_1837_cov_2.104938	0	1837	0	0	1837	0.0000000
Rat_12_NODE_1410_length_1836_cov_5.286356	0	1836	30	1392	1836	0.7581699
Rat_12_NODE_1415_length_1831_cov_3.954392	0	1831	22	1355	1831	0.7400328
Rat_12_NODE_1426_length_1819_cov_5.145692	0	1819	0	0	1819	0.0000000
Rat_12_NODE_1428_length_1816_cov_2.178308	0	1816	2	292	1816	0.1607929
Rat_12_NODE_1429_length_1815_cov_12.363068	0	1815	62	1754	1815	0.9663912
Rat_12_NODE_1431_length_1813_cov_4.915813	0	1813	2	301	1813	0.1660232
Rat_12_NODE_1433_length_1812_cov_3.874787	0	1812	14	866	1812	0.4779249
Rat_12_NODE_1435_length_1809_cov_3.545040	0	1809	0	0	1809	0.0000000
Rat_12_NODE_1439_length_1803_cov_3.053204	0	1803	12	1149	1803	0.6372712
Rat_12_NODE_1441_length_1801_cov_3.063574	0	1801	9	1152	1801	0.6396446
Rat_12_NODE_1443_length_1798_cov_2.084337	0	1798	0	0	1798	0.0000000
Rat_12_NODE_1445_length_1796_cov_3.148765	0	1796	16	1270	1796	0.7071270
Rat_12_NODE_1447_length_1796_cov_2.213096	0	1796	1	151	1796	0.0840757
Rat_12_NODE_1450_length_1792_cov_2.846287	0	1792	46	1602	1792	0.8939732
Rat_12_NODE_1459_length_1785_cov_3.820231	0	1785	1	151	1785	0.0845938
Rat_12_NODE_1467_length_1774_cov_3.638743	0	1774	18	1114	1774	0.6279594
Rat_12_NODE_1472_length_1770_cov_1.860058	0	1770	4	375	1770	0.2118644
Rat_12_NODE_1474_length_1768_cov_4.894337	0	1768	15	1334	1768	0.7545249
Rat_12_NODE_1476_length_1768_cov_3.057210	0	1768	28	1552	1768	0.8778281
Rat_12_NODE_1478_length_1766_cov_2.890123	0	1766	2	286	1766	0.1619479
Rat_12_NODE_1480_length_1764_cov_3.931539	0	1764	2	256	1764	0.1451247
Rat_12_NODE_1483_length_1760_cov_4.051026	0	1760	23	1725	1760	0.9801136
Rat_12_NODE_1489_length_1754_cov_4.170100	0	1754	52	1716	1754	0.9783353
Rat_12_NODE_1494_length_1750_cov_5.845428	0	1750	26	1688	1750	0.9645714
Rat_12_NODE_1495_length_1750_cov_3.130383	0	1750	14	1164	1750	0.6651428
Rat_12_NODE_1497_length_1748_cov_3.170112	0	1748	5	539	1748	0.3083524
Rat_12_NODE_1498_length_1748_cov_3.084465	0	1748	19	1305	1748	0.7465675
Rat_12_NODE_1500_length_1745_cov_4.135503	0	1745	21	1485	1745	0.8510029
Rat_12_NODE_1502_length_1744_cov_4.926584	0	1744	3	294	1744	0.1685780
Rat_12_NODE_1508_length_1741_cov_2.376631	0	1741	19	1397	1741	0.8024124
Rat_12_NODE_1512_length_1737_cov_3.937574	0	1737	40	1610	1737	0.9268854
Rat_12_NODE_1513_length_1736_cov_3.320642	0	1736	7	599	1736	0.3450461
Rat_12_NODE_1518_length_1732_cov_4.115683	0	1732	17	1365	1732	0.7881063
Rat_12_NODE_1519_length_1731_cov_4.903341	0	1731	12	902	1731	0.5210861
Rat_12_NODE_1521_length_1726_cov_5.092160	0	1726	1	147	1726	0.0851680
Rat_12_NODE_1529_length_1722_cov_5.716857	0	1722	32	1548	1722	0.8989547
Rat_12_NODE_1534_length_1714_cov_4.948764	0	1714	0	0	1714	0.0000000
Rat_12_NODE_1535_length_1714_cov_4.443038	0	1714	27	1475	1714	0.8605601
Rat_12_NODE_1544_length_1704_cov_3.196483	0	1704	0	0	1704	0.0000000
Rat_12_NODE_1545_length_1699_cov_3.783455	0	1699	19	1382	1699	0.8134196
Rat_12_NODE_1547_length_1699_cov_2.299878	0	1699	0	0	1699	0.0000000
Rat_12_NODE_1548_length_1698_cov_4.074863	0	1698	12	851	1698	0.5011778
Rat_12_NODE_1556_length_1691_cov_2.071516	0	1691	27	1296	1691	0.7664104
Rat_12_NODE_1558_length_1690_cov_3.357798	0	1690	0	0	1690	0.0000000
Rat_12_NODE_1560_length_1689_cov_4.892289	0	1689	33	1435	1689	0.8496152
Rat_12_NODE_1561_length_1689_cov_3.428397	0	1689	31	1613	1689	0.9550030
Rat_12_NODE_1562_length_1689_cov_2.411873	0	1689	8	838	1689	0.4961516
Rat_12_NODE_1573_length_1676_cov_4.773597	0	1676	22	1304	1676	0.7780430
Rat_12_NODE_1575_length_1675_cov_4.303704	0	1675	23	1329	1675	0.7934328
Rat_12_NODE_1582_length_1673_cov_3.270087	0	1673	1	151	1673	0.0902570
Rat_12_NODE_1583_length_1672_cov_3.230056	0	1672	0	0	1672	0.0000000
Rat_12_NODE_1584_length_1671_cov_1.914604	0	1671	3	452	1671	0.2704967
Rat_12_NODE_1585_length_1668_cov_5.712957	0	1668	25	1472	1668	0.8824940
Rat_12_NODE_1588_length_1667_cov_2.342432	0	1667	39	1576	1667	0.9454109
Rat_12_NODE_1595_length_1660_cov_5.548910	0	1660	11	845	1660	0.5090361
Rat_12_NODE_1601_length_1658_cov_2.857767	0	1658	0	0	1658	0.0000000
Rat_12_NODE_1607_length_1652_cov_3.431434	0	1652	23	1456	1652	0.8813559
Rat_12_NODE_1608_length_1652_cov_2.596744	0	1652	16	1307	1652	0.7911623
Rat_12_NODE_1610_length_1651_cov_4.178571	0	1651	26	1480	1651	0.8964264
Rat_12_NODE_1614_length_1649_cov_3.478043	0	1649	15	1297	1649	0.7865373
Rat_12_NODE_1619_length_1642_cov_3.063642	0	1642	9	844	1642	0.5140073
Rat_12_NODE_1620_length_1642_cov_2.513548	0	1642	7	607	1642	0.3696711
Rat_12_NODE_1628_length_1637_cov_2.616941	0	1637	0	0	1637	0.0000000
Rat_12_NODE_1629_length_1636_cov_3.098039	0	1636	0	0	1636	0.0000000
Rat_12_NODE_1631_length_1634_cov_3.680177	0	1634	37	1487	1634	0.9100367
Rat_12_NODE_1633_length_1631_cov_3.170685	0	1631	0	0	1631	0.0000000
Rat_12_NODE_1636_length_1626_cov_3.090388	0	1626	2	300	1626	0.1845018
Rat_12_NODE_1638_length_1620_cov_2.719489	0	1620	22	1353	1620	0.8351852
Rat_12_NODE_1640_length_1619_cov_3.321611	0	1619	0	0	1619	0.0000000
Rat_12_NODE_1641_length_1619_cov_3.132353	0	1619	10	816	1619	0.5040148
Rat_12_NODE_1654_length_1609_cov_4.925354	0	1609	18	1385	1609	0.8607831
Rat_12_NODE_1659_length_1602_cov_2.634777	0	1602	20	1119	1602	0.6985019
Rat_12_NODE_1668_length_1592_cov_1.766428	0	1592	15	1355	1592	0.8511307
Rat_12_NODE_1670_length_1590_cov_2.979153	0	1590	1	151	1590	0.0949685
Rat_12_NODE_1671_length_1589_cov_4.054759	0	1589	19	1195	1589	0.7520453
Rat_12_NODE_1675_length_1588_cov_1.828441	0	1588	4	388	1588	0.2443325
Rat_12_NODE_1676_length_1587_cov_4.005875	0	1587	28	1283	1587	0.8084436
Rat_12_NODE_1683_length_1579_cov_2.604331	0	1579	16	1275	1579	0.8074731
Rat_12_NODE_1686_length_1577_cov_7.174113	0	1577	31	1387	1577	0.8795181
Rat_12_NODE_1687_length_1577_cov_4.632720	0	1577	23	1155	1577	0.7324033
Rat_12_NODE_1689_length_1576_cov_3.195266	0	1576	11	911	1576	0.5780457
Rat_12_NODE_1693_length_1572_cov_3.642057	0	1572	9	767	1572	0.4879135
Rat_12_NODE_1698_length_1566_cov_5.149570	0	1566	34	1483	1566	0.9469987
Rat_12_NODE_1701_length_1564_cov_3.960239	0	1564	29	1512	1564	0.9667519
Rat_12_NODE_1702_length_1564_cov_3.798542	0	1564	16	1221	1564	0.7806906
Rat_12_NODE_1711_length_1552_cov_2.064796	0	1552	10	853	1552	0.5496134
Rat_12_NODE_1716_length_1550_cov_2.684950	0	1550	5	610	1550	0.3935484
Rat_12_NODE_1718_length_1548_cov_5.649699	0	1548	0	0	1548	0.0000000
Rat_12_NODE_1721_length_1547_cov_3.483914	0	1547	5	379	1547	0.2449903
Rat_12_NODE_1722_length_1547_cov_2.366622	0	1547	1	109	1547	0.0704590
Rat_12_NODE_1723_length_1546_cov_2.802817	0	1546	1	150	1546	0.0970246
Rat_12_NODE_1724_length_1544_cov_3.692411	0	1544	1	151	1544	0.0977979
Rat_12_NODE_1725_length_1544_cov_1.869711	0	1544	7	877	1544	0.5680052
Rat_12_NODE_1727_length_1543_cov_3.099462	0	1543	0	0	1543	0.0000000
Rat_12_NODE_1735_length_1539_cov_2.930593	0	1539	21	1066	1539	0.6926576
Rat_12_NODE_1741_length_1536_cov_3.048616	0	1536	1	150	1536	0.0976562
Rat_12_NODE_1747_length_1528_cov_2.499661	0	1528	0	0	1528	0.0000000
Rat_12_NODE_1748_length_1527_cov_3.086277	0	1527	18	1207	1527	0.7904388
Rat_12_NODE_1751_length_1524_cov_2.372362	0	1524	13	1007	1524	0.6607612
Rat_12_NODE_1752_length_1523_cov_5.045640	0	1523	20	1213	1523	0.7964544
Rat_12_NODE_1754_length_1522_cov_3.599182	0	1522	11	695	1522	0.4566360
Rat_12_NODE_1758_length_1517_cov_4.720930	0	1517	25	1304	1517	0.8595913
Rat_12_NODE_1760_length_1516_cov_3.965092	0	1516	12	761	1516	0.5019789
Rat_12_NODE_1765_length_1512_cov_2.884695	0	1512	25	1396	1512	0.9232804
Rat_12_NODE_1766_length_1512_cov_2.818806	0	1512	0	0	1512	0.0000000
Rat_12_NODE_1768_length_1511_cov_4.881868	0	1511	2	165	1511	0.1091992
Rat_12_NODE_1772_length_1507_cov_3.148760	0	1507	0	0	1507	0.0000000
Rat_12_NODE_1780_length_1501_cov_6.161826	0	1501	16	912	1501	0.6075949
Rat_12_NODE_1789_length_1497_cov_2.339806	0	1497	2	227	1497	0.1516366
Rat_12_NODE_1792_length_1494_cov_3.453787	0	1494	0	0	1494	0.0000000
Rat_12_NODE_1799_length_1488_cov_2.995813	0	1488	1	151	1488	0.1014785
Rat_12_NODE_1802_length_1486_cov_4.155136	0	1486	14	1152	1486	0.7752355
Rat_12_NODE_1805_length_1485_cov_4.089510	0	1485	16	1061	1485	0.7144781
Rat_12_NODE_1810_length_1482_cov_4.313945	0	1482	20	1243	1482	0.8387315
Rat_12_NODE_1812_length_1482_cov_3.053259	0	1482	29	1316	1482	0.8879892
Rat_12_NODE_1816_length_1480_cov_3.151579	0	1480	0	0	1480	0.0000000
Rat_12_NODE_1818_length_1479_cov_11.785815	0	1479	122	1437	1479	0.9716024
Rat_12_NODE_1823_length_1477_cov_4.784810	0	1477	20	1197	1477	0.8104265
Rat_12_NODE_1825_length_1474_cov_3.317125	0	1474	16	1246	1474	0.8453189
Rat_12_NODE_1826_length_1474_cov_3.289641	0	1474	8	800	1474	0.5427408
Rat_12_NODE_1827_length_1473_cov_4.952045	0	1473	18	1318	1473	0.8947726
Rat_12_NODE_1835_length_1469_cov_6.064356	0	1469	16	1005	1469	0.6841389
Rat_12_NODE_1837_length_1469_cov_2.937058	0	1469	0	0	1469	0.0000000
Rat_12_NODE_1838_length_1469_cov_2.719943	0	1469	24	1360	1469	0.9257998
Rat_12_NODE_1840_length_1468_cov_4.445152	0	1468	4	336	1468	0.2288828
Rat_12_NODE_1842_length_1467_cov_4.504958	0	1467	2	221	1467	0.1506476
Rat_12_NODE_1843_length_1466_cov_13.153792	0	1466	237	1466	1466	1.0000000
Rat_12_NODE_1845_length_1466_cov_2.130404	0	1466	6	523	1466	0.3567531
Rat_12_NODE_1846_length_1465_cov_4.115603	0	1465	11	828	1465	0.5651877
Rat_12_NODE_1851_length_1462_cov_3.667377	0	1462	0	0	1462	0.0000000
Rat_12_NODE_1855_length_1461_cov_4.025605	0	1461	11	946	1461	0.6475017
Rat_12_NODE_1860_length_1460_cov_2.415658	0	1460	2	257	1460	0.1760274
Rat_12_NODE_1868_length_1454_cov_3.255897	0	1454	13	1229	1454	0.8452545
Rat_12_NODE_1872_length_1451_cov_5.087393	0	1451	26	1377	1451	0.9490007
Rat_12_NODE_1874_length_1451_cov_2.126074	0	1451	0	0	1451	0.0000000
Rat_12_NODE_1877_length_1448_cov_2.022254	0	1448	0	0	1448	0.0000000
Rat_12_NODE_1879_length_1446_cov_5.920201	0	1446	43	1386	1446	0.9585062
Rat_12_NODE_1884_length_1444_cov_6.354932	0	1444	26	1352	1444	0.9362881
Rat_12_NODE_1885_length_1444_cov_4.235421	0	1444	9	621	1444	0.4300554
Rat_12_NODE_1886_length_1444_cov_4.205184	0	1444	25	1418	1444	0.9819945
Rat_12_NODE_1891_length_1440_cov_2.129964	0	1440	16	1037	1440	0.7201389
Rat_12_NODE_1896_length_1438_cov_1.702097	0	1438	1	151	1438	0.1050070
Rat_12_NODE_1908_length_1433_cov_5.144412	0	1433	20	1257	1433	0.8771808
Rat_12_NODE_1913_length_1431_cov_2.308140	0	1431	14	1199	1431	0.8378756
Rat_12_NODE_1917_length_1429_cov_4.082242	0	1429	0	0	1429	0.0000000
Rat_12_NODE_1927_length_1423_cov_2.620614	0	1423	6	635	1423	0.4462403
Rat_12_NODE_1929_length_1422_cov_2.825896	0	1422	11	785	1422	0.5520394
Rat_12_NODE_1930_length_1421_cov_5.327233	0	1421	19	1264	1421	0.8895144
Rat_12_NODE_1933_length_1420_cov_2.630769	0	1420	0	0	1420	0.0000000
Rat_12_NODE_1935_length_1419_cov_2.218475	0	1419	2	302	1419	0.2128259
Rat_12_NODE_1937_length_1418_cov_4.874541	0	1418	12	959	1418	0.6763046
Rat_12_NODE_1941_length_1417_cov_1.941997	0	1417	20	1178	1417	0.8313338
Rat_12_NODE_1944_length_1415_cov_3.657353	0	1415	18	1252	1415	0.8848057
Rat_12_NODE_1950_length_1410_cov_3.414760	0	1410	0	0	1410	0.0000000
Rat_12_NODE_1956_length_1406_cov_14.131014	0	1406	76	1296	1406	0.9217639
Rat_12_NODE_1957_length_1406_cov_2.457439	0	1406	6	660	1406	0.4694168
Rat_12_NODE_1963_length_1403_cov_1.909496	0	1403	8	708	1403	0.5046329
Rat_12_NODE_1970_length_1396_cov_4.523490	0	1396	9	810	1396	0.5802292
Rat_12_NODE_1971_length_1395_cov_4.844030	0	1395	14	1087	1395	0.7792115
Rat_12_NODE_1974_length_1393_cov_3.469357	0	1393	9	686	1393	0.4924623
Rat_12_NODE_1978_length_1391_cov_5.018713	0	1391	15	977	1391	0.7023724
Rat_12_NODE_1981_length_1389_cov_5.359820	0	1389	9	858	1389	0.6177106
Rat_12_NODE_1986_length_1387_cov_3.687688	0	1387	15	1183	1387	0.8529200
Rat_12_NODE_1987_length_1386_cov_3.708490	0	1386	8	424	1386	0.3059163
Rat_12_NODE_1995_length_1379_cov_2.216012	0	1379	13	841	1379	0.6098622
Rat_12_NODE_1999_length_1378_cov_2.847317	0	1378	0	0	1378	0.0000000
Rat_12_NODE_2004_length_1377_cov_2.020424	0	1377	0	0	1377	0.0000000
Rat_12_NODE_2005_length_1376_cov_10.142316	0	1376	14	896	1376	0.6511628
Rat_12_NODE_2007_length_1376_cov_2.887207	0	1376	20	1207	1376	0.8771802
Rat_12_NODE_2008_length_1376_cov_2.763058	0	1376	7	687	1376	0.4992733
Rat_12_NODE_2009_length_1376_cov_2.637396	0	1376	16	1125	1376	0.8175872
Rat_12_NODE_2010_length_1375_cov_3.279545	0	1375	37	1247	1375	0.9069091
Rat_12_NODE_2013_length_1373_cov_8.084977	0	1373	4	495	1373	0.3605244
Rat_12_NODE_2020_length_1369_cov_3.743531	0	1369	2	296	1369	0.2162162
Rat_12_NODE_2022_length_1368_cov_4.811881	0	1368	22	1313	1368	0.9597953
Rat_12_NODE_2025_length_1367_cov_5.249238	0	1367	1	151	1367	0.1104609
Rat_12_NODE_2027_length_1367_cov_2.078506	0	1367	2	300	1367	0.2194587
Rat_12_NODE_2031_length_1364_cov_4.838808	0	1364	10	898	1364	0.6583578
Rat_12_NODE_2032_length_1364_cov_3.339190	0	1364	0	0	1364	0.0000000
Rat_12_NODE_2042_length_1361_cov_2.249617	0	1361	9	873	1361	0.6414401
Rat_12_NODE_2043_length_1357_cov_5.328725	0	1357	36	1205	1357	0.8879882
Rat_12_NODE_2045_length_1357_cov_2.241935	0	1357	2	232	1357	0.1709654
Rat_12_NODE_2047_length_1355_cov_6.376154	0	1355	16	873	1355	0.6442804
Rat_12_NODE_2048_length_1355_cov_5.216923	0	1355	16	895	1355	0.6605166
Rat_12_NODE_2050_length_1355_cov_1.859231	0	1355	0	0	1355	0.0000000
Rat_12_NODE_2052_length_1355_cov_1.493846	0	1355	5	532	1355	0.3926199
Rat_12_NODE_2055_length_1353_cov_2.904468	0	1353	0	0	1353	0.0000000
Rat_12_NODE_2056_length_1352_cov_5.113338	0	1352	22	1243	1352	0.9193787
Rat_12_NODE_2058_length_1352_cov_2.549730	0	1352	14	828	1352	0.6124260
Rat_12_NODE_2065_length_1347_cov_6.899381	0	1347	11	763	1347	0.5664439
Rat_12_NODE_2067_length_1346_cov_4.058869	0	1346	0	0	1346	0.0000000
Rat_12_NODE_2070_length_1345_cov_5.101550	0	1345	0	0	1345	0.0000000
Rat_12_NODE_2077_length_1344_cov_2.194725	0	1344	5	554	1344	0.4122024
Rat_12_NODE_2079_length_1343_cov_3.805124	0	1343	5	592	1343	0.4408042
Rat_12_NODE_2084_length_1342_cov_3.646465	0	1342	9	894	1342	0.6661699
Rat_12_NODE_2085_length_1342_cov_1.682207	0	1342	8	744	1342	0.5543965
Rat_12_NODE_2094_length_1336_cov_2.890710	0	1336	0	0	1336	0.0000000
Rat_12_NODE_2099_length_1333_cov_3.348200	0	1333	6	420	1333	0.3150788
Rat_12_NODE_2105_length_1331_cov_2.969436	0	1331	0	0	1331	0.0000000
Rat_12_NODE_2112_length_1327_cov_3.832547	0	1327	13	975	1327	0.7347400
Rat_12_NODE_2116_length_1325_cov_3.933071	0	1325	0	0	1325	0.0000000
Rat_12_NODE_2117_length_1324_cov_1.981875	0	1324	2	221	1324	0.1669184
Rat_12_NODE_2119_length_1323_cov_2.415615	0	1323	2	242	1323	0.1829176
Rat_12_NODE_2123_length_1321_cov_5.138231	0	1321	0	0	1321	0.0000000
Rat_12_NODE_2125_length_1320_cov_2.105138	0	1320	20	1259	1320	0.9537879
Rat_12_NODE_2127_length_1319_cov_2.805380	0	1319	10	811	1319	0.6148598
Rat_12_NODE_2133_length_1316_cov_3.270420	0	1316	62	1271	1316	0.9658055
Rat_12_NODE_2135_length_1315_cov_2.626984	0	1315	18	1031	1315	0.7840304
Rat_12_NODE_2142_length_1313_cov_5.369634	0	1313	14	1073	1313	0.8172125
Rat_12_NODE_2145_length_1311_cov_4.492834	0	1311	11	869	1311	0.6628528
Rat_12_NODE_2146_length_1311_cov_2.528662	0	1311	0	0	1311	0.0000000
Rat_12_NODE_2158_length_1301_cov_4.738363	0	1301	12	784	1301	0.6026134
Rat_12_NODE_2170_length_1297_cov_3.527375	0	1297	17	1057	1297	0.8149576
Rat_12_NODE_2171_length_1297_cov_2.613527	0	1297	0	0	1297	0.0000000
Rat_12_NODE_2177_length_1296_cov_2.468977	0	1296	13	841	1296	0.6489198
Rat_12_NODE_2178_length_1296_cov_2.167607	0	1296	31	1076	1296	0.8302469
Rat_12_NODE_2181_length_1294_cov_3.702179	0	1294	0	0	1294	0.0000000
Rat_12_NODE_2190_length_1290_cov_3.597571	0	1290	24	1218	1290	0.9441860
Rat_12_NODE_2192_length_1290_cov_1.889879	0	1290	12	887	1290	0.6875969
Rat_12_NODE_2195_length_1288_cov_2.351176	0	1288	17	1003	1288	0.7787267
Rat_12_NODE_2196_length_1287_cov_3.966721	0	1287	18	1031	1287	0.8010878
Rat_12_NODE_2199_length_1285_cov_2.547967	0	1285	0	0	1285	0.0000000
Rat_12_NODE_2200_length_1285_cov_2.342276	0	1285	19	918	1285	0.7143969
Rat_12_NODE_2204_length_1281_cov_1.792007	0	1281	2	294	1281	0.2295082
Rat_12_NODE_2205_length_1280_cov_3.355918	0	1280	0	0	1280	0.0000000
Rat_12_NODE_2214_length_1274_cov_3.963084	0	1274	6	671	1274	0.5266876
Rat_12_NODE_2216_length_1274_cov_3.273995	0	1274	0	0	1274	0.0000000
Rat_12_NODE_2221_length_1273_cov_2.365353	0	1273	0	0	1273	0.0000000
Rat_12_NODE_2223_length_1272_cov_3.106820	0	1272	14	879	1272	0.6910377
Rat_12_NODE_2226_length_1271_cov_3.979441	0	1271	12	1004	1271	0.7899292
Rat_12_NODE_2227_length_1271_cov_3.004112	0	1271	12	696	1271	0.5476003
Rat_12_NODE_2229_length_1271_cov_2.427632	0	1271	10	784	1271	0.6168371
Rat_12_NODE_2231_length_1270_cov_3.248560	0	1270	2	227	1270	0.1787402
Rat_12_NODE_2233_length_1270_cov_1.868313	0	1270	1	150	1270	0.1181102
Rat_12_NODE_2235_length_1268_cov_4.214345	0	1268	0	0	1268	0.0000000
Rat_12_NODE_2248_length_1262_cov_4.697597	0	1262	17	854	1262	0.6767036
Rat_12_NODE_2258_length_1259_cov_2.254153	0	1259	7	736	1259	0.5845910
Rat_12_NODE_2260_length_1257_cov_3.918469	0	1257	13	1053	1257	0.8377088
Rat_12_NODE_2261_length_1257_cov_3.247088	0	1257	33	1225	1257	0.9745426
Rat_12_NODE_2266_length_1254_cov_3.612177	0	1254	10	800	1254	0.6379585
Rat_12_NODE_2267_length_1254_cov_2.314429	0	1254	4	508	1254	0.4051037
Rat_12_NODE_2268_length_1253_cov_2.834725	0	1253	18	834	1253	0.6656026
Rat_12_NODE_2269_length_1253_cov_2.150250	0	1253	3	393	1253	0.3136472
Rat_12_NODE_2270_length_1253_cov_2.103506	0	1253	4	389	1253	0.3104549
Rat_12_NODE_2272_length_1252_cov_5.791980	0	1252	12	1037	1252	0.8282748
Rat_12_NODE_2280_length_1250_cov_2.253556	0	1250	1	135	1250	0.1080000
Rat_12_NODE_2285_length_1247_cov_1.591443	0	1247	16	1001	1247	0.8027266
Rat_12_NODE_2293_length_1244_cov_5.013457	0	1244	21	966	1244	0.7765273
Rat_12_NODE_2296_length_1244_cov_1.804037	0	1244	2	189	1244	0.1519293
Rat_12_NODE_2299_length_1242_cov_4.108677	0	1242	0	0	1242	0.0000000
Rat_12_NODE_2300_length_1242_cov_1.954507	0	1242	20	1212	1242	0.9758454
Rat_12_NODE_2307_length_1239_cov_2.867399	0	1239	16	865	1239	0.6981437
Rat_12_NODE_2309_length_1238_cov_2.840237	0	1238	0	0	1238	0.0000000
Rat_12_NODE_2310_length_1238_cov_1.976331	0	1238	1	151	1238	0.1219709
Rat_12_NODE_2312_length_1236_cov_2.725656	0	1236	14	1043	1236	0.8438511
Rat_12_NODE_2313_length_1234_cov_2.448685	0	1234	3	435	1234	0.3525122
Rat_12_NODE_2315_length_1233_cov_2.093379	0	1233	1	130	1233	0.1054339
Rat_12_NODE_2317_length_1233_cov_1.661290	0	1233	20	1139	1233	0.9237632
Rat_12_NODE_2320_length_1230_cov_4.314894	0	1230	11	929	1230	0.7552845
Rat_12_NODE_2326_length_1229_cov_3.412266	0	1229	15	805	1229	0.6550041
Rat_12_NODE_2331_length_1226_cov_4.632792	0	1226	12	936	1226	0.7634584
Rat_12_NODE_2334_length_1226_cov_2.477370	0	1226	10	917	1226	0.7479609
Rat_12_NODE_2338_length_1224_cov_5.318221	0	1224	21	906	1224	0.7401960
Rat_12_NODE_2345_length_1222_cov_3.129392	0	1222	5	448	1222	0.3666121
Rat_12_NODE_2347_length_1222_cov_2.540703	0	1222	0	0	1222	0.0000000
Rat_12_NODE_2352_length_1220_cov_3.699571	0	1220	1	85	1220	0.0696721
Rat_12_NODE_2353_length_1220_cov_3.366524	0	1220	2	221	1220	0.1811475
Rat_12_NODE_2354_length_1220_cov_2.957940	0	1220	0	0	1220	0.0000000
Rat_12_NODE_2355_length_1218_cov_2.461737	0	1218	0	0	1218	0.0000000
Rat_12_NODE_2356_length_1217_cov_4.242685	0	1217	24	1055	1217	0.8668858
Rat_12_NODE_2362_length_1215_cov_3.467241	0	1215	0	0	1215	0.0000000
Rat_12_NODE_2369_length_1212_cov_3.267070	0	1212	112	1209	1212	0.9975247
Rat_12_NODE_2373_length_1211_cov_2.412630	0	1211	25	1128	1211	0.9314616
Rat_12_NODE_2377_length_1210_cov_3.038095	0	1210	20	1032	1210	0.8528926
Rat_12_NODE_2378_length_1210_cov_2.601732	0	1210	0	0	1210	0.0000000
Rat_12_NODE_2383_length_1208_cov_3.499566	0	1208	0	0	1208	0.0000000
Rat_12_NODE_2389_length_1205_cov_4.006087	0	1205	0	0	1205	0.0000000
Rat_12_NODE_2394_length_1203_cov_3.087108	0	1203	1	151	1203	0.1255195
Rat_12_NODE_2396_length_1202_cov_2.696600	0	1202	0	0	1202	0.0000000
Rat_12_NODE_2399_length_1201_cov_3.054101	0	1201	21	1085	1201	0.9034138
Rat_12_NODE_2403_length_1200_cov_3.079476	0	1200	17	1062	1200	0.8850000
Rat_12_NODE_2405_length_1199_cov_3.351399	0	1199	3	449	1199	0.3744787
Rat_12_NODE_2416_length_1194_cov_3.582968	0	1194	0	0	1194	0.0000000
Rat_12_NODE_2418_length_1193_cov_2.907733	0	1193	7	805	1193	0.6747695
Rat_12_NODE_2426_length_1189_cov_1.613757	0	1189	9	763	1189	0.6417157
Rat_12_NODE_2427_length_1188_cov_4.559576	0	1188	0	0	1188	0.0000000
Rat_12_NODE_2431_length_1186_cov_3.744474	0	1186	0	0	1186	0.0000000
Rat_12_NODE_2432_length_1186_cov_2.736516	0	1186	12	1031	1186	0.8693086
Rat_12_NODE_2437_length_1183_cov_4.578014	0	1183	18	986	1183	0.8334742
Rat_12_NODE_2439_length_1183_cov_2.944149	0	1183	0	0	1183	0.0000000
Rat_12_NODE_2442_length_1183_cov_2.389184	0	1183	10	1006	1183	0.8503804
Rat_12_NODE_2443_length_1183_cov_2.289894	0	1183	0	0	1183	0.0000000
Rat_12_NODE_2444_length_1183_cov_1.499113	0	1183	5	580	1183	0.4902790
Rat_12_NODE_2449_length_1180_cov_3.888000	0	1180	13	847	1180	0.7177966
Rat_12_NODE_2450_length_1180_cov_3.388444	0	1180	7	686	1180	0.5813559
Rat_12_NODE_2452_length_1180_cov_1.911111	0	1180	0	0	1180	0.0000000
Rat_12_NODE_2461_length_1177_cov_1.610517	0	1177	10	854	1177	0.7255735
Rat_12_NODE_2464_length_1176_cov_2.152542	0	1176	14	973	1176	0.8273810
Rat_12_NODE_2465_length_1175_cov_5.918750	0	1175	20	1005	1175	0.8553191
Rat_12_NODE_2470_length_1174_cov_3.642538	0	1174	0	0	1174	0.0000000
Rat_12_NODE_2472_length_1174_cov_1.764969	0	1174	3	440	1174	0.3747871
Rat_12_NODE_2473_length_1173_cov_5.466905	0	1173	20	994	1173	0.8473998
Rat_12_NODE_2477_length_1172_cov_2.942704	0	1172	0	0	1172	0.0000000
Rat_12_NODE_2482_length_1171_cov_2.201613	0	1171	10	959	1171	0.8189582
Rat_12_NODE_2483_length_1171_cov_1.521505	0	1171	19	799	1171	0.6823228
Rat_12_NODE_2485_length_1170_cov_2.249327	0	1170	2	192	1170	0.1641026
Rat_12_NODE_2503_length_1165_cov_3.553153	0	1165	10	958	1165	0.8223176
Rat_12_NODE_2508_length_1164_cov_4.342651	0	1164	14	997	1164	0.8565292
Rat_12_NODE_2511_length_1163_cov_3.626354	0	1163	13	699	1163	0.6010318
Rat_12_NODE_2513_length_1163_cov_3.132671	0	1163	18	880	1163	0.7566638
Rat_12_NODE_2514_length_1163_cov_2.025271	0	1163	3	307	1163	0.2639725
Rat_12_NODE_2517_length_1162_cov_2.100271	0	1162	0	0	1162	0.0000000
Rat_12_NODE_2522_length_1160_cov_2.808145	0	1160	5	515	1160	0.4439655
Rat_12_NODE_2524_length_1160_cov_2.081448	0	1160	9	976	1160	0.8413793
Rat_12_NODE_2529_length_1159_cov_2.298007	0	1159	3	435	1159	0.3753236
Rat_12_NODE_2530_length_1159_cov_2.239130	0	1159	9	579	1159	0.4995686
Rat_12_NODE_2531_length_1158_cov_2.729828	0	1158	0	0	1158	0.0000000
Rat_12_NODE_2532_length_1157_cov_5.512704	0	1157	13	998	1157	0.8625757
Rat_12_NODE_2536_length_1156_cov_2.094460	0	1156	4	409	1156	0.3538062
Rat_12_NODE_2546_length_1152_cov_4.171376	0	1152	0	0	1152	0.0000000
Rat_12_NODE_2549_length_1151_cov_4.398723	0	1151	0	0	1151	0.0000000
Rat_12_NODE_2551_length_1151_cov_3.946168	0	1151	15	1097	1151	0.9530843
Rat_12_NODE_2562_length_1147_cov_3.519231	0	1147	1	70	1147	0.0610288
Rat_12_NODE_2566_length_1146_cov_4.615949	0	1146	12	1036	1146	0.9040140
Rat_12_NODE_2567_length_1146_cov_3.208066	0	1146	2	249	1146	0.2172775
Rat_12_NODE_2570_length_1145_cov_3.730275	0	1145	7	703	1145	0.6139738
Rat_12_NODE_2583_length_1142_cov_2.220791	0	1142	7	690	1142	0.6042032
Rat_12_NODE_2584_length_1141_cov_6.285451	0	1141	8	752	1141	0.6590710
Rat_12_NODE_2590_length_1139_cov_2.275830	0	1139	22	1073	1139	0.9420545
Rat_12_NODE_2591_length_1139_cov_1.773063	0	1139	0	0	1139	0.0000000
Rat_12_NODE_2592_length_1138_cov_4.370268	0	1138	12	684	1138	0.6010545
Rat_12_NODE_2595_length_1138_cov_1.990766	0	1138	6	593	1138	0.5210896
Rat_12_NODE_2596_length_1137_cov_2.548059	0	1137	23	905	1137	0.7959543
Rat_12_NODE_2599_length_1136_cov_2.558742	0	1136	1	95	1136	0.0836268
Rat_12_NODE_2600_length_1136_cov_1.824237	0	1136	14	962	1136	0.8468310
Rat_12_NODE_2603_length_1135_cov_1.987963	0	1135	11	986	1135	0.8687224
Rat_12_NODE_2607_length_1134_cov_2.232623	0	1134	4	336	1134	0.2962963
Rat_12_NODE_2612_length_1132_cov_2.971216	0	1132	5	491	1132	0.4337456
Rat_12_NODE_2614_length_1132_cov_1.954503	0	1132	1	70	1132	0.0618375
Rat_12_NODE_2615_length_1132_cov_1.601671	0	1132	0	0	1132	0.0000000
Rat_12_NODE_2618_length_1131_cov_2.325279	0	1131	0	0	1131	0.0000000
Rat_12_NODE_2620_length_1130_cov_2.513488	0	1130	5	508	1130	0.4495575
Rat_12_NODE_2623_length_1129_cov_3.938547	0	1129	11	871	1129	0.7714792
Rat_12_NODE_2626_length_1128_cov_2.635601	0	1128	0	0	1128	0.0000000
Rat_12_NODE_2627_length_1128_cov_1.694315	0	1128	11	742	1128	0.6578014
Rat_12_NODE_2633_length_1127_cov_1.709888	0	1127	0	0	1127	0.0000000
Rat_12_NODE_2641_length_1122_cov_2.265230	0	1122	16	1037	1122	0.9242424
Rat_12_NODE_2647_length_1121_cov_1.541276	0	1121	1	82	1121	0.0731490
Rat_12_NODE_2652_length_1120_cov_2.255399	0	1120	8	668	1120	0.5964286
Rat_12_NODE_2656_length_1117_cov_3.547081	0	1117	3	310	1117	0.2775291
Rat_12_NODE_2658_length_1117_cov_2.248588	0	1117	6	638	1117	0.5711728
Rat_12_NODE_2662_length_1116_cov_2.555137	0	1116	2	228	1116	0.2043011
Rat_12_NODE_2665_length_1115_cov_7.923585	0	1115	23	991	1115	0.8887892
Rat_12_NODE_2674_length_1113_cov_2.875236	0	1113	0	0	1113	0.0000000
Rat_12_NODE_2675_length_1113_cov_2.344045	0	1113	2	287	1113	0.2578616
Rat_12_NODE_2676_length_1113_cov_1.811909	0	1113	0	0	1113	0.0000000
Rat_12_NODE_2677_length_1112_cov_3.808893	0	1112	2	301	1112	0.2706835
Rat_12_NODE_2678_length_1112_cov_3.435194	0	1112	29	909	1112	0.8174461
Rat_12_NODE_2679_length_1112_cov_3.342479	0	1112	2	228	1112	0.2050360
Rat_12_NODE_2680_length_1112_cov_2.597919	0	1112	16	746	1112	0.6708633
Rat_12_NODE_2682_length_1112_cov_1.860927	0	1112	0	0	1112	0.0000000
Rat_12_NODE_2683_length_1112_cov_1.640492	0	1112	1	97	1112	0.0872302
Rat_12_NODE_2684_length_1112_cov_1.449385	0	1112	11	888	1112	0.7985612
Rat_12_NODE_2685_length_1111_cov_3.077652	0	1111	14	1034	1111	0.9306931
Rat_12_NODE_2695_length_1109_cov_2.653700	0	1109	3	415	1109	0.3742110
Rat_12_NODE_2696_length_1109_cov_2.395636	0	1109	4	498	1109	0.4490532
Rat_12_NODE_2701_length_1108_cov_2.436847	0	1108	12	1018	1108	0.9187726
Rat_12_NODE_2704_length_1107_cov_4.554183	0	1107	17	957	1107	0.8644986
Rat_12_NODE_2715_length_1106_cov_2.350143	0	1106	6	650	1106	0.5877034
Rat_12_NODE_2718_length_1105_cov_2.637143	0	1105	15	916	1105	0.8289593
Rat_12_NODE_2722_length_1103_cov_2.477099	0	1103	0	0	1103	0.0000000
Rat_12_NODE_2723_length_1102_cov_2.633238	0	1102	1	151	1102	0.1370236
Rat_12_NODE_2736_length_1097_cov_2.425144	0	1097	0	0	1097	0.0000000
Rat_12_NODE_2737_length_1097_cov_2.319578	0	1097	0	0	1097	0.0000000
Rat_12_NODE_2740_length_1096_cov_5.279539	0	1096	14	675	1096	0.6158759
Rat_12_NODE_2741_length_1096_cov_4.414986	0	1096	6	787	1096	0.7180657
Rat_12_NODE_2744_length_1096_cov_1.667627	0	1096	12	777	1096	0.7089416
Rat_12_NODE_2747_length_1095_cov_4.153846	0	1095	0	0	1095	0.0000000
Rat_12_NODE_2749_length_1095_cov_3.527885	0	1095	17	839	1095	0.7662100
Rat_12_NODE_2751_length_1094_cov_3.743985	0	1094	2	301	1094	0.2751371
Rat_12_NODE_2757_length_1093_cov_2.400771	0	1093	16	799	1093	0.7310156
Rat_12_NODE_2758_length_1092_cov_5.776278	0	1092	3	302	1092	0.2765568
Rat_12_NODE_2762_length_1092_cov_1.843780	0	1092	5	603	1092	0.5521978
Rat_12_NODE_2765_length_1091_cov_3.566602	0	1091	1	137	1091	0.1255729
Rat_12_NODE_2770_length_1090_cov_2.721739	0	1090	2	269	1090	0.2467890
Rat_12_NODE_2780_length_1087_cov_1.948643	0	1087	2	179	1087	0.1646734
Rat_12_NODE_2785_length_1086_cov_2.607177	0	1086	7	738	1086	0.6795580
Rat_12_NODE_2786_length_1086_cov_2.109602	0	1086	9	752	1086	0.6924493
Rat_12_NODE_2793_length_1084_cov_1.937804	0	1084	12	717	1084	0.6614391
Rat_12_NODE_2794_length_1083_cov_3.953307	0	1083	6	762	1083	0.7036011
Rat_12_NODE_2798_length_1082_cov_1.872444	0	1082	7	707	1082	0.6534196
Rat_12_NODE_2804_length_1080_cov_3.291707	0	1080	12	905	1080	0.8379630
Rat_12_NODE_2805_length_1080_cov_2.336585	0	1080	4	294	1080	0.2722222
Rat_12_NODE_2812_length_1079_cov_2.626953	0	1079	9	953	1079	0.8832252
Rat_12_NODE_2814_length_1079_cov_2.353516	0	1079	0	0	1079	0.0000000
Rat_12_NODE_2815_length_1079_cov_1.948242	0	1079	1	151	1079	0.1399444
Rat_12_NODE_2817_length_1078_cov_3.978495	0	1078	8	733	1078	0.6799629
Rat_12_NODE_2818_length_1078_cov_2.798631	0	1078	6	471	1078	0.4369202
Rat_12_NODE_2822_length_1077_cov_3.060665	0	1077	18	1030	1077	0.9563603
Rat_12_NODE_2830_length_1074_cov_9.324828	0	1074	0	0	1074	0.0000000
Rat_12_NODE_2831_length_1074_cov_6.877331	0	1074	1	89	1074	0.0828678
Rat_12_NODE_2832_length_1074_cov_3.860648	0	1074	0	0	1074	0.0000000
Rat_12_NODE_2836_length_1073_cov_2.298625	0	1073	8	608	1073	0.5666356
Rat_12_NODE_2839_length_1072_cov_5.845624	0	1072	5	567	1072	0.5289179
Rat_12_NODE_2842_length_1072_cov_2.793510	0	1072	0	0	1072	0.0000000
Rat_12_NODE_2844_length_1072_cov_1.868240	0	1072	20	1036	1072	0.9664179
Rat_12_NODE_2845_length_1071_cov_3.140748	0	1071	0	0	1071	0.0000000
Rat_12_NODE_2847_length_1071_cov_2.726378	0	1071	2	297	1071	0.2773109
Rat_12_NODE_2849_length_1071_cov_1.916339	0	1071	0	0	1071	0.0000000
Rat_12_NODE_2850_length_1071_cov_1.521654	0	1071	1	151	1071	0.1409897
Rat_12_NODE_2856_length_1070_cov_2.336946	0	1070	7	447	1070	0.4177570
Rat_12_NODE_2858_length_1069_cov_2.669625	0	1069	0	0	1069	0.0000000
Rat_12_NODE_2860_length_1069_cov_2.004931	0	1069	9	744	1069	0.6959776
Rat_12_NODE_2866_length_1067_cov_6.777668	0	1067	32	1053	1067	0.9868791
Rat_12_NODE_2869_length_1067_cov_2.763834	0	1067	2	272	1067	0.2549203
Rat_12_NODE_2871_length_1066_cov_4.941642	0	1066	12	869	1066	0.8151970
Rat_12_NODE_2876_length_1065_cov_1.503960	0	1065	1	151	1065	0.1417840
Rat_12_NODE_2889_length_1061_cov_2.043738	0	1061	5	486	1061	0.4580584
Rat_12_NODE_2898_length_1057_cov_2.608782	0	1057	5	650	1057	0.6149480
Rat_12_NODE_2900_length_1055_cov_21.858000	0	1055	99	1047	1055	0.9924170
Rat_12_NODE_2901_length_1055_cov_5.005000	0	1055	14	920	1055	0.8720379
Rat_12_NODE_2905_length_1055_cov_1.445000	0	1055	8	549	1055	0.5203791
Rat_12_NODE_2911_length_1053_cov_2.553106	0	1053	0	0	1053	0.0000000
Rat_12_NODE_2914_length_1052_cov_2.683049	0	1052	0	0	1052	0.0000000
Rat_12_NODE_2915_length_1052_cov_2.151454	0	1052	10	747	1052	0.7100760
Rat_12_NODE_2917_length_1051_cov_2.317269	0	1051	5	452	1051	0.4300666
Rat_12_NODE_2920_length_1050_cov_3.491457	0	1050	9	630	1050	0.6000000
Rat_12_NODE_2921_length_1050_cov_3.472362	0	1050	0	0	1050	0.0000000
Rat_12_NODE_2927_length_1049_cov_2.433602	0	1049	0	0	1049	0.0000000
Rat_12_NODE_2931_length_1048_cov_2.825780	0	1048	0	0	1048	0.0000000
Rat_12_NODE_2933_length_1047_cov_3.322581	0	1047	0	0	1047	0.0000000
Rat_12_NODE_2936_length_1047_cov_2.543347	0	1047	4	287	1047	0.2741165
Rat_12_NODE_2940_length_1046_cov_2.559031	0	1046	2	266	1046	0.2543021
Rat_12_NODE_2945_length_1045_cov_7.513131	0	1045	0	0	1045	0.0000000
Rat_12_NODE_2948_length_1045_cov_2.636364	0	1045	14	872	1045	0.8344498
Rat_12_NODE_2949_length_1045_cov_2.050505	0	1045	5	468	1045	0.4478469
Rat_12_NODE_2955_length_1044_cov_1.499494	0	1044	0	0	1044	0.0000000
Rat_12_NODE_2960_length_1043_cov_1.704453	0	1043	12	712	1043	0.6826462
Rat_12_NODE_2962_length_1042_cov_3.486322	0	1042	4	299	1042	0.2869482
Rat_12_NODE_2963_length_1042_cov_2.290780	0	1042	2	104	1042	0.0998081
Rat_12_NODE_2970_length_1040_cov_2.221320	0	1040	13	838	1040	0.8057692
Rat_12_NODE_2972_length_1039_cov_2.608740	0	1039	6	256	1039	0.2463908
Rat_12_NODE_2973_length_1038_cov_4.782299	0	1038	18	859	1038	0.8275530
Rat_12_NODE_2975_length_1038_cov_1.601221	0	1038	15	943	1038	0.9084778
Rat_12_NODE_2977_length_1037_cov_2.567210	0	1037	1	146	1037	0.1407907
Rat_12_NODE_2981_length_1036_cov_2.282365	0	1036	8	743	1036	0.7171814
Rat_12_NODE_2982_length_1036_cov_1.972477	0	1036	7	569	1036	0.5492278
Rat_12_NODE_2985_length_1035_cov_1.972449	0	1035	0	0	1035	0.0000000
Rat_12_NODE_2986_length_1034_cov_2.443309	0	1034	17	930	1034	0.8994197
Rat_12_NODE_2988_length_1034_cov_1.618999	0	1034	2	195	1034	0.1885880
Rat_12_NODE_2993_length_1032_cov_17.354145	0	1032	117	1025	1032	0.9932171
Rat_12_NODE_3000_length_1031_cov_2.952869	0	1031	14	888	1031	0.8612997
Rat_12_NODE_3001_length_1031_cov_2.578893	0	1031	0	0	1031	0.0000000
Rat_12_NODE_3003_length_1030_cov_2.750769	0	1030	10	723	1030	0.7019417
Rat_12_NODE_3004_length_1030_cov_2.072821	0	1030	2	221	1030	0.2145631
Rat_12_NODE_3008_length_1029_cov_1.821355	0	1029	2	245	1029	0.2380952
Rat_12_NODE_3010_length_1028_cov_2.599178	0	1028	11	668	1028	0.6498054
Rat_12_NODE_3011_length_1028_cov_2.313464	0	1028	0	0	1028	0.0000000
Rat_12_NODE_3012_length_1028_cov_1.891059	0	1028	7	802	1028	0.7801557
Rat_12_NODE_3016_length_1026_cov_2.831102	0	1026	5	582	1026	0.5672514
Rat_12_NODE_3018_length_1026_cov_2.574665	0	1026	2	245	1026	0.2387914
Rat_12_NODE_3019_length_1026_cov_2.555098	0	1026	24	898	1026	0.8752437
Rat_12_NODE_3027_length_1024_cov_1.836945	0	1024	2	168	1024	0.1640625
Rat_12_NODE_3028_length_1024_cov_1.521156	0	1024	5	623	1024	0.6083984
Rat_12_NODE_3029_length_1023_cov_3.750000	0	1023	0	0	1023	0.0000000
Rat_12_NODE_3035_length_1022_cov_2.339193	0	1022	12	798	1022	0.7808219
Rat_12_NODE_3038_length_1022_cov_2.082730	0	1022	0	0	1022	0.0000000
Rat_12_NODE_3039_length_1022_cov_1.781799	0	1022	1	151	1022	0.1477495
Rat_12_NODE_3046_length_1020_cov_2.944041	0	1020	10	810	1020	0.7941176
Rat_12_NODE_3047_length_1020_cov_2.412435	0	1020	4	455	1020	0.4460784
Rat_12_NODE_3051_length_1019_cov_2.310166	0	1019	11	804	1019	0.7890089
Rat_12_NODE_3054_length_1018_cov_2.233645	0	1018	0	0	1018	0.0000000
Rat_12_NODE_3055_length_1018_cov_2.089304	0	1018	4	397	1018	0.3899803
Rat_12_NODE_3058_length_1017_cov_3.991684	0	1017	0	0	1017	0.0000000
Rat_12_NODE_3063_length_1016_cov_4.597294	0	1016	17	694	1016	0.6830708
Rat_12_NODE_3067_length_1016_cov_2.655567	0	1016	0	0	1016	0.0000000
Rat_12_NODE_3069_length_1015_cov_3.812500	0	1015	0	0	1015	0.0000000
Rat_12_NODE_3072_length_1015_cov_2.031250	0	1015	16	932	1015	0.9182266
Rat_12_NODE_3073_length_1015_cov_1.934375	0	1015	3	399	1015	0.3931035
Rat_12_NODE_3077_length_1014_cov_2.984359	0	1014	11	725	1014	0.7149901
Rat_12_NODE_3083_length_1013_cov_3.427975	0	1013	0	0	1013	0.0000000
Rat_12_NODE_3085_length_1013_cov_3.112735	0	1013	17	718	1013	0.7087858
Rat_12_NODE_3086_length_1013_cov_3.026096	0	1013	2	236	1013	0.2329714
Rat_12_NODE_3087_length_1013_cov_2.048017	0	1013	2	151	1013	0.1490622
Rat_12_NODE_3090_length_1013_cov_1.361169	0	1013	6	576	1013	0.5686081
Rat_12_NODE_3093_length_1012_cov_3.212121	0	1012	11	701	1012	0.6926877
Rat_12_NODE_3097_length_1012_cov_2.835946	0	1012	7	709	1012	0.7005929
Rat_12_NODE_3113_length_1008_cov_1.795383	0	1008	2	302	1008	0.2996032
Rat_12_NODE_3117_length_1007_cov_2.542017	0	1007	0	0	1007	0.0000000
Rat_12_NODE_3123_length_1006_cov_1.477392	0	1006	1	145	1006	0.1441352
Rat_12_NODE_3125_length_1005_cov_3.624211	0	1005	10	756	1005	0.7522388
Rat_12_NODE_3129_length_1005_cov_2.018947	0	1005	7	650	1005	0.6467662
Rat_12_NODE_3130_length_1004_cov_4.131718	0	1004	10	656	1004	0.6533865
Rat_12_NODE_3151_length_1000_cov_1.916402	0	1000	7	501	1000	0.5010000
Rat_13_NODE_1_length_100372_cov_17.957136	0	100372	3	204	100372	0.0020324
Rat_13_NODE_8_length_58403_cov_20.849918	0	58403	4448	58204	58403	0.9965926
Rat_13_NODE_28_length_32113_cov_8.787978	0	32113	14441	32113	32113	1.0000000
Rat_13_NODE_34_length_30928_cov_4.790302	0	30928	618	27292	30928	0.8824366
Rat_13_NODE_40_length_29910_cov_15.490471	0	29910	134	12393	29910	0.4143430
Rat_13_NODE_62_length_21486_cov_6.032943	0	21486	64	6830	21486	0.3178814
Rat_13_NODE_96_length_14358_cov_7.914424	0	14358	491	14053	14358	0.9787575
Rat_13_NODE_99_length_14081_cov_6.305005	0	14081	81	7065	14081	0.5017399
Rat_13_NODE_138_length_9714_cov_6.893053	0	9714	1306	9696	9714	0.9981470
Rat_13_NODE_143_length_9371_cov_9.149420	0	9371	16	1692	9371	0.1805570
Rat_13_NODE_170_length_7076_cov_5.573280	0	7076	14	1623	7076	0.2293669
Rat_13_NODE_175_length_6860_cov_4.234093	0	6860	20	2110	6860	0.3075802
Rat_13_NODE_180_length_6738_cov_3.601826	0	6738	35	2764	6738	0.4102108
Rat_13_NODE_185_length_6572_cov_3.844560	0	6572	31	2475	6572	0.3765977
Rat_13_NODE_198_length_6208_cov_5.493418	0	6208	79	4131	6208	0.6654317
Rat_13_NODE_212_length_5837_cov_6.755102	0	5837	839	5830	5837	0.9988008
Rat_13_NODE_215_length_5776_cov_10.243838	0	5776	31	3042	5776	0.5266621
Rat_13_NODE_220_length_5660_cov_6.103836	0	5660	11	1224	5660	0.2162544
Rat_13_NODE_222_length_5620_cov_7.575202	0	5620	745	5616	5620	0.9992883
Rat_13_NODE_226_length_5544_cov_15.318455	0	5544	318	5512	5544	0.9942280
Rat_13_NODE_233_length_5424_cov_3.674241	0	5424	147	5063	5424	0.9334440
Rat_13_NODE_239_length_5244_cov_15.235305	0	5244	806	5231	5244	0.9975210
Rat_13_NODE_270_length_4469_cov_5.925238	0	4469	10	868	4469	0.1942269
Rat_13_NODE_286_length_4169_cov_15.377491	0	4169	179	4132	4169	0.9911250
Rat_13_NODE_294_length_4059_cov_83.107143	0	4059	4602	4057	4059	0.9995072
Rat_13_NODE_311_length_3907_cov_3.206386	0	3907	195	3417	3907	0.8745841
Rat_13_NODE_390_length_3129_cov_2.573845	0	3129	27	1873	3129	0.5985938
Rat_13_NODE_391_length_3126_cov_2.919245	0	3126	36	2371	3126	0.7584773
Rat_13_NODE_402_length_3074_cov_2.625704	0	3074	54	2349	3074	0.7641509
Rat_13_NODE_409_length_3027_cov_6.716016	0	3027	53	2174	3027	0.7182028
Rat_13_NODE_414_length_2984_cov_2.720382	0	2984	11	1202	2984	0.4028150
Rat_13_NODE_419_length_2956_cov_4.292658	0	2956	54	2584	2956	0.8741543
Rat_13_NODE_424_length_2930_cov_3.046957	0	2930	16	1616	2930	0.5515358
Rat_13_NODE_434_length_2870_cov_3.020959	0	2870	26	1924	2870	0.6703833
Rat_13_NODE_448_length_2780_cov_8.584587	0	2780	83	2505	2780	0.9010791
Rat_13_NODE_449_length_2780_cov_2.700917	0	2780	12	1010	2780	0.3633094
Rat_13_NODE_452_length_2773_cov_2.437086	0	2773	12	1483	2773	0.5347999
Rat_13_NODE_497_length_2564_cov_3.764448	0	2564	46	2213	2564	0.8631045
Rat_13_NODE_503_length_2542_cov_3.259751	0	2542	68	2461	2542	0.9681353
Rat_13_NODE_505_length_2535_cov_2.996774	0	2535	16	1599	2535	0.6307693
Rat_13_NODE_506_length_2532_cov_4.192572	0	2532	512	2532	2532	1.0000000
Rat_13_NODE_518_length_2451_cov_3.820534	0	2451	2	288	2451	0.1175031
Rat_13_NODE_528_length_2431_cov_3.546296	0	2431	68	1785	2431	0.7342657
Rat_13_NODE_529_length_2430_cov_4.578526	0	2430	118	2426	2430	0.9983539
Rat_13_NODE_540_length_2391_cov_2.739726	0	2391	29	1716	2391	0.7176914
Rat_13_NODE_547_length_2370_cov_3.219006	0	2370	50	2266	2370	0.9561182
Rat_13_NODE_549_length_2366_cov_3.092601	0	2366	112	2293	2366	0.9691463
Rat_13_NODE_560_length_2326_cov_3.758256	0	2326	59	2145	2326	0.9221840
Rat_13_NODE_563_length_2311_cov_3.953457	0	2311	42	1860	2311	0.8048464
Rat_13_NODE_566_length_2305_cov_3.296889	0	2305	22	1403	2305	0.6086768
Rat_13_NODE_570_length_2285_cov_5.407623	0	2285	113	2258	2285	0.9881838
Rat_13_NODE_577_length_2261_cov_3.368540	0	2261	19	1452	2261	0.6421937
Rat_13_NODE_588_length_2219_cov_4.024954	0	2219	67	1882	2219	0.8481298
Rat_13_NODE_597_length_2195_cov_3.914486	0	2195	16	1461	2195	0.6656036
Rat_13_NODE_598_length_2190_cov_4.145667	0	2190	387	2189	2190	0.9995434
Rat_13_NODE_606_length_2164_cov_4.484116	0	2164	51	2122	2164	0.9805915
Rat_13_NODE_608_length_2158_cov_2.090823	0	2158	48	2077	2158	0.9624652
Rat_13_NODE_618_length_2136_cov_3.078808	0	2136	77	2094	2136	0.9803371
Rat_13_NODE_644_length_2087_cov_2.846949	0	2087	15	1220	2087	0.5845712
Rat_13_NODE_650_length_2069_cov_2.667329	0	2069	55	1924	2069	0.9299178
Rat_13_NODE_657_length_2057_cov_3.506494	0	2057	34	1721	2057	0.8366553
Rat_13_NODE_662_length_2051_cov_3.724950	0	2051	31	1725	2051	0.8410531
Rat_13_NODE_664_length_2046_cov_3.330989	0	2046	24	1793	2046	0.8763441
Rat_13_NODE_671_length_2032_cov_3.333839	0	2032	7	844	2032	0.4153543
Rat_13_NODE_673_length_2028_cov_2.081602	0	2028	38	1963	2028	0.9679487
Rat_13_NODE_677_length_2020_cov_2.133842	0	2020	21	1542	2020	0.7633663
Rat_13_NODE_679_length_2011_cov_3.378834	0	2011	14	956	2011	0.4753854
Rat_13_NODE_682_length_2003_cov_2.776181	0	2003	1	151	2003	0.0753869
Rat_13_NODE_696_length_1977_cov_2.612903	0	1977	28	1445	1977	0.7309054
Rat_13_NODE_700_length_1970_cov_2.665796	0	1970	12	1105	1970	0.5609137
Rat_13_NODE_717_length_1940_cov_2.847215	0	1940	10	1173	1940	0.6046392
Rat_13_NODE_718_length_1938_cov_2.826872	0	1938	10	903	1938	0.4659443
Rat_13_NODE_720_length_1935_cov_2.418617	0	1935	11	1107	1935	0.5720930
Rat_13_NODE_731_length_1922_cov_2.825388	0	1922	16	1177	1922	0.6123829
Rat_13_NODE_735_length_1918_cov_4.357488	0	1918	47	1707	1918	0.8899896
Rat_13_NODE_744_length_1906_cov_2.949757	0	1906	27	1340	1906	0.7030430
Rat_13_NODE_749_length_1897_cov_2.299131	0	1897	7	675	1897	0.3558250
Rat_13_NODE_750_length_1894_cov_3.553018	0	1894	29	1416	1894	0.7476241
Rat_13_NODE_756_length_1886_cov_2.365374	0	1886	4	218	1886	0.1155885
Rat_13_NODE_757_length_1885_cov_4.780328	0	1885	137	1774	1885	0.9411141
Rat_13_NODE_760_length_1884_cov_2.344997	0	1884	5	616	1884	0.3269639
Rat_13_NODE_816_length_1793_cov_6.066168	0	1793	212	1756	1793	0.9793642
Rat_13_NODE_819_length_1791_cov_2.996544	0	1791	5	649	1791	0.3623674
Rat_13_NODE_826_length_1785_cov_3.149711	0	1785	17	1087	1785	0.6089636
Rat_13_NODE_827_length_1784_cov_2.477154	0	1784	12	1033	1784	0.5790359
Rat_13_NODE_831_length_1780_cov_4.008116	0	1780	275	1752	1780	0.9842697
Rat_13_NODE_835_length_1777_cov_3.163763	0	1777	5	582	1777	0.3275183
Rat_13_NODE_842_length_1765_cov_2.471345	0	1765	7	512	1765	0.2900850
Rat_13_NODE_843_length_1764_cov_3.467525	0	1764	16	939	1764	0.5323129
Rat_13_NODE_869_length_1736_cov_2.710886	0	1736	8	955	1736	0.5501152
Rat_13_NODE_881_length_1723_cov_2.340528	0	1723	53	1712	1723	0.9936158
Rat_13_NODE_884_length_1718_cov_2.173181	0	1718	7	817	1718	0.4755530
Rat_13_NODE_890_length_1711_cov_2.293478	0	1711	14	1399	1711	0.8176505
Rat_13_NODE_899_length_1699_cov_3.807178	0	1699	12	1055	1699	0.6209535
Rat_13_NODE_904_length_1695_cov_2.999390	0	1695	20	1152	1695	0.6796460
Rat_13_NODE_905_length_1692_cov_4.394624	0	1692	595	1681	1692	0.9934988
Rat_13_NODE_906_length_1690_cov_4.981651	0	1690	127	1581	1690	0.9355029
Rat_13_NODE_925_length_1661_cov_2.000000	0	1661	10	840	1661	0.5057194
Rat_13_NODE_933_length_1656_cov_3.108682	0	1656	17	1069	1656	0.6455314
Rat_13_NODE_944_length_1644_cov_2.994336	0	1644	38	1480	1644	0.9002433
Rat_13_NODE_953_length_1630_cov_2.747937	0	1630	8	533	1630	0.3269939
Rat_13_NODE_960_length_1625_cov_1.998726	0	1625	34	1519	1625	0.9347692
Rat_13_NODE_969_length_1617_cov_2.887964	0	1617	9	952	1617	0.5887446
Rat_13_NODE_973_length_1613_cov_2.862644	0	1613	7	632	1613	0.3918165
Rat_13_NODE_976_length_1611_cov_2.937018	0	1611	10	860	1611	0.5338299
Rat_13_NODE_978_length_1608_cov_2.976175	0	1608	12	877	1608	0.5453980
Rat_13_NODE_984_length_1601_cov_3.188228	0	1601	9	700	1601	0.4372267
Rat_13_NODE_988_length_1597_cov_4.278210	0	1597	18	1361	1597	0.8522229
Rat_13_NODE_991_length_1594_cov_2.648473	0	1594	2	224	1594	0.1405270
Rat_13_NODE_992_length_1594_cov_2.051982	0	1594	9	929	1594	0.5828105
Rat_13_NODE_999_length_1589_cov_2.164928	0	1589	3	302	1589	0.1900566
Rat_13_NODE_1001_length_1584_cov_5.281884	0	1584	30	1227	1584	0.7746212
Rat_13_NODE_1003_length_1580_cov_2.231475	0	1580	14	1037	1580	0.6563291
Rat_13_NODE_1007_length_1575_cov_4.140789	0	1575	32	1385	1575	0.8793651
Rat_13_NODE_1013_length_1572_cov_2.278840	0	1572	27	1344	1572	0.8549618
Rat_13_NODE_1019_length_1567_cov_2.576720	0	1567	7	644	1567	0.4109764
Rat_13_NODE_1021_length_1566_cov_2.896757	0	1566	21	1091	1566	0.6966794
Rat_13_NODE_1024_length_1560_cov_4.143522	0	1560	11	957	1560	0.6134616
Rat_13_NODE_1030_length_1556_cov_2.772152	0	1556	26	1234	1556	0.7930591
Rat_13_NODE_1036_length_1549_cov_1.843373	0	1549	0	0	1549	0.0000000
Rat_13_NODE_1041_length_1544_cov_6.711216	0	1544	634	1538	1544	0.9961140
Rat_13_NODE_1050_length_1536_cov_3.024308	0	1536	41	1415	1536	0.9212239
Rat_13_NODE_1054_length_1532_cov_3.129316	0	1532	325	1530	1532	0.9986945
Rat_13_NODE_1056_length_1530_cov_2.625763	0	1530	14	945	1530	0.6176471
Rat_13_NODE_1058_length_1529_cov_4.513569	0	1529	14	1019	1529	0.6664487
Rat_13_NODE_1066_length_1522_cov_2.460804	0	1522	12	1059	1522	0.6957950
Rat_13_NODE_1069_length_1519_cov_3.016393	0	1519	10	791	1519	0.5207373
Rat_13_NODE_1075_length_1515_cov_2.732192	0	1515	116	1515	1515	1.0000000
Rat_13_NODE_1082_length_1509_cov_2.693260	0	1509	13	1088	1509	0.7210073
Rat_13_NODE_1083_length_1509_cov_2.580468	0	1509	15	1118	1509	0.7408880
Rat_13_NODE_1086_length_1507_cov_3.570248	0	1507	35	1314	1507	0.8719310
Rat_13_NODE_1101_length_1496_cov_2.711312	0	1496	49	1422	1496	0.9505348
Rat_13_NODE_1108_length_1494_cov_2.863794	0	1494	9	900	1494	0.6024097
Rat_13_NODE_1124_length_1479_cov_3.318820	0	1479	15	916	1479	0.6193374
Rat_13_NODE_1125_length_1478_cov_3.407590	0	1478	23	1292	1478	0.8741543
Rat_13_NODE_1126_length_1478_cov_1.842586	0	1478	11	897	1478	0.6069012
Rat_13_NODE_1127_length_1477_cov_2.846695	0	1477	7	672	1477	0.4549763
Rat_13_NODE_1128_length_1477_cov_2.770042	0	1477	7	770	1477	0.5213270
Rat_13_NODE_1130_length_1476_cov_2.631246	0	1476	12	780	1476	0.5284553
Rat_13_NODE_1131_length_1476_cov_2.543983	0	1476	3	198	1476	0.1341463
Rat_13_NODE_1136_length_1474_cov_2.942213	0	1474	21	1421	1474	0.9640434
Rat_13_NODE_1137_length_1474_cov_2.642706	0	1474	10	861	1474	0.5841248
Rat_13_NODE_1138_length_1474_cov_2.634954	0	1474	16	1178	1474	0.7991859
Rat_13_NODE_1144_length_1469_cov_2.954031	0	1469	9	777	1469	0.5289313
Rat_13_NODE_1155_length_1463_cov_2.337358	0	1463	1	151	1463	0.1032126
Rat_13_NODE_1167_length_1453_cov_3.045064	0	1453	5	719	1453	0.4948383
Rat_13_NODE_1171_length_1449_cov_2.774749	0	1449	5	615	1449	0.4244306
Rat_13_NODE_1172_length_1447_cov_2.211207	0	1447	5	483	1447	0.3337941
Rat_13_NODE_1173_length_1446_cov_4.561467	0	1446	64	1399	1446	0.9674965
Rat_13_NODE_1177_length_1445_cov_2.059712	0	1445	15	1058	1445	0.7321799
Rat_13_NODE_1181_length_1441_cov_4.825397	0	1441	95	1383	1441	0.9597502
Rat_13_NODE_1188_length_1438_cov_1.843818	0	1438	10	913	1438	0.6349096
Rat_13_NODE_1202_length_1426_cov_2.789934	0	1426	8	523	1426	0.3667602
Rat_13_NODE_1203_length_1425_cov_3.015328	0	1425	4	357	1425	0.2505263
Rat_13_NODE_1204_length_1425_cov_2.413869	0	1425	11	880	1425	0.6175439
Rat_13_NODE_1213_length_1419_cov_3.224340	0	1419	14	861	1419	0.6067653
Rat_13_NODE_1219_length_1414_cov_3.108904	0	1414	10	696	1414	0.4922206
Rat_13_NODE_1220_length_1413_cov_4.432253	0	1413	4	553	1413	0.3913659
Rat_13_NODE_1227_length_1408_cov_2.529194	0	1408	11	793	1408	0.5632102
Rat_13_NODE_1228_length_1407_cov_2.370562	0	1407	11	948	1407	0.6737740
Rat_13_NODE_1235_length_1405_cov_2.371111	0	1405	10	704	1405	0.5010676
Rat_13_NODE_1236_length_1403_cov_3.097923	0	1403	7	583	1403	0.4155381
Rat_13_NODE_1246_length_1395_cov_2.628358	0	1395	9	866	1395	0.6207885
Rat_13_NODE_1252_length_1390_cov_2.950562	0	1390	7	760	1390	0.5467626
Rat_13_NODE_1254_length_1389_cov_2.803598	0	1389	13	823	1389	0.5925126
Rat_13_NODE_1255_length_1389_cov_2.353073	0	1389	38	1334	1389	0.9604031
Rat_13_NODE_1260_length_1387_cov_2.363363	0	1387	10	682	1387	0.4917087
Rat_13_NODE_1262_length_1386_cov_2.979715	0	1386	4	337	1386	0.2431457
Rat_13_NODE_1266_length_1384_cov_2.911211	0	1384	6	674	1384	0.4869942
Rat_13_NODE_1268_length_1381_cov_3.720965	0	1381	32	1092	1381	0.7907314
Rat_13_NODE_1279_length_1372_cov_7.410023	0	1372	23	754	1372	0.5495627
Rat_13_NODE_1281_length_1371_cov_4.361702	0	1371	13	1091	1371	0.7957695
Rat_13_NODE_1287_length_1363_cov_1.945719	0	1363	2	144	1363	0.1056493
Rat_13_NODE_1307_length_1355_cov_2.426923	0	1355	1	130	1355	0.0959410
Rat_13_NODE_1308_length_1354_cov_4.321016	0	1354	9	757	1354	0.5590842
Rat_13_NODE_1312_length_1352_cov_2.045490	0	1352	14	1023	1352	0.7566568
Rat_13_NODE_1317_length_1348_cov_2.998453	0	1348	20	1002	1348	0.7433234
Rat_13_NODE_1319_length_1347_cov_2.739164	0	1347	11	1112	1347	0.8255382
Rat_13_NODE_1321_length_1345_cov_2.919380	0	1345	11	952	1345	0.7078067
Rat_13_NODE_1322_length_1345_cov_2.544186	0	1345	5	514	1345	0.3821561
Rat_13_NODE_1329_length_1340_cov_2.540078	0	1340	22	1189	1340	0.8873134
Rat_13_NODE_1330_length_1339_cov_4.396417	0	1339	144	1331	1339	0.9940254
Rat_13_NODE_1333_length_1338_cov_1.869057	0	1338	3	404	1338	0.3019432
Rat_13_NODE_1334_length_1337_cov_3.487520	0	1337	2	274	1337	0.2049364
Rat_13_NODE_1336_length_1337_cov_2.276911	0	1337	5	549	1337	0.4106208
Rat_13_NODE_1340_length_1334_cov_3.519937	0	1334	11	891	1334	0.6679161
Rat_13_NODE_1342_length_1334_cov_2.857701	0	1334	12	783	1334	0.5869565
Rat_13_NODE_1344_length_1334_cov_2.583268	0	1334	7	689	1334	0.5164918
Rat_13_NODE_1362_length_1327_cov_2.151730	0	1327	19	961	1327	0.7241899
Rat_13_NODE_1364_length_1326_cov_2.416208	0	1326	2	290	1326	0.2187029
Rat_13_NODE_1365_length_1326_cov_2.107002	0	1326	9	753	1326	0.5678733
Rat_13_NODE_1372_length_1323_cov_2.129338	0	1323	10	842	1323	0.6364323
Rat_13_NODE_1374_length_1321_cov_2.739336	0	1321	13	886	1321	0.6707040
Rat_13_NODE_1378_length_1319_cov_3.682753	0	1319	7	603	1319	0.4571645
Rat_13_NODE_1387_length_1313_cov_2.605723	0	1313	2	217	1313	0.1652704
Rat_13_NODE_1399_length_1306_cov_2.848921	0	1306	6	627	1306	0.4800919
Rat_13_NODE_1400_length_1306_cov_2.675460	0	1306	11	793	1306	0.6071975
Rat_13_NODE_1410_length_1300_cov_1.887550	0	1300	5	561	1300	0.4315385
Rat_13_NODE_1413_length_1298_cov_2.757039	0	1298	6	591	1298	0.4553159
Rat_13_NODE_1416_length_1294_cov_2.146893	0	1294	7	510	1294	0.3941267
Rat_13_NODE_1417_length_1293_cov_2.399031	0	1293	17	1108	1293	0.8569219
Rat_13_NODE_1420_length_1289_cov_4.132901	0	1289	4	433	1289	0.3359193
Rat_13_NODE_1421_length_1289_cov_3.733387	0	1289	12	981	1289	0.7610551
Rat_13_NODE_1422_length_1289_cov_2.262561	0	1289	13	954	1289	0.7401086
Rat_13_NODE_1426_length_1288_cov_2.425791	0	1288	21	1084	1288	0.8416149
Rat_13_NODE_1434_length_1285_cov_2.722764	0	1285	13	785	1285	0.6108949
Rat_13_NODE_1447_length_1277_cov_2.333061	0	1277	20	955	1277	0.7478465
Rat_13_NODE_1460_length_1268_cov_5.159110	0	1268	87	1261	1268	0.9944795
Rat_13_NODE_1466_length_1264_cov_2.578991	0	1264	0	0	1264	0.0000000
Rat_13_NODE_1471_length_1261_cov_3.997512	0	1261	0	0	1261	0.0000000
Rat_13_NODE_1478_length_1258_cov_2.418121	0	1258	13	741	1258	0.5890302
Rat_13_NODE_1484_length_1255_cov_3.485833	0	1255	24	1212	1255	0.9657370
Rat_13_NODE_1489_length_1253_cov_2.400668	0	1253	3	260	1253	0.2075020
Rat_13_NODE_1518_length_1239_cov_4.256757	0	1239	0	0	1239	0.0000000
Rat_13_NODE_1520_length_1237_cov_19.964467	0	1237	373	1236	1237	0.9991916
Rat_13_NODE_1527_length_1233_cov_2.616299	0	1233	4	312	1233	0.2530414
Rat_13_NODE_1533_length_1229_cov_3.343271	0	1229	10	949	1229	0.7721725
Rat_13_NODE_1535_length_1229_cov_3.095400	0	1229	13	869	1229	0.7070789
Rat_13_NODE_1549_length_1220_cov_2.980258	0	1220	8	768	1220	0.6295082
Rat_13_NODE_1550_length_1220_cov_2.363948	0	1220	7	684	1220	0.5606557
Rat_13_NODE_1553_length_1219_cov_2.298969	0	1219	15	713	1219	0.5849057
Rat_13_NODE_1554_length_1218_cov_4.531384	0	1218	2	248	1218	0.2036125
Rat_13_NODE_1559_length_1216_cov_2.156761	0	1216	21	1011	1216	0.8314145
Rat_13_NODE_1566_length_1213_cov_2.459413	0	1213	8	820	1213	0.6760099
Rat_13_NODE_1577_length_1210_cov_3.187013	0	1210	13	1024	1210	0.8462810
Rat_13_NODE_1582_length_1209_cov_3.481802	0	1209	9	640	1209	0.5293631
Rat_13_NODE_1585_length_1205_cov_7.240000	0	1205	19	929	1205	0.7709544
Rat_13_NODE_1592_length_1203_cov_3.273519	0	1203	14	803	1203	0.6674979
Rat_13_NODE_1596_length_1202_cov_2.775937	0	1202	6	611	1202	0.5083195
Rat_13_NODE_1608_length_1198_cov_2.734033	0	1198	1	87	1198	0.0726210
Rat_13_NODE_1609_length_1198_cov_2.707787	0	1198	49	1161	1198	0.9691152
Rat_13_NODE_1612_length_1198_cov_2.141732	0	1198	1	151	1198	0.1260434
Rat_13_NODE_1615_length_1197_cov_2.450088	0	1197	6	482	1197	0.4026734
Rat_13_NODE_1616_length_1197_cov_2.401926	0	1197	5	446	1197	0.3725982
Rat_13_NODE_1617_length_1197_cov_1.973730	0	1197	21	994	1197	0.8304093
Rat_13_NODE_1619_length_1195_cov_3.367544	0	1195	25	1090	1195	0.9121339
Rat_13_NODE_1624_length_1191_cov_3.120599	0	1191	6	537	1191	0.4508816
Rat_13_NODE_1630_length_1187_cov_1.859541	0	1187	4	302	1187	0.2544229
Rat_13_NODE_1633_length_1186_cov_2.185676	0	1186	6	482	1186	0.4064081
Rat_13_NODE_1638_length_1182_cov_2.657498	0	1182	1	123	1182	0.1040609
Rat_13_NODE_1640_length_1182_cov_2.235138	0	1182	6	469	1182	0.3967851
Rat_13_NODE_1652_length_1173_cov_2.754919	0	1173	6	570	1173	0.4859335
Rat_13_NODE_1669_length_1165_cov_2.648649	0	1165	2	301	1165	0.2583691
Rat_13_NODE_1682_length_1157_cov_2.119782	0	1157	16	915	1157	0.7908384
Rat_13_NODE_1684_length_1156_cov_3.364214	0	1156	12	716	1156	0.6193771
Rat_13_NODE_1692_length_1152_cov_2.445761	0	1152	5	642	1152	0.5572917
Rat_13_NODE_1695_length_1151_cov_3.145073	0	1151	7	737	1151	0.6403128
Rat_13_NODE_1696_length_1150_cov_3.047489	0	1150	18	944	1150	0.8208696
Rat_13_NODE_1697_length_1150_cov_2.664840	0	1150	3	252	1150	0.2191304
Rat_13_NODE_1702_length_1148_cov_2.566331	0	1148	3	333	1148	0.2900697
Rat_13_NODE_1710_length_1145_cov_2.566972	0	1145	16	845	1145	0.7379913
Rat_13_NODE_1711_length_1145_cov_2.211927	0	1145	0	0	1145	0.0000000
Rat_13_NODE_1712_length_1145_cov_1.896330	0	1145	5	705	1145	0.6157205
Rat_13_NODE_1713_length_1144_cov_3.685950	0	1144	7	645	1144	0.5638112
Rat_13_NODE_1714_length_1144_cov_3.266299	0	1144	4	442	1144	0.3863636
Rat_13_NODE_1716_length_1143_cov_2.519301	0	1143	10	946	1143	0.8276466
Rat_13_NODE_1720_length_1140_cov_1.966820	0	1140	13	876	1140	0.7684211
Rat_13_NODE_1722_length_1139_cov_2.762915	0	1139	17	1011	1139	0.8876207
Rat_13_NODE_1724_length_1138_cov_2.585411	0	1138	6	520	1138	0.4569420
Rat_13_NODE_1726_length_1138_cov_2.481071	0	1138	24	1050	1138	0.9226714
Rat_13_NODE_1729_length_1136_cov_2.300648	0	1136	4	477	1136	0.4198944
Rat_13_NODE_1733_length_1135_cov_2.516667	0	1135	27	949	1135	0.8361233
Rat_13_NODE_1735_length_1134_cov_3.222428	0	1134	12	892	1134	0.7865961
Rat_13_NODE_1741_length_1132_cov_2.831941	0	1132	17	960	1132	0.8480566
Rat_13_NODE_1745_length_1131_cov_3.096654	0	1131	6	579	1131	0.5119364
Rat_13_NODE_1754_length_1128_cov_2.632805	0	1128	14	753	1128	0.6675532
Rat_13_NODE_1755_length_1128_cov_1.783784	0	1128	0	0	1128	0.0000000
Rat_13_NODE_1767_length_1121_cov_3.473734	0	1121	14	959	1121	0.8554862
Rat_13_NODE_1769_length_1121_cov_2.377111	0	1121	6	518	1121	0.4620874
Rat_13_NODE_1772_length_1120_cov_1.969014	0	1120	4	482	1120	0.4303571
Rat_13_NODE_1779_length_1118_cov_2.451552	0	1118	4	383	1118	0.3425760
Rat_13_NODE_1780_length_1118_cov_2.234243	0	1118	1	151	1118	0.1350626
Rat_13_NODE_1791_length_1113_cov_2.812854	0	1113	3	366	1113	0.3288410
Rat_13_NODE_1794_length_1113_cov_1.703214	0	1113	22	1059	1113	0.9514825
Rat_13_NODE_1808_length_1107_cov_2.636882	0	1107	2	214	1107	0.1933153
Rat_13_NODE_1819_length_1103_cov_3.110687	0	1103	8	568	1103	0.5149592
Rat_13_NODE_1822_length_1101_cov_3.411090	0	1101	32	1063	1101	0.9654859
Rat_13_NODE_1829_length_1099_cov_2.660920	0	1099	9	544	1099	0.4949954
Rat_13_NODE_1851_length_1093_cov_2.684971	0	1093	9	821	1093	0.7511436
Rat_13_NODE_1859_length_1090_cov_2.394203	0	1090	1	142	1090	0.1302752
Rat_13_NODE_1861_length_1090_cov_2.080193	0	1090	6	436	1090	0.4000000
Rat_13_NODE_1862_length_1089_cov_2.558994	0	1089	3	444	1089	0.4077135
Rat_13_NODE_1863_length_1088_cov_2.209100	0	1088	6	488	1088	0.4485294
Rat_13_NODE_1870_length_1085_cov_2.483495	0	1085	5	473	1085	0.4359447
Rat_13_NODE_1873_length_1084_cov_2.754130	0	1084	7	766	1084	0.7066421
Rat_13_NODE_1874_length_1084_cov_2.362488	0	1084	0	0	1084	0.0000000
Rat_13_NODE_1887_length_1077_cov_2.531311	0	1077	1	150	1077	0.1392758
Rat_13_NODE_1895_length_1074_cov_3.814524	0	1074	44	873	1074	0.8128492
Rat_13_NODE_1898_length_1074_cov_2.415113	0	1074	10	886	1074	0.8249534
Rat_13_NODE_1901_length_1073_cov_3.530452	0	1073	4	412	1073	0.3839702
Rat_13_NODE_1906_length_1072_cov_1.890855	0	1072	3	341	1072	0.3180970
Rat_13_NODE_1909_length_1071_cov_1.919291	0	1071	5	650	1071	0.6069095
Rat_13_NODE_1913_length_1070_cov_2.043350	0	1070	8	827	1070	0.7728972
Rat_13_NODE_1914_length_1069_cov_3.132150	0	1069	10	751	1069	0.7025257
Rat_13_NODE_1921_length_1067_cov_2.013834	0	1067	8	308	1067	0.2886598
Rat_13_NODE_1922_length_1066_cov_2.781405	0	1066	7	711	1066	0.6669794
Rat_13_NODE_1924_length_1065_cov_1.689109	0	1065	5	586	1065	0.5502347
Rat_13_NODE_1928_length_1064_cov_2.046581	0	1064	4	372	1064	0.3496241
Rat_13_NODE_1929_length_1064_cov_1.727453	0	1064	17	991	1064	0.9313910
Rat_13_NODE_1959_length_1055_cov_1.860000	0	1055	7	610	1055	0.5781990
Rat_13_NODE_1963_length_1054_cov_1.811812	0	1054	3	384	1054	0.3643264
Rat_13_NODE_1969_length_1053_cov_1.363727	0	1053	4	418	1053	0.3969611
Rat_13_NODE_1971_length_1052_cov_3.001003	0	1052	3	192	1052	0.1825095
Rat_13_NODE_1990_length_1046_cov_2.879919	0	1046	3	362	1046	0.3460803
Rat_13_NODE_1992_length_1045_cov_1.392929	0	1045	9	812	1045	0.7770335
Rat_13_NODE_1993_length_1044_cov_2.928210	0	1044	33	1005	1044	0.9626437
Rat_13_NODE_1994_length_1043_cov_2.998988	0	1043	1	149	1043	0.1428571
Rat_13_NODE_1996_length_1042_cov_3.109422	0	1042	9	750	1042	0.7197697
Rat_13_NODE_1999_length_1039_cov_3.222561	0	1039	2	302	1039	0.2906641
Rat_13_NODE_2000_length_1039_cov_3.126016	0	1039	3	358	1039	0.3445621
Rat_13_NODE_2006_length_1038_cov_2.162767	0	1038	9	840	1038	0.8092486
Rat_13_NODE_2010_length_1037_cov_2.241344	0	1037	6	548	1037	0.5284474
Rat_13_NODE_2011_length_1037_cov_1.435845	0	1037	10	708	1037	0.6827387
Rat_13_NODE_2016_length_1034_cov_3.551583	0	1034	7	313	1034	0.3027079
Rat_13_NODE_2019_length_1033_cov_3.365031	0	1033	3	342	1033	0.3310745
Rat_13_NODE_2025_length_1032_cov_2.768680	0	1032	8	785	1032	0.7606589
Rat_13_NODE_2031_length_1031_cov_1.480533	0	1031	15	691	1031	0.6702231
Rat_13_NODE_2032_length_1030_cov_2.973333	0	1030	11	805	1030	0.7815534
Rat_13_NODE_2035_length_1030_cov_1.613333	0	1030	6	554	1030	0.5378641
Rat_13_NODE_2036_length_1029_cov_3.845996	0	1029	15	815	1029	0.7920311
Rat_13_NODE_2037_length_1029_cov_1.860370	0	1029	10	785	1029	0.7628766
Rat_13_NODE_2041_length_1027_cov_3.434156	0	1027	11	667	1027	0.6494645
Rat_13_NODE_2045_length_1025_cov_2.000000	0	1025	18	725	1025	0.7073171
Rat_13_NODE_2055_length_1021_cov_3.800207	0	1021	12	821	1021	0.8041136
Rat_13_NODE_2060_length_1020_cov_2.213472	0	1020	6	698	1020	0.6843137
Rat_13_NODE_2064_length_1018_cov_2.199377	0	1018	0	0	1018	0.0000000
Rat_13_NODE_2065_length_1017_cov_6.656965	0	1017	1	148	1017	0.1455261
Rat_13_NODE_2066_length_1017_cov_2.654886	0	1017	21	1003	1017	0.9862340
Rat_13_NODE_2068_length_1016_cov_3.529657	0	1016	6	569	1016	0.5600393
Rat_13_NODE_2081_length_1013_cov_2.566806	0	1013	1	148	1013	0.1461007
Rat_13_NODE_2092_length_1010_cov_3.446073	0	1010	13	759	1010	0.7514852
Rat_13_NODE_2094_length_1010_cov_1.450262	0	1010	3	370	1010	0.3663366
Rat_13_NODE_2097_length_1008_cov_1.947534	0	1008	11	804	1008	0.7976190
Rat_13_NODE_2098_length_1007_cov_3.473739	0	1007	9	495	1007	0.4915591
Rat_13_NODE_2101_length_1006_cov_3.785489	0	1006	1	75	1006	0.0745527
Rat_13_NODE_2106_length_1003_cov_2.761603	0	1003	5	548	1003	0.5463609
Rat_13_NODE_2109_length_1002_cov_2.634636	0	1002	5	566	1002	0.5648702
Rat_13_NODE_2112_length_1000_cov_16.426455	0	1000	147	1000	1000	1.0000000
Rat_14_NODE_4_length_90964_cov_9.131417	0	90964	9710	90964	90964	1.0000000
Rat_14_NODE_14_length_55556_cov_13.310607	0	55556	8704	55556	55556	1.0000000
Rat_14_NODE_20_length_48385_cov_12.098800	0	48385	5665	48350	48385	0.9992766
Rat_14_NODE_21_length_45580_cov_15.259044	0	45580	8219	45580	45580	1.0000000
Rat_14_NODE_26_length_42032_cov_13.435834	0	42032	6539	42032	42032	1.0000000
Rat_14_NODE_34_length_38728_cov_12.867737	0	38728	5711	38688	38728	0.9989672
Rat_14_NODE_45_length_36136_cov_12.812921	0	36136	5236	36111	36136	0.9993082
Rat_14_NODE_47_length_34702_cov_9.851704	0	34702	3952	34701	34702	0.9999712
Rat_14_NODE_48_length_34314_cov_15.731633	0	34314	6700	34314	34314	1.0000000
Rat_14_NODE_59_length_29565_cov_7.573263	0	29565	2288	29520	29565	0.9984779
Rat_14_NODE_65_length_28196_cov_9.073771	0	28196	2961	28175	28196	0.9992552
Rat_14_NODE_78_length_23568_cov_11.409518	0	23568	2797	23428	23568	0.9940597
Rat_14_NODE_91_length_20813_cov_13.184604	0	20813	3010	20751	20813	0.9970211
Rat_14_NODE_97_length_19639_cov_13.490911	0	19639	2540	19578	19639	0.9968939
Rat_14_NODE_101_length_18952_cov_20.929248	0	18952	3677	18947	18952	0.9997362
Rat_14_NODE_108_length_17900_cov_10.974615	0	17900	1173	17869	17900	0.9982681
Rat_14_NODE_127_length_15014_cov_5.564877	0	15014	931	14903	15014	0.9926069
Rat_14_NODE_132_length_14657_cov_10.564786	0	14657	1831	14657	14657	1.0000000
Rat_14_NODE_136_length_14363_cov_65.464495	0	14363	10231	14348	14363	0.9989557
Rat_14_NODE_146_length_13317_cov_6.019303	0	13317	974	13317	13317	1.0000000
Rat_14_NODE_168_length_11037_cov_13.539155	0	11037	875	10967	11037	0.9936577
Rat_14_NODE_170_length_10790_cov_11.431672	0	10790	1043	10757	10790	0.9969416
Rat_14_NODE_172_length_10495_cov_8.258716	0	10495	1309	10495	10495	1.0000000
Rat_14_NODE_175_length_10337_cov_3.658140	0	10337	341	10237	10337	0.9903260
Rat_14_NODE_181_length_9984_cov_4.723235	0	9984	493	9949	9984	0.9964944
Rat_14_NODE_199_length_8982_cov_3.876554	0	8982	326	8565	8982	0.9535738
Rat_14_NODE_211_length_8465_cov_3.854697	0	8465	355	8427	8465	0.9955109
Rat_14_NODE_222_length_7656_cov_5.028154	0	7656	276	7603	7656	0.9930773
Rat_14_NODE_225_length_7486_cov_4.584040	0	7486	377	7288	7486	0.9735506
Rat_14_NODE_227_length_7464_cov_7.213389	0	7464	521	7260	7464	0.9726688
Rat_14_NODE_237_length_7277_cov_4.240238	0	7277	294	7091	7277	0.9744400
Rat_14_NODE_238_length_7252_cov_3.857441	0	7252	162	7057	7252	0.9731109
Rat_14_NODE_247_length_6856_cov_4.185561	0	6856	401	6854	6856	0.9997083
Rat_14_NODE_263_length_6554_cov_4.403754	0	6554	265	6469	6554	0.9870308
Rat_14_NODE_264_length_6505_cov_4.270078	0	6505	277	6403	6505	0.9843197
Rat_14_NODE_268_length_6328_cov_13.889686	0	6328	548	6268	6328	0.9905183
Rat_14_NODE_278_length_6105_cov_6.703140	0	6105	255	6100	6105	0.9991810
Rat_14_NODE_280_length_6090_cov_4.356255	0	6090	304	5982	6090	0.9822660
Rat_14_NODE_291_length_5844_cov_3.337537	0	5844	236	5827	5844	0.9970911
Rat_14_NODE_295_length_5729_cov_4.406944	0	5729	217	5713	5729	0.9972072
Rat_14_NODE_307_length_5529_cov_3.434965	0	5529	222	5529	5529	1.0000000
Rat_14_NODE_319_length_5324_cov_3.504270	0	5324	186	5317	5324	0.9986852
Rat_14_NODE_324_length_5259_cov_4.218870	0	5259	155	5180	5259	0.9849781
Rat_14_NODE_327_length_5210_cov_4.357905	0	5210	171	5196	5210	0.9973128
Rat_14_NODE_328_length_5194_cov_11.521697	0	5194	352	5042	5194	0.9707355
Rat_14_NODE_330_length_5191_cov_11.934190	0	5191	337	5189	5191	0.9996147
Rat_14_NODE_332_length_5188_cov_4.305085	0	5188	210	5022	5188	0.9680031
Rat_14_NODE_333_length_5187_cov_4.312354	0	5187	142	5134	5187	0.9897822
Rat_14_NODE_336_length_5093_cov_3.835252	0	5093	133	5006	5093	0.9829177
Rat_14_NODE_339_length_5073_cov_3.710442	0	5073	180	5019	5073	0.9893554
Rat_14_NODE_340_length_5060_cov_4.628571	0	5060	257	5060	5060	1.0000000
Rat_14_NODE_343_length_5005_cov_3.959394	0	5005	89	4530	5005	0.9050949
Rat_14_NODE_346_length_4961_cov_3.638402	0	4961	114	4673	4961	0.9419472
Rat_14_NODE_347_length_4943_cov_29.503478	0	4943	1259	4938	4943	0.9989884
Rat_14_NODE_358_length_4756_cov_3.419272	0	4756	142	4621	4756	0.9716148
Rat_14_NODE_359_length_4744_cov_15.250586	0	4744	766	4743	4744	0.9997892
Rat_14_NODE_363_length_4638_cov_3.787475	0	4638	150	4587	4638	0.9890039
Rat_14_NODE_366_length_4553_cov_4.691863	0	4553	155	4364	4553	0.9584889
Rat_14_NODE_367_length_4513_cov_4.115523	0	4513	221	4462	4513	0.9886993
Rat_14_NODE_370_length_4493_cov_3.947724	0	4493	168	4435	4493	0.9870910
Rat_14_NODE_375_length_4406_cov_3.829464	0	4406	112	4348	4406	0.9868361
Rat_14_NODE_382_length_4345_cov_4.720513	0	4345	152	4276	4345	0.9841197
Rat_14_NODE_386_length_4306_cov_3.651141	0	4306	114	4037	4306	0.9375290
Rat_14_NODE_392_length_4224_cov_5.391461	0	4224	109	3907	4224	0.9249526
Rat_14_NODE_394_length_4194_cov_3.587823	0	4194	133	4109	4194	0.9797329
Rat_14_NODE_403_length_4126_cov_3.973225	0	4126	135	4052	4126	0.9820650
Rat_14_NODE_404_length_4121_cov_4.321200	0	4121	117	3723	4121	0.9034215
Rat_14_NODE_407_length_4089_cov_2.993803	0	4089	145	4060	4089	0.9929078
Rat_14_NODE_408_length_4088_cov_4.161914	0	4088	98	4053	4088	0.9914383
Rat_14_NODE_412_length_4032_cov_4.257481	0	4032	198	4003	4032	0.9928076
Rat_14_NODE_413_length_4025_cov_3.296725	0	4025	155	4025	4025	1.0000000
Rat_14_NODE_414_length_4014_cov_3.953271	0	4014	120	3805	4014	0.9479322
Rat_14_NODE_416_length_4012_cov_4.084913	0	4012	174	3928	4012	0.9790628
Rat_14_NODE_420_length_3957_cov_4.084828	0	3957	155	3942	3957	0.9962093
Rat_14_NODE_422_length_3917_cov_9.916882	0	3917	274	3888	3917	0.9925964
Rat_14_NODE_424_length_3883_cov_3.556426	0	3883	167	3883	3883	1.0000000
Rat_14_NODE_425_length_3876_cov_3.114106	0	3876	141	3876	3876	1.0000000
Rat_14_NODE_426_length_3875_cov_2.554188	0	3875	87	3718	3875	0.9594839
Rat_14_NODE_431_length_3787_cov_3.373526	0	3787	143	3729	3787	0.9846845
Rat_14_NODE_435_length_3762_cov_4.140815	0	3762	105	3631	3762	0.9651781
Rat_14_NODE_437_length_3742_cov_3.882289	0	3742	85	3549	3742	0.9484233
Rat_14_NODE_440_length_3721_cov_3.764866	0	3721	99	3689	3721	0.9914002
Rat_14_NODE_443_length_3684_cov_3.687517	0	3684	74	3623	3684	0.9834419
Rat_14_NODE_445_length_3673_cov_3.644831	0	3673	99	3655	3673	0.9950994
Rat_14_NODE_447_length_3666_cov_5.461368	0	3666	150	3580	3666	0.9765412
Rat_14_NODE_451_length_3649_cov_4.720089	0	3649	157	3649	3649	1.0000000
Rat_14_NODE_452_length_3642_cov_4.095623	0	3642	149	3537	3642	0.9711697
Rat_14_NODE_453_length_3639_cov_3.945871	0	3639	170	3615	3639	0.9934048
Rat_14_NODE_455_length_3630_cov_4.248392	0	3630	97	3265	3630	0.8994491
Rat_14_NODE_456_length_3617_cov_4.076642	0	3617	161	3617	3617	1.0000000
Rat_14_NODE_457_length_3617_cov_4.039023	0	3617	140	3616	3617	0.9997236
Rat_14_NODE_458_length_3603_cov_3.348929	0	3603	109	3479	3603	0.9655842
Rat_14_NODE_460_length_3576_cov_3.335132	0	3576	64	3511	3576	0.9818233
Rat_14_NODE_461_length_3551_cov_4.142449	0	3551	72	3288	3551	0.9259363
Rat_14_NODE_464_length_3531_cov_3.909379	0	3531	98	3531	3531	1.0000000
Rat_14_NODE_465_length_3519_cov_4.182159	0	3519	138	3507	3519	0.9965900
Rat_14_NODE_470_length_3493_cov_14.413613	0	3493	479	3491	3493	0.9994274
Rat_14_NODE_476_length_3427_cov_2.717378	0	3427	105	3402	3427	0.9927050
Rat_14_NODE_480_length_3393_cov_3.576992	0	3393	136	3393	3393	1.0000000
Rat_14_NODE_485_length_3363_cov_4.159915	0	3363	151	3336	3363	0.9919714
Rat_14_NODE_497_length_3284_cov_5.553732	0	3284	171	3266	3284	0.9945189
Rat_14_NODE_499_length_3270_cov_3.414308	0	3270	56	2815	3270	0.8608563
Rat_14_NODE_502_length_3251_cov_3.334481	0	3251	66	3120	3251	0.9597047
Rat_14_NODE_506_length_3220_cov_3.052133	0	3220	56	2885	3220	0.8959627
Rat_14_NODE_508_length_3215_cov_3.081013	0	3215	90	2983	3215	0.9278383
Rat_14_NODE_512_length_3181_cov_3.305822	0	3181	90	3140	3181	0.9871110
Rat_14_NODE_515_length_3173_cov_5.194355	0	3173	76	2956	3173	0.9316105
Rat_14_NODE_516_length_3159_cov_3.371134	0	3159	59	2684	3159	0.8496360
Rat_14_NODE_520_length_3133_cov_7.863548	0	3133	290	3132	3133	0.9996808
Rat_14_NODE_522_length_3116_cov_3.058478	0	3116	54	2706	3116	0.8684211
Rat_14_NODE_523_length_3113_cov_4.626226	0	3113	125	2810	3113	0.9026662
Rat_14_NODE_524_length_3111_cov_4.009490	0	3111	73	2967	3111	0.9537126
Rat_14_NODE_525_length_3099_cov_3.527924	0	3099	106	3091	3099	0.9974185
Rat_14_NODE_526_length_3095_cov_4.097039	0	3095	62	2747	3095	0.8875606
Rat_14_NODE_531_length_3075_cov_3.319868	0	3075	54	2909	3075	0.9460163
Rat_14_NODE_533_length_3050_cov_4.439399	0	3050	97	3014	3050	0.9881967
Rat_14_NODE_536_length_3021_cov_3.577883	0	3021	105	3002	3021	0.9937107
Rat_14_NODE_539_length_3013_cov_3.326234	0	3013	119	3013	3013	1.0000000
Rat_14_NODE_542_length_2998_cov_3.694869	0	2998	81	2874	2998	0.9586391
Rat_14_NODE_544_length_2977_cov_3.811431	0	2977	77	2816	2977	0.9459187
Rat_14_NODE_556_length_2900_cov_3.311072	0	2900	48	2466	2900	0.8503448
Rat_14_NODE_557_length_2891_cov_4.045839	0	2891	94	2864	2891	0.9906607
Rat_14_NODE_558_length_2880_cov_4.250973	0	2880	103	2650	2880	0.9201389
Rat_14_NODE_560_length_2865_cov_2.740569	0	2865	24	2176	2865	0.7595114
Rat_14_NODE_562_length_2860_cov_3.632442	0	2860	61	2854	2860	0.9979021
Rat_14_NODE_563_length_2858_cov_4.257938	0	2858	124	2858	2858	1.0000000
Rat_14_NODE_567_length_2843_cov_3.812410	0	2843	107	2843	2843	1.0000000
Rat_14_NODE_572_length_2822_cov_3.838815	0	2822	97	2777	2822	0.9840539
Rat_14_NODE_573_length_2819_cov_3.440304	0	2819	109	2798	2819	0.9925506
Rat_14_NODE_574_length_2814_cov_3.320043	0	2814	63	2765	2814	0.9825870
Rat_14_NODE_575_length_2810_cov_4.989837	0	2810	166	2773	2810	0.9868327
Rat_14_NODE_576_length_2788_cov_3.589462	0	2788	70	2660	2788	0.9540889
Rat_14_NODE_578_length_2776_cov_4.073502	0	2776	106	2494	2776	0.8984150
Rat_14_NODE_583_length_2734_cov_3.772303	0	2734	73	2610	2734	0.9546452
Rat_14_NODE_594_length_2676_cov_2.451354	0	2676	20	1807	2676	0.6752616
Rat_14_NODE_596_length_2671_cov_3.967508	0	2671	62	2425	2671	0.9078997
Rat_14_NODE_601_length_2627_cov_4.516719	0	2627	74	2535	2627	0.9649791
Rat_14_NODE_605_length_2610_cov_22.209785	0	2610	391	2604	2610	0.9977012
Rat_14_NODE_608_length_2603_cov_3.386578	0	2603	119	2603	2603	1.0000000
Rat_14_NODE_615_length_2570_cov_2.972167	0	2570	87	2546	2570	0.9906615
Rat_14_NODE_619_length_2561_cov_2.593376	0	2561	56	2472	2561	0.9652479
Rat_14_NODE_620_length_2555_cov_4.258400	0	2555	65	2445	2555	0.9569471
Rat_14_NODE_624_length_2550_cov_3.064930	0	2550	34	2077	2550	0.8145098
Rat_14_NODE_627_length_2543_cov_3.736334	0	2543	55	2524	2543	0.9925285
Rat_14_NODE_630_length_2530_cov_3.964444	0	2530	52	2501	2530	0.9885375
Rat_14_NODE_633_length_2524_cov_4.056703	0	2524	66	2468	2524	0.9778130
Rat_14_NODE_640_length_2511_cov_4.345684	0	2511	68	2324	2511	0.9255277
Rat_14_NODE_666_length_2417_cov_3.116850	0	2417	45	2060	2417	0.8522962
Rat_14_NODE_669_length_2400_cov_5.131770	0	2400	66	2384	2400	0.9933333
Rat_14_NODE_675_length_2373_cov_3.774806	0	2373	56	2205	2373	0.9292035
Rat_14_NODE_691_length_2312_cov_3.947275	0	2312	79	2254	2312	0.9749135
Rat_14_NODE_698_length_2284_cov_2.549574	0	2284	82	2284	2284	1.0000000
Rat_14_NODE_701_length_2279_cov_3.033273	0	2279	84	2279	2279	1.0000000
Rat_14_NODE_704_length_2275_cov_48.540090	0	2275	573	2275	2275	1.0000000
Rat_14_NODE_706_length_2274_cov_2.979270	0	2274	51	2236	2274	0.9832894
Rat_14_NODE_707_length_2273_cov_2.383679	0	2273	69	2238	2273	0.9846019
Rat_14_NODE_712_length_2243_cov_4.164077	0	2243	58	1993	2243	0.8885421
Rat_14_NODE_713_length_2241_cov_2.656908	0	2241	71	2241	2241	1.0000000
Rat_14_NODE_714_length_2230_cov_6.754023	0	2230	180	2230	2230	1.0000000
Rat_14_NODE_716_length_2214_cov_4.794349	0	2214	47	2064	2214	0.9322493
Rat_14_NODE_726_length_2204_cov_2.256398	0	2204	61	2204	2204	1.0000000
Rat_14_NODE_729_length_2194_cov_3.718560	0	2194	65	2175	2194	0.9913400
Rat_14_NODE_730_length_2187_cov_10.002814	0	2187	39	2092	2187	0.9565615
Rat_14_NODE_734_length_2179_cov_1.975047	0	2179	48	2179	2179	1.0000000
Rat_14_NODE_735_length_2176_cov_3.527581	0	2176	83	2156	2176	0.9908088
Rat_14_NODE_737_length_2172_cov_4.012754	0	2172	73	2066	2172	0.9511970
Rat_14_NODE_739_length_2171_cov_3.035917	0	2171	73	2171	2171	1.0000000
Rat_14_NODE_753_length_2138_cov_7.768123	0	2138	102	2138	2138	1.0000000
Rat_14_NODE_754_length_2138_cov_3.610658	0	2138	36	1900	2138	0.8886810
Rat_14_NODE_757_length_2127_cov_3.286680	0	2127	87	2071	2127	0.9736719
Rat_14_NODE_758_length_2117_cov_2.949079	0	2117	74	2117	2117	1.0000000
Rat_14_NODE_759_length_2116_cov_2.956817	0	2116	77	2116	2116	1.0000000
Rat_14_NODE_763_length_2109_cov_2.681597	0	2109	52	1963	2109	0.9307729
Rat_14_NODE_768_length_2093_cov_2.773307	0	2093	47	2008	2093	0.9593884
Rat_14_NODE_769_length_2092_cov_3.705940	0	2092	59	1972	2092	0.9426386
Rat_14_NODE_778_length_2068_cov_4.546945	0	2068	104	2068	2068	1.0000000
Rat_14_NODE_788_length_2045_cov_16.933668	0	2045	155	2044	2045	0.9995110
Rat_14_NODE_791_length_2039_cov_3.753528	0	2039	90	2030	2039	0.9955861
Rat_14_NODE_797_length_2019_cov_3.711303	0	2019	82	1990	2019	0.9856365
Rat_14_NODE_801_length_2007_cov_3.542520	0	2007	83	1976	2007	0.9845541
Rat_14_NODE_802_length_2006_cov_3.148129	0	2006	76	1974	2006	0.9840478
Rat_14_NODE_811_length_1994_cov_2.310469	0	1994	27	1569	1994	0.7868606
Rat_14_NODE_815_length_1987_cov_3.326605	0	1987	44	1846	1987	0.9290388
Rat_14_NODE_819_length_1974_cov_4.017718	0	1974	87	1974	1974	1.0000000
Rat_14_NODE_821_length_1965_cov_4.226178	0	1965	50	1948	1965	0.9913486
Rat_14_NODE_831_length_1945_cov_2.141270	0	1945	35	1845	1945	0.9485861
Rat_14_NODE_839_length_1935_cov_2.161170	0	1935	43	1886	1935	0.9746770
Rat_14_NODE_841_length_1928_cov_4.911372	0	1928	50	1828	1928	0.9481328
Rat_14_NODE_844_length_1918_cov_2.983360	0	1918	63	1795	1918	0.9358707
Rat_14_NODE_855_length_1907_cov_4.152268	0	1907	29	1726	1907	0.9050865
Rat_14_NODE_856_length_1906_cov_3.329552	0	1906	38	1687	1906	0.8850997
Rat_14_NODE_861_length_1897_cov_3.900109	0	1897	44	1853	1897	0.9768055
Rat_14_NODE_864_length_1888_cov_2.199673	0	1888	50	1843	1888	0.9761652
Rat_14_NODE_868_length_1884_cov_22.713505	0	1884	124	1863	1884	0.9888535
Rat_14_NODE_871_length_1876_cov_3.375069	0	1876	30	1597	1876	0.8512793
Rat_14_NODE_879_length_1862_cov_3.758163	0	1862	68	1833	1862	0.9844254
Rat_14_NODE_881_length_1857_cov_2.170366	0	1857	45	1857	1857	1.0000000
Rat_14_NODE_893_length_1831_cov_2.626126	0	1831	31	1830	1831	0.9994538
Rat_14_NODE_899_length_1821_cov_2.355040	0	1821	22	1208	1821	0.6633718
Rat_14_NODE_901_length_1819_cov_3.166667	0	1819	72	1798	1819	0.9884552
Rat_14_NODE_904_length_1817_cov_3.587401	0	1817	43	1671	1817	0.9196478
Rat_14_NODE_908_length_1806_cov_3.782981	0	1806	61	1797	1806	0.9950166
Rat_14_NODE_913_length_1799_cov_3.529817	0	1799	70	1730	1799	0.9616454
Rat_14_NODE_915_length_1798_cov_2.825014	0	1798	36	1646	1798	0.9154616
Rat_14_NODE_918_length_1792_cov_3.695452	0	1792	47	1666	1792	0.9296875
Rat_14_NODE_921_length_1790_cov_4.802882	0	1790	101	1790	1790	1.0000000
Rat_14_NODE_924_length_1784_cov_6.002892	0	1784	39	1784	1784	1.0000000
Rat_14_NODE_930_length_1772_cov_1.755387	0	1772	35	1772	1772	1.0000000
Rat_14_NODE_935_length_1766_cov_1.888369	0	1766	20	1310	1766	0.7417893
Rat_14_NODE_937_length_1765_cov_3.970760	0	1765	48	1723	1765	0.9762040
Rat_14_NODE_939_length_1765_cov_1.978363	0	1765	23	1610	1765	0.9121813
Rat_14_NODE_940_length_1763_cov_3.959602	0	1763	82	1763	1763	1.0000000
[truncated: 6,410 more rows]
