# Supplementary material for: Alpha-synuclein alters the faecal viromes of rats in a gut-initiated model of Parkinson’s disease
Source: Commun Biol. 2021 Sep 29;4:1140. doi: 10.1038/s42003-021-02666-1 (PMC8481466; doi:10.1038/s42003-021-02666-1)
Supplement: Supplementary file 3 — Supplementary data [file 42003_2021_2666_MOESM3_ESM.zip › Supp_data_RatPD_wDarkMatter/Input_files/ViromeReads_Bed/gQ_NG-21159_15RatPD_lib343726_6506_2_2_cov.txt]

Rat_10_NODE_1_length_291209_cov_25.428169	0	291209	7166	275751	291209	0.9469178
Rat_10_NODE_16_length_36201_cov_10.829414	0	36201	330	25558	36201	0.7060026
Rat_10_NODE_18_length_33311_cov_15.387539	0	33311	2561	33042	33311	0.9919246
Rat_10_NODE_20_length_31020_cov_276.008623	0	31020	149932	31020	31020	1.0000000
Rat_10_NODE_28_length_28132_cov_6.670798	0	28132	135	11262	28132	0.4003270
Rat_10_NODE_31_length_26061_cov_6.322233	0	26061	687	24873	26061	0.9544147
Rat_10_NODE_41_length_20006_cov_7.481029	0	20006	83	6942	20006	0.3469959
Rat_10_NODE_42_length_19794_cov_5.045646	0	19794	314	15118	19794	0.7637668
Rat_10_NODE_52_length_16365_cov_139.531637	0	16365	13	1467	16365	0.0896425
Rat_10_NODE_54_length_16036_cov_10.594805	0	16036	130	10563	16036	0.6587054
Rat_10_NODE_58_length_15138_cov_17.465624	0	15138	0	0	15138	0.0000000
Rat_10_NODE_67_length_13772_cov_7.409127	0	13772	607	13640	13772	0.9904153
Rat_10_NODE_83_length_11971_cov_7.024085	0	11971	92	6520	11971	0.5446495
Rat_10_NODE_86_length_11428_cov_7.919283	0	11428	731	11396	11428	0.9971998
Rat_10_NODE_93_length_11013_cov_4.923617	0	11013	256	9957	11013	0.9041133
Rat_10_NODE_105_length_9964_cov_4.014129	0	9964	209	9155	9964	0.9188077
Rat_10_NODE_114_length_9472_cov_35.509823	0	9472	491	9279	9472	0.9796242
Rat_10_NODE_117_length_9307_cov_9.685906	0	9307	650	9292	9307	0.9983883
Rat_10_NODE_119_length_9251_cov_6.196607	0	9251	217	7524	9251	0.8133175
Rat_10_NODE_122_length_9191_cov_6.432574	0	9191	484	8958	9191	0.9746491
Rat_10_NODE_125_length_8917_cov_6.028549	0	8917	37	3585	8917	0.4020410
Rat_10_NODE_127_length_8832_cov_7.114504	0	8832	344	8590	8832	0.9725996
Rat_10_NODE_130_length_8788_cov_4.814611	0	8788	28	2641	8788	0.3005234
Rat_10_NODE_141_length_8304_cov_10.941326	0	8304	3	232	8304	0.0279383
Rat_10_NODE_145_length_7979_cov_4.435134	0	7979	50	4057	7979	0.5084597
Rat_10_NODE_163_length_6970_cov_4.671294	0	6970	21	2408	6970	0.3454806
Rat_10_NODE_167_length_6824_cov_3.790368	0	6824	86	3025	6824	0.4432884
Rat_10_NODE_175_length_6551_cov_7.807266	0	6551	358	6057	6551	0.9245917
Rat_10_NODE_177_length_6354_cov_6.031751	0	6354	175	5985	6354	0.9419264
Rat_10_NODE_180_length_6298_cov_2.652891	0	6298	0	0	6298	0.0000000
Rat_10_NODE_181_length_6272_cov_4.757600	0	6272	116	5192	6272	0.8278061
Rat_10_NODE_186_length_6077_cov_15.630854	0	6077	1857	6077	6077	1.0000000
Rat_10_NODE_187_length_6046_cov_3.836087	0	6046	16	1743	6046	0.2882898
Rat_10_NODE_188_length_6039_cov_5.915608	0	6039	20	2226	6039	0.3686041
Rat_10_NODE_197_length_5821_cov_8.571106	0	5821	176	5712	5821	0.9812747
Rat_10_NODE_199_length_5810_cov_4.469157	0	5810	63	4188	5810	0.7208261
Rat_10_NODE_200_length_5804_cov_6.402157	0	5804	31	2650	5804	0.4565817
Rat_10_NODE_201_length_5791_cov_9.965132	0	5791	485	5682	5791	0.9811777
Rat_10_NODE_202_length_5776_cov_4.715959	0	5776	5735	5776	5776	1.0000000
Rat_10_NODE_204_length_5614_cov_4.804461	0	5614	118	4953	5614	0.8822587
Rat_10_NODE_211_length_5508_cov_3.601320	0	5508	2	173	5508	0.0314089
Rat_10_NODE_216_length_5470_cov_100.697507	0	5470	1589	5243	5470	0.9585009
Rat_10_NODE_220_length_5441_cov_11.223357	0	5441	646	5441	5441	1.0000000
Rat_10_NODE_222_length_5365_cov_5.272505	0	5365	43	2687	5365	0.5008388
Rat_10_NODE_229_length_5213_cov_4.759984	0	5213	12	1242	5213	0.2382505
Rat_10_NODE_237_length_5030_cov_3.745930	0	5030	0	0	5030	0.0000000
Rat_10_NODE_242_length_4955_cov_5.228776	0	4955	0	0	4955	0.0000000
Rat_10_NODE_246_length_4904_cov_3.737059	0	4904	24	2589	4904	0.5279364
Rat_10_NODE_257_length_4721_cov_4.821046	0	4721	33	2504	4721	0.5303961
Rat_10_NODE_271_length_4456_cov_8.659396	0	4456	339	4446	4456	0.9977558
Rat_10_NODE_324_length_3757_cov_3.962453	0	3757	18	1919	3757	0.5107799
Rat_10_NODE_326_length_3736_cov_4.241239	0	3736	55	3158	3736	0.8452891
Rat_10_NODE_330_length_3693_cov_6.601979	0	3693	98	3591	3693	0.9723802
Rat_10_NODE_336_length_3622_cov_3.884777	0	3622	3	437	3622	0.1206516
Rat_10_NODE_337_length_3600_cov_6.839774	0	3600	108	3331	3600	0.9252778
Rat_10_NODE_338_length_3592_cov_3.125530	0	3592	33	2450	3592	0.6820713
Rat_10_NODE_357_length_3446_cov_17.765556	0	3446	0	0	3446	0.0000000
Rat_10_NODE_362_length_3386_cov_2.622336	0	3386	36	2490	3386	0.7353810
Rat_10_NODE_368_length_3349_cov_4.538251	0	3349	52	2389	3349	0.7133473
Rat_10_NODE_373_length_3330_cov_4.405802	0	3330	67	2437	3330	0.7318318
Rat_10_NODE_379_length_3302_cov_3.668925	0	3302	17	1527	3302	0.4624470
Rat_10_NODE_380_length_3300_cov_4.542989	0	3300	0	0	3300	0.0000000
Rat_10_NODE_381_length_3299_cov_61.552404	0	3299	421	3282	3299	0.9948469
Rat_10_NODE_384_length_3275_cov_3.569565	0	3275	44	2434	3275	0.7432061
Rat_10_NODE_410_length_3132_cov_3.926552	0	3132	0	0	3132	0.0000000
Rat_10_NODE_426_length_3034_cov_3.234978	0	3034	17	1826	3034	0.6018457
Rat_10_NODE_431_length_2996_cov_2.820469	0	2996	0	0	2996	0.0000000
Rat_10_NODE_434_length_2990_cov_3.696082	0	2990	2	271	2990	0.0906354
Rat_10_NODE_452_length_2934_cov_2.534561	0	2934	38	2382	2934	0.8118609
Rat_10_NODE_454_length_2919_cov_3.360684	0	2919	6	800	2919	0.2740664
Rat_10_NODE_456_length_2907_cov_3.300842	0	2907	38	2748	2907	0.9453045
Rat_10_NODE_458_length_2897_cov_4.383885	0	2897	14	1237	2897	0.4269934
Rat_10_NODE_459_length_2895_cov_3.421831	0	2895	9	1026	2895	0.3544042
Rat_10_NODE_462_length_2891_cov_1.875529	0	2891	1	140	2891	0.0484262
Rat_10_NODE_475_length_2830_cov_5.544144	0	2830	14	1327	2830	0.4689046
Rat_10_NODE_483_length_2795_cov_8.123723	0	2795	50	2553	2795	0.9134168
Rat_10_NODE_487_length_2773_cov_3.786608	0	2773	0	0	2773	0.0000000
Rat_10_NODE_495_length_2730_cov_4.515140	0	2730	18	1159	2730	0.4245421
Rat_10_NODE_498_length_2718_cov_3.066466	0	2718	0	0	2718	0.0000000
Rat_10_NODE_505_length_2689_cov_5.410782	0	2689	60	2537	2689	0.9434734
Rat_10_NODE_512_length_2646_cov_3.008491	0	2646	21	1950	2646	0.7369614
Rat_10_NODE_517_length_2614_cov_4.516608	0	2614	1	151	2614	0.0577659
Rat_10_NODE_519_length_2586_cov_3.314895	0	2586	27	1894	2586	0.7324052
Rat_10_NODE_535_length_2505_cov_9.216327	0	2505	101	2262	2505	0.9029940
Rat_10_NODE_539_length_2498_cov_2.679083	0	2498	1	139	2498	0.0556445
Rat_10_NODE_552_length_2458_cov_2.986683	0	2458	9	723	2458	0.2941416
Rat_10_NODE_555_length_2452_cov_2.024614	0	2452	0	0	2452	0.0000000
Rat_10_NODE_558_length_2440_cov_4.009224	0	2440	5	667	2440	0.2733607
Rat_10_NODE_559_length_2440_cov_2.819287	0	2440	0	0	2440	0.0000000
Rat_10_NODE_569_length_2416_cov_2.370606	0	2416	1	151	2416	0.0625000
Rat_10_NODE_573_length_2410_cov_2.156688	0	2410	13	1234	2410	0.5120332
Rat_10_NODE_583_length_2367_cov_3.070934	0	2367	41	2111	2367	0.8918462
Rat_10_NODE_592_length_2341_cov_2.639983	0	2341	0	0	2341	0.0000000
Rat_10_NODE_596_length_2325_cov_2.844493	0	2325	36	1884	2325	0.8103226
Rat_10_NODE_603_length_2292_cov_7.648190	0	2292	64	2253	2292	0.9829843
Rat_10_NODE_609_length_2282_cov_2.588684	0	2282	8	908	2282	0.3978966
Rat_10_NODE_622_length_2242_cov_6.480110	0	2242	36	2074	2242	0.9250669
Rat_10_NODE_624_length_2233_cov_2.428834	0	2233	6	783	2233	0.3506494
Rat_10_NODE_631_length_2220_cov_2.568129	0	2220	11	780	2220	0.3513514
Rat_10_NODE_643_length_2187_cov_4.473265	0	2187	64	2137	2187	0.9771376
Rat_10_NODE_658_length_2150_cov_2.274940	0	2150	27	1794	2150	0.8344186
Rat_10_NODE_660_length_2143_cov_2.648946	0	2143	34	1747	2143	0.8152123
Rat_10_NODE_668_length_2124_cov_2.512325	0	2124	7	677	2124	0.3187382
Rat_10_NODE_669_length_2119_cov_2.500484	0	2119	37	1264	2119	0.5965078
Rat_10_NODE_678_length_2103_cov_2.721191	0	2103	22	1637	2103	0.7784118
Rat_10_NODE_681_length_2096_cov_3.280255	0	2096	32	1554	2096	0.7414122
Rat_10_NODE_688_length_2081_cov_2.649062	0	2081	7	923	2081	0.4435368
Rat_10_NODE_692_length_2073_cov_2.574331	0	2073	2	211	2073	0.1017849
Rat_10_NODE_694_length_2069_cov_6.280040	0	2069	102	1973	2069	0.9536008
Rat_10_NODE_708_length_2030_cov_1.870380	0	2030	3	396	2030	0.1950739
Rat_10_NODE_717_length_1999_cov_2.420267	0	1999	3	335	1999	0.1675838
Rat_10_NODE_721_length_1992_cov_3.101704	0	1992	3	402	1992	0.2018072
Rat_10_NODE_722_length_1983_cov_2.270747	0	1983	25	1486	1983	0.7493696
Rat_10_NODE_733_length_1964_cov_4.617077	0	1964	27	1650	1964	0.8401222
Rat_10_NODE_735_length_1963_cov_4.972222	0	1963	27	1345	1963	0.6851758
Rat_10_NODE_743_length_1947_cov_3.079281	0	1947	4	414	1947	0.2126348
Rat_10_NODE_751_length_1926_cov_3.381080	0	1926	3	321	1926	0.1666667
Rat_10_NODE_752_length_1923_cov_5.726445	0	1923	1	101	1923	0.0525221
Rat_10_NODE_756_length_1916_cov_19.282644	0	1916	136	1872	1916	0.9770355
Rat_10_NODE_770_length_1885_cov_8.627869	0	1885	15	874	1885	0.4636605
Rat_10_NODE_771_length_1885_cov_2.287978	0	1885	3	302	1885	0.1602122
Rat_10_NODE_773_length_1884_cov_2.683434	0	1884	0	0	1884	0.0000000
Rat_10_NODE_782_length_1867_cov_3.746689	0	1867	25	1459	1867	0.7814676
Rat_10_NODE_783_length_1867_cov_3.305740	0	1867	7	801	1867	0.4290305
Rat_10_NODE_791_length_1855_cov_2.785000	0	1855	39	1711	1855	0.9223720
Rat_10_NODE_795_length_1852_cov_2.225376	0	1852	5	596	1852	0.3218143
Rat_10_NODE_801_length_1842_cov_2.294908	0	1842	0	0	1842	0.0000000
Rat_10_NODE_813_length_1825_cov_5.155932	0	1825	16	1143	1825	0.6263013
Rat_10_NODE_832_length_1794_cov_3.815411	0	1794	2	279	1794	0.1555184
Rat_10_NODE_842_length_1781_cov_2.268830	0	1781	1	151	1781	0.0847838
Rat_10_NODE_848_length_1772_cov_2.970879	0	1772	1	151	1772	0.0852144
Rat_10_NODE_850_length_1770_cov_13.151603	0	1770	59	1259	1770	0.7112994
Rat_10_NODE_857_length_1757_cov_16.886604	0	1757	128	1742	1757	0.9914627
Rat_10_NODE_861_length_1754_cov_3.676280	0	1754	2	256	1754	0.1459521
Rat_10_NODE_863_length_1752_cov_2.898055	0	1752	14	1159	1752	0.6615297
Rat_10_NODE_871_length_1740_cov_4.928190	0	1740	11	1096	1740	0.6298851
Rat_10_NODE_873_length_1738_cov_3.058229	0	1738	2	304	1738	0.1749137
Rat_10_NODE_882_length_1726_cov_9.513465	0	1726	59	1617	1726	0.9368482
Rat_10_NODE_887_length_1719_cov_4.203726	0	1719	28	1606	1719	0.9342641
Rat_10_NODE_895_length_1709_cov_2.334341	0	1709	37	1633	1709	0.9555296
Rat_10_NODE_896_length_1709_cov_2.296252	0	1709	5	546	1709	0.3194851
Rat_10_NODE_910_length_1693_cov_3.321123	0	1693	18	1405	1693	0.8298877
Rat_10_NODE_918_length_1676_cov_4.587909	0	1676	24	1409	1676	0.8406921
Rat_10_NODE_922_length_1673_cov_2.066749	0	1673	10	1098	1673	0.6563060
Rat_10_NODE_927_length_1669_cov_3.200743	0	1669	0	0	1669	0.0000000
Rat_10_NODE_929_length_1667_cov_5.028536	0	1667	17	751	1667	0.4505099
Rat_10_NODE_931_length_1667_cov_3.119727	0	1667	12	796	1667	0.4775045
Rat_10_NODE_942_length_1658_cov_2.504679	0	1658	7	752	1658	0.4535585
Rat_10_NODE_960_length_1622_cov_3.688577	0	1622	2	288	1622	0.1775586
Rat_10_NODE_961_length_1621_cov_2.865900	0	1621	19	1064	1621	0.6563849
Rat_10_NODE_972_length_1607_cov_10.807345	0	1607	78	1572	1607	0.9782203
Rat_10_NODE_973_length_1606_cov_5.389426	0	1606	5	543	1606	0.3381071
Rat_10_NODE_984_length_1596_cov_3.891629	0	1596	14	1108	1596	0.6942356
Rat_10_NODE_998_length_1584_cov_4.098103	0	1584	4	543	1584	0.3428030
Rat_10_NODE_1007_length_1579_cov_2.775591	0	1579	2	235	1579	0.1488284
Rat_10_NODE_1010_length_1574_cov_2.141540	0	1574	0	0	1574	0.0000000
Rat_10_NODE_1025_length_1560_cov_7.949502	0	1560	4	318	1560	0.2038462
Rat_10_NODE_1028_length_1559_cov_2.175532	0	1559	19	1046	1559	0.6709429
Rat_10_NODE_1029_length_1558_cov_3.456420	0	1558	7	569	1558	0.3652118
Rat_10_NODE_1037_length_1554_cov_1.741828	0	1554	0	0	1554	0.0000000
Rat_10_NODE_1039_length_1552_cov_3.728791	0	1552	0	0	1552	0.0000000
Rat_10_NODE_1040_length_1552_cov_2.633267	0	1552	12	1151	1552	0.7416237
Rat_10_NODE_1041_length_1551_cov_2.082219	0	1551	2	228	1551	0.1470019
Rat_10_NODE_1050_length_1542_cov_2.048420	0	1542	36	1354	1542	0.8780804
Rat_10_NODE_1054_length_1538_cov_1.973702	0	1538	0	0	1538	0.0000000
Rat_10_NODE_1065_length_1528_cov_3.551935	0	1528	7	756	1528	0.4947644
Rat_10_NODE_1069_length_1522_cov_3.498296	0	1522	8	745	1522	0.4894875
Rat_10_NODE_1074_length_1514_cov_5.260452	0	1514	37	1175	1514	0.7760898
Rat_10_NODE_1100_length_1495_cov_3.003472	0	1495	0	0	1495	0.0000000
Rat_10_NODE_1102_length_1494_cov_4.079222	0	1494	10	696	1494	0.4658635
Rat_10_NODE_1119_length_1484_cov_2.237929	0	1484	19	565	1484	0.3807278
Rat_10_NODE_1122_length_1481_cov_4.357644	0	1481	0	0	1481	0.0000000
Rat_10_NODE_1139_length_1471_cov_3.326977	0	1471	0	0	1471	0.0000000
Rat_10_NODE_1146_length_1466_cov_3.708009	0	1466	11	769	1466	0.5245566
Rat_10_NODE_1151_length_1465_cov_2.274468	0	1465	1	151	1465	0.1030717
Rat_10_NODE_1154_length_1463_cov_3.263494	0	1463	13	831	1463	0.5680109
Rat_10_NODE_1170_length_1451_cov_4.811605	0	1451	0	0	1451	0.0000000
Rat_10_NODE_1172_length_1450_cov_3.247312	0	1450	6	694	1450	0.4786207
Rat_10_NODE_1185_length_1434_cov_3.574329	0	1434	1	151	1434	0.1052999
Rat_10_NODE_1201_length_1419_cov_2.110704	0	1419	3	373	1419	0.2628612
Rat_10_NODE_1203_length_1415_cov_3.869118	0	1415	3	392	1415	0.2770318
Rat_10_NODE_1222_length_1398_cov_2.997022	0	1398	0	0	1398	0.0000000
Rat_10_NODE_1223_length_1398_cov_2.320179	0	1398	36	1258	1398	0.8998569
Rat_10_NODE_1226_length_1395_cov_1.755970	0	1395	2	302	1395	0.2164875
Rat_10_NODE_1229_length_1393_cov_3.459641	0	1393	49	1238	1393	0.8887293
Rat_10_NODE_1231_length_1393_cov_2.966368	0	1393	7	686	1393	0.4924623
Rat_10_NODE_1239_length_1386_cov_4.019534	0	1386	2	280	1386	0.2020202
Rat_10_NODE_1248_length_1374_cov_2.053071	0	1374	3	313	1374	0.2278020
Rat_10_NODE_1258_length_1368_cov_3.562833	0	1368	42	1254	1368	0.9166667
Rat_10_NODE_1263_length_1365_cov_3.161069	0	1365	8	579	1365	0.4241758
Rat_10_NODE_1273_length_1361_cov_1.542879	0	1361	2	288	1361	0.2116091
Rat_10_NODE_1276_length_1359_cov_2.000767	0	1359	81	1359	1359	1.0000000
Rat_10_NODE_1309_length_1329_cov_6.473312	0	1329	40	1308	1329	0.9841986
Rat_10_NODE_1310_length_1329_cov_3.972527	0	1329	7	674	1329	0.5071482
Rat_10_NODE_1311_length_1329_cov_3.682889	0	1329	15	978	1329	0.7358916
Rat_10_NODE_1313_length_1329_cov_1.782575	0	1329	12	1132	1329	0.8517683
Rat_10_NODE_1329_length_1318_cov_2.323040	0	1318	6	738	1318	0.5599393
Rat_10_NODE_1332_length_1316_cov_4.426646	0	1316	6	620	1316	0.4711246
Rat_10_NODE_1357_length_1306_cov_1.538769	0	1306	0	0	1306	0.0000000
Rat_10_NODE_1376_length_1294_cov_3.589185	0	1294	20	1107	1294	0.8554869
Rat_10_NODE_1377_length_1294_cov_2.379338	0	1294	8	605	1294	0.4675425
Rat_10_NODE_1391_length_1287_cov_3.290584	0	1287	3	372	1287	0.2890443
Rat_10_NODE_1392_length_1287_cov_3.060877	0	1287	52	1247	1287	0.9689200
Rat_10_NODE_1404_length_1282_cov_1.677262	0	1282	0	0	1282	0.0000000
Rat_10_NODE_1408_length_1279_cov_2.435458	0	1279	2	253	1279	0.1978108
Rat_10_NODE_1418_length_1272_cov_2.542317	0	1272	0	0	1272	0.0000000
Rat_10_NODE_1444_length_1254_cov_3.972477	0	1254	0	0	1254	0.0000000
Rat_10_NODE_1445_length_1254_cov_3.844037	0	1254	15	664	1254	0.5295056
Rat_10_NODE_1458_length_1249_cov_1.356784	0	1249	4	532	1249	0.4259408
Rat_10_NODE_1460_length_1247_cov_3.787752	0	1247	0	0	1247	0.0000000
Rat_10_NODE_1466_length_1245_cov_1.576471	0	1245	9	836	1245	0.6714860
Rat_10_NODE_1472_length_1241_cov_1.543845	0	1241	7	708	1241	0.5705076
Rat_10_NODE_1486_length_1232_cov_3.449448	0	1232	0	0	1232	0.0000000
Rat_10_NODE_1487_length_1232_cov_2.297366	0	1232	13	797	1232	0.6469156
Rat_10_NODE_1490_length_1231_cov_3.073129	0	1231	9	613	1231	0.4979691
Rat_10_NODE_1495_length_1228_cov_3.007673	0	1228	4	393	1228	0.3200326
Rat_10_NODE_1498_length_1227_cov_2.773038	0	1227	0	0	1227	0.0000000
Rat_10_NODE_1499_length_1227_cov_2.520478	0	1227	2	253	1227	0.2061940
Rat_10_NODE_1530_length_1212_cov_2.210026	0	1212	3	278	1212	0.2293729
Rat_10_NODE_1537_length_1207_cov_2.039931	0	1207	1	151	1207	0.1251036
Rat_10_NODE_1551_length_1200_cov_2.317031	0	1200	0	0	1200	0.0000000
Rat_10_NODE_1566_length_1195_cov_2.100000	0	1195	0	0	1195	0.0000000
Rat_10_NODE_1578_length_1187_cov_2.281802	0	1187	3	450	1187	0.3791070
Rat_10_NODE_1582_length_1186_cov_1.880637	0	1186	0	0	1186	0.0000000
Rat_10_NODE_1589_length_1182_cov_1.759539	0	1182	9	873	1182	0.7385787
Rat_10_NODE_1590_length_1180_cov_1.493333	0	1180	20	1106	1180	0.9372882
Rat_10_NODE_1593_length_1178_cov_2.907391	0	1178	9	577	1178	0.4898132
Rat_10_NODE_1603_length_1173_cov_3.167263	0	1173	11	657	1173	0.5601023
Rat_10_NODE_1620_length_1166_cov_10.412241	0	1166	9	516	1166	0.4425386
Rat_10_NODE_1634_length_1161_cov_2.056962	0	1161	0	0	1161	0.0000000
Rat_10_NODE_1635_length_1161_cov_1.665461	0	1161	9	739	1161	0.6365203
Rat_10_NODE_1645_length_1155_cov_2.570000	0	1155	6	606	1155	0.5246753
Rat_10_NODE_1646_length_1155_cov_2.264545	0	1155	0	0	1155	0.0000000
Rat_10_NODE_1647_length_1155_cov_1.849091	0	1155	0	0	1155	0.0000000
Rat_10_NODE_1649_length_1154_cov_2.723385	0	1154	6	527	1154	0.4566724
Rat_10_NODE_1656_length_1151_cov_6.403285	0	1151	23	1081	1151	0.9391833
Rat_10_NODE_1700_length_1131_cov_4.455390	0	1131	12	803	1131	0.7099912
Rat_10_NODE_1733_length_1114_cov_2.461756	0	1114	10	863	1114	0.7746858
Rat_10_NODE_1768_length_1102_cov_3.713467	0	1102	26	953	1102	0.8647913
Rat_10_NODE_1773_length_1101_cov_2.341300	0	1101	11	810	1101	0.7356948
Rat_10_NODE_1776_length_1099_cov_3.245211	0	1099	0	0	1099	0.0000000
Rat_10_NODE_1809_length_1085_cov_3.099029	0	1085	4	326	1085	0.3004608
Rat_10_NODE_1811_length_1084_cov_2.382896	0	1084	2	282	1084	0.2601476
Rat_10_NODE_1821_length_1080_cov_2.118049	0	1080	4	419	1080	0.3879630
Rat_10_NODE_1834_length_1075_cov_1.153922	0	1075	2	280	1075	0.2604651
Rat_10_NODE_1847_length_1072_cov_2.853491	0	1072	7	654	1072	0.6100746
Rat_10_NODE_1882_length_1059_cov_1.891434	0	1059	0	0	1059	0.0000000
Rat_10_NODE_1891_length_1058_cov_1.718843	0	1058	60	1053	1058	0.9952741
Rat_10_NODE_1901_length_1055_cov_1.536000	0	1055	4	487	1055	0.4616114
Rat_10_NODE_1903_length_1054_cov_2.847848	0	1054	7	748	1054	0.7096774
Rat_10_NODE_1912_length_1052_cov_2.327984	0	1052	18	853	1052	0.8108365
Rat_10_NODE_1916_length_1049_cov_2.498994	0	1049	27	1038	1049	0.9895138
Rat_10_NODE_1924_length_1047_cov_2.819556	0	1047	9	875	1047	0.8357211
Rat_10_NODE_1927_length_1047_cov_2.596774	0	1047	0	0	1047	0.0000000
Rat_10_NODE_1962_length_1037_cov_2.411405	0	1037	0	0	1037	0.0000000
Rat_10_NODE_1972_length_1036_cov_1.438328	0	1036	13	683	1036	0.6592664
Rat_10_NODE_1980_length_1034_cov_2.208376	0	1034	0	0	1034	0.0000000
Rat_10_NODE_1982_length_1034_cov_1.867211	0	1034	0	0	1034	0.0000000
Rat_10_NODE_1987_length_1033_cov_1.690184	0	1033	4	429	1033	0.4152952
Rat_10_NODE_1993_length_1030_cov_3.501538	0	1030	3	428	1030	0.4155340
Rat_10_NODE_1995_length_1030_cov_2.046154	0	1030	1	150	1030	0.1456311
Rat_10_NODE_1996_length_1029_cov_2.661191	0	1029	0	0	1029	0.0000000
Rat_10_NODE_1999_length_1027_cov_3.407407	0	1027	14	815	1027	0.7935735
Rat_10_NODE_2021_length_1020_cov_2.592746	0	1020	0	0	1020	0.0000000
Rat_10_NODE_2022_length_1020_cov_2.002073	0	1020	9	397	1020	0.3892157
Rat_10_NODE_2033_length_1017_cov_2.087318	0	1017	0	0	1017	0.0000000
Rat_10_NODE_2035_length_1016_cov_3.900104	0	1016	6	633	1016	0.6230315
Rat_10_NODE_2070_length_1007_cov_2.015756	0	1007	7	585	1007	0.5809335
Rat_10_NODE_2071_length_1007_cov_1.368697	0	1007	0	0	1007	0.0000000
Rat_10_NODE_2078_length_1003_cov_20.053797	0	1003	0	0	1003	0.0000000
Rat_11_NODE_4_length_93677_cov_14.324240	0	93677	316	33573	93677	0.3583911
Rat_11_NODE_11_length_50810_cov_53.184376	0	50810	3548	43180	50810	0.8498327
Rat_11_NODE_12_length_50475_cov_19.597679	0	50475	241	20166	50475	0.3995245
Rat_11_NODE_16_length_39147_cov_29.604855	0	39147	7729	39136	39147	0.9997190
Rat_11_NODE_20_length_36800_cov_6.562961	0	36800	2150	36770	36800	0.9991848
Rat_11_NODE_22_length_35084_cov_8.129607	0	35084	164	15820	35084	0.4509178
Rat_11_NODE_28_length_31930_cov_7.646024	0	31930	726	29982	31930	0.9389915
Rat_11_NODE_29_length_31261_cov_7.005319	0	31261	266	20688	31261	0.6617830
Rat_11_NODE_40_length_26545_cov_7.687429	0	26545	1844	26393	26545	0.9942739
Rat_11_NODE_61_length_18569_cov_6.439343	0	18569	100	9160	18569	0.4932953
Rat_11_NODE_85_length_15384_cov_23.269163	0	15384	453	14585	15384	0.9480629
Rat_11_NODE_87_length_15254_cov_5.948154	0	15254	95	7495	15254	0.4913465
Rat_11_NODE_105_length_13007_cov_5.584852	0	13007	0	0	13007	0.0000000
Rat_11_NODE_116_length_12164_cov_13.749277	0	12164	38	3857	12164	0.3170832
Rat_11_NODE_122_length_11978_cov_4.786463	0	11978	294	11005	11978	0.9187678
Rat_11_NODE_124_length_11866_cov_28.169249	0	11866	282	11598	11866	0.9774145
Rat_11_NODE_148_length_10013_cov_15.032838	0	10013	135	7252	10013	0.7242585
Rat_11_NODE_175_length_8611_cov_6.491468	0	8611	448	8133	8611	0.9444896
Rat_11_NODE_208_length_7178_cov_99.420609	0	7178	0	0	7178	0.0000000
Rat_11_NODE_213_length_7101_cov_7.513767	0	7101	288	6785	7101	0.9554992
Rat_11_NODE_218_length_6925_cov_4.551820	0	6925	27	2363	6925	0.3412274
Rat_11_NODE_232_length_6505_cov_5.681550	0	6505	141	5969	6505	0.9176018
Rat_11_NODE_233_length_6475_cov_12.499844	0	6475	860	6475	6475	1.0000000
Rat_11_NODE_240_length_6156_cov_50.803311	0	6156	0	0	6156	0.0000000
Rat_11_NODE_255_length_5967_cov_4.728180	0	5967	134	5175	5967	0.8672700
Rat_11_NODE_258_length_5933_cov_6.974141	0	5933	115	4530	5933	0.7635260
Rat_11_NODE_270_length_5717_cov_14.230661	0	5717	109	4456	5717	0.7794298
Rat_11_NODE_288_length_5413_cov_11.015677	0	5413	193	4760	5413	0.8793645
Rat_11_NODE_309_length_5122_cov_4.069272	0	5122	9	860	5122	0.1679032
Rat_11_NODE_329_length_4871_cov_5.844892	0	4871	46	3335	4871	0.6846644
Rat_11_NODE_332_length_4819_cov_16.714736	0	4819	36	3023	4819	0.6273085
Rat_11_NODE_345_length_4659_cov_15.975456	0	4659	65	3430	4659	0.7362095
Rat_11_NODE_367_length_4395_cov_8.311982	0	4395	321	4388	4395	0.9984073
Rat_11_NODE_371_length_4344_cov_3.161343	0	4344	2	268	4344	0.0616943
Rat_11_NODE_410_length_4078_cov_3.955257	0	4078	1	151	4078	0.0370280
Rat_11_NODE_417_length_4008_cov_3.533266	0	4008	93	3674	4008	0.9166667
Rat_11_NODE_433_length_3846_cov_14.083883	0	3846	23	2267	3846	0.5894436
Rat_11_NODE_453_length_3714_cov_4.970210	0	3714	0	0	3714	0.0000000
Rat_11_NODE_458_length_3687_cov_3.168502	0	3687	4	497	3687	0.1347979
Rat_11_NODE_487_length_3500_cov_2.394194	0	3500	55	2914	3500	0.8325714
Rat_11_NODE_496_length_3411_cov_16.546782	0	3411	61	2790	3411	0.8179420
Rat_11_NODE_522_length_3241_cov_7.832706	0	3241	115	2659	3241	0.8204258
Rat_11_NODE_532_length_3185_cov_4.247284	0	3185	1	151	3185	0.0474097
Rat_11_NODE_542_length_3151_cov_45.077519	0	3151	45	1986	3151	0.6302761
Rat_11_NODE_557_length_3027_cov_3.346231	0	3027	14	1346	3027	0.4446647
Rat_11_NODE_582_length_2946_cov_5.398824	0	2946	45	2696	2946	0.9151392
Rat_11_NODE_585_length_2939_cov_3.392857	0	2939	77	2703	2939	0.9197006
Rat_11_NODE_590_length_2914_cov_3.668765	0	2914	34	2360	2914	0.8098833
Rat_11_NODE_605_length_2802_cov_3.451402	0	2802	0	0	2802	0.0000000
Rat_11_NODE_624_length_2710_cov_15.293409	0	2710	0	0	2710	0.0000000
Rat_11_NODE_634_length_2660_cov_2.761228	0	2660	0	0	2660	0.0000000
Rat_11_NODE_659_length_2570_cov_3.389264	0	2570	2	229	2570	0.0891051
Rat_11_NODE_661_length_2557_cov_4.157074	0	2557	1	151	2557	0.0590536
Rat_11_NODE_662_length_2552_cov_5.491790	0	2552	34	1983	2552	0.7770376
Rat_11_NODE_682_length_2488_cov_4.431155	0	2488	85	2314	2488	0.9300643
Rat_11_NODE_684_length_2484_cov_5.318650	0	2484	213	2458	2484	0.9895330
Rat_11_NODE_724_length_2380_cov_15.588817	0	2380	58	2354	2380	0.9890756
Rat_11_NODE_732_length_2349_cov_4.085876	0	2349	4	422	2349	0.1796509
Rat_11_NODE_744_length_2319_cov_2.817580	0	2319	0	0	2319	0.0000000
Rat_11_NODE_750_length_2299_cov_4.198752	0	2299	32	1973	2299	0.8581992
Rat_11_NODE_770_length_2238_cov_3.822263	0	2238	1	152	2238	0.0679178
Rat_11_NODE_771_length_2235_cov_5.949083	0	2235	31	1893	2235	0.8469799
Rat_11_NODE_779_length_2203_cov_3.873836	0	2203	60	2092	2203	0.9496142
Rat_11_NODE_787_length_2185_cov_3.022066	0	2185	0	0	2185	0.0000000
Rat_11_NODE_805_length_2137_cov_5.584534	0	2137	0	0	2137	0.0000000
Rat_11_NODE_809_length_2124_cov_2.617690	0	2124	0	0	2124	0.0000000
Rat_11_NODE_816_length_2111_cov_3.852140	0	2111	17	1433	2111	0.6788252
Rat_11_NODE_819_length_2107_cov_2.097466	0	2107	0	0	2107	0.0000000
Rat_11_NODE_821_length_2100_cov_3.209291	0	2100	0	0	2100	0.0000000
Rat_11_NODE_834_length_2061_cov_3.172483	0	2061	4	472	2061	0.2290150
Rat_11_NODE_845_length_2038_cov_5.054967	0	2038	0	0	2038	0.0000000
Rat_11_NODE_850_length_2032_cov_2.192210	0	2032	3	290	2032	0.1427165
Rat_11_NODE_855_length_2020_cov_3.789313	0	2020	5	498	2020	0.2465347
Rat_11_NODE_862_length_2004_cov_2.933299	0	2004	12	1062	2004	0.5299401
Rat_11_NODE_873_length_1973_cov_3.145464	0	1973	2	303	1973	0.1535732
Rat_11_NODE_880_length_1959_cov_1.857143	0	1959	0	0	1959	0.0000000
Rat_11_NODE_884_length_1953_cov_2.724447	0	1953	3	375	1953	0.1920123
Rat_11_NODE_888_length_1943_cov_3.071504	0	1943	0	0	1943	0.0000000
Rat_11_NODE_900_length_1915_cov_1.982796	0	1915	0	0	1915	0.0000000
Rat_11_NODE_904_length_1904_cov_2.338561	0	1904	16	1505	1904	0.7904412
Rat_11_NODE_912_length_1892_cov_1.768645	0	1892	0	0	1892	0.0000000
Rat_11_NODE_933_length_1861_cov_11.691030	0	1861	2	267	1861	0.1434713
Rat_11_NODE_945_length_1844_cov_3.479039	0	1844	4	325	1844	0.1762473
Rat_11_NODE_965_length_1811_cov_6.509681	0	1811	4	598	1811	0.3302043
Rat_11_NODE_969_length_1804_cov_2.316181	0	1804	3	371	1804	0.2056541
Rat_11_NODE_993_length_1766_cov_3.681473	0	1766	26	1409	1766	0.7978482
Rat_11_NODE_997_length_1763_cov_2.747073	0	1763	51	1476	1763	0.8372093
Rat_11_NODE_1027_length_1727_cov_1.760766	0	1727	10	924	1727	0.5350319
Rat_11_NODE_1079_length_1664_cov_2.202610	0	1664	0	0	1664	0.0000000
Rat_11_NODE_1102_length_1631_cov_1.735406	0	1631	6	592	1631	0.3629675
Rat_11_NODE_1103_length_1630_cov_2.420317	0	1630	0	0	1630	0.0000000
Rat_11_NODE_1108_length_1625_cov_6.469427	0	1625	23	1334	1625	0.8209231
Rat_11_NODE_1109_length_1623_cov_3.484694	0	1623	1	111	1623	0.0683919
Rat_11_NODE_1116_length_1619_cov_3.308824	0	1619	0	0	1619	0.0000000
Rat_11_NODE_1132_length_1596_cov_13.824140	0	1596	11	1067	1596	0.6685464
Rat_11_NODE_1136_length_1590_cov_3.263844	0	1590	22	1437	1590	0.9037736
Rat_11_NODE_1137_length_1588_cov_3.236138	0	1588	17	1256	1588	0.7909320
Rat_11_NODE_1146_length_1580_cov_3.198689	0	1580	1	151	1580	0.0955696
Rat_11_NODE_1149_length_1579_cov_3.629921	0	1579	2	302	1579	0.1912603
Rat_11_NODE_1157_length_1571_cov_2.388522	0	1571	3	407	1571	0.2590707
Rat_11_NODE_1160_length_1568_cov_2.091870	0	1568	11	833	1568	0.5312500
Rat_11_NODE_1164_length_1561_cov_2.351262	0	1561	1	151	1561	0.0967329
Rat_11_NODE_1172_length_1549_cov_2.168005	0	1549	3	381	1549	0.2459651
Rat_11_NODE_1192_length_1525_cov_3.774150	0	1525	6	694	1525	0.4550820
Rat_11_NODE_1196_length_1521_cov_2.275580	0	1521	0	0	1521	0.0000000
Rat_11_NODE_1200_length_1519_cov_2.376366	0	1519	14	1054	1519	0.6938776
Rat_11_NODE_1214_length_1510_cov_1.993127	0	1510	5	648	1510	0.4291391
Rat_11_NODE_1217_length_1507_cov_1.940083	0	1507	2	196	1507	0.1300597
Rat_11_NODE_1221_length_1503_cov_3.503453	0	1503	4	443	1503	0.2947438
Rat_11_NODE_1224_length_1501_cov_2.206086	0	1501	4	533	1501	0.3550966
Rat_11_NODE_1233_length_1491_cov_3.744429	0	1491	9	882	1491	0.5915493
Rat_11_NODE_1238_length_1489_cov_6.255927	0	1489	17	1058	1489	0.7105440
Rat_11_NODE_1240_length_1489_cov_3.282427	0	1489	0	0	1489	0.0000000
Rat_11_NODE_1252_length_1476_cov_3.344828	0	1476	1	124	1476	0.0840108
Rat_11_NODE_1262_length_1466_cov_4.851878	0	1466	13	922	1466	0.6289222
Rat_11_NODE_1265_length_1464_cov_2.650106	0	1464	3	315	1464	0.2151639
Rat_11_NODE_1277_length_1450_cov_2.832975	0	1450	0	0	1450	0.0000000
Rat_11_NODE_1287_length_1442_cov_2.357606	0	1442	7	600	1442	0.4160888
Rat_11_NODE_1292_length_1436_cov_2.611151	0	1436	0	0	1436	0.0000000
Rat_11_NODE_1293_length_1435_cov_2.296377	0	1435	3	376	1435	0.2620209
Rat_11_NODE_1299_length_1430_cov_3.207273	0	1430	18	1182	1430	0.8265734
Rat_11_NODE_1303_length_1429_cov_2.100437	0	1429	1	146	1429	0.1021693
Rat_11_NODE_1307_length_1426_cov_2.698031	0	1426	5	426	1426	0.2987377
Rat_11_NODE_1309_length_1424_cov_1.639153	0	1424	0	0	1424	0.0000000
Rat_11_NODE_1316_length_1419_cov_4.067449	0	1419	18	910	1419	0.6412967
Rat_11_NODE_1326_length_1411_cov_1.929204	0	1411	7	837	1411	0.5931963
Rat_11_NODE_1334_length_1400_cov_4.556877	0	1400	6	721	1400	0.5150000
Rat_11_NODE_1340_length_1398_cov_2.164557	0	1398	11	813	1398	0.5815451
Rat_11_NODE_1345_length_1396_cov_4.320656	0	1396	0	0	1396	0.0000000
Rat_11_NODE_1346_length_1395_cov_2.944776	0	1395	0	0	1395	0.0000000
Rat_11_NODE_1348_length_1393_cov_2.855755	0	1393	0	0	1393	0.0000000
Rat_11_NODE_1349_length_1393_cov_2.113602	0	1393	1	151	1393	0.1083991
Rat_11_NODE_1354_length_1389_cov_2.417541	0	1389	5	452	1389	0.3254140
Rat_11_NODE_1357_length_1386_cov_2.888805	0	1386	44	1155	1386	0.8333333
Rat_11_NODE_1359_length_1384_cov_12.895410	0	1384	37	1225	1384	0.8851156
Rat_11_NODE_1361_length_1382_cov_2.350414	0	1382	0	0	1382	0.0000000
Rat_11_NODE_1363_length_1381_cov_3.626697	0	1381	4	514	1381	0.3721941
Rat_11_NODE_1397_length_1361_cov_2.789433	0	1361	8	935	1361	0.6869949
Rat_11_NODE_1399_length_1357_cov_3.814132	0	1357	0	0	1357	0.0000000
Rat_11_NODE_1412_length_1348_cov_2.789637	0	1348	0	0	1348	0.0000000
Rat_11_NODE_1433_length_1329_cov_2.387755	0	1329	20	1189	1329	0.8946576
Rat_11_NODE_1437_length_1328_cov_1.795758	0	1328	9	641	1328	0.4826807
Rat_11_NODE_1443_length_1324_cov_1.905437	0	1324	0	0	1324	0.0000000
Rat_11_NODE_1449_length_1317_cov_1.816957	0	1317	0	0	1317	0.0000000
Rat_11_NODE_1452_length_1316_cov_2.596352	0	1316	0	0	1316	0.0000000
Rat_11_NODE_1453_length_1316_cov_1.666138	0	1316	0	0	1316	0.0000000
Rat_11_NODE_1458_length_1311_cov_2.793790	0	1311	3	413	1311	0.3150267
Rat_11_NODE_1461_length_1309_cov_2.149123	0	1309	0	0	1309	0.0000000
Rat_11_NODE_1474_length_1297_cov_2.929147	0	1297	7	620	1297	0.4780262
Rat_11_NODE_1482_length_1288_cov_2.754258	0	1288	3	254	1288	0.1972050
Rat_11_NODE_1491_length_1283_cov_1.746743	0	1283	2	253	1283	0.1971941
Rat_11_NODE_1501_length_1272_cov_3.264585	0	1272	6	704	1272	0.5534591
Rat_11_NODE_1503_length_1272_cov_1.500411	0	1272	1	141	1272	0.1108491
Rat_11_NODE_1511_length_1267_cov_2.266502	0	1267	0	0	1267	0.0000000
Rat_11_NODE_1527_length_1254_cov_2.346956	0	1254	0	0	1254	0.0000000
Rat_11_NODE_1534_length_1249_cov_2.141541	0	1249	0	0	1249	0.0000000
Rat_11_NODE_1550_length_1239_cov_1.862331	0	1239	1	130	1239	0.1049233
Rat_11_NODE_1560_length_1231_cov_1.734694	0	1231	2	302	1231	0.2453290
Rat_11_NODE_1565_length_1228_cov_2.000853	0	1228	0	0	1228	0.0000000
Rat_11_NODE_1567_length_1226_cov_2.510675	0	1226	0	0	1226	0.0000000
Rat_11_NODE_1575_length_1223_cov_1.788527	0	1223	1	98	1223	0.0801308
Rat_11_NODE_1592_length_1214_cov_2.140638	0	1214	1	151	1214	0.1243822
Rat_11_NODE_1598_length_1208_cov_2.276670	0	1208	14	687	1208	0.5687086
Rat_11_NODE_1600_length_1207_cov_4.542535	0	1207	6	491	1207	0.4067937
Rat_11_NODE_1624_length_1197_cov_1.960595	0	1197	2	249	1197	0.2080200
Rat_11_NODE_1629_length_1194_cov_2.756804	0	1194	3	366	1194	0.3065327
Rat_11_NODE_1631_length_1192_cov_2.889182	0	1192	12	864	1192	0.7248322
Rat_11_NODE_1634_length_1190_cov_1.788546	0	1190	8	481	1190	0.4042017
Rat_11_NODE_1638_length_1188_cov_2.462489	0	1188	8	672	1188	0.5656565
Rat_11_NODE_1640_length_1187_cov_1.429329	0	1187	0	0	1187	0.0000000
Rat_11_NODE_1646_length_1184_cov_2.748450	0	1184	90	1164	1184	0.9831081
Rat_11_NODE_1648_length_1183_cov_8.359043	0	1183	24	829	1183	0.7007608
Rat_11_NODE_1654_length_1180_cov_2.175111	0	1180	3	413	1180	0.3500000
Rat_11_NODE_1657_length_1179_cov_3.704626	0	1179	0	0	1179	0.0000000
Rat_11_NODE_1659_length_1179_cov_2.451957	0	1179	1	151	1179	0.1280746
Rat_11_NODE_1666_length_1178_cov_1.417631	0	1178	0	0	1178	0.0000000
Rat_11_NODE_1668_length_1177_cov_1.868093	0	1177	1	110	1177	0.0934579
Rat_11_NODE_1684_length_1166_cov_2.101710	0	1166	0	0	1166	0.0000000
Rat_11_NODE_1690_length_1164_cov_1.821461	0	1164	1	151	1164	0.1297251
Rat_11_NODE_1703_length_1158_cov_3.541251	0	1158	0	0	1158	0.0000000
Rat_11_NODE_1706_length_1157_cov_1.910163	0	1157	0	0	1157	0.0000000
Rat_11_NODE_1709_length_1155_cov_1.834545	0	1155	0	0	1155	0.0000000
Rat_11_NODE_1711_length_1154_cov_2.606915	0	1154	6	581	1154	0.5034662
Rat_11_NODE_1733_length_1145_cov_3.211927	0	1145	5	581	1145	0.5074236
Rat_11_NODE_1742_length_1138_cov_2.275162	0	1138	0	0	1138	0.0000000
Rat_11_NODE_1747_length_1136_cov_1.359852	0	1136	3	302	1136	0.2658451
Rat_11_NODE_1750_length_1134_cov_23.799815	0	1134	3	350	1134	0.3086420
Rat_11_NODE_1751_length_1133_cov_1.725417	0	1133	0	0	1133	0.0000000
Rat_11_NODE_1757_length_1131_cov_2.139405	0	1131	5	553	1131	0.4889478
Rat_11_NODE_1768_length_1127_cov_3.027052	0	1127	1	151	1127	0.1339840
Rat_11_NODE_1773_length_1127_cov_1.820896	0	1127	4	555	1127	0.4924579
Rat_11_NODE_1776_length_1125_cov_2.752336	0	1125	30	1064	1125	0.9457778
Rat_11_NODE_1779_length_1124_cov_2.577175	0	1124	8	600	1124	0.5338078
Rat_11_NODE_1792_length_1119_cov_2.440789	0	1119	2	82	1119	0.0732797
Rat_11_NODE_1799_length_1118_cov_2.543744	0	1118	17	894	1118	0.7996422
Rat_11_NODE_1808_length_1117_cov_2.594162	0	1117	0	0	1117	0.0000000
Rat_11_NODE_1830_length_1106_cov_2.251189	0	1106	10	920	1106	0.8318264
Rat_11_NODE_1831_length_1106_cov_2.198858	0	1106	4	466	1106	0.4213381
Rat_11_NODE_1839_length_1102_cov_2.083095	0	1102	0	0	1102	0.0000000
Rat_11_NODE_1854_length_1096_cov_3.129683	0	1096	0	0	1096	0.0000000
Rat_11_NODE_1855_length_1096_cov_2.097983	0	1096	2	301	1096	0.2746350
Rat_11_NODE_1863_length_1090_cov_2.160386	0	1090	4	573	1090	0.5256881
Rat_11_NODE_1867_length_1089_cov_1.381044	0	1089	16	875	1089	0.8034894
Rat_11_NODE_1874_length_1086_cov_2.093113	0	1086	0	0	1086	0.0000000
Rat_11_NODE_1875_length_1086_cov_1.954413	0	1086	1	151	1086	0.1390424
Rat_11_NODE_1876_length_1085_cov_1.823301	0	1085	2	291	1085	0.2682028
Rat_11_NODE_1882_length_1084_cov_1.876579	0	1084	0	0	1084	0.0000000
Rat_11_NODE_1885_length_1083_cov_1.937743	0	1083	11	795	1083	0.7340720
Rat_11_NODE_1892_length_1082_cov_2.157741	0	1082	1	142	1082	0.1312384
Rat_11_NODE_1893_length_1082_cov_2.125609	0	1082	0	0	1082	0.0000000
Rat_11_NODE_1894_length_1082_cov_1.568647	0	1082	1	141	1082	0.1303142
Rat_11_NODE_1897_length_1081_cov_1.731969	0	1081	4	445	1081	0.4116559
Rat_11_NODE_1903_length_1079_cov_2.983398	0	1079	4	572	1079	0.5301205
Rat_11_NODE_1904_length_1079_cov_2.098633	0	1079	0	0	1079	0.0000000
Rat_11_NODE_1913_length_1075_cov_2.144118	0	1075	0	0	1075	0.0000000
Rat_11_NODE_1914_length_1075_cov_2.119608	0	1075	5	511	1075	0.4753488
Rat_11_NODE_1920_length_1073_cov_1.997053	0	1073	0	0	1073	0.0000000
Rat_11_NODE_1923_length_1073_cov_1.428291	0	1073	0	0	1073	0.0000000
Rat_11_NODE_1927_length_1072_cov_2.249754	0	1072	0	0	1072	0.0000000
Rat_11_NODE_1935_length_1069_cov_2.439842	0	1069	0	0	1069	0.0000000
Rat_11_NODE_1940_length_1068_cov_2.809477	0	1068	0	0	1068	0.0000000
Rat_11_NODE_1950_length_1066_cov_1.665678	0	1066	0	0	1066	0.0000000
Rat_11_NODE_1953_length_1064_cov_1.758176	0	1064	7	693	1064	0.6513158
Rat_11_NODE_1955_length_1062_cov_2.703078	0	1062	0	0	1062	0.0000000
Rat_11_NODE_1956_length_1062_cov_2.683217	0	1062	0	0	1062	0.0000000
Rat_11_NODE_1962_length_1061_cov_3.926441	0	1061	0	0	1061	0.0000000
Rat_11_NODE_1990_length_1050_cov_1.555779	0	1050	0	0	1050	0.0000000
Rat_11_NODE_1995_length_1048_cov_3.202417	0	1048	0	0	1048	0.0000000
Rat_11_NODE_2003_length_1045_cov_1.675758	0	1045	0	0	1045	0.0000000
Rat_11_NODE_2005_length_1044_cov_3.080890	0	1044	0	0	1044	0.0000000
Rat_11_NODE_2008_length_1044_cov_2.653185	0	1044	6	504	1044	0.4827586
Rat_11_NODE_2009_length_1044_cov_2.259858	0	1044	266	1041	1044	0.9971265
Rat_11_NODE_2011_length_1044_cov_1.851365	0	1044	0	0	1044	0.0000000
Rat_11_NODE_2018_length_1041_cov_2.437120	0	1041	0	0	1041	0.0000000
Rat_11_NODE_2027_length_1038_cov_2.130214	0	1038	5	697	1038	0.6714836
Rat_11_NODE_2030_length_1037_cov_2.418534	0	1037	0	0	1037	0.0000000
Rat_11_NODE_2034_length_1036_cov_1.886850	0	1036	0	0	1036	0.0000000
Rat_11_NODE_2045_length_1032_cov_1.989765	0	1032	0	0	1032	0.0000000
Rat_11_NODE_2051_length_1029_cov_3.069815	0	1029	1	151	1029	0.1467444
Rat_11_NODE_2052_length_1029_cov_2.990760	0	1029	12	733	1029	0.7123421
Rat_11_NODE_2062_length_1027_cov_1.584362	0	1027	4	481	1027	0.4683544
Rat_11_NODE_2065_length_1026_cov_1.808445	0	1026	0	0	1026	0.0000000
Rat_11_NODE_2067_length_1026_cov_1.710608	0	1026	0	0	1026	0.0000000
Rat_11_NODE_2068_length_1025_cov_3.137113	0	1025	14	738	1025	0.7200000
Rat_11_NODE_2072_length_1020_cov_2.986528	0	1020	1	151	1020	0.1480392
Rat_11_NODE_2083_length_1016_cov_3.216441	0	1016	24	972	1016	0.9566929
Rat_11_NODE_2088_length_1015_cov_2.186458	0	1015	3	394	1015	0.3881773
Rat_11_NODE_2092_length_1014_cov_1.892596	0	1014	0	0	1014	0.0000000
Rat_11_NODE_2097_length_1011_cov_3.158996	0	1011	0	0	1011	0.0000000
Rat_11_NODE_2098_length_1011_cov_2.141213	0	1011	2	302	1011	0.2987141
Rat_11_NODE_2104_length_1010_cov_2.183246	0	1010	7	521	1010	0.5158416
Rat_11_NODE_2108_length_1008_cov_1.951731	0	1008	0	0	1008	0.0000000
Rat_11_NODE_2109_length_1008_cov_1.771249	0	1008	0	0	1008	0.0000000
Rat_11_NODE_2114_length_1007_cov_2.410714	0	1007	5	537	1007	0.5332671
Rat_11_NODE_2115_length_1006_cov_2.369085	0	1006	0	0	1006	0.0000000
Rat_11_NODE_2116_length_1006_cov_2.053628	0	1006	0	0	1006	0.0000000
Rat_11_NODE_2120_length_1006_cov_1.628812	0	1006	2	210	1006	0.2087475
Rat_11_NODE_2122_length_1005_cov_2.803158	0	1005	0	0	1005	0.0000000
Rat_11_NODE_2126_length_1004_cov_1.610116	0	1004	3	443	1004	0.4412351
Rat_12_NODE_1_length_193842_cov_104.990314	0	193842	4499	184518	193842	0.9518990
Rat_12_NODE_3_length_80714_cov_31.020828	0	80714	58	5708	80714	0.0707188
Rat_12_NODE_11_length_51393_cov_41.807355	0	51393	425	31691	51393	0.6166404
Rat_12_NODE_19_length_41386_cov_19.639665	0	41386	11	1457	41386	0.0352051
Rat_12_NODE_31_length_34872_cov_15.169285	0	34872	1139	34439	34872	0.9875832
Rat_12_NODE_33_length_34151_cov_11.390574	0	34151	204	17368	34151	0.5085649
Rat_12_NODE_54_length_27209_cov_10.697614	0	27209	1700	27202	27209	0.9997427
Rat_12_NODE_55_length_25579_cov_10.449146	0	25579	1266	25503	25579	0.9970288
Rat_12_NODE_57_length_25204_cov_5.617679	0	25204	0	0	25204	0.0000000
Rat_12_NODE_76_length_20372_cov_7.315598	0	20372	480	18942	20372	0.9298056
Rat_12_NODE_85_length_19058_cov_8.599747	0	19058	605	16987	19058	0.8913317
Rat_12_NODE_86_length_18693_cov_9.038202	0	18693	1090	18672	18693	0.9988766
Rat_12_NODE_134_length_13802_cov_12.203826	0	13802	3	448	13802	0.0324591
Rat_12_NODE_138_length_13542_cov_5.418996	0	13542	53	5247	13542	0.3874612
Rat_12_NODE_151_length_12516_cov_6.164995	0	12516	45	4765	12516	0.3807127
Rat_12_NODE_154_length_12346_cov_5.715564	0	12346	29	3039	12346	0.2461526
Rat_12_NODE_156_length_12330_cov_4.928228	0	12330	24	2861	12330	0.2320357
Rat_12_NODE_163_length_11909_cov_5.647967	0	11909	66	5323	11909	0.4469729
Rat_12_NODE_168_length_11446_cov_6.676587	0	11446	36	3647	11446	0.3186266
Rat_12_NODE_169_length_11423_cov_6.203818	0	11423	200	10339	11423	0.9051037
Rat_12_NODE_180_length_10497_cov_6.220552	0	10497	35	3782	10497	0.3602934
Rat_12_NODE_183_length_10441_cov_5.508184	0	10441	22	2558	10441	0.2449957
Rat_12_NODE_188_length_10280_cov_5.405966	0	10280	36	3534	10280	0.3437743
Rat_12_NODE_192_length_9998_cov_30.489188	0	9998	236	9116	9998	0.9117824
Rat_12_NODE_197_length_9801_cov_5.008927	0	9801	27	3331	9801	0.3398633
Rat_12_NODE_202_length_9601_cov_6.618898	0	9601	19	2050	9601	0.2135194
Rat_12_NODE_216_length_9199_cov_8.455599	0	9199	1270	9168	9199	0.9966301
Rat_12_NODE_218_length_9102_cov_5.907594	0	9102	27	3321	9102	0.3648649
Rat_12_NODE_223_length_8888_cov_5.450583	0	8888	18	2055	8888	0.2312106
Rat_12_NODE_224_length_8888_cov_5.288011	0	8888	25	2970	8888	0.3341584
Rat_12_NODE_227_length_8831_cov_5.782133	0	8831	49	4063	8831	0.4600838
Rat_12_NODE_232_length_8623_cov_4.732726	0	8623	37	4258	8623	0.4937957
Rat_12_NODE_236_length_8418_cov_5.361951	0	8418	16	2074	8418	0.2463768
Rat_12_NODE_237_length_8417_cov_6.452762	0	8417	16	1683	8417	0.1999525
Rat_12_NODE_238_length_8384_cov_5.079361	0	8384	34	3528	8384	0.4208015
Rat_12_NODE_240_length_8356_cov_7.072160	0	8356	59	3022	8356	0.3616563
Rat_12_NODE_242_length_8287_cov_5.477405	0	8287	26	2760	8287	0.3330518
Rat_12_NODE_244_length_8188_cov_6.057297	0	8188	32	3163	8188	0.3862970
Rat_12_NODE_255_length_7935_cov_4.811041	0	7935	26	2984	7935	0.3760554
Rat_12_NODE_257_length_7888_cov_4.667943	0	7888	20	2180	7888	0.2763692
Rat_12_NODE_263_length_7766_cov_25.355466	0	7766	14	1308	7766	0.1684265
Rat_12_NODE_265_length_7703_cov_6.212082	0	7703	23	2550	7703	0.3310398
Rat_12_NODE_266_length_7696_cov_7.798848	0	7696	291	7234	7696	0.9399688
Rat_12_NODE_271_length_7484_cov_8.909005	0	7484	263	7395	7484	0.9881080
Rat_12_NODE_273_length_7420_cov_5.898167	0	7420	22	2561	7420	0.3451482
Rat_12_NODE_274_length_7416_cov_7.206765	0	7416	37	3647	7416	0.4917745
Rat_12_NODE_281_length_7166_cov_6.195191	0	7166	41	3399	7166	0.4743232
Rat_12_NODE_286_length_7006_cov_6.144296	0	7006	21	2616	7006	0.3733942
Rat_12_NODE_287_length_6991_cov_5.848328	0	6991	18	1850	6991	0.2646259
Rat_12_NODE_288_length_6954_cov_10.419336	0	6954	280	6504	6954	0.9352890
Rat_12_NODE_289_length_6943_cov_4.719077	0	6943	26	2536	6943	0.3652600
Rat_12_NODE_290_length_6929_cov_5.098196	0	6929	27	3255	6929	0.4697648
Rat_12_NODE_296_length_6849_cov_4.775832	0	6849	61	4145	6849	0.6051978
Rat_12_NODE_297_length_6847_cov_7.468640	0	6847	12	1530	6847	0.2234555
Rat_12_NODE_303_length_6745_cov_67.036323	0	6745	527	6482	6745	0.9610081
Rat_12_NODE_305_length_6709_cov_4.656898	0	6709	28	3116	6709	0.4644507
Rat_12_NODE_314_length_6525_cov_5.714992	0	6525	53	4254	6525	0.6519540
Rat_12_NODE_323_length_6282_cov_17.725711	0	6282	77	4641	6282	0.7387775
Rat_12_NODE_326_length_6213_cov_21.025171	0	6213	285	5862	6213	0.9435055
Rat_12_NODE_331_length_6161_cov_7.552080	0	6161	966	6158	6161	0.9995131
Rat_12_NODE_338_length_6004_cov_3.879812	0	6004	13	1519	6004	0.2529980
Rat_12_NODE_339_length_6002_cov_6.019506	0	6002	29	2609	6002	0.4346884
Rat_12_NODE_345_length_5910_cov_4.709137	0	5910	21	2080	5910	0.3519458
Rat_12_NODE_350_length_5769_cov_5.553203	0	5769	17	1779	5769	0.3083723
Rat_12_NODE_358_length_5668_cov_5.145199	0	5668	24	2565	5668	0.4525406
Rat_12_NODE_362_length_5583_cov_4.049928	0	5583	14	1485	5583	0.2659860
Rat_12_NODE_369_length_5501_cov_4.417003	0	5501	14	1570	5501	0.2854027
Rat_12_NODE_370_length_5499_cov_4.469508	0	5499	79	4374	5499	0.7954174
Rat_12_NODE_371_length_5494_cov_4.551756	0	5494	17	1934	5494	0.3520204
Rat_12_NODE_376_length_5458_cov_8.138812	0	5458	191	5282	5458	0.9677538
Rat_12_NODE_384_length_5388_cov_4.723983	0	5388	20	1765	5388	0.3275798
Rat_12_NODE_385_length_5377_cov_5.109733	0	5377	15	1544	5377	0.2871490
Rat_12_NODE_388_length_5365_cov_5.663842	0	5365	10	1079	5365	0.2011184
Rat_12_NODE_392_length_5327_cov_5.931335	0	5327	50	3601	5327	0.6759902
Rat_12_NODE_396_length_5262_cov_6.418475	0	5262	24	2348	5262	0.4462182
Rat_12_NODE_397_length_5247_cov_5.089561	0	5247	18	1984	5247	0.3781208
Rat_12_NODE_402_length_5215_cov_3.483527	0	5215	10	920	5215	0.1764142
Rat_12_NODE_412_length_5112_cov_6.820249	0	5112	0	0	5112	0.0000000
Rat_12_NODE_413_length_5111_cov_5.673655	0	5111	22	2169	5111	0.4243788
Rat_12_NODE_417_length_5054_cov_4.289858	0	5054	24	2264	5054	0.4479620
Rat_12_NODE_418_length_5038_cov_3.946016	0	5038	9	839	5038	0.1665343
Rat_12_NODE_420_length_5006_cov_5.210866	0	5006	17	1995	5006	0.3985218
Rat_12_NODE_424_length_4929_cov_4.345302	0	4929	13	1322	4929	0.2682086
Rat_12_NODE_426_length_4895_cov_7.442149	0	4895	17	2150	4895	0.4392237
Rat_12_NODE_428_length_4873_cov_16.956413	0	4873	294	4867	4873	0.9987687
Rat_12_NODE_434_length_4830_cov_3.913508	0	4830	7	845	4830	0.1749482
Rat_12_NODE_435_length_4828_cov_5.821496	0	4828	18	1969	4828	0.4078293
Rat_12_NODE_436_length_4825_cov_4.581132	0	4825	15	1755	4825	0.3637306
Rat_12_NODE_438_length_4821_cov_5.120856	0	4821	4	557	4821	0.1155362
Rat_12_NODE_444_length_4798_cov_5.123550	0	4798	16	1551	4798	0.3232597
Rat_12_NODE_445_length_4791_cov_4.332348	0	4791	22	1863	4791	0.3888541
Rat_12_NODE_448_length_4762_cov_5.487147	0	4762	16	1754	4762	0.3683326
Rat_12_NODE_449_length_4746_cov_6.752078	0	4746	26	2699	4746	0.5686894
Rat_12_NODE_450_length_4736_cov_5.685751	0	4736	17	1496	4736	0.3158784
Rat_12_NODE_455_length_4679_cov_4.648573	0	4679	16	1722	4679	0.3680274
Rat_12_NODE_457_length_4664_cov_4.536125	0	4664	4	601	4664	0.1288593
Rat_12_NODE_459_length_4658_cov_5.408429	0	4658	12	1164	4658	0.2498927
Rat_12_NODE_463_length_4619_cov_4.091586	0	4619	22	2011	4619	0.4353756
Rat_12_NODE_464_length_4618_cov_4.856454	0	4618	45	2708	4618	0.5864010
Rat_12_NODE_468_length_4572_cov_3.912774	0	4572	12	1191	4572	0.2604987
Rat_12_NODE_470_length_4538_cov_4.310506	0	4538	16	1645	4538	0.3624945
Rat_12_NODE_471_length_4532_cov_4.518874	0	4532	10	1093	4532	0.2411739
Rat_12_NODE_474_length_4496_cov_4.147940	0	4496	10	1314	4496	0.2922598
Rat_12_NODE_475_length_4483_cov_6.440831	0	4483	8	581	4483	0.1296007
Rat_12_NODE_477_length_4474_cov_5.022177	0	4474	25	2650	4474	0.5923111
Rat_12_NODE_486_length_4415_cov_4.280505	0	4415	6	581	4415	0.1315968
Rat_12_NODE_495_length_4362_cov_5.061063	0	4362	12	1394	4362	0.3195782
Rat_12_NODE_496_length_4355_cov_3.459070	0	4355	4	418	4355	0.0959816
Rat_12_NODE_499_length_4332_cov_4.452654	0	4332	6	876	4332	0.2022161
Rat_12_NODE_501_length_4318_cov_10.238330	0	4318	44	2452	4318	0.5678555
Rat_12_NODE_502_length_4316_cov_4.462333	0	4316	16	1956	4316	0.4531974
Rat_12_NODE_503_length_4314_cov_5.036394	0	4314	18	1803	4314	0.4179416
Rat_12_NODE_505_length_4308_cov_5.181989	0	4308	2	302	4308	0.0701021
Rat_12_NODE_508_length_4277_cov_4.074609	0	4277	22	2201	4277	0.5146130
Rat_12_NODE_510_length_4267_cov_6.712013	0	4267	12	1506	4267	0.3529412
Rat_12_NODE_512_length_4254_cov_5.220767	0	4254	9	1149	4254	0.2700987
Rat_12_NODE_514_length_4242_cov_4.159303	0	4242	20	2127	4242	0.5014144
Rat_12_NODE_516_length_4237_cov_4.280966	0	4237	12	1372	4237	0.3238140
Rat_12_NODE_517_length_4235_cov_5.069378	0	4235	13	1258	4235	0.2970484
Rat_12_NODE_519_length_4222_cov_3.945284	0	4222	8	1031	4222	0.2441971
Rat_12_NODE_520_length_4217_cov_4.298174	0	4217	22	1841	4217	0.4365663
Rat_12_NODE_521_length_4215_cov_4.788221	0	4215	11	1443	4215	0.3423488
Rat_12_NODE_527_length_4169_cov_4.438746	0	4169	9	1015	4169	0.2434637
Rat_12_NODE_528_length_4154_cov_3.962918	0	4154	27	2212	4154	0.5324988
Rat_12_NODE_532_length_4125_cov_9.849631	0	4125	6	712	4125	0.1726061
Rat_12_NODE_539_length_4092_cov_9.839237	0	4092	19	1800	4092	0.4398827
Rat_12_NODE_540_length_4083_cov_6.470209	0	4083	13	1533	4083	0.3754592
Rat_12_NODE_542_length_4052_cov_4.978484	0	4052	11	1301	4052	0.3210760
Rat_12_NODE_544_length_4047_cov_5.777806	0	4047	25	2043	4047	0.5048184
Rat_12_NODE_550_length_4027_cov_3.337110	0	4027	2	270	4027	0.0670474
Rat_12_NODE_551_length_4020_cov_4.953342	0	4020	7	895	4020	0.2226368
Rat_12_NODE_558_length_3975_cov_6.383929	0	3975	0	0	3975	0.0000000
Rat_12_NODE_562_length_3930_cov_5.071484	0	3930	5	690	3930	0.1755725
Rat_12_NODE_563_length_3919_cov_5.420807	0	3919	11	1400	3919	0.3572340
Rat_12_NODE_567_length_3912_cov_3.565465	0	3912	0	0	3912	0.0000000
Rat_12_NODE_568_length_3911_cov_4.293050	0	3911	11	1205	3911	0.3081053
Rat_12_NODE_570_length_3904_cov_4.483242	0	3904	9	1075	3904	0.2753586
Rat_12_NODE_571_length_3889_cov_5.524257	0	3889	13	1267	3889	0.3257907
Rat_12_NODE_574_length_3881_cov_25.861213	0	3881	73	3449	3881	0.8886885
Rat_12_NODE_575_length_3880_cov_6.311373	0	3880	7	857	3880	0.2208763
Rat_12_NODE_577_length_3879_cov_5.404289	0	3879	15	1593	3879	0.4106728
Rat_12_NODE_581_length_3853_cov_4.882833	0	3853	6	792	3853	0.2055541
Rat_12_NODE_582_length_3848_cov_4.654891	0	3848	14	886	3848	0.2302495
Rat_12_NODE_586_length_3834_cov_4.179942	0	3834	10	1191	3834	0.3106416
Rat_12_NODE_587_length_3830_cov_4.964238	0	3830	1	151	3830	0.0394256
Rat_12_NODE_590_length_3812_cov_4.330317	0	3812	15	1458	3812	0.3824764
Rat_12_NODE_593_length_3791_cov_4.532388	0	3791	16	1535	3791	0.4049064
Rat_12_NODE_597_length_3750_cov_4.917727	0	3750	13	1331	3750	0.3549333
Rat_12_NODE_600_length_3741_cov_10.091427	0	3741	207	3650	3741	0.9756749
Rat_12_NODE_601_length_3738_cov_6.806136	0	3738	13	1254	3738	0.3354735
Rat_12_NODE_604_length_3723_cov_8.627863	0	3723	8	985	3723	0.2645716
Rat_12_NODE_613_length_3683_cov_5.456450	0	3683	9	1200	3683	0.3258213
Rat_12_NODE_617_length_3666_cov_4.595403	0	3666	10	1124	3666	0.3066012
Rat_12_NODE_618_length_3663_cov_5.286308	0	3663	20	2069	3663	0.5648376
Rat_12_NODE_623_length_3652_cov_6.308312	0	3652	24	2166	3652	0.5930997
Rat_12_NODE_628_length_3615_cov_4.129775	0	3615	14	1350	3615	0.3734440
Rat_12_NODE_631_length_3600_cov_14.909450	0	3600	33	2685	3600	0.7458333
Rat_12_NODE_639_length_3546_cov_6.239473	0	3546	5	572	3546	0.1613085
Rat_12_NODE_645_length_3513_cov_7.563910	0	3513	78	3431	3513	0.9766581
Rat_12_NODE_646_length_3510_cov_2.969320	0	3510	15	1139	3510	0.3245014
Rat_12_NODE_654_length_3468_cov_2.812775	0	3468	49	2117	3468	0.6104383
Rat_12_NODE_655_length_3462_cov_3.764309	0	3462	16	1571	3462	0.4537839
Rat_12_NODE_656_length_3459_cov_4.325206	0	3459	9	1071	3459	0.3096271
Rat_12_NODE_658_length_3442_cov_3.652790	0	3442	15	1385	3442	0.4023823
Rat_12_NODE_659_length_3431_cov_3.692536	0	3431	3	316	3431	0.0921014
Rat_12_NODE_662_length_3417_cov_5.226353	0	3417	13	1376	3417	0.4026924
Rat_12_NODE_664_length_3404_cov_4.073156	0	3404	11	1065	3404	0.3128672
Rat_12_NODE_666_length_3400_cov_4.179671	0	3400	10	1073	3400	0.3155882
Rat_12_NODE_675_length_3354_cov_7.067293	0	3354	10	892	3354	0.2659511
Rat_12_NODE_676_length_3349_cov_4.232240	0	3349	19	1167	3349	0.3484622
Rat_12_NODE_679_length_3342_cov_2.792516	0	3342	4	433	3342	0.1295631
Rat_12_NODE_686_length_3326_cov_4.852644	0	3326	15	1534	3326	0.4612147
Rat_12_NODE_689_length_3320_cov_4.456049	0	3320	4	376	3320	0.1132530
Rat_12_NODE_690_length_3319_cov_4.519914	0	3319	7	580	3319	0.1747514
Rat_12_NODE_692_length_3299_cov_4.997842	0	3299	12	992	3299	0.3006972
Rat_12_NODE_695_length_3292_cov_2.813716	0	3292	0	0	3292	0.0000000
Rat_12_NODE_696_length_3289_cov_5.013915	0	3289	12	1495	3289	0.4545455
Rat_12_NODE_701_length_3280_cov_4.219535	0	3280	6	735	3280	0.2240854
Rat_12_NODE_703_length_3256_cov_4.609809	0	3256	17	1552	3256	0.4766585
Rat_12_NODE_706_length_3248_cov_3.505168	0	3248	7	898	3248	0.2764778
Rat_12_NODE_708_length_3231_cov_4.316121	0	3231	13	1434	3231	0.4438255
Rat_12_NODE_713_length_3187_cov_2.303959	0	3187	32	2066	3187	0.6482586
Rat_12_NODE_714_length_3184_cov_4.692234	0	3184	11	1114	3184	0.3498744
Rat_12_NODE_718_length_3170_cov_3.521669	0	3170	10	1178	3170	0.3716088
Rat_12_NODE_720_length_3161_cov_5.027688	0	3161	17	1999	3161	0.6323948
Rat_12_NODE_726_length_3143_cov_7.225065	0	3143	6	572	3143	0.1819917
Rat_12_NODE_728_length_3140_cov_3.859319	0	3140	15	1168	3140	0.3719745
Rat_12_NODE_730_length_3133_cov_4.749188	0	3133	4	569	3133	0.1816151
Rat_12_NODE_731_length_3125_cov_4.278502	0	3125	7	581	3125	0.1859200
Rat_12_NODE_732_length_3123_cov_4.199804	0	3123	6	719	3123	0.2302274
Rat_12_NODE_735_length_3111_cov_4.954188	0	3111	8	865	3111	0.2780457
Rat_12_NODE_737_length_3104_cov_5.888160	0	3104	14	1576	3104	0.5077320
Rat_12_NODE_739_length_3103_cov_4.286417	0	3103	3	443	3103	0.1427651
Rat_12_NODE_741_length_3100_cov_5.983251	0	3100	5	629	3100	0.2029032
Rat_12_NODE_743_length_3088_cov_5.509067	0	3088	14	1364	3088	0.4417098
Rat_12_NODE_745_length_3068_cov_5.792897	0	3068	8	721	3068	0.2350065
Rat_12_NODE_748_length_3059_cov_3.365180	0	3059	4	601	3059	0.1964694
Rat_12_NODE_750_length_3052_cov_4.228896	0	3052	10	798	3052	0.2614679
Rat_12_NODE_752_length_3030_cov_4.684706	0	3030	8	865	3030	0.2854786
Rat_12_NODE_755_length_3023_cov_5.529650	0	3023	10	1091	3023	0.3608998
Rat_12_NODE_759_length_3014_cov_6.471105	0	3014	40	2256	3014	0.7485070
Rat_12_NODE_766_length_3003_cov_3.934193	0	3003	5	585	3003	0.1948052
Rat_12_NODE_767_length_2993_cov_4.078965	0	2993	7	778	2993	0.2599398
Rat_12_NODE_769_length_2984_cov_4.109252	0	2984	3	263	2984	0.0881367
Rat_12_NODE_777_length_2953_cov_2.631470	0	2953	7	895	2953	0.3030816
Rat_12_NODE_780_length_2942_cov_3.435054	0	2942	5	475	2942	0.1614548
Rat_12_NODE_782_length_2936_cov_5.606734	0	2936	85	2726	2936	0.9284741
Rat_12_NODE_783_length_2936_cov_4.802499	0	2936	4	401	2936	0.1365804
Rat_12_NODE_786_length_2928_cov_3.991646	0	2928	6	762	2928	0.2602459
Rat_12_NODE_787_length_2927_cov_3.724582	0	2927	11	975	2927	0.3331056
Rat_12_NODE_793_length_2904_cov_5.161460	0	2904	5	389	2904	0.1339532
Rat_12_NODE_797_length_2884_cov_10.135384	0	2884	0	0	2884	0.0000000
Rat_12_NODE_801_length_2871_cov_5.022372	0	2871	6	862	2871	0.3002438
Rat_12_NODE_803_length_2859_cov_4.246790	0	2859	8	650	2859	0.2273522
Rat_12_NODE_810_length_2837_cov_5.257009	0	2837	14	1516	2837	0.5343673
Rat_12_NODE_818_length_2810_cov_5.636661	0	2810	6	786	2810	0.2797153
Rat_12_NODE_822_length_2803_cov_4.276565	0	2803	2	277	2803	0.0988227
Rat_12_NODE_824_length_2802_cov_4.641063	0	2802	4	567	2802	0.2023555
Rat_12_NODE_829_length_2797_cov_5.564916	0	2797	5	567	2797	0.2027172
Rat_12_NODE_830_length_2792_cov_4.279868	0	2792	17	1432	2792	0.5128940
Rat_12_NODE_834_length_2785_cov_5.333333	0	2785	135	2476	2785	0.8890485
Rat_12_NODE_836_length_2784_cov_3.710150	0	2784	9	862	2784	0.3096264
Rat_12_NODE_837_length_2783_cov_3.745601	0	2783	9	978	2783	0.3514193
Rat_12_NODE_838_length_2782_cov_5.190686	0	2782	11	1096	2782	0.3939612
Rat_12_NODE_842_length_2774_cov_3.461567	0	2774	10	1158	2774	0.4174477
Rat_12_NODE_843_length_2764_cov_3.085271	0	2764	9	901	2764	0.3259768
Rat_12_NODE_845_length_2761_cov_4.832225	0	2761	9	1073	2761	0.3886273
Rat_12_NODE_852_length_2752_cov_4.516871	0	2752	9	1154	2752	0.4193314
Rat_12_NODE_853_length_2744_cov_5.496467	0	2744	9	1027	2744	0.3742711
Rat_12_NODE_856_length_2724_cov_3.751592	0	2724	1	151	2724	0.0554332
Rat_12_NODE_859_length_2721_cov_6.741560	0	2721	10	984	2721	0.3616318
Rat_12_NODE_860_length_2719_cov_3.530405	0	2719	11	1271	2719	0.4674513
Rat_12_NODE_864_length_2706_cov_4.218031	0	2706	0	0	2706	0.0000000
Rat_12_NODE_865_length_2697_cov_3.225208	0	2697	0	0	2697	0.0000000
Rat_12_NODE_871_length_2680_cov_3.608381	0	2680	2	190	2680	0.0708955
Rat_12_NODE_874_length_2670_cov_15.296367	0	2670	27	1648	2670	0.6172284
Rat_12_NODE_876_length_2666_cov_6.382612	0	2666	74	2304	2666	0.8642160
Rat_12_NODE_877_length_2663_cov_4.519172	0	2663	10	1130	2663	0.4243335
Rat_12_NODE_878_length_2661_cov_3.610130	0	2661	5	755	2661	0.2837279
Rat_12_NODE_879_length_2657_cov_3.769408	0	2657	21	1919	2657	0.7222431
Rat_12_NODE_880_length_2656_cov_3.133026	0	2656	5	569	2656	0.2142319
Rat_12_NODE_884_length_2638_cov_5.018970	0	2638	8	1119	2638	0.4241850
Rat_12_NODE_888_length_2623_cov_3.589564	0	2623	4	523	2623	0.1993900
Rat_12_NODE_891_length_2614_cov_2.802657	0	2614	7	919	2614	0.3515685
Rat_12_NODE_895_length_2601_cov_6.796151	0	2601	48	1934	2601	0.7435602
Rat_12_NODE_899_length_2599_cov_3.139544	0	2599	0	0	2599	0.0000000
Rat_12_NODE_902_length_2594_cov_3.270185	0	2594	0	0	2594	0.0000000
Rat_12_NODE_903_length_2592_cov_4.052424	0	2592	1	145	2592	0.0559414
Rat_12_NODE_911_length_2583_cov_3.169699	0	2583	6	798	2583	0.3089431
Rat_12_NODE_914_length_2578_cov_5.354340	0	2578	7	881	2578	0.3417378
Rat_12_NODE_915_length_2576_cov_3.419278	0	2576	0	0	2576	0.0000000
Rat_12_NODE_917_length_2573_cov_3.821287	0	2573	1	151	2573	0.0586864
Rat_12_NODE_918_length_2566_cov_4.319395	0	2566	7	922	2566	0.3593141
Rat_12_NODE_919_length_2565_cov_4.393227	0	2565	14	1186	2565	0.4623782
Rat_12_NODE_921_length_2559_cov_5.022364	0	2559	0	0	2559	0.0000000
Rat_12_NODE_929_length_2544_cov_3.769787	0	2544	28	1931	2544	0.7590409
Rat_12_NODE_930_length_2544_cov_3.607473	0	2544	1	151	2544	0.0593553
Rat_12_NODE_938_length_2535_cov_3.581452	0	2535	7	806	2535	0.3179487
Rat_12_NODE_943_length_2520_cov_3.056795	0	2520	42	2254	2520	0.8944445
Rat_12_NODE_946_length_2514_cov_3.104921	0	2514	0	0	2514	0.0000000
Rat_12_NODE_948_length_2509_cov_13.085167	0	2509	58	2297	2509	0.9155042
Rat_12_NODE_950_length_2509_cov_4.495925	0	2509	4	570	2509	0.2271821
Rat_12_NODE_959_length_2500_cov_4.007362	0	2500	3	452	2500	0.1808000
Rat_12_NODE_963_length_2492_cov_3.956094	0	2492	15	1315	2492	0.5276886
Rat_12_NODE_966_length_2488_cov_3.247842	0	2488	6	571	2488	0.2295016
Rat_12_NODE_971_length_2478_cov_6.734214	0	2478	4	568	2478	0.2292171
Rat_12_NODE_972_length_2478_cov_3.337598	0	2478	7	692	2478	0.2792575
Rat_12_NODE_973_length_2475_cov_2.986364	0	2475	1	122	2475	0.0492929
Rat_12_NODE_975_length_2471_cov_5.126656	0	2471	4	510	2471	0.2063942
Rat_12_NODE_983_length_2448_cov_5.089845	0	2448	13	1160	2448	0.4738562
Rat_12_NODE_985_length_2445_cov_4.760251	0	2445	4	463	2445	0.1893661
Rat_12_NODE_992_length_2435_cov_4.205882	0	2435	1	93	2435	0.0381930
Rat_12_NODE_996_length_2421_cov_8.952663	0	2421	29	1760	2421	0.7269723
Rat_12_NODE_998_length_2418_cov_2.603047	0	2418	1	98	2418	0.0405294
Rat_12_NODE_1000_length_2410_cov_6.142251	0	2410	4	468	2410	0.1941909
Rat_12_NODE_1002_length_2405_cov_4.991915	0	2405	3	395	2405	0.1642412
Rat_12_NODE_1007_length_2388_cov_4.153879	0	2388	5	684	2388	0.2864321
Rat_12_NODE_1008_length_2385_cov_4.141202	0	2385	13	1059	2385	0.4440252
Rat_12_NODE_1010_length_2383_cov_4.090206	0	2383	0	0	2383	0.0000000
Rat_12_NODE_1011_length_2382_cov_4.611517	0	2382	3	398	2382	0.1670865
Rat_12_NODE_1013_length_2379_cov_3.845955	0	2379	6	884	2379	0.3715847
Rat_12_NODE_1014_length_2376_cov_3.939250	0	2376	3	380	2376	0.1599327
Rat_12_NODE_1017_length_2364_cov_4.985275	0	2364	9	746	2364	0.3155668
Rat_12_NODE_1021_length_2360_cov_2.960521	0	2360	2	298	2360	0.1262712
Rat_12_NODE_1023_length_2357_cov_4.971329	0	2357	13	1165	2357	0.4942724
Rat_12_NODE_1024_length_2356_cov_3.868753	0	2356	12	873	2356	0.3705433
Rat_12_NODE_1026_length_2351_cov_3.506098	0	2351	8	905	2351	0.3849426
Rat_12_NODE_1029_length_2343_cov_4.696241	0	2343	16	1413	2343	0.6030730
Rat_12_NODE_1031_length_2338_cov_3.314060	0	2338	0	0	2338	0.0000000
Rat_12_NODE_1033_length_2336_cov_6.546252	0	2336	14	1391	2336	0.5954623
Rat_12_NODE_1034_length_2336_cov_4.367821	0	2336	7	700	2336	0.2996575
Rat_12_NODE_1037_length_2333_cov_2.760316	0	2333	0	0	2333	0.0000000
Rat_12_NODE_1039_length_2329_cov_5.757256	0	2329	8	706	2329	0.3031344
Rat_12_NODE_1042_length_2328_cov_4.722833	0	2328	8	834	2328	0.3582474
Rat_12_NODE_1043_length_2328_cov_3.934448	0	2328	10	696	2328	0.2989691
Rat_12_NODE_1048_length_2323_cov_4.882275	0	2323	5	362	2323	0.1558330
Rat_12_NODE_1049_length_2317_cov_3.616711	0	2317	4	222	2317	0.0958136
Rat_12_NODE_1054_length_2309_cov_4.255546	0	2309	6	770	2309	0.3334777
Rat_12_NODE_1056_length_2303_cov_3.365658	0	2303	0	0	2303	0.0000000
Rat_12_NODE_1060_length_2296_cov_7.404284	0	2296	29	1613	2296	0.7025262
Rat_12_NODE_1061_length_2292_cov_5.058561	0	2292	7	996	2292	0.4345550
Rat_12_NODE_1062_length_2290_cov_4.579866	0	2290	7	874	2290	0.3816594
Rat_12_NODE_1064_length_2279_cov_4.224371	0	2279	4	579	2279	0.2540588
Rat_12_NODE_1067_length_2276_cov_6.351643	0	2276	15	1151	2276	0.5057118
Rat_12_NODE_1068_length_2275_cov_3.665766	0	2275	23	1894	2275	0.8325275
Rat_12_NODE_1075_length_2263_cov_4.793931	0	2263	9	1078	2263	0.4763588
Rat_12_NODE_1076_length_2261_cov_3.696283	0	2261	7	730	2261	0.3228660
Rat_12_NODE_1083_length_2245_cov_4.600913	0	2245	1	151	2245	0.0672606
Rat_12_NODE_1085_length_2241_cov_4.649588	0	2241	9	1083	2241	0.4832664
Rat_12_NODE_1087_length_2237_cov_4.133364	0	2237	29	1276	2237	0.5704068
Rat_12_NODE_1090_length_2232_cov_5.691778	0	2232	1	151	2232	0.0676523
Rat_12_NODE_1097_length_2214_cov_4.150069	0	2214	7	668	2214	0.3017164
Rat_12_NODE_1098_length_2214_cov_3.805002	0	2214	12	1027	2214	0.4638663
Rat_12_NODE_1099_length_2213_cov_4.142261	0	2213	10	1098	2213	0.4961590
Rat_12_NODE_1100_length_2212_cov_5.031989	0	2212	14	1125	2212	0.5085895
Rat_12_NODE_1101_length_2210_cov_4.297448	0	2210	8	905	2210	0.4095023
Rat_12_NODE_1102_length_2209_cov_3.714485	0	2209	13	1171	2209	0.5301041
Rat_12_NODE_1109_length_2206_cov_4.519758	0	2206	4	433	2206	0.1962829
Rat_12_NODE_1110_length_2206_cov_3.848443	0	2206	11	891	2206	0.4038984
Rat_12_NODE_1111_length_2205_cov_3.507907	0	2205	1	151	2205	0.0684807
Rat_12_NODE_1112_length_2203_cov_2.605680	0	2203	0	0	2203	0.0000000
Rat_12_NODE_1113_length_2201_cov_3.721808	0	2201	3	276	2201	0.1253975
Rat_12_NODE_1115_length_2199_cov_6.325093	0	2199	0	0	2199	0.0000000
Rat_12_NODE_1121_length_2192_cov_3.705194	0	2192	8	978	2192	0.4461679
Rat_12_NODE_1122_length_2192_cov_3.247075	0	2192	9	1050	2192	0.4790146
Rat_12_NODE_1123_length_2190_cov_3.702108	0	2190	3	449	2190	0.2050228
Rat_12_NODE_1124_length_2190_cov_3.034660	0	2190	12	926	2190	0.4228311
Rat_12_NODE_1127_length_2185_cov_4.280751	0	2185	2	293	2185	0.1340961
Rat_12_NODE_1128_length_2184_cov_4.604979	0	2184	14	911	2184	0.4171245
Rat_12_NODE_1138_length_2164_cov_2.694168	0	2164	1	151	2164	0.0697782
Rat_12_NODE_1139_length_2161_cov_5.231244	0	2161	1	151	2161	0.0698751
Rat_12_NODE_1147_length_2150_cov_6.377566	0	2150	3	331	2150	0.1539535
Rat_12_NODE_1148_length_2150_cov_3.858711	0	2150	4	505	2150	0.2348837
Rat_12_NODE_1154_length_2139_cov_2.106046	0	2139	0	0	2139	0.0000000
Rat_12_NODE_1156_length_2136_cov_4.767900	0	2136	7	750	2136	0.3511236
Rat_12_NODE_1158_length_2135_cov_3.545192	0	2135	9	610	2135	0.2857143
Rat_12_NODE_1159_length_2133_cov_3.592397	0	2133	14	1029	2133	0.4824191
Rat_12_NODE_1160_length_2132_cov_4.843043	0	2132	10	701	2132	0.3287992
Rat_12_NODE_1165_length_2125_cov_4.390338	0	2125	10	1141	2125	0.5369412
Rat_12_NODE_1168_length_2117_cov_4.242483	0	2117	9	1119	2117	0.5285782
Rat_12_NODE_1169_length_2117_cov_3.373909	0	2117	9	829	2117	0.3915919
Rat_12_NODE_1170_length_2117_cov_3.237633	0	2117	10	865	2117	0.4085971
Rat_12_NODE_1171_length_2116_cov_5.227559	0	2116	10	636	2116	0.3005671
Rat_12_NODE_1174_length_2114_cov_3.776105	0	2114	5	674	2114	0.3188269
Rat_12_NODE_1178_length_2109_cov_4.148004	0	2109	6	548	2109	0.2598388
Rat_12_NODE_1185_length_2105_cov_5.350244	0	2105	4	574	2105	0.2726841
Rat_12_NODE_1186_length_2104_cov_3.186432	0	2104	7	566	2104	0.2690114
Rat_12_NODE_1192_length_2095_cov_5.416176	0	2095	10	941	2095	0.4491647
Rat_12_NODE_1198_length_2080_cov_2.052840	0	2080	0	0	2080	0.0000000
Rat_12_NODE_1205_length_2067_cov_4.250497	0	2067	9	962	2067	0.4654088
Rat_12_NODE_1213_length_2058_cov_5.261608	0	2058	9	520	2058	0.2526725
Rat_12_NODE_1215_length_2054_cov_3.730365	0	2054	18	1723	2054	0.8388510
Rat_12_NODE_1216_length_2054_cov_3.219110	0	2054	7	640	2054	0.3115872
Rat_12_NODE_1218_length_2050_cov_5.211529	0	2050	7	873	2050	0.4258537
Rat_12_NODE_1219_length_2050_cov_2.220551	0	2050	17	1115	2050	0.5439025
Rat_12_NODE_1221_length_2048_cov_4.000000	0	2048	13	1070	2048	0.5224609
Rat_12_NODE_1226_length_2044_cov_6.031171	0	2044	4	490	2044	0.2397260
Rat_12_NODE_1228_length_2043_cov_5.985915	0	2043	5	749	2043	0.3666177
Rat_12_NODE_1230_length_2042_cov_29.378963	0	2042	83	1962	2042	0.9608227
Rat_12_NODE_1232_length_2042_cov_3.187217	0	2042	8	806	2042	0.3947111
Rat_12_NODE_1239_length_2036_cov_5.170116	0	2036	5	438	2036	0.2151277
Rat_12_NODE_1241_length_2035_cov_3.621212	0	2035	1	150	2035	0.0737101
Rat_12_NODE_1246_length_2027_cov_3.528398	0	2027	4	574	2027	0.2831771
Rat_12_NODE_1247_length_2025_cov_4.061929	0	2025	5	455	2025	0.2246914
Rat_12_NODE_1248_length_2024_cov_6.453022	0	2024	2	296	2024	0.1462451
Rat_12_NODE_1252_length_2016_cov_3.930138	0	2016	7	527	2016	0.2614087
Rat_12_NODE_1255_length_2011_cov_4.527096	0	2011	5	587	2011	0.2918946
Rat_12_NODE_1263_length_2000_cov_12.477121	0	2000	81	1978	2000	0.9890000
Rat_12_NODE_1264_length_2000_cov_4.138817	0	2000	2	264	2000	0.1320000
Rat_12_NODE_1265_length_2000_cov_3.359383	0	2000	11	984	2000	0.4920000
Rat_12_NODE_1266_length_1999_cov_2.911008	0	1999	2	173	1999	0.0865433
Rat_12_NODE_1269_length_1995_cov_4.878866	0	1995	12	1147	1995	0.5749373
Rat_12_NODE_1270_length_1990_cov_3.503359	0	1990	0	0	1990	0.0000000
Rat_12_NODE_1272_length_1986_cov_5.357846	0	1986	7	816	1986	0.4108761
Rat_12_NODE_1275_length_1978_cov_4.120125	0	1978	4	491	1978	0.2482305
Rat_12_NODE_1276_length_1976_cov_3.641333	0	1976	8	735	1976	0.3719636
Rat_12_NODE_1277_length_1975_cov_3.363542	0	1975	2	218	1975	0.1103797
Rat_12_NODE_1283_length_1967_cov_2.804916	0	1967	8	824	1967	0.4189121
Rat_12_NODE_1287_length_1965_cov_2.537696	0	1965	3	301	1965	0.1531807
Rat_12_NODE_1288_length_1964_cov_7.607124	0	1964	28	1747	1964	0.8895112
Rat_12_NODE_1290_length_1963_cov_3.881551	0	1963	4	597	1963	0.3041264
Rat_12_NODE_1295_length_1959_cov_3.638130	0	1959	5	545	1959	0.2782032
Rat_12_NODE_1296_length_1959_cov_2.303046	0	1959	1	151	1959	0.0770801
Rat_12_NODE_1298_length_1956_cov_3.283535	0	1956	2	302	1956	0.1543967
Rat_12_NODE_1302_length_1954_cov_2.444444	0	1954	3	218	1954	0.1115660
Rat_12_NODE_1303_length_1953_cov_3.867756	0	1953	2	207	1953	0.1059908
Rat_12_NODE_1307_length_1945_cov_4.424868	0	1945	4	551	1945	0.2832905
Rat_12_NODE_1308_length_1944_cov_5.928004	0	1944	6	683	1944	0.3513375
Rat_12_NODE_1313_length_1937_cov_4.886291	0	1937	14	1036	1937	0.5348477
Rat_12_NODE_1315_length_1935_cov_5.257447	0	1935	3	371	1935	0.1917313
Rat_12_NODE_1318_length_1933_cov_3.272630	0	1933	5	418	1933	0.2162442
Rat_12_NODE_1321_length_1930_cov_3.461333	0	1930	4	551	1930	0.2854922
Rat_12_NODE_1332_length_1921_cov_3.885316	0	1921	5	405	1921	0.2108277
Rat_12_NODE_1333_length_1920_cov_4.071314	0	1920	6	715	1920	0.3723958
Rat_12_NODE_1335_length_1918_cov_2.981750	0	1918	4	491	1918	0.2559958
Rat_12_NODE_1337_length_1911_cov_2.829741	0	1911	2	204	1911	0.1067504
Rat_12_NODE_1338_length_1910_cov_3.690027	0	1910	4	571	1910	0.2989529
Rat_12_NODE_1339_length_1907_cov_3.895248	0	1907	6	596	1907	0.3125328
Rat_12_NODE_1342_length_1904_cov_3.404002	0	1904	6	558	1904	0.2930672
Rat_12_NODE_1343_length_1902_cov_9.011911	0	1902	4	281	1902	0.1477392
Rat_12_NODE_1347_length_1898_cov_4.247423	0	1898	4	461	1898	0.2428872
Rat_12_NODE_1350_length_1895_cov_3.671196	0	1895	10	844	1895	0.4453826
Rat_12_NODE_1352_length_1892_cov_3.007077	0	1892	16	1088	1892	0.5750529
Rat_12_NODE_1354_length_1889_cov_3.551799	0	1889	4	504	1889	0.2668078
Rat_12_NODE_1356_length_1885_cov_4.024590	0	1885	0	0	1885	0.0000000
Rat_12_NODE_1359_length_1881_cov_3.285323	0	1881	11	746	1881	0.3965976
Rat_12_NODE_1360_length_1880_cov_3.130411	0	1880	2	294	1880	0.1563830
Rat_12_NODE_1362_length_1878_cov_3.313769	0	1878	4	503	1878	0.2678381
Rat_12_NODE_1368_length_1874_cov_2.049478	0	1874	0	0	1874	0.0000000
Rat_12_NODE_1369_length_1870_cov_6.412672	0	1870	28	870	1870	0.4652406
Rat_12_NODE_1371_length_1867_cov_4.665563	0	1867	9	903	1867	0.4836636
Rat_12_NODE_1372_length_1867_cov_3.549117	0	1867	3	340	1867	0.1821103
Rat_12_NODE_1375_length_1866_cov_4.625621	0	1866	8	744	1866	0.3987138
Rat_12_NODE_1378_length_1864_cov_4.803759	0	1864	5	538	1864	0.2886266
Rat_12_NODE_1385_length_1859_cov_5.265521	0	1859	12	1063	1859	0.5718128
Rat_12_NODE_1386_length_1857_cov_3.104329	0	1857	0	0	1857	0.0000000
Rat_12_NODE_1390_length_1854_cov_3.375764	0	1854	1	142	1854	0.0765912
Rat_12_NODE_1391_length_1853_cov_3.682425	0	1853	11	812	1853	0.4382083
Rat_12_NODE_1392_length_1853_cov_2.160178	0	1853	5	420	1853	0.2266595
Rat_12_NODE_1393_length_1851_cov_5.155345	0	1851	3	453	1851	0.2447326
Rat_12_NODE_1394_length_1851_cov_4.066258	0	1851	4	561	1851	0.3030794
Rat_12_NODE_1395_length_1850_cov_2.891365	0	1850	0	0	1850	0.0000000
Rat_12_NODE_1397_length_1846_cov_3.561139	0	1846	4	567	1846	0.3071506
Rat_12_NODE_1401_length_1843_cov_4.116331	0	1843	6	637	1843	0.3456321
Rat_12_NODE_1402_length_1842_cov_4.151091	0	1842	11	905	1842	0.4913138
Rat_12_NODE_1407_length_1838_cov_2.095906	0	1838	11	992	1838	0.5397171
Rat_12_NODE_1409_length_1837_cov_2.104938	0	1837	1	151	1837	0.0821992
Rat_12_NODE_1410_length_1836_cov_5.286356	0	1836	7	803	1836	0.4373638
Rat_12_NODE_1415_length_1831_cov_3.954392	0	1831	7	731	1831	0.3992354
Rat_12_NODE_1426_length_1819_cov_5.145692	0	1819	0	0	1819	0.0000000
Rat_12_NODE_1428_length_1816_cov_2.178308	0	1816	0	0	1816	0.0000000
Rat_12_NODE_1429_length_1815_cov_12.363068	0	1815	16	1112	1815	0.6126722
Rat_12_NODE_1431_length_1813_cov_4.915813	0	1813	5	661	1813	0.3645891
Rat_12_NODE_1433_length_1812_cov_3.874787	0	1812	7	685	1812	0.3780353
Rat_12_NODE_1435_length_1809_cov_3.545040	0	1809	2	289	1809	0.1597568
Rat_12_NODE_1439_length_1803_cov_3.053204	0	1803	18	1009	1803	0.5596228
Rat_12_NODE_1441_length_1801_cov_3.063574	0	1801	9	962	1801	0.5341477
Rat_12_NODE_1443_length_1798_cov_2.084337	0	1798	0	0	1798	0.0000000
Rat_12_NODE_1445_length_1796_cov_3.148765	0	1796	6	635	1796	0.3535635
Rat_12_NODE_1447_length_1796_cov_2.213096	0	1796	0	0	1796	0.0000000
Rat_12_NODE_1450_length_1792_cov_2.846287	0	1792	21	1431	1792	0.7985491
Rat_12_NODE_1459_length_1785_cov_3.820231	0	1785	9	748	1785	0.4190476
Rat_12_NODE_1467_length_1774_cov_3.638743	0	1774	2	185	1774	0.1042841
Rat_12_NODE_1472_length_1770_cov_1.860058	0	1770	0	0	1770	0.0000000
Rat_12_NODE_1474_length_1768_cov_4.894337	0	1768	4	473	1768	0.2675339
Rat_12_NODE_1476_length_1768_cov_3.057210	0	1768	4	417	1768	0.2358597
Rat_12_NODE_1478_length_1766_cov_2.890123	0	1766	0	0	1766	0.0000000
Rat_12_NODE_1480_length_1764_cov_3.931539	0	1764	11	483	1764	0.2738095
Rat_12_NODE_1483_length_1760_cov_4.051026	0	1760	4	411	1760	0.2335227
Rat_12_NODE_1489_length_1754_cov_4.170100	0	1754	3	394	1754	0.2246294
Rat_12_NODE_1494_length_1750_cov_5.845428	0	1750	5	522	1750	0.2982857
Rat_12_NODE_1495_length_1750_cov_3.130383	0	1750	0	0	1750	0.0000000
Rat_12_NODE_1497_length_1748_cov_3.170112	0	1748	8	949	1748	0.5429062
Rat_12_NODE_1498_length_1748_cov_3.084465	0	1748	0	0	1748	0.0000000
Rat_12_NODE_1500_length_1745_cov_4.135503	0	1745	6	740	1745	0.4240688
Rat_12_NODE_1502_length_1744_cov_4.926584	0	1744	4	562	1744	0.3222477
Rat_12_NODE_1508_length_1741_cov_2.376631	0	1741	5	626	1741	0.3595635
Rat_12_NODE_1512_length_1737_cov_3.937574	0	1737	2	222	1737	0.1278066
Rat_12_NODE_1513_length_1736_cov_3.320642	0	1736	8	847	1736	0.4879032
Rat_12_NODE_1518_length_1732_cov_4.115683	0	1732	4	527	1732	0.3042725
Rat_12_NODE_1519_length_1731_cov_4.903341	0	1731	13	1178	1731	0.6805315
Rat_12_NODE_1521_length_1726_cov_5.092160	0	1726	1	151	1726	0.0874855
Rat_12_NODE_1529_length_1722_cov_5.716857	0	1722	8	718	1722	0.4169570
Rat_12_NODE_1534_length_1714_cov_4.948764	0	1714	0	0	1714	0.0000000
Rat_12_NODE_1535_length_1714_cov_4.443038	0	1714	4	414	1714	0.2415403
Rat_12_NODE_1544_length_1704_cov_3.196483	0	1704	0	0	1704	0.0000000
Rat_12_NODE_1545_length_1699_cov_3.783455	0	1699	2	273	1699	0.1606828
Rat_12_NODE_1547_length_1699_cov_2.299878	0	1699	0	0	1699	0.0000000
Rat_12_NODE_1548_length_1698_cov_4.074863	0	1698	3	330	1698	0.1943463
Rat_12_NODE_1556_length_1691_cov_2.071516	0	1691	12	1235	1691	0.7303371
Rat_12_NODE_1558_length_1690_cov_3.357798	0	1690	0	0	1690	0.0000000
Rat_12_NODE_1560_length_1689_cov_4.892289	0	1689	8	743	1689	0.4399053
Rat_12_NODE_1561_length_1689_cov_3.428397	0	1689	1	151	1689	0.0894020
Rat_12_NODE_1562_length_1689_cov_2.411873	0	1689	0	0	1689	0.0000000
Rat_12_NODE_1573_length_1676_cov_4.773597	0	1676	5	607	1676	0.3621718
Rat_12_NODE_1575_length_1675_cov_4.303704	0	1675	7	680	1675	0.4059702
Rat_12_NODE_1582_length_1673_cov_3.270087	0	1673	7	703	1673	0.4202032
Rat_12_NODE_1583_length_1672_cov_3.230056	0	1672	1	102	1672	0.0610048
Rat_12_NODE_1584_length_1671_cov_1.914604	0	1671	0	0	1671	0.0000000
Rat_12_NODE_1585_length_1668_cov_5.712957	0	1668	5	601	1668	0.3603117
Rat_12_NODE_1588_length_1667_cov_2.342432	0	1667	19	1183	1667	0.7096581
Rat_12_NODE_1595_length_1660_cov_5.548910	0	1660	6	743	1660	0.4475904
Rat_12_NODE_1601_length_1658_cov_2.857767	0	1658	0	0	1658	0.0000000
Rat_12_NODE_1607_length_1652_cov_3.431434	0	1652	11	933	1652	0.5647700
Rat_12_NODE_1608_length_1652_cov_2.596744	0	1652	5	531	1652	0.3214286
Rat_12_NODE_1610_length_1651_cov_4.178571	0	1651	7	603	1651	0.3652332
Rat_12_NODE_1614_length_1649_cov_3.478043	0	1649	6	660	1649	0.4002426
Rat_12_NODE_1619_length_1642_cov_3.063642	0	1642	0	0	1642	0.0000000
Rat_12_NODE_1620_length_1642_cov_2.513548	0	1642	17	1282	1642	0.7807552
Rat_12_NODE_1628_length_1637_cov_2.616941	0	1637	0	0	1637	0.0000000
Rat_12_NODE_1629_length_1636_cov_3.098039	0	1636	0	0	1636	0.0000000
Rat_12_NODE_1631_length_1634_cov_3.680177	0	1634	4	559	1634	0.3421053
Rat_12_NODE_1633_length_1631_cov_3.170685	0	1631	1	151	1631	0.0925812
Rat_12_NODE_1636_length_1626_cov_3.090388	0	1626	10	979	1626	0.6020910
Rat_12_NODE_1638_length_1620_cov_2.719489	0	1620	1	151	1620	0.0932099
Rat_12_NODE_1640_length_1619_cov_3.321611	0	1619	0	0	1619	0.0000000
Rat_12_NODE_1641_length_1619_cov_3.132353	0	1619	4	442	1619	0.2730080
Rat_12_NODE_1654_length_1609_cov_4.925354	0	1609	2	219	1609	0.1361094
Rat_12_NODE_1659_length_1602_cov_2.634777	0	1602	0	0	1602	0.0000000
Rat_12_NODE_1668_length_1592_cov_1.766428	0	1592	3	446	1592	0.2801507
Rat_12_NODE_1670_length_1590_cov_2.979153	0	1590	20	1215	1590	0.7641509
Rat_12_NODE_1671_length_1589_cov_4.054759	0	1589	5	559	1589	0.3517936
Rat_12_NODE_1675_length_1588_cov_1.828441	0	1588	1	151	1588	0.0950882
Rat_12_NODE_1676_length_1587_cov_4.005875	0	1587	6	469	1587	0.2955261
Rat_12_NODE_1683_length_1579_cov_2.604331	0	1579	3	449	1579	0.2843572
Rat_12_NODE_1686_length_1577_cov_7.174113	0	1577	3	446	1577	0.2828155
Rat_12_NODE_1687_length_1577_cov_4.632720	0	1577	1	143	1577	0.0906785
Rat_12_NODE_1689_length_1576_cov_3.195266	0	1576	3	439	1576	0.2785533
Rat_12_NODE_1693_length_1572_cov_3.642057	0	1572	6	640	1572	0.4071247
Rat_12_NODE_1698_length_1566_cov_5.149570	0	1566	4	499	1566	0.3186462
Rat_12_NODE_1701_length_1564_cov_3.960239	0	1564	4	551	1564	0.3523018
Rat_12_NODE_1702_length_1564_cov_3.798542	0	1564	1	148	1564	0.0946292
Rat_12_NODE_1711_length_1552_cov_2.064796	0	1552	0	0	1552	0.0000000
Rat_12_NODE_1716_length_1550_cov_2.684950	0	1550	1	151	1550	0.0974194
Rat_12_NODE_1718_length_1548_cov_5.649699	0	1548	1	152	1548	0.0981912
Rat_12_NODE_1721_length_1547_cov_3.483914	0	1547	2	302	1547	0.1952166
Rat_12_NODE_1722_length_1547_cov_2.366622	0	1547	0	0	1547	0.0000000
Rat_12_NODE_1723_length_1546_cov_2.802817	0	1546	6	731	1546	0.4728331
Rat_12_NODE_1724_length_1544_cov_3.692411	0	1544	0	0	1544	0.0000000
Rat_12_NODE_1725_length_1544_cov_1.869711	0	1544	2	271	1544	0.1755181
Rat_12_NODE_1727_length_1543_cov_3.099462	0	1543	0	0	1543	0.0000000
Rat_12_NODE_1735_length_1539_cov_2.930593	0	1539	9	885	1539	0.5750487
Rat_12_NODE_1741_length_1536_cov_3.048616	0	1536	0	0	1536	0.0000000
Rat_12_NODE_1747_length_1528_cov_2.499661	0	1528	2	282	1528	0.1845550
Rat_12_NODE_1748_length_1527_cov_3.086277	0	1527	0	0	1527	0.0000000
Rat_12_NODE_1751_length_1524_cov_2.372362	0	1524	0	0	1524	0.0000000
Rat_12_NODE_1752_length_1523_cov_5.045640	0	1523	5	585	1523	0.3841103
Rat_12_NODE_1754_length_1522_cov_3.599182	0	1522	12	948	1522	0.6228647
Rat_12_NODE_1758_length_1517_cov_4.720930	0	1517	4	453	1517	0.2986157
Rat_12_NODE_1760_length_1516_cov_3.965092	0	1516	0	0	1516	0.0000000
Rat_12_NODE_1765_length_1512_cov_2.884695	0	1512	0	0	1512	0.0000000
Rat_12_NODE_1766_length_1512_cov_2.818806	0	1512	0	0	1512	0.0000000
Rat_12_NODE_1768_length_1511_cov_4.881868	0	1511	10	939	1511	0.6214427
Rat_12_NODE_1772_length_1507_cov_3.148760	0	1507	0	0	1507	0.0000000
Rat_12_NODE_1780_length_1501_cov_6.161826	0	1501	2	219	1501	0.1459027
Rat_12_NODE_1789_length_1497_cov_2.339806	0	1497	4	539	1497	0.3600534
Rat_12_NODE_1792_length_1494_cov_3.453787	0	1494	0	0	1494	0.0000000
Rat_12_NODE_1799_length_1488_cov_2.995813	0	1488	2	292	1488	0.1962366
Rat_12_NODE_1802_length_1486_cov_4.155136	0	1486	3	428	1486	0.2880215
Rat_12_NODE_1805_length_1485_cov_4.089510	0	1485	5	491	1485	0.3306397
Rat_12_NODE_1810_length_1482_cov_4.313945	0	1482	13	928	1482	0.6261808
Rat_12_NODE_1812_length_1482_cov_3.053259	0	1482	7	802	1482	0.5411606
Rat_12_NODE_1816_length_1480_cov_3.151579	0	1480	0	0	1480	0.0000000
Rat_12_NODE_1818_length_1479_cov_11.785815	0	1479	19	1234	1479	0.8343475
Rat_12_NODE_1823_length_1477_cov_4.784810	0	1477	4	528	1477	0.3574814
Rat_12_NODE_1825_length_1474_cov_3.317125	0	1474	6	734	1474	0.4979647
Rat_12_NODE_1826_length_1474_cov_3.289641	0	1474	7	773	1474	0.5244234
Rat_12_NODE_1827_length_1473_cov_4.952045	0	1473	1	151	1473	0.1025119
Rat_12_NODE_1835_length_1469_cov_6.064356	0	1469	7	711	1469	0.4840027
Rat_12_NODE_1837_length_1469_cov_2.937058	0	1469	0	0	1469	0.0000000
Rat_12_NODE_1838_length_1469_cov_2.719943	0	1469	0	0	1469	0.0000000
Rat_12_NODE_1840_length_1468_cov_4.445152	0	1468	3	435	1468	0.2963215
Rat_12_NODE_1842_length_1467_cov_4.504958	0	1467	0	0	1467	0.0000000
Rat_12_NODE_1843_length_1466_cov_13.153792	0	1466	68	1417	1466	0.9665757
Rat_12_NODE_1845_length_1466_cov_2.130404	0	1466	1	151	1466	0.1030014
Rat_12_NODE_1846_length_1465_cov_4.115603	0	1465	3	446	1465	0.3044369
Rat_12_NODE_1851_length_1462_cov_3.667377	0	1462	0	0	1462	0.0000000
Rat_12_NODE_1855_length_1461_cov_4.025605	0	1461	3	401	1461	0.2744696
Rat_12_NODE_1860_length_1460_cov_2.415658	0	1460	2	226	1460	0.1547945
Rat_12_NODE_1868_length_1454_cov_3.255897	0	1454	2	302	1454	0.2077029
Rat_12_NODE_1872_length_1451_cov_5.087393	0	1451	5	516	1451	0.3556168
Rat_12_NODE_1874_length_1451_cov_2.126074	0	1451	0	0	1451	0.0000000
Rat_12_NODE_1877_length_1448_cov_2.022254	0	1448	0	0	1448	0.0000000
Rat_12_NODE_1879_length_1446_cov_5.920201	0	1446	12	910	1446	0.6293223
Rat_12_NODE_1884_length_1444_cov_6.354932	0	1444	3	444	1444	0.3074792
Rat_12_NODE_1885_length_1444_cov_4.235421	0	1444	7	749	1444	0.5186980
Rat_12_NODE_1886_length_1444_cov_4.205184	0	1444	0	0	1444	0.0000000
Rat_12_NODE_1891_length_1440_cov_2.129964	0	1440	10	1079	1440	0.7493055
Rat_12_NODE_1896_length_1438_cov_1.702097	0	1438	0	0	1438	0.0000000
Rat_12_NODE_1908_length_1433_cov_5.144412	0	1433	0	0	1433	0.0000000
Rat_12_NODE_1913_length_1431_cov_2.308140	0	1431	0	0	1431	0.0000000
Rat_12_NODE_1917_length_1429_cov_4.082242	0	1429	2	247	1429	0.1728482
Rat_12_NODE_1927_length_1423_cov_2.620614	0	1423	13	867	1423	0.6092762
Rat_12_NODE_1929_length_1422_cov_2.825896	0	1422	7	775	1422	0.5450071
Rat_12_NODE_1930_length_1421_cov_5.327233	0	1421	1	151	1421	0.1062632
Rat_12_NODE_1933_length_1420_cov_2.630769	0	1420	0	0	1420	0.0000000
Rat_12_NODE_1935_length_1419_cov_2.218475	0	1419	0	0	1419	0.0000000
Rat_12_NODE_1937_length_1418_cov_4.874541	0	1418	2	272	1418	0.1918195
Rat_12_NODE_1941_length_1417_cov_1.941997	0	1417	4	438	1417	0.3091037
Rat_12_NODE_1944_length_1415_cov_3.657353	0	1415	0	0	1415	0.0000000
Rat_12_NODE_1950_length_1410_cov_3.414760	0	1410	0	0	1410	0.0000000
Rat_12_NODE_1956_length_1406_cov_14.131014	0	1406	32	901	1406	0.6408250
Rat_12_NODE_1957_length_1406_cov_2.457439	0	1406	6	645	1406	0.4587482
Rat_12_NODE_1963_length_1403_cov_1.909496	0	1403	3	323	1403	0.2302210
Rat_12_NODE_1970_length_1396_cov_4.523490	0	1396	6	543	1396	0.3889685
Rat_12_NODE_1971_length_1395_cov_4.844030	0	1395	6	576	1395	0.4129032
Rat_12_NODE_1974_length_1393_cov_3.469357	0	1393	8	666	1393	0.4781048
Rat_12_NODE_1978_length_1391_cov_5.018713	0	1391	2	225	1391	0.1617541
Rat_12_NODE_1981_length_1389_cov_5.359820	0	1389	1	121	1389	0.0871130
Rat_12_NODE_1986_length_1387_cov_3.687688	0	1387	1	151	1387	0.1088681
Rat_12_NODE_1987_length_1386_cov_3.708490	0	1386	14	832	1386	0.6002886
Rat_12_NODE_1995_length_1379_cov_2.216012	0	1379	0	0	1379	0.0000000
Rat_12_NODE_1999_length_1378_cov_2.847317	0	1378	0	0	1378	0.0000000
Rat_12_NODE_2004_length_1377_cov_2.020424	0	1377	11	999	1377	0.7254902
Rat_12_NODE_2005_length_1376_cov_10.142316	0	1376	3	311	1376	0.2260174
Rat_12_NODE_2007_length_1376_cov_2.887207	0	1376	2	245	1376	0.1780523
Rat_12_NODE_2008_length_1376_cov_2.763058	0	1376	1	122	1376	0.0886628
Rat_12_NODE_2009_length_1376_cov_2.637396	0	1376	1	151	1376	0.1097384
Rat_12_NODE_2010_length_1375_cov_3.279545	0	1375	26	1278	1375	0.9294546
Rat_12_NODE_2013_length_1373_cov_8.084977	0	1373	0	0	1373	0.0000000
Rat_12_NODE_2020_length_1369_cov_3.743531	0	1369	12	357	1369	0.2607743
Rat_12_NODE_2022_length_1368_cov_4.811881	0	1368	7	593	1368	0.4334795
Rat_12_NODE_2025_length_1367_cov_5.249238	0	1367	1	151	1367	0.1104609
Rat_12_NODE_2027_length_1367_cov_2.078506	0	1367	0	0	1367	0.0000000
Rat_12_NODE_2031_length_1364_cov_4.838808	0	1364	5	607	1364	0.4450147
Rat_12_NODE_2032_length_1364_cov_3.339190	0	1364	1	148	1364	0.1085044
Rat_12_NODE_2042_length_1361_cov_2.249617	0	1361	0	0	1361	0.0000000
Rat_12_NODE_2043_length_1357_cov_5.328725	0	1357	8	703	1357	0.5180545
Rat_12_NODE_2045_length_1357_cov_2.241935	0	1357	0	0	1357	0.0000000
Rat_12_NODE_2047_length_1355_cov_6.376154	0	1355	0	0	1355	0.0000000
Rat_12_NODE_2048_length_1355_cov_5.216923	0	1355	5	661	1355	0.4878229
Rat_12_NODE_2050_length_1355_cov_1.859231	0	1355	0	0	1355	0.0000000
Rat_12_NODE_2052_length_1355_cov_1.493846	0	1355	0	0	1355	0.0000000
Rat_12_NODE_2055_length_1353_cov_2.904468	0	1353	11	883	1353	0.6526238
Rat_12_NODE_2056_length_1352_cov_5.113338	0	1352	3	421	1352	0.3113905
Rat_12_NODE_2058_length_1352_cov_2.549730	0	1352	0	0	1352	0.0000000
Rat_12_NODE_2065_length_1347_cov_6.899381	0	1347	6	785	1347	0.5827765
Rat_12_NODE_2067_length_1346_cov_4.058869	0	1346	0	0	1346	0.0000000
Rat_12_NODE_2070_length_1345_cov_5.101550	0	1345	5	640	1345	0.4758364
Rat_12_NODE_2077_length_1344_cov_2.194725	0	1344	6	608	1344	0.4523810
Rat_12_NODE_2079_length_1343_cov_3.805124	0	1343	25	1182	1343	0.8801191
Rat_12_NODE_2084_length_1342_cov_3.646465	0	1342	12	838	1342	0.6244411
Rat_12_NODE_2085_length_1342_cov_1.682207	0	1342	4	407	1342	0.3032787
Rat_12_NODE_2094_length_1336_cov_2.890710	0	1336	0	0	1336	0.0000000
Rat_12_NODE_2099_length_1333_cov_3.348200	0	1333	13	468	1333	0.3510878
Rat_12_NODE_2105_length_1331_cov_2.969436	0	1331	0	0	1331	0.0000000
Rat_12_NODE_2112_length_1327_cov_3.832547	0	1327	3	376	1327	0.2833459
Rat_12_NODE_2116_length_1325_cov_3.933071	0	1325	0	0	1325	0.0000000
Rat_12_NODE_2117_length_1324_cov_1.981875	0	1324	1	141	1324	0.1064955
Rat_12_NODE_2119_length_1323_cov_2.415615	0	1323	0	0	1323	0.0000000
Rat_12_NODE_2123_length_1321_cov_5.138231	0	1321	0	0	1321	0.0000000
Rat_12_NODE_2125_length_1320_cov_2.105138	0	1320	0	0	1320	0.0000000
Rat_12_NODE_2127_length_1319_cov_2.805380	0	1319	18	1233	1319	0.9347991
Rat_12_NODE_2133_length_1316_cov_3.270420	0	1316	19	952	1316	0.7234042
Rat_12_NODE_2135_length_1315_cov_2.626984	0	1315	3	395	1315	0.3003802
Rat_12_NODE_2142_length_1313_cov_5.369634	0	1313	2	276	1313	0.2102056
Rat_12_NODE_2145_length_1311_cov_4.492834	0	1311	4	399	1311	0.3043478
Rat_12_NODE_2146_length_1311_cov_2.528662	0	1311	0	0	1311	0.0000000
Rat_12_NODE_2158_length_1301_cov_4.738363	0	1301	6	621	1301	0.4773251
Rat_12_NODE_2170_length_1297_cov_3.527375	0	1297	0	0	1297	0.0000000
Rat_12_NODE_2171_length_1297_cov_2.613527	0	1297	1	137	1297	0.1056284
Rat_12_NODE_2177_length_1296_cov_2.468977	0	1296	1	151	1296	0.1165123
Rat_12_NODE_2178_length_1296_cov_2.167607	0	1296	2	275	1296	0.2121914
Rat_12_NODE_2181_length_1294_cov_3.702179	0	1294	0	0	1294	0.0000000
Rat_12_NODE_2190_length_1290_cov_3.597571	0	1290	3	334	1290	0.2589147
Rat_12_NODE_2192_length_1290_cov_1.889879	0	1290	0	0	1290	0.0000000
Rat_12_NODE_2195_length_1288_cov_2.351176	0	1288	2	209	1288	0.1622671
Rat_12_NODE_2196_length_1287_cov_3.966721	0	1287	3	372	1287	0.2890443
Rat_12_NODE_2199_length_1285_cov_2.547967	0	1285	1	151	1285	0.1175097
Rat_12_NODE_2200_length_1285_cov_2.342276	0	1285	1	151	1285	0.1175097
Rat_12_NODE_2204_length_1281_cov_1.792007	0	1281	0	0	1281	0.0000000
Rat_12_NODE_2205_length_1280_cov_3.355918	0	1280	7	544	1280	0.4250000
Rat_12_NODE_2214_length_1274_cov_3.963084	0	1274	3	401	1274	0.3147567
Rat_12_NODE_2216_length_1274_cov_3.273995	0	1274	0	0	1274	0.0000000
Rat_12_NODE_2221_length_1273_cov_2.365353	0	1273	0	0	1273	0.0000000
Rat_12_NODE_2223_length_1272_cov_3.106820	0	1272	1	151	1272	0.1187107
Rat_12_NODE_2226_length_1271_cov_3.979441	0	1271	3	446	1271	0.3509048
Rat_12_NODE_2227_length_1271_cov_3.004112	0	1271	5	596	1271	0.4689221
Rat_12_NODE_2229_length_1271_cov_2.427632	0	1271	12	1001	1271	0.7875689
Rat_12_NODE_2231_length_1270_cov_3.248560	0	1270	1	145	1270	0.1141732
Rat_12_NODE_2233_length_1270_cov_1.868313	0	1270	0	0	1270	0.0000000
Rat_12_NODE_2235_length_1268_cov_4.214345	0	1268	0	0	1268	0.0000000
Rat_12_NODE_2248_length_1262_cov_4.697597	0	1262	3	420	1262	0.3328051
Rat_12_NODE_2258_length_1259_cov_2.254153	0	1259	2	235	1259	0.1866561
Rat_12_NODE_2260_length_1257_cov_3.918469	0	1257	2	272	1257	0.2163882
Rat_12_NODE_2261_length_1257_cov_3.247088	0	1257	15	1140	1257	0.9069213
Rat_12_NODE_2266_length_1254_cov_3.612177	0	1254	6	629	1254	0.5015949
Rat_12_NODE_2267_length_1254_cov_2.314429	0	1254	0	0	1254	0.0000000
Rat_12_NODE_2268_length_1253_cov_2.834725	0	1253	0	0	1253	0.0000000
Rat_12_NODE_2269_length_1253_cov_2.150250	0	1253	0	0	1253	0.0000000
Rat_12_NODE_2270_length_1253_cov_2.103506	0	1253	0	0	1253	0.0000000
Rat_12_NODE_2272_length_1252_cov_5.791980	0	1252	4	487	1252	0.3889776
Rat_12_NODE_2280_length_1250_cov_2.253556	0	1250	6	586	1250	0.4688000
Rat_12_NODE_2285_length_1247_cov_1.591443	0	1247	5	513	1247	0.4113873
Rat_12_NODE_2293_length_1244_cov_5.013457	0	1244	3	388	1244	0.3118971
Rat_12_NODE_2296_length_1244_cov_1.804037	0	1244	0	0	1244	0.0000000
Rat_12_NODE_2299_length_1242_cov_4.108677	0	1242	0	0	1242	0.0000000
Rat_12_NODE_2300_length_1242_cov_1.954507	0	1242	2	171	1242	0.1376812
Rat_12_NODE_2307_length_1239_cov_2.867399	0	1239	5	398	1239	0.3212268
Rat_12_NODE_2309_length_1238_cov_2.840237	0	1238	0	0	1238	0.0000000
Rat_12_NODE_2310_length_1238_cov_1.976331	0	1238	0	0	1238	0.0000000
Rat_12_NODE_2312_length_1236_cov_2.725656	0	1236	0	0	1236	0.0000000
Rat_12_NODE_2313_length_1234_cov_2.448685	0	1234	0	0	1234	0.0000000
Rat_12_NODE_2315_length_1233_cov_2.093379	0	1233	0	0	1233	0.0000000
Rat_12_NODE_2317_length_1233_cov_1.661290	0	1233	4	281	1233	0.2278994
Rat_12_NODE_2320_length_1230_cov_4.314894	0	1230	10	915	1230	0.7439024
Rat_12_NODE_2326_length_1229_cov_3.412266	0	1229	5	640	1229	0.5207486
Rat_12_NODE_2331_length_1226_cov_4.632792	0	1226	4	471	1226	0.3841762
Rat_12_NODE_2334_length_1226_cov_2.477370	0	1226	6	419	1226	0.3417618
Rat_12_NODE_2338_length_1224_cov_5.318221	0	1224	2	302	1224	0.2467320
Rat_12_NODE_2345_length_1222_cov_3.129392	0	1222	17	1064	1222	0.8707038
Rat_12_NODE_2347_length_1222_cov_2.540703	0	1222	0	0	1222	0.0000000
Rat_12_NODE_2352_length_1220_cov_3.699571	0	1220	3	431	1220	0.3532787
Rat_12_NODE_2353_length_1220_cov_3.366524	0	1220	15	997	1220	0.8172131
Rat_12_NODE_2354_length_1220_cov_2.957940	0	1220	2	220	1220	0.1803279
Rat_12_NODE_2355_length_1218_cov_2.461737	0	1218	3	439	1218	0.3604269
Rat_12_NODE_2356_length_1217_cov_4.242685	0	1217	3	266	1217	0.2185702
Rat_12_NODE_2362_length_1215_cov_3.467241	0	1215	0	0	1215	0.0000000
Rat_12_NODE_2369_length_1212_cov_3.267070	0	1212	26	1084	1212	0.8943895
Rat_12_NODE_2373_length_1211_cov_2.412630	0	1211	4	528	1211	0.4360033
Rat_12_NODE_2377_length_1210_cov_3.038095	0	1210	4	418	1210	0.3454545
Rat_12_NODE_2378_length_1210_cov_2.601732	0	1210	0	0	1210	0.0000000
Rat_12_NODE_2383_length_1208_cov_3.499566	0	1208	0	0	1208	0.0000000
Rat_12_NODE_2389_length_1205_cov_4.006087	0	1205	8	397	1205	0.3294606
Rat_12_NODE_2394_length_1203_cov_3.087108	0	1203	6	572	1203	0.4754780
Rat_12_NODE_2396_length_1202_cov_2.696600	0	1202	1	150	1202	0.1247920
Rat_12_NODE_2399_length_1201_cov_3.054101	0	1201	29	1140	1201	0.9492090
Rat_12_NODE_2403_length_1200_cov_3.079476	0	1200	0	0	1200	0.0000000
Rat_12_NODE_2405_length_1199_cov_3.351399	0	1199	14	963	1199	0.8031693
Rat_12_NODE_2416_length_1194_cov_3.582968	0	1194	0	0	1194	0.0000000
Rat_12_NODE_2418_length_1193_cov_2.907733	0	1193	5	516	1193	0.4325230
Rat_12_NODE_2426_length_1189_cov_1.613757	0	1189	0	0	1189	0.0000000
Rat_12_NODE_2427_length_1188_cov_4.559576	0	1188	0	0	1188	0.0000000
Rat_12_NODE_2431_length_1186_cov_3.744474	0	1186	0	0	1186	0.0000000
Rat_12_NODE_2432_length_1186_cov_2.736516	0	1186	3	274	1186	0.2310287
Rat_12_NODE_2437_length_1183_cov_4.578014	0	1183	0	0	1183	0.0000000
Rat_12_NODE_2439_length_1183_cov_2.944149	0	1183	0	0	1183	0.0000000
Rat_12_NODE_2442_length_1183_cov_2.389184	0	1183	6	514	1183	0.4344886
Rat_12_NODE_2443_length_1183_cov_2.289894	0	1183	0	0	1183	0.0000000
Rat_12_NODE_2444_length_1183_cov_1.499113	0	1183	0	0	1183	0.0000000
Rat_12_NODE_2449_length_1180_cov_3.888000	0	1180	0	0	1180	0.0000000
Rat_12_NODE_2450_length_1180_cov_3.388444	0	1180	6	742	1180	0.6288136
Rat_12_NODE_2452_length_1180_cov_1.911111	0	1180	0	0	1180	0.0000000
Rat_12_NODE_2461_length_1177_cov_1.610517	0	1177	3	430	1177	0.3653356
Rat_12_NODE_2464_length_1176_cov_2.152542	0	1176	0	0	1176	0.0000000
Rat_12_NODE_2465_length_1175_cov_5.918750	0	1175	3	359	1175	0.3055319
Rat_12_NODE_2470_length_1174_cov_3.642538	0	1174	0	0	1174	0.0000000
Rat_12_NODE_2472_length_1174_cov_1.764969	0	1174	3	379	1174	0.3228279
Rat_12_NODE_2473_length_1173_cov_5.466905	0	1173	7	651	1173	0.5549872
Rat_12_NODE_2477_length_1172_cov_2.942704	0	1172	0	0	1172	0.0000000
Rat_12_NODE_2482_length_1171_cov_2.201613	0	1171	0	0	1171	0.0000000
Rat_12_NODE_2483_length_1171_cov_1.521505	0	1171	1	151	1171	0.1289496
Rat_12_NODE_2485_length_1170_cov_2.249327	0	1170	0	0	1170	0.0000000
Rat_12_NODE_2503_length_1165_cov_3.553153	0	1165	3	435	1165	0.3733906
Rat_12_NODE_2508_length_1164_cov_4.342651	0	1164	2	230	1164	0.1975945
Rat_12_NODE_2511_length_1163_cov_3.626354	0	1163	4	596	1163	0.5124677
Rat_12_NODE_2513_length_1163_cov_3.132671	0	1163	1	151	1163	0.1298366
Rat_12_NODE_2514_length_1163_cov_2.025271	0	1163	0	0	1163	0.0000000
Rat_12_NODE_2517_length_1162_cov_2.100271	0	1162	0	0	1162	0.0000000
Rat_12_NODE_2522_length_1160_cov_2.808145	0	1160	0	0	1160	0.0000000
Rat_12_NODE_2524_length_1160_cov_2.081448	0	1160	0	0	1160	0.0000000
Rat_12_NODE_2529_length_1159_cov_2.298007	0	1159	0	0	1159	0.0000000
Rat_12_NODE_2530_length_1159_cov_2.239130	0	1159	6	578	1159	0.4987058
Rat_12_NODE_2531_length_1158_cov_2.729828	0	1158	0	0	1158	0.0000000
Rat_12_NODE_2532_length_1157_cov_5.512704	0	1157	1	96	1157	0.0829732
Rat_12_NODE_2536_length_1156_cov_2.094460	0	1156	0	0	1156	0.0000000
Rat_12_NODE_2546_length_1152_cov_4.171376	0	1152	1	151	1152	0.1310764
Rat_12_NODE_2549_length_1151_cov_4.398723	0	1151	0	0	1151	0.0000000
Rat_12_NODE_2551_length_1151_cov_3.946168	0	1151	1	151	1151	0.1311903
Rat_12_NODE_2562_length_1147_cov_3.519231	0	1147	6	500	1147	0.4359198
Rat_12_NODE_2566_length_1146_cov_4.615949	0	1146	2	291	1146	0.2539267
Rat_12_NODE_2567_length_1146_cov_3.208066	0	1146	0	0	1146	0.0000000
Rat_12_NODE_2570_length_1145_cov_3.730275	0	1145	1	151	1145	0.1318777
Rat_12_NODE_2583_length_1142_cov_2.220791	0	1142	9	715	1142	0.6260946
Rat_12_NODE_2584_length_1141_cov_6.285451	0	1141	1	148	1141	0.1297108
Rat_12_NODE_2590_length_1139_cov_2.275830	0	1139	3	373	1139	0.3274803
Rat_12_NODE_2591_length_1139_cov_1.773063	0	1139	1	114	1139	0.1000878
Rat_12_NODE_2592_length_1138_cov_4.370268	0	1138	1	151	1138	0.1326889
Rat_12_NODE_2595_length_1138_cov_1.990766	0	1138	4	294	1138	0.2583480
Rat_12_NODE_2596_length_1137_cov_2.548059	0	1137	0	0	1137	0.0000000
Rat_12_NODE_2599_length_1136_cov_2.558742	0	1136	0	0	1136	0.0000000
Rat_12_NODE_2600_length_1136_cov_1.824237	0	1136	2	264	1136	0.2323944
Rat_12_NODE_2603_length_1135_cov_1.987963	0	1135	2	256	1135	0.2255507
Rat_12_NODE_2607_length_1134_cov_2.232623	0	1134	20	1100	1134	0.9700176
Rat_12_NODE_2612_length_1132_cov_2.971216	0	1132	0	0	1132	0.0000000
Rat_12_NODE_2614_length_1132_cov_1.954503	0	1132	0	0	1132	0.0000000
Rat_12_NODE_2615_length_1132_cov_1.601671	0	1132	0	0	1132	0.0000000
Rat_12_NODE_2618_length_1131_cov_2.325279	0	1131	0	0	1131	0.0000000
Rat_12_NODE_2620_length_1130_cov_2.513488	0	1130	2	261	1130	0.2309735
Rat_12_NODE_2623_length_1129_cov_3.938547	0	1129	2	160	1129	0.1417183
Rat_12_NODE_2626_length_1128_cov_2.635601	0	1128	2	175	1128	0.1551418
Rat_12_NODE_2627_length_1128_cov_1.694315	0	1128	3	428	1128	0.3794326
Rat_12_NODE_2633_length_1127_cov_1.709888	0	1127	0	0	1127	0.0000000
Rat_12_NODE_2641_length_1122_cov_2.265230	0	1122	0	0	1122	0.0000000
Rat_12_NODE_2647_length_1121_cov_1.541276	0	1121	0	0	1121	0.0000000
Rat_12_NODE_2652_length_1120_cov_2.255399	0	1120	6	594	1120	0.5303571
Rat_12_NODE_2656_length_1117_cov_3.547081	0	1117	0	0	1117	0.0000000
Rat_12_NODE_2658_length_1117_cov_2.248588	0	1117	0	0	1117	0.0000000
Rat_12_NODE_2662_length_1116_cov_2.555137	0	1116	0	0	1116	0.0000000
Rat_12_NODE_2665_length_1115_cov_7.923585	0	1115	1	151	1115	0.1354260
Rat_12_NODE_2674_length_1113_cov_2.875236	0	1113	0	0	1113	0.0000000
Rat_12_NODE_2675_length_1113_cov_2.344045	0	1113	1	151	1113	0.1356694
Rat_12_NODE_2676_length_1113_cov_1.811909	0	1113	0	0	1113	0.0000000
Rat_12_NODE_2677_length_1112_cov_3.808893	0	1112	0	0	1112	0.0000000
Rat_12_NODE_2678_length_1112_cov_3.435194	0	1112	2	238	1112	0.2140288
Rat_12_NODE_2679_length_1112_cov_3.342479	0	1112	9	585	1112	0.5260791
Rat_12_NODE_2680_length_1112_cov_2.597919	0	1112	6	574	1112	0.5161871
Rat_12_NODE_2682_length_1112_cov_1.860927	0	1112	0	0	1112	0.0000000
Rat_12_NODE_2683_length_1112_cov_1.640492	0	1112	2	119	1112	0.1070144
Rat_12_NODE_2684_length_1112_cov_1.449385	0	1112	9	698	1112	0.6276978
Rat_12_NODE_2685_length_1111_cov_3.077652	0	1111	6	652	1111	0.5868587
Rat_12_NODE_2695_length_1109_cov_2.653700	0	1109	14	935	1109	0.8431019
Rat_12_NODE_2696_length_1109_cov_2.395636	0	1109	2	202	1109	0.1821461
Rat_12_NODE_2701_length_1108_cov_2.436847	0	1108	1	143	1108	0.1290614
Rat_12_NODE_2704_length_1107_cov_4.554183	0	1107	4	535	1107	0.4832882
Rat_12_NODE_2715_length_1106_cov_2.350143	0	1106	0	0	1106	0.0000000
Rat_12_NODE_2718_length_1105_cov_2.637143	0	1105	0	0	1105	0.0000000
Rat_12_NODE_2722_length_1103_cov_2.477099	0	1103	2	218	1103	0.1976428
Rat_12_NODE_2723_length_1102_cov_2.633238	0	1102	0	0	1102	0.0000000
Rat_12_NODE_2736_length_1097_cov_2.425144	0	1097	0	0	1097	0.0000000
Rat_12_NODE_2737_length_1097_cov_2.319578	0	1097	6	373	1097	0.3400182
Rat_12_NODE_2740_length_1096_cov_5.279539	0	1096	7	560	1096	0.5109489
Rat_12_NODE_2741_length_1096_cov_4.414986	0	1096	0	0	1096	0.0000000
Rat_12_NODE_2744_length_1096_cov_1.667627	0	1096	3	332	1096	0.3029197
Rat_12_NODE_2747_length_1095_cov_4.153846	0	1095	0	0	1095	0.0000000
Rat_12_NODE_2749_length_1095_cov_3.527885	0	1095	2	151	1095	0.1378995
Rat_12_NODE_2751_length_1094_cov_3.743985	0	1094	2	300	1094	0.2742230
Rat_12_NODE_2757_length_1093_cov_2.400771	0	1093	2	126	1093	0.1152790
Rat_12_NODE_2758_length_1092_cov_5.776278	0	1092	5	444	1092	0.4065934
Rat_12_NODE_2762_length_1092_cov_1.843780	0	1092	0	0	1092	0.0000000
Rat_12_NODE_2765_length_1091_cov_3.566602	0	1091	4	338	1091	0.3098075
Rat_12_NODE_2770_length_1090_cov_2.721739	0	1090	2	297	1090	0.2724771
Rat_12_NODE_2780_length_1087_cov_1.948643	0	1087	0	0	1087	0.0000000
Rat_12_NODE_2785_length_1086_cov_2.607177	0	1086	2	235	1086	0.2163904
Rat_12_NODE_2786_length_1086_cov_2.109602	0	1086	0	0	1086	0.0000000
Rat_12_NODE_2793_length_1084_cov_1.937804	0	1084	0	0	1084	0.0000000
Rat_12_NODE_2794_length_1083_cov_3.953307	0	1083	0	0	1083	0.0000000
Rat_12_NODE_2798_length_1082_cov_1.872444	0	1082	0	0	1082	0.0000000
Rat_12_NODE_2804_length_1080_cov_3.291707	0	1080	3	348	1080	0.3222222
Rat_12_NODE_2805_length_1080_cov_2.336585	0	1080	5	503	1080	0.4657407
Rat_12_NODE_2812_length_1079_cov_2.626953	0	1079	0	0	1079	0.0000000
Rat_12_NODE_2814_length_1079_cov_2.353516	0	1079	0	0	1079	0.0000000
Rat_12_NODE_2815_length_1079_cov_1.948242	0	1079	1	107	1079	0.0991659
Rat_12_NODE_2817_length_1078_cov_3.978495	0	1078	2	302	1078	0.2801484
Rat_12_NODE_2818_length_1078_cov_2.798631	0	1078	0	0	1078	0.0000000
Rat_12_NODE_2822_length_1077_cov_3.060665	0	1077	4	510	1077	0.4735376
Rat_12_NODE_2830_length_1074_cov_9.324828	0	1074	1	73	1074	0.0679702
Rat_12_NODE_2831_length_1074_cov_6.877331	0	1074	0	0	1074	0.0000000
Rat_12_NODE_2832_length_1074_cov_3.860648	0	1074	0	0	1074	0.0000000
Rat_12_NODE_2836_length_1073_cov_2.298625	0	1073	0	0	1073	0.0000000
Rat_12_NODE_2839_length_1072_cov_5.845624	0	1072	2	302	1072	0.2817164
Rat_12_NODE_2842_length_1072_cov_2.793510	0	1072	0	0	1072	0.0000000
Rat_12_NODE_2844_length_1072_cov_1.868240	0	1072	1	151	1072	0.1408582
Rat_12_NODE_2845_length_1071_cov_3.140748	0	1071	2	297	1071	0.2773109
Rat_12_NODE_2847_length_1071_cov_2.726378	0	1071	8	626	1071	0.5845005
Rat_12_NODE_2849_length_1071_cov_1.916339	0	1071	0	0	1071	0.0000000
Rat_12_NODE_2850_length_1071_cov_1.521654	0	1071	0	0	1071	0.0000000
Rat_12_NODE_2856_length_1070_cov_2.336946	0	1070	0	0	1070	0.0000000
Rat_12_NODE_2858_length_1069_cov_2.669625	0	1069	0	0	1069	0.0000000
Rat_12_NODE_2860_length_1069_cov_2.004931	0	1069	6	797	1069	0.7455566
Rat_12_NODE_2866_length_1067_cov_6.777668	0	1067	9	596	1067	0.5585755
Rat_12_NODE_2869_length_1067_cov_2.763834	0	1067	0	0	1067	0.0000000
Rat_12_NODE_2871_length_1066_cov_4.941642	0	1066	1	151	1066	0.1416510
Rat_12_NODE_2876_length_1065_cov_1.503960	0	1065	2	300	1065	0.2816902
Rat_12_NODE_2889_length_1061_cov_2.043738	0	1061	0	0	1061	0.0000000
Rat_12_NODE_2898_length_1057_cov_2.608782	0	1057	1	151	1057	0.1428571
Rat_12_NODE_2900_length_1055_cov_21.858000	0	1055	34	1012	1055	0.9592417
Rat_12_NODE_2901_length_1055_cov_5.005000	0	1055	0	0	1055	0.0000000
Rat_12_NODE_2905_length_1055_cov_1.445000	0	1055	0	0	1055	0.0000000
Rat_12_NODE_2911_length_1053_cov_2.553106	0	1053	0	0	1053	0.0000000
Rat_12_NODE_2914_length_1052_cov_2.683049	0	1052	0	0	1052	0.0000000
Rat_12_NODE_2915_length_1052_cov_2.151454	0	1052	8	928	1052	0.8821293
Rat_12_NODE_2917_length_1051_cov_2.317269	0	1051	0	0	1051	0.0000000
Rat_12_NODE_2920_length_1050_cov_3.491457	0	1050	3	375	1050	0.3571429
Rat_12_NODE_2921_length_1050_cov_3.472362	0	1050	0	0	1050	0.0000000
Rat_12_NODE_2927_length_1049_cov_2.433602	0	1049	0	0	1049	0.0000000
Rat_12_NODE_2931_length_1048_cov_2.825780	0	1048	0	0	1048	0.0000000
Rat_12_NODE_2933_length_1047_cov_3.322581	0	1047	0	0	1047	0.0000000
Rat_12_NODE_2936_length_1047_cov_2.543347	0	1047	3	373	1047	0.3562560
Rat_12_NODE_2940_length_1046_cov_2.559031	0	1046	0	0	1046	0.0000000
Rat_12_NODE_2945_length_1045_cov_7.513131	0	1045	0	0	1045	0.0000000
Rat_12_NODE_2948_length_1045_cov_2.636364	0	1045	0	0	1045	0.0000000
Rat_12_NODE_2949_length_1045_cov_2.050505	0	1045	0	0	1045	0.0000000
Rat_12_NODE_2955_length_1044_cov_1.499494	0	1044	0	0	1044	0.0000000
Rat_12_NODE_2960_length_1043_cov_1.704453	0	1043	0	0	1043	0.0000000
Rat_12_NODE_2962_length_1042_cov_3.486322	0	1042	3	427	1042	0.4097889
Rat_12_NODE_2963_length_1042_cov_2.290780	0	1042	0	0	1042	0.0000000
Rat_12_NODE_2970_length_1040_cov_2.221320	0	1040	0	0	1040	0.0000000
Rat_12_NODE_2972_length_1039_cov_2.608740	0	1039	0	0	1039	0.0000000
Rat_12_NODE_2973_length_1038_cov_4.782299	0	1038	4	542	1038	0.5221580
Rat_12_NODE_2975_length_1038_cov_1.601221	0	1038	0	0	1038	0.0000000
Rat_12_NODE_2977_length_1037_cov_2.567210	0	1037	6	535	1037	0.5159113
Rat_12_NODE_2981_length_1036_cov_2.282365	0	1036	2	302	1036	0.2915058
Rat_12_NODE_2982_length_1036_cov_1.972477	0	1036	1	150	1036	0.1447876
Rat_12_NODE_2985_length_1035_cov_1.972449	0	1035	0	0	1035	0.0000000
Rat_12_NODE_2986_length_1034_cov_2.443309	0	1034	0	0	1034	0.0000000
Rat_12_NODE_2988_length_1034_cov_1.618999	0	1034	0	0	1034	0.0000000
Rat_12_NODE_2993_length_1032_cov_17.354145	0	1032	42	964	1032	0.9341086
Rat_12_NODE_3000_length_1031_cov_2.952869	0	1031	3	435	1031	0.4219205
Rat_12_NODE_3001_length_1031_cov_2.578893	0	1031	0	0	1031	0.0000000
Rat_12_NODE_3003_length_1030_cov_2.750769	0	1030	1	151	1030	0.1466019
Rat_12_NODE_3004_length_1030_cov_2.072821	0	1030	0	0	1030	0.0000000
Rat_12_NODE_3008_length_1029_cov_1.821355	0	1029	0	0	1029	0.0000000
Rat_12_NODE_3010_length_1028_cov_2.599178	0	1028	4	419	1028	0.4075876
Rat_12_NODE_3011_length_1028_cov_2.313464	0	1028	0	0	1028	0.0000000
Rat_12_NODE_3012_length_1028_cov_1.891059	0	1028	5	621	1028	0.6040856
Rat_12_NODE_3016_length_1026_cov_2.831102	0	1026	0	0	1026	0.0000000
Rat_12_NODE_3018_length_1026_cov_2.574665	0	1026	8	723	1026	0.7046784
Rat_12_NODE_3019_length_1026_cov_2.555098	0	1026	10	638	1026	0.6218324
Rat_12_NODE_3027_length_1024_cov_1.836945	0	1024	0	0	1024	0.0000000
Rat_12_NODE_3028_length_1024_cov_1.521156	0	1024	2	263	1024	0.2568359
Rat_12_NODE_3029_length_1023_cov_3.750000	0	1023	0	0	1023	0.0000000
Rat_12_NODE_3035_length_1022_cov_2.339193	0	1022	0	0	1022	0.0000000
Rat_12_NODE_3038_length_1022_cov_2.082730	0	1022	2	266	1022	0.2602740
Rat_12_NODE_3039_length_1022_cov_1.781799	0	1022	1	151	1022	0.1477495
Rat_12_NODE_3046_length_1020_cov_2.944041	0	1020	3	329	1020	0.3225490
Rat_12_NODE_3047_length_1020_cov_2.412435	0	1020	2	226	1020	0.2215686
Rat_12_NODE_3051_length_1019_cov_2.310166	0	1019	0	0	1019	0.0000000
Rat_12_NODE_3054_length_1018_cov_2.233645	0	1018	0	0	1018	0.0000000
Rat_12_NODE_3055_length_1018_cov_2.089304	0	1018	0	0	1018	0.0000000
Rat_12_NODE_3058_length_1017_cov_3.991684	0	1017	0	0	1017	0.0000000
Rat_12_NODE_3063_length_1016_cov_4.597294	0	1016	8	562	1016	0.5531496
Rat_12_NODE_3067_length_1016_cov_2.655567	0	1016	0	0	1016	0.0000000
Rat_12_NODE_3069_length_1015_cov_3.812500	0	1015	0	0	1015	0.0000000
Rat_12_NODE_3072_length_1015_cov_2.031250	0	1015	1	151	1015	0.1487685
Rat_12_NODE_3073_length_1015_cov_1.934375	0	1015	0	0	1015	0.0000000
Rat_12_NODE_3077_length_1014_cov_2.984359	0	1014	1	151	1014	0.1489152
Rat_12_NODE_3083_length_1013_cov_3.427975	0	1013	5	438	1013	0.4323791
Rat_12_NODE_3085_length_1013_cov_3.112735	0	1013	0	0	1013	0.0000000
Rat_12_NODE_3086_length_1013_cov_3.026096	0	1013	0	0	1013	0.0000000
Rat_12_NODE_3087_length_1013_cov_2.048017	0	1013	1	145	1013	0.1431392
Rat_12_NODE_3090_length_1013_cov_1.361169	0	1013	1	85	1013	0.0839092
Rat_12_NODE_3093_length_1012_cov_3.212121	0	1012	2	223	1012	0.2203557
Rat_12_NODE_3097_length_1012_cov_2.835946	0	1012	7	780	1012	0.7707510
Rat_12_NODE_3113_length_1008_cov_1.795383	0	1008	0	0	1008	0.0000000
Rat_12_NODE_3117_length_1007_cov_2.542017	0	1007	0	0	1007	0.0000000
Rat_12_NODE_3123_length_1006_cov_1.477392	0	1006	0	0	1006	0.0000000
Rat_12_NODE_3125_length_1005_cov_3.624211	0	1005	2	229	1005	0.2278607
Rat_12_NODE_3129_length_1005_cov_2.018947	0	1005	1	133	1005	0.1323383
Rat_12_NODE_3130_length_1004_cov_4.131718	0	1004	0	0	1004	0.0000000
Rat_12_NODE_3151_length_1000_cov_1.916402	0	1000	0	0	1000	0.0000000
Rat_13_NODE_1_length_100372_cov_17.957136	0	100372	3741	98745	100372	0.9837903
Rat_13_NODE_8_length_58403_cov_20.849918	0	58403	1745	56206	58403	0.9623821
Rat_13_NODE_28_length_32113_cov_8.787978	0	32113	5235	32112	32113	0.9999689
Rat_13_NODE_34_length_30928_cov_4.790302	0	30928	223	18796	30928	0.6077341
Rat_13_NODE_40_length_29910_cov_15.490471	0	29910	614	26711	29910	0.8930458
Rat_13_NODE_62_length_21486_cov_6.032943	0	21486	117	11170	21486	0.5198734
Rat_13_NODE_96_length_14358_cov_7.914424	0	14358	45	4823	14358	0.3359103
Rat_13_NODE_99_length_14081_cov_6.305005	0	14081	120	9119	14081	0.6476102
Rat_13_NODE_138_length_9714_cov_6.893053	0	9714	216	9068	9714	0.9334980
Rat_13_NODE_143_length_9371_cov_9.149420	0	9371	32	3385	9371	0.3612208
Rat_13_NODE_170_length_7076_cov_5.573280	0	7076	65	4976	7076	0.7032222
Rat_13_NODE_175_length_6860_cov_4.234093	0	6860	77	4953	6860	0.7220117
Rat_13_NODE_180_length_6738_cov_3.601826	0	6738	149	6043	6738	0.8968537
Rat_13_NODE_185_length_6572_cov_3.844560	0	6572	54	3900	6572	0.5934266
Rat_13_NODE_198_length_6208_cov_5.493418	0	6208	187	5858	6208	0.9436212
Rat_13_NODE_212_length_5837_cov_6.755102	0	5837	166	5630	5837	0.9645365
Rat_13_NODE_215_length_5776_cov_10.243838	0	5776	37	3641	5776	0.6303670
Rat_13_NODE_220_length_5660_cov_6.103836	0	5660	51	4224	5660	0.7462897
Rat_13_NODE_222_length_5620_cov_7.575202	0	5620	236	5530	5620	0.9839858
Rat_13_NODE_226_length_5544_cov_15.318455	0	5544	540	5539	5544	0.9990981
Rat_13_NODE_233_length_5424_cov_3.674241	0	5424	69	4670	5424	0.8609882
Rat_13_NODE_239_length_5244_cov_15.235305	0	5244	127	5048	5244	0.9626240
Rat_13_NODE_270_length_4469_cov_5.925238	0	4469	203	4464	4469	0.9988812
Rat_13_NODE_286_length_4169_cov_15.377491	0	4169	68	3924	4169	0.9412329
Rat_13_NODE_294_length_4059_cov_83.107143	0	4059	2071	4057	4059	0.9995072
Rat_13_NODE_311_length_3907_cov_3.206386	0	3907	57	2857	3907	0.7312516
Rat_13_NODE_390_length_3129_cov_2.573845	0	3129	13	1345	3129	0.4298498
Rat_13_NODE_391_length_3126_cov_2.919245	0	3126	19	1574	3126	0.5035189
Rat_13_NODE_402_length_3074_cov_2.625704	0	3074	26	1657	3074	0.5390371
Rat_13_NODE_409_length_3027_cov_6.716016	0	3027	21	1648	3027	0.5444334
Rat_13_NODE_414_length_2984_cov_2.720382	0	2984	23	1944	2984	0.6514745
Rat_13_NODE_419_length_2956_cov_4.292658	0	2956	68	2799	2956	0.9468877
Rat_13_NODE_424_length_2930_cov_3.046957	0	2930	28	2085	2930	0.7116041
Rat_13_NODE_434_length_2870_cov_3.020959	0	2870	10	908	2870	0.3163763
Rat_13_NODE_448_length_2780_cov_8.584587	0	2780	69	1959	2780	0.7046763
Rat_13_NODE_449_length_2780_cov_2.700917	0	2780	7	730	2780	0.2625899
Rat_13_NODE_452_length_2773_cov_2.437086	0	2773	3	440	2773	0.1586729
Rat_13_NODE_497_length_2564_cov_3.764448	0	2564	42	2250	2564	0.8775351
Rat_13_NODE_503_length_2542_cov_3.259751	0	2542	29	1654	2542	0.6506687
Rat_13_NODE_505_length_2535_cov_2.996774	0	2535	10	881	2535	0.3475345
Rat_13_NODE_506_length_2532_cov_4.192572	0	2532	159	2532	2532	1.0000000
Rat_13_NODE_518_length_2451_cov_3.820534	0	2451	32	2149	2451	0.8767850
Rat_13_NODE_528_length_2431_cov_3.546296	0	2431	26	1500	2431	0.6170300
Rat_13_NODE_529_length_2430_cov_4.578526	0	2430	36	1934	2430	0.7958848
Rat_13_NODE_540_length_2391_cov_2.739726	0	2391	4	548	2391	0.2291928
Rat_13_NODE_547_length_2370_cov_3.219006	0	2370	27	1529	2370	0.6451477
Rat_13_NODE_549_length_2366_cov_3.092601	0	2366	61	2264	2366	0.9568893
Rat_13_NODE_560_length_2326_cov_3.758256	0	2326	31	1653	2326	0.7106621
Rat_13_NODE_563_length_2311_cov_3.953457	0	2311	8	735	2311	0.3180441
Rat_13_NODE_566_length_2305_cov_3.296889	0	2305	5	469	2305	0.2034707
Rat_13_NODE_570_length_2285_cov_5.407623	0	2285	17	1270	2285	0.5557987
Rat_13_NODE_577_length_2261_cov_3.368540	0	2261	8	802	2261	0.3547103
Rat_13_NODE_588_length_2219_cov_4.024954	0	2219	56	2105	2219	0.9486255
Rat_13_NODE_597_length_2195_cov_3.914486	0	2195	4	458	2195	0.2086560
Rat_13_NODE_598_length_2190_cov_4.145667	0	2190	295	2189	2190	0.9995434
Rat_13_NODE_606_length_2164_cov_4.484116	0	2164	14	1214	2164	0.5609981
Rat_13_NODE_608_length_2158_cov_2.090823	0	2158	5	624	2158	0.2891566
Rat_13_NODE_618_length_2136_cov_3.078808	0	2136	31	1813	2136	0.8487828
Rat_13_NODE_644_length_2087_cov_2.846949	0	2087	6	655	2087	0.3138476
Rat_13_NODE_650_length_2069_cov_2.667329	0	2069	17	1079	2069	0.5215080
Rat_13_NODE_657_length_2057_cov_3.506494	0	2057	9	953	2057	0.4632961
Rat_13_NODE_662_length_2051_cov_3.724950	0	2051	14	1031	2051	0.5026816
Rat_13_NODE_664_length_2046_cov_3.330989	0	2046	8	847	2046	0.4139785
Rat_13_NODE_671_length_2032_cov_3.333839	0	2032	13	1073	2032	0.5280512
Rat_13_NODE_673_length_2028_cov_2.081602	0	2028	8	834	2028	0.4112426
Rat_13_NODE_677_length_2020_cov_2.133842	0	2020	15	1495	2020	0.7400990
Rat_13_NODE_679_length_2011_cov_3.378834	0	2011	14	1090	2011	0.5420189
Rat_13_NODE_682_length_2003_cov_2.776181	0	2003	3	341	2003	0.1702446
Rat_13_NODE_696_length_1977_cov_2.612903	0	1977	7	866	1977	0.4380374
Rat_13_NODE_700_length_1970_cov_2.665796	0	1970	17	1007	1970	0.5111675
Rat_13_NODE_717_length_1940_cov_2.847215	0	1940	5	466	1940	0.2402062
Rat_13_NODE_718_length_1938_cov_2.826872	0	1938	5	658	1938	0.3395253
Rat_13_NODE_720_length_1935_cov_2.418617	0	1935	8	745	1935	0.3850129
Rat_13_NODE_731_length_1922_cov_2.825388	0	1922	5	469	1922	0.2440166
Rat_13_NODE_735_length_1918_cov_4.357488	0	1918	10	958	1918	0.4994786
Rat_13_NODE_744_length_1906_cov_2.949757	0	1906	4	520	1906	0.2728227
Rat_13_NODE_749_length_1897_cov_2.299131	0	1897	10	1139	1897	0.6004217
Rat_13_NODE_750_length_1894_cov_3.553018	0	1894	9	810	1894	0.4276663
Rat_13_NODE_756_length_1886_cov_2.365374	0	1886	4	489	1886	0.2592789
Rat_13_NODE_757_length_1885_cov_4.780328	0	1885	50	1842	1885	0.9771883
Rat_13_NODE_760_length_1884_cov_2.344997	0	1884	3	304	1884	0.1613588
Rat_13_NODE_816_length_1793_cov_6.066168	0	1793	79	1685	1793	0.9397658
Rat_13_NODE_819_length_1791_cov_2.996544	0	1791	8	640	1791	0.3573423
Rat_13_NODE_826_length_1785_cov_3.149711	0	1785	4	463	1785	0.2593838
Rat_13_NODE_827_length_1784_cov_2.477154	0	1784	6	821	1784	0.4602018
Rat_13_NODE_831_length_1780_cov_4.008116	0	1780	108	1593	1780	0.8949438
Rat_13_NODE_835_length_1777_cov_3.163763	0	1777	7	574	1777	0.3230163
Rat_13_NODE_842_length_1765_cov_2.471345	0	1765	3	341	1765	0.1932011
Rat_13_NODE_843_length_1764_cov_3.467525	0	1764	7	554	1764	0.3140590
Rat_13_NODE_869_length_1736_cov_2.710886	0	1736	8	608	1736	0.3502304
Rat_13_NODE_881_length_1723_cov_2.340528	0	1723	11	1245	1723	0.7225769
Rat_13_NODE_884_length_1718_cov_2.173181	0	1718	3	325	1718	0.1891735
Rat_13_NODE_890_length_1711_cov_2.293478	0	1711	4	358	1711	0.2092344
Rat_13_NODE_899_length_1699_cov_3.807178	0	1699	7	647	1699	0.3808122
Rat_13_NODE_904_length_1695_cov_2.999390	0	1695	5	559	1695	0.3297935
Rat_13_NODE_905_length_1692_cov_4.394624	0	1692	25	1526	1692	0.9018912
Rat_13_NODE_906_length_1690_cov_4.981651	0	1690	54	1446	1690	0.8556213
Rat_13_NODE_925_length_1661_cov_2.000000	0	1661	7	590	1661	0.3552077
Rat_13_NODE_933_length_1656_cov_3.108682	0	1656	4	448	1656	0.2705314
Rat_13_NODE_944_length_1644_cov_2.994336	0	1644	11	1010	1644	0.6143552
Rat_13_NODE_953_length_1630_cov_2.747937	0	1630	4	580	1630	0.3558282
Rat_13_NODE_960_length_1625_cov_1.998726	0	1625	10	1003	1625	0.6172308
Rat_13_NODE_969_length_1617_cov_2.887964	0	1617	9	812	1617	0.5021645
Rat_13_NODE_973_length_1613_cov_2.862644	0	1613	2	279	1613	0.1729696
Rat_13_NODE_976_length_1611_cov_2.937018	0	1611	3	227	1611	0.1409063
Rat_13_NODE_978_length_1608_cov_2.976175	0	1608	15	1047	1608	0.6511194
Rat_13_NODE_984_length_1601_cov_3.188228	0	1601	3	373	1601	0.2329794
Rat_13_NODE_988_length_1597_cov_4.278210	0	1597	9	943	1597	0.5904822
Rat_13_NODE_991_length_1594_cov_2.648473	0	1594	2	302	1594	0.1894605
Rat_13_NODE_992_length_1594_cov_2.051982	0	1594	3	375	1594	0.2352572
Rat_13_NODE_999_length_1589_cov_2.164928	0	1589	13	1048	1589	0.6595343
Rat_13_NODE_1001_length_1584_cov_5.281884	0	1584	142	1415	1584	0.8933081
Rat_13_NODE_1003_length_1580_cov_2.231475	0	1580	3	295	1580	0.1867089
Rat_13_NODE_1007_length_1575_cov_4.140789	0	1575	8	521	1575	0.3307936
Rat_13_NODE_1013_length_1572_cov_2.278840	0	1572	7	715	1572	0.4548346
Rat_13_NODE_1019_length_1567_cov_2.576720	0	1567	3	355	1567	0.2265475
Rat_13_NODE_1021_length_1566_cov_2.896757	0	1566	7	804	1566	0.5134100
Rat_13_NODE_1024_length_1560_cov_4.143522	0	1560	13	1210	1560	0.7756410
Rat_13_NODE_1030_length_1556_cov_2.772152	0	1556	11	929	1556	0.5970437
Rat_13_NODE_1036_length_1549_cov_1.843373	0	1549	25	1391	1549	0.8979987
Rat_13_NODE_1041_length_1544_cov_6.711216	0	1544	263	1459	1544	0.9449482
Rat_13_NODE_1050_length_1536_cov_3.024308	0	1536	7	772	1536	0.5026042
Rat_13_NODE_1054_length_1532_cov_3.129316	0	1532	0	0	1532	0.0000000
Rat_13_NODE_1056_length_1530_cov_2.625763	0	1530	7	724	1530	0.4732026
Rat_13_NODE_1058_length_1529_cov_4.513569	0	1529	3	236	1529	0.1543493
Rat_13_NODE_1066_length_1522_cov_2.460804	0	1522	3	374	1522	0.2457293
Rat_13_NODE_1069_length_1519_cov_3.016393	0	1519	5	616	1519	0.4055299
Rat_13_NODE_1075_length_1515_cov_2.732192	0	1515	36	1424	1515	0.9399340
Rat_13_NODE_1082_length_1509_cov_2.693260	0	1509	9	785	1509	0.5202121
Rat_13_NODE_1083_length_1509_cov_2.580468	0	1509	7	471	1509	0.3121272
Rat_13_NODE_1086_length_1507_cov_3.570248	0	1507	124	1505	1507	0.9986728
Rat_13_NODE_1101_length_1496_cov_2.711312	0	1496	8	719	1496	0.4806150
Rat_13_NODE_1108_length_1494_cov_2.863794	0	1494	5	451	1494	0.3018742
Rat_13_NODE_1124_length_1479_cov_3.318820	0	1479	15	918	1479	0.6206896
Rat_13_NODE_1125_length_1478_cov_3.407590	0	1478	18	1289	1478	0.8721245
Rat_13_NODE_1126_length_1478_cov_1.842586	0	1478	6	567	1478	0.3836265
Rat_13_NODE_1127_length_1477_cov_2.846695	0	1477	3	347	1477	0.2349357
Rat_13_NODE_1128_length_1477_cov_2.770042	0	1477	0	0	1477	0.0000000
Rat_13_NODE_1130_length_1476_cov_2.631246	0	1476	3	360	1476	0.2439024
Rat_13_NODE_1131_length_1476_cov_2.543983	0	1476	3	312	1476	0.2113821
Rat_13_NODE_1136_length_1474_cov_2.942213	0	1474	6	550	1474	0.3731343
Rat_13_NODE_1137_length_1474_cov_2.642706	0	1474	5	609	1474	0.4131615
Rat_13_NODE_1138_length_1474_cov_2.634954	0	1474	8	764	1474	0.5183175
Rat_13_NODE_1144_length_1469_cov_2.954031	0	1469	8	864	1469	0.5881552
Rat_13_NODE_1155_length_1463_cov_2.337358	0	1463	1	87	1463	0.0594669
Rat_13_NODE_1167_length_1453_cov_3.045064	0	1453	3	375	1453	0.2580867
Rat_13_NODE_1171_length_1449_cov_2.774749	0	1449	4	392	1449	0.2705314
Rat_13_NODE_1172_length_1447_cov_2.211207	0	1447	2	295	1447	0.2038701
Rat_13_NODE_1173_length_1446_cov_4.561467	0	1446	31	1309	1446	0.9052559
Rat_13_NODE_1177_length_1445_cov_2.059712	0	1445	4	542	1445	0.3750865
Rat_13_NODE_1181_length_1441_cov_4.825397	0	1441	53	1415	1441	0.9819570
Rat_13_NODE_1188_length_1438_cov_1.843818	0	1438	3	261	1438	0.1815021
Rat_13_NODE_1202_length_1426_cov_2.789934	0	1426	3	452	1426	0.3169706
Rat_13_NODE_1203_length_1425_cov_3.015328	0	1425	26	1082	1425	0.7592983
Rat_13_NODE_1204_length_1425_cov_2.413869	0	1425	6	782	1425	0.5487719
Rat_13_NODE_1213_length_1419_cov_3.224340	0	1419	14	912	1419	0.6427062
Rat_13_NODE_1219_length_1414_cov_3.108904	0	1414	6	417	1414	0.2949081
Rat_13_NODE_1220_length_1413_cov_4.432253	0	1413	3	316	1413	0.2236377
Rat_13_NODE_1227_length_1408_cov_2.529194	0	1408	1	151	1408	0.1072443
Rat_13_NODE_1228_length_1407_cov_2.370562	0	1407	6	541	1407	0.3845060
Rat_13_NODE_1235_length_1405_cov_2.371111	0	1405	4	520	1405	0.3701068
Rat_13_NODE_1236_length_1403_cov_3.097923	0	1403	10	921	1403	0.6564505
Rat_13_NODE_1246_length_1395_cov_2.628358	0	1395	6	605	1395	0.4336918
Rat_13_NODE_1252_length_1390_cov_2.950562	0	1390	6	637	1390	0.4582734
Rat_13_NODE_1254_length_1389_cov_2.803598	0	1389	46	1075	1389	0.7739381
Rat_13_NODE_1255_length_1389_cov_2.353073	0	1389	5	324	1389	0.2332613
Rat_13_NODE_1260_length_1387_cov_2.363363	0	1387	5	680	1387	0.4902668
Rat_13_NODE_1262_length_1386_cov_2.979715	0	1386	2	302	1386	0.2178932
Rat_13_NODE_1266_length_1384_cov_2.911211	0	1384	4	357	1384	0.2579480
Rat_13_NODE_1268_length_1381_cov_3.720965	0	1381	11	943	1381	0.6828385
Rat_13_NODE_1279_length_1372_cov_7.410023	0	1372	7	441	1372	0.3214286
Rat_13_NODE_1281_length_1371_cov_4.361702	0	1371	67	1314	1371	0.9584245
Rat_13_NODE_1287_length_1363_cov_1.945719	0	1363	4	564	1363	0.4137931
Rat_13_NODE_1307_length_1355_cov_2.426923	0	1355	5	520	1355	0.3837638
Rat_13_NODE_1308_length_1354_cov_4.321016	0	1354	11	739	1354	0.5457903
Rat_13_NODE_1312_length_1352_cov_2.045490	0	1352	3	387	1352	0.2862426
Rat_13_NODE_1317_length_1348_cov_2.998453	0	1348	3	420	1348	0.3115727
Rat_13_NODE_1319_length_1347_cov_2.739164	0	1347	2	151	1347	0.1121010
Rat_13_NODE_1321_length_1345_cov_2.919380	0	1345	13	808	1345	0.6007435
Rat_13_NODE_1322_length_1345_cov_2.544186	0	1345	0	0	1345	0.0000000
Rat_13_NODE_1329_length_1340_cov_2.540078	0	1340	9	752	1340	0.5611940
Rat_13_NODE_1330_length_1339_cov_4.396417	0	1339	65	1287	1339	0.9611651
Rat_13_NODE_1333_length_1338_cov_1.869057	0	1338	2	302	1338	0.2257100
Rat_13_NODE_1334_length_1337_cov_3.487520	0	1337	4	476	1337	0.3560210
Rat_13_NODE_1336_length_1337_cov_2.276911	0	1337	0	0	1337	0.0000000
Rat_13_NODE_1340_length_1334_cov_3.519937	0	1334	4	509	1334	0.3815592
Rat_13_NODE_1342_length_1334_cov_2.857701	0	1334	3	376	1334	0.2818591
Rat_13_NODE_1344_length_1334_cov_2.583268	0	1334	4	344	1334	0.2578711
Rat_13_NODE_1362_length_1327_cov_2.151730	0	1327	12	788	1327	0.5938206
Rat_13_NODE_1364_length_1326_cov_2.416208	0	1326	2	206	1326	0.1553545
Rat_13_NODE_1365_length_1326_cov_2.107002	0	1326	6	665	1326	0.5015083
Rat_13_NODE_1372_length_1323_cov_2.129338	0	1323	2	286	1323	0.2161754
Rat_13_NODE_1374_length_1321_cov_2.739336	0	1321	4	399	1321	0.3020439
Rat_13_NODE_1378_length_1319_cov_3.682753	0	1319	23	963	1319	0.7300985
Rat_13_NODE_1387_length_1313_cov_2.605723	0	1313	6	533	1313	0.4059406
Rat_13_NODE_1399_length_1306_cov_2.848921	0	1306	4	301	1306	0.2304747
Rat_13_NODE_1400_length_1306_cov_2.675460	0	1306	4	412	1306	0.3154671
Rat_13_NODE_1410_length_1300_cov_1.887550	0	1300	7	706	1300	0.5430769
Rat_13_NODE_1413_length_1298_cov_2.757039	0	1298	0	0	1298	0.0000000
Rat_13_NODE_1416_length_1294_cov_2.146893	0	1294	1	141	1294	0.1089645
Rat_13_NODE_1417_length_1293_cov_2.399031	0	1293	7	730	1293	0.5645785
Rat_13_NODE_1420_length_1289_cov_4.132901	0	1289	8	465	1289	0.3607448
Rat_13_NODE_1421_length_1289_cov_3.733387	0	1289	8	671	1289	0.5205586
Rat_13_NODE_1422_length_1289_cov_2.262561	0	1289	3	357	1289	0.2769589
Rat_13_NODE_1426_length_1288_cov_2.425791	0	1288	3	422	1288	0.3276398
Rat_13_NODE_1434_length_1285_cov_2.722764	0	1285	0	0	1285	0.0000000
Rat_13_NODE_1447_length_1277_cov_2.333061	0	1277	19	812	1277	0.6358653
Rat_13_NODE_1460_length_1268_cov_5.159110	0	1268	31	1170	1268	0.9227129
Rat_13_NODE_1466_length_1264_cov_2.578991	0	1264	0	0	1264	0.0000000
Rat_13_NODE_1471_length_1261_cov_3.997512	0	1261	2	257	1261	0.2038065
Rat_13_NODE_1478_length_1258_cov_2.418121	0	1258	9	888	1258	0.7058824
Rat_13_NODE_1484_length_1255_cov_3.485833	0	1255	10	744	1255	0.5928287
Rat_13_NODE_1489_length_1253_cov_2.400668	0	1253	1	146	1253	0.1165204
Rat_13_NODE_1518_length_1239_cov_4.256757	0	1239	0	0	1239	0.0000000
Rat_13_NODE_1520_length_1237_cov_19.964467	0	1237	115	1216	1237	0.9830235
Rat_13_NODE_1527_length_1233_cov_2.616299	0	1233	23	1069	1233	0.8669911
Rat_13_NODE_1533_length_1229_cov_3.343271	0	1229	5	548	1229	0.4458910
Rat_13_NODE_1535_length_1229_cov_3.095400	0	1229	1	151	1229	0.1228641
Rat_13_NODE_1549_length_1220_cov_2.980258	0	1220	2	298	1220	0.2442623
Rat_13_NODE_1550_length_1220_cov_2.363948	0	1220	6	458	1220	0.3754098
Rat_13_NODE_1553_length_1219_cov_2.298969	0	1219	3	332	1219	0.2723544
Rat_13_NODE_1554_length_1218_cov_4.531384	0	1218	1	91	1218	0.0747126
Rat_13_NODE_1559_length_1216_cov_2.156761	0	1216	21	1096	1216	0.9013158
Rat_13_NODE_1566_length_1213_cov_2.459413	0	1213	3	448	1213	0.3693322
Rat_13_NODE_1577_length_1210_cov_3.187013	0	1210	9	744	1210	0.6148760
Rat_13_NODE_1582_length_1209_cov_3.481802	0	1209	1	151	1209	0.1248966
Rat_13_NODE_1585_length_1205_cov_7.240000	0	1205	10	575	1205	0.4771784
Rat_13_NODE_1592_length_1203_cov_3.273519	0	1203	13	783	1203	0.6508728
Rat_13_NODE_1596_length_1202_cov_2.775937	0	1202	6	605	1202	0.5033278
Rat_13_NODE_1608_length_1198_cov_2.734033	0	1198	0	0	1198	0.0000000
Rat_13_NODE_1609_length_1198_cov_2.707787	0	1198	15	624	1198	0.5208681
Rat_13_NODE_1612_length_1198_cov_2.141732	0	1198	3	450	1198	0.3756261
Rat_13_NODE_1615_length_1197_cov_2.450088	0	1197	6	602	1197	0.5029240
Rat_13_NODE_1616_length_1197_cov_2.401926	0	1197	3	346	1197	0.2890560
Rat_13_NODE_1617_length_1197_cov_1.973730	0	1197	8	493	1197	0.4118630
Rat_13_NODE_1619_length_1195_cov_3.367544	0	1195	0	0	1195	0.0000000
Rat_13_NODE_1624_length_1191_cov_3.120599	0	1191	56	1069	1191	0.8975651
Rat_13_NODE_1630_length_1187_cov_1.859541	0	1187	2	262	1187	0.2207245
Rat_13_NODE_1633_length_1186_cov_2.185676	0	1186	5	365	1186	0.3077572
Rat_13_NODE_1638_length_1182_cov_2.657498	0	1182	1	151	1182	0.1277496
Rat_13_NODE_1640_length_1182_cov_2.235138	0	1182	4	439	1182	0.3714044
Rat_13_NODE_1652_length_1173_cov_2.754919	0	1173	4	444	1173	0.3785166
Rat_13_NODE_1669_length_1165_cov_2.648649	0	1165	0	0	1165	0.0000000
Rat_13_NODE_1682_length_1157_cov_2.119782	0	1157	5	499	1157	0.4312878
Rat_13_NODE_1684_length_1156_cov_3.364214	0	1156	0	0	1156	0.0000000
Rat_13_NODE_1692_length_1152_cov_2.445761	0	1152	7	531	1152	0.4609375
Rat_13_NODE_1695_length_1151_cov_3.145073	0	1151	6	404	1151	0.3509991
Rat_13_NODE_1696_length_1150_cov_3.047489	0	1150	21	1037	1150	0.9017391
Rat_13_NODE_1697_length_1150_cov_2.664840	0	1150	5	516	1150	0.4486957
Rat_13_NODE_1702_length_1148_cov_2.566331	0	1148	2	290	1148	0.2526132
Rat_13_NODE_1710_length_1145_cov_2.566972	0	1145	6	654	1145	0.5711790
Rat_13_NODE_1711_length_1145_cov_2.211927	0	1145	2	209	1145	0.1825328
Rat_13_NODE_1712_length_1145_cov_1.896330	0	1145	3	162	1145	0.1414847
Rat_13_NODE_1713_length_1144_cov_3.685950	0	1144	4	460	1144	0.4020979
Rat_13_NODE_1714_length_1144_cov_3.266299	0	1144	0	0	1144	0.0000000
Rat_13_NODE_1716_length_1143_cov_2.519301	0	1143	1	142	1143	0.1242345
Rat_13_NODE_1720_length_1140_cov_1.966820	0	1140	13	966	1140	0.8473684
Rat_13_NODE_1722_length_1139_cov_2.762915	0	1139	13	873	1139	0.7664618
Rat_13_NODE_1724_length_1138_cov_2.585411	0	1138	0	0	1138	0.0000000
Rat_13_NODE_1726_length_1138_cov_2.481071	0	1138	0	0	1138	0.0000000
Rat_13_NODE_1729_length_1136_cov_2.300648	0	1136	2	206	1136	0.1813380
Rat_13_NODE_1733_length_1135_cov_2.516667	0	1135	6	620	1135	0.5462555
Rat_13_NODE_1735_length_1134_cov_3.222428	0	1134	40	1045	1134	0.9215168
Rat_13_NODE_1741_length_1132_cov_2.831941	0	1132	7	598	1132	0.5282686
Rat_13_NODE_1745_length_1131_cov_3.096654	0	1131	4	439	1131	0.3881521
Rat_13_NODE_1754_length_1128_cov_2.632805	0	1128	2	296	1128	0.2624114
Rat_13_NODE_1755_length_1128_cov_1.783784	0	1128	5	564	1128	0.5000000
Rat_13_NODE_1767_length_1121_cov_3.473734	0	1121	3	379	1121	0.3380910
Rat_13_NODE_1769_length_1121_cov_2.377111	0	1121	0	0	1121	0.0000000
Rat_13_NODE_1772_length_1120_cov_1.969014	0	1120	0	0	1120	0.0000000
Rat_13_NODE_1779_length_1118_cov_2.451552	0	1118	3	240	1118	0.2146690
Rat_13_NODE_1780_length_1118_cov_2.234243	0	1118	3	296	1118	0.2647585
Rat_13_NODE_1791_length_1113_cov_2.812854	0	1113	2	302	1113	0.2713387
Rat_13_NODE_1794_length_1113_cov_1.703214	0	1113	11	729	1113	0.6549865
Rat_13_NODE_1808_length_1107_cov_2.636882	0	1107	7	712	1107	0.6431798
Rat_13_NODE_1819_length_1103_cov_3.110687	0	1103	6	534	1103	0.4841342
Rat_13_NODE_1822_length_1101_cov_3.411090	0	1101	68	1101	1101	1.0000000
Rat_13_NODE_1829_length_1099_cov_2.660920	0	1099	7	497	1099	0.4522293
Rat_13_NODE_1851_length_1093_cov_2.684971	0	1093	1	152	1093	0.1390668
Rat_13_NODE_1859_length_1090_cov_2.394203	0	1090	5	594	1090	0.5449541
Rat_13_NODE_1861_length_1090_cov_2.080193	0	1090	3	307	1090	0.2816514
Rat_13_NODE_1862_length_1089_cov_2.558994	0	1089	4	544	1089	0.4995409
Rat_13_NODE_1863_length_1088_cov_2.209100	0	1088	5	560	1088	0.5147059
Rat_13_NODE_1870_length_1085_cov_2.483495	0	1085	4	360	1085	0.3317972
Rat_13_NODE_1873_length_1084_cov_2.754130	0	1084	6	643	1084	0.5931734
Rat_13_NODE_1874_length_1084_cov_2.362488	0	1084	3	301	1084	0.2776753
Rat_13_NODE_1887_length_1077_cov_2.531311	0	1077	2	237	1077	0.2200557
Rat_13_NODE_1895_length_1074_cov_3.814524	0	1074	9	636	1074	0.5921788
Rat_13_NODE_1898_length_1074_cov_2.415113	0	1074	4	436	1074	0.4059590
Rat_13_NODE_1901_length_1073_cov_3.530452	0	1073	3	286	1073	0.2665424
Rat_13_NODE_1906_length_1072_cov_1.890855	0	1072	0	0	1072	0.0000000
Rat_13_NODE_1909_length_1071_cov_1.919291	0	1071	2	206	1071	0.1923436
Rat_13_NODE_1913_length_1070_cov_2.043350	0	1070	3	382	1070	0.3570094
Rat_13_NODE_1914_length_1069_cov_3.132150	0	1069	6	590	1069	0.5519177
Rat_13_NODE_1921_length_1067_cov_2.013834	0	1067	1	116	1067	0.1087160
Rat_13_NODE_1922_length_1066_cov_2.781405	0	1066	0	0	1066	0.0000000
Rat_13_NODE_1924_length_1065_cov_1.689109	0	1065	6	531	1065	0.4985915
Rat_13_NODE_1928_length_1064_cov_2.046581	0	1064	2	286	1064	0.2687970
Rat_13_NODE_1929_length_1064_cov_1.727453	0	1064	3	425	1064	0.3994361
Rat_13_NODE_1959_length_1055_cov_1.860000	0	1055	4	436	1055	0.4132701
Rat_13_NODE_1963_length_1054_cov_1.811812	0	1054	0	0	1054	0.0000000
Rat_13_NODE_1969_length_1053_cov_1.363727	0	1053	5	505	1053	0.4795822
Rat_13_NODE_1971_length_1052_cov_3.001003	0	1052	5	365	1052	0.3469582
Rat_13_NODE_1990_length_1046_cov_2.879919	0	1046	1	64	1046	0.0611855
Rat_13_NODE_1992_length_1045_cov_1.392929	0	1045	3	402	1045	0.3846890
Rat_13_NODE_1993_length_1044_cov_2.928210	0	1044	7	455	1044	0.4358238
Rat_13_NODE_1994_length_1043_cov_2.998988	0	1043	4	302	1043	0.2895494
Rat_13_NODE_1996_length_1042_cov_3.109422	0	1042	3	263	1042	0.2523992
Rat_13_NODE_1999_length_1039_cov_3.222561	0	1039	4	303	1039	0.2916266
Rat_13_NODE_2000_length_1039_cov_3.126016	0	1039	5	482	1039	0.4639076
Rat_13_NODE_2006_length_1038_cov_2.162767	0	1038	5	588	1038	0.5664740
Rat_13_NODE_2010_length_1037_cov_2.241344	0	1037	2	199	1037	0.1918997
Rat_13_NODE_2011_length_1037_cov_1.435845	0	1037	5	553	1037	0.5332690
Rat_13_NODE_2016_length_1034_cov_3.551583	0	1034	3	450	1034	0.4352031
Rat_13_NODE_2019_length_1033_cov_3.365031	0	1033	4	400	1033	0.3872217
Rat_13_NODE_2025_length_1032_cov_2.768680	0	1032	0	0	1032	0.0000000
Rat_13_NODE_2031_length_1031_cov_1.480533	0	1031	7	658	1031	0.6382153
Rat_13_NODE_2032_length_1030_cov_2.973333	0	1030	6	477	1030	0.4631068
Rat_13_NODE_2035_length_1030_cov_1.613333	0	1030	5	387	1030	0.3757282
Rat_13_NODE_2036_length_1029_cov_3.845996	0	1029	8	646	1029	0.6277940
Rat_13_NODE_2037_length_1029_cov_1.860370	0	1029	3	404	1029	0.3926142
Rat_13_NODE_2041_length_1027_cov_3.434156	0	1027	3	403	1027	0.3924051
Rat_13_NODE_2045_length_1025_cov_2.000000	0	1025	7	711	1025	0.6936585
Rat_13_NODE_2055_length_1021_cov_3.800207	0	1021	73	1002	1021	0.9813908
Rat_13_NODE_2060_length_1020_cov_2.213472	0	1020	4	428	1020	0.4196078
Rat_13_NODE_2064_length_1018_cov_2.199377	0	1018	2	274	1018	0.2691552
Rat_13_NODE_2065_length_1017_cov_6.656965	0	1017	0	0	1017	0.0000000
Rat_13_NODE_2066_length_1017_cov_2.654886	0	1017	7	585	1017	0.5752212
Rat_13_NODE_2068_length_1016_cov_3.529657	0	1016	7	741	1016	0.7293307
Rat_13_NODE_2081_length_1013_cov_2.566806	0	1013	0	0	1013	0.0000000
Rat_13_NODE_2092_length_1010_cov_3.446073	0	1010	2	246	1010	0.2435644
Rat_13_NODE_2094_length_1010_cov_1.450262	0	1010	2	299	1010	0.2960396
Rat_13_NODE_2097_length_1008_cov_1.947534	0	1008	1	151	1008	0.1498016
Rat_13_NODE_2098_length_1007_cov_3.473739	0	1007	15	889	1007	0.8828202
Rat_13_NODE_2101_length_1006_cov_3.785489	0	1006	5	600	1006	0.5964215
Rat_13_NODE_2106_length_1003_cov_2.761603	0	1003	1	151	1003	0.1505484
Rat_13_NODE_2109_length_1002_cov_2.634636	0	1002	4	384	1002	0.3832335
Rat_13_NODE_2112_length_1000_cov_16.426455	0	1000	39	985	1000	0.9850000
Rat_14_NODE_4_length_90964_cov_9.131417	0	90964	3765	90592	90964	0.9959105
Rat_14_NODE_14_length_55556_cov_13.310607	0	55556	1610	53876	55556	0.9697602
Rat_14_NODE_20_length_48385_cov_12.098800	0	48385	2196	47910	48385	0.9901829
Rat_14_NODE_21_length_45580_cov_15.259044	0	45580	1544	44896	45580	0.9849934
Rat_14_NODE_26_length_42032_cov_13.435834	0	42032	1166	40421	42032	0.9616721
Rat_14_NODE_34_length_38728_cov_12.867737	0	38728	1097	36837	38728	0.9511723
Rat_14_NODE_45_length_36136_cov_12.812921	0	36136	941	34926	36136	0.9665154
Rat_14_NODE_47_length_34702_cov_9.851704	0	34702	755	31311	34702	0.9022823
Rat_14_NODE_48_length_34314_cov_15.731633	0	34314	748	31322	34314	0.9128053
Rat_14_NODE_59_length_29565_cov_7.573263	0	29565	856	27936	29565	0.9449010
Rat_14_NODE_65_length_28196_cov_9.073771	0	28196	1129	27738	28196	0.9837565
Rat_14_NODE_78_length_23568_cov_11.409518	0	23568	1273	23317	23568	0.9893500
Rat_14_NODE_91_length_20813_cov_13.184604	0	20813	547	20136	20813	0.9674723
Rat_14_NODE_97_length_19639_cov_13.490911	0	19639	484	18065	19639	0.9198533
Rat_14_NODE_101_length_18952_cov_20.929248	0	18952	13	1769	18952	0.0933411
Rat_14_NODE_108_length_17900_cov_10.974615	0	17900	408	16783	17900	0.9375978
Rat_14_NODE_127_length_15014_cov_5.564877	0	15014	310	13471	15014	0.8972293
Rat_14_NODE_132_length_14657_cov_10.564786	0	14657	0	0	14657	0.0000000
Rat_14_NODE_136_length_14363_cov_65.464495	0	14363	615	13935	14363	0.9702012
Rat_14_NODE_146_length_13317_cov_6.019303	0	13317	64	5907	13317	0.4435684
Rat_14_NODE_168_length_11037_cov_13.539155	0	11037	389	10845	11037	0.9826040
Rat_14_NODE_170_length_10790_cov_11.431672	0	10790	481	10597	10790	0.9821131
Rat_14_NODE_172_length_10495_cov_8.258716	0	10495	401	10448	10495	0.9955217
Rat_14_NODE_175_length_10337_cov_3.658140	0	10337	83	5950	10337	0.5756022
Rat_14_NODE_181_length_9984_cov_4.723235	0	9984	111	7511	9984	0.7523037
Rat_14_NODE_199_length_8982_cov_3.876554	0	8982	115	7004	8982	0.7797818
Rat_14_NODE_211_length_8465_cov_3.854697	0	8465	102	5771	8465	0.6817484
Rat_14_NODE_222_length_7656_cov_5.028154	0	7656	89	6319	7656	0.8253657
Rat_14_NODE_225_length_7486_cov_4.584040	0	7486	107	6001	7486	0.8016297
Rat_14_NODE_227_length_7464_cov_7.213389	0	7464	588	7257	7464	0.9722669
Rat_14_NODE_237_length_7277_cov_4.240238	0	7277	91	5500	7277	0.7558060
Rat_14_NODE_238_length_7252_cov_3.857441	0	7252	43	4093	7252	0.5643960
Rat_14_NODE_247_length_6856_cov_4.185561	0	6856	119	5926	6856	0.8643524
Rat_14_NODE_263_length_6554_cov_4.403754	0	6554	79	5163	6554	0.7877632
Rat_14_NODE_264_length_6505_cov_4.270078	0	6505	64	4653	6505	0.7152959
Rat_14_NODE_268_length_6328_cov_13.889686	0	6328	221	6290	6328	0.9939950
Rat_14_NODE_278_length_6105_cov_6.703140	0	6105	264	5711	6105	0.9354627
Rat_14_NODE_280_length_6090_cov_4.356255	0	6090	61	4001	6090	0.6569787
Rat_14_NODE_291_length_5844_cov_3.337537	0	5844	15	1805	5844	0.3088638
Rat_14_NODE_295_length_5729_cov_4.406944	0	5729	47	3405	5729	0.5943446
Rat_14_NODE_307_length_5529_cov_3.434965	0	5529	58	4099	5529	0.7413637
Rat_14_NODE_319_length_5324_cov_3.504270	0	5324	52	4032	5324	0.7573253
Rat_14_NODE_324_length_5259_cov_4.218870	0	5259	42	3153	5259	0.5995436
Rat_14_NODE_327_length_5210_cov_4.357905	0	5210	50	3787	5210	0.7268714
Rat_14_NODE_328_length_5194_cov_11.521697	0	5194	103	4947	5194	0.9524451
Rat_14_NODE_330_length_5191_cov_11.934190	0	5191	176	5095	5191	0.9815065
Rat_14_NODE_332_length_5188_cov_4.305085	0	5188	61	4009	5188	0.7727448
Rat_14_NODE_333_length_5187_cov_4.312354	0	5187	55	3856	5187	0.7433969
Rat_14_NODE_336_length_5093_cov_3.835252	0	5093	35	3281	5093	0.6442176
Rat_14_NODE_339_length_5073_cov_3.710442	0	5073	56	3778	5073	0.7447270
Rat_14_NODE_340_length_5060_cov_4.628571	0	5060	14	1258	5060	0.2486166
Rat_14_NODE_343_length_5005_cov_3.959394	0	5005	33	2846	5005	0.5686314
Rat_14_NODE_346_length_4961_cov_3.638402	0	4961	23	2491	4961	0.5021165
Rat_14_NODE_347_length_4943_cov_29.503478	0	4943	492	4893	4943	0.9898847
Rat_14_NODE_358_length_4756_cov_3.419272	0	4756	7	912	4756	0.1917578
Rat_14_NODE_359_length_4744_cov_15.250586	0	4744	298	4733	4744	0.9976813
Rat_14_NODE_363_length_4638_cov_3.787475	0	4638	52	3418	4638	0.7369556
Rat_14_NODE_366_length_4553_cov_4.691863	0	4553	199	4417	4553	0.9701296
Rat_14_NODE_367_length_4513_cov_4.115523	0	4513	13	1129	4513	0.2501662
Rat_14_NODE_370_length_4493_cov_3.947724	0	4493	46	3298	4493	0.7340307
Rat_14_NODE_375_length_4406_cov_3.829464	0	4406	29	2785	4406	0.6320926
Rat_14_NODE_382_length_4345_cov_4.720513	0	4345	36	3333	4345	0.7670886
Rat_14_NODE_386_length_4306_cov_3.651141	0	4306	89	4002	4306	0.9294009
Rat_14_NODE_392_length_4224_cov_5.391461	0	4224	16	1543	4224	0.3652936
Rat_14_NODE_394_length_4194_cov_3.587823	0	4194	46	2928	4194	0.6981402
Rat_14_NODE_403_length_4126_cov_3.973225	0	4126	33	2672	4126	0.6476006
Rat_14_NODE_404_length_4121_cov_4.321200	0	4121	8	1112	4121	0.2698374
Rat_14_NODE_407_length_4089_cov_2.993803	0	4089	29	2647	4089	0.6473466
Rat_14_NODE_408_length_4088_cov_4.161914	0	4088	23	2441	4088	0.5971135
Rat_14_NODE_412_length_4032_cov_4.257481	0	4032	17	1450	4032	0.3596230
Rat_14_NODE_413_length_4025_cov_3.296725	0	4025	47	3117	4025	0.7744099
Rat_14_NODE_414_length_4014_cov_3.953271	0	4014	27	2579	4014	0.6425012
Rat_14_NODE_416_length_4012_cov_4.084913	0	4012	40	3023	4012	0.7534896
Rat_14_NODE_420_length_3957_cov_4.084828	0	3957	40	2654	3957	0.6707101
Rat_14_NODE_422_length_3917_cov_9.916882	0	3917	71	3407	3917	0.8697983
Rat_14_NODE_424_length_3883_cov_3.556426	0	3883	32	2737	3883	0.7048674
Rat_14_NODE_425_length_3876_cov_3.114106	0	3876	70	3291	3876	0.8490712
Rat_14_NODE_426_length_3875_cov_2.554188	0	3875	36	2394	3875	0.6178064
Rat_14_NODE_431_length_3787_cov_3.373526	0	3787	28	2450	3787	0.6469501
Rat_14_NODE_435_length_3762_cov_4.140815	0	3762	32	2572	3762	0.6836789
Rat_14_NODE_437_length_3742_cov_3.882289	0	3742	23	1695	3742	0.4529663
Rat_14_NODE_440_length_3721_cov_3.764866	0	3721	31	2495	3721	0.6705187
Rat_14_NODE_443_length_3684_cov_3.687517	0	3684	22	2055	3684	0.5578176
Rat_14_NODE_445_length_3673_cov_3.644831	0	3673	26	2274	3673	0.6191124
Rat_14_NODE_447_length_3666_cov_5.461368	0	3666	229	3603	3666	0.9828151
Rat_14_NODE_451_length_3649_cov_4.720089	0	3649	47	2166	3649	0.5935873
Rat_14_NODE_452_length_3642_cov_4.095623	0	3642	29	2198	3642	0.6035146
Rat_14_NODE_453_length_3639_cov_3.945871	0	3639	23	2286	3639	0.6281946
Rat_14_NODE_455_length_3630_cov_4.248392	0	3630	11	1344	3630	0.3702479
Rat_14_NODE_456_length_3617_cov_4.076642	0	3617	41	2365	3617	0.6538568
Rat_14_NODE_457_length_3617_cov_4.039023	0	3617	42	2540	3617	0.7022395
Rat_14_NODE_458_length_3603_cov_3.348929	0	3603	36	2818	3603	0.7821260
Rat_14_NODE_460_length_3576_cov_3.335132	0	3576	14	1635	3576	0.4572148
Rat_14_NODE_461_length_3551_cov_4.142449	0	3551	16	1906	3551	0.5367502
Rat_14_NODE_464_length_3531_cov_3.909379	0	3531	23	2052	3531	0.5811385
Rat_14_NODE_465_length_3519_cov_4.182159	0	3519	32	2442	3519	0.6939471
Rat_14_NODE_470_length_3493_cov_14.413613	0	3493	206	3465	3493	0.9919840
Rat_14_NODE_476_length_3427_cov_2.717378	0	3427	45	2523	3427	0.7362124
Rat_14_NODE_480_length_3393_cov_3.576992	0	3393	40	2156	3393	0.6354259
Rat_14_NODE_485_length_3363_cov_4.159915	0	3363	41	2115	3363	0.6289028
Rat_14_NODE_497_length_3284_cov_5.553732	0	3284	26	1853	3284	0.5642509
Rat_14_NODE_499_length_3270_cov_3.414308	0	3270	18	1694	3270	0.5180428
Rat_14_NODE_502_length_3251_cov_3.334481	0	3251	27	1887	3251	0.5804368
Rat_14_NODE_506_length_3220_cov_3.052133	0	3220	13	1247	3220	0.3872671
Rat_14_NODE_508_length_3215_cov_3.081013	0	3215	25	2117	3215	0.6584759
Rat_14_NODE_512_length_3181_cov_3.305822	0	3181	27	2238	3181	0.7035524
Rat_14_NODE_515_length_3173_cov_5.194355	0	3173	8	885	3173	0.2789159
Rat_14_NODE_516_length_3159_cov_3.371134	0	3159	13	1308	3159	0.4140551
Rat_14_NODE_520_length_3133_cov_7.863548	0	3133	44	2565	3133	0.8187041
Rat_14_NODE_522_length_3116_cov_3.058478	0	3116	19	1821	3116	0.5844031
Rat_14_NODE_523_length_3113_cov_4.626226	0	3113	48	2312	3113	0.7426919
Rat_14_NODE_524_length_3111_cov_4.009490	0	3111	23	2208	3111	0.7097396
Rat_14_NODE_525_length_3099_cov_3.527924	0	3099	40	2361	3099	0.7618586
Rat_14_NODE_526_length_3095_cov_4.097039	0	3095	25	2056	3095	0.6642973
Rat_14_NODE_531_length_3075_cov_3.319868	0	3075	9	1025	3075	0.3333333
Rat_14_NODE_533_length_3050_cov_4.439399	0	3050	24	2053	3050	0.6731148
Rat_14_NODE_536_length_3021_cov_3.577883	0	3021	42	2230	3021	0.7381662
Rat_14_NODE_539_length_3013_cov_3.326234	0	3013	12	1122	3013	0.3723863
Rat_14_NODE_542_length_2998_cov_3.694869	0	2998	16	1316	2998	0.4389593
Rat_14_NODE_544_length_2977_cov_3.811431	0	2977	34	1992	2977	0.6691300
Rat_14_NODE_556_length_2900_cov_3.311072	0	2900	18	1199	2900	0.4134483
Rat_14_NODE_557_length_2891_cov_4.045839	0	2891	10	818	2891	0.2829471
Rat_14_NODE_558_length_2880_cov_4.250973	0	2880	23	1930	2880	0.6701389
Rat_14_NODE_560_length_2865_cov_2.740569	0	2865	3	262	2865	0.0914485
Rat_14_NODE_562_length_2860_cov_3.632442	0	2860	23	1848	2860	0.6461539
Rat_14_NODE_563_length_2858_cov_4.257938	0	2858	32	2137	2858	0.7477257
Rat_14_NODE_567_length_2843_cov_3.812410	0	2843	27	2063	2843	0.7256419
Rat_14_NODE_572_length_2822_cov_3.838815	0	2822	29	1722	2822	0.6102055
Rat_14_NODE_573_length_2819_cov_3.440304	0	2819	34	2172	2819	0.7704860
Rat_14_NODE_574_length_2814_cov_3.320043	0	2814	17	1492	2814	0.5302061
Rat_14_NODE_575_length_2810_cov_4.989837	0	2810	11	1241	2810	0.4416370
Rat_14_NODE_576_length_2788_cov_3.589462	0	2788	17	1546	2788	0.5545194
Rat_14_NODE_578_length_2776_cov_4.073502	0	2776	43	2212	2776	0.7968300
Rat_14_NODE_583_length_2734_cov_3.772303	0	2734	19	1554	2734	0.5683979
Rat_14_NODE_594_length_2676_cov_2.451354	0	2676	6	505	2676	0.1887145
Rat_14_NODE_596_length_2671_cov_3.967508	0	2671	20	1447	2671	0.5417446
Rat_14_NODE_601_length_2627_cov_4.516719	0	2627	66	2545	2627	0.9687857
Rat_14_NODE_605_length_2610_cov_22.209785	0	2610	144	2525	2610	0.9674330
Rat_14_NODE_608_length_2603_cov_3.386578	0	2603	50	2253	2603	0.8655398
Rat_14_NODE_615_length_2570_cov_2.972167	0	2570	7	997	2570	0.3879378
Rat_14_NODE_619_length_2561_cov_2.593376	0	2561	11	1109	2561	0.4330340
Rat_14_NODE_620_length_2555_cov_4.258400	0	2555	18	1706	2555	0.6677104
Rat_14_NODE_624_length_2550_cov_3.064930	0	2550	17	1529	2550	0.5996078
Rat_14_NODE_627_length_2543_cov_3.736334	0	2543	19	1725	2543	0.6783327
Rat_14_NODE_630_length_2530_cov_3.964444	0	2530	18	1614	2530	0.6379446
Rat_14_NODE_633_length_2524_cov_4.056703	0	2524	2	249	2524	0.0986529
Rat_14_NODE_640_length_2511_cov_4.345684	0	2511	20	1694	2511	0.6746316
Rat_14_NODE_666_length_2417_cov_3.116850	0	2417	15	1488	2417	0.6156392
Rat_14_NODE_669_length_2400_cov_5.131770	0	2400	15	1211	2400	0.5045834
Rat_14_NODE_675_length_2373_cov_3.774806	0	2373	19	1203	2373	0.5069532
Rat_14_NODE_691_length_2312_cov_3.947275	0	2312	24	1668	2312	0.7214533
Rat_14_NODE_698_length_2284_cov_2.549574	0	2284	15	1021	2284	0.4470228
Rat_14_NODE_701_length_2279_cov_3.033273	0	2279	1	146	2279	0.0640632
Rat_14_NODE_704_length_2275_cov_48.540090	0	2275	168	2252	2275	0.9898901
Rat_14_NODE_706_length_2274_cov_2.979270	0	2274	9	857	2274	0.3768690
Rat_14_NODE_707_length_2273_cov_2.383679	0	2273	23	1822	2273	0.8015838
Rat_14_NODE_712_length_2243_cov_4.164077	0	2243	11	1010	2243	0.4502898
Rat_14_NODE_713_length_2241_cov_2.656908	0	2241	6	840	2241	0.3748327
Rat_14_NODE_714_length_2230_cov_6.754023	0	2230	19	1582	2230	0.7094170
Rat_14_NODE_716_length_2214_cov_4.794349	0	2214	21	1598	2214	0.7217705
Rat_14_NODE_726_length_2204_cov_2.256398	0	2204	20	1202	2204	0.5453721
Rat_14_NODE_729_length_2194_cov_3.718560	0	2194	17	1663	2194	0.7579763
Rat_14_NODE_730_length_2187_cov_10.002814	0	2187	13	1355	2187	0.6195702
Rat_14_NODE_734_length_2179_cov_1.975047	0	2179	0	0	2179	0.0000000
Rat_14_NODE_735_length_2176_cov_3.527581	0	2176	11	940	2176	0.4319853
Rat_14_NODE_737_length_2172_cov_4.012754	0	2172	13	1030	2172	0.4742173
Rat_14_NODE_739_length_2171_cov_3.035917	0	2171	14	1196	2171	0.5508982
Rat_14_NODE_753_length_2138_cov_7.768123	0	2138	19	1509	2138	0.7057998
Rat_14_NODE_754_length_2138_cov_3.610658	0	2138	18	1394	2138	0.6520112
Rat_14_NODE_757_length_2127_cov_3.286680	0	2127	12	1095	2127	0.5148096
Rat_14_NODE_758_length_2117_cov_2.949079	0	2117	5	466	2117	0.2201228
Rat_14_NODE_759_length_2116_cov_2.956817	0	2116	5	429	2116	0.2027410
Rat_14_NODE_763_length_2109_cov_2.681597	0	2109	10	861	2109	0.4082504
Rat_14_NODE_768_length_2093_cov_2.773307	0	2093	8	646	2093	0.3086479
Rat_14_NODE_769_length_2092_cov_3.705940	0	2092	15	1120	2092	0.5353729
Rat_14_NODE_778_length_2068_cov_4.546945	0	2068	12	1022	2068	0.4941973
Rat_14_NODE_788_length_2045_cov_16.933668	0	2045	41	1724	2045	0.8430318
Rat_14_NODE_791_length_2039_cov_3.753528	0	2039	33	1776	2039	0.8710152
Rat_14_NODE_797_length_2019_cov_3.711303	0	2019	19	1218	2019	0.6032689
Rat_14_NODE_801_length_2007_cov_3.542520	0	2007	37	1686	2007	0.8400598
Rat_14_NODE_802_length_2006_cov_3.148129	0	2006	24	1353	2006	0.6744766
Rat_14_NODE_811_length_1994_cov_2.310469	0	1994	4	454	1994	0.2276831
Rat_14_NODE_815_length_1987_cov_3.326605	0	1987	2	302	1987	0.1519879
Rat_14_NODE_819_length_1974_cov_4.017718	0	1974	9	830	1974	0.4204661
Rat_14_NODE_821_length_1965_cov_4.226178	0	1965	7	733	1965	0.3730280
Rat_14_NODE_831_length_1945_cov_2.141270	0	1945	7	671	1945	0.3449872
Rat_14_NODE_839_length_1935_cov_2.161170	0	1935	28	1600	1935	0.8268734
Rat_14_NODE_841_length_1928_cov_4.911372	0	1928	17	1275	1928	0.6613070
Rat_14_NODE_844_length_1918_cov_2.983360	0	1918	32	1280	1918	0.6673619
Rat_14_NODE_855_length_1907_cov_4.152268	0	1907	13	1144	1907	0.5998951
Rat_14_NODE_856_length_1906_cov_3.329552	0	1906	2	299	1906	0.1568730
Rat_14_NODE_861_length_1897_cov_3.900109	0	1897	16	1193	1897	0.6288877
Rat_14_NODE_864_length_1888_cov_2.199673	0	1888	5	650	1888	0.3442796
Rat_14_NODE_868_length_1884_cov_22.713505	0	1884	76	1875	1884	0.9952229
Rat_14_NODE_871_length_1876_cov_3.375069	0	1876	4	519	1876	0.2766525
Rat_14_NODE_879_length_1862_cov_3.758163	0	1862	38	1495	1862	0.8029001
Rat_14_NODE_881_length_1857_cov_2.170366	0	1857	15	1408	1857	0.7582121
Rat_14_NODE_893_length_1831_cov_2.626126	0	1831	45	1574	1831	0.8596395
Rat_14_NODE_899_length_1821_cov_2.355040	0	1821	0	0	1821	0.0000000
Rat_14_NODE_901_length_1819_cov_3.166667	0	1819	31	1628	1819	0.8949972
Rat_14_NODE_904_length_1817_cov_3.587401	0	1817	15	1024	1817	0.5635663
Rat_14_NODE_908_length_1806_cov_3.782981	0	1806	20	1240	1806	0.6866002
Rat_14_NODE_913_length_1799_cov_3.529817	0	1799	8	870	1799	0.4836020
Rat_14_NODE_915_length_1798_cov_2.825014	0	1798	7	729	1798	0.4054505
Rat_14_NODE_918_length_1792_cov_3.695452	0	1792	16	1221	1792	0.6813616
Rat_14_NODE_921_length_1790_cov_4.802882	0	1790	30	1429	1790	0.7983240
Rat_14_NODE_924_length_1784_cov_6.002892	0	1784	9	1053	1784	0.5902466
Rat_14_NODE_930_length_1772_cov_1.755387	0	1772	28	1573	1772	0.8876975
Rat_14_NODE_935_length_1766_cov_1.888369	0	1766	3	365	1766	0.2066818
Rat_14_NODE_937_length_1765_cov_3.970760	0	1765	21	1413	1765	0.8005666
Rat_14_NODE_939_length_1765_cov_1.978363	0	1765	1	146	1765	0.0827195
Rat_14_NODE_940_length_1763_cov_3.959602	0	1763	21	1612	1763	0.9143505
[truncated: 6,410 more rows]
