# Supplementary material for: Alpha-synuclein alters the faecal viromes of rats in a gut-initiated model of Parkinson’s disease
Source: Commun Biol. 2021 Sep 29;4:1140. doi: 10.1038/s42003-021-02666-1 (PMC8481466; doi:10.1038/s42003-021-02666-1)
Supplement: Supplementary file 3 — Supplementary data [file 42003_2021_2666_MOESM3_ESM.zip › Supp_data_RatPD_wDarkMatter/Input_files/ViromeReads_Bed/gQ_NG-21159_17RatPD_lib343728_6506_2_2_cov.txt]

Rat_10_NODE_1_length_291209_cov_25.428169	0	291209	68042	291149	291209	0.9997939
Rat_10_NODE_16_length_36201_cov_10.829414	0	36201	433	28081	36201	0.7756968
Rat_10_NODE_18_length_33311_cov_15.387539	0	33311	1176	23051	33311	0.6919937
Rat_10_NODE_20_length_31020_cov_276.008623	0	31020	122197	31020	31020	1.0000000
Rat_10_NODE_28_length_28132_cov_6.670798	0	28132	165	14106	28132	0.5014219
Rat_10_NODE_31_length_26061_cov_6.322233	0	26061	897	25795	26061	0.9897932
Rat_10_NODE_41_length_20006_cov_7.481029	0	20006	28	3231	20006	0.1615016
Rat_10_NODE_42_length_19794_cov_5.045646	0	19794	603	19132	19794	0.9665555
Rat_10_NODE_52_length_16365_cov_139.531637	0	16365	34	3903	16365	0.2384968
Rat_10_NODE_54_length_16036_cov_10.594805	0	16036	8	1042	16036	0.0649788
Rat_10_NODE_58_length_15138_cov_17.465624	0	15138	0	0	15138	0.0000000
Rat_10_NODE_67_length_13772_cov_7.409127	0	13772	76	4102	13772	0.2978507
Rat_10_NODE_83_length_11971_cov_7.024085	0	11971	7	937	11971	0.0782725
Rat_10_NODE_86_length_11428_cov_7.919283	0	11428	1015	11400	11428	0.9975499
Rat_10_NODE_93_length_11013_cov_4.923617	0	11013	34	3539	11013	0.3213475
Rat_10_NODE_105_length_9964_cov_4.014129	0	9964	144	7913	9964	0.7941590
Rat_10_NODE_114_length_9472_cov_35.509823	0	9472	1558	9469	9472	0.9996833
Rat_10_NODE_117_length_9307_cov_9.685906	0	9307	113	5329	9307	0.5725798
Rat_10_NODE_119_length_9251_cov_6.196607	0	9251	124	7126	9251	0.7702951
Rat_10_NODE_122_length_9191_cov_6.432574	0	9191	697	9127	9191	0.9930367
Rat_10_NODE_125_length_8917_cov_6.028549	0	8917	42	3616	8917	0.4055175
Rat_10_NODE_127_length_8832_cov_7.114504	0	8832	259	7652	8832	0.8663949
Rat_10_NODE_130_length_8788_cov_4.814611	0	8788	40	3593	8788	0.4088530
Rat_10_NODE_141_length_8304_cov_10.941326	0	8304	5158	8280	8304	0.9971098
Rat_10_NODE_145_length_7979_cov_4.435134	0	7979	18	2108	7979	0.2641935
Rat_10_NODE_163_length_6970_cov_4.671294	0	6970	59	4479	6970	0.6426112
Rat_10_NODE_167_length_6824_cov_3.790368	0	6824	49	3175	6824	0.4652696
Rat_10_NODE_175_length_6551_cov_7.807266	0	6551	439	6404	6551	0.9775607
Rat_10_NODE_177_length_6354_cov_6.031751	0	6354	262	6261	6354	0.9853635
Rat_10_NODE_180_length_6298_cov_2.652891	0	6298	8	934	6298	0.1483011
Rat_10_NODE_181_length_6272_cov_4.757600	0	6272	97	4332	6272	0.6906888
Rat_10_NODE_186_length_6077_cov_15.630854	0	6077	1888	6077	6077	1.0000000
Rat_10_NODE_187_length_6046_cov_3.836087	0	6046	39	2685	6046	0.4440953
Rat_10_NODE_188_length_6039_cov_5.915608	0	6039	24	2888	6039	0.4782249
Rat_10_NODE_197_length_5821_cov_8.571106	0	5821	235	5738	5821	0.9857413
Rat_10_NODE_199_length_5810_cov_4.469157	0	5810	161	5614	5810	0.9662651
Rat_10_NODE_200_length_5804_cov_6.402157	0	5804	131	4583	5804	0.7896279
Rat_10_NODE_201_length_5791_cov_9.965132	0	5791	208	3332	5791	0.5753756
Rat_10_NODE_202_length_5776_cov_4.715959	0	5776	0	0	5776	0.0000000
Rat_10_NODE_204_length_5614_cov_4.804461	0	5614	117	4480	5614	0.7980050
Rat_10_NODE_211_length_5508_cov_3.601320	0	5508	30	2689	5508	0.4881990
Rat_10_NODE_216_length_5470_cov_100.697507	0	5470	1580	4288	5470	0.7839122
Rat_10_NODE_220_length_5441_cov_11.223357	0	5441	973	5441	5441	1.0000000
Rat_10_NODE_222_length_5365_cov_5.272505	0	5365	35	2524	5365	0.4704567
Rat_10_NODE_229_length_5213_cov_4.759984	0	5213	31	2029	5213	0.3892193
Rat_10_NODE_237_length_5030_cov_3.745930	0	5030	6	237	5030	0.0471173
Rat_10_NODE_242_length_4955_cov_5.228776	0	4955	16	751	4955	0.1515641
Rat_10_NODE_246_length_4904_cov_3.737059	0	4904	36	2762	4904	0.5632137
Rat_10_NODE_257_length_4721_cov_4.821046	0	4721	16	1517	4721	0.3213302
Rat_10_NODE_271_length_4456_cov_8.659396	0	4456	442	4455	4456	0.9997756
Rat_10_NODE_324_length_3757_cov_3.962453	0	3757	6	774	3757	0.2060154
Rat_10_NODE_326_length_3736_cov_4.241239	0	3736	114	3613	3736	0.9670771
Rat_10_NODE_330_length_3693_cov_6.601979	0	3693	140	3413	3693	0.9241809
Rat_10_NODE_336_length_3622_cov_3.884777	0	3622	4	592	3622	0.1634456
Rat_10_NODE_337_length_3600_cov_6.839774	0	3600	180	3301	3600	0.9169444
Rat_10_NODE_338_length_3592_cov_3.125530	0	3592	9	1200	3592	0.3340757
Rat_10_NODE_357_length_3446_cov_17.765556	0	3446	5	405	3446	0.1175276
Rat_10_NODE_362_length_3386_cov_2.622336	0	3386	21	1847	3386	0.5454814
Rat_10_NODE_368_length_3349_cov_4.538251	0	3349	76	2860	3349	0.8539863
Rat_10_NODE_373_length_3330_cov_4.405802	0	3330	214	2974	3330	0.8930931
Rat_10_NODE_379_length_3302_cov_3.668925	0	3302	18	1696	3302	0.5136281
Rat_10_NODE_380_length_3300_cov_4.542989	0	3300	0	0	3300	0.0000000
Rat_10_NODE_381_length_3299_cov_61.552404	0	3299	743	3269	3299	0.9909064
Rat_10_NODE_384_length_3275_cov_3.569565	0	3275	44	2356	3275	0.7193893
Rat_10_NODE_410_length_3132_cov_3.926552	0	3132	82	2959	3132	0.9447637
Rat_10_NODE_426_length_3034_cov_3.234978	0	3034	8	802	3034	0.2643375
Rat_10_NODE_431_length_2996_cov_2.820469	0	2996	5	668	2996	0.2229640
Rat_10_NODE_434_length_2990_cov_3.696082	0	2990	5	589	2990	0.1969900
Rat_10_NODE_452_length_2934_cov_2.534561	0	2934	114	2701	2934	0.9205862
Rat_10_NODE_454_length_2919_cov_3.360684	0	2919	14	1318	2919	0.4515245
Rat_10_NODE_456_length_2907_cov_3.300842	0	2907	12	1236	2907	0.4251806
Rat_10_NODE_458_length_2897_cov_4.383885	0	2897	29	1250	2897	0.4314809
Rat_10_NODE_459_length_2895_cov_3.421831	0	2895	21	1352	2895	0.4670121
Rat_10_NODE_462_length_2891_cov_1.875529	0	2891	71	2780	2891	0.9616050
Rat_10_NODE_475_length_2830_cov_5.544144	0	2830	4	414	2830	0.1462898
Rat_10_NODE_483_length_2795_cov_8.123723	0	2795	46	1865	2795	0.6672630
Rat_10_NODE_487_length_2773_cov_3.786608	0	2773	0	0	2773	0.0000000
Rat_10_NODE_495_length_2730_cov_4.515140	0	2730	45	2319	2730	0.8494505
Rat_10_NODE_498_length_2718_cov_3.066466	0	2718	5	690	2718	0.2538631
Rat_10_NODE_505_length_2689_cov_5.410782	0	2689	23	1513	2689	0.5626627
Rat_10_NODE_512_length_2646_cov_3.008491	0	2646	4	369	2646	0.1394558
Rat_10_NODE_517_length_2614_cov_4.516608	0	2614	3	358	2614	0.1369549
Rat_10_NODE_519_length_2586_cov_3.314895	0	2586	6	893	2586	0.3453210
Rat_10_NODE_535_length_2505_cov_9.216327	0	2505	2	258	2505	0.1029940
Rat_10_NODE_539_length_2498_cov_2.679083	0	2498	2	302	2498	0.1208967
Rat_10_NODE_552_length_2458_cov_2.986683	0	2458	12	1296	2458	0.5272579
Rat_10_NODE_555_length_2452_cov_2.024614	0	2452	0	0	2452	0.0000000
Rat_10_NODE_558_length_2440_cov_4.009224	0	2440	9	1009	2440	0.4135246
Rat_10_NODE_559_length_2440_cov_2.819287	0	2440	3	437	2440	0.1790984
Rat_10_NODE_569_length_2416_cov_2.370606	0	2416	12	1080	2416	0.4470199
Rat_10_NODE_573_length_2410_cov_2.156688	0	2410	1	135	2410	0.0560166
Rat_10_NODE_583_length_2367_cov_3.070934	0	2367	26	1772	2367	0.7486269
Rat_10_NODE_592_length_2341_cov_2.639983	0	2341	0	0	2341	0.0000000
Rat_10_NODE_596_length_2325_cov_2.844493	0	2325	64	2297	2325	0.9879570
Rat_10_NODE_603_length_2292_cov_7.648190	0	2292	11	954	2292	0.4162304
Rat_10_NODE_609_length_2282_cov_2.588684	0	2282	3	320	2282	0.1402279
Rat_10_NODE_622_length_2242_cov_6.480110	0	2242	36	1673	2242	0.7462087
Rat_10_NODE_624_length_2233_cov_2.428834	0	2233	9	1035	2233	0.4635020
Rat_10_NODE_631_length_2220_cov_2.568129	0	2220	71	1728	2220	0.7783784
Rat_10_NODE_643_length_2187_cov_4.473265	0	2187	32	1821	2187	0.8326474
Rat_10_NODE_658_length_2150_cov_2.274940	0	2150	16	1344	2150	0.6251163
Rat_10_NODE_660_length_2143_cov_2.648946	0	2143	10	989	2143	0.4615026
Rat_10_NODE_668_length_2124_cov_2.512325	0	2124	8	597	2124	0.2810735
Rat_10_NODE_669_length_2119_cov_2.500484	0	2119	62	1867	2119	0.8810760
Rat_10_NODE_678_length_2103_cov_2.721191	0	2103	36	1931	2103	0.9182121
Rat_10_NODE_681_length_2096_cov_3.280255	0	2096	28	1784	2096	0.8511450
Rat_10_NODE_688_length_2081_cov_2.649062	0	2081	21	1399	2081	0.6722729
Rat_10_NODE_692_length_2073_cov_2.574331	0	2073	0	0	2073	0.0000000
Rat_10_NODE_694_length_2069_cov_6.280040	0	2069	19	925	2069	0.4470759
Rat_10_NODE_708_length_2030_cov_1.870380	0	2030	2	285	2030	0.1403941
Rat_10_NODE_717_length_1999_cov_2.420267	0	1999	12	1091	1999	0.5457729
Rat_10_NODE_721_length_1992_cov_3.101704	0	1992	7	985	1992	0.4944779
Rat_10_NODE_722_length_1983_cov_2.270747	0	1983	1	151	1983	0.0761473
Rat_10_NODE_733_length_1964_cov_4.617077	0	1964	31	1631	1964	0.8304481
Rat_10_NODE_735_length_1963_cov_4.972222	0	1963	43	1936	1963	0.9862455
Rat_10_NODE_743_length_1947_cov_3.079281	0	1947	0	0	1947	0.0000000
Rat_10_NODE_751_length_1926_cov_3.381080	0	1926	0	0	1926	0.0000000
Rat_10_NODE_752_length_1923_cov_5.726445	0	1923	8	493	1923	0.2563702
Rat_10_NODE_756_length_1916_cov_19.282644	0	1916	234	1916	1916	1.0000000
Rat_10_NODE_770_length_1885_cov_8.627869	0	1885	19	868	1885	0.4604774
Rat_10_NODE_771_length_1885_cov_2.287978	0	1885	2	221	1885	0.1172414
Rat_10_NODE_773_length_1884_cov_2.683434	0	1884	0	0	1884	0.0000000
Rat_10_NODE_782_length_1867_cov_3.746689	0	1867	6	713	1867	0.3818961
Rat_10_NODE_783_length_1867_cov_3.305740	0	1867	23	1225	1867	0.6561328
Rat_10_NODE_791_length_1855_cov_2.785000	0	1855	12	1131	1855	0.6097035
Rat_10_NODE_795_length_1852_cov_2.225376	0	1852	12	1029	1852	0.5556155
Rat_10_NODE_801_length_1842_cov_2.294908	0	1842	2	302	1842	0.1639522
Rat_10_NODE_813_length_1825_cov_5.155932	0	1825	25	1573	1825	0.8619178
Rat_10_NODE_832_length_1794_cov_3.815411	0	1794	3	378	1794	0.2107023
Rat_10_NODE_842_length_1781_cov_2.268830	0	1781	1	150	1781	0.0842223
Rat_10_NODE_848_length_1772_cov_2.970879	0	1772	6	899	1772	0.5073363
Rat_10_NODE_850_length_1770_cov_13.151603	0	1770	88	1713	1770	0.9677966
Rat_10_NODE_857_length_1757_cov_16.886604	0	1757	568	1757	1757	1.0000000
Rat_10_NODE_861_length_1754_cov_3.676280	0	1754	1	141	1754	0.0803877
Rat_10_NODE_863_length_1752_cov_2.898055	0	1752	22	1267	1752	0.7231735
Rat_10_NODE_871_length_1740_cov_4.928190	0	1740	14	890	1740	0.5114943
Rat_10_NODE_873_length_1738_cov_3.058229	0	1738	4	479	1738	0.2756041
Rat_10_NODE_882_length_1726_cov_9.513465	0	1726	13	973	1726	0.5637312
Rat_10_NODE_887_length_1719_cov_4.203726	0	1719	46	1218	1719	0.7085515
Rat_10_NODE_895_length_1709_cov_2.334341	0	1709	0	0	1709	0.0000000
Rat_10_NODE_896_length_1709_cov_2.296252	0	1709	4	425	1709	0.2486834
Rat_10_NODE_910_length_1693_cov_3.321123	0	1693	49	1596	1693	0.9427053
Rat_10_NODE_918_length_1676_cov_4.587909	0	1676	85	1668	1676	0.9952267
Rat_10_NODE_922_length_1673_cov_2.066749	0	1673	4	587	1673	0.3508667
Rat_10_NODE_927_length_1669_cov_3.200743	0	1669	2	221	1669	0.1324146
Rat_10_NODE_929_length_1667_cov_5.028536	0	1667	12	696	1667	0.4175165
Rat_10_NODE_931_length_1667_cov_3.119727	0	1667	7	650	1667	0.3899220
Rat_10_NODE_942_length_1658_cov_2.504679	0	1658	1	151	1658	0.0910736
Rat_10_NODE_960_length_1622_cov_3.688577	0	1622	1	122	1622	0.0752158
Rat_10_NODE_961_length_1621_cov_2.865900	0	1621	0	0	1621	0.0000000
Rat_10_NODE_972_length_1607_cov_10.807345	0	1607	13	1033	1607	0.6428127
Rat_10_NODE_973_length_1606_cov_5.389426	0	1606	6	672	1606	0.4184309
Rat_10_NODE_984_length_1596_cov_3.891629	0	1596	20	1276	1596	0.7994987
Rat_10_NODE_998_length_1584_cov_4.098103	0	1584	0	0	1584	0.0000000
Rat_10_NODE_1007_length_1579_cov_2.775591	0	1579	1	151	1579	0.0956301
Rat_10_NODE_1010_length_1574_cov_2.141540	0	1574	0	0	1574	0.0000000
Rat_10_NODE_1025_length_1560_cov_7.949502	0	1560	15	1454	1560	0.9320513
Rat_10_NODE_1028_length_1559_cov_2.175532	0	1559	15	1325	1559	0.8499038
Rat_10_NODE_1029_length_1558_cov_3.456420	0	1558	4	483	1558	0.3100128
Rat_10_NODE_1037_length_1554_cov_1.741828	0	1554	0	0	1554	0.0000000
Rat_10_NODE_1039_length_1552_cov_3.728791	0	1552	0	0	1552	0.0000000
Rat_10_NODE_1040_length_1552_cov_2.633267	0	1552	0	0	1552	0.0000000
Rat_10_NODE_1041_length_1551_cov_2.082219	0	1551	0	0	1551	0.0000000
Rat_10_NODE_1050_length_1542_cov_2.048420	0	1542	17	1275	1542	0.8268483
Rat_10_NODE_1054_length_1538_cov_1.973702	0	1538	20	984	1538	0.6397920
Rat_10_NODE_1065_length_1528_cov_3.551935	0	1528	6	749	1528	0.4901832
Rat_10_NODE_1069_length_1522_cov_3.498296	0	1522	1	151	1522	0.0992116
Rat_10_NODE_1074_length_1514_cov_5.260452	0	1514	53	1431	1514	0.9451783
Rat_10_NODE_1100_length_1495_cov_3.003472	0	1495	0	0	1495	0.0000000
Rat_10_NODE_1102_length_1494_cov_4.079222	0	1494	24	1253	1494	0.8386881
Rat_10_NODE_1119_length_1484_cov_2.237929	0	1484	3	351	1484	0.2365229
Rat_10_NODE_1122_length_1481_cov_4.357644	0	1481	2	296	1481	0.1998650
Rat_10_NODE_1139_length_1471_cov_3.326977	0	1471	1	151	1471	0.1026513
Rat_10_NODE_1146_length_1466_cov_3.708009	0	1466	13	691	1466	0.4713506
Rat_10_NODE_1151_length_1465_cov_2.274468	0	1465	1	150	1465	0.1023891
Rat_10_NODE_1154_length_1463_cov_3.263494	0	1463	18	1059	1463	0.7238551
Rat_10_NODE_1170_length_1451_cov_4.811605	0	1451	1	143	1451	0.0985527
Rat_10_NODE_1172_length_1450_cov_3.247312	0	1450	0	0	1450	0.0000000
Rat_10_NODE_1185_length_1434_cov_3.574329	0	1434	11	906	1434	0.6317992
Rat_10_NODE_1201_length_1419_cov_2.110704	0	1419	0	0	1419	0.0000000
Rat_10_NODE_1203_length_1415_cov_3.869118	0	1415	8	495	1415	0.3498233
Rat_10_NODE_1222_length_1398_cov_2.997022	0	1398	0	0	1398	0.0000000
Rat_10_NODE_1223_length_1398_cov_2.320179	0	1398	66	1391	1398	0.9949929
Rat_10_NODE_1226_length_1395_cov_1.755970	0	1395	5	433	1395	0.3103943
Rat_10_NODE_1229_length_1393_cov_3.459641	0	1393	48	1119	1393	0.8033022
Rat_10_NODE_1231_length_1393_cov_2.966368	0	1393	28	1200	1393	0.8614501
Rat_10_NODE_1239_length_1386_cov_4.019534	0	1386	3	372	1386	0.2683983
Rat_10_NODE_1248_length_1374_cov_2.053071	0	1374	7	750	1374	0.5458515
Rat_10_NODE_1258_length_1368_cov_3.562833	0	1368	102	1350	1368	0.9868421
Rat_10_NODE_1263_length_1365_cov_3.161069	0	1365	13	988	1365	0.7238095
Rat_10_NODE_1273_length_1361_cov_1.542879	0	1361	3	392	1361	0.2880235
Rat_10_NODE_1276_length_1359_cov_2.000767	0	1359	113	1355	1359	0.9970567
Rat_10_NODE_1309_length_1329_cov_6.473312	0	1329	59	1308	1329	0.9841986
Rat_10_NODE_1310_length_1329_cov_3.972527	0	1329	8	852	1329	0.6410835
Rat_10_NODE_1311_length_1329_cov_3.682889	0	1329	11	1028	1329	0.7735139
Rat_10_NODE_1313_length_1329_cov_1.782575	0	1329	1	137	1329	0.1030850
Rat_10_NODE_1329_length_1318_cov_2.323040	0	1318	2	298	1318	0.2261001
Rat_10_NODE_1332_length_1316_cov_4.426646	0	1316	10	751	1316	0.5706687
Rat_10_NODE_1357_length_1306_cov_1.538769	0	1306	0	0	1306	0.0000000
Rat_10_NODE_1376_length_1294_cov_3.589185	0	1294	8	628	1294	0.4853168
Rat_10_NODE_1377_length_1294_cov_2.379338	0	1294	36	1278	1294	0.9876353
Rat_10_NODE_1391_length_1287_cov_3.290584	0	1287	6	623	1287	0.4840715
Rat_10_NODE_1392_length_1287_cov_3.060877	0	1287	0	0	1287	0.0000000
Rat_10_NODE_1404_length_1282_cov_1.677262	0	1282	0	0	1282	0.0000000
Rat_10_NODE_1408_length_1279_cov_2.435458	0	1279	2	301	1279	0.2353401
Rat_10_NODE_1418_length_1272_cov_2.542317	0	1272	0	0	1272	0.0000000
Rat_10_NODE_1444_length_1254_cov_3.972477	0	1254	0	0	1254	0.0000000
Rat_10_NODE_1445_length_1254_cov_3.844037	0	1254	3	302	1254	0.2408293
Rat_10_NODE_1458_length_1249_cov_1.356784	0	1249	4	529	1249	0.4235388
Rat_10_NODE_1460_length_1247_cov_3.787752	0	1247	17	879	1247	0.7048917
Rat_10_NODE_1466_length_1245_cov_1.576471	0	1245	6	604	1245	0.4851406
Rat_10_NODE_1472_length_1241_cov_1.543845	0	1241	2	280	1241	0.2256245
Rat_10_NODE_1486_length_1232_cov_3.449448	0	1232	0	0	1232	0.0000000
Rat_10_NODE_1487_length_1232_cov_2.297366	0	1232	0	0	1232	0.0000000
Rat_10_NODE_1490_length_1231_cov_3.073129	0	1231	0	0	1231	0.0000000
Rat_10_NODE_1495_length_1228_cov_3.007673	0	1228	7	372	1228	0.3029316
Rat_10_NODE_1498_length_1227_cov_2.773038	0	1227	1	151	1227	0.1230644
Rat_10_NODE_1499_length_1227_cov_2.520478	0	1227	2	300	1227	0.2444988
Rat_10_NODE_1530_length_1212_cov_2.210026	0	1212	5	534	1212	0.4405940
Rat_10_NODE_1537_length_1207_cov_2.039931	0	1207	0	0	1207	0.0000000
Rat_10_NODE_1551_length_1200_cov_2.317031	0	1200	0	0	1200	0.0000000
Rat_10_NODE_1566_length_1195_cov_2.100000	0	1195	0	0	1195	0.0000000
Rat_10_NODE_1578_length_1187_cov_2.281802	0	1187	16	860	1187	0.7245156
Rat_10_NODE_1582_length_1186_cov_1.880637	0	1186	0	0	1186	0.0000000
Rat_10_NODE_1589_length_1182_cov_1.759539	0	1182	0	0	1182	0.0000000
Rat_10_NODE_1590_length_1180_cov_1.493333	0	1180	5	576	1180	0.4881356
Rat_10_NODE_1593_length_1178_cov_2.907391	0	1178	3	275	1178	0.2334465
Rat_10_NODE_1603_length_1173_cov_3.167263	0	1173	9	805	1173	0.6862745
Rat_10_NODE_1620_length_1166_cov_10.412241	0	1166	9	584	1166	0.5008577
Rat_10_NODE_1634_length_1161_cov_2.056962	0	1161	0	0	1161	0.0000000
Rat_10_NODE_1635_length_1161_cov_1.665461	0	1161	0	0	1161	0.0000000
Rat_10_NODE_1645_length_1155_cov_2.570000	0	1155	1	115	1155	0.0995671
Rat_10_NODE_1646_length_1155_cov_2.264545	0	1155	5	464	1155	0.4017316
Rat_10_NODE_1647_length_1155_cov_1.849091	0	1155	0	0	1155	0.0000000
Rat_10_NODE_1649_length_1154_cov_2.723385	0	1154	23	1090	1154	0.9445407
Rat_10_NODE_1656_length_1151_cov_6.403285	0	1151	31	1138	1151	0.9887055
Rat_10_NODE_1700_length_1131_cov_4.455390	0	1131	8	604	1131	0.5340407
Rat_10_NODE_1733_length_1114_cov_2.461756	0	1114	13	795	1114	0.7136445
Rat_10_NODE_1768_length_1102_cov_3.713467	0	1102	0	0	1102	0.0000000
Rat_10_NODE_1773_length_1101_cov_2.341300	0	1101	2	225	1101	0.2043597
Rat_10_NODE_1776_length_1099_cov_3.245211	0	1099	1	147	1099	0.1337580
Rat_10_NODE_1809_length_1085_cov_3.099029	0	1085	6	583	1085	0.5373272
Rat_10_NODE_1811_length_1084_cov_2.382896	0	1084	0	0	1084	0.0000000
Rat_10_NODE_1821_length_1080_cov_2.118049	0	1080	3	398	1080	0.3685185
Rat_10_NODE_1834_length_1075_cov_1.153922	0	1075	9	862	1075	0.8018605
Rat_10_NODE_1847_length_1072_cov_2.853491	0	1072	0	0	1072	0.0000000
Rat_10_NODE_1882_length_1059_cov_1.891434	0	1059	0	0	1059	0.0000000
Rat_10_NODE_1891_length_1058_cov_1.718843	0	1058	107	1058	1058	1.0000000
Rat_10_NODE_1901_length_1055_cov_1.536000	0	1055	20	962	1055	0.9118484
Rat_10_NODE_1903_length_1054_cov_2.847848	0	1054	19	1001	1054	0.9497154
Rat_10_NODE_1912_length_1052_cov_2.327984	0	1052	4	302	1052	0.2870722
Rat_10_NODE_1916_length_1049_cov_2.498994	0	1049	10	797	1049	0.7597712
Rat_10_NODE_1924_length_1047_cov_2.819556	0	1047	0	0	1047	0.0000000
Rat_10_NODE_1927_length_1047_cov_2.596774	0	1047	4	428	1047	0.4087870
Rat_10_NODE_1962_length_1037_cov_2.411405	0	1037	0	0	1037	0.0000000
Rat_10_NODE_1972_length_1036_cov_1.438328	0	1036	4	503	1036	0.4855212
Rat_10_NODE_1980_length_1034_cov_2.208376	0	1034	10	660	1034	0.6382979
Rat_10_NODE_1982_length_1034_cov_1.867211	0	1034	0	0	1034	0.0000000
Rat_10_NODE_1987_length_1033_cov_1.690184	0	1033	0	0	1033	0.0000000
Rat_10_NODE_1993_length_1030_cov_3.501538	0	1030	1	108	1030	0.1048544
Rat_10_NODE_1995_length_1030_cov_2.046154	0	1030	3	451	1030	0.4378641
Rat_10_NODE_1996_length_1029_cov_2.661191	0	1029	0	0	1029	0.0000000
Rat_10_NODE_1999_length_1027_cov_3.407407	0	1027	18	552	1027	0.5374878
Rat_10_NODE_2021_length_1020_cov_2.592746	0	1020	0	0	1020	0.0000000
Rat_10_NODE_2022_length_1020_cov_2.002073	0	1020	16	846	1020	0.8294117
Rat_10_NODE_2033_length_1017_cov_2.087318	0	1017	0	0	1017	0.0000000
Rat_10_NODE_2035_length_1016_cov_3.900104	0	1016	1	151	1016	0.1486221
Rat_10_NODE_2070_length_1007_cov_2.015756	0	1007	2	245	1007	0.2432969
Rat_10_NODE_2071_length_1007_cov_1.368697	0	1007	0	0	1007	0.0000000
Rat_10_NODE_2078_length_1003_cov_20.053797	0	1003	0	0	1003	0.0000000
Rat_11_NODE_4_length_93677_cov_14.324240	0	93677	1937	86495	93677	0.9233323
Rat_11_NODE_11_length_50810_cov_53.184376	0	50810	7674	50488	50810	0.9936627
Rat_11_NODE_12_length_50475_cov_19.597679	0	50475	572	35921	50475	0.7116593
Rat_11_NODE_16_length_39147_cov_29.604855	0	39147	23466	39146	39147	0.9999744
Rat_11_NODE_20_length_36800_cov_6.562961	0	36800	2852	36765	36800	0.9990489
Rat_11_NODE_22_length_35084_cov_8.129607	0	35084	330	24704	35084	0.7041386
Rat_11_NODE_28_length_31930_cov_7.646024	0	31930	1396	31663	31930	0.9916379
Rat_11_NODE_29_length_31261_cov_7.005319	0	31261	120	13367	31261	0.4275935
Rat_11_NODE_40_length_26545_cov_7.687429	0	26545	2458	26518	26545	0.9989828
Rat_11_NODE_61_length_18569_cov_6.439343	0	18569	229	12672	18569	0.6824277
Rat_11_NODE_85_length_15384_cov_23.269163	0	15384	961	15073	15384	0.9797842
Rat_11_NODE_87_length_15254_cov_5.948154	0	15254	188	11230	15254	0.7362003
Rat_11_NODE_105_length_13007_cov_5.584852	0	13007	0	0	13007	0.0000000
Rat_11_NODE_116_length_12164_cov_13.749277	0	12164	81	7128	12164	0.5859914
Rat_11_NODE_122_length_11978_cov_4.786463	0	11978	513	11822	11978	0.9869761
Rat_11_NODE_124_length_11866_cov_28.169249	0	11866	47	5319	11866	0.4482555
Rat_11_NODE_148_length_10013_cov_15.032838	0	10013	305	8954	10013	0.8942375
Rat_11_NODE_175_length_8611_cov_6.491468	0	8611	537	8313	8611	0.9653931
Rat_11_NODE_208_length_7178_cov_99.420609	0	7178	5	696	7178	0.0969629
Rat_11_NODE_213_length_7101_cov_7.513767	0	7101	415	6821	7101	0.9605689
Rat_11_NODE_218_length_6925_cov_4.551820	0	6925	61	4074	6925	0.5883033
Rat_11_NODE_232_length_6505_cov_5.681550	0	6505	501	6468	6505	0.9943120
Rat_11_NODE_233_length_6475_cov_12.499844	0	6475	612	6446	6475	0.9955212
Rat_11_NODE_240_length_6156_cov_50.803311	0	6156	45	3856	6156	0.6263807
Rat_11_NODE_255_length_5967_cov_4.728180	0	5967	298	5779	5967	0.9684934
Rat_11_NODE_258_length_5933_cov_6.974141	0	5933	78	3588	5933	0.6047531
Rat_11_NODE_270_length_5717_cov_14.230661	0	5717	116	5070	5717	0.8868288
Rat_11_NODE_288_length_5413_cov_11.015677	0	5413	155	4507	5413	0.8326252
Rat_11_NODE_309_length_5122_cov_4.069272	0	5122	21	2089	5122	0.4078485
Rat_11_NODE_329_length_4871_cov_5.844892	0	4871	206	4783	4871	0.9819339
Rat_11_NODE_332_length_4819_cov_16.714736	0	4819	547	4817	4819	0.9995850
Rat_11_NODE_345_length_4659_cov_15.975456	0	4659	225	4544	4659	0.9753166
Rat_11_NODE_367_length_4395_cov_8.311982	0	4395	332	4348	4395	0.9893060
Rat_11_NODE_371_length_4344_cov_3.161343	0	4344	13	1299	4344	0.2990331
Rat_11_NODE_410_length_4078_cov_3.955257	0	4078	23	2013	4078	0.4936243
Rat_11_NODE_417_length_4008_cov_3.533266	0	4008	91	3364	4008	0.8393214
Rat_11_NODE_433_length_3846_cov_14.083883	0	3846	57	3451	3846	0.8972959
Rat_11_NODE_453_length_3714_cov_4.970210	0	3714	0	0	3714	0.0000000
Rat_11_NODE_458_length_3687_cov_3.168502	0	3687	12	1377	3687	0.3734744
Rat_11_NODE_487_length_3500_cov_2.394194	0	3500	352	3488	3500	0.9965714
Rat_11_NODE_496_length_3411_cov_16.546782	0	3411	110	2934	3411	0.8601583
Rat_11_NODE_522_length_3241_cov_7.832706	0	3241	47	2758	3241	0.8509719
Rat_11_NODE_532_length_3185_cov_4.247284	0	3185	17	1339	3185	0.4204082
Rat_11_NODE_542_length_3151_cov_45.077519	0	3151	270	2976	3151	0.9444621
Rat_11_NODE_557_length_3027_cov_3.346231	0	3027	40	2449	3027	0.8090519
Rat_11_NODE_582_length_2946_cov_5.398824	0	2946	90	2820	2946	0.9572302
Rat_11_NODE_585_length_2939_cov_3.392857	0	2939	186	2834	2939	0.9642736
Rat_11_NODE_590_length_2914_cov_3.668765	0	2914	213	2906	2914	0.9972546
Rat_11_NODE_605_length_2802_cov_3.451402	0	2802	3	336	2802	0.1199143
Rat_11_NODE_624_length_2710_cov_15.293409	0	2710	3	378	2710	0.1394834
Rat_11_NODE_634_length_2660_cov_2.761228	0	2660	8	974	2660	0.3661654
Rat_11_NODE_659_length_2570_cov_3.389264	0	2570	8	677	2570	0.2634241
Rat_11_NODE_661_length_2557_cov_4.157074	0	2557	4	424	2557	0.1658193
Rat_11_NODE_662_length_2552_cov_5.491790	0	2552	61	2348	2552	0.9200627
Rat_11_NODE_682_length_2488_cov_4.431155	0	2488	136	2449	2488	0.9843248
Rat_11_NODE_684_length_2484_cov_5.318650	0	2484	387	2470	2484	0.9943639
Rat_11_NODE_724_length_2380_cov_15.588817	0	2380	18	1328	2380	0.5579832
Rat_11_NODE_732_length_2349_cov_4.085876	0	2349	10	991	2349	0.4218816
Rat_11_NODE_744_length_2319_cov_2.817580	0	2319	0	0	2319	0.0000000
Rat_11_NODE_750_length_2299_cov_4.198752	0	2299	68	2249	2299	0.9782514
Rat_11_NODE_770_length_2238_cov_3.822263	0	2238	4	603	2238	0.2694370
Rat_11_NODE_771_length_2235_cov_5.949083	0	2235	36	1751	2235	0.7834452
Rat_11_NODE_779_length_2203_cov_3.873836	0	2203	99	2183	2203	0.9909215
Rat_11_NODE_787_length_2185_cov_3.022066	0	2185	0	0	2185	0.0000000
Rat_11_NODE_805_length_2137_cov_5.584534	0	2137	0	0	2137	0.0000000
Rat_11_NODE_809_length_2124_cov_2.617690	0	2124	4	487	2124	0.2292844
Rat_11_NODE_816_length_2111_cov_3.852140	0	2111	34	1905	2111	0.9024159
Rat_11_NODE_819_length_2107_cov_2.097466	0	2107	2	299	2107	0.1419079
Rat_11_NODE_821_length_2100_cov_3.209291	0	2100	0	0	2100	0.0000000
Rat_11_NODE_834_length_2061_cov_3.172483	0	2061	10	964	2061	0.4677341
Rat_11_NODE_845_length_2038_cov_5.054967	0	2038	0	0	2038	0.0000000
Rat_11_NODE_850_length_2032_cov_2.192210	0	2032	21	1603	2032	0.7888780
Rat_11_NODE_855_length_2020_cov_3.789313	0	2020	6	668	2020	0.3306931
Rat_11_NODE_862_length_2004_cov_2.933299	0	2004	24	1599	2004	0.7979042
Rat_11_NODE_873_length_1973_cov_3.145464	0	1973	8	953	1973	0.4830208
Rat_11_NODE_880_length_1959_cov_1.857143	0	1959	0	0	1959	0.0000000
Rat_11_NODE_884_length_1953_cov_2.724447	0	1953	13	1180	1953	0.6041987
Rat_11_NODE_888_length_1943_cov_3.071504	0	1943	8	769	1943	0.3957797
Rat_11_NODE_900_length_1915_cov_1.982796	0	1915	1	151	1915	0.0788512
Rat_11_NODE_904_length_1904_cov_2.338561	0	1904	14	1061	1904	0.5572479
Rat_11_NODE_912_length_1892_cov_1.768645	0	1892	1	150	1892	0.0792812
Rat_11_NODE_933_length_1861_cov_11.691030	0	1861	19	1192	1861	0.6405159
Rat_11_NODE_945_length_1844_cov_3.479039	0	1844	16	1345	1844	0.7293926
Rat_11_NODE_965_length_1811_cov_6.509681	0	1811	3	430	1811	0.2374379
Rat_11_NODE_969_length_1804_cov_2.316181	0	1804	9	789	1804	0.4373614
Rat_11_NODE_993_length_1766_cov_3.681473	0	1766	22	1397	1766	0.7910532
Rat_11_NODE_997_length_1763_cov_2.747073	0	1763	59	1674	1763	0.9495178
Rat_11_NODE_1027_length_1727_cov_1.760766	0	1727	8	787	1727	0.4557035
Rat_11_NODE_1079_length_1664_cov_2.202610	0	1664	6	717	1664	0.4308894
Rat_11_NODE_1102_length_1631_cov_1.735406	0	1631	23	1214	1631	0.7443286
Rat_11_NODE_1103_length_1630_cov_2.420317	0	1630	0	0	1630	0.0000000
Rat_11_NODE_1108_length_1625_cov_6.469427	0	1625	13	782	1625	0.4812308
Rat_11_NODE_1109_length_1623_cov_3.484694	0	1623	14	1175	1623	0.7239680
Rat_11_NODE_1116_length_1619_cov_3.308824	0	1619	21	1335	1619	0.8245831
Rat_11_NODE_1132_length_1596_cov_13.824140	0	1596	13	689	1596	0.4317043
Rat_11_NODE_1136_length_1590_cov_3.263844	0	1590	68	1554	1590	0.9773585
Rat_11_NODE_1137_length_1588_cov_3.236138	0	1588	19	1416	1588	0.8916876
Rat_11_NODE_1146_length_1580_cov_3.198689	0	1580	4	587	1580	0.3715190
Rat_11_NODE_1149_length_1579_cov_3.629921	0	1579	5	377	1579	0.2387587
Rat_11_NODE_1157_length_1571_cov_2.388522	0	1571	8	839	1571	0.5340548
Rat_11_NODE_1160_length_1568_cov_2.091870	0	1568	14	1283	1568	0.8182398
Rat_11_NODE_1164_length_1561_cov_2.351262	0	1561	5	666	1561	0.4266496
Rat_11_NODE_1172_length_1549_cov_2.168005	0	1549	2	156	1549	0.1007101
Rat_11_NODE_1192_length_1525_cov_3.774150	0	1525	4	172	1525	0.1127869
Rat_11_NODE_1196_length_1521_cov_2.275580	0	1521	0	0	1521	0.0000000
Rat_11_NODE_1200_length_1519_cov_2.376366	0	1519	23	1243	1519	0.8183015
Rat_11_NODE_1214_length_1510_cov_1.993127	0	1510	9	905	1510	0.5993378
Rat_11_NODE_1217_length_1507_cov_1.940083	0	1507	6	600	1507	0.3981420
Rat_11_NODE_1221_length_1503_cov_3.503453	0	1503	11	866	1503	0.5761810
Rat_11_NODE_1224_length_1501_cov_2.206086	0	1501	18	960	1501	0.6395736
Rat_11_NODE_1233_length_1491_cov_3.744429	0	1491	27	1073	1491	0.7196512
Rat_11_NODE_1238_length_1489_cov_6.255927	0	1489	55	1442	1489	0.9684352
Rat_11_NODE_1240_length_1489_cov_3.282427	0	1489	9	933	1489	0.6265950
Rat_11_NODE_1252_length_1476_cov_3.344828	0	1476	4	394	1476	0.2669377
Rat_11_NODE_1262_length_1466_cov_4.851878	0	1466	0	0	1466	0.0000000
Rat_11_NODE_1265_length_1464_cov_2.650106	0	1464	2	199	1464	0.1359290
Rat_11_NODE_1277_length_1450_cov_2.832975	0	1450	6	560	1450	0.3862069
Rat_11_NODE_1287_length_1442_cov_2.357606	0	1442	9	962	1442	0.6671290
Rat_11_NODE_1292_length_1436_cov_2.611151	0	1436	0	0	1436	0.0000000
Rat_11_NODE_1293_length_1435_cov_2.296377	0	1435	14	1087	1435	0.7574913
Rat_11_NODE_1299_length_1430_cov_3.207273	0	1430	14	1127	1430	0.7881119
Rat_11_NODE_1303_length_1429_cov_2.100437	0	1429	15	992	1429	0.6941918
Rat_11_NODE_1307_length_1426_cov_2.698031	0	1426	15	1166	1426	0.8176718
Rat_11_NODE_1309_length_1424_cov_1.639153	0	1424	0	0	1424	0.0000000
Rat_11_NODE_1316_length_1419_cov_4.067449	0	1419	9	491	1419	0.3460183
Rat_11_NODE_1326_length_1411_cov_1.929204	0	1411	9	860	1411	0.6094968
Rat_11_NODE_1334_length_1400_cov_4.556877	0	1400	22	1114	1400	0.7957143
Rat_11_NODE_1340_length_1398_cov_2.164557	0	1398	13	868	1398	0.6208870
Rat_11_NODE_1345_length_1396_cov_4.320656	0	1396	0	0	1396	0.0000000
Rat_11_NODE_1346_length_1395_cov_2.944776	0	1395	37	1253	1395	0.8982079
Rat_11_NODE_1348_length_1393_cov_2.855755	0	1393	5	588	1393	0.4221106
Rat_11_NODE_1349_length_1393_cov_2.113602	0	1393	0	0	1393	0.0000000
Rat_11_NODE_1354_length_1389_cov_2.417541	0	1389	2	224	1389	0.1612671
Rat_11_NODE_1357_length_1386_cov_2.888805	0	1386	2	268	1386	0.1933622
Rat_11_NODE_1359_length_1384_cov_12.895410	0	1384	92	1292	1384	0.9335260
Rat_11_NODE_1361_length_1382_cov_2.350414	0	1382	7	857	1382	0.6201158
Rat_11_NODE_1363_length_1381_cov_3.626697	0	1381	0	0	1381	0.0000000
Rat_11_NODE_1397_length_1361_cov_2.789433	0	1361	12	961	1361	0.7060984
Rat_11_NODE_1399_length_1357_cov_3.814132	0	1357	13	889	1357	0.6551216
Rat_11_NODE_1412_length_1348_cov_2.789637	0	1348	3	353	1348	0.2618694
Rat_11_NODE_1433_length_1329_cov_2.387755	0	1329	3	371	1329	0.2791573
Rat_11_NODE_1437_length_1328_cov_1.795758	0	1328	8	678	1328	0.5105422
Rat_11_NODE_1443_length_1324_cov_1.905437	0	1324	2	178	1324	0.1344411
Rat_11_NODE_1449_length_1317_cov_1.816957	0	1317	0	0	1317	0.0000000
Rat_11_NODE_1452_length_1316_cov_2.596352	0	1316	0	0	1316	0.0000000
Rat_11_NODE_1453_length_1316_cov_1.666138	0	1316	0	0	1316	0.0000000
Rat_11_NODE_1458_length_1311_cov_2.793790	0	1311	16	933	1311	0.7116705
Rat_11_NODE_1461_length_1309_cov_2.149123	0	1309	0	0	1309	0.0000000
Rat_11_NODE_1474_length_1297_cov_2.929147	0	1297	9	888	1297	0.6846569
Rat_11_NODE_1482_length_1288_cov_2.754258	0	1288	8	767	1288	0.5954969
Rat_11_NODE_1491_length_1283_cov_1.746743	0	1283	5	414	1283	0.3226812
Rat_11_NODE_1501_length_1272_cov_3.264585	0	1272	30	1216	1272	0.9559748
Rat_11_NODE_1503_length_1272_cov_1.500411	0	1272	0	0	1272	0.0000000
Rat_11_NODE_1511_length_1267_cov_2.266502	0	1267	2	191	1267	0.1507498
Rat_11_NODE_1527_length_1254_cov_2.346956	0	1254	0	0	1254	0.0000000
Rat_11_NODE_1534_length_1249_cov_2.141541	0	1249	0	0	1249	0.0000000
Rat_11_NODE_1550_length_1239_cov_1.862331	0	1239	5	459	1239	0.3704601
Rat_11_NODE_1560_length_1231_cov_1.734694	0	1231	16	1129	1231	0.9171405
Rat_11_NODE_1565_length_1228_cov_2.000853	0	1228	1	152	1228	0.1237785
Rat_11_NODE_1567_length_1226_cov_2.510675	0	1226	2	260	1226	0.2120718
Rat_11_NODE_1575_length_1223_cov_1.788527	0	1223	10	837	1223	0.6843827
Rat_11_NODE_1592_length_1214_cov_2.140638	0	1214	5	517	1214	0.4258649
Rat_11_NODE_1598_length_1208_cov_2.276670	0	1208	14	854	1208	0.7069536
Rat_11_NODE_1600_length_1207_cov_4.542535	0	1207	25	909	1207	0.7531069
Rat_11_NODE_1624_length_1197_cov_1.960595	0	1197	9	675	1197	0.5639098
Rat_11_NODE_1629_length_1194_cov_2.756804	0	1194	0	0	1194	0.0000000
Rat_11_NODE_1631_length_1192_cov_2.889182	0	1192	13	762	1192	0.6392617
Rat_11_NODE_1634_length_1190_cov_1.788546	0	1190	10	642	1190	0.5394958
Rat_11_NODE_1638_length_1188_cov_2.462489	0	1188	11	756	1188	0.6363636
Rat_11_NODE_1640_length_1187_cov_1.429329	0	1187	0	0	1187	0.0000000
Rat_11_NODE_1646_length_1184_cov_2.748450	0	1184	0	0	1184	0.0000000
Rat_11_NODE_1648_length_1183_cov_8.359043	0	1183	36	1069	1183	0.9036348
Rat_11_NODE_1654_length_1180_cov_2.175111	0	1180	3	306	1180	0.2593220
Rat_11_NODE_1657_length_1179_cov_3.704626	0	1179	0	0	1179	0.0000000
Rat_11_NODE_1659_length_1179_cov_2.451957	0	1179	1	151	1179	0.1280746
Rat_11_NODE_1666_length_1178_cov_1.417631	0	1178	0	0	1178	0.0000000
Rat_11_NODE_1668_length_1177_cov_1.868093	0	1177	7	662	1177	0.5624469
Rat_11_NODE_1684_length_1166_cov_2.101710	0	1166	2	263	1166	0.2255575
Rat_11_NODE_1690_length_1164_cov_1.821461	0	1164	2	302	1164	0.2594502
Rat_11_NODE_1703_length_1158_cov_3.541251	0	1158	3	312	1158	0.2694300
Rat_11_NODE_1706_length_1157_cov_1.910163	0	1157	1	151	1157	0.1305099
Rat_11_NODE_1709_length_1155_cov_1.834545	0	1155	2	302	1155	0.2614719
Rat_11_NODE_1711_length_1154_cov_2.606915	0	1154	5	397	1154	0.3440208
Rat_11_NODE_1733_length_1145_cov_3.211927	0	1145	9	822	1145	0.7179039
Rat_11_NODE_1742_length_1138_cov_2.275162	0	1138	0	0	1138	0.0000000
Rat_11_NODE_1747_length_1136_cov_1.359852	0	1136	5	474	1136	0.4172535
Rat_11_NODE_1750_length_1134_cov_23.799815	0	1134	7	752	1134	0.6631393
Rat_11_NODE_1751_length_1133_cov_1.725417	0	1133	0	0	1133	0.0000000
Rat_11_NODE_1757_length_1131_cov_2.139405	0	1131	2	274	1131	0.2422635
Rat_11_NODE_1768_length_1127_cov_3.027052	0	1127	7	669	1127	0.5936114
Rat_11_NODE_1773_length_1127_cov_1.820896	0	1127	10	896	1127	0.7950311
Rat_11_NODE_1776_length_1125_cov_2.752336	0	1125	49	1073	1125	0.9537778
Rat_11_NODE_1779_length_1124_cov_2.577175	0	1124	11	650	1124	0.5782918
Rat_11_NODE_1792_length_1119_cov_2.440789	0	1119	5	501	1119	0.4477212
Rat_11_NODE_1799_length_1118_cov_2.543744	0	1118	6	559	1118	0.5000000
Rat_11_NODE_1808_length_1117_cov_2.594162	0	1117	0	0	1117	0.0000000
Rat_11_NODE_1830_length_1106_cov_2.251189	0	1106	7	677	1106	0.6121157
Rat_11_NODE_1831_length_1106_cov_2.198858	0	1106	11	862	1106	0.7793851
Rat_11_NODE_1839_length_1102_cov_2.083095	0	1102	0	0	1102	0.0000000
Rat_11_NODE_1854_length_1096_cov_3.129683	0	1096	14	935	1096	0.8531022
Rat_11_NODE_1855_length_1096_cov_2.097983	0	1096	0	0	1096	0.0000000
Rat_11_NODE_1863_length_1090_cov_2.160386	0	1090	11	615	1090	0.5642202
Rat_11_NODE_1867_length_1089_cov_1.381044	0	1089	14	815	1089	0.7483930
Rat_11_NODE_1874_length_1086_cov_2.093113	0	1086	1	70	1086	0.0644567
Rat_11_NODE_1875_length_1086_cov_1.954413	0	1086	2	232	1086	0.2136280
Rat_11_NODE_1876_length_1085_cov_1.823301	0	1085	11	781	1085	0.7198157
Rat_11_NODE_1882_length_1084_cov_1.876579	0	1084	0	0	1084	0.0000000
Rat_11_NODE_1885_length_1083_cov_1.937743	0	1083	8	673	1083	0.6214220
Rat_11_NODE_1892_length_1082_cov_2.157741	0	1082	7	795	1082	0.7347504
Rat_11_NODE_1893_length_1082_cov_2.125609	0	1082	1	148	1082	0.1367837
Rat_11_NODE_1894_length_1082_cov_1.568647	0	1082	1	151	1082	0.1395564
Rat_11_NODE_1897_length_1081_cov_1.731969	0	1081	13	1005	1081	0.9296947
Rat_11_NODE_1903_length_1079_cov_2.983398	0	1079	11	843	1079	0.7812790
Rat_11_NODE_1904_length_1079_cov_2.098633	0	1079	1	151	1079	0.1399444
Rat_11_NODE_1913_length_1075_cov_2.144118	0	1075	0	0	1075	0.0000000
Rat_11_NODE_1914_length_1075_cov_2.119608	0	1075	8	619	1075	0.5758139
Rat_11_NODE_1920_length_1073_cov_1.997053	0	1073	0	0	1073	0.0000000
Rat_11_NODE_1923_length_1073_cov_1.428291	0	1073	4	408	1073	0.3802423
Rat_11_NODE_1927_length_1072_cov_2.249754	0	1072	1	152	1072	0.1417910
Rat_11_NODE_1935_length_1069_cov_2.439842	0	1069	0	0	1069	0.0000000
Rat_11_NODE_1940_length_1068_cov_2.809477	0	1068	3	403	1068	0.3773408
Rat_11_NODE_1950_length_1066_cov_1.665678	0	1066	0	0	1066	0.0000000
Rat_11_NODE_1953_length_1064_cov_1.758176	0	1064	13	1021	1064	0.9595864
Rat_11_NODE_1955_length_1062_cov_2.703078	0	1062	6	367	1062	0.3455744
Rat_11_NODE_1956_length_1062_cov_2.683217	0	1062	9	607	1062	0.5715631
Rat_11_NODE_1962_length_1061_cov_3.926441	0	1061	1	70	1061	0.0659755
Rat_11_NODE_1990_length_1050_cov_1.555779	0	1050	0	0	1050	0.0000000
Rat_11_NODE_1995_length_1048_cov_3.202417	0	1048	7	541	1048	0.5162213
Rat_11_NODE_2003_length_1045_cov_1.675758	0	1045	1	148	1045	0.1416268
Rat_11_NODE_2005_length_1044_cov_3.080890	0	1044	0	0	1044	0.0000000
Rat_11_NODE_2008_length_1044_cov_2.653185	0	1044	16	772	1044	0.7394636
Rat_11_NODE_2009_length_1044_cov_2.259858	0	1044	22	773	1044	0.7404215
Rat_11_NODE_2011_length_1044_cov_1.851365	0	1044	0	0	1044	0.0000000
Rat_11_NODE_2018_length_1041_cov_2.437120	0	1041	1	110	1041	0.1056676
Rat_11_NODE_2027_length_1038_cov_2.130214	0	1038	9	831	1038	0.8005781
Rat_11_NODE_2030_length_1037_cov_2.418534	0	1037	0	0	1037	0.0000000
Rat_11_NODE_2034_length_1036_cov_1.886850	0	1036	0	0	1036	0.0000000
Rat_11_NODE_2045_length_1032_cov_1.989765	0	1032	0	0	1032	0.0000000
Rat_11_NODE_2051_length_1029_cov_3.069815	0	1029	3	334	1029	0.3245870
Rat_11_NODE_2052_length_1029_cov_2.990760	0	1029	14	853	1029	0.8289602
Rat_11_NODE_2062_length_1027_cov_1.584362	0	1027	5	406	1027	0.3953262
Rat_11_NODE_2065_length_1026_cov_1.808445	0	1026	7	497	1026	0.4844055
Rat_11_NODE_2067_length_1026_cov_1.710608	0	1026	0	0	1026	0.0000000
Rat_11_NODE_2068_length_1025_cov_3.137113	0	1025	65	1019	1025	0.9941463
Rat_11_NODE_2072_length_1020_cov_2.986528	0	1020	7	733	1020	0.7186275
Rat_11_NODE_2083_length_1016_cov_3.216441	0	1016	0	0	1016	0.0000000
Rat_11_NODE_2088_length_1015_cov_2.186458	0	1015	3	325	1015	0.3201970
Rat_11_NODE_2092_length_1014_cov_1.892596	0	1014	4	419	1014	0.4132150
Rat_11_NODE_2097_length_1011_cov_3.158996	0	1011	11	754	1011	0.7457963
Rat_11_NODE_2098_length_1011_cov_2.141213	0	1011	5	546	1011	0.5400593
Rat_11_NODE_2104_length_1010_cov_2.183246	0	1010	10	862	1010	0.8534653
Rat_11_NODE_2108_length_1008_cov_1.951731	0	1008	0	0	1008	0.0000000
Rat_11_NODE_2109_length_1008_cov_1.771249	0	1008	5	295	1008	0.2926587
Rat_11_NODE_2114_length_1007_cov_2.410714	0	1007	4	463	1007	0.4597815
Rat_11_NODE_2115_length_1006_cov_2.369085	0	1006	1	151	1006	0.1500994
Rat_11_NODE_2116_length_1006_cov_2.053628	0	1006	0	0	1006	0.0000000
Rat_11_NODE_2120_length_1006_cov_1.628812	0	1006	7	790	1006	0.7852883
Rat_11_NODE_2122_length_1005_cov_2.803158	0	1005	0	0	1005	0.0000000
Rat_11_NODE_2126_length_1004_cov_1.610116	0	1004	7	648	1004	0.6454183
Rat_12_NODE_1_length_193842_cov_104.990314	0	193842	29571	193825	193842	0.9999123
Rat_12_NODE_3_length_80714_cov_31.020828	0	80714	663	48556	80714	0.6015809
Rat_12_NODE_11_length_51393_cov_41.807355	0	51393	693	38124	51393	0.7418131
Rat_12_NODE_19_length_41386_cov_19.639665	0	41386	14	1984	41386	0.0479389
Rat_12_NODE_31_length_34872_cov_15.169285	0	34872	3	359	34872	0.0102948
Rat_12_NODE_33_length_34151_cov_11.390574	0	34151	41	3824	34151	0.1119733
Rat_12_NODE_54_length_27209_cov_10.697614	0	27209	2357	27206	27209	0.9998897
Rat_12_NODE_55_length_25579_cov_10.449146	0	25579	1926	25520	25579	0.9976934
Rat_12_NODE_57_length_25204_cov_5.617679	0	25204	42	4664	25204	0.1850500
Rat_12_NODE_76_length_20372_cov_7.315598	0	20372	655	20191	20372	0.9911153
Rat_12_NODE_85_length_19058_cov_8.599747	0	19058	1558	17810	19058	0.9345157
Rat_12_NODE_86_length_18693_cov_9.038202	0	18693	1434	18692	18693	0.9999465
Rat_12_NODE_134_length_13802_cov_12.203826	0	13802	4	443	13802	0.0320968
Rat_12_NODE_138_length_13542_cov_5.418996	0	13542	30	3664	13542	0.2705657
Rat_12_NODE_151_length_12516_cov_6.164995	0	12516	31	4099	12516	0.3275008
Rat_12_NODE_154_length_12346_cov_5.715564	0	12346	19	2067	12346	0.1674227
Rat_12_NODE_156_length_12330_cov_4.928228	0	12330	10	1046	12330	0.0848337
Rat_12_NODE_163_length_11909_cov_5.647967	0	11909	38	4134	11909	0.3471324
Rat_12_NODE_168_length_11446_cov_6.676587	0	11446	34	3848	11446	0.3361873
Rat_12_NODE_169_length_11423_cov_6.203818	0	11423	268	10900	11423	0.9542152
Rat_12_NODE_180_length_10497_cov_6.220552	0	10497	22	2441	10497	0.2325426
Rat_12_NODE_183_length_10441_cov_5.508184	0	10441	32	3014	10441	0.2886697
Rat_12_NODE_188_length_10280_cov_5.405966	0	10280	32	3307	10280	0.3216926
Rat_12_NODE_192_length_9998_cov_30.489188	0	9998	308	9491	9998	0.9492899
Rat_12_NODE_197_length_9801_cov_5.008927	0	9801	13	1680	9801	0.1714111
Rat_12_NODE_202_length_9601_cov_6.618898	0	9601	12	1244	9601	0.1295698
Rat_12_NODE_216_length_9199_cov_8.455599	0	9199	879	9193	9199	0.9993477
Rat_12_NODE_218_length_9102_cov_5.907594	0	9102	18	2007	9102	0.2205010
Rat_12_NODE_223_length_8888_cov_5.450583	0	8888	16	1863	8888	0.2096085
Rat_12_NODE_224_length_8888_cov_5.288011	0	8888	18	2281	8888	0.2566382
Rat_12_NODE_227_length_8831_cov_5.782133	0	8831	35	3697	8831	0.4186389
Rat_12_NODE_232_length_8623_cov_4.732726	0	8623	57	5023	8623	0.5825119
Rat_12_NODE_236_length_8418_cov_5.361951	0	8418	2	204	8418	0.0242338
Rat_12_NODE_237_length_8417_cov_6.452762	0	8417	76	6302	8417	0.7487229
Rat_12_NODE_238_length_8384_cov_5.079361	0	8384	8	938	8384	0.1118798
Rat_12_NODE_240_length_8356_cov_7.072160	0	8356	44	3620	8356	0.4332216
Rat_12_NODE_242_length_8287_cov_5.477405	0	8287	15	2003	8287	0.2417039
Rat_12_NODE_244_length_8188_cov_6.057297	0	8188	15	1675	8188	0.2045677
Rat_12_NODE_255_length_7935_cov_4.811041	0	7935	20	2305	7935	0.2904852
Rat_12_NODE_257_length_7888_cov_4.667943	0	7888	17	1847	7888	0.2341531
Rat_12_NODE_263_length_7766_cov_25.355466	0	7766	43	4150	7766	0.5343806
Rat_12_NODE_265_length_7703_cov_6.212082	0	7703	11	1434	7703	0.1861612
Rat_12_NODE_266_length_7696_cov_7.798848	0	7696	607	7694	7696	0.9997401
Rat_12_NODE_271_length_7484_cov_8.909005	0	7484	685	7482	7484	0.9997328
Rat_12_NODE_273_length_7420_cov_5.898167	0	7420	3	361	7420	0.0486523
Rat_12_NODE_274_length_7416_cov_7.206765	0	7416	13	1637	7416	0.2207389
Rat_12_NODE_281_length_7166_cov_6.195191	0	7166	10	1241	7166	0.1731789
Rat_12_NODE_286_length_7006_cov_6.144296	0	7006	14	1485	7006	0.2119612
Rat_12_NODE_287_length_6991_cov_5.848328	0	6991	21	2720	6991	0.3890717
Rat_12_NODE_288_length_6954_cov_10.419336	0	6954	374	6916	6954	0.9945355
Rat_12_NODE_289_length_6943_cov_4.719077	0	6943	12	1467	6943	0.2112920
Rat_12_NODE_290_length_6929_cov_5.098196	0	6929	5	746	6929	0.1076634
Rat_12_NODE_296_length_6849_cov_4.775832	0	6849	67	4105	6849	0.5993575
Rat_12_NODE_297_length_6847_cov_7.468640	0	6847	109	5647	6847	0.8247408
Rat_12_NODE_303_length_6745_cov_67.036323	0	6745	1898	6736	6745	0.9986657
Rat_12_NODE_305_length_6709_cov_4.656898	0	6709	48	3295	6709	0.4911313
Rat_12_NODE_314_length_6525_cov_5.714992	0	6525	335	6329	6525	0.9699617
Rat_12_NODE_323_length_6282_cov_17.725711	0	6282	452	6239	6282	0.9931551
Rat_12_NODE_326_length_6213_cov_21.025171	0	6213	176	6064	6213	0.9760180
Rat_12_NODE_331_length_6161_cov_7.552080	0	6161	499	6098	6161	0.9897744
Rat_12_NODE_338_length_6004_cov_3.879812	0	6004	10	1258	6004	0.2095270
Rat_12_NODE_339_length_6002_cov_6.019506	0	6002	9	1034	6002	0.1722759
Rat_12_NODE_345_length_5910_cov_4.709137	0	5910	11	1219	5910	0.2062606
Rat_12_NODE_350_length_5769_cov_5.553203	0	5769	13	1691	5769	0.2931184
Rat_12_NODE_358_length_5668_cov_5.145199	0	5668	6	667	5668	0.1176782
Rat_12_NODE_362_length_5583_cov_4.049928	0	5583	6	784	5583	0.1404263
Rat_12_NODE_369_length_5501_cov_4.417003	0	5501	11	1252	5501	0.2275950
Rat_12_NODE_370_length_5499_cov_4.469508	0	5499	76	4393	5499	0.7988725
Rat_12_NODE_371_length_5494_cov_4.551756	0	5494	5	648	5494	0.1179468
Rat_12_NODE_376_length_5458_cov_8.138812	0	5458	443	5418	5458	0.9926713
Rat_12_NODE_384_length_5388_cov_4.723983	0	5388	2	249	5388	0.0462138
Rat_12_NODE_385_length_5377_cov_5.109733	0	5377	14	1723	5377	0.3204389
Rat_12_NODE_388_length_5365_cov_5.663842	0	5365	177	5095	5365	0.9496738
Rat_12_NODE_392_length_5327_cov_5.931335	0	5327	148	4970	5327	0.9329829
Rat_12_NODE_396_length_5262_cov_6.418475	0	5262	13	1279	5262	0.2430635
Rat_12_NODE_397_length_5247_cov_5.089561	0	5247	15	1740	5247	0.3316181
Rat_12_NODE_402_length_5215_cov_3.483527	0	5215	2	234	5215	0.0448706
Rat_12_NODE_412_length_5112_cov_6.820249	0	5112	7	817	5112	0.1598200
Rat_12_NODE_413_length_5111_cov_5.673655	0	5111	11	1450	5111	0.2837018
Rat_12_NODE_417_length_5054_cov_4.289858	0	5054	15	1612	5054	0.3189553
Rat_12_NODE_418_length_5038_cov_3.946016	0	5038	6	627	5038	0.1244541
Rat_12_NODE_420_length_5006_cov_5.210866	0	5006	5	689	5006	0.1376348
Rat_12_NODE_424_length_4929_cov_4.345302	0	4929	3	409	4929	0.0829783
Rat_12_NODE_426_length_4895_cov_7.442149	0	4895	15	1572	4895	0.3211440
Rat_12_NODE_428_length_4873_cov_16.956413	0	4873	316	4533	4873	0.9302278
Rat_12_NODE_434_length_4830_cov_3.913508	0	4830	10	1227	4830	0.2540373
Rat_12_NODE_435_length_4828_cov_5.821496	0	4828	4	442	4828	0.0915493
Rat_12_NODE_436_length_4825_cov_4.581132	0	4825	3	356	4825	0.0737824
Rat_12_NODE_438_length_4821_cov_5.120856	0	4821	2	290	4821	0.0601535
Rat_12_NODE_444_length_4798_cov_5.123550	0	4798	6	752	4798	0.1567320
Rat_12_NODE_445_length_4791_cov_4.332348	0	4791	10	1118	4791	0.2333542
Rat_12_NODE_448_length_4762_cov_5.487147	0	4762	7	933	4762	0.1959261
Rat_12_NODE_449_length_4746_cov_6.752078	0	4746	0	0	4746	0.0000000
Rat_12_NODE_450_length_4736_cov_5.685751	0	4736	0	0	4736	0.0000000
Rat_12_NODE_455_length_4679_cov_4.648573	0	4679	3	453	4679	0.0968156
Rat_12_NODE_457_length_4664_cov_4.536125	0	4664	7	704	4664	0.1509434
Rat_12_NODE_459_length_4658_cov_5.408429	0	4658	9	1153	4658	0.2475311
Rat_12_NODE_463_length_4619_cov_4.091586	0	4619	26	1878	4619	0.4065815
Rat_12_NODE_464_length_4618_cov_4.856454	0	4618	17	1938	4618	0.4196622
Rat_12_NODE_468_length_4572_cov_3.912774	0	4572	12	1223	4572	0.2674978
Rat_12_NODE_470_length_4538_cov_4.310506	0	4538	8	1048	4538	0.2309387
Rat_12_NODE_471_length_4532_cov_4.518874	0	4532	7	710	4532	0.1566637
Rat_12_NODE_474_length_4496_cov_4.147940	0	4496	4	503	4496	0.1118772
Rat_12_NODE_475_length_4483_cov_6.440831	0	4483	5	547	4483	0.1220165
Rat_12_NODE_477_length_4474_cov_5.022177	0	4474	8	954	4474	0.2132320
Rat_12_NODE_486_length_4415_cov_4.280505	0	4415	15	1622	4415	0.3673839
Rat_12_NODE_495_length_4362_cov_5.061063	0	4362	7	976	4362	0.2237506
Rat_12_NODE_496_length_4355_cov_3.459070	0	4355	31	2905	4355	0.6670493
Rat_12_NODE_499_length_4332_cov_4.452654	0	4332	11	1330	4332	0.3070175
Rat_12_NODE_501_length_4318_cov_10.238330	0	4318	11	1165	4318	0.2698008
Rat_12_NODE_502_length_4316_cov_4.462333	0	4316	11	1441	4316	0.3338740
Rat_12_NODE_503_length_4314_cov_5.036394	0	4314	10	1134	4314	0.2628651
Rat_12_NODE_505_length_4308_cov_5.181989	0	4308	15	1439	4308	0.3340297
Rat_12_NODE_508_length_4277_cov_4.074609	0	4277	11	1137	4277	0.2658405
Rat_12_NODE_510_length_4267_cov_6.712013	0	4267	3	450	4267	0.1054605
Rat_12_NODE_512_length_4254_cov_5.220767	0	4254	1	151	4254	0.0354960
Rat_12_NODE_514_length_4242_cov_4.159303	0	4242	4	509	4242	0.1199906
Rat_12_NODE_516_length_4237_cov_4.280966	0	4237	3	302	4237	0.0712768
Rat_12_NODE_517_length_4235_cov_5.069378	0	4235	8	1001	4235	0.2363636
Rat_12_NODE_519_length_4222_cov_3.945284	0	4222	15	1397	4222	0.3308858
Rat_12_NODE_520_length_4217_cov_4.298174	0	4217	3	420	4217	0.0995969
Rat_12_NODE_521_length_4215_cov_4.788221	0	4215	1	149	4215	0.0353499
Rat_12_NODE_527_length_4169_cov_4.438746	0	4169	4	555	4169	0.1331255
Rat_12_NODE_528_length_4154_cov_3.962918	0	4154	153	4023	4154	0.9684641
Rat_12_NODE_532_length_4125_cov_9.849631	0	4125	101	3864	4125	0.9367273
Rat_12_NODE_539_length_4092_cov_9.839237	0	4092	226	4032	4092	0.9853373
Rat_12_NODE_540_length_4083_cov_6.470209	0	4083	14	1548	4083	0.3791330
Rat_12_NODE_542_length_4052_cov_4.978484	0	4052	8	1005	4052	0.2480257
Rat_12_NODE_544_length_4047_cov_5.777806	0	4047	7	675	4047	0.1667902
Rat_12_NODE_550_length_4027_cov_3.337110	0	4027	19	2036	4027	0.5055873
Rat_12_NODE_551_length_4020_cov_4.953342	0	4020	12	1216	4020	0.3024876
Rat_12_NODE_558_length_3975_cov_6.383929	0	3975	8	1094	3975	0.2752201
Rat_12_NODE_562_length_3930_cov_5.071484	0	3930	0	0	3930	0.0000000
Rat_12_NODE_563_length_3919_cov_5.420807	0	3919	10	866	3919	0.2209747
Rat_12_NODE_567_length_3912_cov_3.565465	0	3912	2	207	3912	0.0529141
Rat_12_NODE_568_length_3911_cov_4.293050	0	3911	2	254	3911	0.0649450
Rat_12_NODE_570_length_3904_cov_4.483242	0	3904	4	500	3904	0.1280738
Rat_12_NODE_571_length_3889_cov_5.524257	0	3889	4	523	3889	0.1344819
Rat_12_NODE_574_length_3881_cov_25.861213	0	3881	100	3436	3881	0.8853388
Rat_12_NODE_575_length_3880_cov_6.311373	0	3880	0	0	3880	0.0000000
Rat_12_NODE_577_length_3879_cov_5.404289	0	3879	7	923	3879	0.2379479
Rat_12_NODE_581_length_3853_cov_4.882833	0	3853	4	411	3853	0.1066701
Rat_12_NODE_582_length_3848_cov_4.654891	0	3848	26	587	3848	0.1525468
Rat_12_NODE_586_length_3834_cov_4.179942	0	3834	8	913	3834	0.2381325
Rat_12_NODE_587_length_3830_cov_4.964238	0	3830	180	3462	3830	0.9039165
Rat_12_NODE_590_length_3812_cov_4.330317	0	3812	0	0	3812	0.0000000
Rat_12_NODE_593_length_3791_cov_4.532388	0	3791	2	302	3791	0.0796624
Rat_12_NODE_597_length_3750_cov_4.917727	0	3750	7	976	3750	0.2602667
Rat_12_NODE_600_length_3741_cov_10.091427	0	3741	241	3679	3741	0.9834269
Rat_12_NODE_601_length_3738_cov_6.806136	0	3738	3	339	3738	0.0906902
Rat_12_NODE_604_length_3723_cov_8.627863	0	3723	12	1274	3723	0.3421971
Rat_12_NODE_613_length_3683_cov_5.456450	0	3683	6	605	3683	0.1642683
Rat_12_NODE_617_length_3666_cov_4.595403	0	3666	4	534	3666	0.1456628
Rat_12_NODE_618_length_3663_cov_5.286308	0	3663	12	1233	3663	0.3366093
Rat_12_NODE_623_length_3652_cov_6.308312	0	3652	6	856	3652	0.2343921
Rat_12_NODE_628_length_3615_cov_4.129775	0	3615	1	148	3615	0.0409405
Rat_12_NODE_631_length_3600_cov_14.909450	0	3600	26	1870	3600	0.5194445
Rat_12_NODE_639_length_3546_cov_6.239473	0	3546	6	640	3546	0.1804851
Rat_12_NODE_645_length_3513_cov_7.563910	0	3513	13	1228	3513	0.3495588
Rat_12_NODE_646_length_3510_cov_2.969320	0	3510	14	1803	3510	0.5136752
Rat_12_NODE_654_length_3468_cov_2.812775	0	3468	4	538	3468	0.1551326
Rat_12_NODE_655_length_3462_cov_3.764309	0	3462	6	862	3462	0.2489890
Rat_12_NODE_656_length_3459_cov_4.325206	0	3459	6	737	3459	0.2130674
Rat_12_NODE_658_length_3442_cov_3.652790	0	3442	4	504	3442	0.1464265
Rat_12_NODE_659_length_3431_cov_3.692536	0	3431	3	440	3431	0.1282425
Rat_12_NODE_662_length_3417_cov_5.226353	0	3417	9	749	3417	0.2191981
Rat_12_NODE_664_length_3404_cov_4.073156	0	3404	35	2359	3404	0.6930082
Rat_12_NODE_666_length_3400_cov_4.179671	0	3400	6	683	3400	0.2008824
Rat_12_NODE_675_length_3354_cov_7.067293	0	3354	6	839	3354	0.2501491
Rat_12_NODE_676_length_3349_cov_4.232240	0	3349	2	295	3349	0.0880860
Rat_12_NODE_679_length_3342_cov_2.792516	0	3342	12	1258	3342	0.3764213
Rat_12_NODE_686_length_3326_cov_4.852644	0	3326	4	574	3326	0.1725797
Rat_12_NODE_689_length_3320_cov_4.456049	0	3320	7	866	3320	0.2608434
Rat_12_NODE_690_length_3319_cov_4.519914	0	3319	7	842	3319	0.2536909
Rat_12_NODE_692_length_3299_cov_4.997842	0	3299	14	1476	3299	0.4474083
Rat_12_NODE_695_length_3292_cov_2.813716	0	3292	0	0	3292	0.0000000
Rat_12_NODE_696_length_3289_cov_5.013915	0	3289	9	1152	3289	0.3502584
Rat_12_NODE_701_length_3280_cov_4.219535	0	3280	14	1363	3280	0.4155488
Rat_12_NODE_703_length_3256_cov_4.609809	0	3256	5	603	3256	0.1851966
Rat_12_NODE_706_length_3248_cov_3.505168	0	3248	16	1568	3248	0.4827586
Rat_12_NODE_708_length_3231_cov_4.316121	0	3231	7	909	3231	0.2813371
Rat_12_NODE_713_length_3187_cov_2.303959	0	3187	76	3002	3187	0.9419517
Rat_12_NODE_714_length_3184_cov_4.692234	0	3184	4	584	3184	0.1834171
Rat_12_NODE_718_length_3170_cov_3.521669	0	3170	2	266	3170	0.0839117
Rat_12_NODE_720_length_3161_cov_5.027688	0	3161	4	466	3161	0.1474217
Rat_12_NODE_726_length_3143_cov_7.225065	0	3143	13	1298	3143	0.4129812
Rat_12_NODE_728_length_3140_cov_3.859319	0	3140	2	245	3140	0.0780255
Rat_12_NODE_730_length_3133_cov_4.749188	0	3133	2	228	3133	0.0727737
Rat_12_NODE_731_length_3125_cov_4.278502	0	3125	0	0	3125	0.0000000
Rat_12_NODE_732_length_3123_cov_4.199804	0	3123	6	759	3123	0.2430355
Rat_12_NODE_735_length_3111_cov_4.954188	0	3111	14	1180	3111	0.3792993
Rat_12_NODE_737_length_3104_cov_5.888160	0	3104	2	230	3104	0.0740979
Rat_12_NODE_739_length_3103_cov_4.286417	0	3103	3	452	3103	0.1456655
Rat_12_NODE_741_length_3100_cov_5.983251	0	3100	2	226	3100	0.0729032
Rat_12_NODE_743_length_3088_cov_5.509067	0	3088	5	650	3088	0.2104922
Rat_12_NODE_745_length_3068_cov_5.792897	0	3068	12	1127	3068	0.3673403
Rat_12_NODE_748_length_3059_cov_3.365180	0	3059	3	324	3059	0.1059170
Rat_12_NODE_750_length_3052_cov_4.228896	0	3052	4	460	3052	0.1507208
Rat_12_NODE_752_length_3030_cov_4.684706	0	3030	6	674	3030	0.2224422
Rat_12_NODE_755_length_3023_cov_5.529650	0	3023	4	513	3023	0.1696990
Rat_12_NODE_759_length_3014_cov_6.471105	0	3014	78	2660	3014	0.8825481
Rat_12_NODE_766_length_3003_cov_3.934193	0	3003	3	424	3003	0.1411921
Rat_12_NODE_767_length_2993_cov_4.078965	0	2993	1	151	2993	0.0504511
Rat_12_NODE_769_length_2984_cov_4.109252	0	2984	2	244	2984	0.0817694
Rat_12_NODE_777_length_2953_cov_2.631470	0	2953	14	1221	2953	0.4134778
Rat_12_NODE_780_length_2942_cov_3.435054	0	2942	15	1615	2942	0.5489463
Rat_12_NODE_782_length_2936_cov_5.606734	0	2936	54	2425	2936	0.8259537
Rat_12_NODE_783_length_2936_cov_4.802499	0	2936	101	2872	2936	0.9782016
Rat_12_NODE_786_length_2928_cov_3.991646	0	2928	4	597	2928	0.2038934
Rat_12_NODE_787_length_2927_cov_3.724582	0	2927	24	1850	2927	0.6320465
Rat_12_NODE_793_length_2904_cov_5.161460	0	2904	52	2338	2904	0.8050964
Rat_12_NODE_797_length_2884_cov_10.135384	0	2884	0	0	2884	0.0000000
Rat_12_NODE_801_length_2871_cov_5.022372	0	2871	11	1065	2871	0.3709509
Rat_12_NODE_803_length_2859_cov_4.246790	0	2859	8	977	2859	0.3417279
Rat_12_NODE_810_length_2837_cov_5.257009	0	2837	1	150	2837	0.0528728
Rat_12_NODE_818_length_2810_cov_5.636661	0	2810	7	850	2810	0.3024911
Rat_12_NODE_822_length_2803_cov_4.276565	0	2803	0	0	2803	0.0000000
Rat_12_NODE_824_length_2802_cov_4.641063	0	2802	2	295	2802	0.1052819
Rat_12_NODE_829_length_2797_cov_5.564916	0	2797	19	1688	2797	0.6035038
Rat_12_NODE_830_length_2792_cov_4.279868	0	2792	4	516	2792	0.1848138
Rat_12_NODE_834_length_2785_cov_5.333333	0	2785	80	2537	2785	0.9109516
Rat_12_NODE_836_length_2784_cov_3.710150	0	2784	2	280	2784	0.1005747
Rat_12_NODE_837_length_2783_cov_3.745601	0	2783	5	677	2783	0.2432627
Rat_12_NODE_838_length_2782_cov_5.190686	0	2782	32	2224	2782	0.7994249
Rat_12_NODE_842_length_2774_cov_3.461567	0	2774	5	505	2774	0.1820476
Rat_12_NODE_843_length_2764_cov_3.085271	0	2764	15	1363	2764	0.4931259
Rat_12_NODE_845_length_2761_cov_4.832225	0	2761	7	684	2761	0.2477363
Rat_12_NODE_852_length_2752_cov_4.516871	0	2752	2	247	2752	0.0897529
Rat_12_NODE_853_length_2744_cov_5.496467	0	2744	3	452	2744	0.1647230
Rat_12_NODE_856_length_2724_cov_3.751592	0	2724	3	210	2724	0.0770925
Rat_12_NODE_859_length_2721_cov_6.741560	0	2721	2	299	2721	0.1098861
Rat_12_NODE_860_length_2719_cov_3.530405	0	2719	6	516	2719	0.1897756
Rat_12_NODE_864_length_2706_cov_4.218031	0	2706	7	946	2706	0.3495935
Rat_12_NODE_865_length_2697_cov_3.225208	0	2697	16	1365	2697	0.5061179
Rat_12_NODE_871_length_2680_cov_3.608381	0	2680	10	1124	2680	0.4194030
Rat_12_NODE_874_length_2670_cov_15.296367	0	2670	58	1867	2670	0.6992509
Rat_12_NODE_876_length_2666_cov_6.382612	0	2666	40	2093	2666	0.7850713
Rat_12_NODE_877_length_2663_cov_4.519172	0	2663	2	301	2663	0.1130304
Rat_12_NODE_878_length_2661_cov_3.610130	0	2661	8	962	2661	0.3615182
Rat_12_NODE_879_length_2657_cov_3.769408	0	2657	33	2355	2657	0.8863380
Rat_12_NODE_880_length_2656_cov_3.133026	0	2656	8	1085	2656	0.4085090
Rat_12_NODE_884_length_2638_cov_5.018970	0	2638	0	0	2638	0.0000000
Rat_12_NODE_888_length_2623_cov_3.589564	0	2623	10	982	2623	0.3743805
Rat_12_NODE_891_length_2614_cov_2.802657	0	2614	9	896	2614	0.3427697
Rat_12_NODE_895_length_2601_cov_6.796151	0	2601	87	2486	2601	0.9557862
Rat_12_NODE_899_length_2599_cov_3.139544	0	2599	14	1705	2599	0.6560215
Rat_12_NODE_902_length_2594_cov_3.270185	0	2594	11	1048	2594	0.4040093
Rat_12_NODE_903_length_2592_cov_4.052424	0	2592	11	899	2592	0.3468364
Rat_12_NODE_911_length_2583_cov_3.169699	0	2583	8	897	2583	0.3472706
Rat_12_NODE_914_length_2578_cov_5.354340	0	2578	5	588	2578	0.2280838
Rat_12_NODE_915_length_2576_cov_3.419278	0	2576	2	292	2576	0.1133540
Rat_12_NODE_917_length_2573_cov_3.821287	0	2573	9	1111	2573	0.4317917
Rat_12_NODE_918_length_2566_cov_4.319395	0	2566	3	342	2566	0.1332814
Rat_12_NODE_919_length_2565_cov_4.393227	0	2565	3	410	2565	0.1598441
Rat_12_NODE_921_length_2559_cov_5.022364	0	2559	91	2413	2559	0.9429464
Rat_12_NODE_929_length_2544_cov_3.769787	0	2544	45	1968	2544	0.7735849
Rat_12_NODE_930_length_2544_cov_3.607473	0	2544	0	0	2544	0.0000000
Rat_12_NODE_938_length_2535_cov_3.581452	0	2535	1	150	2535	0.0591716
Rat_12_NODE_943_length_2520_cov_3.056795	0	2520	1	151	2520	0.0599206
Rat_12_NODE_946_length_2514_cov_3.104921	0	2514	0	0	2514	0.0000000
Rat_12_NODE_948_length_2509_cov_13.085167	0	2509	151	2486	2509	0.9908330
Rat_12_NODE_950_length_2509_cov_4.495925	0	2509	8	932	2509	0.3714627
Rat_12_NODE_959_length_2500_cov_4.007362	0	2500	17	1558	2500	0.6232000
Rat_12_NODE_963_length_2492_cov_3.956094	0	2492	1	151	2492	0.0605939
Rat_12_NODE_966_length_2488_cov_3.247842	0	2488	11	941	2488	0.3782154
Rat_12_NODE_971_length_2478_cov_6.734214	0	2478	3	295	2478	0.1190476
Rat_12_NODE_972_length_2478_cov_3.337598	0	2478	0	0	2478	0.0000000
Rat_12_NODE_973_length_2475_cov_2.986364	0	2475	7	833	2475	0.3365656
Rat_12_NODE_975_length_2471_cov_5.126656	0	2471	7	622	2471	0.2517200
Rat_12_NODE_983_length_2448_cov_5.089845	0	2448	5	604	2448	0.2467320
Rat_12_NODE_985_length_2445_cov_4.760251	0	2445	3	353	2445	0.1443763
Rat_12_NODE_992_length_2435_cov_4.205882	0	2435	44	2025	2435	0.8316222
Rat_12_NODE_996_length_2421_cov_8.952663	0	2421	123	2334	2421	0.9640644
Rat_12_NODE_998_length_2418_cov_2.603047	0	2418	5	557	2418	0.2303557
Rat_12_NODE_1000_length_2410_cov_6.142251	0	2410	6	668	2410	0.2771784
Rat_12_NODE_1002_length_2405_cov_4.991915	0	2405	2	302	2405	0.1255717
Rat_12_NODE_1007_length_2388_cov_4.153879	0	2388	2	274	2388	0.1147404
Rat_12_NODE_1008_length_2385_cov_4.141202	0	2385	51	2172	2385	0.9106918
Rat_12_NODE_1010_length_2383_cov_4.090206	0	2383	0	0	2383	0.0000000
Rat_12_NODE_1011_length_2382_cov_4.611517	0	2382	3	323	2382	0.1356003
Rat_12_NODE_1013_length_2379_cov_3.845955	0	2379	11	1026	2379	0.4312736
Rat_12_NODE_1014_length_2376_cov_3.939250	0	2376	1	68	2376	0.0286195
Rat_12_NODE_1017_length_2364_cov_4.985275	0	2364	5	654	2364	0.2766497
Rat_12_NODE_1021_length_2360_cov_2.960521	0	2360	0	0	2360	0.0000000
Rat_12_NODE_1023_length_2357_cov_4.971329	0	2357	10	1052	2357	0.4463301
Rat_12_NODE_1024_length_2356_cov_3.868753	0	2356	3	382	2356	0.1621392
Rat_12_NODE_1026_length_2351_cov_3.506098	0	2351	1	151	2351	0.0642280
Rat_12_NODE_1029_length_2343_cov_4.696241	0	2343	12	1267	2343	0.5407597
Rat_12_NODE_1031_length_2338_cov_3.314060	0	2338	8	588	2338	0.2514970
Rat_12_NODE_1033_length_2336_cov_6.546252	0	2336	62	1988	2336	0.8510274
Rat_12_NODE_1034_length_2336_cov_4.367821	0	2336	2	246	2336	0.1053082
Rat_12_NODE_1037_length_2333_cov_2.760316	0	2333	5	639	2333	0.2738963
Rat_12_NODE_1039_length_2329_cov_5.757256	0	2329	5	251	2329	0.1077716
Rat_12_NODE_1042_length_2328_cov_4.722833	0	2328	6	689	2328	0.2959622
Rat_12_NODE_1043_length_2328_cov_3.934448	0	2328	1	116	2328	0.0498282
Rat_12_NODE_1048_length_2323_cov_4.882275	0	2323	6	653	2323	0.2811020
Rat_12_NODE_1049_length_2317_cov_3.616711	0	2317	6	628	2317	0.2710401
Rat_12_NODE_1054_length_2309_cov_4.255546	0	2309	4	509	2309	0.2204417
Rat_12_NODE_1056_length_2303_cov_3.365658	0	2303	5	610	2303	0.2648719
Rat_12_NODE_1060_length_2296_cov_7.404284	0	2296	50	2026	2296	0.8824042
Rat_12_NODE_1061_length_2292_cov_5.058561	0	2292	6	519	2292	0.2264398
Rat_12_NODE_1062_length_2290_cov_4.579866	0	2290	4	498	2290	0.2174672
Rat_12_NODE_1064_length_2279_cov_4.224371	0	2279	3	435	2279	0.1908732
Rat_12_NODE_1067_length_2276_cov_6.351643	0	2276	20	1413	2276	0.6208260
Rat_12_NODE_1068_length_2275_cov_3.665766	0	2275	22	1635	2275	0.7186813
Rat_12_NODE_1075_length_2263_cov_4.793931	0	2263	3	382	2263	0.1688025
Rat_12_NODE_1076_length_2261_cov_3.696283	0	2261	6	606	2261	0.2680230
Rat_12_NODE_1083_length_2245_cov_4.600913	0	2245	15	1407	2245	0.6267260
Rat_12_NODE_1085_length_2241_cov_4.649588	0	2241	3	367	2241	0.1637662
Rat_12_NODE_1087_length_2237_cov_4.133364	0	2237	46	1922	2237	0.8591864
Rat_12_NODE_1090_length_2232_cov_5.691778	0	2232	4	591	2232	0.2647849
Rat_12_NODE_1097_length_2214_cov_4.150069	0	2214	11	821	2214	0.3708220
Rat_12_NODE_1098_length_2214_cov_3.805002	0	2214	2	208	2214	0.0939476
Rat_12_NODE_1099_length_2213_cov_4.142261	0	2213	4	450	2213	0.2033439
Rat_12_NODE_1100_length_2212_cov_5.031989	0	2212	5	657	2212	0.2970163
Rat_12_NODE_1101_length_2210_cov_4.297448	0	2210	7	720	2210	0.3257919
Rat_12_NODE_1102_length_2209_cov_3.714485	0	2209	1	150	2209	0.0679040
Rat_12_NODE_1109_length_2206_cov_4.519758	0	2206	2	240	2206	0.1087942
Rat_12_NODE_1110_length_2206_cov_3.848443	0	2206	4	439	2206	0.1990027
Rat_12_NODE_1111_length_2205_cov_3.507907	0	2205	8	806	2205	0.3655329
Rat_12_NODE_1112_length_2203_cov_2.605680	0	2203	6	719	2203	0.3263731
Rat_12_NODE_1113_length_2201_cov_3.721808	0	2201	5	620	2201	0.2816902
Rat_12_NODE_1115_length_2199_cov_6.325093	0	2199	9	855	2199	0.3888131
Rat_12_NODE_1121_length_2192_cov_3.705194	0	2192	6	620	2192	0.2828467
Rat_12_NODE_1122_length_2192_cov_3.247075	0	2192	0	0	2192	0.0000000
Rat_12_NODE_1123_length_2190_cov_3.702108	0	2190	3	453	2190	0.2068493
Rat_12_NODE_1124_length_2190_cov_3.034660	0	2190	6	762	2190	0.3479452
Rat_12_NODE_1127_length_2185_cov_4.280751	0	2185	5	581	2185	0.2659039
Rat_12_NODE_1128_length_2184_cov_4.604979	0	2184	0	0	2184	0.0000000
Rat_12_NODE_1138_length_2164_cov_2.694168	0	2164	4	588	2164	0.2717190
Rat_12_NODE_1139_length_2161_cov_5.231244	0	2161	59	2145	2161	0.9925960
Rat_12_NODE_1147_length_2150_cov_6.377566	0	2150	4	444	2150	0.2065116
Rat_12_NODE_1148_length_2150_cov_3.858711	0	2150	7	675	2150	0.3139535
Rat_12_NODE_1154_length_2139_cov_2.106046	0	2139	1	151	2139	0.0705937
Rat_12_NODE_1156_length_2136_cov_4.767900	0	2136	2	239	2136	0.1118914
Rat_12_NODE_1158_length_2135_cov_3.545192	0	2135	18	1290	2135	0.6042154
Rat_12_NODE_1159_length_2133_cov_3.592397	0	2133	4	580	2133	0.2719175
Rat_12_NODE_1160_length_2132_cov_4.843043	0	2132	4	340	2132	0.1594747
Rat_12_NODE_1165_length_2125_cov_4.390338	0	2125	6	654	2125	0.3077647
Rat_12_NODE_1168_length_2117_cov_4.242483	0	2117	5	521	2117	0.2461030
Rat_12_NODE_1169_length_2117_cov_3.373909	0	2117	2	290	2117	0.1369863
Rat_12_NODE_1170_length_2117_cov_3.237633	0	2117	8	973	2117	0.4596127
Rat_12_NODE_1171_length_2116_cov_5.227559	0	2116	4	412	2116	0.1947070
Rat_12_NODE_1174_length_2114_cov_3.776105	0	2114	2	299	2114	0.1414380
Rat_12_NODE_1178_length_2109_cov_4.148004	0	2109	8	727	2109	0.3447131
Rat_12_NODE_1185_length_2105_cov_5.350244	0	2105	3	405	2105	0.1923991
Rat_12_NODE_1186_length_2104_cov_3.186432	0	2104	69	1865	2104	0.8864068
Rat_12_NODE_1192_length_2095_cov_5.416176	0	2095	1	151	2095	0.0720764
Rat_12_NODE_1198_length_2080_cov_2.052840	0	2080	5	683	2080	0.3283654
Rat_12_NODE_1205_length_2067_cov_4.250497	0	2067	1	149	2067	0.0720851
Rat_12_NODE_1213_length_2058_cov_5.261608	0	2058	1	132	2058	0.0641399
Rat_12_NODE_1215_length_2054_cov_3.730365	0	2054	25	1377	2054	0.6703992
Rat_12_NODE_1216_length_2054_cov_3.219110	0	2054	1	99	2054	0.0481986
Rat_12_NODE_1218_length_2050_cov_5.211529	0	2050	3	453	2050	0.2209756
Rat_12_NODE_1219_length_2050_cov_2.220551	0	2050	6	468	2050	0.2282927
Rat_12_NODE_1221_length_2048_cov_4.000000	0	2048	2	302	2048	0.1474609
Rat_12_NODE_1226_length_2044_cov_6.031171	0	2044	9	1128	2044	0.5518591
Rat_12_NODE_1228_length_2043_cov_5.985915	0	2043	3	450	2043	0.2202643
Rat_12_NODE_1230_length_2042_cov_29.378963	0	2042	37	1705	2042	0.8349657
Rat_12_NODE_1232_length_2042_cov_3.187217	0	2042	2	237	2042	0.1160627
Rat_12_NODE_1239_length_2036_cov_5.170116	0	2036	7	837	2036	0.4111002
Rat_12_NODE_1241_length_2035_cov_3.621212	0	2035	12	1054	2035	0.5179361
Rat_12_NODE_1246_length_2027_cov_3.528398	0	2027	7	757	2027	0.3734583
Rat_12_NODE_1247_length_2025_cov_4.061929	0	2025	4	546	2025	0.2696296
Rat_12_NODE_1248_length_2024_cov_6.453022	0	2024	6	591	2024	0.2919961
Rat_12_NODE_1252_length_2016_cov_3.930138	0	2016	6	645	2016	0.3199405
Rat_12_NODE_1255_length_2011_cov_4.527096	0	2011	3	454	2011	0.2257583
Rat_12_NODE_1263_length_2000_cov_12.477121	0	2000	103	1881	2000	0.9405000
Rat_12_NODE_1264_length_2000_cov_4.138817	0	2000	4	439	2000	0.2195000
Rat_12_NODE_1265_length_2000_cov_3.359383	0	2000	5	591	2000	0.2955000
Rat_12_NODE_1266_length_1999_cov_2.911008	0	1999	5	521	1999	0.2606303
Rat_12_NODE_1269_length_1995_cov_4.878866	0	1995	4	520	1995	0.2606516
Rat_12_NODE_1270_length_1990_cov_3.503359	0	1990	0	0	1990	0.0000000
Rat_12_NODE_1272_length_1986_cov_5.357846	0	1986	4	499	1986	0.2512588
Rat_12_NODE_1275_length_1978_cov_4.120125	0	1978	9	1043	1978	0.5273003
Rat_12_NODE_1276_length_1976_cov_3.641333	0	1976	5	601	1976	0.3041498
Rat_12_NODE_1277_length_1975_cov_3.363542	0	1975	16	1495	1975	0.7569620
Rat_12_NODE_1283_length_1967_cov_2.804916	0	1967	19	1224	1967	0.6222674
Rat_12_NODE_1287_length_1965_cov_2.537696	0	1965	5	415	1965	0.2111959
Rat_12_NODE_1288_length_1964_cov_7.607124	0	1964	52	1829	1964	0.9312627
Rat_12_NODE_1290_length_1963_cov_3.881551	0	1963	0	0	1963	0.0000000
Rat_12_NODE_1295_length_1959_cov_3.638130	0	1959	4	555	1959	0.2833078
Rat_12_NODE_1296_length_1959_cov_2.303046	0	1959	4	545	1959	0.2782032
Rat_12_NODE_1298_length_1956_cov_3.283535	0	1956	1	151	1956	0.0771984
Rat_12_NODE_1302_length_1954_cov_2.444444	0	1954	13	1188	1954	0.6079836
Rat_12_NODE_1303_length_1953_cov_3.867756	0	1953	4	400	1953	0.2048131
Rat_12_NODE_1307_length_1945_cov_4.424868	0	1945	7	621	1945	0.3192802
Rat_12_NODE_1308_length_1944_cov_5.928004	0	1944	3	419	1944	0.2155350
Rat_12_NODE_1313_length_1937_cov_4.886291	0	1937	5	754	1937	0.3892618
Rat_12_NODE_1315_length_1935_cov_5.257447	0	1935	0	0	1935	0.0000000
Rat_12_NODE_1318_length_1933_cov_3.272630	0	1933	8	890	1933	0.4604242
Rat_12_NODE_1321_length_1930_cov_3.461333	0	1930	3	333	1930	0.1725389
Rat_12_NODE_1332_length_1921_cov_3.885316	0	1921	0	0	1921	0.0000000
Rat_12_NODE_1333_length_1920_cov_4.071314	0	1920	3	345	1920	0.1796875
Rat_12_NODE_1335_length_1918_cov_2.981750	0	1918	2	237	1918	0.1235662
Rat_12_NODE_1337_length_1911_cov_2.829741	0	1911	4	463	1911	0.2422815
Rat_12_NODE_1338_length_1910_cov_3.690027	0	1910	7	709	1910	0.3712042
Rat_12_NODE_1339_length_1907_cov_3.895248	0	1907	9	788	1907	0.4132145
Rat_12_NODE_1342_length_1904_cov_3.404002	0	1904	4	427	1904	0.2242647
Rat_12_NODE_1343_length_1902_cov_9.011911	0	1902	6	362	1902	0.1903260
Rat_12_NODE_1347_length_1898_cov_4.247423	0	1898	0	0	1898	0.0000000
Rat_12_NODE_1350_length_1895_cov_3.671196	0	1895	3	445	1895	0.2348285
Rat_12_NODE_1352_length_1892_cov_3.007077	0	1892	6	527	1892	0.2785412
Rat_12_NODE_1354_length_1889_cov_3.551799	0	1889	2	302	1889	0.1598729
Rat_12_NODE_1356_length_1885_cov_4.024590	0	1885	1	100	1885	0.0530504
Rat_12_NODE_1359_length_1881_cov_3.285323	0	1881	0	0	1881	0.0000000
Rat_12_NODE_1360_length_1880_cov_3.130411	0	1880	4	603	1880	0.3207447
Rat_12_NODE_1362_length_1878_cov_3.313769	0	1878	36	1745	1878	0.9291800
Rat_12_NODE_1368_length_1874_cov_2.049478	0	1874	3	431	1874	0.2299893
Rat_12_NODE_1369_length_1870_cov_6.412672	0	1870	22	833	1870	0.4454545
Rat_12_NODE_1371_length_1867_cov_4.665563	0	1867	1	76	1867	0.0407070
Rat_12_NODE_1372_length_1867_cov_3.549117	0	1867	0	0	1867	0.0000000
Rat_12_NODE_1375_length_1866_cov_4.625621	0	1866	1	151	1866	0.0809218
Rat_12_NODE_1378_length_1864_cov_4.803759	0	1864	7	812	1864	0.4356223
Rat_12_NODE_1385_length_1859_cov_5.265521	0	1859	4	545	1859	0.2931684
Rat_12_NODE_1386_length_1857_cov_3.104329	0	1857	5	525	1857	0.2827141
Rat_12_NODE_1390_length_1854_cov_3.375764	0	1854	20	1505	1854	0.8117583
Rat_12_NODE_1391_length_1853_cov_3.682425	0	1853	7	847	1853	0.4570966
Rat_12_NODE_1392_length_1853_cov_2.160178	0	1853	6	547	1853	0.2951970
Rat_12_NODE_1393_length_1851_cov_5.155345	0	1851	3	430	1851	0.2323069
Rat_12_NODE_1394_length_1851_cov_4.066258	0	1851	1	123	1851	0.0664506
Rat_12_NODE_1395_length_1850_cov_2.891365	0	1850	0	0	1850	0.0000000
Rat_12_NODE_1397_length_1846_cov_3.561139	0	1846	4	306	1846	0.1657638
Rat_12_NODE_1401_length_1843_cov_4.116331	0	1843	2	162	1843	0.0879002
Rat_12_NODE_1402_length_1842_cov_4.151091	0	1842	3	447	1842	0.2426710
Rat_12_NODE_1407_length_1838_cov_2.095906	0	1838	0	0	1838	0.0000000
Rat_12_NODE_1409_length_1837_cov_2.104938	0	1837	0	0	1837	0.0000000
Rat_12_NODE_1410_length_1836_cov_5.286356	0	1836	12	1050	1836	0.5718954
Rat_12_NODE_1415_length_1831_cov_3.954392	0	1831	1	151	1831	0.0824686
Rat_12_NODE_1426_length_1819_cov_5.145692	0	1819	0	0	1819	0.0000000
Rat_12_NODE_1428_length_1816_cov_2.178308	0	1816	6	492	1816	0.2709251
Rat_12_NODE_1429_length_1815_cov_12.363068	0	1815	9	1000	1815	0.5509642
Rat_12_NODE_1431_length_1813_cov_4.915813	0	1813	1	151	1813	0.0832874
Rat_12_NODE_1433_length_1812_cov_3.874787	0	1812	3	389	1812	0.2146799
Rat_12_NODE_1435_length_1809_cov_3.545040	0	1809	0	0	1809	0.0000000
Rat_12_NODE_1439_length_1803_cov_3.053204	0	1803	38	1535	1803	0.8513588
Rat_12_NODE_1441_length_1801_cov_3.063574	0	1801	3	450	1801	0.2498612
Rat_12_NODE_1443_length_1798_cov_2.084337	0	1798	2	260	1798	0.1446051
Rat_12_NODE_1445_length_1796_cov_3.148765	0	1796	3	261	1796	0.1453229
Rat_12_NODE_1447_length_1796_cov_2.213096	0	1796	2	302	1796	0.1681515
Rat_12_NODE_1450_length_1792_cov_2.846287	0	1792	9	838	1792	0.4676339
Rat_12_NODE_1459_length_1785_cov_3.820231	0	1785	39	1255	1785	0.7030813
Rat_12_NODE_1467_length_1774_cov_3.638743	0	1774	7	477	1774	0.2688839
Rat_12_NODE_1472_length_1770_cov_1.860058	0	1770	1	140	1770	0.0790960
Rat_12_NODE_1474_length_1768_cov_4.894337	0	1768	1	151	1768	0.0854072
Rat_12_NODE_1476_length_1768_cov_3.057210	0	1768	4	586	1768	0.3314480
Rat_12_NODE_1478_length_1766_cov_2.890123	0	1766	0	0	1766	0.0000000
Rat_12_NODE_1480_length_1764_cov_3.931539	0	1764	4	578	1764	0.3276644
Rat_12_NODE_1483_length_1760_cov_4.051026	0	1760	1	151	1760	0.0857955
Rat_12_NODE_1489_length_1754_cov_4.170100	0	1754	14	1272	1754	0.7251995
Rat_12_NODE_1494_length_1750_cov_5.845428	0	1750	6	730	1750	0.4171429
Rat_12_NODE_1495_length_1750_cov_3.130383	0	1750	0	0	1750	0.0000000
Rat_12_NODE_1497_length_1748_cov_3.170112	0	1748	7	761	1748	0.4353547
Rat_12_NODE_1498_length_1748_cov_3.084465	0	1748	3	248	1748	0.1418764
Rat_12_NODE_1500_length_1745_cov_4.135503	0	1745	1	151	1745	0.0865330
Rat_12_NODE_1502_length_1744_cov_4.926584	0	1744	0	0	1744	0.0000000
Rat_12_NODE_1508_length_1741_cov_2.376631	0	1741	13	1219	1741	0.7001723
Rat_12_NODE_1512_length_1737_cov_3.937574	0	1737	13	985	1737	0.5670696
Rat_12_NODE_1513_length_1736_cov_3.320642	0	1736	32	1540	1736	0.8870968
Rat_12_NODE_1518_length_1732_cov_4.115683	0	1732	1	151	1732	0.0871824
Rat_12_NODE_1519_length_1731_cov_4.903341	0	1731	32	1519	1731	0.8775274
Rat_12_NODE_1521_length_1726_cov_5.092160	0	1726	0	0	1726	0.0000000
Rat_12_NODE_1529_length_1722_cov_5.716857	0	1722	5	515	1722	0.2990708
Rat_12_NODE_1534_length_1714_cov_4.948764	0	1714	0	0	1714	0.0000000
Rat_12_NODE_1535_length_1714_cov_4.443038	0	1714	4	434	1714	0.2532089
Rat_12_NODE_1544_length_1704_cov_3.196483	0	1704	0	0	1704	0.0000000
Rat_12_NODE_1545_length_1699_cov_3.783455	0	1699	6	525	1699	0.3090053
Rat_12_NODE_1547_length_1699_cov_2.299878	0	1699	0	0	1699	0.0000000
Rat_12_NODE_1548_length_1698_cov_4.074863	0	1698	1	150	1698	0.0883392
Rat_12_NODE_1556_length_1691_cov_2.071516	0	1691	32	1556	1691	0.9201656
Rat_12_NODE_1558_length_1690_cov_3.357798	0	1690	0	0	1690	0.0000000
Rat_12_NODE_1560_length_1689_cov_4.892289	0	1689	2	100	1689	0.0592066
Rat_12_NODE_1561_length_1689_cov_3.428397	0	1689	5	518	1689	0.3066903
Rat_12_NODE_1562_length_1689_cov_2.411873	0	1689	0	0	1689	0.0000000
Rat_12_NODE_1573_length_1676_cov_4.773597	0	1676	5	309	1676	0.1843675
Rat_12_NODE_1575_length_1675_cov_4.303704	0	1675	9	1023	1675	0.6107463
Rat_12_NODE_1582_length_1673_cov_3.270087	0	1673	9	893	1673	0.5337717
Rat_12_NODE_1583_length_1672_cov_3.230056	0	1672	0	0	1672	0.0000000
Rat_12_NODE_1584_length_1671_cov_1.914604	0	1671	1	145	1671	0.0867744
Rat_12_NODE_1585_length_1668_cov_5.712957	0	1668	3	433	1668	0.2595923
Rat_12_NODE_1588_length_1667_cov_2.342432	0	1667	17	1180	1667	0.7078584
Rat_12_NODE_1595_length_1660_cov_5.548910	0	1660	5	627	1660	0.3777108
Rat_12_NODE_1601_length_1658_cov_2.857767	0	1658	0	0	1658	0.0000000
Rat_12_NODE_1607_length_1652_cov_3.431434	0	1652	35	1435	1652	0.8686441
Rat_12_NODE_1608_length_1652_cov_2.596744	0	1652	0	0	1652	0.0000000
Rat_12_NODE_1610_length_1651_cov_4.178571	0	1651	4	408	1651	0.2471230
Rat_12_NODE_1614_length_1649_cov_3.478043	0	1649	0	0	1649	0.0000000
Rat_12_NODE_1619_length_1642_cov_3.063642	0	1642	0	0	1642	0.0000000
Rat_12_NODE_1620_length_1642_cov_2.513548	0	1642	3	333	1642	0.2028015
Rat_12_NODE_1628_length_1637_cov_2.616941	0	1637	0	0	1637	0.0000000
Rat_12_NODE_1629_length_1636_cov_3.098039	0	1636	0	0	1636	0.0000000
Rat_12_NODE_1631_length_1634_cov_3.680177	0	1634	5	518	1634	0.3170135
Rat_12_NODE_1633_length_1631_cov_3.170685	0	1631	0	0	1631	0.0000000
Rat_12_NODE_1636_length_1626_cov_3.090388	0	1626	6	751	1626	0.4618696
Rat_12_NODE_1638_length_1620_cov_2.719489	0	1620	13	1070	1620	0.6604939
Rat_12_NODE_1640_length_1619_cov_3.321611	0	1619	0	0	1619	0.0000000
Rat_12_NODE_1641_length_1619_cov_3.132353	0	1619	1	151	1619	0.0932674
Rat_12_NODE_1654_length_1609_cov_4.925354	0	1609	0	0	1609	0.0000000
Rat_12_NODE_1659_length_1602_cov_2.634777	0	1602	10	710	1602	0.4431960
Rat_12_NODE_1668_length_1592_cov_1.766428	0	1592	6	772	1592	0.4849246
Rat_12_NODE_1670_length_1590_cov_2.979153	0	1590	18	1336	1590	0.8402516
Rat_12_NODE_1671_length_1589_cov_4.054759	0	1589	8	1045	1589	0.6576463
Rat_12_NODE_1675_length_1588_cov_1.828441	0	1588	1	151	1588	0.0950882
Rat_12_NODE_1676_length_1587_cov_4.005875	0	1587	6	518	1587	0.3264020
Rat_12_NODE_1683_length_1579_cov_2.604331	0	1579	1	151	1579	0.0956301
Rat_12_NODE_1686_length_1577_cov_7.174113	0	1577	2	258	1577	0.1636018
Rat_12_NODE_1687_length_1577_cov_4.632720	0	1577	4	574	1577	0.3639822
Rat_12_NODE_1689_length_1576_cov_3.195266	0	1576	0	0	1576	0.0000000
Rat_12_NODE_1693_length_1572_cov_3.642057	0	1572	5	538	1572	0.3422392
Rat_12_NODE_1698_length_1566_cov_5.149570	0	1566	0	0	1566	0.0000000
Rat_12_NODE_1701_length_1564_cov_3.960239	0	1564	0	0	1564	0.0000000
Rat_12_NODE_1702_length_1564_cov_3.798542	0	1564	5	549	1564	0.3510230
Rat_12_NODE_1711_length_1552_cov_2.064796	0	1552	0	0	1552	0.0000000
Rat_12_NODE_1716_length_1550_cov_2.684950	0	1550	6	675	1550	0.4354839
Rat_12_NODE_1718_length_1548_cov_5.649699	0	1548	29	1312	1548	0.8475452
Rat_12_NODE_1721_length_1547_cov_3.483914	0	1547	1	151	1547	0.0976083
Rat_12_NODE_1722_length_1547_cov_2.366622	0	1547	3	394	1547	0.2546865
Rat_12_NODE_1723_length_1546_cov_2.802817	0	1546	14	1107	1546	0.7160414
Rat_12_NODE_1724_length_1544_cov_3.692411	0	1544	18	1347	1544	0.8724093
Rat_12_NODE_1725_length_1544_cov_1.869711	0	1544	4	591	1544	0.3827720
Rat_12_NODE_1727_length_1543_cov_3.099462	0	1543	0	0	1543	0.0000000
Rat_12_NODE_1735_length_1539_cov_2.930593	0	1539	25	1158	1539	0.7524366
Rat_12_NODE_1741_length_1536_cov_3.048616	0	1536	3	406	1536	0.2643229
Rat_12_NODE_1747_length_1528_cov_2.499661	0	1528	0	0	1528	0.0000000
Rat_12_NODE_1748_length_1527_cov_3.086277	0	1527	0	0	1527	0.0000000
Rat_12_NODE_1751_length_1524_cov_2.372362	0	1524	4	545	1524	0.3576115
Rat_12_NODE_1752_length_1523_cov_5.045640	0	1523	2	279	1523	0.1831911
Rat_12_NODE_1754_length_1522_cov_3.599182	0	1522	4	430	1522	0.2825230
Rat_12_NODE_1758_length_1517_cov_4.720930	0	1517	5	503	1517	0.3315755
Rat_12_NODE_1760_length_1516_cov_3.965092	0	1516	0	0	1516	0.0000000
Rat_12_NODE_1765_length_1512_cov_2.884695	0	1512	11	1113	1512	0.7361111
Rat_12_NODE_1766_length_1512_cov_2.818806	0	1512	0	0	1512	0.0000000
Rat_12_NODE_1768_length_1511_cov_4.881868	0	1511	4	475	1511	0.3143614
Rat_12_NODE_1772_length_1507_cov_3.148760	0	1507	4	539	1507	0.3576642
Rat_12_NODE_1780_length_1501_cov_6.161826	0	1501	4	506	1501	0.3371086
Rat_12_NODE_1789_length_1497_cov_2.339806	0	1497	0	0	1497	0.0000000
Rat_12_NODE_1792_length_1494_cov_3.453787	0	1494	0	0	1494	0.0000000
Rat_12_NODE_1799_length_1488_cov_2.995813	0	1488	13	627	1488	0.4213710
Rat_12_NODE_1802_length_1486_cov_4.155136	0	1486	2	302	1486	0.2032301
Rat_12_NODE_1805_length_1485_cov_4.089510	0	1485	2	302	1485	0.2033670
Rat_12_NODE_1810_length_1482_cov_4.313945	0	1482	0	0	1482	0.0000000
Rat_12_NODE_1812_length_1482_cov_3.053259	0	1482	2	276	1482	0.1862348
Rat_12_NODE_1816_length_1480_cov_3.151579	0	1480	1	104	1480	0.0702703
Rat_12_NODE_1818_length_1479_cov_11.785815	0	1479	48	1421	1479	0.9607843
Rat_12_NODE_1823_length_1477_cov_4.784810	0	1477	3	328	1477	0.2220718
Rat_12_NODE_1825_length_1474_cov_3.317125	0	1474	3	420	1474	0.2849389
Rat_12_NODE_1826_length_1474_cov_3.289641	0	1474	5	608	1474	0.4124830
Rat_12_NODE_1827_length_1473_cov_4.952045	0	1473	1	151	1473	0.1025119
Rat_12_NODE_1835_length_1469_cov_6.064356	0	1469	5	448	1469	0.3049694
Rat_12_NODE_1837_length_1469_cov_2.937058	0	1469	0	0	1469	0.0000000
Rat_12_NODE_1838_length_1469_cov_2.719943	0	1469	3	397	1469	0.2702519
Rat_12_NODE_1840_length_1468_cov_4.445152	0	1468	4	322	1468	0.2193460
Rat_12_NODE_1842_length_1467_cov_4.504958	0	1467	1	151	1467	0.1029311
Rat_12_NODE_1843_length_1466_cov_13.153792	0	1466	103	1427	1466	0.9733970
Rat_12_NODE_1845_length_1466_cov_2.130404	0	1466	6	715	1466	0.4877217
Rat_12_NODE_1846_length_1465_cov_4.115603	0	1465	28	987	1465	0.6737201
Rat_12_NODE_1851_length_1462_cov_3.667377	0	1462	6	727	1462	0.4972640
Rat_12_NODE_1855_length_1461_cov_4.025605	0	1461	2	246	1461	0.1683778
Rat_12_NODE_1860_length_1460_cov_2.415658	0	1460	1	151	1460	0.1034247
Rat_12_NODE_1868_length_1454_cov_3.255897	0	1454	1	108	1454	0.0742779
Rat_12_NODE_1872_length_1451_cov_5.087393	0	1451	2	271	1451	0.1867677
Rat_12_NODE_1874_length_1451_cov_2.126074	0	1451	3	436	1451	0.3004824
Rat_12_NODE_1877_length_1448_cov_2.022254	0	1448	1	150	1448	0.1035912
Rat_12_NODE_1879_length_1446_cov_5.920201	0	1446	5	479	1446	0.3312587
Rat_12_NODE_1884_length_1444_cov_6.354932	0	1444	1	150	1444	0.1038781
Rat_12_NODE_1885_length_1444_cov_4.235421	0	1444	18	1188	1444	0.8227147
Rat_12_NODE_1886_length_1444_cov_4.205184	0	1444	4	450	1444	0.3116344
Rat_12_NODE_1891_length_1440_cov_2.129964	0	1440	7	736	1440	0.5111111
Rat_12_NODE_1896_length_1438_cov_1.702097	0	1438	1	149	1438	0.1036161
Rat_12_NODE_1908_length_1433_cov_5.144412	0	1433	2	182	1433	0.1270063
Rat_12_NODE_1913_length_1431_cov_2.308140	0	1431	6	605	1431	0.4227813
Rat_12_NODE_1917_length_1429_cov_4.082242	0	1429	0	0	1429	0.0000000
Rat_12_NODE_1927_length_1423_cov_2.620614	0	1423	1	149	1423	0.1047084
Rat_12_NODE_1929_length_1422_cov_2.825896	0	1422	1	151	1422	0.1061885
Rat_12_NODE_1930_length_1421_cov_5.327233	0	1421	8	689	1421	0.4848698
Rat_12_NODE_1933_length_1420_cov_2.630769	0	1420	5	621	1420	0.4373240
Rat_12_NODE_1935_length_1419_cov_2.218475	0	1419	0	0	1419	0.0000000
Rat_12_NODE_1937_length_1418_cov_4.874541	0	1418	2	239	1418	0.1685472
Rat_12_NODE_1941_length_1417_cov_1.941997	0	1417	16	1101	1417	0.7769936
Rat_12_NODE_1944_length_1415_cov_3.657353	0	1415	5	501	1415	0.3540636
Rat_12_NODE_1950_length_1410_cov_3.414760	0	1410	0	0	1410	0.0000000
Rat_12_NODE_1956_length_1406_cov_14.131014	0	1406	34	1324	1406	0.9416785
Rat_12_NODE_1957_length_1406_cov_2.457439	0	1406	9	848	1406	0.6031294
Rat_12_NODE_1963_length_1403_cov_1.909496	0	1403	2	277	1403	0.1974341
Rat_12_NODE_1970_length_1396_cov_4.523490	0	1396	0	0	1396	0.0000000
Rat_12_NODE_1971_length_1395_cov_4.844030	0	1395	0	0	1395	0.0000000
Rat_12_NODE_1974_length_1393_cov_3.469357	0	1393	2	301	1393	0.2160804
Rat_12_NODE_1978_length_1391_cov_5.018713	0	1391	6	808	1391	0.5808771
Rat_12_NODE_1981_length_1389_cov_5.359820	0	1389	0	0	1389	0.0000000
Rat_12_NODE_1986_length_1387_cov_3.687688	0	1387	4	578	1387	0.4167267
Rat_12_NODE_1987_length_1386_cov_3.708490	0	1386	11	619	1386	0.4466090
Rat_12_NODE_1995_length_1379_cov_2.216012	0	1379	2	269	1379	0.1950689
Rat_12_NODE_1999_length_1378_cov_2.847317	0	1378	0	0	1378	0.0000000
Rat_12_NODE_2004_length_1377_cov_2.020424	0	1377	0	0	1377	0.0000000
Rat_12_NODE_2005_length_1376_cov_10.142316	0	1376	52	1318	1376	0.9578488
Rat_12_NODE_2007_length_1376_cov_2.887207	0	1376	5	531	1376	0.3859012
Rat_12_NODE_2008_length_1376_cov_2.763058	0	1376	0	0	1376	0.0000000
Rat_12_NODE_2009_length_1376_cov_2.637396	0	1376	7	699	1376	0.5079942
Rat_12_NODE_2010_length_1375_cov_3.279545	0	1375	10	912	1375	0.6632727
Rat_12_NODE_2013_length_1373_cov_8.084977	0	1373	40	1274	1373	0.9278951
Rat_12_NODE_2020_length_1369_cov_3.743531	0	1369	7	398	1369	0.2907231
Rat_12_NODE_2022_length_1368_cov_4.811881	0	1368	1	130	1368	0.0950292
Rat_12_NODE_2025_length_1367_cov_5.249238	0	1367	0	0	1367	0.0000000
Rat_12_NODE_2027_length_1367_cov_2.078506	0	1367	4	372	1367	0.2721288
Rat_12_NODE_2031_length_1364_cov_4.838808	0	1364	8	677	1364	0.4963343
Rat_12_NODE_2032_length_1364_cov_3.339190	0	1364	0	0	1364	0.0000000
Rat_12_NODE_2042_length_1361_cov_2.249617	0	1361	0	0	1361	0.0000000
Rat_12_NODE_2043_length_1357_cov_5.328725	0	1357	3	355	1357	0.2616065
Rat_12_NODE_2045_length_1357_cov_2.241935	0	1357	2	291	1357	0.2144436
Rat_12_NODE_2047_length_1355_cov_6.376154	0	1355	5	594	1355	0.4383764
Rat_12_NODE_2048_length_1355_cov_5.216923	0	1355	1	151	1355	0.1114391
Rat_12_NODE_2050_length_1355_cov_1.859231	0	1355	6	790	1355	0.5830258
Rat_12_NODE_2052_length_1355_cov_1.493846	0	1355	10	884	1355	0.6523985
Rat_12_NODE_2055_length_1353_cov_2.904468	0	1353	6	794	1353	0.5868440
Rat_12_NODE_2056_length_1352_cov_5.113338	0	1352	1	151	1352	0.1116864
Rat_12_NODE_2058_length_1352_cov_2.549730	0	1352	6	713	1352	0.5273669
Rat_12_NODE_2065_length_1347_cov_6.899381	0	1347	5	387	1347	0.2873051
Rat_12_NODE_2067_length_1346_cov_4.058869	0	1346	7	622	1346	0.4621100
Rat_12_NODE_2070_length_1345_cov_5.101550	0	1345	0	0	1345	0.0000000
Rat_12_NODE_2077_length_1344_cov_2.194725	0	1344	17	971	1344	0.7224702
Rat_12_NODE_2079_length_1343_cov_3.805124	0	1343	5	593	1343	0.4415488
Rat_12_NODE_2084_length_1342_cov_3.646465	0	1342	6	590	1342	0.4396423
Rat_12_NODE_2085_length_1342_cov_1.682207	0	1342	8	638	1342	0.4754098
Rat_12_NODE_2094_length_1336_cov_2.890710	0	1336	1	123	1336	0.0920659
Rat_12_NODE_2099_length_1333_cov_3.348200	0	1333	11	863	1333	0.6474118
Rat_12_NODE_2105_length_1331_cov_2.969436	0	1331	2	256	1331	0.1923366
Rat_12_NODE_2112_length_1327_cov_3.832547	0	1327	2	251	1327	0.1891485
Rat_12_NODE_2116_length_1325_cov_3.933071	0	1325	0	0	1325	0.0000000
Rat_12_NODE_2117_length_1324_cov_1.981875	0	1324	0	0	1324	0.0000000
Rat_12_NODE_2119_length_1323_cov_2.415615	0	1323	8	773	1323	0.5842782
Rat_12_NODE_2123_length_1321_cov_5.138231	0	1321	26	1282	1321	0.9704769
Rat_12_NODE_2125_length_1320_cov_2.105138	0	1320	12	894	1320	0.6772727
Rat_12_NODE_2127_length_1319_cov_2.805380	0	1319	12	654	1319	0.4958302
Rat_12_NODE_2133_length_1316_cov_3.270420	0	1316	13	548	1316	0.4164134
Rat_12_NODE_2135_length_1315_cov_2.626984	0	1315	3	231	1315	0.1756654
Rat_12_NODE_2142_length_1313_cov_5.369634	0	1313	1	151	1313	0.1150038
Rat_12_NODE_2145_length_1311_cov_4.492834	0	1311	5	543	1311	0.4141876
Rat_12_NODE_2146_length_1311_cov_2.528662	0	1311	0	0	1311	0.0000000
Rat_12_NODE_2158_length_1301_cov_4.738363	0	1301	1	151	1301	0.1160646
Rat_12_NODE_2170_length_1297_cov_3.527375	0	1297	3	318	1297	0.2451812
Rat_12_NODE_2171_length_1297_cov_2.613527	0	1297	0	0	1297	0.0000000
Rat_12_NODE_2177_length_1296_cov_2.468977	0	1296	1	151	1296	0.1165123
Rat_12_NODE_2178_length_1296_cov_2.167607	0	1296	21	1229	1296	0.9483024
Rat_12_NODE_2181_length_1294_cov_3.702179	0	1294	0	0	1294	0.0000000
Rat_12_NODE_2190_length_1290_cov_3.597571	0	1290	13	856	1290	0.6635659
Rat_12_NODE_2192_length_1290_cov_1.889879	0	1290	5	407	1290	0.3155039
Rat_12_NODE_2195_length_1288_cov_2.351176	0	1288	1	151	1288	0.1172360
Rat_12_NODE_2196_length_1287_cov_3.966721	0	1287	8	605	1287	0.4700855
Rat_12_NODE_2199_length_1285_cov_2.547967	0	1285	12	918	1285	0.7143969
Rat_12_NODE_2200_length_1285_cov_2.342276	0	1285	4	466	1285	0.3626459
Rat_12_NODE_2204_length_1281_cov_1.792007	0	1281	1	151	1281	0.1178767
Rat_12_NODE_2205_length_1280_cov_3.355918	0	1280	4	453	1280	0.3539062
Rat_12_NODE_2214_length_1274_cov_3.963084	0	1274	7	744	1274	0.5839874
Rat_12_NODE_2216_length_1274_cov_3.273995	0	1274	2	285	1274	0.2237049
Rat_12_NODE_2221_length_1273_cov_2.365353	0	1273	0	0	1273	0.0000000
Rat_12_NODE_2223_length_1272_cov_3.106820	0	1272	1	134	1272	0.1053459
Rat_12_NODE_2226_length_1271_cov_3.979441	0	1271	5	593	1271	0.4665618
Rat_12_NODE_2227_length_1271_cov_3.004112	0	1271	3	443	1271	0.3485444
Rat_12_NODE_2229_length_1271_cov_2.427632	0	1271	6	651	1271	0.5121951
Rat_12_NODE_2231_length_1270_cov_3.248560	0	1270	4	385	1270	0.3031496
Rat_12_NODE_2233_length_1270_cov_1.868313	0	1270	2	302	1270	0.2377953
Rat_12_NODE_2235_length_1268_cov_4.214345	0	1268	0	0	1268	0.0000000
Rat_12_NODE_2248_length_1262_cov_4.697597	0	1262	3	327	1262	0.2591125
Rat_12_NODE_2258_length_1259_cov_2.254153	0	1259	1	133	1259	0.1056394
Rat_12_NODE_2260_length_1257_cov_3.918469	0	1257	0	0	1257	0.0000000
Rat_12_NODE_2261_length_1257_cov_3.247088	0	1257	13	894	1257	0.7112172
Rat_12_NODE_2266_length_1254_cov_3.612177	0	1254	0	0	1254	0.0000000
Rat_12_NODE_2267_length_1254_cov_2.314429	0	1254	5	464	1254	0.3700159
Rat_12_NODE_2268_length_1253_cov_2.834725	0	1253	3	201	1253	0.1604150
Rat_12_NODE_2269_length_1253_cov_2.150250	0	1253	0	0	1253	0.0000000
Rat_12_NODE_2270_length_1253_cov_2.103506	0	1253	1	72	1253	0.0574621
Rat_12_NODE_2272_length_1252_cov_5.791980	0	1252	3	254	1252	0.2028754
Rat_12_NODE_2280_length_1250_cov_2.253556	0	1250	0	0	1250	0.0000000
Rat_12_NODE_2285_length_1247_cov_1.591443	0	1247	0	0	1247	0.0000000
Rat_12_NODE_2293_length_1244_cov_5.013457	0	1244	3	235	1244	0.1889068
Rat_12_NODE_2296_length_1244_cov_1.804037	0	1244	0	0	1244	0.0000000
Rat_12_NODE_2299_length_1242_cov_4.108677	0	1242	0	0	1242	0.0000000
Rat_12_NODE_2300_length_1242_cov_1.954507	0	1242	3	151	1242	0.1215781
Rat_12_NODE_2307_length_1239_cov_2.867399	0	1239	2	147	1239	0.1186441
Rat_12_NODE_2309_length_1238_cov_2.840237	0	1238	0	0	1238	0.0000000
Rat_12_NODE_2310_length_1238_cov_1.976331	0	1238	0	0	1238	0.0000000
Rat_12_NODE_2312_length_1236_cov_2.725656	0	1236	4	553	1236	0.4474110
Rat_12_NODE_2313_length_1234_cov_2.448685	0	1234	0	0	1234	0.0000000
Rat_12_NODE_2315_length_1233_cov_2.093379	0	1233	1	151	1233	0.1224655
Rat_12_NODE_2317_length_1233_cov_1.661290	0	1233	10	722	1233	0.5855637
Rat_12_NODE_2320_length_1230_cov_4.314894	0	1230	1	151	1230	0.1227642
Rat_12_NODE_2326_length_1229_cov_3.412266	0	1229	1	133	1229	0.1082181
Rat_12_NODE_2331_length_1226_cov_4.632792	0	1226	3	320	1226	0.2610114
Rat_12_NODE_2334_length_1226_cov_2.477370	0	1226	16	1040	1226	0.8482871
Rat_12_NODE_2338_length_1224_cov_5.318221	0	1224	0	0	1224	0.0000000
Rat_12_NODE_2345_length_1222_cov_3.129392	0	1222	15	965	1222	0.7896891
Rat_12_NODE_2347_length_1222_cov_2.540703	0	1222	2	291	1222	0.2381342
Rat_12_NODE_2352_length_1220_cov_3.699571	0	1220	2	151	1220	0.1237705
Rat_12_NODE_2353_length_1220_cov_3.366524	0	1220	0	0	1220	0.0000000
Rat_12_NODE_2354_length_1220_cov_2.957940	0	1220	0	0	1220	0.0000000
Rat_12_NODE_2355_length_1218_cov_2.461737	0	1218	3	415	1218	0.3407225
Rat_12_NODE_2356_length_1217_cov_4.242685	0	1217	1	141	1217	0.1158587
Rat_12_NODE_2362_length_1215_cov_3.467241	0	1215	0	0	1215	0.0000000
Rat_12_NODE_2369_length_1212_cov_3.267070	0	1212	20	898	1212	0.7409241
Rat_12_NODE_2373_length_1211_cov_2.412630	0	1211	10	864	1211	0.7134600
Rat_12_NODE_2377_length_1210_cov_3.038095	0	1210	3	358	1210	0.2958678
Rat_12_NODE_2378_length_1210_cov_2.601732	0	1210	0	0	1210	0.0000000
Rat_12_NODE_2383_length_1208_cov_3.499566	0	1208	3	409	1208	0.3385762
Rat_12_NODE_2389_length_1205_cov_4.006087	0	1205	71	1164	1205	0.9659751
Rat_12_NODE_2394_length_1203_cov_3.087108	0	1203	8	821	1203	0.6824605
Rat_12_NODE_2396_length_1202_cov_2.696600	0	1202	0	0	1202	0.0000000
Rat_12_NODE_2399_length_1201_cov_3.054101	0	1201	11	889	1201	0.7402165
Rat_12_NODE_2403_length_1200_cov_3.079476	0	1200	6	612	1200	0.5100000
Rat_12_NODE_2405_length_1199_cov_3.351399	0	1199	24	1115	1199	0.9299416
Rat_12_NODE_2416_length_1194_cov_3.582968	0	1194	1	151	1194	0.1264657
Rat_12_NODE_2418_length_1193_cov_2.907733	0	1193	5	592	1193	0.4962280
Rat_12_NODE_2426_length_1189_cov_1.613757	0	1189	3	185	1189	0.1555929
Rat_12_NODE_2427_length_1188_cov_4.559576	0	1188	0	0	1188	0.0000000
Rat_12_NODE_2431_length_1186_cov_3.744474	0	1186	13	975	1186	0.8220910
Rat_12_NODE_2432_length_1186_cov_2.736516	0	1186	22	1102	1186	0.9291737
Rat_12_NODE_2437_length_1183_cov_4.578014	0	1183	3	337	1183	0.2848690
Rat_12_NODE_2439_length_1183_cov_2.944149	0	1183	1	145	1183	0.1225697
Rat_12_NODE_2442_length_1183_cov_2.389184	0	1183	2	302	1183	0.2552832
Rat_12_NODE_2443_length_1183_cov_2.289894	0	1183	0	0	1183	0.0000000
Rat_12_NODE_2444_length_1183_cov_1.499113	0	1183	18	1135	1183	0.9594252
Rat_12_NODE_2449_length_1180_cov_3.888000	0	1180	4	522	1180	0.4423729
Rat_12_NODE_2450_length_1180_cov_3.388444	0	1180	4	486	1180	0.4118644
Rat_12_NODE_2452_length_1180_cov_1.911111	0	1180	10	814	1180	0.6898305
Rat_12_NODE_2461_length_1177_cov_1.610517	0	1177	9	623	1177	0.5293118
Rat_12_NODE_2464_length_1176_cov_2.152542	0	1176	4	415	1176	0.3528911
Rat_12_NODE_2465_length_1175_cov_5.918750	0	1175	5	717	1175	0.6102127
Rat_12_NODE_2470_length_1174_cov_3.642538	0	1174	2	293	1174	0.2495741
Rat_12_NODE_2472_length_1174_cov_1.764969	0	1174	3	330	1174	0.2810903
Rat_12_NODE_2473_length_1173_cov_5.466905	0	1173	3	453	1173	0.3861893
Rat_12_NODE_2477_length_1172_cov_2.942704	0	1172	0	0	1172	0.0000000
Rat_12_NODE_2482_length_1171_cov_2.201613	0	1171	3	383	1171	0.3270709
Rat_12_NODE_2483_length_1171_cov_1.521505	0	1171	1	151	1171	0.1289496
Rat_12_NODE_2485_length_1170_cov_2.249327	0	1170	0	0	1170	0.0000000
Rat_12_NODE_2503_length_1165_cov_3.553153	0	1165	0	0	1165	0.0000000
Rat_12_NODE_2508_length_1164_cov_4.342651	0	1164	3	450	1164	0.3865979
Rat_12_NODE_2511_length_1163_cov_3.626354	0	1163	2	246	1163	0.2115219
Rat_12_NODE_2513_length_1163_cov_3.132671	0	1163	0	0	1163	0.0000000
Rat_12_NODE_2514_length_1163_cov_2.025271	0	1163	0	0	1163	0.0000000
Rat_12_NODE_2517_length_1162_cov_2.100271	0	1162	5	510	1162	0.4388984
Rat_12_NODE_2522_length_1160_cov_2.808145	0	1160	1	151	1160	0.1301724
Rat_12_NODE_2524_length_1160_cov_2.081448	0	1160	1	124	1160	0.1068965
Rat_12_NODE_2529_length_1159_cov_2.298007	0	1159	11	647	1159	0.5582399
Rat_12_NODE_2530_length_1159_cov_2.239130	0	1159	9	480	1159	0.4141501
Rat_12_NODE_2531_length_1158_cov_2.729828	0	1158	0	0	1158	0.0000000
Rat_12_NODE_2532_length_1157_cov_5.512704	0	1157	3	262	1157	0.2264477
Rat_12_NODE_2536_length_1156_cov_2.094460	0	1156	1	151	1156	0.1306228
Rat_12_NODE_2546_length_1152_cov_4.171376	0	1152	0	0	1152	0.0000000
Rat_12_NODE_2549_length_1151_cov_4.398723	0	1151	0	0	1151	0.0000000
Rat_12_NODE_2551_length_1151_cov_3.946168	0	1151	2	232	1151	0.2015639
Rat_12_NODE_2562_length_1147_cov_3.519231	0	1147	0	0	1147	0.0000000
Rat_12_NODE_2566_length_1146_cov_4.615949	0	1146	0	0	1146	0.0000000
Rat_12_NODE_2567_length_1146_cov_3.208066	0	1146	1	151	1146	0.1317627
Rat_12_NODE_2570_length_1145_cov_3.730275	0	1145	2	302	1145	0.2637555
Rat_12_NODE_2583_length_1142_cov_2.220791	0	1142	13	855	1142	0.7486865
Rat_12_NODE_2584_length_1141_cov_6.285451	0	1141	1	133	1141	0.1165644
Rat_12_NODE_2590_length_1139_cov_2.275830	0	1139	16	884	1139	0.7761194
Rat_12_NODE_2591_length_1139_cov_1.773063	0	1139	12	569	1139	0.4995610
Rat_12_NODE_2592_length_1138_cov_4.370268	0	1138	2	291	1138	0.2557118
Rat_12_NODE_2595_length_1138_cov_1.990766	0	1138	0	0	1138	0.0000000
Rat_12_NODE_2596_length_1137_cov_2.548059	0	1137	4	430	1137	0.3781882
Rat_12_NODE_2599_length_1136_cov_2.558742	0	1136	0	0	1136	0.0000000
Rat_12_NODE_2600_length_1136_cov_1.824237	0	1136	7	763	1136	0.6716549
Rat_12_NODE_2603_length_1135_cov_1.987963	0	1135	0	0	1135	0.0000000
Rat_12_NODE_2607_length_1134_cov_2.232623	0	1134	1	148	1134	0.1305115
Rat_12_NODE_2612_length_1132_cov_2.971216	0	1132	4	417	1132	0.3683746
Rat_12_NODE_2614_length_1132_cov_1.954503	0	1132	0	0	1132	0.0000000
Rat_12_NODE_2615_length_1132_cov_1.601671	0	1132	2	303	1132	0.2676678
Rat_12_NODE_2618_length_1131_cov_2.325279	0	1131	0	0	1131	0.0000000
Rat_12_NODE_2620_length_1130_cov_2.513488	0	1130	4	453	1130	0.4008850
Rat_12_NODE_2623_length_1129_cov_3.938547	0	1129	2	234	1129	0.2072631
Rat_12_NODE_2626_length_1128_cov_2.635601	0	1128	0	0	1128	0.0000000
Rat_12_NODE_2627_length_1128_cov_1.694315	0	1128	0	0	1128	0.0000000
Rat_12_NODE_2633_length_1127_cov_1.709888	0	1127	0	0	1127	0.0000000
Rat_12_NODE_2641_length_1122_cov_2.265230	0	1122	5	517	1122	0.4607843
Rat_12_NODE_2647_length_1121_cov_1.541276	0	1121	1	150	1121	0.1338091
Rat_12_NODE_2652_length_1120_cov_2.255399	0	1120	6	484	1120	0.4321429
Rat_12_NODE_2656_length_1117_cov_3.547081	0	1117	13	926	1117	0.8290063
Rat_12_NODE_2658_length_1117_cov_2.248588	0	1117	5	566	1117	0.5067144
Rat_12_NODE_2662_length_1116_cov_2.555137	0	1116	0	0	1116	0.0000000
Rat_12_NODE_2665_length_1115_cov_7.923585	0	1115	8	623	1115	0.5587444
Rat_12_NODE_2674_length_1113_cov_2.875236	0	1113	0	0	1113	0.0000000
Rat_12_NODE_2675_length_1113_cov_2.344045	0	1113	0	0	1113	0.0000000
Rat_12_NODE_2676_length_1113_cov_1.811909	0	1113	0	0	1113	0.0000000
Rat_12_NODE_2677_length_1112_cov_3.808893	0	1112	2	298	1112	0.2679856
Rat_12_NODE_2678_length_1112_cov_3.435194	0	1112	4	603	1112	0.5422662
Rat_12_NODE_2679_length_1112_cov_3.342479	0	1112	6	560	1112	0.5035971
Rat_12_NODE_2680_length_1112_cov_2.597919	0	1112	2	278	1112	0.2500000
Rat_12_NODE_2682_length_1112_cov_1.860927	0	1112	0	0	1112	0.0000000
Rat_12_NODE_2683_length_1112_cov_1.640492	0	1112	14	842	1112	0.7571942
Rat_12_NODE_2684_length_1112_cov_1.449385	0	1112	6	507	1112	0.4559352
Rat_12_NODE_2685_length_1111_cov_3.077652	0	1111	1	151	1111	0.1359136
Rat_12_NODE_2695_length_1109_cov_2.653700	0	1109	13	979	1109	0.8827773
Rat_12_NODE_2696_length_1109_cov_2.395636	0	1109	0	0	1109	0.0000000
Rat_12_NODE_2701_length_1108_cov_2.436847	0	1108	10	836	1108	0.7545126
Rat_12_NODE_2704_length_1107_cov_4.554183	0	1107	0	0	1107	0.0000000
Rat_12_NODE_2715_length_1106_cov_2.350143	0	1106	9	822	1106	0.7432188
Rat_12_NODE_2718_length_1105_cov_2.637143	0	1105	4	584	1105	0.5285068
Rat_12_NODE_2722_length_1103_cov_2.477099	0	1103	0	0	1103	0.0000000
Rat_12_NODE_2723_length_1102_cov_2.633238	0	1102	0	0	1102	0.0000000
Rat_12_NODE_2736_length_1097_cov_2.425144	0	1097	0	0	1097	0.0000000
Rat_12_NODE_2737_length_1097_cov_2.319578	0	1097	0	0	1097	0.0000000
Rat_12_NODE_2740_length_1096_cov_5.279539	0	1096	1	151	1096	0.1377737
Rat_12_NODE_2741_length_1096_cov_4.414986	0	1096	1	103	1096	0.0939781
Rat_12_NODE_2744_length_1096_cov_1.667627	0	1096	3	319	1096	0.2910584
Rat_12_NODE_2747_length_1095_cov_4.153846	0	1095	2	270	1095	0.2465753
Rat_12_NODE_2749_length_1095_cov_3.527885	0	1095	0	0	1095	0.0000000
Rat_12_NODE_2751_length_1094_cov_3.743985	0	1094	0	0	1094	0.0000000
Rat_12_NODE_2757_length_1093_cov_2.400771	0	1093	1	151	1093	0.1381519
Rat_12_NODE_2758_length_1092_cov_5.776278	0	1092	2	288	1092	0.2637363
Rat_12_NODE_2762_length_1092_cov_1.843780	0	1092	1	151	1092	0.1382784
Rat_12_NODE_2765_length_1091_cov_3.566602	0	1091	4	316	1091	0.2896425
Rat_12_NODE_2770_length_1090_cov_2.721739	0	1090	4	381	1090	0.3495413
Rat_12_NODE_2780_length_1087_cov_1.948643	0	1087	0	0	1087	0.0000000
Rat_12_NODE_2785_length_1086_cov_2.607177	0	1086	5	634	1086	0.5837938
Rat_12_NODE_2786_length_1086_cov_2.109602	0	1086	1	151	1086	0.1390424
Rat_12_NODE_2793_length_1084_cov_1.937804	0	1084	5	424	1084	0.3911439
Rat_12_NODE_2794_length_1083_cov_3.953307	0	1083	0	0	1083	0.0000000
Rat_12_NODE_2798_length_1082_cov_1.872444	0	1082	3	371	1082	0.3428836
Rat_12_NODE_2804_length_1080_cov_3.291707	0	1080	2	154	1080	0.1425926
Rat_12_NODE_2805_length_1080_cov_2.336585	0	1080	9	730	1080	0.6759259
Rat_12_NODE_2812_length_1079_cov_2.626953	0	1079	2	251	1079	0.2326228
Rat_12_NODE_2814_length_1079_cov_2.353516	0	1079	0	0	1079	0.0000000
Rat_12_NODE_2815_length_1079_cov_1.948242	0	1079	0	0	1079	0.0000000
Rat_12_NODE_2817_length_1078_cov_3.978495	0	1078	1	143	1078	0.1326531
Rat_12_NODE_2818_length_1078_cov_2.798631	0	1078	2	287	1078	0.2662338
Rat_12_NODE_2822_length_1077_cov_3.060665	0	1077	1	132	1077	0.1225627
Rat_12_NODE_2830_length_1074_cov_9.324828	0	1074	0	0	1074	0.0000000
Rat_12_NODE_2831_length_1074_cov_6.877331	0	1074	97	1050	1074	0.9776536
Rat_12_NODE_2832_length_1074_cov_3.860648	0	1074	0	0	1074	0.0000000
Rat_12_NODE_2836_length_1073_cov_2.298625	0	1073	5	323	1073	0.3010252
Rat_12_NODE_2839_length_1072_cov_5.845624	0	1072	2	201	1072	0.1875000
Rat_12_NODE_2842_length_1072_cov_2.793510	0	1072	0	0	1072	0.0000000
Rat_12_NODE_2844_length_1072_cov_1.868240	0	1072	7	863	1072	0.8050373
Rat_12_NODE_2845_length_1071_cov_3.140748	0	1071	4	426	1071	0.3977591
Rat_12_NODE_2847_length_1071_cov_2.726378	0	1071	10	774	1071	0.7226891
Rat_12_NODE_2849_length_1071_cov_1.916339	0	1071	1	149	1071	0.1391223
Rat_12_NODE_2850_length_1071_cov_1.521654	0	1071	0	0	1071	0.0000000
Rat_12_NODE_2856_length_1070_cov_2.336946	0	1070	2	292	1070	0.2728972
Rat_12_NODE_2858_length_1069_cov_2.669625	0	1069	0	0	1069	0.0000000
Rat_12_NODE_2860_length_1069_cov_2.004931	0	1069	15	1006	1069	0.9410664
Rat_12_NODE_2866_length_1067_cov_6.777668	0	1067	2	296	1067	0.2774133
Rat_12_NODE_2869_length_1067_cov_2.763834	0	1067	0	0	1067	0.0000000
Rat_12_NODE_2871_length_1066_cov_4.941642	0	1066	2	240	1066	0.2251407
Rat_12_NODE_2876_length_1065_cov_1.503960	0	1065	4	519	1065	0.4873239
Rat_12_NODE_2889_length_1061_cov_2.043738	0	1061	1	151	1061	0.1423186
Rat_12_NODE_2898_length_1057_cov_2.608782	0	1057	2	292	1057	0.2762536
Rat_12_NODE_2900_length_1055_cov_21.858000	0	1055	54	1055	1055	1.0000000
Rat_12_NODE_2901_length_1055_cov_5.005000	0	1055	1	151	1055	0.1431280
Rat_12_NODE_2905_length_1055_cov_1.445000	0	1055	4	263	1055	0.2492891
Rat_12_NODE_2911_length_1053_cov_2.553106	0	1053	0	0	1053	0.0000000
Rat_12_NODE_2914_length_1052_cov_2.683049	0	1052	1	151	1052	0.1435361
Rat_12_NODE_2915_length_1052_cov_2.151454	0	1052	20	869	1052	0.8260456
Rat_12_NODE_2917_length_1051_cov_2.317269	0	1051	2	302	1051	0.2873454
Rat_12_NODE_2920_length_1050_cov_3.491457	0	1050	0	0	1050	0.0000000
Rat_12_NODE_2921_length_1050_cov_3.472362	0	1050	14	852	1050	0.8114285
Rat_12_NODE_2927_length_1049_cov_2.433602	0	1049	0	0	1049	0.0000000
Rat_12_NODE_2931_length_1048_cov_2.825780	0	1048	1	141	1048	0.1345420
Rat_12_NODE_2933_length_1047_cov_3.322581	0	1047	0	0	1047	0.0000000
Rat_12_NODE_2936_length_1047_cov_2.543347	0	1047	0	0	1047	0.0000000
Rat_12_NODE_2940_length_1046_cov_2.559031	0	1046	4	366	1046	0.3499044
Rat_12_NODE_2945_length_1045_cov_7.513131	0	1045	0	0	1045	0.0000000
Rat_12_NODE_2948_length_1045_cov_2.636364	0	1045	0	0	1045	0.0000000
Rat_12_NODE_2949_length_1045_cov_2.050505	0	1045	1	151	1045	0.1444976
Rat_12_NODE_2955_length_1044_cov_1.499494	0	1044	20	979	1044	0.9377395
Rat_12_NODE_2960_length_1043_cov_1.704453	0	1043	3	333	1043	0.3192713
Rat_12_NODE_2962_length_1042_cov_3.486322	0	1042	2	301	1042	0.2888676
Rat_12_NODE_2963_length_1042_cov_2.290780	0	1042	0	0	1042	0.0000000
Rat_12_NODE_2970_length_1040_cov_2.221320	0	1040	3	384	1040	0.3692308
Rat_12_NODE_2972_length_1039_cov_2.608740	0	1039	2	274	1039	0.2637151
Rat_12_NODE_2973_length_1038_cov_4.782299	0	1038	0	0	1038	0.0000000
Rat_12_NODE_2975_length_1038_cov_1.601221	0	1038	0	0	1038	0.0000000
Rat_12_NODE_2977_length_1037_cov_2.567210	0	1037	6	479	1037	0.4619094
Rat_12_NODE_2981_length_1036_cov_2.282365	0	1036	2	237	1036	0.2287645
Rat_12_NODE_2982_length_1036_cov_1.972477	0	1036	2	153	1036	0.1476834
Rat_12_NODE_2985_length_1035_cov_1.972449	0	1035	0	0	1035	0.0000000
Rat_12_NODE_2986_length_1034_cov_2.443309	0	1034	5	519	1034	0.5019342
Rat_12_NODE_2988_length_1034_cov_1.618999	0	1034	0	0	1034	0.0000000
Rat_12_NODE_2993_length_1032_cov_17.354145	0	1032	78	1020	1032	0.9883721
Rat_12_NODE_3000_length_1031_cov_2.952869	0	1031	1	86	1031	0.0834142
Rat_12_NODE_3001_length_1031_cov_2.578893	0	1031	0	0	1031	0.0000000
Rat_12_NODE_3003_length_1030_cov_2.750769	0	1030	1	147	1030	0.1427184
Rat_12_NODE_3004_length_1030_cov_2.072821	0	1030	0	0	1030	0.0000000
Rat_12_NODE_3008_length_1029_cov_1.821355	0	1029	2	241	1029	0.2342080
Rat_12_NODE_3010_length_1028_cov_2.599178	0	1028	4	536	1028	0.5214007
Rat_12_NODE_3011_length_1028_cov_2.313464	0	1028	0	0	1028	0.0000000
Rat_12_NODE_3012_length_1028_cov_1.891059	0	1028	9	629	1028	0.6118677
Rat_12_NODE_3016_length_1026_cov_2.831102	0	1026	5	467	1026	0.4551657
Rat_12_NODE_3018_length_1026_cov_2.574665	0	1026	19	941	1026	0.9171540
Rat_12_NODE_3019_length_1026_cov_2.555098	0	1026	15	903	1026	0.8801169
Rat_12_NODE_3027_length_1024_cov_1.836945	0	1024	0	0	1024	0.0000000
Rat_12_NODE_3028_length_1024_cov_1.521156	0	1024	42	888	1024	0.8671875
Rat_12_NODE_3029_length_1023_cov_3.750000	0	1023	8	440	1023	0.4301075
Rat_12_NODE_3035_length_1022_cov_2.339193	0	1022	0	0	1022	0.0000000
Rat_12_NODE_3038_length_1022_cov_2.082730	0	1022	9	676	1022	0.6614481
Rat_12_NODE_3039_length_1022_cov_1.781799	0	1022	1	147	1022	0.1438356
Rat_12_NODE_3046_length_1020_cov_2.944041	0	1020	15	764	1020	0.7490196
Rat_12_NODE_3047_length_1020_cov_2.412435	0	1020	3	336	1020	0.3294118
Rat_12_NODE_3051_length_1019_cov_2.310166	0	1019	3	303	1019	0.2973503
Rat_12_NODE_3054_length_1018_cov_2.233645	0	1018	4	444	1018	0.4361493
Rat_12_NODE_3055_length_1018_cov_2.089304	0	1018	2	230	1018	0.2259332
Rat_12_NODE_3058_length_1017_cov_3.991684	0	1017	6	598	1017	0.5880039
Rat_12_NODE_3063_length_1016_cov_4.597294	0	1016	4	547	1016	0.5383858
Rat_12_NODE_3067_length_1016_cov_2.655567	0	1016	0	0	1016	0.0000000
Rat_12_NODE_3069_length_1015_cov_3.812500	0	1015	0	0	1015	0.0000000
Rat_12_NODE_3072_length_1015_cov_2.031250	0	1015	3	429	1015	0.4226601
Rat_12_NODE_3073_length_1015_cov_1.934375	0	1015	4	438	1015	0.4315271
Rat_12_NODE_3077_length_1014_cov_2.984359	0	1014	0	0	1014	0.0000000
Rat_12_NODE_3083_length_1013_cov_3.427975	0	1013	2	279	1013	0.2754195
Rat_12_NODE_3085_length_1013_cov_3.112735	0	1013	5	591	1013	0.5834156
Rat_12_NODE_3086_length_1013_cov_3.026096	0	1013	0	0	1013	0.0000000
Rat_12_NODE_3087_length_1013_cov_2.048017	0	1013	9	696	1013	0.6870681
Rat_12_NODE_3090_length_1013_cov_1.361169	0	1013	3	449	1013	0.4432379
Rat_12_NODE_3093_length_1012_cov_3.212121	0	1012	2	222	1012	0.2193676
Rat_12_NODE_3097_length_1012_cov_2.835946	0	1012	11	808	1012	0.7984190
Rat_12_NODE_3113_length_1008_cov_1.795383	0	1008	0	0	1008	0.0000000
Rat_12_NODE_3117_length_1007_cov_2.542017	0	1007	2	285	1007	0.2830189
Rat_12_NODE_3123_length_1006_cov_1.477392	0	1006	0	0	1006	0.0000000
Rat_12_NODE_3125_length_1005_cov_3.624211	0	1005	5	513	1005	0.5104477
Rat_12_NODE_3129_length_1005_cov_2.018947	0	1005	11	843	1005	0.8388060
Rat_12_NODE_3130_length_1004_cov_4.131718	0	1004	4	587	1004	0.5846614
Rat_12_NODE_3151_length_1000_cov_1.916402	0	1000	1	151	1000	0.1510000
Rat_13_NODE_1_length_100372_cov_17.957136	0	100372	4734	97777	100372	0.9741462
Rat_13_NODE_8_length_58403_cov_20.849918	0	58403	3402	58060	58403	0.9941270
Rat_13_NODE_28_length_32113_cov_8.787978	0	32113	17823	32113	32113	1.0000000
Rat_13_NODE_34_length_30928_cov_4.790302	0	30928	2329	30017	30928	0.9705445
Rat_13_NODE_40_length_29910_cov_15.490471	0	29910	9	1091	29910	0.0364761
Rat_13_NODE_62_length_21486_cov_6.032943	0	21486	94	9211	21486	0.4286978
Rat_13_NODE_96_length_14358_cov_7.914424	0	14358	12	1638	14358	0.1140827
Rat_13_NODE_99_length_14081_cov_6.305005	0	14081	100	8647	14081	0.6140899
Rat_13_NODE_138_length_9714_cov_6.893053	0	9714	366	9680	9714	0.9964999
Rat_13_NODE_143_length_9371_cov_9.149420	0	9371	3	446	9371	0.0475936
Rat_13_NODE_170_length_7076_cov_5.573280	0	7076	41	3676	7076	0.5195025
Rat_13_NODE_175_length_6860_cov_4.234093	0	6860	2	302	6860	0.0440233
Rat_13_NODE_180_length_6738_cov_3.601826	0	6738	196	5613	6738	0.8330365
Rat_13_NODE_185_length_6572_cov_3.844560	0	6572	139	5768	6572	0.8776628
Rat_13_NODE_198_length_6208_cov_5.493418	0	6208	198	6091	6208	0.9811534
Rat_13_NODE_212_length_5837_cov_6.755102	0	5837	266	5794	5837	0.9926332
Rat_13_NODE_215_length_5776_cov_10.243838	0	5776	55	3775	5776	0.6535665
Rat_13_NODE_220_length_5660_cov_6.103836	0	5660	26	2608	5660	0.4607774
Rat_13_NODE_222_length_5620_cov_7.575202	0	5620	387	5561	5620	0.9895018
Rat_13_NODE_226_length_5544_cov_15.318455	0	5544	223	5412	5544	0.9761904
Rat_13_NODE_233_length_5424_cov_3.674241	0	5424	71	4429	5424	0.8165560
Rat_13_NODE_239_length_5244_cov_15.235305	0	5244	60	3875	5244	0.7389398
Rat_13_NODE_270_length_4469_cov_5.925238	0	4469	0	0	4469	0.0000000
Rat_13_NODE_286_length_4169_cov_15.377491	0	4169	176	4083	4169	0.9793715
Rat_13_NODE_294_length_4059_cov_83.107143	0	4059	3095	4059	4059	1.0000000
Rat_13_NODE_311_length_3907_cov_3.206386	0	3907	148	3397	3907	0.8694651
Rat_13_NODE_390_length_3129_cov_2.573845	0	3129	6	696	3129	0.2224353
Rat_13_NODE_391_length_3126_cov_2.919245	0	3126	6	575	3126	0.1839411
Rat_13_NODE_402_length_3074_cov_2.625704	0	3074	20	1716	3074	0.5582303
Rat_13_NODE_409_length_3027_cov_6.716016	0	3027	19	1499	3027	0.4952098
Rat_13_NODE_414_length_2984_cov_2.720382	0	2984	9	945	2984	0.3166890
Rat_13_NODE_419_length_2956_cov_4.292658	0	2956	6	688	2956	0.2327470
Rat_13_NODE_424_length_2930_cov_3.046957	0	2930	2	237	2930	0.0808874
Rat_13_NODE_434_length_2870_cov_3.020959	0	2870	8	881	2870	0.3069686
Rat_13_NODE_448_length_2780_cov_8.584587	0	2780	31	1894	2780	0.6812950
Rat_13_NODE_449_length_2780_cov_2.700917	0	2780	5	601	2780	0.2161870
Rat_13_NODE_452_length_2773_cov_2.437086	0	2773	5	608	2773	0.2192571
Rat_13_NODE_497_length_2564_cov_3.764448	0	2564	14	1259	2564	0.4910296
Rat_13_NODE_503_length_2542_cov_3.259751	0	2542	28	1824	2542	0.7175452
Rat_13_NODE_505_length_2535_cov_2.996774	0	2535	5	558	2535	0.2201183
Rat_13_NODE_506_length_2532_cov_4.192572	0	2532	816	2532	2532	1.0000000
Rat_13_NODE_518_length_2451_cov_3.820534	0	2451	0	0	2451	0.0000000
Rat_13_NODE_528_length_2431_cov_3.546296	0	2431	22	1210	2431	0.4977376
Rat_13_NODE_529_length_2430_cov_4.578526	0	2430	0	0	2430	0.0000000
Rat_13_NODE_540_length_2391_cov_2.739726	0	2391	2	261	2391	0.1091594
Rat_13_NODE_547_length_2370_cov_3.219006	0	2370	30	1937	2370	0.8172996
Rat_13_NODE_549_length_2366_cov_3.092601	0	2366	88	2089	2366	0.8829248
Rat_13_NODE_560_length_2326_cov_3.758256	0	2326	42	2017	2326	0.8671539
Rat_13_NODE_563_length_2311_cov_3.953457	0	2311	7	780	2311	0.3375162
Rat_13_NODE_566_length_2305_cov_3.296889	0	2305	2	300	2305	0.1301518
Rat_13_NODE_570_length_2285_cov_5.407623	0	2285	25	1748	2285	0.7649891
Rat_13_NODE_577_length_2261_cov_3.368540	0	2261	2	196	2261	0.0866873
Rat_13_NODE_588_length_2219_cov_4.024954	0	2219	57	2155	2219	0.9711582
Rat_13_NODE_597_length_2195_cov_3.914486	0	2195	13	1322	2195	0.6022779
Rat_13_NODE_598_length_2190_cov_4.145667	0	2190	221	2144	2190	0.9789954
Rat_13_NODE_606_length_2164_cov_4.484116	0	2164	27	1481	2164	0.6843808
Rat_13_NODE_608_length_2158_cov_2.090823	0	2158	11	1106	2158	0.5125116
Rat_13_NODE_618_length_2136_cov_3.078808	0	2136	53	1930	2136	0.9035581
Rat_13_NODE_644_length_2087_cov_2.846949	0	2087	2	303	2087	0.1451845
Rat_13_NODE_650_length_2069_cov_2.667329	0	2069	43	1521	2069	0.7351378
Rat_13_NODE_657_length_2057_cov_3.506494	0	2057	9	1119	2057	0.5439961
Rat_13_NODE_662_length_2051_cov_3.724950	0	2051	6	455	2051	0.2218430
Rat_13_NODE_664_length_2046_cov_3.330989	0	2046	4	471	2046	0.2302053
Rat_13_NODE_671_length_2032_cov_3.333839	0	2032	3	362	2032	0.1781496
Rat_13_NODE_673_length_2028_cov_2.081602	0	2028	8	849	2028	0.4186391
Rat_13_NODE_677_length_2020_cov_2.133842	0	2020	6	794	2020	0.3930693
Rat_13_NODE_679_length_2011_cov_3.378834	0	2011	6	515	2011	0.2560915
Rat_13_NODE_682_length_2003_cov_2.776181	0	2003	1	151	2003	0.0753869
Rat_13_NODE_696_length_1977_cov_2.612903	0	1977	8	882	1977	0.4461305
Rat_13_NODE_700_length_1970_cov_2.665796	0	1970	13	1343	1970	0.6817259
Rat_13_NODE_717_length_1940_cov_2.847215	0	1940	0	0	1940	0.0000000
Rat_13_NODE_718_length_1938_cov_2.826872	0	1938	5	524	1938	0.2703818
Rat_13_NODE_720_length_1935_cov_2.418617	0	1935	1	152	1935	0.0785530
Rat_13_NODE_731_length_1922_cov_2.825388	0	1922	7	767	1922	0.3990635
Rat_13_NODE_735_length_1918_cov_4.357488	0	1918	30	1666	1918	0.8686131
Rat_13_NODE_744_length_1906_cov_2.949757	0	1906	7	725	1906	0.3803777
Rat_13_NODE_749_length_1897_cov_2.299131	0	1897	2	167	1897	0.0880337
Rat_13_NODE_750_length_1894_cov_3.553018	0	1894	5	537	1894	0.2835269
Rat_13_NODE_756_length_1886_cov_2.365374	0	1886	3	377	1886	0.1998940
Rat_13_NODE_757_length_1885_cov_4.780328	0	1885	66	1788	1885	0.9485411
Rat_13_NODE_760_length_1884_cov_2.344997	0	1884	0	0	1884	0.0000000
Rat_13_NODE_816_length_1793_cov_6.066168	0	1793	105	1746	1793	0.9737870
Rat_13_NODE_819_length_1791_cov_2.996544	0	1791	0	0	1791	0.0000000
Rat_13_NODE_826_length_1785_cov_3.149711	0	1785	3	304	1785	0.1703081
Rat_13_NODE_827_length_1784_cov_2.477154	0	1784	6	586	1784	0.3284753
Rat_13_NODE_831_length_1780_cov_4.008116	0	1780	121	1735	1780	0.9747191
Rat_13_NODE_835_length_1777_cov_3.163763	0	1777	4	492	1777	0.2768711
Rat_13_NODE_842_length_1765_cov_2.471345	0	1765	8	1010	1765	0.5722380
Rat_13_NODE_843_length_1764_cov_3.467525	0	1764	4	516	1764	0.2925170
Rat_13_NODE_869_length_1736_cov_2.710886	0	1736	7	514	1736	0.2960829
Rat_13_NODE_881_length_1723_cov_2.340528	0	1723	7	725	1723	0.4207777
Rat_13_NODE_884_length_1718_cov_2.173181	0	1718	3	352	1718	0.2048894
Rat_13_NODE_890_length_1711_cov_2.293478	0	1711	19	1370	1711	0.8007013
Rat_13_NODE_899_length_1699_cov_3.807178	0	1699	7	705	1699	0.4149500
Rat_13_NODE_904_length_1695_cov_2.999390	0	1695	6	600	1695	0.3539823
Rat_13_NODE_905_length_1692_cov_4.394624	0	1692	0	0	1692	0.0000000
Rat_13_NODE_906_length_1690_cov_4.981651	0	1690	56	1451	1690	0.8585799
Rat_13_NODE_925_length_1661_cov_2.000000	0	1661	4	432	1661	0.2600843
Rat_13_NODE_933_length_1656_cov_3.108682	0	1656	5	706	1656	0.4263285
Rat_13_NODE_944_length_1644_cov_2.994336	0	1644	9	782	1644	0.4756691
Rat_13_NODE_953_length_1630_cov_2.747937	0	1630	0	0	1630	0.0000000
Rat_13_NODE_960_length_1625_cov_1.998726	0	1625	13	853	1625	0.5249231
Rat_13_NODE_969_length_1617_cov_2.887964	0	1617	2	215	1617	0.1329623
Rat_13_NODE_973_length_1613_cov_2.862644	0	1613	3	328	1613	0.2033478
Rat_13_NODE_976_length_1611_cov_2.937018	0	1611	2	215	1611	0.1334575
Rat_13_NODE_978_length_1608_cov_2.976175	0	1608	6	638	1608	0.3967662
Rat_13_NODE_984_length_1601_cov_3.188228	0	1601	7	755	1601	0.4715803
Rat_13_NODE_988_length_1597_cov_4.278210	0	1597	12	1003	1597	0.6280526
Rat_13_NODE_991_length_1594_cov_2.648473	0	1594	1	151	1594	0.0947302
Rat_13_NODE_992_length_1594_cov_2.051982	0	1594	2	301	1594	0.1888331
Rat_13_NODE_999_length_1589_cov_2.164928	0	1589	0	0	1589	0.0000000
Rat_13_NODE_1001_length_1584_cov_5.281884	0	1584	85	1544	1584	0.9747475
Rat_13_NODE_1003_length_1580_cov_2.231475	0	1580	1	150	1580	0.0949367
Rat_13_NODE_1007_length_1575_cov_4.140789	0	1575	16	1015	1575	0.6444445
Rat_13_NODE_1013_length_1572_cov_2.278840	0	1572	10	1133	1572	0.7207379
Rat_13_NODE_1019_length_1567_cov_2.576720	0	1567	5	648	1567	0.4135290
Rat_13_NODE_1021_length_1566_cov_2.896757	0	1566	1	151	1566	0.0964240
Rat_13_NODE_1024_length_1560_cov_4.143522	0	1560	0	0	1560	0.0000000
Rat_13_NODE_1030_length_1556_cov_2.772152	0	1556	14	1002	1556	0.6439589
Rat_13_NODE_1036_length_1549_cov_1.843373	0	1549	0	0	1549	0.0000000
Rat_13_NODE_1041_length_1544_cov_6.711216	0	1544	297	1504	1544	0.9740933
Rat_13_NODE_1050_length_1536_cov_3.024308	0	1536	11	852	1536	0.5546875
Rat_13_NODE_1054_length_1532_cov_3.129316	0	1532	164	1382	1532	0.9020888
Rat_13_NODE_1056_length_1530_cov_2.625763	0	1530	6	693	1530	0.4529412
Rat_13_NODE_1058_length_1529_cov_4.513569	0	1529	4	463	1529	0.3028123
Rat_13_NODE_1066_length_1522_cov_2.460804	0	1522	6	719	1522	0.4724047
Rat_13_NODE_1069_length_1519_cov_3.016393	0	1519	5	594	1519	0.3910467
Rat_13_NODE_1075_length_1515_cov_2.732192	0	1515	89	1497	1515	0.9881188
Rat_13_NODE_1082_length_1509_cov_2.693260	0	1509	4	465	1509	0.3081511
Rat_13_NODE_1083_length_1509_cov_2.580468	0	1509	2	267	1509	0.1769384
Rat_13_NODE_1086_length_1507_cov_3.570248	0	1507	24	1093	1507	0.7252820
Rat_13_NODE_1101_length_1496_cov_2.711312	0	1496	44	1467	1496	0.9806150
Rat_13_NODE_1108_length_1494_cov_2.863794	0	1494	3	373	1494	0.2496653
Rat_13_NODE_1124_length_1479_cov_3.318820	0	1479	6	571	1479	0.3860717
Rat_13_NODE_1125_length_1478_cov_3.407590	0	1478	9	723	1478	0.4891746
Rat_13_NODE_1126_length_1478_cov_1.842586	0	1478	7	451	1478	0.3051421
Rat_13_NODE_1127_length_1477_cov_2.846695	0	1477	2	227	1477	0.1536899
Rat_13_NODE_1128_length_1477_cov_2.770042	0	1477	1	151	1477	0.1022343
Rat_13_NODE_1130_length_1476_cov_2.631246	0	1476	0	0	1476	0.0000000
Rat_13_NODE_1131_length_1476_cov_2.543983	0	1476	2	241	1476	0.1632791
Rat_13_NODE_1136_length_1474_cov_2.942213	0	1474	2	218	1474	0.1478969
Rat_13_NODE_1137_length_1474_cov_2.642706	0	1474	4	508	1474	0.3446404
Rat_13_NODE_1138_length_1474_cov_2.634954	0	1474	2	297	1474	0.2014925
Rat_13_NODE_1144_length_1469_cov_2.954031	0	1469	5	580	1469	0.3948264
Rat_13_NODE_1155_length_1463_cov_2.337358	0	1463	0	0	1463	0.0000000
Rat_13_NODE_1167_length_1453_cov_3.045064	0	1453	9	833	1453	0.5732966
Rat_13_NODE_1171_length_1449_cov_2.774749	0	1449	1	125	1449	0.0862664
Rat_13_NODE_1172_length_1447_cov_2.211207	0	1447	7	565	1447	0.3904630
Rat_13_NODE_1173_length_1446_cov_4.561467	0	1446	36	1327	1446	0.9177040
Rat_13_NODE_1177_length_1445_cov_2.059712	0	1445	11	816	1445	0.5647059
Rat_13_NODE_1181_length_1441_cov_4.825397	0	1441	23	1287	1441	0.8931298
Rat_13_NODE_1188_length_1438_cov_1.843818	0	1438	2	301	1438	0.2093185
Rat_13_NODE_1202_length_1426_cov_2.789934	0	1426	1	151	1426	0.1058906
Rat_13_NODE_1203_length_1425_cov_3.015328	0	1425	9	784	1425	0.5501754
Rat_13_NODE_1204_length_1425_cov_2.413869	0	1425	6	585	1425	0.4105263
Rat_13_NODE_1213_length_1419_cov_3.224340	0	1419	5	592	1419	0.4171952
Rat_13_NODE_1219_length_1414_cov_3.108904	0	1414	2	280	1414	0.1980198
Rat_13_NODE_1220_length_1413_cov_4.432253	0	1413	0	0	1413	0.0000000
Rat_13_NODE_1227_length_1408_cov_2.529194	0	1408	3	308	1408	0.2187500
Rat_13_NODE_1228_length_1407_cov_2.370562	0	1407	3	391	1407	0.2778962
Rat_13_NODE_1235_length_1405_cov_2.371111	0	1405	6	767	1405	0.5459075
Rat_13_NODE_1236_length_1403_cov_3.097923	0	1403	1	151	1403	0.1076265
Rat_13_NODE_1246_length_1395_cov_2.628358	0	1395	3	414	1395	0.2967742
Rat_13_NODE_1252_length_1390_cov_2.950562	0	1390	0	0	1390	0.0000000
Rat_13_NODE_1254_length_1389_cov_2.803598	0	1389	18	661	1389	0.4758819
Rat_13_NODE_1255_length_1389_cov_2.353073	0	1389	25	1113	1389	0.8012959
Rat_13_NODE_1260_length_1387_cov_2.363363	0	1387	0	0	1387	0.0000000
Rat_13_NODE_1262_length_1386_cov_2.979715	0	1386	2	301	1386	0.2171717
Rat_13_NODE_1266_length_1384_cov_2.911211	0	1384	6	597	1384	0.4313584
Rat_13_NODE_1268_length_1381_cov_3.720965	0	1381	12	916	1381	0.6632875
Rat_13_NODE_1279_length_1372_cov_7.410023	0	1372	4	343	1372	0.2500000
Rat_13_NODE_1281_length_1371_cov_4.361702	0	1371	90	1349	1371	0.9839533
Rat_13_NODE_1287_length_1363_cov_1.945719	0	1363	0	0	1363	0.0000000
Rat_13_NODE_1307_length_1355_cov_2.426923	0	1355	3	359	1355	0.2649446
Rat_13_NODE_1308_length_1354_cov_4.321016	0	1354	5	546	1354	0.4032496
Rat_13_NODE_1312_length_1352_cov_2.045490	0	1352	2	301	1352	0.2226331
Rat_13_NODE_1317_length_1348_cov_2.998453	0	1348	4	590	1348	0.4376855
Rat_13_NODE_1319_length_1347_cov_2.739164	0	1347	8	856	1347	0.6354862
Rat_13_NODE_1321_length_1345_cov_2.919380	0	1345	2	299	1345	0.2223048
Rat_13_NODE_1322_length_1345_cov_2.544186	0	1345	1	151	1345	0.1122677
Rat_13_NODE_1329_length_1340_cov_2.540078	0	1340	2	234	1340	0.1746269
Rat_13_NODE_1330_length_1339_cov_4.396417	0	1339	81	1294	1339	0.9663928
Rat_13_NODE_1333_length_1338_cov_1.869057	0	1338	3	411	1338	0.3071749
Rat_13_NODE_1334_length_1337_cov_3.487520	0	1337	2	256	1337	0.1914735
Rat_13_NODE_1336_length_1337_cov_2.276911	0	1337	1	144	1337	0.1077038
Rat_13_NODE_1340_length_1334_cov_3.519937	0	1334	4	497	1334	0.3725637
Rat_13_NODE_1342_length_1334_cov_2.857701	0	1334	6	560	1334	0.4197901
Rat_13_NODE_1344_length_1334_cov_2.583268	0	1334	2	225	1334	0.1686657
Rat_13_NODE_1362_length_1327_cov_2.151730	0	1327	8	888	1327	0.6691786
Rat_13_NODE_1364_length_1326_cov_2.416208	0	1326	2	266	1326	0.2006033
Rat_13_NODE_1365_length_1326_cov_2.107002	0	1326	2	295	1326	0.2224736
Rat_13_NODE_1372_length_1323_cov_2.129338	0	1323	4	452	1323	0.3416478
Rat_13_NODE_1374_length_1321_cov_2.739336	0	1321	2	179	1321	0.1355034
Rat_13_NODE_1378_length_1319_cov_3.682753	0	1319	1	151	1319	0.1144807
Rat_13_NODE_1387_length_1313_cov_2.605723	0	1313	3	229	1313	0.1744097
Rat_13_NODE_1399_length_1306_cov_2.848921	0	1306	2	230	1306	0.1761103
Rat_13_NODE_1400_length_1306_cov_2.675460	0	1306	2	302	1306	0.2312404
Rat_13_NODE_1410_length_1300_cov_1.887550	0	1300	2	302	1300	0.2323077
Rat_13_NODE_1413_length_1298_cov_2.757039	0	1298	4	456	1298	0.3513097
Rat_13_NODE_1416_length_1294_cov_2.146893	0	1294	3	447	1294	0.3454405
Rat_13_NODE_1417_length_1293_cov_2.399031	0	1293	2	302	1293	0.2335653
Rat_13_NODE_1420_length_1289_cov_4.132901	0	1289	0	0	1289	0.0000000
Rat_13_NODE_1421_length_1289_cov_3.733387	0	1289	0	0	1289	0.0000000
Rat_13_NODE_1422_length_1289_cov_2.262561	0	1289	8	629	1289	0.4879752
Rat_13_NODE_1426_length_1288_cov_2.425791	0	1288	20	1132	1288	0.8788820
Rat_13_NODE_1434_length_1285_cov_2.722764	0	1285	2	161	1285	0.1252918
Rat_13_NODE_1447_length_1277_cov_2.333061	0	1277	14	1008	1277	0.7893500
Rat_13_NODE_1460_length_1268_cov_5.159110	0	1268	41	1170	1268	0.9227129
Rat_13_NODE_1466_length_1264_cov_2.578991	0	1264	7	858	1264	0.6787975
Rat_13_NODE_1471_length_1261_cov_3.997512	0	1261	4	408	1261	0.3235527
Rat_13_NODE_1478_length_1258_cov_2.418121	0	1258	0	0	1258	0.0000000
Rat_13_NODE_1484_length_1255_cov_3.485833	0	1255	16	1044	1255	0.8318725
Rat_13_NODE_1489_length_1253_cov_2.400668	0	1253	2	264	1253	0.2106943
Rat_13_NODE_1518_length_1239_cov_4.256757	0	1239	5	592	1239	0.4778047
Rat_13_NODE_1520_length_1237_cov_19.964467	0	1237	418	1235	1237	0.9983832
Rat_13_NODE_1527_length_1233_cov_2.616299	0	1233	5	376	1233	0.3049473
Rat_13_NODE_1533_length_1229_cov_3.343271	0	1229	3	450	1229	0.3661513
Rat_13_NODE_1535_length_1229_cov_3.095400	0	1229	1	151	1229	0.1228641
Rat_13_NODE_1549_length_1220_cov_2.980258	0	1220	2	225	1220	0.1844262
Rat_13_NODE_1550_length_1220_cov_2.363948	0	1220	3	307	1220	0.2516393
Rat_13_NODE_1553_length_1219_cov_2.298969	0	1219	14	905	1219	0.7424118
Rat_13_NODE_1554_length_1218_cov_4.531384	0	1218	0	0	1218	0.0000000
Rat_13_NODE_1559_length_1216_cov_2.156761	0	1216	20	1044	1216	0.8585526
Rat_13_NODE_1566_length_1213_cov_2.459413	0	1213	0	0	1213	0.0000000
Rat_13_NODE_1577_length_1210_cov_3.187013	0	1210	2	247	1210	0.2041322
Rat_13_NODE_1582_length_1209_cov_3.481802	0	1209	3	360	1209	0.2977667
Rat_13_NODE_1585_length_1205_cov_7.240000	0	1205	13	553	1205	0.4589212
Rat_13_NODE_1592_length_1203_cov_3.273519	0	1203	13	908	1203	0.7547797
Rat_13_NODE_1596_length_1202_cov_2.775937	0	1202	5	518	1202	0.4309484
Rat_13_NODE_1608_length_1198_cov_2.734033	0	1198	7	538	1198	0.4490818
Rat_13_NODE_1609_length_1198_cov_2.707787	0	1198	23	1002	1198	0.8363940
Rat_13_NODE_1612_length_1198_cov_2.141732	0	1198	1	134	1198	0.1118531
Rat_13_NODE_1615_length_1197_cov_2.450088	0	1197	1	151	1197	0.1261487
Rat_13_NODE_1616_length_1197_cov_2.401926	0	1197	2	266	1197	0.2222222
Rat_13_NODE_1617_length_1197_cov_1.973730	0	1197	11	866	1197	0.7234753
Rat_13_NODE_1619_length_1195_cov_3.367544	0	1195	1	148	1195	0.1238494
Rat_13_NODE_1624_length_1191_cov_3.120599	0	1191	53	1169	1191	0.9815281
Rat_13_NODE_1630_length_1187_cov_1.859541	0	1187	2	213	1187	0.1794440
Rat_13_NODE_1633_length_1186_cov_2.185676	0	1186	3	384	1186	0.3237774
Rat_13_NODE_1638_length_1182_cov_2.657498	0	1182	2	273	1182	0.2309645
Rat_13_NODE_1640_length_1182_cov_2.235138	0	1182	4	519	1182	0.4390863
Rat_13_NODE_1652_length_1173_cov_2.754919	0	1173	2	302	1173	0.2574595
Rat_13_NODE_1669_length_1165_cov_2.648649	0	1165	3	443	1165	0.3802575
Rat_13_NODE_1682_length_1157_cov_2.119782	0	1157	4	369	1157	0.3189283
Rat_13_NODE_1684_length_1156_cov_3.364214	0	1156	3	300	1156	0.2595156
Rat_13_NODE_1692_length_1152_cov_2.445761	0	1152	0	0	1152	0.0000000
Rat_13_NODE_1695_length_1151_cov_3.145073	0	1151	0	0	1151	0.0000000
Rat_13_NODE_1696_length_1150_cov_3.047489	0	1150	105	982	1150	0.8539131
Rat_13_NODE_1697_length_1150_cov_2.664840	0	1150	1	151	1150	0.1313044
Rat_13_NODE_1702_length_1148_cov_2.566331	0	1148	3	406	1148	0.3536585
Rat_13_NODE_1710_length_1145_cov_2.566972	0	1145	1	150	1145	0.1310044
Rat_13_NODE_1711_length_1145_cov_2.211927	0	1145	1	151	1145	0.1318777
Rat_13_NODE_1712_length_1145_cov_1.896330	0	1145	2	140	1145	0.1222707
Rat_13_NODE_1713_length_1144_cov_3.685950	0	1144	2	251	1144	0.2194056
Rat_13_NODE_1714_length_1144_cov_3.266299	0	1144	2	255	1144	0.2229021
Rat_13_NODE_1716_length_1143_cov_2.519301	0	1143	3	448	1143	0.3919510
Rat_13_NODE_1720_length_1140_cov_1.966820	0	1140	13	778	1140	0.6824561
Rat_13_NODE_1722_length_1139_cov_2.762915	0	1139	4	339	1139	0.2976295
Rat_13_NODE_1724_length_1138_cov_2.585411	0	1138	1	132	1138	0.1159930
Rat_13_NODE_1726_length_1138_cov_2.481071	0	1138	7	595	1138	0.5228471
Rat_13_NODE_1729_length_1136_cov_2.300648	0	1136	1	151	1136	0.1329225
Rat_13_NODE_1733_length_1135_cov_2.516667	0	1135	17	803	1135	0.7074890
Rat_13_NODE_1735_length_1134_cov_3.222428	0	1134	32	1127	1134	0.9938272
Rat_13_NODE_1741_length_1132_cov_2.831941	0	1132	14	938	1132	0.8286219
Rat_13_NODE_1745_length_1131_cov_3.096654	0	1131	5	361	1131	0.3191866
Rat_13_NODE_1754_length_1128_cov_2.632805	0	1128	1	138	1128	0.1223404
Rat_13_NODE_1755_length_1128_cov_1.783784	0	1128	1	151	1128	0.1338653
Rat_13_NODE_1767_length_1121_cov_3.473734	0	1121	9	694	1121	0.6190901
Rat_13_NODE_1769_length_1121_cov_2.377111	0	1121	0	0	1121	0.0000000
Rat_13_NODE_1772_length_1120_cov_1.969014	0	1120	0	0	1120	0.0000000
Rat_13_NODE_1779_length_1118_cov_2.451552	0	1118	0	0	1118	0.0000000
Rat_13_NODE_1780_length_1118_cov_2.234243	0	1118	5	499	1118	0.4463327
Rat_13_NODE_1791_length_1113_cov_2.812854	0	1113	0	0	1113	0.0000000
Rat_13_NODE_1794_length_1113_cov_1.703214	0	1113	18	1044	1113	0.9380054
Rat_13_NODE_1808_length_1107_cov_2.636882	0	1107	5	431	1107	0.3893405
Rat_13_NODE_1819_length_1103_cov_3.110687	0	1103	2	248	1103	0.2248413
Rat_13_NODE_1822_length_1101_cov_3.411090	0	1101	40	1101	1101	1.0000000
Rat_13_NODE_1829_length_1099_cov_2.660920	0	1099	0	0	1099	0.0000000
Rat_13_NODE_1851_length_1093_cov_2.684971	0	1093	3	271	1093	0.2479414
Rat_13_NODE_1859_length_1090_cov_2.394203	0	1090	2	280	1090	0.2568807
Rat_13_NODE_1861_length_1090_cov_2.080193	0	1090	28	1025	1090	0.9403670
Rat_13_NODE_1862_length_1089_cov_2.558994	0	1089	4	465	1089	0.4269972
Rat_13_NODE_1863_length_1088_cov_2.209100	0	1088	6	659	1088	0.6056985
Rat_13_NODE_1870_length_1085_cov_2.483495	0	1085	8	477	1085	0.4396313
Rat_13_NODE_1873_length_1084_cov_2.754130	0	1084	0	0	1084	0.0000000
Rat_13_NODE_1874_length_1084_cov_2.362488	0	1084	0	0	1084	0.0000000
Rat_13_NODE_1887_length_1077_cov_2.531311	0	1077	1	150	1077	0.1392758
Rat_13_NODE_1895_length_1074_cov_3.814524	0	1074	19	659	1074	0.6135941
Rat_13_NODE_1898_length_1074_cov_2.415113	0	1074	5	605	1074	0.5633147
Rat_13_NODE_1901_length_1073_cov_3.530452	0	1073	2	231	1073	0.2152842
Rat_13_NODE_1906_length_1072_cov_1.890855	0	1072	0	0	1072	0.0000000
Rat_13_NODE_1909_length_1071_cov_1.919291	0	1071	1	150	1071	0.1400560
Rat_13_NODE_1913_length_1070_cov_2.043350	0	1070	2	304	1070	0.2841122
Rat_13_NODE_1914_length_1069_cov_3.132150	0	1069	2	294	1069	0.2750234
Rat_13_NODE_1921_length_1067_cov_2.013834	0	1067	2	229	1067	0.2146204
Rat_13_NODE_1922_length_1066_cov_2.781405	0	1066	0	0	1066	0.0000000
Rat_13_NODE_1924_length_1065_cov_1.689109	0	1065	0	0	1065	0.0000000
Rat_13_NODE_1928_length_1064_cov_2.046581	0	1064	2	203	1064	0.1907895
Rat_13_NODE_1929_length_1064_cov_1.727453	0	1064	4	566	1064	0.5319549
Rat_13_NODE_1959_length_1055_cov_1.860000	0	1055	4	412	1055	0.3905213
Rat_13_NODE_1963_length_1054_cov_1.811812	0	1054	1	151	1054	0.1432638
Rat_13_NODE_1969_length_1053_cov_1.363727	0	1053	0	0	1053	0.0000000
Rat_13_NODE_1971_length_1052_cov_3.001003	0	1052	7	601	1052	0.5712928
Rat_13_NODE_1990_length_1046_cov_2.879919	0	1046	2	273	1046	0.2609943
Rat_13_NODE_1992_length_1045_cov_1.392929	0	1045	2	288	1045	0.2755981
Rat_13_NODE_1993_length_1044_cov_2.928210	0	1044	18	973	1044	0.9319924
Rat_13_NODE_1994_length_1043_cov_2.998988	0	1043	5	648	1043	0.6212848
Rat_13_NODE_1996_length_1042_cov_3.109422	0	1042	4	576	1042	0.5527831
Rat_13_NODE_1999_length_1039_cov_3.222561	0	1039	2	254	1039	0.2444658
Rat_13_NODE_2000_length_1039_cov_3.126016	0	1039	0	0	1039	0.0000000
Rat_13_NODE_2006_length_1038_cov_2.162767	0	1038	2	302	1038	0.2909441
Rat_13_NODE_2010_length_1037_cov_2.241344	0	1037	0	0	1037	0.0000000
Rat_13_NODE_2011_length_1037_cov_1.435845	0	1037	4	349	1037	0.3365477
Rat_13_NODE_2016_length_1034_cov_3.551583	0	1034	2	297	1034	0.2872340
Rat_13_NODE_2019_length_1033_cov_3.365031	0	1033	2	300	1033	0.2904163
Rat_13_NODE_2025_length_1032_cov_2.768680	0	1032	1	71	1032	0.0687985
Rat_13_NODE_2031_length_1031_cov_1.480533	0	1031	12	802	1031	0.7778856
Rat_13_NODE_2032_length_1030_cov_2.973333	0	1030	5	354	1030	0.3436893
Rat_13_NODE_2035_length_1030_cov_1.613333	0	1030	3	334	1030	0.3242719
Rat_13_NODE_2036_length_1029_cov_3.845996	0	1029	2	296	1029	0.2876579
Rat_13_NODE_2037_length_1029_cov_1.860370	0	1029	0	0	1029	0.0000000
Rat_13_NODE_2041_length_1027_cov_3.434156	0	1027	6	563	1027	0.5481986
Rat_13_NODE_2045_length_1025_cov_2.000000	0	1025	10	802	1025	0.7824391
Rat_13_NODE_2055_length_1021_cov_3.800207	0	1021	17	843	1021	0.8256611
Rat_13_NODE_2060_length_1020_cov_2.213472	0	1020	6	597	1020	0.5852941
Rat_13_NODE_2064_length_1018_cov_2.199377	0	1018	1	148	1018	0.1453831
Rat_13_NODE_2065_length_1017_cov_6.656965	0	1017	1	151	1017	0.1484759
Rat_13_NODE_2066_length_1017_cov_2.654886	0	1017	5	481	1017	0.4729597
Rat_13_NODE_2068_length_1016_cov_3.529657	0	1016	3	450	1016	0.4429134
Rat_13_NODE_2081_length_1013_cov_2.566806	0	1013	1	151	1013	0.1490622
Rat_13_NODE_2092_length_1010_cov_3.446073	0	1010	1	151	1010	0.1495049
Rat_13_NODE_2094_length_1010_cov_1.450262	0	1010	5	546	1010	0.5405940
Rat_13_NODE_2097_length_1008_cov_1.947534	0	1008	2	270	1008	0.2678571
Rat_13_NODE_2098_length_1007_cov_3.473739	0	1007	0	0	1007	0.0000000
Rat_13_NODE_2101_length_1006_cov_3.785489	0	1006	3	453	1006	0.4502982
Rat_13_NODE_2106_length_1003_cov_2.761603	0	1003	0	0	1003	0.0000000
Rat_13_NODE_2109_length_1002_cov_2.634636	0	1002	4	465	1002	0.4640719
Rat_13_NODE_2112_length_1000_cov_16.426455	0	1000	388	1000	1000	1.0000000
Rat_14_NODE_4_length_90964_cov_9.131417	0	90964	13909	90964	90964	1.0000000
Rat_14_NODE_14_length_55556_cov_13.310607	0	55556	2485	55364	55556	0.9965440
Rat_14_NODE_20_length_48385_cov_12.098800	0	48385	2989	48276	48385	0.9977472
Rat_14_NODE_21_length_45580_cov_15.259044	0	45580	2500	45389	45580	0.9958096
Rat_14_NODE_26_length_42032_cov_13.435834	0	42032	1888	41644	42032	0.9907689
Rat_14_NODE_34_length_38728_cov_12.867737	0	38728	1763	38369	38728	0.9907302
Rat_14_NODE_45_length_36136_cov_12.812921	0	36136	1450	35725	36136	0.9886263
Rat_14_NODE_47_length_34702_cov_9.851704	0	34702	1542	32978	34702	0.9503199
Rat_14_NODE_48_length_34314_cov_15.731633	0	34314	29	3611	34314	0.1052340
Rat_14_NODE_59_length_29565_cov_7.573263	0	29565	1842	29530	29565	0.9988162
Rat_14_NODE_65_length_28196_cov_9.073771	0	28196	2255	28155	28196	0.9985459
Rat_14_NODE_78_length_23568_cov_11.409518	0	23568	1563	23427	23568	0.9940173
Rat_14_NODE_91_length_20813_cov_13.184604	0	20813	841	20491	20813	0.9845289
Rat_14_NODE_97_length_19639_cov_13.490911	0	19639	734	19275	19639	0.9814655
Rat_14_NODE_101_length_18952_cov_20.929248	0	18952	115	9612	18952	0.5071760
Rat_14_NODE_108_length_17900_cov_10.974615	0	17900	587	17495	17900	0.9773743
Rat_14_NODE_127_length_15014_cov_5.564877	0	15014	961	15004	15014	0.9993340
Rat_14_NODE_132_length_14657_cov_10.564786	0	14657	333	13488	14657	0.9202429
Rat_14_NODE_136_length_14363_cov_65.464495	0	14363	7	970	14363	0.0675346
Rat_14_NODE_146_length_13317_cov_6.019303	0	13317	15	1941	13317	0.1457535
Rat_14_NODE_168_length_11037_cov_13.539155	0	11037	264	10128	11037	0.9176407
Rat_14_NODE_170_length_10790_cov_11.431672	0	10790	564	10656	10790	0.9875811
Rat_14_NODE_172_length_10495_cov_8.258716	0	10495	1113	10490	10495	0.9995236
Rat_14_NODE_175_length_10337_cov_3.658140	0	10337	318	10091	10337	0.9762020
Rat_14_NODE_181_length_9984_cov_4.723235	0	9984	385	9767	9984	0.9782652
Rat_14_NODE_199_length_8982_cov_3.876554	0	8982	319	8480	8982	0.9441105
Rat_14_NODE_211_length_8465_cov_3.854697	0	8465	386	8430	8465	0.9958653
Rat_14_NODE_222_length_7656_cov_5.028154	0	7656	22	2233	7656	0.2916667
Rat_14_NODE_225_length_7486_cov_4.584040	0	7486	342	7145	7486	0.9544483
Rat_14_NODE_227_length_7464_cov_7.213389	0	7464	0	0	7464	0.0000000
Rat_14_NODE_237_length_7277_cov_4.240238	0	7277	277	6740	7277	0.9262059
Rat_14_NODE_238_length_7252_cov_3.857441	0	7252	184	7088	7252	0.9773855
Rat_14_NODE_247_length_6856_cov_4.185561	0	6856	367	6806	6856	0.9927071
Rat_14_NODE_263_length_6554_cov_4.403754	0	6554	259	6223	6554	0.9494965
Rat_14_NODE_264_length_6505_cov_4.270078	0	6505	252	6177	6505	0.9495773
Rat_14_NODE_268_length_6328_cov_13.889686	0	6328	295	6270	6328	0.9908344
Rat_14_NODE_278_length_6105_cov_6.703140	0	6105	596	6050	6105	0.9909910
Rat_14_NODE_280_length_6090_cov_4.356255	0	6090	252	6009	6090	0.9866995
Rat_14_NODE_291_length_5844_cov_3.337537	0	5844	2	249	5844	0.0426078
Rat_14_NODE_295_length_5729_cov_4.406944	0	5729	167	5642	5729	0.9848141
Rat_14_NODE_307_length_5529_cov_3.434965	0	5529	245	5501	5529	0.9949358
Rat_14_NODE_319_length_5324_cov_3.504270	0	5324	209	4908	5324	0.9218633
Rat_14_NODE_324_length_5259_cov_4.218870	0	5259	129	4955	5259	0.9421943
Rat_14_NODE_327_length_5210_cov_4.357905	0	5210	154	4764	5210	0.9143954
Rat_14_NODE_328_length_5194_cov_11.521697	0	5194	168	4950	5194	0.9530227
Rat_14_NODE_330_length_5191_cov_11.934190	0	5191	225	5008	5191	0.9647467
Rat_14_NODE_332_length_5188_cov_4.305085	0	5188	160	4764	5188	0.9182729
Rat_14_NODE_333_length_5187_cov_4.312354	0	5187	144	4800	5187	0.9253904
Rat_14_NODE_336_length_5093_cov_3.835252	0	5093	125	4875	5093	0.9571962
Rat_14_NODE_339_length_5073_cov_3.710442	0	5073	177	4837	5073	0.9534792
Rat_14_NODE_340_length_5060_cov_4.628571	0	5060	185	1833	5060	0.3622530
Rat_14_NODE_343_length_5005_cov_3.959394	0	5005	87	4586	5005	0.9162837
Rat_14_NODE_346_length_4961_cov_3.638402	0	4961	111	4628	4961	0.9328764
Rat_14_NODE_347_length_4943_cov_29.503478	0	4943	1359	4941	4943	0.9995954
Rat_14_NODE_358_length_4756_cov_3.419272	0	4756	11	1143	4756	0.2403280
Rat_14_NODE_359_length_4744_cov_15.250586	0	4744	370	4744	4744	1.0000000
Rat_14_NODE_363_length_4638_cov_3.787475	0	4638	143	4422	4638	0.9534282
Rat_14_NODE_366_length_4553_cov_4.691863	0	4553	53	3077	4553	0.6758181
Rat_14_NODE_367_length_4513_cov_4.115523	0	4513	28	1640	4513	0.3633946
Rat_14_NODE_370_length_4493_cov_3.947724	0	4493	145	4300	4493	0.9570443
Rat_14_NODE_375_length_4406_cov_3.829464	0	4406	132	4292	4406	0.9741262
Rat_14_NODE_382_length_4345_cov_4.720513	0	4345	129	4101	4345	0.9438435
Rat_14_NODE_386_length_4306_cov_3.651141	0	4306	90	4075	4306	0.9463539
Rat_14_NODE_392_length_4224_cov_5.391461	0	4224	165	4107	4224	0.9723011
Rat_14_NODE_394_length_4194_cov_3.587823	0	4194	122	3954	4194	0.9427754
Rat_14_NODE_403_length_4126_cov_3.973225	0	4126	136	3941	4126	0.9551624
Rat_14_NODE_404_length_4121_cov_4.321200	0	4121	87	3676	4121	0.8920165
Rat_14_NODE_407_length_4089_cov_2.993803	0	4089	47	3379	4089	0.8263634
Rat_14_NODE_408_length_4088_cov_4.161914	0	4088	81	3693	4088	0.9033757
Rat_14_NODE_412_length_4032_cov_4.257481	0	4032	22	2232	4032	0.5535714
Rat_14_NODE_413_length_4025_cov_3.296725	0	4025	84	3848	4025	0.9560248
Rat_14_NODE_414_length_4014_cov_3.953271	0	4014	88	3759	4014	0.9364724
Rat_14_NODE_416_length_4012_cov_4.084913	0	4012	182	3991	4012	0.9947657
Rat_14_NODE_420_length_3957_cov_4.084828	0	3957	146	3838	3957	0.9699267
Rat_14_NODE_422_length_3917_cov_9.916882	0	3917	149	3670	3917	0.9369416
Rat_14_NODE_424_length_3883_cov_3.556426	0	3883	0	0	3883	0.0000000
Rat_14_NODE_425_length_3876_cov_3.114106	0	3876	40	2691	3876	0.6942725
Rat_14_NODE_426_length_3875_cov_2.554188	0	3875	33	1778	3875	0.4588387
Rat_14_NODE_431_length_3787_cov_3.373526	0	3787	48	2921	3787	0.7713230
Rat_14_NODE_435_length_3762_cov_4.140815	0	3762	94	3566	3762	0.9479001
Rat_14_NODE_437_length_3742_cov_3.882289	0	3742	81	3271	3742	0.8741315
Rat_14_NODE_440_length_3721_cov_3.764866	0	3721	90	3502	3721	0.9411448
Rat_14_NODE_443_length_3684_cov_3.687517	0	3684	76	3390	3684	0.9201955
Rat_14_NODE_445_length_3673_cov_3.644831	0	3673	92	3399	3673	0.9254016
Rat_14_NODE_447_length_3666_cov_5.461368	0	3666	268	3534	3666	0.9639934
Rat_14_NODE_451_length_3649_cov_4.720089	0	3649	121	3326	3649	0.9114826
Rat_14_NODE_452_length_3642_cov_4.095623	0	3642	141	3445	3642	0.9459088
Rat_14_NODE_453_length_3639_cov_3.945871	0	3639	60	3279	3639	0.9010717
Rat_14_NODE_455_length_3630_cov_4.248392	0	3630	60	3196	3630	0.8804408
Rat_14_NODE_456_length_3617_cov_4.076642	0	3617	172	3554	3617	0.9825823
Rat_14_NODE_457_length_3617_cov_4.039023	0	3617	115	3460	3617	0.9565939
Rat_14_NODE_458_length_3603_cov_3.348929	0	3603	116	3541	3603	0.9827921
Rat_14_NODE_460_length_3576_cov_3.335132	0	3576	24	2220	3576	0.6208054
Rat_14_NODE_461_length_3551_cov_4.142449	0	3551	70	3154	3551	0.8882005
Rat_14_NODE_464_length_3531_cov_3.909379	0	3531	62	3207	3531	0.9082413
Rat_14_NODE_465_length_3519_cov_4.182159	0	3519	107	3449	3519	0.9801080
Rat_14_NODE_470_length_3493_cov_14.413613	0	3493	247	3438	3493	0.9842542
Rat_14_NODE_476_length_3427_cov_2.717378	0	3427	24	1899	3427	0.5541290
Rat_14_NODE_480_length_3393_cov_3.576992	0	3393	129	3181	3393	0.9375184
Rat_14_NODE_485_length_3363_cov_4.159915	0	3363	144	3271	3363	0.9726435
Rat_14_NODE_497_length_3284_cov_5.553732	0	3284	41	2338	3284	0.7119367
Rat_14_NODE_499_length_3270_cov_3.414308	0	3270	55	2817	3270	0.8614679
Rat_14_NODE_502_length_3251_cov_3.334481	0	3251	27	2125	3251	0.6536450
Rat_14_NODE_506_length_3220_cov_3.052133	0	3220	31	2249	3220	0.6984472
Rat_14_NODE_508_length_3215_cov_3.081013	0	3215	80	2906	3215	0.9038880
Rat_14_NODE_512_length_3181_cov_3.305822	0	3181	103	3036	3181	0.9544169
Rat_14_NODE_515_length_3173_cov_5.194355	0	3173	55	2253	3173	0.7100536
Rat_14_NODE_516_length_3159_cov_3.371134	0	3159	38	2212	3159	0.7002216
Rat_14_NODE_520_length_3133_cov_7.863548	0	3133	57	2766	3133	0.8828599
Rat_14_NODE_522_length_3116_cov_3.058478	0	3116	68	2755	3116	0.8841463
Rat_14_NODE_523_length_3113_cov_4.626226	0	3113	110	2874	3113	0.9232252
Rat_14_NODE_524_length_3111_cov_4.009490	0	3111	74	2909	3111	0.9350691
Rat_14_NODE_525_length_3099_cov_3.527924	0	3099	121	3028	3099	0.9770894
Rat_14_NODE_526_length_3095_cov_4.097039	0	3095	64	2866	3095	0.9260097
Rat_14_NODE_531_length_3075_cov_3.319868	0	3075	83	2732	3075	0.8884553
Rat_14_NODE_533_length_3050_cov_4.439399	0	3050	86	2913	3050	0.9550819
Rat_14_NODE_536_length_3021_cov_3.577883	0	3021	30	1942	3021	0.6428335
Rat_14_NODE_539_length_3013_cov_3.326234	0	3013	0	0	3013	0.0000000
Rat_14_NODE_542_length_2998_cov_3.694869	0	2998	69	2425	2998	0.8088726
Rat_14_NODE_544_length_2977_cov_3.811431	0	2977	58	2720	2977	0.9136715
Rat_14_NODE_556_length_2900_cov_3.311072	0	2900	32	2150	2900	0.7413793
Rat_14_NODE_557_length_2891_cov_4.045839	0	2891	44	1100	2891	0.3804912
Rat_14_NODE_558_length_2880_cov_4.250973	0	2880	88	2751	2880	0.9552084
Rat_14_NODE_560_length_2865_cov_2.740569	0	2865	9	1077	2865	0.3759162
Rat_14_NODE_562_length_2860_cov_3.632442	0	2860	49	2598	2860	0.9083916
Rat_14_NODE_563_length_2858_cov_4.257938	0	2858	97	2457	2858	0.8596921
Rat_14_NODE_567_length_2843_cov_3.812410	0	2843	112	2460	2843	0.8652831
Rat_14_NODE_572_length_2822_cov_3.838815	0	2822	95	2800	2822	0.9922041
Rat_14_NODE_573_length_2819_cov_3.440304	0	2819	85	2643	2819	0.9375665
Rat_14_NODE_574_length_2814_cov_3.320043	0	2814	74	2763	2814	0.9818763
Rat_14_NODE_575_length_2810_cov_4.989837	0	2810	6	735	2810	0.2615658
Rat_14_NODE_576_length_2788_cov_3.589462	0	2788	5	600	2788	0.2152080
Rat_14_NODE_578_length_2776_cov_4.073502	0	2776	109	2762	2776	0.9949568
Rat_14_NODE_583_length_2734_cov_3.772303	0	2734	52	2460	2734	0.8997805
Rat_14_NODE_594_length_2676_cov_2.451354	0	2676	2	222	2676	0.0829596
Rat_14_NODE_596_length_2671_cov_3.967508	0	2671	65	2541	2671	0.9513291
Rat_14_NODE_601_length_2627_cov_4.516719	0	2627	56	2425	2627	0.9231062
Rat_14_NODE_605_length_2610_cov_22.209785	0	2610	83	2585	2610	0.9904215
Rat_14_NODE_608_length_2603_cov_3.386578	0	2603	19	1483	2603	0.5697272
Rat_14_NODE_615_length_2570_cov_2.972167	0	2570	13	953	2570	0.3708171
Rat_14_NODE_619_length_2561_cov_2.593376	0	2561	30	1729	2561	0.6751269
Rat_14_NODE_620_length_2555_cov_4.258400	0	2555	39	2144	2555	0.8391389
Rat_14_NODE_624_length_2550_cov_3.064930	0	2550	44	2146	2550	0.8415686
Rat_14_NODE_627_length_2543_cov_3.736334	0	2543	70	2473	2543	0.9724734
Rat_14_NODE_630_length_2530_cov_3.964444	0	2530	41	2085	2530	0.8241107
Rat_14_NODE_633_length_2524_cov_4.056703	0	2524	3	327	2524	0.1295563
Rat_14_NODE_640_length_2511_cov_4.345684	0	2511	70	2343	2511	0.9330944
Rat_14_NODE_666_length_2417_cov_3.116850	0	2417	41	2131	2417	0.8816715
Rat_14_NODE_669_length_2400_cov_5.131770	0	2400	12	740	2400	0.3083333
Rat_14_NODE_675_length_2373_cov_3.774806	0	2373	60	2282	2373	0.9616519
Rat_14_NODE_691_length_2312_cov_3.947275	0	2312	47	1945	2312	0.8412630
Rat_14_NODE_698_length_2284_cov_2.549574	0	2284	10	1050	2284	0.4597198
Rat_14_NODE_701_length_2279_cov_3.033273	0	2279	5	568	2279	0.2492321
Rat_14_NODE_704_length_2275_cov_48.540090	0	2275	703	2270	2275	0.9978022
Rat_14_NODE_706_length_2274_cov_2.979270	0	2274	55	2022	2274	0.8891820
Rat_14_NODE_707_length_2273_cov_2.383679	0	2273	43	1936	2273	0.8517378
Rat_14_NODE_712_length_2243_cov_4.164077	0	2243	50	2040	2243	0.9094962
Rat_14_NODE_713_length_2241_cov_2.656908	0	2241	0	0	2241	0.0000000
Rat_14_NODE_714_length_2230_cov_6.754023	0	2230	28	1236	2230	0.5542601
Rat_14_NODE_716_length_2214_cov_4.794349	0	2214	16	1310	2214	0.5916892
Rat_14_NODE_726_length_2204_cov_2.256398	0	2204	14	1177	2204	0.5340291
Rat_14_NODE_729_length_2194_cov_3.718560	0	2194	52	2053	2194	0.9357338
Rat_14_NODE_730_length_2187_cov_10.002814	0	2187	3	424	2187	0.1938729
Rat_14_NODE_734_length_2179_cov_1.975047	0	2179	36	1915	2179	0.8788435
Rat_14_NODE_735_length_2176_cov_3.527581	0	2176	18	1593	2176	0.7320772
Rat_14_NODE_737_length_2172_cov_4.012754	0	2172	37	2004	2172	0.9226519
Rat_14_NODE_739_length_2171_cov_3.035917	0	2171	28	1564	2171	0.7204053
Rat_14_NODE_753_length_2138_cov_7.768123	0	2138	9	898	2138	0.4200187
Rat_14_NODE_754_length_2138_cov_3.610658	0	2138	40	1882	2138	0.8802619
Rat_14_NODE_757_length_2127_cov_3.286680	0	2127	39	1788	2127	0.8406206
Rat_14_NODE_758_length_2117_cov_2.949079	0	2117	25	1527	2117	0.7213038
Rat_14_NODE_759_length_2116_cov_2.956817	0	2116	25	1526	2116	0.7211720
Rat_14_NODE_763_length_2109_cov_2.681597	0	2109	50	1982	2109	0.9397819
Rat_14_NODE_768_length_2093_cov_2.773307	0	2093	31	1788	2093	0.8542762
Rat_14_NODE_769_length_2092_cov_3.705940	0	2092	37	1774	2092	0.8479924
Rat_14_NODE_778_length_2068_cov_4.546945	0	2068	31	1773	2068	0.8573501
Rat_14_NODE_788_length_2045_cov_16.933668	0	2045	72	1975	2045	0.9657702
Rat_14_NODE_791_length_2039_cov_3.753528	0	2039	0	0	2039	0.0000000
Rat_14_NODE_797_length_2019_cov_3.711303	0	2019	16	1371	2019	0.6790490
Rat_14_NODE_801_length_2007_cov_3.542520	0	2007	90	1920	2007	0.9566517
Rat_14_NODE_802_length_2006_cov_3.148129	0	2006	29	1440	2006	0.7178465
Rat_14_NODE_811_length_1994_cov_2.310469	0	1994	6	802	1994	0.4022066
Rat_14_NODE_815_length_1987_cov_3.326605	0	1987	22	1308	1987	0.6582788
Rat_14_NODE_819_length_1974_cov_4.017718	0	1974	10	903	1974	0.4574468
Rat_14_NODE_821_length_1965_cov_4.226178	0	1965	52	1897	1965	0.9653944
Rat_14_NODE_831_length_1945_cov_2.141270	0	1945	31	1329	1945	0.6832905
Rat_14_NODE_839_length_1935_cov_2.161170	0	1935	10	1114	1935	0.5757106
Rat_14_NODE_841_length_1928_cov_4.911372	0	1928	47	1836	1928	0.9522821
Rat_14_NODE_844_length_1918_cov_2.983360	0	1918	20	1471	1918	0.7669447
Rat_14_NODE_855_length_1907_cov_4.152268	0	1907	40	1628	1907	0.8536969
Rat_14_NODE_856_length_1906_cov_3.329552	0	1906	14	1332	1906	0.6988457
Rat_14_NODE_861_length_1897_cov_3.900109	0	1897	42	1821	1897	0.9599367
Rat_14_NODE_864_length_1888_cov_2.199673	0	1888	11	904	1888	0.4788136
Rat_14_NODE_868_length_1884_cov_22.713505	0	1884	78	1788	1884	0.9490446
Rat_14_NODE_871_length_1876_cov_3.375069	0	1876	24	1585	1876	0.8448827
Rat_14_NODE_879_length_1862_cov_3.758163	0	1862	45	1209	1862	0.6493018
Rat_14_NODE_881_length_1857_cov_2.170366	0	1857	13	1450	1857	0.7808293
Rat_14_NODE_893_length_1831_cov_2.626126	0	1831	28	1367	1831	0.7465866
Rat_14_NODE_899_length_1821_cov_2.355040	0	1821	9	1087	1821	0.5969248
Rat_14_NODE_901_length_1819_cov_3.166667	0	1819	75	1797	1819	0.9879054
Rat_14_NODE_904_length_1817_cov_3.587401	0	1817	44	1637	1817	0.9009356
Rat_14_NODE_908_length_1806_cov_3.782981	0	1806	48	1622	1806	0.8981174
Rat_14_NODE_913_length_1799_cov_3.529817	0	1799	65	1748	1799	0.9716509
Rat_14_NODE_915_length_1798_cov_2.825014	0	1798	13	1323	1798	0.7358176
Rat_14_NODE_918_length_1792_cov_3.695452	0	1792	31	1423	1792	0.7940848
Rat_14_NODE_921_length_1790_cov_4.802882	0	1790	21	1378	1790	0.7698324
Rat_14_NODE_924_length_1784_cov_6.002892	0	1784	12	956	1784	0.5358744
Rat_14_NODE_930_length_1772_cov_1.755387	0	1772	12	1122	1772	0.6331828
Rat_14_NODE_935_length_1766_cov_1.888369	0	1766	0	0	1766	0.0000000
Rat_14_NODE_937_length_1765_cov_3.970760	0	1765	36	1508	1765	0.8543909
Rat_14_NODE_939_length_1765_cov_1.978363	0	1765	4	558	1765	0.3161473
Rat_14_NODE_940_length_1763_cov_3.959602	0	1763	25	1459	1763	0.8275666
[truncated: 6,410 more rows]
