# Supplementary material for: Alpha-synuclein alters the faecal viromes of rats in a gut-initiated model of Parkinson’s disease
Source: Commun Biol. 2021 Sep 29;4:1140. doi: 10.1038/s42003-021-02666-1 (PMC8481466; doi:10.1038/s42003-021-02666-1)
Supplement: Supplementary file 3 — Supplementary data [file 42003_2021_2666_MOESM3_ESM.zip › Supp_data_RatPD_wDarkMatter/Input_files/ViromeReads_Bed/gQ_NG-21159_18RatPD_lib343729_6506_2_2_cov.txt]

Rat_10_NODE_1_length_291209_cov_25.428169	0	291209	36612	291165	291209	0.9998489
Rat_10_NODE_16_length_36201_cov_10.829414	0	36201	431	27684	36201	0.7647303
Rat_10_NODE_18_length_33311_cov_15.387539	0	33311	469	21142	33311	0.6346852
Rat_10_NODE_20_length_31020_cov_276.008623	0	31020	75627	31020	31020	1.0000000
Rat_10_NODE_28_length_28132_cov_6.670798	0	28132	176	14799	28132	0.5260558
Rat_10_NODE_31_length_26061_cov_6.322233	0	26061	860	25587	26061	0.9818119
Rat_10_NODE_41_length_20006_cov_7.481029	0	20006	54	5037	20006	0.2517745
Rat_10_NODE_42_length_19794_cov_5.045646	0	19794	210	14262	19794	0.7205214
Rat_10_NODE_52_length_16365_cov_139.531637	0	16365	41	4052	16365	0.2476016
Rat_10_NODE_54_length_16036_cov_10.594805	0	16036	70	7490	16036	0.4670741
Rat_10_NODE_58_length_15138_cov_17.465624	0	15138	0	0	15138	0.0000000
Rat_10_NODE_67_length_13772_cov_7.409127	0	13772	80	5539	13772	0.4021929
Rat_10_NODE_83_length_11971_cov_7.024085	0	11971	40	3885	11971	0.3245343
Rat_10_NODE_86_length_11428_cov_7.919283	0	11428	933	11386	11428	0.9963248
Rat_10_NODE_93_length_11013_cov_4.923617	0	11013	381	10783	11013	0.9791156
Rat_10_NODE_105_length_9964_cov_4.014129	0	9964	158	8397	9964	0.8427339
Rat_10_NODE_114_length_9472_cov_35.509823	0	9472	173	8205	9472	0.8662373
Rat_10_NODE_117_length_9307_cov_9.685906	0	9307	91	4710	9307	0.5060707
Rat_10_NODE_119_length_9251_cov_6.196607	0	9251	85	5809	9251	0.6279321
Rat_10_NODE_122_length_9191_cov_6.432574	0	9191	644	9102	9191	0.9903166
Rat_10_NODE_125_length_8917_cov_6.028549	0	8917	34	3213	8917	0.3603230
Rat_10_NODE_127_length_8832_cov_7.114504	0	8832	40	3236	8832	0.3663949
Rat_10_NODE_130_length_8788_cov_4.814611	0	8788	19	2168	8788	0.2467000
Rat_10_NODE_141_length_8304_cov_10.941326	0	8304	596	8224	8304	0.9903661
Rat_10_NODE_145_length_7979_cov_4.435134	0	7979	22	2042	7979	0.2559218
Rat_10_NODE_163_length_6970_cov_4.671294	0	6970	15	1875	6970	0.2690100
Rat_10_NODE_167_length_6824_cov_3.790368	0	6824	20	1914	6824	0.2804807
Rat_10_NODE_175_length_6551_cov_7.807266	0	6551	447	6385	6551	0.9746603
Rat_10_NODE_177_length_6354_cov_6.031751	0	6354	248	6314	6354	0.9937047
Rat_10_NODE_180_length_6298_cov_2.652891	0	6298	28	2772	6298	0.4401397
Rat_10_NODE_181_length_6272_cov_4.757600	0	6272	48	3267	6272	0.5208865
Rat_10_NODE_186_length_6077_cov_15.630854	0	6077	281	6034	6077	0.9929242
Rat_10_NODE_187_length_6046_cov_3.836087	0	6046	19	1609	6046	0.2661264
Rat_10_NODE_188_length_6039_cov_5.915608	0	6039	20	2356	6039	0.3901308
Rat_10_NODE_197_length_5821_cov_8.571106	0	5821	236	5731	5821	0.9845387
Rat_10_NODE_199_length_5810_cov_4.469157	0	5810	79	5210	5810	0.8967298
Rat_10_NODE_200_length_5804_cov_6.402157	0	5804	358	5728	5804	0.9869056
Rat_10_NODE_201_length_5791_cov_9.965132	0	5791	39	2852	5791	0.4924884
Rat_10_NODE_202_length_5776_cov_4.715959	0	5776	1	90	5776	0.0155817
Rat_10_NODE_204_length_5614_cov_4.804461	0	5614	76	4692	5614	0.8357677
Rat_10_NODE_211_length_5508_cov_3.601320	0	5508	9	1101	5508	0.1998911
Rat_10_NODE_216_length_5470_cov_100.697507	0	5470	70	3391	5470	0.6199269
Rat_10_NODE_220_length_5441_cov_11.223357	0	5441	1006	5441	5441	1.0000000
Rat_10_NODE_222_length_5365_cov_5.272505	0	5365	14	1291	5365	0.2406337
Rat_10_NODE_229_length_5213_cov_4.759984	0	5213	44	3611	5213	0.6926913
Rat_10_NODE_237_length_5030_cov_3.745930	0	5030	4	160	5030	0.0318091
Rat_10_NODE_242_length_4955_cov_5.228776	0	4955	2	271	4955	0.0546922
Rat_10_NODE_246_length_4904_cov_3.737059	0	4904	7	547	4904	0.1115416
Rat_10_NODE_257_length_4721_cov_4.821046	0	4721	7	781	4721	0.1654311
Rat_10_NODE_271_length_4456_cov_8.659396	0	4456	396	4456	4456	1.0000000
Rat_10_NODE_324_length_3757_cov_3.962453	0	3757	5	645	3757	0.1716795
Rat_10_NODE_326_length_3736_cov_4.241239	0	3736	31	2011	3736	0.5382763
Rat_10_NODE_330_length_3693_cov_6.601979	0	3693	26	2360	3693	0.6390468
Rat_10_NODE_336_length_3622_cov_3.884777	0	3622	44	2777	3622	0.7667035
Rat_10_NODE_337_length_3600_cov_6.839774	0	3600	28	1806	3600	0.5016667
Rat_10_NODE_338_length_3592_cov_3.125530	0	3592	13	1687	3592	0.4696548
Rat_10_NODE_357_length_3446_cov_17.765556	0	3446	2	301	3446	0.0873476
Rat_10_NODE_362_length_3386_cov_2.622336	0	3386	38	2125	3386	0.6275842
Rat_10_NODE_368_length_3349_cov_4.538251	0	3349	11	1248	3349	0.3726485
Rat_10_NODE_373_length_3330_cov_4.405802	0	3330	83	2871	3330	0.8621622
Rat_10_NODE_379_length_3302_cov_3.668925	0	3302	18	1740	3302	0.5269533
Rat_10_NODE_380_length_3300_cov_4.542989	0	3300	0	0	3300	0.0000000
Rat_10_NODE_381_length_3299_cov_61.552404	0	3299	14	990	3299	0.3000909
Rat_10_NODE_384_length_3275_cov_3.569565	0	3275	42	2520	3275	0.7694656
Rat_10_NODE_410_length_3132_cov_3.926552	0	3132	68	2747	3132	0.8770754
Rat_10_NODE_426_length_3034_cov_3.234978	0	3034	5	599	3034	0.1974291
Rat_10_NODE_431_length_2996_cov_2.820469	0	2996	34	1996	2996	0.6662216
Rat_10_NODE_434_length_2990_cov_3.696082	0	2990	5	676	2990	0.2260870
Rat_10_NODE_452_length_2934_cov_2.534561	0	2934	20	1436	2934	0.4894342
Rat_10_NODE_454_length_2919_cov_3.360684	0	2919	3	398	2919	0.1363481
Rat_10_NODE_456_length_2907_cov_3.300842	0	2907	39	1918	2907	0.6597867
Rat_10_NODE_458_length_2897_cov_4.383885	0	2897	3	365	2897	0.1259924
Rat_10_NODE_459_length_2895_cov_3.421831	0	2895	39	1999	2895	0.6905009
Rat_10_NODE_462_length_2891_cov_1.875529	0	2891	7	853	2891	0.2950536
Rat_10_NODE_475_length_2830_cov_5.544144	0	2830	1	149	2830	0.0526502
Rat_10_NODE_483_length_2795_cov_8.123723	0	2795	54	2379	2795	0.8511628
Rat_10_NODE_487_length_2773_cov_3.786608	0	2773	0	0	2773	0.0000000
Rat_10_NODE_495_length_2730_cov_4.515140	0	2730	14	1081	2730	0.3959707
Rat_10_NODE_498_length_2718_cov_3.066466	0	2718	15	1499	2718	0.5515085
Rat_10_NODE_505_length_2689_cov_5.410782	0	2689	2	294	2689	0.1093343
Rat_10_NODE_512_length_2646_cov_3.008491	0	2646	3	270	2646	0.1020408
Rat_10_NODE_517_length_2614_cov_4.516608	0	2614	2	289	2614	0.1105585
Rat_10_NODE_519_length_2586_cov_3.314895	0	2586	3	365	2586	0.1411446
Rat_10_NODE_535_length_2505_cov_9.216327	0	2505	6	401	2505	0.1600798
Rat_10_NODE_539_length_2498_cov_2.679083	0	2498	0	0	2498	0.0000000
Rat_10_NODE_552_length_2458_cov_2.986683	0	2458	0	0	2458	0.0000000
Rat_10_NODE_555_length_2452_cov_2.024614	0	2452	2	227	2452	0.0925775
Rat_10_NODE_558_length_2440_cov_4.009224	0	2440	3	379	2440	0.1553279
Rat_10_NODE_559_length_2440_cov_2.819287	0	2440	17	1531	2440	0.6274590
Rat_10_NODE_569_length_2416_cov_2.370606	0	2416	42	2174	2416	0.8998345
Rat_10_NODE_573_length_2410_cov_2.156688	0	2410	1	151	2410	0.0626556
Rat_10_NODE_583_length_2367_cov_3.070934	0	2367	14	1143	2367	0.4828897
Rat_10_NODE_592_length_2341_cov_2.639983	0	2341	2	301	2341	0.1285775
Rat_10_NODE_596_length_2325_cov_2.844493	0	2325	89	2216	2325	0.9531183
Rat_10_NODE_603_length_2292_cov_7.648190	0	2292	3	371	2292	0.1618674
Rat_10_NODE_609_length_2282_cov_2.588684	0	2282	1	132	2282	0.0578440
Rat_10_NODE_622_length_2242_cov_6.480110	0	2242	29	1874	2242	0.8358608
Rat_10_NODE_624_length_2233_cov_2.428834	0	2233	49	2046	2233	0.9162561
Rat_10_NODE_631_length_2220_cov_2.568129	0	2220	5	651	2220	0.2932432
Rat_10_NODE_643_length_2187_cov_4.473265	0	2187	22	1318	2187	0.6026520
Rat_10_NODE_658_length_2150_cov_2.274940	0	2150	8	798	2150	0.3711628
Rat_10_NODE_660_length_2143_cov_2.648946	0	2143	9	1129	2143	0.5268316
Rat_10_NODE_668_length_2124_cov_2.512325	0	2124	28	1732	2124	0.8154426
Rat_10_NODE_669_length_2119_cov_2.500484	0	2119	98	1892	2119	0.8928740
Rat_10_NODE_678_length_2103_cov_2.721191	0	2103	51	1917	2103	0.9115549
Rat_10_NODE_681_length_2096_cov_3.280255	0	2096	14	1173	2096	0.5596374
Rat_10_NODE_688_length_2081_cov_2.649062	0	2081	28	1599	2081	0.7683806
Rat_10_NODE_692_length_2073_cov_2.574331	0	2073	0	0	2073	0.0000000
Rat_10_NODE_694_length_2069_cov_6.280040	0	2069	82	1839	2069	0.8888352
Rat_10_NODE_708_length_2030_cov_1.870380	0	2030	3	372	2030	0.1832512
Rat_10_NODE_717_length_1999_cov_2.420267	0	1999	60	1623	1999	0.8119060
Rat_10_NODE_721_length_1992_cov_3.101704	0	1992	35	1423	1992	0.7143574
Rat_10_NODE_722_length_1983_cov_2.270747	0	1983	55	1788	1983	0.9016641
Rat_10_NODE_733_length_1964_cov_4.617077	0	1964	11	1023	1964	0.5208758
Rat_10_NODE_735_length_1963_cov_4.972222	0	1963	14	1066	1963	0.5430464
Rat_10_NODE_743_length_1947_cov_3.079281	0	1947	1	150	1947	0.0770416
Rat_10_NODE_751_length_1926_cov_3.381080	0	1926	29	1652	1926	0.8577362
Rat_10_NODE_752_length_1923_cov_5.726445	0	1923	2	212	1923	0.1102444
Rat_10_NODE_756_length_1916_cov_19.282644	0	1916	11	519	1916	0.2708768
Rat_10_NODE_770_length_1885_cov_8.627869	0	1885	29	1417	1885	0.7517241
Rat_10_NODE_771_length_1885_cov_2.287978	0	1885	0	0	1885	0.0000000
Rat_10_NODE_773_length_1884_cov_2.683434	0	1884	0	0	1884	0.0000000
Rat_10_NODE_782_length_1867_cov_3.746689	0	1867	7	803	1867	0.4301018
Rat_10_NODE_783_length_1867_cov_3.305740	0	1867	3	370	1867	0.1981789
Rat_10_NODE_791_length_1855_cov_2.785000	0	1855	18	1386	1855	0.7471698
Rat_10_NODE_795_length_1852_cov_2.225376	0	1852	45	1599	1852	0.8633909
Rat_10_NODE_801_length_1842_cov_2.294908	0	1842	4	375	1842	0.2035831
Rat_10_NODE_813_length_1825_cov_5.155932	0	1825	19	1461	1825	0.8005480
Rat_10_NODE_832_length_1794_cov_3.815411	0	1794	4	446	1794	0.2486065
Rat_10_NODE_842_length_1781_cov_2.268830	0	1781	4	384	1781	0.2156092
Rat_10_NODE_848_length_1772_cov_2.970879	0	1772	6	626	1772	0.3532731
Rat_10_NODE_850_length_1770_cov_13.151603	0	1770	0	0	1770	0.0000000
Rat_10_NODE_857_length_1757_cov_16.886604	0	1757	406	1757	1757	1.0000000
Rat_10_NODE_861_length_1754_cov_3.676280	0	1754	24	1565	1754	0.8922463
Rat_10_NODE_863_length_1752_cov_2.898055	0	1752	16	1001	1752	0.5713471
Rat_10_NODE_871_length_1740_cov_4.928190	0	1740	15	1177	1740	0.6764368
Rat_10_NODE_873_length_1738_cov_3.058229	0	1738	12	831	1738	0.4781358
Rat_10_NODE_882_length_1726_cov_9.513465	0	1726	10	733	1726	0.4246813
Rat_10_NODE_887_length_1719_cov_4.203726	0	1719	30	1403	1719	0.8161722
Rat_10_NODE_895_length_1709_cov_2.334341	0	1709	20	1252	1709	0.7325922
Rat_10_NODE_896_length_1709_cov_2.296252	0	1709	1	151	1709	0.0883558
Rat_10_NODE_910_length_1693_cov_3.321123	0	1693	8	693	1693	0.4093325
Rat_10_NODE_918_length_1676_cov_4.587909	0	1676	71	1573	1676	0.9385442
Rat_10_NODE_922_length_1673_cov_2.066749	0	1673	2	223	1673	0.1332935
Rat_10_NODE_927_length_1669_cov_3.200743	0	1669	0	0	1669	0.0000000
Rat_10_NODE_929_length_1667_cov_5.028536	0	1667	1	151	1667	0.0905819
Rat_10_NODE_931_length_1667_cov_3.119727	0	1667	1	108	1667	0.0647870
Rat_10_NODE_942_length_1658_cov_2.504679	0	1658	0	0	1658	0.0000000
Rat_10_NODE_960_length_1622_cov_3.688577	0	1622	12	1073	1622	0.6615290
Rat_10_NODE_961_length_1621_cov_2.865900	0	1621	5	712	1621	0.4392350
Rat_10_NODE_972_length_1607_cov_10.807345	0	1607	16	974	1607	0.6060983
Rat_10_NODE_973_length_1606_cov_5.389426	0	1606	3	363	1606	0.2260274
Rat_10_NODE_984_length_1596_cov_3.891629	0	1596	8	711	1596	0.4454887
Rat_10_NODE_998_length_1584_cov_4.098103	0	1584	0	0	1584	0.0000000
Rat_10_NODE_1007_length_1579_cov_2.775591	0	1579	9	893	1579	0.5655478
Rat_10_NODE_1010_length_1574_cov_2.141540	0	1574	1	122	1574	0.0775095
Rat_10_NODE_1025_length_1560_cov_7.949502	0	1560	4	340	1560	0.2179487
Rat_10_NODE_1028_length_1559_cov_2.175532	0	1559	5	751	1559	0.4817190
Rat_10_NODE_1029_length_1558_cov_3.456420	0	1558	3	352	1558	0.2259307
Rat_10_NODE_1037_length_1554_cov_1.741828	0	1554	0	0	1554	0.0000000
Rat_10_NODE_1039_length_1552_cov_3.728791	0	1552	6	587	1552	0.3782217
Rat_10_NODE_1040_length_1552_cov_2.633267	0	1552	4	456	1552	0.2938144
Rat_10_NODE_1041_length_1551_cov_2.082219	0	1551	1	151	1551	0.0973565
Rat_10_NODE_1050_length_1542_cov_2.048420	0	1542	5	533	1542	0.3456550
Rat_10_NODE_1054_length_1538_cov_1.973702	0	1538	4	302	1538	0.1963589
Rat_10_NODE_1065_length_1528_cov_3.551935	0	1528	0	0	1528	0.0000000
Rat_10_NODE_1069_length_1522_cov_3.498296	0	1522	2	138	1522	0.0906702
Rat_10_NODE_1074_length_1514_cov_5.260452	0	1514	41	1390	1514	0.9180977
Rat_10_NODE_1100_length_1495_cov_3.003472	0	1495	25	1278	1495	0.8548495
Rat_10_NODE_1102_length_1494_cov_4.079222	0	1494	7	420	1494	0.2811245
Rat_10_NODE_1119_length_1484_cov_2.237929	0	1484	1	151	1484	0.1017520
Rat_10_NODE_1122_length_1481_cov_4.357644	0	1481	1	151	1481	0.1019581
Rat_10_NODE_1139_length_1471_cov_3.326977	0	1471	10	825	1471	0.5608430
Rat_10_NODE_1146_length_1466_cov_3.708009	0	1466	4	450	1466	0.3069577
Rat_10_NODE_1151_length_1465_cov_2.274468	0	1465	0	0	1465	0.0000000
Rat_10_NODE_1154_length_1463_cov_3.263494	0	1463	3	358	1463	0.2447027
Rat_10_NODE_1170_length_1451_cov_4.811605	0	1451	5	465	1451	0.3204686
Rat_10_NODE_1172_length_1450_cov_3.247312	0	1450	7	626	1450	0.4317241
Rat_10_NODE_1185_length_1434_cov_3.574329	0	1434	6	310	1434	0.2161785
Rat_10_NODE_1201_length_1419_cov_2.110704	0	1419	8	763	1419	0.5377026
Rat_10_NODE_1203_length_1415_cov_3.869118	0	1415	0	0	1415	0.0000000
Rat_10_NODE_1222_length_1398_cov_2.997022	0	1398	1	77	1398	0.0550787
Rat_10_NODE_1223_length_1398_cov_2.320179	0	1398	83	1369	1398	0.9792561
Rat_10_NODE_1226_length_1395_cov_1.755970	0	1395	16	1020	1395	0.7311828
Rat_10_NODE_1229_length_1393_cov_3.459641	0	1393	18	775	1393	0.5563532
Rat_10_NODE_1231_length_1393_cov_2.966368	0	1393	2	155	1393	0.1112706
Rat_10_NODE_1239_length_1386_cov_4.019534	0	1386	0	0	1386	0.0000000
Rat_10_NODE_1248_length_1374_cov_2.053071	0	1374	1	74	1374	0.0538574
Rat_10_NODE_1258_length_1368_cov_3.562833	0	1368	74	1289	1368	0.9422514
Rat_10_NODE_1263_length_1365_cov_3.161069	0	1365	10	322	1365	0.2358974
Rat_10_NODE_1273_length_1361_cov_1.542879	0	1361	0	0	1361	0.0000000
Rat_10_NODE_1276_length_1359_cov_2.000767	0	1359	112	1359	1359	1.0000000
Rat_10_NODE_1309_length_1329_cov_6.473312	0	1329	40	1284	1329	0.9661400
Rat_10_NODE_1310_length_1329_cov_3.972527	0	1329	0	0	1329	0.0000000
Rat_10_NODE_1311_length_1329_cov_3.682889	0	1329	1	151	1329	0.1136193
Rat_10_NODE_1313_length_1329_cov_1.782575	0	1329	7	614	1329	0.4620015
Rat_10_NODE_1329_length_1318_cov_2.323040	0	1318	32	955	1318	0.7245827
Rat_10_NODE_1332_length_1316_cov_4.426646	0	1316	12	925	1316	0.7028875
Rat_10_NODE_1357_length_1306_cov_1.538769	0	1306	0	0	1306	0.0000000
Rat_10_NODE_1376_length_1294_cov_3.589185	0	1294	4	432	1294	0.3338485
Rat_10_NODE_1377_length_1294_cov_2.379338	0	1294	4	444	1294	0.3431221
Rat_10_NODE_1391_length_1287_cov_3.290584	0	1287	2	263	1287	0.2043512
Rat_10_NODE_1392_length_1287_cov_3.060877	0	1287	28	1199	1287	0.9316239
Rat_10_NODE_1404_length_1282_cov_1.677262	0	1282	0	0	1282	0.0000000
Rat_10_NODE_1408_length_1279_cov_2.435458	0	1279	0	0	1279	0.0000000
Rat_10_NODE_1418_length_1272_cov_2.542317	0	1272	9	975	1272	0.7665094
Rat_10_NODE_1444_length_1254_cov_3.972477	0	1254	0	0	1254	0.0000000
Rat_10_NODE_1445_length_1254_cov_3.844037	0	1254	2	255	1254	0.2033493
Rat_10_NODE_1458_length_1249_cov_1.356784	0	1249	0	0	1249	0.0000000
Rat_10_NODE_1460_length_1247_cov_3.787752	0	1247	10	702	1247	0.5629511
Rat_10_NODE_1466_length_1245_cov_1.576471	0	1245	2	302	1245	0.2425703
Rat_10_NODE_1472_length_1241_cov_1.543845	0	1241	0	0	1241	0.0000000
Rat_10_NODE_1486_length_1232_cov_3.449448	0	1232	5	456	1232	0.3701299
Rat_10_NODE_1487_length_1232_cov_2.297366	0	1232	21	1182	1232	0.9594156
Rat_10_NODE_1490_length_1231_cov_3.073129	0	1231	0	0	1231	0.0000000
Rat_10_NODE_1495_length_1228_cov_3.007673	0	1228	25	1138	1228	0.9267101
Rat_10_NODE_1498_length_1227_cov_2.773038	0	1227	5	667	1227	0.5436023
Rat_10_NODE_1499_length_1227_cov_2.520478	0	1227	2	284	1227	0.2314588
Rat_10_NODE_1530_length_1212_cov_2.210026	0	1212	6	451	1212	0.3721122
Rat_10_NODE_1537_length_1207_cov_2.039931	0	1207	3	204	1207	0.1690141
Rat_10_NODE_1551_length_1200_cov_2.317031	0	1200	0	0	1200	0.0000000
Rat_10_NODE_1566_length_1195_cov_2.100000	0	1195	0	0	1195	0.0000000
Rat_10_NODE_1578_length_1187_cov_2.281802	0	1187	1	145	1187	0.1221567
Rat_10_NODE_1582_length_1186_cov_1.880637	0	1186	5	596	1186	0.5025295
Rat_10_NODE_1589_length_1182_cov_1.759539	0	1182	2	302	1182	0.2554992
Rat_10_NODE_1590_length_1180_cov_1.493333	0	1180	10	823	1180	0.6974576
Rat_10_NODE_1593_length_1178_cov_2.907391	0	1178	5	430	1178	0.3650255
Rat_10_NODE_1603_length_1173_cov_3.167263	0	1173	3	390	1173	0.3324808
Rat_10_NODE_1620_length_1166_cov_10.412241	0	1166	10	548	1166	0.4699828
Rat_10_NODE_1634_length_1161_cov_2.056962	0	1161	4	405	1161	0.3488372
Rat_10_NODE_1635_length_1161_cov_1.665461	0	1161	0	0	1161	0.0000000
Rat_10_NODE_1645_length_1155_cov_2.570000	0	1155	0	0	1155	0.0000000
Rat_10_NODE_1646_length_1155_cov_2.264545	0	1155	16	985	1155	0.8528138
Rat_10_NODE_1647_length_1155_cov_1.849091	0	1155	2	289	1155	0.2502165
Rat_10_NODE_1649_length_1154_cov_2.723385	0	1154	3	223	1154	0.1932409
Rat_10_NODE_1656_length_1151_cov_6.403285	0	1151	13	873	1151	0.7584709
Rat_10_NODE_1700_length_1131_cov_4.455390	0	1131	0	0	1131	0.0000000
Rat_10_NODE_1733_length_1114_cov_2.461756	0	1114	0	0	1114	0.0000000
Rat_10_NODE_1768_length_1102_cov_3.713467	0	1102	12	750	1102	0.6805807
Rat_10_NODE_1773_length_1101_cov_2.341300	0	1101	10	648	1101	0.5885559
Rat_10_NODE_1776_length_1099_cov_3.245211	0	1099	5	601	1099	0.5468608
Rat_10_NODE_1809_length_1085_cov_3.099029	0	1085	1	151	1085	0.1391705
Rat_10_NODE_1811_length_1084_cov_2.382896	0	1084	25	1000	1084	0.9225093
Rat_10_NODE_1821_length_1080_cov_2.118049	0	1080	15	826	1080	0.7648148
Rat_10_NODE_1834_length_1075_cov_1.153922	0	1075	5	526	1075	0.4893023
Rat_10_NODE_1847_length_1072_cov_2.853491	0	1072	2	202	1072	0.1884328
Rat_10_NODE_1882_length_1059_cov_1.891434	0	1059	0	0	1059	0.0000000
Rat_10_NODE_1891_length_1058_cov_1.718843	0	1058	88	1051	1058	0.9933838
Rat_10_NODE_1901_length_1055_cov_1.536000	0	1055	7	586	1055	0.5554503
Rat_10_NODE_1903_length_1054_cov_2.847848	0	1054	4	454	1054	0.4307400
Rat_10_NODE_1912_length_1052_cov_2.327984	0	1052	0	0	1052	0.0000000
Rat_10_NODE_1916_length_1049_cov_2.498994	0	1049	2	185	1049	0.1763584
Rat_10_NODE_1924_length_1047_cov_2.819556	0	1047	5	467	1047	0.4460363
Rat_10_NODE_1927_length_1047_cov_2.596774	0	1047	0	0	1047	0.0000000
Rat_10_NODE_1962_length_1037_cov_2.411405	0	1037	0	0	1037	0.0000000
Rat_10_NODE_1972_length_1036_cov_1.438328	0	1036	8	595	1036	0.5743243
Rat_10_NODE_1980_length_1034_cov_2.208376	0	1034	8	691	1034	0.6682785
Rat_10_NODE_1982_length_1034_cov_1.867211	0	1034	0	0	1034	0.0000000
Rat_10_NODE_1987_length_1033_cov_1.690184	0	1033	4	441	1033	0.4269119
Rat_10_NODE_1993_length_1030_cov_3.501538	0	1030	1	151	1030	0.1466019
Rat_10_NODE_1995_length_1030_cov_2.046154	0	1030	1	151	1030	0.1466019
Rat_10_NODE_1996_length_1029_cov_2.661191	0	1029	1	135	1029	0.1311953
Rat_10_NODE_1999_length_1027_cov_3.407407	0	1027	8	811	1027	0.7896787
Rat_10_NODE_2021_length_1020_cov_2.592746	0	1020	0	0	1020	0.0000000
Rat_10_NODE_2022_length_1020_cov_2.002073	0	1020	4	334	1020	0.3274510
Rat_10_NODE_2033_length_1017_cov_2.087318	0	1017	1	151	1017	0.1484759
Rat_10_NODE_2035_length_1016_cov_3.900104	0	1016	0	0	1016	0.0000000
Rat_10_NODE_2070_length_1007_cov_2.015756	0	1007	0	0	1007	0.0000000
Rat_10_NODE_2071_length_1007_cov_1.368697	0	1007	1	99	1007	0.0983118
Rat_10_NODE_2078_length_1003_cov_20.053797	0	1003	1	151	1003	0.1505484
Rat_11_NODE_4_length_93677_cov_14.324240	0	93677	5139	93594	93677	0.9991140
Rat_11_NODE_11_length_50810_cov_53.184376	0	50810	1495	36594	50810	0.7202126
Rat_11_NODE_12_length_50475_cov_19.597679	0	50475	386	30120	50475	0.5967311
Rat_11_NODE_16_length_39147_cov_29.604855	0	39147	15273	39146	39147	0.9999744
Rat_11_NODE_20_length_36800_cov_6.562961	0	36800	2624	36785	36800	0.9995924
Rat_11_NODE_22_length_35084_cov_8.129607	0	35084	32	3198	35084	0.0911527
Rat_11_NODE_28_length_31930_cov_7.646024	0	31930	1303	31364	31930	0.9822737
Rat_11_NODE_29_length_31261_cov_7.005319	0	31261	202	17467	31261	0.5587473
Rat_11_NODE_40_length_26545_cov_7.687429	0	26545	2197	26496	26545	0.9981541
Rat_11_NODE_61_length_18569_cov_6.439343	0	18569	110	8934	18569	0.4811245
Rat_11_NODE_85_length_15384_cov_23.269163	0	15384	125	10073	15384	0.6547712
Rat_11_NODE_87_length_15254_cov_5.948154	0	15254	448	14742	15254	0.9664350
Rat_11_NODE_105_length_13007_cov_5.584852	0	13007	8	794	13007	0.0610441
Rat_11_NODE_116_length_12164_cov_13.749277	0	12164	44	4484	12164	0.3686287
Rat_11_NODE_122_length_11978_cov_4.786463	0	11978	681	11665	11978	0.9738688
Rat_11_NODE_124_length_11866_cov_28.169249	0	11866	249	10360	11866	0.8730828
Rat_11_NODE_148_length_10013_cov_15.032838	0	10013	28	3119	10013	0.3114951
Rat_11_NODE_175_length_8611_cov_6.491468	0	8611	213	7128	8611	0.8277784
Rat_11_NODE_208_length_7178_cov_99.420609	0	7178	0	0	7178	0.0000000
Rat_11_NODE_213_length_7101_cov_7.513767	0	7101	334	6750	7101	0.9505703
Rat_11_NODE_218_length_6925_cov_4.551820	0	6925	29	2547	6925	0.3677978
Rat_11_NODE_232_length_6505_cov_5.681550	0	6505	248	6383	6505	0.9812452
Rat_11_NODE_233_length_6475_cov_12.499844	0	6475	224	6419	6475	0.9913514
Rat_11_NODE_240_length_6156_cov_50.803311	0	6156	22	2248	6156	0.3651722
Rat_11_NODE_255_length_5967_cov_4.728180	0	5967	148	5475	5967	0.9175465
Rat_11_NODE_258_length_5933_cov_6.974141	0	5933	37	3107	5933	0.5236811
Rat_11_NODE_270_length_5717_cov_14.230661	0	5717	20	1651	5717	0.2887878
Rat_11_NODE_288_length_5413_cov_11.015677	0	5413	158	4432	5413	0.8187696
Rat_11_NODE_309_length_5122_cov_4.069272	0	5122	2	252	5122	0.0491995
Rat_11_NODE_329_length_4871_cov_5.844892	0	4871	36	2841	4871	0.5832478
Rat_11_NODE_332_length_4819_cov_16.714736	0	4819	202	4819	4819	1.0000000
Rat_11_NODE_345_length_4659_cov_15.975456	0	4659	25	1587	4659	0.3406310
Rat_11_NODE_367_length_4395_cov_8.311982	0	4395	397	4394	4395	0.9997725
Rat_11_NODE_371_length_4344_cov_3.161343	0	4344	0	0	4344	0.0000000
Rat_11_NODE_410_length_4078_cov_3.955257	0	4078	0	0	4078	0.0000000
Rat_11_NODE_417_length_4008_cov_3.533266	0	4008	42	2691	4008	0.6714072
Rat_11_NODE_433_length_3846_cov_14.083883	0	3846	9	1000	3846	0.2600104
Rat_11_NODE_453_length_3714_cov_4.970210	0	3714	0	0	3714	0.0000000
Rat_11_NODE_458_length_3687_cov_3.168502	0	3687	0	0	3687	0.0000000
Rat_11_NODE_487_length_3500_cov_2.394194	0	3500	59	3219	3500	0.9197143
Rat_11_NODE_496_length_3411_cov_16.546782	0	3411	21	1572	3411	0.4608619
Rat_11_NODE_522_length_3241_cov_7.832706	0	3241	94	2791	3241	0.8611540
Rat_11_NODE_532_length_3185_cov_4.247284	0	3185	2	231	3185	0.0725275
Rat_11_NODE_542_length_3151_cov_45.077519	0	3151	17	1122	3151	0.3560774
Rat_11_NODE_557_length_3027_cov_3.346231	0	3027	7	936	3027	0.3092170
Rat_11_NODE_582_length_2946_cov_5.398824	0	2946	41	2113	2946	0.7172437
Rat_11_NODE_585_length_2939_cov_3.392857	0	2939	104	2839	2939	0.9659748
Rat_11_NODE_590_length_2914_cov_3.668765	0	2914	7	525	2914	0.1801647
Rat_11_NODE_605_length_2802_cov_3.451402	0	2802	1	151	2802	0.0538901
Rat_11_NODE_624_length_2710_cov_15.293409	0	2710	0	0	2710	0.0000000
Rat_11_NODE_634_length_2660_cov_2.761228	0	2660	0	0	2660	0.0000000
Rat_11_NODE_659_length_2570_cov_3.389264	0	2570	8	750	2570	0.2918288
Rat_11_NODE_661_length_2557_cov_4.157074	0	2557	1	151	2557	0.0590536
Rat_11_NODE_662_length_2552_cov_5.491790	0	2552	11	1022	2552	0.4004702
Rat_11_NODE_682_length_2488_cov_4.431155	0	2488	61	2412	2488	0.9694534
Rat_11_NODE_684_length_2484_cov_5.318650	0	2484	212	2423	2484	0.9754428
Rat_11_NODE_724_length_2380_cov_15.588817	0	2380	28	1561	2380	0.6558824
Rat_11_NODE_732_length_2349_cov_4.085876	0	2349	4	501	2349	0.2132822
Rat_11_NODE_744_length_2319_cov_2.817580	0	2319	1	151	2319	0.0651143
Rat_11_NODE_750_length_2299_cov_4.198752	0	2299	41	1841	2299	0.8007830
Rat_11_NODE_770_length_2238_cov_3.822263	0	2238	1	151	2238	0.0674710
Rat_11_NODE_771_length_2235_cov_5.949083	0	2235	17	1460	2235	0.6532438
Rat_11_NODE_779_length_2203_cov_3.873836	0	2203	130	2140	2203	0.9714026
Rat_11_NODE_787_length_2185_cov_3.022066	0	2185	0	0	2185	0.0000000
Rat_11_NODE_805_length_2137_cov_5.584534	0	2137	0	0	2137	0.0000000
Rat_11_NODE_809_length_2124_cov_2.617690	0	2124	0	0	2124	0.0000000
Rat_11_NODE_816_length_2111_cov_3.852140	0	2111	14	1097	2111	0.5196589
Rat_11_NODE_819_length_2107_cov_2.097466	0	2107	0	0	2107	0.0000000
Rat_11_NODE_821_length_2100_cov_3.209291	0	2100	0	0	2100	0.0000000
Rat_11_NODE_834_length_2061_cov_3.172483	0	2061	37	1848	2061	0.8966521
Rat_11_NODE_845_length_2038_cov_5.054967	0	2038	2	179	2038	0.0878312
Rat_11_NODE_850_length_2032_cov_2.192210	0	2032	10	1156	2032	0.5688977
Rat_11_NODE_855_length_2020_cov_3.789313	0	2020	0	0	2020	0.0000000
Rat_11_NODE_862_length_2004_cov_2.933299	0	2004	19	1546	2004	0.7714571
Rat_11_NODE_873_length_1973_cov_3.145464	0	1973	2	221	1973	0.1120122
Rat_11_NODE_880_length_1959_cov_1.857143	0	1959	0	0	1959	0.0000000
Rat_11_NODE_884_length_1953_cov_2.724447	0	1953	20	1547	1953	0.7921147
Rat_11_NODE_888_length_1943_cov_3.071504	0	1943	0	0	1943	0.0000000
Rat_11_NODE_900_length_1915_cov_1.982796	0	1915	0	0	1915	0.0000000
Rat_11_NODE_904_length_1904_cov_2.338561	0	1904	12	907	1904	0.4763655
Rat_11_NODE_912_length_1892_cov_1.768645	0	1892	3	176	1892	0.0930233
Rat_11_NODE_933_length_1861_cov_11.691030	0	1861	20	931	1861	0.5002687
Rat_11_NODE_945_length_1844_cov_3.479039	0	1844	5	755	1844	0.4094360
Rat_11_NODE_965_length_1811_cov_6.509681	0	1811	16	1272	1811	0.7023744
Rat_11_NODE_969_length_1804_cov_2.316181	0	1804	68	1579	1804	0.8752772
Rat_11_NODE_993_length_1766_cov_3.681473	0	1766	79	1735	1766	0.9824462
Rat_11_NODE_997_length_1763_cov_2.747073	0	1763	40	1490	1763	0.8451503
Rat_11_NODE_1027_length_1727_cov_1.760766	0	1727	12	936	1727	0.5419803
Rat_11_NODE_1079_length_1664_cov_2.202610	0	1664	18	1292	1664	0.7764423
Rat_11_NODE_1102_length_1631_cov_1.735406	0	1631	10	873	1631	0.5352544
Rat_11_NODE_1103_length_1630_cov_2.420317	0	1630	0	0	1630	0.0000000
Rat_11_NODE_1108_length_1625_cov_6.469427	0	1625	3	335	1625	0.2061538
Rat_11_NODE_1109_length_1623_cov_3.484694	0	1623	1	151	1623	0.0930376
Rat_11_NODE_1116_length_1619_cov_3.308824	0	1619	0	0	1619	0.0000000
Rat_11_NODE_1132_length_1596_cov_13.824140	0	1596	1	151	1596	0.0946115
Rat_11_NODE_1136_length_1590_cov_3.263844	0	1590	27	1259	1590	0.7918239
Rat_11_NODE_1137_length_1588_cov_3.236138	0	1588	13	1039	1588	0.6542821
Rat_11_NODE_1146_length_1580_cov_3.198689	0	1580	2	230	1580	0.1455696
Rat_11_NODE_1149_length_1579_cov_3.629921	0	1579	7	569	1579	0.3603547
Rat_11_NODE_1157_length_1571_cov_2.388522	0	1571	4	454	1571	0.2889879
Rat_11_NODE_1160_length_1568_cov_2.091870	0	1568	12	917	1568	0.5848214
Rat_11_NODE_1164_length_1561_cov_2.351262	0	1561	0	0	1561	0.0000000
Rat_11_NODE_1172_length_1549_cov_2.168005	0	1549	5	577	1549	0.3724984
Rat_11_NODE_1192_length_1525_cov_3.774150	0	1525	11	841	1525	0.5514754
Rat_11_NODE_1196_length_1521_cov_2.275580	0	1521	0	0	1521	0.0000000
Rat_11_NODE_1200_length_1519_cov_2.376366	0	1519	8	760	1519	0.5003291
Rat_11_NODE_1214_length_1510_cov_1.993127	0	1510	8	726	1510	0.4807947
Rat_11_NODE_1217_length_1507_cov_1.940083	0	1507	6	659	1507	0.4372926
Rat_11_NODE_1221_length_1503_cov_3.503453	0	1503	11	850	1503	0.5655356
Rat_11_NODE_1224_length_1501_cov_2.206086	0	1501	11	1022	1501	0.6808794
Rat_11_NODE_1233_length_1491_cov_3.744429	0	1491	33	1327	1491	0.8900067
Rat_11_NODE_1238_length_1489_cov_6.255927	0	1489	23	1308	1489	0.8784419
Rat_11_NODE_1240_length_1489_cov_3.282427	0	1489	0	0	1489	0.0000000
Rat_11_NODE_1252_length_1476_cov_3.344828	0	1476	6	592	1476	0.4010840
Rat_11_NODE_1262_length_1466_cov_4.851878	0	1466	21	1139	1466	0.7769440
Rat_11_NODE_1265_length_1464_cov_2.650106	0	1464	0	0	1464	0.0000000
Rat_11_NODE_1277_length_1450_cov_2.832975	0	1450	4	452	1450	0.3117241
Rat_11_NODE_1287_length_1442_cov_2.357606	0	1442	13	949	1442	0.6581137
Rat_11_NODE_1292_length_1436_cov_2.611151	0	1436	0	0	1436	0.0000000
Rat_11_NODE_1293_length_1435_cov_2.296377	0	1435	20	907	1435	0.6320558
Rat_11_NODE_1299_length_1430_cov_3.207273	0	1430	47	1251	1430	0.8748252
Rat_11_NODE_1303_length_1429_cov_2.100437	0	1429	10	673	1429	0.4709587
Rat_11_NODE_1307_length_1426_cov_2.698031	0	1426	7	645	1426	0.4523142
Rat_11_NODE_1309_length_1424_cov_1.639153	0	1424	0	0	1424	0.0000000
Rat_11_NODE_1316_length_1419_cov_4.067449	0	1419	1	151	1419	0.1064130
Rat_11_NODE_1326_length_1411_cov_1.929204	0	1411	8	788	1411	0.5584692
Rat_11_NODE_1334_length_1400_cov_4.556877	0	1400	16	1201	1400	0.8578572
Rat_11_NODE_1340_length_1398_cov_2.164557	0	1398	16	983	1398	0.7031474
Rat_11_NODE_1345_length_1396_cov_4.320656	0	1396	6	702	1396	0.5028653
Rat_11_NODE_1346_length_1395_cov_2.944776	0	1395	0	0	1395	0.0000000
Rat_11_NODE_1348_length_1393_cov_2.855755	0	1393	17	1051	1393	0.7544867
Rat_11_NODE_1349_length_1393_cov_2.113602	0	1393	0	0	1393	0.0000000
Rat_11_NODE_1354_length_1389_cov_2.417541	0	1389	9	802	1389	0.5773938
Rat_11_NODE_1357_length_1386_cov_2.888805	0	1386	58	1362	1386	0.9826840
Rat_11_NODE_1359_length_1384_cov_12.895410	0	1384	90	1359	1384	0.9819364
Rat_11_NODE_1361_length_1382_cov_2.350414	0	1382	11	1016	1382	0.7351664
Rat_11_NODE_1363_length_1381_cov_3.626697	0	1381	0	0	1381	0.0000000
Rat_11_NODE_1397_length_1361_cov_2.789433	0	1361	10	1009	1361	0.7413666
Rat_11_NODE_1399_length_1357_cov_3.814132	0	1357	0	0	1357	0.0000000
Rat_11_NODE_1412_length_1348_cov_2.789637	0	1348	0	0	1348	0.0000000
Rat_11_NODE_1433_length_1329_cov_2.387755	0	1329	11	1081	1329	0.8133935
Rat_11_NODE_1437_length_1328_cov_1.795758	0	1328	6	751	1328	0.5655121
Rat_11_NODE_1443_length_1324_cov_1.905437	0	1324	0	0	1324	0.0000000
Rat_11_NODE_1449_length_1317_cov_1.816957	0	1317	0	0	1317	0.0000000
Rat_11_NODE_1452_length_1316_cov_2.596352	0	1316	6	519	1316	0.3943769
Rat_11_NODE_1453_length_1316_cov_1.666138	0	1316	0	0	1316	0.0000000
Rat_11_NODE_1458_length_1311_cov_2.793790	0	1311	12	771	1311	0.5881007
Rat_11_NODE_1461_length_1309_cov_2.149123	0	1309	2	194	1309	0.1482047
Rat_11_NODE_1474_length_1297_cov_2.929147	0	1297	15	948	1297	0.7309175
Rat_11_NODE_1482_length_1288_cov_2.754258	0	1288	8	562	1288	0.4363354
Rat_11_NODE_1491_length_1283_cov_1.746743	0	1283	3	407	1283	0.3172252
Rat_11_NODE_1501_length_1272_cov_3.264585	0	1272	23	1041	1272	0.8183962
Rat_11_NODE_1503_length_1272_cov_1.500411	0	1272	1	149	1272	0.1171384
Rat_11_NODE_1511_length_1267_cov_2.266502	0	1267	3	275	1267	0.2170481
Rat_11_NODE_1527_length_1254_cov_2.346956	0	1254	1	151	1254	0.1204147
Rat_11_NODE_1534_length_1249_cov_2.141541	0	1249	1	151	1249	0.1208967
Rat_11_NODE_1550_length_1239_cov_1.862331	0	1239	21	1160	1239	0.9362389
Rat_11_NODE_1560_length_1231_cov_1.734694	0	1231	5	610	1231	0.4955321
Rat_11_NODE_1565_length_1228_cov_2.000853	0	1228	2	193	1228	0.1571661
Rat_11_NODE_1567_length_1226_cov_2.510675	0	1226	1	151	1226	0.1231648
Rat_11_NODE_1575_length_1223_cov_1.788527	0	1223	7	658	1223	0.5380213
Rat_11_NODE_1592_length_1214_cov_2.140638	0	1214	14	959	1214	0.7899505
Rat_11_NODE_1598_length_1208_cov_2.276670	0	1208	12	862	1208	0.7135761
Rat_11_NODE_1600_length_1207_cov_4.542535	0	1207	1	67	1207	0.0555095
Rat_11_NODE_1624_length_1197_cov_1.960595	0	1197	2	203	1197	0.1695906
Rat_11_NODE_1629_length_1194_cov_2.756804	0	1194	0	0	1194	0.0000000
Rat_11_NODE_1631_length_1192_cov_2.889182	0	1192	1	149	1192	0.1250000
Rat_11_NODE_1634_length_1190_cov_1.788546	0	1190	2	290	1190	0.2436975
Rat_11_NODE_1638_length_1188_cov_2.462489	0	1188	11	814	1188	0.6851852
Rat_11_NODE_1640_length_1187_cov_1.429329	0	1187	0	0	1187	0.0000000
Rat_11_NODE_1646_length_1184_cov_2.748450	0	1184	0	0	1184	0.0000000
Rat_11_NODE_1648_length_1183_cov_8.359043	0	1183	21	1036	1183	0.8757396
Rat_11_NODE_1654_length_1180_cov_2.175111	0	1180	5	585	1180	0.4957627
Rat_11_NODE_1657_length_1179_cov_3.704626	0	1179	0	0	1179	0.0000000
Rat_11_NODE_1659_length_1179_cov_2.451957	0	1179	15	972	1179	0.8244275
Rat_11_NODE_1666_length_1178_cov_1.417631	0	1178	1	153	1178	0.1298812
Rat_11_NODE_1668_length_1177_cov_1.868093	0	1177	2	209	1177	0.1775701
Rat_11_NODE_1684_length_1166_cov_2.101710	0	1166	0	0	1166	0.0000000
Rat_11_NODE_1690_length_1164_cov_1.821461	0	1164	3	359	1164	0.3084193
Rat_11_NODE_1703_length_1158_cov_3.541251	0	1158	0	0	1158	0.0000000
Rat_11_NODE_1706_length_1157_cov_1.910163	0	1157	6	722	1157	0.6240277
Rat_11_NODE_1709_length_1155_cov_1.834545	0	1155	5	479	1155	0.4147186
Rat_11_NODE_1711_length_1154_cov_2.606915	0	1154	14	781	1154	0.6767764
Rat_11_NODE_1733_length_1145_cov_3.211927	0	1145	7	651	1145	0.5685589
Rat_11_NODE_1742_length_1138_cov_2.275162	0	1138	1	139	1138	0.1221441
Rat_11_NODE_1747_length_1136_cov_1.359852	0	1136	6	491	1136	0.4322183
Rat_11_NODE_1750_length_1134_cov_23.799815	0	1134	2	228	1134	0.2010582
Rat_11_NODE_1751_length_1133_cov_1.725417	0	1133	0	0	1133	0.0000000
Rat_11_NODE_1757_length_1131_cov_2.139405	0	1131	29	1119	1131	0.9893899
Rat_11_NODE_1768_length_1127_cov_3.027052	0	1127	10	702	1127	0.6228926
Rat_11_NODE_1773_length_1127_cov_1.820896	0	1127	2	195	1127	0.1730257
Rat_11_NODE_1776_length_1125_cov_2.752336	0	1125	11	822	1125	0.7306666
Rat_11_NODE_1779_length_1124_cov_2.577175	0	1124	10	907	1124	0.8069395
Rat_11_NODE_1792_length_1119_cov_2.440789	0	1119	5	419	1119	0.3744415
Rat_11_NODE_1799_length_1118_cov_2.543744	0	1118	14	765	1118	0.6842576
Rat_11_NODE_1808_length_1117_cov_2.594162	0	1117	0	0	1117	0.0000000
Rat_11_NODE_1830_length_1106_cov_2.251189	0	1106	6	552	1106	0.4990958
Rat_11_NODE_1831_length_1106_cov_2.198858	0	1106	4	404	1106	0.3652803
Rat_11_NODE_1839_length_1102_cov_2.083095	0	1102	0	0	1102	0.0000000
Rat_11_NODE_1854_length_1096_cov_3.129683	0	1096	13	751	1096	0.6852190
Rat_11_NODE_1855_length_1096_cov_2.097983	0	1096	0	0	1096	0.0000000
Rat_11_NODE_1863_length_1090_cov_2.160386	0	1090	7	490	1090	0.4495413
Rat_11_NODE_1867_length_1089_cov_1.381044	0	1089	11	660	1089	0.6060606
Rat_11_NODE_1874_length_1086_cov_2.093113	0	1086	0	0	1086	0.0000000
Rat_11_NODE_1875_length_1086_cov_1.954413	0	1086	0	0	1086	0.0000000
Rat_11_NODE_1876_length_1085_cov_1.823301	0	1085	17	805	1085	0.7419355
Rat_11_NODE_1882_length_1084_cov_1.876579	0	1084	0	0	1084	0.0000000
Rat_11_NODE_1885_length_1083_cov_1.937743	0	1083	10	771	1083	0.7119114
Rat_11_NODE_1892_length_1082_cov_2.157741	0	1082	3	286	1082	0.2643253
Rat_11_NODE_1893_length_1082_cov_2.125609	0	1082	3	380	1082	0.3512015
Rat_11_NODE_1894_length_1082_cov_1.568647	0	1082	4	293	1082	0.2707948
Rat_11_NODE_1897_length_1081_cov_1.731969	0	1081	10	911	1081	0.8427382
Rat_11_NODE_1903_length_1079_cov_2.983398	0	1079	1	151	1079	0.1399444
Rat_11_NODE_1904_length_1079_cov_2.098633	0	1079	2	302	1079	0.2798888
Rat_11_NODE_1913_length_1075_cov_2.144118	0	1075	0	0	1075	0.0000000
Rat_11_NODE_1914_length_1075_cov_2.119608	0	1075	2	270	1075	0.2511628
Rat_11_NODE_1920_length_1073_cov_1.997053	0	1073	3	362	1073	0.3373719
Rat_11_NODE_1923_length_1073_cov_1.428291	0	1073	6	555	1073	0.5172414
Rat_11_NODE_1927_length_1072_cov_2.249754	0	1072	4	487	1072	0.4542910
Rat_11_NODE_1935_length_1069_cov_2.439842	0	1069	0	0	1069	0.0000000
Rat_11_NODE_1940_length_1068_cov_2.809477	0	1068	24	889	1068	0.8323970
Rat_11_NODE_1950_length_1066_cov_1.665678	0	1066	0	0	1066	0.0000000
Rat_11_NODE_1953_length_1064_cov_1.758176	0	1064	0	0	1064	0.0000000
Rat_11_NODE_1955_length_1062_cov_2.703078	0	1062	13	866	1062	0.8154426
Rat_11_NODE_1956_length_1062_cov_2.683217	0	1062	8	767	1062	0.7222222
Rat_11_NODE_1962_length_1061_cov_3.926441	0	1061	0	0	1061	0.0000000
Rat_11_NODE_1990_length_1050_cov_1.555779	0	1050	1	151	1050	0.1438095
Rat_11_NODE_1995_length_1048_cov_3.202417	0	1048	0	0	1048	0.0000000
Rat_11_NODE_2003_length_1045_cov_1.675758	0	1045	0	0	1045	0.0000000
Rat_11_NODE_2005_length_1044_cov_3.080890	0	1044	0	0	1044	0.0000000
Rat_11_NODE_2008_length_1044_cov_2.653185	0	1044	11	786	1044	0.7528735
Rat_11_NODE_2009_length_1044_cov_2.259858	0	1044	202	1031	1044	0.9875479
Rat_11_NODE_2011_length_1044_cov_1.851365	0	1044	2	211	1044	0.2021073
Rat_11_NODE_2018_length_1041_cov_2.437120	0	1041	0	0	1041	0.0000000
Rat_11_NODE_2027_length_1038_cov_2.130214	0	1038	7	730	1038	0.7032755
Rat_11_NODE_2030_length_1037_cov_2.418534	0	1037	0	0	1037	0.0000000
Rat_11_NODE_2034_length_1036_cov_1.886850	0	1036	0	0	1036	0.0000000
Rat_11_NODE_2045_length_1032_cov_1.989765	0	1032	1	147	1032	0.1424419
Rat_11_NODE_2051_length_1029_cov_3.069815	0	1029	10	712	1029	0.6919339
Rat_11_NODE_2052_length_1029_cov_2.990760	0	1029	18	906	1029	0.8804665
Rat_11_NODE_2062_length_1027_cov_1.584362	0	1027	21	889	1027	0.8656281
Rat_11_NODE_2065_length_1026_cov_1.808445	0	1026	6	428	1026	0.4171540
Rat_11_NODE_2067_length_1026_cov_1.710608	0	1026	4	384	1026	0.3742690
Rat_11_NODE_2068_length_1025_cov_3.137113	0	1025	7	692	1025	0.6751220
Rat_11_NODE_2072_length_1020_cov_2.986528	0	1020	3	272	1020	0.2666667
Rat_11_NODE_2083_length_1016_cov_3.216441	0	1016	0	0	1016	0.0000000
Rat_11_NODE_2088_length_1015_cov_2.186458	0	1015	3	436	1015	0.4295566
Rat_11_NODE_2092_length_1014_cov_1.892596	0	1014	4	334	1014	0.3293886
Rat_11_NODE_2097_length_1011_cov_3.158996	0	1011	4	359	1011	0.3550940
Rat_11_NODE_2098_length_1011_cov_2.141213	0	1011	10	830	1011	0.8209693
Rat_11_NODE_2104_length_1010_cov_2.183246	0	1010	11	857	1010	0.8485149
Rat_11_NODE_2108_length_1008_cov_1.951731	0	1008	1	150	1008	0.1488095
Rat_11_NODE_2109_length_1008_cov_1.771249	0	1008	2	286	1008	0.2837301
Rat_11_NODE_2114_length_1007_cov_2.410714	0	1007	2	277	1007	0.2750745
Rat_11_NODE_2115_length_1006_cov_2.369085	0	1006	1	151	1006	0.1500994
Rat_11_NODE_2116_length_1006_cov_2.053628	0	1006	0	0	1006	0.0000000
Rat_11_NODE_2120_length_1006_cov_1.628812	0	1006	5	630	1006	0.6262425
Rat_11_NODE_2122_length_1005_cov_2.803158	0	1005	0	0	1005	0.0000000
Rat_11_NODE_2126_length_1004_cov_1.610116	0	1004	2	268	1004	0.2669323
Rat_12_NODE_1_length_193842_cov_104.990314	0	193842	685	69987	193842	0.3610518
Rat_12_NODE_3_length_80714_cov_31.020828	0	80714	3355	79009	80714	0.9788761
Rat_12_NODE_11_length_51393_cov_41.807355	0	51393	290	22895	51393	0.4454887
Rat_12_NODE_19_length_41386_cov_19.639665	0	41386	30	3686	41386	0.0890639
Rat_12_NODE_31_length_34872_cov_15.169285	0	34872	364	25077	34872	0.7191156
Rat_12_NODE_33_length_34151_cov_11.390574	0	34151	278	21579	34151	0.6318702
Rat_12_NODE_54_length_27209_cov_10.697614	0	27209	2150	27208	27209	0.9999632
Rat_12_NODE_55_length_25579_cov_10.449146	0	25579	1839	25521	25579	0.9977325
Rat_12_NODE_57_length_25204_cov_5.617679	0	25204	66	6689	25204	0.2653944
Rat_12_NODE_76_length_20372_cov_7.315598	0	20372	835	20034	20372	0.9834086
Rat_12_NODE_85_length_19058_cov_8.599747	0	19058	976	18972	19058	0.9954875
Rat_12_NODE_86_length_18693_cov_9.038202	0	18693	1423	18559	18693	0.9928315
Rat_12_NODE_134_length_13802_cov_12.203826	0	13802	17	2098	13802	0.1520070
Rat_12_NODE_138_length_13542_cov_5.418996	0	13542	114	8919	13542	0.6586176
Rat_12_NODE_151_length_12516_cov_6.164995	0	12516	138	9493	12516	0.7584692
Rat_12_NODE_154_length_12346_cov_5.715564	0	12346	115	8950	12346	0.7249312
Rat_12_NODE_156_length_12330_cov_4.928228	0	12330	101	7922	12330	0.6424980
Rat_12_NODE_163_length_11909_cov_5.647967	0	11909	140	8828	11909	0.7412881
Rat_12_NODE_168_length_11446_cov_6.676587	0	11446	124	8326	11446	0.7274157
Rat_12_NODE_169_length_11423_cov_6.203818	0	11423	259	10481	11423	0.9175348
Rat_12_NODE_180_length_10497_cov_6.220552	0	10497	106	8093	10497	0.7709822
Rat_12_NODE_183_length_10441_cov_5.508184	0	10441	92	6794	10441	0.6507040
Rat_12_NODE_188_length_10280_cov_5.405966	0	10280	90	6842	10280	0.6655642
Rat_12_NODE_192_length_9998_cov_30.489188	0	9998	273	9506	9998	0.9507902
Rat_12_NODE_197_length_9801_cov_5.008927	0	9801	99	6715	9801	0.6851342
Rat_12_NODE_202_length_9601_cov_6.618898	0	9601	94	6632	9601	0.6907614
Rat_12_NODE_216_length_9199_cov_8.455599	0	9199	616	8966	9199	0.9746712
Rat_12_NODE_218_length_9102_cov_5.907594	0	9102	106	7017	9102	0.7709295
Rat_12_NODE_223_length_8888_cov_5.450583	0	8888	79	6049	8888	0.6805806
Rat_12_NODE_224_length_8888_cov_5.288011	0	8888	74	6323	8888	0.7114086
Rat_12_NODE_227_length_8831_cov_5.782133	0	8831	206	7760	8831	0.8787227
Rat_12_NODE_232_length_8623_cov_4.732726	0	8623	62	5808	8623	0.6735475
Rat_12_NODE_236_length_8418_cov_5.361951	0	8418	51	4744	8418	0.5635543
Rat_12_NODE_237_length_8417_cov_6.452762	0	8417	124	7140	8417	0.8482832
Rat_12_NODE_238_length_8384_cov_5.079361	0	8384	92	6533	8384	0.7792223
Rat_12_NODE_240_length_8356_cov_7.072160	0	8356	19	1394	8356	0.1668262
Rat_12_NODE_242_length_8287_cov_5.477405	0	8287	62	5041	8287	0.6083022
Rat_12_NODE_244_length_8188_cov_6.057297	0	8188	54	4808	8188	0.5872008
Rat_12_NODE_255_length_7935_cov_4.811041	0	7935	77	5944	7935	0.7490863
Rat_12_NODE_257_length_7888_cov_4.667943	0	7888	63	4730	7888	0.5996450
Rat_12_NODE_263_length_7766_cov_25.355466	0	7766	188	7387	7766	0.9511975
Rat_12_NODE_265_length_7703_cov_6.212082	0	7703	50	4411	7703	0.5726340
Rat_12_NODE_266_length_7696_cov_7.798848	0	7696	331	7695	7696	0.9998701
Rat_12_NODE_271_length_7484_cov_8.909005	0	7484	446	7467	7484	0.9977285
Rat_12_NODE_273_length_7420_cov_5.898167	0	7420	66	5136	7420	0.6921833
Rat_12_NODE_274_length_7416_cov_7.206765	0	7416	97	6131	7416	0.8267260
Rat_12_NODE_281_length_7166_cov_6.195191	0	7166	65	4959	7166	0.6920179
Rat_12_NODE_286_length_7006_cov_6.144296	0	7006	62	4781	7006	0.6824151
Rat_12_NODE_287_length_6991_cov_5.848328	0	6991	66	4740	6991	0.6780146
Rat_12_NODE_288_length_6954_cov_10.419336	0	6954	325	6789	6954	0.9762726
Rat_12_NODE_289_length_6943_cov_4.719077	0	6943	72	5203	6943	0.7493879
Rat_12_NODE_290_length_6929_cov_5.098196	0	6929	61	4647	6929	0.6706595
Rat_12_NODE_296_length_6849_cov_4.775832	0	6849	131	5513	6849	0.8049350
Rat_12_NODE_297_length_6847_cov_7.468640	0	6847	28	3219	6847	0.4701329
Rat_12_NODE_303_length_6745_cov_67.036323	0	6745	204	5803	6745	0.8603410
Rat_12_NODE_305_length_6709_cov_4.656898	0	6709	74	4432	6709	0.6606051
Rat_12_NODE_314_length_6525_cov_5.714992	0	6525	132	5304	6525	0.8128735
Rat_12_NODE_323_length_6282_cov_17.725711	0	6282	126	5291	6282	0.8422477
Rat_12_NODE_326_length_6213_cov_21.025171	0	6213	154	4920	6213	0.7918880
Rat_12_NODE_331_length_6161_cov_7.552080	0	6161	165	5843	6161	0.9483850
Rat_12_NODE_338_length_6004_cov_3.879812	0	6004	44	3601	6004	0.5997669
Rat_12_NODE_339_length_6002_cov_6.019506	0	6002	68	4784	6002	0.7970676
Rat_12_NODE_345_length_5910_cov_4.709137	0	5910	26	2531	5910	0.4282572
Rat_12_NODE_350_length_5769_cov_5.553203	0	5769	53	4564	5769	0.7911250
Rat_12_NODE_358_length_5668_cov_5.145199	0	5668	46	3399	5668	0.5996825
Rat_12_NODE_362_length_5583_cov_4.049928	0	5583	40	3348	5583	0.5996776
Rat_12_NODE_369_length_5501_cov_4.417003	0	5501	46	3893	5501	0.7076895
Rat_12_NODE_370_length_5499_cov_4.469508	0	5499	144	5127	5499	0.9323514
Rat_12_NODE_371_length_5494_cov_4.551756	0	5494	38	3643	5494	0.6630870
Rat_12_NODE_376_length_5458_cov_8.138812	0	5458	281	5432	5458	0.9952363
Rat_12_NODE_384_length_5388_cov_4.723983	0	5388	38	3374	5388	0.6262064
Rat_12_NODE_385_length_5377_cov_5.109733	0	5377	55	3613	5377	0.6719360
Rat_12_NODE_388_length_5365_cov_5.663842	0	5365	13	1487	5365	0.2771668
Rat_12_NODE_392_length_5327_cov_5.931335	0	5327	93	4482	5327	0.8413742
Rat_12_NODE_396_length_5262_cov_6.418475	0	5262	51	3661	5262	0.6957431
Rat_12_NODE_397_length_5247_cov_5.089561	0	5247	64	4677	5247	0.8913665
Rat_12_NODE_402_length_5215_cov_3.483527	0	5215	3	286	5215	0.0548418
Rat_12_NODE_412_length_5112_cov_6.820249	0	5112	12	1170	5112	0.2288732
Rat_12_NODE_413_length_5111_cov_5.673655	0	5111	54	3548	5111	0.6941890
Rat_12_NODE_417_length_5054_cov_4.289858	0	5054	26	2440	5054	0.4827859
Rat_12_NODE_418_length_5038_cov_3.946016	0	5038	37	2844	5038	0.5645097
Rat_12_NODE_420_length_5006_cov_5.210866	0	5006	49	3459	5006	0.6909708
Rat_12_NODE_424_length_4929_cov_4.345302	0	4929	32	3338	4929	0.6772165
Rat_12_NODE_426_length_4895_cov_7.442149	0	4895	38	3371	4895	0.6886619
Rat_12_NODE_428_length_4873_cov_16.956413	0	4873	393	4869	4873	0.9991791
Rat_12_NODE_434_length_4830_cov_3.913508	0	4830	35	2667	4830	0.5521739
Rat_12_NODE_435_length_4828_cov_5.821496	0	4828	51	3774	4828	0.7816901
Rat_12_NODE_436_length_4825_cov_4.581132	0	4825	46	3639	4825	0.7541969
Rat_12_NODE_438_length_4821_cov_5.120856	0	4821	27	2297	4821	0.4764572
Rat_12_NODE_444_length_4798_cov_5.123550	0	4798	52	3736	4798	0.7786578
Rat_12_NODE_445_length_4791_cov_4.332348	0	4791	33	2596	4791	0.5418493
Rat_12_NODE_448_length_4762_cov_5.487147	0	4762	58	3434	4762	0.7211256
Rat_12_NODE_449_length_4746_cov_6.752078	0	4746	31	3101	4746	0.6533923
Rat_12_NODE_450_length_4736_cov_5.685751	0	4736	38	2921	4736	0.6167652
Rat_12_NODE_455_length_4679_cov_4.648573	0	4679	29	2591	4679	0.5537508
Rat_12_NODE_457_length_4664_cov_4.536125	0	4664	54	3385	4664	0.7257718
Rat_12_NODE_459_length_4658_cov_5.408429	0	4658	41	3191	4658	0.6850579
Rat_12_NODE_463_length_4619_cov_4.091586	0	4619	61	3666	4619	0.7936783
Rat_12_NODE_464_length_4618_cov_4.856454	0	4618	88	3931	4618	0.8512343
Rat_12_NODE_468_length_4572_cov_3.912774	0	4572	100	4019	4572	0.8790464
Rat_12_NODE_470_length_4538_cov_4.310506	0	4538	48	3628	4538	0.7994711
Rat_12_NODE_471_length_4532_cov_4.518874	0	4532	42	3124	4532	0.6893204
Rat_12_NODE_474_length_4496_cov_4.147940	0	4496	27	2185	4496	0.4859875
Rat_12_NODE_475_length_4483_cov_6.440831	0	4483	35	2871	4483	0.6404194
Rat_12_NODE_477_length_4474_cov_5.022177	0	4474	37	3193	4474	0.7136790
Rat_12_NODE_486_length_4415_cov_4.280505	0	4415	41	2885	4415	0.6534541
Rat_12_NODE_495_length_4362_cov_5.061063	0	4362	32	2392	4362	0.5483723
Rat_12_NODE_496_length_4355_cov_3.459070	0	4355	73	3955	4355	0.9081516
Rat_12_NODE_499_length_4332_cov_4.452654	0	4332	29	2128	4332	0.4912281
Rat_12_NODE_501_length_4318_cov_10.238330	0	4318	33	1677	4318	0.3883742
Rat_12_NODE_502_length_4316_cov_4.462333	0	4316	29	2206	4316	0.5111214
Rat_12_NODE_503_length_4314_cov_5.036394	0	4314	30	2682	4314	0.6216968
Rat_12_NODE_505_length_4308_cov_5.181989	0	4308	3	410	4308	0.0951718
Rat_12_NODE_508_length_4277_cov_4.074609	0	4277	34	2806	4277	0.6560673
Rat_12_NODE_510_length_4267_cov_6.712013	0	4267	36	2783	4267	0.6522146
Rat_12_NODE_512_length_4254_cov_5.220767	0	4254	30	2760	4254	0.6488011
Rat_12_NODE_514_length_4242_cov_4.159303	0	4242	23	2332	4242	0.5497407
Rat_12_NODE_516_length_4237_cov_4.280966	0	4237	26	2371	4237	0.5595940
Rat_12_NODE_517_length_4235_cov_5.069378	0	4235	30	2476	4235	0.5846517
Rat_12_NODE_519_length_4222_cov_3.945284	0	4222	22	1992	4222	0.4718143
Rat_12_NODE_520_length_4217_cov_4.298174	0	4217	39	2912	4217	0.6905383
Rat_12_NODE_521_length_4215_cov_4.788221	0	4215	16	1433	4215	0.3399763
Rat_12_NODE_527_length_4169_cov_4.438746	0	4169	22	2225	4169	0.5337011
Rat_12_NODE_528_length_4154_cov_3.962918	0	4154	61	3575	4154	0.8606163
Rat_12_NODE_532_length_4125_cov_9.849631	0	4125	14	1738	4125	0.4213333
Rat_12_NODE_539_length_4092_cov_9.839237	0	4092	74	3080	4092	0.7526882
Rat_12_NODE_540_length_4083_cov_6.470209	0	4083	28	2369	4083	0.5802106
Rat_12_NODE_542_length_4052_cov_4.978484	0	4052	37	2979	4052	0.7351925
Rat_12_NODE_544_length_4047_cov_5.777806	0	4047	48	3330	4047	0.8228317
Rat_12_NODE_550_length_4027_cov_3.337110	0	4027	0	0	4027	0.0000000
Rat_12_NODE_551_length_4020_cov_4.953342	0	4020	1	151	4020	0.0375622
Rat_12_NODE_558_length_3975_cov_6.383929	0	3975	3	393	3975	0.0988679
Rat_12_NODE_562_length_3930_cov_5.071484	0	3930	17	1973	3930	0.5020356
Rat_12_NODE_563_length_3919_cov_5.420807	0	3919	24	2238	3919	0.5710641
Rat_12_NODE_567_length_3912_cov_3.565465	0	3912	2	302	3912	0.0771984
Rat_12_NODE_568_length_3911_cov_4.293050	0	3911	30	2691	3911	0.6880593
Rat_12_NODE_570_length_3904_cov_4.483242	0	3904	30	2375	3904	0.6083504
Rat_12_NODE_571_length_3889_cov_5.524257	0	3889	33	2432	3889	0.6253536
Rat_12_NODE_574_length_3881_cov_25.861213	0	3881	11	1278	3881	0.3292966
Rat_12_NODE_575_length_3880_cov_6.311373	0	3880	25	2330	3880	0.6005155
Rat_12_NODE_577_length_3879_cov_5.404289	0	3879	37	2740	3879	0.7063676
Rat_12_NODE_581_length_3853_cov_4.882833	0	3853	31	2828	3853	0.7339735
Rat_12_NODE_582_length_3848_cov_4.654891	0	3848	32	1521	3848	0.3952703
Rat_12_NODE_586_length_3834_cov_4.179942	0	3834	44	3095	3834	0.8072509
Rat_12_NODE_587_length_3830_cov_4.964238	0	3830	0	0	3830	0.0000000
Rat_12_NODE_590_length_3812_cov_4.330317	0	3812	9	1144	3812	0.3001049
Rat_12_NODE_593_length_3791_cov_4.532388	0	3791	32	2351	3791	0.6201530
Rat_12_NODE_597_length_3750_cov_4.917727	0	3750	29	2540	3750	0.6773334
Rat_12_NODE_600_length_3741_cov_10.091427	0	3741	230	3708	3741	0.9911788
Rat_12_NODE_601_length_3738_cov_6.806136	0	3738	46	3149	3738	0.8424291
Rat_12_NODE_604_length_3723_cov_8.627863	0	3723	10	965	3723	0.2591996
Rat_12_NODE_613_length_3683_cov_5.456450	0	3683	30	2288	3683	0.6212327
Rat_12_NODE_617_length_3666_cov_4.595403	0	3666	10	1041	3666	0.2839607
Rat_12_NODE_618_length_3663_cov_5.286308	0	3663	29	2398	3663	0.6546547
Rat_12_NODE_623_length_3652_cov_6.308312	0	3652	54	2876	3652	0.7875137
Rat_12_NODE_628_length_3615_cov_4.129775	0	3615	26	2086	3615	0.5770401
Rat_12_NODE_631_length_3600_cov_14.909450	0	3600	11	749	3600	0.2080556
Rat_12_NODE_639_length_3546_cov_6.239473	0	3546	31	2492	3546	0.7027637
Rat_12_NODE_645_length_3513_cov_7.563910	0	3513	8	747	3513	0.2126388
Rat_12_NODE_646_length_3510_cov_2.969320	0	3510	84	3156	3510	0.8991453
Rat_12_NODE_654_length_3468_cov_2.812775	0	3468	32	1954	3468	0.5634372
Rat_12_NODE_655_length_3462_cov_3.764309	0	3462	34	2438	3462	0.7042172
Rat_12_NODE_656_length_3459_cov_4.325206	0	3459	39	2767	3459	0.7999422
Rat_12_NODE_658_length_3442_cov_3.652790	0	3442	33	2495	3442	0.7248693
Rat_12_NODE_659_length_3431_cov_3.692536	0	3431	16	1428	3431	0.4162052
Rat_12_NODE_662_length_3417_cov_5.226353	0	3417	37	2646	3417	0.7743635
Rat_12_NODE_664_length_3404_cov_4.073156	0	3404	21	2016	3404	0.5922444
Rat_12_NODE_666_length_3400_cov_4.179671	0	3400	25	2146	3400	0.6311765
Rat_12_NODE_675_length_3354_cov_7.067293	0	3354	22	1847	3354	0.5506858
Rat_12_NODE_676_length_3349_cov_4.232240	0	3349	25	1869	3349	0.5580770
Rat_12_NODE_679_length_3342_cov_2.792516	0	3342	58	2808	3342	0.8402154
Rat_12_NODE_686_length_3326_cov_4.852644	0	3326	23	2149	3326	0.6461214
Rat_12_NODE_689_length_3320_cov_4.456049	0	3320	17	1769	3320	0.5328313
Rat_12_NODE_690_length_3319_cov_4.519914	0	3319	30	2359	3319	0.7107562
Rat_12_NODE_692_length_3299_cov_4.997842	0	3299	29	1955	3299	0.5926038
Rat_12_NODE_695_length_3292_cov_2.813716	0	3292	0	0	3292	0.0000000
Rat_12_NODE_696_length_3289_cov_5.013915	0	3289	31	2584	3289	0.7856491
Rat_12_NODE_701_length_3280_cov_4.219535	0	3280	73	2939	3280	0.8960366
Rat_12_NODE_703_length_3256_cov_4.609809	0	3256	26	2174	3256	0.6676904
Rat_12_NODE_706_length_3248_cov_3.505168	0	3248	92	3204	3248	0.9864532
Rat_12_NODE_708_length_3231_cov_4.316121	0	3231	20	1570	3231	0.4859177
Rat_12_NODE_713_length_3187_cov_2.303959	0	3187	70	2771	3187	0.8694697
Rat_12_NODE_714_length_3184_cov_4.692234	0	3184	35	2545	3184	0.7993091
Rat_12_NODE_718_length_3170_cov_3.521669	0	3170	10	1297	3170	0.4091483
Rat_12_NODE_720_length_3161_cov_5.027688	0	3161	26	1860	3161	0.5884214
Rat_12_NODE_726_length_3143_cov_7.225065	0	3143	38	2272	3143	0.7228763
Rat_12_NODE_728_length_3140_cov_3.859319	0	3140	31	1737	3140	0.5531847
Rat_12_NODE_730_length_3133_cov_4.749188	0	3133	18	1645	3133	0.5250559
Rat_12_NODE_731_length_3125_cov_4.278502	0	3125	9	1026	3125	0.3283200
Rat_12_NODE_732_length_3123_cov_4.199804	0	3123	34	2613	3123	0.8366955
Rat_12_NODE_735_length_3111_cov_4.954188	0	3111	13	1286	3111	0.4133719
Rat_12_NODE_737_length_3104_cov_5.888160	0	3104	16	1566	3104	0.5045103
Rat_12_NODE_739_length_3103_cov_4.286417	0	3103	24	2035	3103	0.6558170
Rat_12_NODE_741_length_3100_cov_5.983251	0	3100	23	1951	3100	0.6293548
Rat_12_NODE_743_length_3088_cov_5.509067	0	3088	19	1877	3088	0.6078368
Rat_12_NODE_745_length_3068_cov_5.792897	0	3068	21	1734	3068	0.5651891
Rat_12_NODE_748_length_3059_cov_3.365180	0	3059	32	2017	3059	0.6593658
Rat_12_NODE_750_length_3052_cov_4.228896	0	3052	7	687	3052	0.2250983
Rat_12_NODE_752_length_3030_cov_4.684706	0	3030	14	1300	3030	0.4290429
Rat_12_NODE_755_length_3023_cov_5.529650	0	3023	35	2572	3023	0.8508105
Rat_12_NODE_759_length_3014_cov_6.471105	0	3014	10	1050	3014	0.3483742
Rat_12_NODE_766_length_3003_cov_3.934193	0	3003	27	2149	3003	0.7156177
Rat_12_NODE_767_length_2993_cov_4.078965	0	2993	30	2331	2993	0.7788172
Rat_12_NODE_769_length_2984_cov_4.109252	0	2984	34	2449	2984	0.8207105
Rat_12_NODE_777_length_2953_cov_2.631470	0	2953	56	2625	2953	0.8889265
Rat_12_NODE_780_length_2942_cov_3.435054	0	2942	67	2660	2942	0.9041469
Rat_12_NODE_782_length_2936_cov_5.606734	0	2936	107	2891	2936	0.9846730
Rat_12_NODE_783_length_2936_cov_4.802499	0	2936	2	214	2936	0.0728883
Rat_12_NODE_786_length_2928_cov_3.991646	0	2928	22	1972	2928	0.6734973
Rat_12_NODE_787_length_2927_cov_3.724582	0	2927	76	2427	2927	0.8291766
Rat_12_NODE_793_length_2904_cov_5.161460	0	2904	13	1019	2904	0.3508953
Rat_12_NODE_797_length_2884_cov_10.135384	0	2884	0	0	2884	0.0000000
Rat_12_NODE_801_length_2871_cov_5.022372	0	2871	28	2000	2871	0.6966214
Rat_12_NODE_803_length_2859_cov_4.246790	0	2859	45	2493	2859	0.8719832
Rat_12_NODE_810_length_2837_cov_5.257009	0	2837	21	1787	2837	0.6298907
Rat_12_NODE_818_length_2810_cov_5.636661	0	2810	31	2234	2810	0.7950178
Rat_12_NODE_822_length_2803_cov_4.276565	0	2803	3	236	2803	0.0841955
Rat_12_NODE_824_length_2802_cov_4.641063	0	2802	15	1448	2802	0.5167738
Rat_12_NODE_829_length_2797_cov_5.564916	0	2797	16	1275	2797	0.4558455
Rat_12_NODE_830_length_2792_cov_4.279868	0	2792	15	1363	2792	0.4881805
Rat_12_NODE_834_length_2785_cov_5.333333	0	2785	65	2510	2785	0.9012567
Rat_12_NODE_836_length_2784_cov_3.710150	0	2784	27	2124	2784	0.7629310
Rat_12_NODE_837_length_2783_cov_3.745601	0	2783	20	1829	2783	0.6572044
Rat_12_NODE_838_length_2782_cov_5.190686	0	2782	29	2064	2782	0.7419123
Rat_12_NODE_842_length_2774_cov_3.461567	0	2774	29	1667	2774	0.6009372
Rat_12_NODE_843_length_2764_cov_3.085271	0	2764	78	2513	2764	0.9091896
Rat_12_NODE_845_length_2761_cov_4.832225	0	2761	19	1941	2761	0.7030061
Rat_12_NODE_852_length_2752_cov_4.516871	0	2752	22	2021	2752	0.7343750
Rat_12_NODE_853_length_2744_cov_5.496467	0	2744	14	1392	2744	0.5072886
Rat_12_NODE_856_length_2724_cov_3.751592	0	2724	10	1031	2724	0.3784875
Rat_12_NODE_859_length_2721_cov_6.741560	0	2721	24	1593	2721	0.5854465
Rat_12_NODE_860_length_2719_cov_3.530405	0	2719	10	793	2719	0.2916513
Rat_12_NODE_864_length_2706_cov_4.218031	0	2706	47	2398	2706	0.8861789
Rat_12_NODE_865_length_2697_cov_3.225208	0	2697	0	0	2697	0.0000000
Rat_12_NODE_871_length_2680_cov_3.608381	0	2680	19	1459	2680	0.5444030
Rat_12_NODE_874_length_2670_cov_15.296367	0	2670	8	621	2670	0.2325843
Rat_12_NODE_876_length_2666_cov_6.382612	0	2666	46	2307	2666	0.8653413
Rat_12_NODE_877_length_2663_cov_4.519172	0	2663	31	1900	2663	0.7134810
Rat_12_NODE_878_length_2661_cov_3.610130	0	2661	17	1137	2661	0.4272830
Rat_12_NODE_879_length_2657_cov_3.769408	0	2657	72	2491	2657	0.9375235
Rat_12_NODE_880_length_2656_cov_3.133026	0	2656	39	2236	2656	0.8418674
Rat_12_NODE_884_length_2638_cov_5.018970	0	2638	7	902	2638	0.3419257
Rat_12_NODE_888_length_2623_cov_3.589564	0	2623	41	2176	2623	0.8295844
Rat_12_NODE_891_length_2614_cov_2.802657	0	2614	51	2378	2614	0.9097169
Rat_12_NODE_895_length_2601_cov_6.796151	0	2601	57	2307	2601	0.8869665
Rat_12_NODE_899_length_2599_cov_3.139544	0	2599	0	0	2599	0.0000000
Rat_12_NODE_902_length_2594_cov_3.270185	0	2594	45	2154	2594	0.8303778
Rat_12_NODE_903_length_2592_cov_4.052424	0	2592	32	2138	2592	0.8248457
Rat_12_NODE_911_length_2583_cov_3.169699	0	2583	64	2313	2583	0.8954704
Rat_12_NODE_914_length_2578_cov_5.354340	0	2578	24	1990	2578	0.7719162
Rat_12_NODE_915_length_2576_cov_3.419278	0	2576	30	1923	2576	0.7465062
Rat_12_NODE_917_length_2573_cov_3.821287	0	2573	50	2218	2573	0.8620288
Rat_12_NODE_918_length_2566_cov_4.319395	0	2566	18	1472	2566	0.5736555
Rat_12_NODE_919_length_2565_cov_4.393227	0	2565	26	1927	2565	0.7512671
Rat_12_NODE_921_length_2559_cov_5.022364	0	2559	10	1054	2559	0.4118796
Rat_12_NODE_929_length_2544_cov_3.769787	0	2544	71	2374	2544	0.9331761
Rat_12_NODE_930_length_2544_cov_3.607473	0	2544	22	1597	2544	0.6277516
Rat_12_NODE_938_length_2535_cov_3.581452	0	2535	28	1962	2535	0.7739645
Rat_12_NODE_943_length_2520_cov_3.056795	0	2520	14	1176	2520	0.4666667
Rat_12_NODE_946_length_2514_cov_3.104921	0	2514	0	0	2514	0.0000000
Rat_12_NODE_948_length_2509_cov_13.085167	0	2509	98	2501	2509	0.9968114
Rat_12_NODE_950_length_2509_cov_4.495925	0	2509	16	1721	2509	0.6859307
Rat_12_NODE_959_length_2500_cov_4.007362	0	2500	27	2193	2500	0.8772000
Rat_12_NODE_963_length_2492_cov_3.956094	0	2492	19	1655	2492	0.6641252
Rat_12_NODE_966_length_2488_cov_3.247842	0	2488	21	1745	2488	0.7013665
Rat_12_NODE_971_length_2478_cov_6.734214	0	2478	19	1577	2478	0.6364003
Rat_12_NODE_972_length_2478_cov_3.337598	0	2478	5	679	2478	0.2740113
Rat_12_NODE_973_length_2475_cov_2.986364	0	2475	10	859	2475	0.3470707
Rat_12_NODE_975_length_2471_cov_5.126656	0	2471	23	1649	2471	0.6673412
Rat_12_NODE_983_length_2448_cov_5.089845	0	2448	22	1957	2448	0.7994281
Rat_12_NODE_985_length_2445_cov_4.760251	0	2445	24	1875	2445	0.7668712
Rat_12_NODE_992_length_2435_cov_4.205882	0	2435	4	503	2435	0.2065708
Rat_12_NODE_996_length_2421_cov_8.952663	0	2421	16	1472	2421	0.6080132
Rat_12_NODE_998_length_2418_cov_2.603047	0	2418	13	1141	2418	0.4718776
Rat_12_NODE_1000_length_2410_cov_6.142251	0	2410	18	1617	2410	0.6709543
Rat_12_NODE_1002_length_2405_cov_4.991915	0	2405	13	1040	2405	0.4324324
Rat_12_NODE_1007_length_2388_cov_4.153879	0	2388	23	1833	2388	0.7675880
Rat_12_NODE_1008_length_2385_cov_4.141202	0	2385	82	2230	2385	0.9350105
Rat_12_NODE_1010_length_2383_cov_4.090206	0	2383	6	682	2383	0.2861939
Rat_12_NODE_1011_length_2382_cov_4.611517	0	2382	20	1494	2382	0.6272040
Rat_12_NODE_1013_length_2379_cov_3.845955	0	2379	16	1385	2379	0.5821774
Rat_12_NODE_1014_length_2376_cov_3.939250	0	2376	9	910	2376	0.3829966
Rat_12_NODE_1017_length_2364_cov_4.985275	0	2364	33	2141	2364	0.9056684
Rat_12_NODE_1021_length_2360_cov_2.960521	0	2360	5	617	2360	0.2614407
Rat_12_NODE_1023_length_2357_cov_4.971329	0	2357	18	1832	2357	0.7772592
Rat_12_NODE_1024_length_2356_cov_3.868753	0	2356	33	2074	2356	0.8803056
Rat_12_NODE_1026_length_2351_cov_3.506098	0	2351	25	1935	2351	0.8230540
Rat_12_NODE_1029_length_2343_cov_4.696241	0	2343	29	1732	2343	0.7392232
Rat_12_NODE_1031_length_2338_cov_3.314060	0	2338	3	430	2338	0.1839179
Rat_12_NODE_1033_length_2336_cov_6.546252	0	2336	20	1839	2336	0.7872431
Rat_12_NODE_1034_length_2336_cov_4.367821	0	2336	7	939	2336	0.4019692
Rat_12_NODE_1037_length_2333_cov_2.760316	0	2333	12	864	2333	0.3703386
Rat_12_NODE_1039_length_2329_cov_5.757256	0	2329	23	1847	2329	0.7930442
Rat_12_NODE_1042_length_2328_cov_4.722833	0	2328	32	1983	2328	0.8518041
Rat_12_NODE_1043_length_2328_cov_3.934448	0	2328	15	1569	2328	0.6739691
Rat_12_NODE_1048_length_2323_cov_4.882275	0	2323	15	1404	2323	0.6043909
Rat_12_NODE_1049_length_2317_cov_3.616711	0	2317	16	1050	2317	0.4531722
Rat_12_NODE_1054_length_2309_cov_4.255546	0	2309	17	1455	2309	0.6301429
Rat_12_NODE_1056_length_2303_cov_3.365658	0	2303	0	0	2303	0.0000000
Rat_12_NODE_1060_length_2296_cov_7.404284	0	2296	10	807	2296	0.3514808
Rat_12_NODE_1061_length_2292_cov_5.058561	0	2292	15	1188	2292	0.5183246
Rat_12_NODE_1062_length_2290_cov_4.579866	0	2290	11	1125	2290	0.4912664
Rat_12_NODE_1064_length_2279_cov_4.224371	0	2279	9	883	2279	0.3874506
Rat_12_NODE_1067_length_2276_cov_6.351643	0	2276	9	795	2276	0.3492970
Rat_12_NODE_1068_length_2275_cov_3.665766	0	2275	2	172	2275	0.0756044
Rat_12_NODE_1075_length_2263_cov_4.793931	0	2263	19	1217	2263	0.5377817
Rat_12_NODE_1076_length_2261_cov_3.696283	0	2261	14	1008	2261	0.4458204
Rat_12_NODE_1083_length_2245_cov_4.600913	0	2245	19	1644	2245	0.7322940
Rat_12_NODE_1085_length_2241_cov_4.649588	0	2241	13	1197	2241	0.5341365
Rat_12_NODE_1087_length_2237_cov_4.133364	0	2237	91	1960	2237	0.8761734
Rat_12_NODE_1090_length_2232_cov_5.691778	0	2232	26	1672	2232	0.7491040
Rat_12_NODE_1097_length_2214_cov_4.150069	0	2214	6	742	2214	0.3351400
Rat_12_NODE_1098_length_2214_cov_3.805002	0	2214	11	1211	2214	0.5469738
Rat_12_NODE_1099_length_2213_cov_4.142261	0	2213	23	1584	2213	0.7157704
Rat_12_NODE_1100_length_2212_cov_5.031989	0	2212	13	1206	2212	0.5452080
Rat_12_NODE_1101_length_2210_cov_4.297448	0	2210	71	2030	2210	0.9185520
Rat_12_NODE_1102_length_2209_cov_3.714485	0	2209	13	1467	2209	0.6641014
Rat_12_NODE_1109_length_2206_cov_4.519758	0	2206	17	1263	2206	0.5725295
Rat_12_NODE_1110_length_2206_cov_3.848443	0	2206	7	825	2206	0.3739800
Rat_12_NODE_1111_length_2205_cov_3.507907	0	2205	20	1145	2205	0.5192744
Rat_12_NODE_1112_length_2203_cov_2.605680	0	2203	9	988	2203	0.4484794
Rat_12_NODE_1113_length_2201_cov_3.721808	0	2201	7	568	2201	0.2580645
Rat_12_NODE_1115_length_2199_cov_6.325093	0	2199	25	1469	2199	0.6680309
Rat_12_NODE_1121_length_2192_cov_3.705194	0	2192	17	1374	2192	0.6268248
Rat_12_NODE_1122_length_2192_cov_3.247075	0	2192	0	0	2192	0.0000000
Rat_12_NODE_1123_length_2190_cov_3.702108	0	2190	13	1055	2190	0.4817352
Rat_12_NODE_1124_length_2190_cov_3.034660	0	2190	11	1159	2190	0.5292237
Rat_12_NODE_1127_length_2185_cov_4.280751	0	2185	19	1492	2185	0.6828375
Rat_12_NODE_1128_length_2184_cov_4.604979	0	2184	3	308	2184	0.1410256
Rat_12_NODE_1138_length_2164_cov_2.694168	0	2164	44	1693	2164	0.7823475
Rat_12_NODE_1139_length_2161_cov_5.231244	0	2161	0	0	2161	0.0000000
Rat_12_NODE_1147_length_2150_cov_6.377566	0	2150	14	1285	2150	0.5976744
Rat_12_NODE_1148_length_2150_cov_3.858711	0	2150	32	1923	2150	0.8944186
Rat_12_NODE_1154_length_2139_cov_2.106046	0	2139	16	1374	2139	0.6423562
Rat_12_NODE_1156_length_2136_cov_4.767900	0	2136	21	1740	2136	0.8146067
Rat_12_NODE_1158_length_2135_cov_3.545192	0	2135	39	1872	2135	0.8768150
Rat_12_NODE_1159_length_2133_cov_3.592397	0	2133	8	987	2133	0.4627286
Rat_12_NODE_1160_length_2132_cov_4.843043	0	2132	21	1518	2132	0.7120075
Rat_12_NODE_1165_length_2125_cov_4.390338	0	2125	25	1853	2125	0.8720000
Rat_12_NODE_1168_length_2117_cov_4.242483	0	2117	20	1412	2117	0.6669816
Rat_12_NODE_1169_length_2117_cov_3.373909	0	2117	3	424	2117	0.2002834
Rat_12_NODE_1170_length_2117_cov_3.237633	0	2117	13	1505	2117	0.7109117
Rat_12_NODE_1171_length_2116_cov_5.227559	0	2116	13	1293	2116	0.6110586
Rat_12_NODE_1174_length_2114_cov_3.776105	0	2114	12	1025	2114	0.4848628
Rat_12_NODE_1178_length_2109_cov_4.148004	0	2109	10	966	2109	0.4580370
Rat_12_NODE_1185_length_2105_cov_5.350244	0	2105	23	1341	2105	0.6370546
Rat_12_NODE_1186_length_2104_cov_3.186432	0	2104	3	368	2104	0.1749049
Rat_12_NODE_1192_length_2095_cov_5.416176	0	2095	11	491	2095	0.2343675
Rat_12_NODE_1198_length_2080_cov_2.052840	0	2080	9	1107	2080	0.5322115
Rat_12_NODE_1205_length_2067_cov_4.250497	0	2067	12	1181	2067	0.5713595
Rat_12_NODE_1213_length_2058_cov_5.261608	0	2058	11	996	2058	0.4839650
Rat_12_NODE_1215_length_2054_cov_3.730365	0	2054	45	1806	2054	0.8792600
Rat_12_NODE_1216_length_2054_cov_3.219110	0	2054	5	505	2054	0.2458617
Rat_12_NODE_1218_length_2050_cov_5.211529	0	2050	13	1305	2050	0.6365854
Rat_12_NODE_1219_length_2050_cov_2.220551	0	2050	3	327	2050	0.1595122
Rat_12_NODE_1221_length_2048_cov_4.000000	0	2048	28	1891	2048	0.9233398
Rat_12_NODE_1226_length_2044_cov_6.031171	0	2044	16	1119	2044	0.5474560
Rat_12_NODE_1228_length_2043_cov_5.985915	0	2043	14	1181	2043	0.5780715
Rat_12_NODE_1230_length_2042_cov_29.378963	0	2042	40	1377	2042	0.6743389
Rat_12_NODE_1232_length_2042_cov_3.187217	0	2042	33	1773	2042	0.8682664
Rat_12_NODE_1239_length_2036_cov_5.170116	0	2036	22	1487	2036	0.7303537
Rat_12_NODE_1241_length_2035_cov_3.621212	0	2035	40	1817	2035	0.8928747
Rat_12_NODE_1246_length_2027_cov_3.528398	0	2027	27	1634	2027	0.8061174
Rat_12_NODE_1247_length_2025_cov_4.061929	0	2025	14	1241	2025	0.6128395
Rat_12_NODE_1248_length_2024_cov_6.453022	0	2024	16	1030	2024	0.5088933
Rat_12_NODE_1252_length_2016_cov_3.930138	0	2016	21	1398	2016	0.6934524
Rat_12_NODE_1255_length_2011_cov_4.527096	0	2011	14	1477	2011	0.7344605
Rat_12_NODE_1263_length_2000_cov_12.477121	0	2000	117	1972	2000	0.9860000
Rat_12_NODE_1264_length_2000_cov_4.138817	0	2000	23	1671	2000	0.8355000
Rat_12_NODE_1265_length_2000_cov_3.359383	0	2000	10	806	2000	0.4030000
Rat_12_NODE_1266_length_1999_cov_2.911008	0	1999	41	1791	1999	0.8959480
Rat_12_NODE_1269_length_1995_cov_4.878866	0	1995	15	1569	1995	0.7864662
Rat_12_NODE_1270_length_1990_cov_3.503359	0	1990	0	0	1990	0.0000000
Rat_12_NODE_1272_length_1986_cov_5.357846	0	1986	16	1160	1986	0.5840886
Rat_12_NODE_1275_length_1978_cov_4.120125	0	1978	16	1361	1978	0.6880687
Rat_12_NODE_1276_length_1976_cov_3.641333	0	1976	13	1240	1976	0.6275303
Rat_12_NODE_1277_length_1975_cov_3.363542	0	1975	10	870	1975	0.4405063
Rat_12_NODE_1283_length_1967_cov_2.804916	0	1967	38	1882	1967	0.9567870
Rat_12_NODE_1287_length_1965_cov_2.537696	0	1965	40	1605	1965	0.8167939
Rat_12_NODE_1288_length_1964_cov_7.607124	0	1964	18	808	1964	0.4114053
Rat_12_NODE_1290_length_1963_cov_3.881551	0	1963	16	1234	1963	0.6286296
Rat_12_NODE_1295_length_1959_cov_3.638130	0	1959	50	1866	1959	0.9525268
Rat_12_NODE_1296_length_1959_cov_2.303046	0	1959	18	1407	1959	0.7182236
Rat_12_NODE_1298_length_1956_cov_3.283535	0	1956	18	1344	1956	0.6871166
Rat_12_NODE_1302_length_1954_cov_2.444444	0	1954	13	1221	1954	0.6248720
Rat_12_NODE_1303_length_1953_cov_3.867756	0	1953	31	1719	1953	0.8801844
Rat_12_NODE_1307_length_1945_cov_4.424868	0	1945	18	1321	1945	0.6791774
Rat_12_NODE_1308_length_1944_cov_5.928004	0	1944	17	1688	1944	0.8683128
Rat_12_NODE_1313_length_1937_cov_4.886291	0	1937	5	596	1937	0.3076923
Rat_12_NODE_1315_length_1935_cov_5.257447	0	1935	3	366	1935	0.1891473
Rat_12_NODE_1318_length_1933_cov_3.272630	0	1933	22	1495	1933	0.7734092
Rat_12_NODE_1321_length_1930_cov_3.461333	0	1930	3	280	1930	0.1450777
Rat_12_NODE_1332_length_1921_cov_3.885316	0	1921	12	1260	1921	0.6559084
Rat_12_NODE_1333_length_1920_cov_4.071314	0	1920	15	1494	1920	0.7781250
Rat_12_NODE_1335_length_1918_cov_2.981750	0	1918	13	1062	1918	0.5537018
Rat_12_NODE_1337_length_1911_cov_2.829741	0	1911	1	151	1911	0.0790162
Rat_12_NODE_1338_length_1910_cov_3.690027	0	1910	22	1540	1910	0.8062827
Rat_12_NODE_1339_length_1907_cov_3.895248	0	1907	16	1136	1907	0.5957000
Rat_12_NODE_1342_length_1904_cov_3.404002	0	1904	13	1049	1904	0.5509454
Rat_12_NODE_1343_length_1902_cov_9.011911	0	1902	1	150	1902	0.0788644
Rat_12_NODE_1347_length_1898_cov_4.247423	0	1898	16	1144	1898	0.6027398
Rat_12_NODE_1350_length_1895_cov_3.671196	0	1895	13	1161	1895	0.6126649
Rat_12_NODE_1352_length_1892_cov_3.007077	0	1892	6	666	1892	0.3520085
Rat_12_NODE_1354_length_1889_cov_3.551799	0	1889	0	0	1889	0.0000000
Rat_12_NODE_1356_length_1885_cov_4.024590	0	1885	18	1361	1885	0.7220159
Rat_12_NODE_1359_length_1881_cov_3.285323	0	1881	0	0	1881	0.0000000
Rat_12_NODE_1360_length_1880_cov_3.130411	0	1880	0	0	1880	0.0000000
Rat_12_NODE_1362_length_1878_cov_3.313769	0	1878	17	1107	1878	0.5894569
Rat_12_NODE_1368_length_1874_cov_2.049478	0	1874	7	685	1874	0.3655283
Rat_12_NODE_1369_length_1870_cov_6.412672	0	1870	31	1044	1870	0.5582888
Rat_12_NODE_1371_length_1867_cov_4.665563	0	1867	14	1159	1867	0.6207820
Rat_12_NODE_1372_length_1867_cov_3.549117	0	1867	14	1093	1867	0.5854312
Rat_12_NODE_1375_length_1866_cov_4.625621	0	1866	15	1180	1866	0.6323687
Rat_12_NODE_1378_length_1864_cov_4.803759	0	1864	12	1244	1864	0.6673820
Rat_12_NODE_1385_length_1859_cov_5.265521	0	1859	18	1587	1859	0.8536848
Rat_12_NODE_1386_length_1857_cov_3.104329	0	1857	0	0	1857	0.0000000
Rat_12_NODE_1390_length_1854_cov_3.375764	0	1854	30	1405	1854	0.7578209
Rat_12_NODE_1391_length_1853_cov_3.682425	0	1853	2	302	1853	0.1629789
Rat_12_NODE_1392_length_1853_cov_2.160178	0	1853	8	633	1853	0.3416082
Rat_12_NODE_1393_length_1851_cov_5.155345	0	1851	18	1187	1851	0.6412750
Rat_12_NODE_1394_length_1851_cov_4.066258	0	1851	15	1080	1851	0.5834684
Rat_12_NODE_1395_length_1850_cov_2.891365	0	1850	1	151	1850	0.0816216
Rat_12_NODE_1397_length_1846_cov_3.561139	0	1846	7	725	1846	0.3927411
Rat_12_NODE_1401_length_1843_cov_4.116331	0	1843	12	660	1843	0.3581118
Rat_12_NODE_1402_length_1842_cov_4.151091	0	1842	17	1367	1842	0.7421281
Rat_12_NODE_1407_length_1838_cov_2.095906	0	1838	0	0	1838	0.0000000
Rat_12_NODE_1409_length_1837_cov_2.104938	0	1837	0	0	1837	0.0000000
Rat_12_NODE_1410_length_1836_cov_5.286356	0	1836	22	1430	1836	0.7788671
Rat_12_NODE_1415_length_1831_cov_3.954392	0	1831	9	883	1831	0.4822501
Rat_12_NODE_1426_length_1819_cov_5.145692	0	1819	0	0	1819	0.0000000
Rat_12_NODE_1428_length_1816_cov_2.178308	0	1816	11	1110	1816	0.6112335
Rat_12_NODE_1429_length_1815_cov_12.363068	0	1815	43	1733	1815	0.9548209
Rat_12_NODE_1431_length_1813_cov_4.915813	0	1813	9	1077	1813	0.5940430
Rat_12_NODE_1433_length_1812_cov_3.874787	0	1812	6	635	1812	0.3504415
Rat_12_NODE_1435_length_1809_cov_3.545040	0	1809	6	754	1809	0.4168049
Rat_12_NODE_1439_length_1803_cov_3.053204	0	1803	39	1448	1803	0.8031060
Rat_12_NODE_1441_length_1801_cov_3.063574	0	1801	32	1448	1801	0.8039978
Rat_12_NODE_1443_length_1798_cov_2.084337	0	1798	17	1304	1798	0.7252503
Rat_12_NODE_1445_length_1796_cov_3.148765	0	1796	6	731	1796	0.4070156
Rat_12_NODE_1447_length_1796_cov_2.213096	0	1796	6	709	1796	0.3947662
Rat_12_NODE_1450_length_1792_cov_2.846287	0	1792	11	969	1792	0.5407366
Rat_12_NODE_1459_length_1785_cov_3.820231	0	1785	5	642	1785	0.3596639
Rat_12_NODE_1467_length_1774_cov_3.638743	0	1774	24	1415	1774	0.7976325
Rat_12_NODE_1472_length_1770_cov_1.860058	0	1770	8	579	1770	0.3271186
Rat_12_NODE_1474_length_1768_cov_4.894337	0	1768	14	994	1768	0.5622172
Rat_12_NODE_1476_length_1768_cov_3.057210	0	1768	4	428	1768	0.2420814
Rat_12_NODE_1478_length_1766_cov_2.890123	0	1766	4	439	1766	0.2485844
Rat_12_NODE_1480_length_1764_cov_3.931539	0	1764	9	1089	1764	0.6173469
Rat_12_NODE_1483_length_1760_cov_4.051026	0	1760	6	599	1760	0.3403409
Rat_12_NODE_1489_length_1754_cov_4.170100	0	1754	25	1739	1754	0.9914481
Rat_12_NODE_1494_length_1750_cov_5.845428	0	1750	13	1236	1750	0.7062857
Rat_12_NODE_1495_length_1750_cov_3.130383	0	1750	0	0	1750	0.0000000
Rat_12_NODE_1497_length_1748_cov_3.170112	0	1748	15	1239	1748	0.7088101
Rat_12_NODE_1498_length_1748_cov_3.084465	0	1748	7	657	1748	0.3758581
Rat_12_NODE_1500_length_1745_cov_4.135503	0	1745	14	1244	1745	0.7128940
Rat_12_NODE_1502_length_1744_cov_4.926584	0	1744	8	838	1744	0.4805046
Rat_12_NODE_1508_length_1741_cov_2.376631	0	1741	7	771	1741	0.4428490
Rat_12_NODE_1512_length_1737_cov_3.937574	0	1737	13	1165	1737	0.6706966
Rat_12_NODE_1513_length_1736_cov_3.320642	0	1736	8	812	1736	0.4677419
Rat_12_NODE_1518_length_1732_cov_4.115683	0	1732	10	908	1732	0.5242494
Rat_12_NODE_1519_length_1731_cov_4.903341	0	1731	11	917	1731	0.5297516
Rat_12_NODE_1521_length_1726_cov_5.092160	0	1726	6	432	1726	0.2502897
Rat_12_NODE_1529_length_1722_cov_5.716857	0	1722	5	509	1722	0.2955865
Rat_12_NODE_1534_length_1714_cov_4.948764	0	1714	6	586	1714	0.3418903
Rat_12_NODE_1535_length_1714_cov_4.443038	0	1714	16	1246	1714	0.7269545
Rat_12_NODE_1544_length_1704_cov_3.196483	0	1704	0	0	1704	0.0000000
Rat_12_NODE_1545_length_1699_cov_3.783455	0	1699	23	1428	1699	0.8404944
Rat_12_NODE_1547_length_1699_cov_2.299878	0	1699	0	0	1699	0.0000000
Rat_12_NODE_1548_length_1698_cov_4.074863	0	1698	3	367	1698	0.2161366
Rat_12_NODE_1556_length_1691_cov_2.071516	0	1691	15	909	1691	0.5375518
Rat_12_NODE_1558_length_1690_cov_3.357798	0	1690	0	0	1690	0.0000000
Rat_12_NODE_1560_length_1689_cov_4.892289	0	1689	6	464	1689	0.2747188
Rat_12_NODE_1561_length_1689_cov_3.428397	0	1689	7	872	1689	0.5162818
Rat_12_NODE_1562_length_1689_cov_2.411873	0	1689	10	967	1689	0.5725281
Rat_12_NODE_1573_length_1676_cov_4.773597	0	1676	7	691	1676	0.4122912
Rat_12_NODE_1575_length_1675_cov_4.303704	0	1675	8	556	1675	0.3319403
Rat_12_NODE_1582_length_1673_cov_3.270087	0	1673	12	1010	1673	0.6037059
Rat_12_NODE_1583_length_1672_cov_3.230056	0	1672	0	0	1672	0.0000000
Rat_12_NODE_1584_length_1671_cov_1.914604	0	1671	12	988	1671	0.5912627
Rat_12_NODE_1585_length_1668_cov_5.712957	0	1668	10	1051	1668	0.6300959
Rat_12_NODE_1588_length_1667_cov_2.342432	0	1667	46	1449	1667	0.8692262
Rat_12_NODE_1595_length_1660_cov_5.548910	0	1660	14	920	1660	0.5542169
Rat_12_NODE_1601_length_1658_cov_2.857767	0	1658	0	0	1658	0.0000000
Rat_12_NODE_1607_length_1652_cov_3.431434	0	1652	21	1398	1652	0.8462470
Rat_12_NODE_1608_length_1652_cov_2.596744	0	1652	5	652	1652	0.3946731
Rat_12_NODE_1610_length_1651_cov_4.178571	0	1651	8	827	1651	0.5009086
Rat_12_NODE_1614_length_1649_cov_3.478043	0	1649	8	895	1649	0.5427532
Rat_12_NODE_1619_length_1642_cov_3.063642	0	1642	14	996	1642	0.6065773
Rat_12_NODE_1620_length_1642_cov_2.513548	0	1642	13	1082	1642	0.6589525
Rat_12_NODE_1628_length_1637_cov_2.616941	0	1637	0	0	1637	0.0000000
Rat_12_NODE_1629_length_1636_cov_3.098039	0	1636	0	0	1636	0.0000000
Rat_12_NODE_1631_length_1634_cov_3.680177	0	1634	32	1407	1634	0.8610771
Rat_12_NODE_1633_length_1631_cov_3.170685	0	1631	0	0	1631	0.0000000
Rat_12_NODE_1636_length_1626_cov_3.090388	0	1626	10	1104	1626	0.6789668
Rat_12_NODE_1638_length_1620_cov_2.719489	0	1620	10	918	1620	0.5666667
Rat_12_NODE_1640_length_1619_cov_3.321611	0	1619	0	0	1619	0.0000000
Rat_12_NODE_1641_length_1619_cov_3.132353	0	1619	18	1040	1619	0.6423718
Rat_12_NODE_1654_length_1609_cov_4.925354	0	1609	10	764	1609	0.4748291
Rat_12_NODE_1659_length_1602_cov_2.634777	0	1602	27	1497	1602	0.9344569
Rat_12_NODE_1668_length_1592_cov_1.766428	0	1592	15	1008	1592	0.6331658
Rat_12_NODE_1670_length_1590_cov_2.979153	0	1590	11	901	1590	0.5666667
Rat_12_NODE_1671_length_1589_cov_4.054759	0	1589	10	1106	1589	0.6960353
Rat_12_NODE_1675_length_1588_cov_1.828441	0	1588	7	549	1588	0.3457179
Rat_12_NODE_1676_length_1587_cov_4.005875	0	1587	16	1033	1587	0.6509137
Rat_12_NODE_1683_length_1579_cov_2.604331	0	1579	11	1083	1579	0.6858771
Rat_12_NODE_1686_length_1577_cov_7.174113	0	1577	11	1049	1577	0.6651871
Rat_12_NODE_1687_length_1577_cov_4.632720	0	1577	9	893	1577	0.5662650
Rat_12_NODE_1689_length_1576_cov_3.195266	0	1576	16	1163	1576	0.7379442
Rat_12_NODE_1693_length_1572_cov_3.642057	0	1572	15	739	1572	0.4701018
Rat_12_NODE_1698_length_1566_cov_5.149570	0	1566	19	957	1566	0.6111111
Rat_12_NODE_1701_length_1564_cov_3.960239	0	1564	6	700	1564	0.4475703
Rat_12_NODE_1702_length_1564_cov_3.798542	0	1564	13	1153	1564	0.7372123
Rat_12_NODE_1711_length_1552_cov_2.064796	0	1552	8	845	1552	0.5444587
Rat_12_NODE_1716_length_1550_cov_2.684950	0	1550	9	527	1550	0.3400000
Rat_12_NODE_1718_length_1548_cov_5.649699	0	1548	2	206	1548	0.1330749
Rat_12_NODE_1721_length_1547_cov_3.483914	0	1547	15	1121	1547	0.7246283
Rat_12_NODE_1722_length_1547_cov_2.366622	0	1547	7	841	1547	0.5436329
Rat_12_NODE_1723_length_1546_cov_2.802817	0	1546	12	1146	1546	0.7412678
Rat_12_NODE_1724_length_1544_cov_3.692411	0	1544	1	93	1544	0.0602332
Rat_12_NODE_1725_length_1544_cov_1.869711	0	1544	7	583	1544	0.3775907
Rat_12_NODE_1727_length_1543_cov_3.099462	0	1543	0	0	1543	0.0000000
Rat_12_NODE_1735_length_1539_cov_2.930593	0	1539	26	1340	1539	0.8706952
Rat_12_NODE_1741_length_1536_cov_3.048616	0	1536	0	0	1536	0.0000000
Rat_12_NODE_1747_length_1528_cov_2.499661	0	1528	4	488	1528	0.3193717
Rat_12_NODE_1748_length_1527_cov_3.086277	0	1527	2	258	1527	0.1689587
Rat_12_NODE_1751_length_1524_cov_2.372362	0	1524	10	805	1524	0.5282152
Rat_12_NODE_1752_length_1523_cov_5.045640	0	1523	10	903	1523	0.5929087
Rat_12_NODE_1754_length_1522_cov_3.599182	0	1522	20	1295	1522	0.8508542
Rat_12_NODE_1758_length_1517_cov_4.720930	0	1517	10	1184	1517	0.7804878
Rat_12_NODE_1760_length_1516_cov_3.965092	0	1516	6	635	1516	0.4188654
Rat_12_NODE_1765_length_1512_cov_2.884695	0	1512	7	391	1512	0.2585979
Rat_12_NODE_1766_length_1512_cov_2.818806	0	1512	0	0	1512	0.0000000
Rat_12_NODE_1768_length_1511_cov_4.881868	0	1511	2	302	1511	0.1998676
Rat_12_NODE_1772_length_1507_cov_3.148760	0	1507	0	0	1507	0.0000000
Rat_12_NODE_1780_length_1501_cov_6.161826	0	1501	7	717	1501	0.4776815
Rat_12_NODE_1789_length_1497_cov_2.339806	0	1497	0	0	1497	0.0000000
Rat_12_NODE_1792_length_1494_cov_3.453787	0	1494	0	0	1494	0.0000000
Rat_12_NODE_1799_length_1488_cov_2.995813	0	1488	0	0	1488	0.0000000
Rat_12_NODE_1802_length_1486_cov_4.155136	0	1486	5	601	1486	0.4044414
Rat_12_NODE_1805_length_1485_cov_4.089510	0	1485	10	870	1485	0.5858586
Rat_12_NODE_1810_length_1482_cov_4.313945	0	1482	12	952	1482	0.6423752
Rat_12_NODE_1812_length_1482_cov_3.053259	0	1482	13	1030	1482	0.6950067
Rat_12_NODE_1816_length_1480_cov_3.151579	0	1480	0	0	1480	0.0000000
Rat_12_NODE_1818_length_1479_cov_11.785815	0	1479	32	1389	1479	0.9391481
Rat_12_NODE_1823_length_1477_cov_4.784810	0	1477	13	863	1477	0.5842925
Rat_12_NODE_1825_length_1474_cov_3.317125	0	1474	8	783	1474	0.5312076
Rat_12_NODE_1826_length_1474_cov_3.289641	0	1474	4	482	1474	0.3270014
Rat_12_NODE_1827_length_1473_cov_4.952045	0	1473	4	397	1473	0.2695180
Rat_12_NODE_1835_length_1469_cov_6.064356	0	1469	10	921	1469	0.6269571
Rat_12_NODE_1837_length_1469_cov_2.937058	0	1469	0	0	1469	0.0000000
Rat_12_NODE_1838_length_1469_cov_2.719943	0	1469	4	425	1469	0.2893125
Rat_12_NODE_1840_length_1468_cov_4.445152	0	1468	18	1373	1468	0.9352861
Rat_12_NODE_1842_length_1467_cov_4.504958	0	1467	2	217	1467	0.1479209
Rat_12_NODE_1843_length_1466_cov_13.153792	0	1466	103	1464	1466	0.9986358
Rat_12_NODE_1845_length_1466_cov_2.130404	0	1466	5	658	1466	0.4488404
Rat_12_NODE_1846_length_1465_cov_4.115603	0	1465	1	151	1465	0.1030717
Rat_12_NODE_1851_length_1462_cov_3.667377	0	1462	0	0	1462	0.0000000
Rat_12_NODE_1855_length_1461_cov_4.025605	0	1461	12	898	1461	0.6146475
Rat_12_NODE_1860_length_1460_cov_2.415658	0	1460	0	0	1460	0.0000000
Rat_12_NODE_1868_length_1454_cov_3.255897	0	1454	1	148	1454	0.1017882
Rat_12_NODE_1872_length_1451_cov_5.087393	0	1451	14	1168	1451	0.8049621
Rat_12_NODE_1874_length_1451_cov_2.126074	0	1451	9	689	1451	0.4748449
Rat_12_NODE_1877_length_1448_cov_2.022254	0	1448	5	445	1448	0.3073204
Rat_12_NODE_1879_length_1446_cov_5.920201	0	1446	12	825	1446	0.5705394
Rat_12_NODE_1884_length_1444_cov_6.354932	0	1444	8	762	1444	0.5277008
Rat_12_NODE_1885_length_1444_cov_4.235421	0	1444	6	591	1444	0.4092798
Rat_12_NODE_1886_length_1444_cov_4.205184	0	1444	10	741	1444	0.5131579
Rat_12_NODE_1891_length_1440_cov_2.129964	0	1440	5	577	1440	0.4006944
Rat_12_NODE_1896_length_1438_cov_1.702097	0	1438	2	265	1438	0.1842837
Rat_12_NODE_1908_length_1433_cov_5.144412	0	1433	11	864	1433	0.6029309
Rat_12_NODE_1913_length_1431_cov_2.308140	0	1431	6	559	1431	0.3906359
Rat_12_NODE_1917_length_1429_cov_4.082242	0	1429	8	886	1429	0.6200140
Rat_12_NODE_1927_length_1423_cov_2.620614	0	1423	5	515	1423	0.3619114
Rat_12_NODE_1929_length_1422_cov_2.825896	0	1422	11	1040	1422	0.7313643
Rat_12_NODE_1930_length_1421_cov_5.327233	0	1421	6	732	1421	0.5151302
Rat_12_NODE_1933_length_1420_cov_2.630769	0	1420	0	0	1420	0.0000000
Rat_12_NODE_1935_length_1419_cov_2.218475	0	1419	12	1129	1419	0.7956308
Rat_12_NODE_1937_length_1418_cov_4.874541	0	1418	1	102	1418	0.0719323
Rat_12_NODE_1941_length_1417_cov_1.941997	0	1417	8	824	1417	0.5815102
Rat_12_NODE_1944_length_1415_cov_3.657353	0	1415	25	1339	1415	0.9462898
Rat_12_NODE_1950_length_1410_cov_3.414760	0	1410	1	151	1410	0.1070922
Rat_12_NODE_1956_length_1406_cov_14.131014	0	1406	29	1278	1406	0.9089616
Rat_12_NODE_1957_length_1406_cov_2.457439	0	1406	18	1042	1406	0.7411095
Rat_12_NODE_1963_length_1403_cov_1.909496	0	1403	0	0	1403	0.0000000
Rat_12_NODE_1970_length_1396_cov_4.523490	0	1396	1	151	1396	0.1081662
Rat_12_NODE_1971_length_1395_cov_4.844030	0	1395	13	1017	1395	0.7290323
Rat_12_NODE_1974_length_1393_cov_3.469357	0	1393	33	1137	1393	0.8162240
Rat_12_NODE_1978_length_1391_cov_5.018713	0	1391	9	941	1391	0.6764917
Rat_12_NODE_1981_length_1389_cov_5.359820	0	1389	7	709	1389	0.5104392
Rat_12_NODE_1986_length_1387_cov_3.687688	0	1387	36	1234	1387	0.8896900
Rat_12_NODE_1987_length_1386_cov_3.708490	0	1386	7	740	1386	0.5339105
Rat_12_NODE_1995_length_1379_cov_2.216012	0	1379	0	0	1379	0.0000000
Rat_12_NODE_1999_length_1378_cov_2.847317	0	1378	1	103	1378	0.0747460
Rat_12_NODE_2004_length_1377_cov_2.020424	0	1377	0	0	1377	0.0000000
Rat_12_NODE_2005_length_1376_cov_10.142316	0	1376	13	966	1376	0.7020349
Rat_12_NODE_2007_length_1376_cov_2.887207	0	1376	13	966	1376	0.7020349
Rat_12_NODE_2008_length_1376_cov_2.763058	0	1376	0	0	1376	0.0000000
Rat_12_NODE_2009_length_1376_cov_2.637396	0	1376	8	638	1376	0.4636628
Rat_12_NODE_2010_length_1375_cov_3.279545	0	1375	19	898	1375	0.6530909
Rat_12_NODE_2013_length_1373_cov_8.084977	0	1373	0	0	1373	0.0000000
Rat_12_NODE_2020_length_1369_cov_3.743531	0	1369	10	504	1369	0.3681519
Rat_12_NODE_2022_length_1368_cov_4.811881	0	1368	6	636	1368	0.4649123
Rat_12_NODE_2025_length_1367_cov_5.249238	0	1367	10	790	1367	0.5779078
Rat_12_NODE_2027_length_1367_cov_2.078506	0	1367	3	303	1367	0.2216533
Rat_12_NODE_2031_length_1364_cov_4.838808	0	1364	14	1008	1364	0.7390029
Rat_12_NODE_2032_length_1364_cov_3.339190	0	1364	1	151	1364	0.1107038
Rat_12_NODE_2042_length_1361_cov_2.249617	0	1361	9	787	1361	0.5782513
Rat_12_NODE_2043_length_1357_cov_5.328725	0	1357	16	1062	1357	0.7826087
Rat_12_NODE_2045_length_1357_cov_2.241935	0	1357	1	151	1357	0.1112749
Rat_12_NODE_2047_length_1355_cov_6.376154	0	1355	12	997	1355	0.7357934
Rat_12_NODE_2048_length_1355_cov_5.216923	0	1355	9	933	1355	0.6885609
Rat_12_NODE_2050_length_1355_cov_1.859231	0	1355	0	0	1355	0.0000000
Rat_12_NODE_2052_length_1355_cov_1.493846	0	1355	5	448	1355	0.3306273
Rat_12_NODE_2055_length_1353_cov_2.904468	0	1353	1	151	1353	0.1116038
Rat_12_NODE_2056_length_1352_cov_5.113338	0	1352	12	1079	1352	0.7980769
Rat_12_NODE_2058_length_1352_cov_2.549730	0	1352	7	786	1352	0.5813609
Rat_12_NODE_2065_length_1347_cov_6.899381	0	1347	6	546	1347	0.4053452
Rat_12_NODE_2067_length_1346_cov_4.058869	0	1346	0	0	1346	0.0000000
Rat_12_NODE_2070_length_1345_cov_5.101550	0	1345	4	565	1345	0.4200743
Rat_12_NODE_2077_length_1344_cov_2.194725	0	1344	0	0	1344	0.0000000
Rat_12_NODE_2079_length_1343_cov_3.805124	0	1343	9	726	1343	0.5405808
Rat_12_NODE_2084_length_1342_cov_3.646465	0	1342	0	0	1342	0.0000000
Rat_12_NODE_2085_length_1342_cov_1.682207	0	1342	19	1048	1342	0.7809240
Rat_12_NODE_2094_length_1336_cov_2.890710	0	1336	0	0	1336	0.0000000
Rat_12_NODE_2099_length_1333_cov_3.348200	0	1333	10	735	1333	0.5513878
Rat_12_NODE_2105_length_1331_cov_2.969436	0	1331	0	0	1331	0.0000000
Rat_12_NODE_2112_length_1327_cov_3.832547	0	1327	13	1013	1327	0.7633761
Rat_12_NODE_2116_length_1325_cov_3.933071	0	1325	4	529	1325	0.3992453
Rat_12_NODE_2117_length_1324_cov_1.981875	0	1324	1	151	1324	0.1140483
Rat_12_NODE_2119_length_1323_cov_2.415615	0	1323	1	151	1323	0.1141345
Rat_12_NODE_2123_length_1321_cov_5.138231	0	1321	1	149	1321	0.1127933
Rat_12_NODE_2125_length_1320_cov_2.105138	0	1320	17	1193	1320	0.9037879
Rat_12_NODE_2127_length_1319_cov_2.805380	0	1319	10	755	1319	0.5724033
Rat_12_NODE_2133_length_1316_cov_3.270420	0	1316	6	598	1316	0.4544073
Rat_12_NODE_2135_length_1315_cov_2.626984	0	1315	10	753	1315	0.5726236
Rat_12_NODE_2142_length_1313_cov_5.369634	0	1313	9	817	1313	0.6222392
Rat_12_NODE_2145_length_1311_cov_4.492834	0	1311	6	754	1311	0.5751335
Rat_12_NODE_2146_length_1311_cov_2.528662	0	1311	0	0	1311	0.0000000
Rat_12_NODE_2158_length_1301_cov_4.738363	0	1301	5	439	1301	0.3374327
Rat_12_NODE_2170_length_1297_cov_3.527375	0	1297	13	862	1297	0.6646106
Rat_12_NODE_2171_length_1297_cov_2.613527	0	1297	1	151	1297	0.1164225
Rat_12_NODE_2177_length_1296_cov_2.468977	0	1296	10	915	1296	0.7060185
Rat_12_NODE_2178_length_1296_cov_2.167607	0	1296	10	707	1296	0.5455247
Rat_12_NODE_2181_length_1294_cov_3.702179	0	1294	2	220	1294	0.1700155
Rat_12_NODE_2190_length_1290_cov_3.597571	0	1290	10	1084	1290	0.8403101
Rat_12_NODE_2192_length_1290_cov_1.889879	0	1290	6	564	1290	0.4372093
Rat_12_NODE_2195_length_1288_cov_2.351176	0	1288	15	858	1288	0.6661491
Rat_12_NODE_2196_length_1287_cov_3.966721	0	1287	14	993	1287	0.7715617
Rat_12_NODE_2199_length_1285_cov_2.547967	0	1285	0	0	1285	0.0000000
Rat_12_NODE_2200_length_1285_cov_2.342276	0	1285	6	665	1285	0.5175097
Rat_12_NODE_2204_length_1281_cov_1.792007	0	1281	6	639	1281	0.4988290
Rat_12_NODE_2205_length_1280_cov_3.355918	0	1280	1	151	1280	0.1179688
Rat_12_NODE_2214_length_1274_cov_3.963084	0	1274	6	620	1274	0.4866562
Rat_12_NODE_2216_length_1274_cov_3.273995	0	1274	9	604	1274	0.4740973
Rat_12_NODE_2221_length_1273_cov_2.365353	0	1273	0	0	1273	0.0000000
Rat_12_NODE_2223_length_1272_cov_3.106820	0	1272	22	1226	1272	0.9638365
Rat_12_NODE_2226_length_1271_cov_3.979441	0	1271	4	502	1271	0.3949646
Rat_12_NODE_2227_length_1271_cov_3.004112	0	1271	12	1028	1271	0.8088120
Rat_12_NODE_2229_length_1271_cov_2.427632	0	1271	14	1015	1271	0.7985838
Rat_12_NODE_2231_length_1270_cov_3.248560	0	1270	6	577	1270	0.4543307
Rat_12_NODE_2233_length_1270_cov_1.868313	0	1270	5	501	1270	0.3944882
Rat_12_NODE_2235_length_1268_cov_4.214345	0	1268	0	0	1268	0.0000000
Rat_12_NODE_2248_length_1262_cov_4.697597	0	1262	10	760	1262	0.6022187
Rat_12_NODE_2258_length_1259_cov_2.254153	0	1259	1	151	1259	0.1199365
Rat_12_NODE_2260_length_1257_cov_3.918469	0	1257	2	295	1257	0.2346858
Rat_12_NODE_2261_length_1257_cov_3.247088	0	1257	18	1010	1257	0.8035004
Rat_12_NODE_2266_length_1254_cov_3.612177	0	1254	10	655	1254	0.5223286
Rat_12_NODE_2267_length_1254_cov_2.314429	0	1254	0	0	1254	0.0000000
Rat_12_NODE_2268_length_1253_cov_2.834725	0	1253	11	991	1253	0.7909018
Rat_12_NODE_2269_length_1253_cov_2.150250	0	1253	4	390	1253	0.3112530
Rat_12_NODE_2270_length_1253_cov_2.103506	0	1253	3	423	1253	0.3375898
Rat_12_NODE_2272_length_1252_cov_5.791980	0	1252	5	469	1252	0.3746006
Rat_12_NODE_2280_length_1250_cov_2.253556	0	1250	9	725	1250	0.5800000
Rat_12_NODE_2285_length_1247_cov_1.591443	0	1247	1	151	1247	0.1210906
Rat_12_NODE_2293_length_1244_cov_5.013457	0	1244	6	649	1244	0.5217042
Rat_12_NODE_2296_length_1244_cov_1.804037	0	1244	0	0	1244	0.0000000
Rat_12_NODE_2299_length_1242_cov_4.108677	0	1242	2	282	1242	0.2270531
Rat_12_NODE_2300_length_1242_cov_1.954507	0	1242	3	368	1242	0.2962963
Rat_12_NODE_2307_length_1239_cov_2.867399	0	1239	5	420	1239	0.3389831
Rat_12_NODE_2309_length_1238_cov_2.840237	0	1238	5	620	1238	0.5008078
Rat_12_NODE_2310_length_1238_cov_1.976331	0	1238	6	518	1238	0.4184168
Rat_12_NODE_2312_length_1236_cov_2.725656	0	1236	1	149	1236	0.1205502
Rat_12_NODE_2313_length_1234_cov_2.448685	0	1234	4	447	1234	0.3622366
Rat_12_NODE_2315_length_1233_cov_2.093379	0	1233	8	616	1233	0.4995945
Rat_12_NODE_2317_length_1233_cov_1.661290	0	1233	8	622	1233	0.5044607
Rat_12_NODE_2320_length_1230_cov_4.314894	0	1230	8	819	1230	0.6658537
Rat_12_NODE_2326_length_1229_cov_3.412266	0	1229	10	632	1229	0.5142392
Rat_12_NODE_2331_length_1226_cov_4.632792	0	1226	17	1004	1226	0.8189234
Rat_12_NODE_2334_length_1226_cov_2.477370	0	1226	9	571	1226	0.4657423
Rat_12_NODE_2338_length_1224_cov_5.318221	0	1224	6	659	1224	0.5383987
Rat_12_NODE_2345_length_1222_cov_3.129392	0	1222	6	523	1222	0.4279869
Rat_12_NODE_2347_length_1222_cov_2.540703	0	1222	16	923	1222	0.7553192
Rat_12_NODE_2352_length_1220_cov_3.699571	0	1220	0	0	1220	0.0000000
Rat_12_NODE_2353_length_1220_cov_3.366524	0	1220	2	220	1220	0.1803279
Rat_12_NODE_2354_length_1220_cov_2.957940	0	1220	2	170	1220	0.1393443
Rat_12_NODE_2355_length_1218_cov_2.461737	0	1218	4	317	1218	0.2602627
Rat_12_NODE_2356_length_1217_cov_4.242685	0	1217	5	355	1217	0.2917009
Rat_12_NODE_2362_length_1215_cov_3.467241	0	1215	0	0	1215	0.0000000
Rat_12_NODE_2369_length_1212_cov_3.267070	0	1212	63	1134	1212	0.9356436
Rat_12_NODE_2373_length_1211_cov_2.412630	0	1211	10	738	1211	0.6094137
Rat_12_NODE_2377_length_1210_cov_3.038095	0	1210	4	422	1210	0.3487603
Rat_12_NODE_2378_length_1210_cov_2.601732	0	1210	1	143	1210	0.1181818
Rat_12_NODE_2383_length_1208_cov_3.499566	0	1208	0	0	1208	0.0000000
Rat_12_NODE_2389_length_1205_cov_4.006087	0	1205	4	415	1205	0.3443983
Rat_12_NODE_2394_length_1203_cov_3.087108	0	1203	25	1010	1203	0.8395677
Rat_12_NODE_2396_length_1202_cov_2.696600	0	1202	0	0	1202	0.0000000
Rat_12_NODE_2399_length_1201_cov_3.054101	0	1201	28	1072	1201	0.8925895
Rat_12_NODE_2403_length_1200_cov_3.079476	0	1200	8	785	1200	0.6541666
Rat_12_NODE_2405_length_1199_cov_3.351399	0	1199	2	300	1199	0.2502085
Rat_12_NODE_2416_length_1194_cov_3.582968	0	1194	6	494	1194	0.4137353
Rat_12_NODE_2418_length_1193_cov_2.907733	0	1193	1	109	1193	0.0913663
Rat_12_NODE_2426_length_1189_cov_1.613757	0	1189	7	659	1189	0.5542473
Rat_12_NODE_2427_length_1188_cov_4.559576	0	1188	0	0	1188	0.0000000
Rat_12_NODE_2431_length_1186_cov_3.744474	0	1186	1	151	1186	0.1273187
Rat_12_NODE_2432_length_1186_cov_2.736516	0	1186	5	598	1186	0.5042158
Rat_12_NODE_2437_length_1183_cov_4.578014	0	1183	3	435	1183	0.3677092
Rat_12_NODE_2439_length_1183_cov_2.944149	0	1183	0	0	1183	0.0000000
Rat_12_NODE_2442_length_1183_cov_2.389184	0	1183	11	768	1183	0.6491970
Rat_12_NODE_2443_length_1183_cov_2.289894	0	1183	1	76	1183	0.0642435
Rat_12_NODE_2444_length_1183_cov_1.499113	0	1183	5	250	1183	0.2113271
Rat_12_NODE_2449_length_1180_cov_3.888000	0	1180	1	151	1180	0.1279661
Rat_12_NODE_2450_length_1180_cov_3.388444	0	1180	8	740	1180	0.6271186
Rat_12_NODE_2452_length_1180_cov_1.911111	0	1180	0	0	1180	0.0000000
Rat_12_NODE_2461_length_1177_cov_1.610517	0	1177	0	0	1177	0.0000000
Rat_12_NODE_2464_length_1176_cov_2.152542	0	1176	9	806	1176	0.6853741
Rat_12_NODE_2465_length_1175_cov_5.918750	0	1175	5	458	1175	0.3897872
Rat_12_NODE_2470_length_1174_cov_3.642538	0	1174	1	151	1174	0.1286201
Rat_12_NODE_2472_length_1174_cov_1.764969	0	1174	8	567	1174	0.4829642
Rat_12_NODE_2473_length_1173_cov_5.466905	0	1173	17	994	1173	0.8473998
Rat_12_NODE_2477_length_1172_cov_2.942704	0	1172	0	0	1172	0.0000000
Rat_12_NODE_2482_length_1171_cov_2.201613	0	1171	3	453	1171	0.3868488
Rat_12_NODE_2483_length_1171_cov_1.521505	0	1171	1	151	1171	0.1289496
Rat_12_NODE_2485_length_1170_cov_2.249327	0	1170	2	230	1170	0.1965812
Rat_12_NODE_2503_length_1165_cov_3.553153	0	1165	10	870	1165	0.7467811
Rat_12_NODE_2508_length_1164_cov_4.342651	0	1164	7	609	1164	0.5231959
Rat_12_NODE_2511_length_1163_cov_3.626354	0	1163	4	381	1163	0.3276010
Rat_12_NODE_2513_length_1163_cov_3.132671	0	1163	0	0	1163	0.0000000
Rat_12_NODE_2514_length_1163_cov_2.025271	0	1163	2	272	1163	0.2338779
Rat_12_NODE_2517_length_1162_cov_2.100271	0	1162	1	151	1162	0.1299484
Rat_12_NODE_2522_length_1160_cov_2.808145	0	1160	2	151	1160	0.1301724
Rat_12_NODE_2524_length_1160_cov_2.081448	0	1160	6	580	1160	0.5000000
Rat_12_NODE_2529_length_1159_cov_2.298007	0	1159	3	387	1159	0.3339085
Rat_12_NODE_2530_length_1159_cov_2.239130	0	1159	6	466	1159	0.4020708
Rat_12_NODE_2531_length_1158_cov_2.729828	0	1158	0	0	1158	0.0000000
Rat_12_NODE_2532_length_1157_cov_5.512704	0	1157	9	949	1157	0.8202247
Rat_12_NODE_2536_length_1156_cov_2.094460	0	1156	6	656	1156	0.5674741
Rat_12_NODE_2546_length_1152_cov_4.171376	0	1152	3	290	1152	0.2517361
Rat_12_NODE_2549_length_1151_cov_4.398723	0	1151	3	430	1151	0.3735882
Rat_12_NODE_2551_length_1151_cov_3.946168	0	1151	5	459	1151	0.3987837
Rat_12_NODE_2562_length_1147_cov_3.519231	0	1147	0	0	1147	0.0000000
Rat_12_NODE_2566_length_1146_cov_4.615949	0	1146	8	768	1146	0.6701571
Rat_12_NODE_2567_length_1146_cov_3.208066	0	1146	3	452	1146	0.3944153
Rat_12_NODE_2570_length_1145_cov_3.730275	0	1145	7	672	1145	0.5868996
Rat_12_NODE_2583_length_1142_cov_2.220791	0	1142	13	922	1142	0.8073555
Rat_12_NODE_2584_length_1141_cov_6.285451	0	1141	6	407	1141	0.3567047
Rat_12_NODE_2590_length_1139_cov_2.275830	0	1139	1	151	1139	0.1325724
Rat_12_NODE_2591_length_1139_cov_1.773063	0	1139	2	302	1139	0.2651449
Rat_12_NODE_2592_length_1138_cov_4.370268	0	1138	20	1065	1138	0.9358523
Rat_12_NODE_2595_length_1138_cov_1.990766	0	1138	7	791	1138	0.6950791
Rat_12_NODE_2596_length_1137_cov_2.548059	0	1137	3	454	1137	0.3992964
Rat_12_NODE_2599_length_1136_cov_2.558742	0	1136	7	519	1136	0.4568662
Rat_12_NODE_2600_length_1136_cov_1.824237	0	1136	1	121	1136	0.1065141
Rat_12_NODE_2603_length_1135_cov_1.987963	0	1135	0	0	1135	0.0000000
Rat_12_NODE_2607_length_1134_cov_2.232623	0	1134	3	348	1134	0.3068783
Rat_12_NODE_2612_length_1132_cov_2.971216	0	1132	14	782	1132	0.6908127
Rat_12_NODE_2614_length_1132_cov_1.954503	0	1132	3	242	1132	0.2137809
Rat_12_NODE_2615_length_1132_cov_1.601671	0	1132	8	527	1132	0.4655477
Rat_12_NODE_2618_length_1131_cov_2.325279	0	1131	0	0	1131	0.0000000
Rat_12_NODE_2620_length_1130_cov_2.513488	0	1130	5	472	1130	0.4176991
Rat_12_NODE_2623_length_1129_cov_3.938547	0	1129	1	151	1129	0.1337467
Rat_12_NODE_2626_length_1128_cov_2.635601	0	1128	0	0	1128	0.0000000
Rat_12_NODE_2627_length_1128_cov_1.694315	0	1128	1	151	1128	0.1338653
Rat_12_NODE_2633_length_1127_cov_1.709888	0	1127	6	545	1127	0.4835847
Rat_12_NODE_2641_length_1122_cov_2.265230	0	1122	1	148	1122	0.1319073
Rat_12_NODE_2647_length_1121_cov_1.541276	0	1121	1	151	1121	0.1347012
Rat_12_NODE_2652_length_1120_cov_2.255399	0	1120	2	144	1120	0.1285714
Rat_12_NODE_2656_length_1117_cov_3.547081	0	1117	0	0	1117	0.0000000
Rat_12_NODE_2658_length_1117_cov_2.248588	0	1117	0	0	1117	0.0000000
Rat_12_NODE_2662_length_1116_cov_2.555137	0	1116	13	916	1116	0.8207885
Rat_12_NODE_2665_length_1115_cov_7.923585	0	1115	11	781	1115	0.7004485
Rat_12_NODE_2674_length_1113_cov_2.875236	0	1113	4	497	1113	0.4465409
Rat_12_NODE_2675_length_1113_cov_2.344045	0	1113	4	572	1113	0.5139263
Rat_12_NODE_2676_length_1113_cov_1.811909	0	1113	0	0	1113	0.0000000
Rat_12_NODE_2677_length_1112_cov_3.808893	0	1112	16	874	1112	0.7859712
Rat_12_NODE_2678_length_1112_cov_3.435194	0	1112	13	715	1112	0.6429856
Rat_12_NODE_2679_length_1112_cov_3.342479	0	1112	5	459	1112	0.4127698
Rat_12_NODE_2680_length_1112_cov_2.597919	0	1112	3	293	1112	0.2634892
Rat_12_NODE_2682_length_1112_cov_1.860927	0	1112	2	275	1112	0.2473022
Rat_12_NODE_2683_length_1112_cov_1.640492	0	1112	4	485	1112	0.4361511
Rat_12_NODE_2684_length_1112_cov_1.449385	0	1112	5	689	1112	0.6196043
Rat_12_NODE_2685_length_1111_cov_3.077652	0	1111	8	719	1111	0.6471647
Rat_12_NODE_2695_length_1109_cov_2.653700	0	1109	11	530	1109	0.4779080
Rat_12_NODE_2696_length_1109_cov_2.395636	0	1109	3	401	1109	0.3615870
Rat_12_NODE_2701_length_1108_cov_2.436847	0	1108	4	413	1108	0.3727437
Rat_12_NODE_2704_length_1107_cov_4.554183	0	1107	16	822	1107	0.7425475
Rat_12_NODE_2715_length_1106_cov_2.350143	0	1106	2	300	1106	0.2712477
Rat_12_NODE_2718_length_1105_cov_2.637143	0	1105	4	380	1105	0.3438914
Rat_12_NODE_2722_length_1103_cov_2.477099	0	1103	0	0	1103	0.0000000
Rat_12_NODE_2723_length_1102_cov_2.633238	0	1102	6	543	1102	0.4927405
Rat_12_NODE_2736_length_1097_cov_2.425144	0	1097	0	0	1097	0.0000000
Rat_12_NODE_2737_length_1097_cov_2.319578	0	1097	0	0	1097	0.0000000
Rat_12_NODE_2740_length_1096_cov_5.279539	0	1096	19	856	1096	0.7810219
Rat_12_NODE_2741_length_1096_cov_4.414986	0	1096	11	966	1096	0.8813869
Rat_12_NODE_2744_length_1096_cov_1.667627	0	1096	10	678	1096	0.6186131
Rat_12_NODE_2747_length_1095_cov_4.153846	0	1095	17	736	1095	0.6721461
Rat_12_NODE_2749_length_1095_cov_3.527885	0	1095	6	636	1095	0.5808219
Rat_12_NODE_2751_length_1094_cov_3.743985	0	1094	8	614	1094	0.5612431
Rat_12_NODE_2757_length_1093_cov_2.400771	0	1093	6	703	1093	0.6431839
Rat_12_NODE_2758_length_1092_cov_5.776278	0	1092	15	822	1092	0.7527472
Rat_12_NODE_2762_length_1092_cov_1.843780	0	1092	0	0	1092	0.0000000
Rat_12_NODE_2765_length_1091_cov_3.566602	0	1091	2	280	1091	0.2566453
Rat_12_NODE_2770_length_1090_cov_2.721739	0	1090	6	662	1090	0.6073394
Rat_12_NODE_2780_length_1087_cov_1.948643	0	1087	1	151	1087	0.1389144
Rat_12_NODE_2785_length_1086_cov_2.607177	0	1086	18	762	1086	0.7016575
Rat_12_NODE_2786_length_1086_cov_2.109602	0	1086	10	673	1086	0.6197053
Rat_12_NODE_2793_length_1084_cov_1.937804	0	1084	6	445	1084	0.4105166
Rat_12_NODE_2794_length_1083_cov_3.953307	0	1083	10	897	1083	0.8282548
Rat_12_NODE_2798_length_1082_cov_1.872444	0	1082	2	302	1082	0.2791128
Rat_12_NODE_2804_length_1080_cov_3.291707	0	1080	13	774	1080	0.7166666
Rat_12_NODE_2805_length_1080_cov_2.336585	0	1080	1	96	1080	0.0888889
Rat_12_NODE_2812_length_1079_cov_2.626953	0	1079	9	599	1079	0.5551437
Rat_12_NODE_2814_length_1079_cov_2.353516	0	1079	0	0	1079	0.0000000
Rat_12_NODE_2815_length_1079_cov_1.948242	0	1079	8	739	1079	0.6848934
Rat_12_NODE_2817_length_1078_cov_3.978495	0	1078	11	812	1078	0.7532467
Rat_12_NODE_2818_length_1078_cov_2.798631	0	1078	3	378	1078	0.3506494
Rat_12_NODE_2822_length_1077_cov_3.060665	0	1077	9	758	1077	0.7038069
Rat_12_NODE_2830_length_1074_cov_9.324828	0	1074	0	0	1074	0.0000000
Rat_12_NODE_2831_length_1074_cov_6.877331	0	1074	3	301	1074	0.2802607
Rat_12_NODE_2832_length_1074_cov_3.860648	0	1074	0	0	1074	0.0000000
Rat_12_NODE_2836_length_1073_cov_2.298625	0	1073	3	234	1073	0.2180801
Rat_12_NODE_2839_length_1072_cov_5.845624	0	1072	6	728	1072	0.6791045
Rat_12_NODE_2842_length_1072_cov_2.793510	0	1072	0	0	1072	0.0000000
Rat_12_NODE_2844_length_1072_cov_1.868240	0	1072	8	580	1072	0.5410448
Rat_12_NODE_2845_length_1071_cov_3.140748	0	1071	0	0	1071	0.0000000
Rat_12_NODE_2847_length_1071_cov_2.726378	0	1071	13	811	1071	0.7572362
Rat_12_NODE_2849_length_1071_cov_1.916339	0	1071	0	0	1071	0.0000000
Rat_12_NODE_2850_length_1071_cov_1.521654	0	1071	5	484	1071	0.4519141
Rat_12_NODE_2856_length_1070_cov_2.336946	0	1070	4	494	1070	0.4616822
Rat_12_NODE_2858_length_1069_cov_2.669625	0	1069	0	0	1069	0.0000000
Rat_12_NODE_2860_length_1069_cov_2.004931	0	1069	5	619	1069	0.5790458
Rat_12_NODE_2866_length_1067_cov_6.777668	0	1067	10	796	1067	0.7460169
Rat_12_NODE_2869_length_1067_cov_2.763834	0	1067	8	431	1067	0.4039363
Rat_12_NODE_2871_length_1066_cov_4.941642	0	1066	3	320	1066	0.3001876
Rat_12_NODE_2876_length_1065_cov_1.503960	0	1065	0	0	1065	0.0000000
Rat_12_NODE_2889_length_1061_cov_2.043738	0	1061	0	0	1061	0.0000000
Rat_12_NODE_2898_length_1057_cov_2.608782	0	1057	8	573	1057	0.5421003
Rat_12_NODE_2900_length_1055_cov_21.858000	0	1055	49	1013	1055	0.9601896
Rat_12_NODE_2901_length_1055_cov_5.005000	0	1055	9	831	1055	0.7876777
Rat_12_NODE_2905_length_1055_cov_1.445000	0	1055	5	580	1055	0.5497630
Rat_12_NODE_2911_length_1053_cov_2.553106	0	1053	4	397	1053	0.3770180
Rat_12_NODE_2914_length_1052_cov_2.683049	0	1052	4	581	1052	0.5522814
Rat_12_NODE_2915_length_1052_cov_2.151454	0	1052	5	501	1052	0.4762357
Rat_12_NODE_2917_length_1051_cov_2.317269	0	1051	2	302	1051	0.2873454
Rat_12_NODE_2920_length_1050_cov_3.491457	0	1050	4	358	1050	0.3409524
Rat_12_NODE_2921_length_1050_cov_3.472362	0	1050	3	454	1050	0.4323809
Rat_12_NODE_2927_length_1049_cov_2.433602	0	1049	4	483	1049	0.4604385
Rat_12_NODE_2931_length_1048_cov_2.825780	0	1048	0	0	1048	0.0000000
Rat_12_NODE_2933_length_1047_cov_3.322581	0	1047	0	0	1047	0.0000000
Rat_12_NODE_2936_length_1047_cov_2.543347	0	1047	0	0	1047	0.0000000
Rat_12_NODE_2940_length_1046_cov_2.559031	0	1046	4	480	1046	0.4588910
Rat_12_NODE_2945_length_1045_cov_7.513131	0	1045	0	0	1045	0.0000000
Rat_12_NODE_2948_length_1045_cov_2.636364	0	1045	0	0	1045	0.0000000
Rat_12_NODE_2949_length_1045_cov_2.050505	0	1045	7	620	1045	0.5933014
Rat_12_NODE_2955_length_1044_cov_1.499494	0	1044	0	0	1044	0.0000000
Rat_12_NODE_2960_length_1043_cov_1.704453	0	1043	2	278	1043	0.2665388
Rat_12_NODE_2962_length_1042_cov_3.486322	0	1042	4	449	1042	0.4309021
Rat_12_NODE_2963_length_1042_cov_2.290780	0	1042	7	556	1042	0.5335892
Rat_12_NODE_2970_length_1040_cov_2.221320	0	1040	8	617	1040	0.5932692
Rat_12_NODE_2972_length_1039_cov_2.608740	0	1039	3	427	1039	0.4109721
Rat_12_NODE_2973_length_1038_cov_4.782299	0	1038	11	1020	1038	0.9826590
Rat_12_NODE_2975_length_1038_cov_1.601221	0	1038	6	653	1038	0.6290944
Rat_12_NODE_2977_length_1037_cov_2.567210	0	1037	0	0	1037	0.0000000
Rat_12_NODE_2981_length_1036_cov_2.282365	0	1036	14	856	1036	0.8262548
Rat_12_NODE_2982_length_1036_cov_1.972477	0	1036	5	579	1036	0.5588803
Rat_12_NODE_2985_length_1035_cov_1.972449	0	1035	0	0	1035	0.0000000
Rat_12_NODE_2986_length_1034_cov_2.443309	0	1034	5	448	1034	0.4332688
Rat_12_NODE_2988_length_1034_cov_1.618999	0	1034	0	0	1034	0.0000000
Rat_12_NODE_2993_length_1032_cov_17.354145	0	1032	66	996	1032	0.9651163
Rat_12_NODE_3000_length_1031_cov_2.952869	0	1031	5	413	1031	0.4005820
Rat_12_NODE_3001_length_1031_cov_2.578893	0	1031	0	0	1031	0.0000000
Rat_12_NODE_3003_length_1030_cov_2.750769	0	1030	5	492	1030	0.4776699
Rat_12_NODE_3004_length_1030_cov_2.072821	0	1030	8	651	1030	0.6320388
Rat_12_NODE_3008_length_1029_cov_1.821355	0	1029	8	754	1029	0.7327502
Rat_12_NODE_3010_length_1028_cov_2.599178	0	1028	6	603	1028	0.5865759
Rat_12_NODE_3011_length_1028_cov_2.313464	0	1028	0	0	1028	0.0000000
Rat_12_NODE_3012_length_1028_cov_1.891059	0	1028	6	673	1028	0.6546693
Rat_12_NODE_3016_length_1026_cov_2.831102	0	1026	10	734	1026	0.7153996
Rat_12_NODE_3018_length_1026_cov_2.574665	0	1026	5	415	1026	0.4044834
Rat_12_NODE_3019_length_1026_cov_2.555098	0	1026	20	840	1026	0.8187134
Rat_12_NODE_3027_length_1024_cov_1.836945	0	1024	13	836	1024	0.8164062
Rat_12_NODE_3028_length_1024_cov_1.521156	0	1024	2	302	1024	0.2949219
Rat_12_NODE_3029_length_1023_cov_3.750000	0	1023	2	275	1023	0.2688172
Rat_12_NODE_3035_length_1022_cov_2.339193	0	1022	1	149	1022	0.1457926
Rat_12_NODE_3038_length_1022_cov_2.082730	0	1022	2	188	1022	0.1839530
Rat_12_NODE_3039_length_1022_cov_1.781799	0	1022	4	400	1022	0.3913894
Rat_12_NODE_3046_length_1020_cov_2.944041	0	1020	10	946	1020	0.9274510
Rat_12_NODE_3047_length_1020_cov_2.412435	0	1020	1	151	1020	0.1480392
Rat_12_NODE_3051_length_1019_cov_2.310166	0	1019	7	516	1019	0.5063788
Rat_12_NODE_3054_length_1018_cov_2.233645	0	1018	0	0	1018	0.0000000
Rat_12_NODE_3055_length_1018_cov_2.089304	0	1018	5	544	1018	0.5343812
Rat_12_NODE_3058_length_1017_cov_3.991684	0	1017	5	504	1017	0.4955752
Rat_12_NODE_3063_length_1016_cov_4.597294	0	1016	5	595	1016	0.5856299
Rat_12_NODE_3067_length_1016_cov_2.655567	0	1016	0	0	1016	0.0000000
Rat_12_NODE_3069_length_1015_cov_3.812500	0	1015	5	526	1015	0.5182266
Rat_12_NODE_3072_length_1015_cov_2.031250	0	1015	6	476	1015	0.4689655
Rat_12_NODE_3073_length_1015_cov_1.934375	0	1015	4	542	1015	0.5339901
Rat_12_NODE_3077_length_1014_cov_2.984359	0	1014	3	428	1014	0.4220907
Rat_12_NODE_3083_length_1013_cov_3.427975	0	1013	6	657	1013	0.6485686
Rat_12_NODE_3085_length_1013_cov_3.112735	0	1013	10	697	1013	0.6880553
Rat_12_NODE_3086_length_1013_cov_3.026096	0	1013	16	904	1013	0.8923988
Rat_12_NODE_3087_length_1013_cov_2.048017	0	1013	2	285	1013	0.2813425
Rat_12_NODE_3090_length_1013_cov_1.361169	0	1013	9	665	1013	0.6564659
Rat_12_NODE_3093_length_1012_cov_3.212121	0	1012	9	655	1012	0.6472332
Rat_12_NODE_3097_length_1012_cov_2.835946	0	1012	11	895	1012	0.8843874
Rat_12_NODE_3113_length_1008_cov_1.795383	0	1008	5	352	1008	0.3492064
Rat_12_NODE_3117_length_1007_cov_2.542017	0	1007	0	0	1007	0.0000000
Rat_12_NODE_3123_length_1006_cov_1.477392	0	1006	5	652	1006	0.6481113
Rat_12_NODE_3125_length_1005_cov_3.624211	0	1005	12	703	1005	0.6995025
Rat_12_NODE_3129_length_1005_cov_2.018947	0	1005	2	253	1005	0.2517413
Rat_12_NODE_3130_length_1004_cov_4.131718	0	1004	6	649	1004	0.6464143
Rat_12_NODE_3151_length_1000_cov_1.916402	0	1000	1	151	1000	0.1510000
Rat_13_NODE_1_length_100372_cov_17.957136	0	100372	19001	100196	100372	0.9982466
Rat_13_NODE_8_length_58403_cov_20.849918	0	58403	3099	57713	58403	0.9881855
Rat_13_NODE_28_length_32113_cov_8.787978	0	32113	9462	32113	32113	1.0000000
Rat_13_NODE_34_length_30928_cov_4.790302	0	30928	268	18940	30928	0.6123900
Rat_13_NODE_40_length_29910_cov_15.490471	0	29910	40	4359	29910	0.1457372
Rat_13_NODE_62_length_21486_cov_6.032943	0	21486	65	7003	21486	0.3259332
Rat_13_NODE_96_length_14358_cov_7.914424	0	14358	119	9173	14358	0.6388773
Rat_13_NODE_99_length_14081_cov_6.305005	0	14081	55	5966	14081	0.4236915
Rat_13_NODE_138_length_9714_cov_6.893053	0	9714	537	9600	9714	0.9882644
Rat_13_NODE_143_length_9371_cov_9.149420	0	9371	7	1002	9371	0.1069256
Rat_13_NODE_170_length_7076_cov_5.573280	0	7076	29	3014	7076	0.4259469
Rat_13_NODE_175_length_6860_cov_4.234093	0	6860	0	0	6860	0.0000000
Rat_13_NODE_180_length_6738_cov_3.601826	0	6738	27	2812	6738	0.4173345
Rat_13_NODE_185_length_6572_cov_3.844560	0	6572	26	2540	6572	0.3864881
Rat_13_NODE_198_length_6208_cov_5.493418	0	6208	49	2948	6208	0.4748711
Rat_13_NODE_212_length_5837_cov_6.755102	0	5837	368	5770	5837	0.9885215
Rat_13_NODE_215_length_5776_cov_10.243838	0	5776	14	1631	5776	0.2823753
Rat_13_NODE_220_length_5660_cov_6.103836	0	5660	20	2306	5660	0.4074205
Rat_13_NODE_222_length_5620_cov_7.575202	0	5620	415	5577	5620	0.9923487
Rat_13_NODE_226_length_5544_cov_15.318455	0	5544	4	482	5544	0.0869408
Rat_13_NODE_233_length_5424_cov_3.674241	0	5424	200	5242	5424	0.9664454
Rat_13_NODE_239_length_5244_cov_15.235305	0	5244	213	4853	5244	0.9254386
Rat_13_NODE_270_length_4469_cov_5.925238	0	4469	0	0	4469	0.0000000
Rat_13_NODE_286_length_4169_cov_15.377491	0	4169	120	3949	4169	0.9472296
Rat_13_NODE_294_length_4059_cov_83.107143	0	4059	4472	4058	4059	0.9997537
Rat_13_NODE_311_length_3907_cov_3.206386	0	3907	91	3611	3907	0.9242386
Rat_13_NODE_390_length_3129_cov_2.573845	0	3129	77	2726	3129	0.8712049
Rat_13_NODE_391_length_3126_cov_2.919245	0	3126	82	2991	3126	0.9568138
Rat_13_NODE_402_length_3074_cov_2.625704	0	3074	55	2500	3074	0.8132726
Rat_13_NODE_409_length_3027_cov_6.716016	0	3027	108	2863	3027	0.9458209
Rat_13_NODE_414_length_2984_cov_2.720382	0	2984	85	2874	2984	0.9631367
Rat_13_NODE_419_length_2956_cov_4.292658	0	2956	56	2558	2956	0.8653586
Rat_13_NODE_424_length_2930_cov_3.046957	0	2930	28	2482	2930	0.8470989
Rat_13_NODE_434_length_2870_cov_3.020959	0	2870	86	2788	2870	0.9714286
Rat_13_NODE_448_length_2780_cov_8.584587	0	2780	84	2719	2780	0.9780576
Rat_13_NODE_449_length_2780_cov_2.700917	0	2780	53	2499	2780	0.8989208
Rat_13_NODE_452_length_2773_cov_2.437086	0	2773	27	1520	2773	0.5481428
Rat_13_NODE_497_length_2564_cov_3.764448	0	2564	53	2404	2564	0.9375975
Rat_13_NODE_503_length_2542_cov_3.259751	0	2542	98	2313	2542	0.9099135
Rat_13_NODE_505_length_2535_cov_2.996774	0	2535	78	2528	2535	0.9972386
Rat_13_NODE_506_length_2532_cov_4.192572	0	2532	522	2532	2532	1.0000000
Rat_13_NODE_518_length_2451_cov_3.820534	0	2451	0	0	2451	0.0000000
Rat_13_NODE_528_length_2431_cov_3.546296	0	2431	103	2128	2431	0.8753600
Rat_13_NODE_529_length_2430_cov_4.578526	0	2430	36	2100	2430	0.8641976
Rat_13_NODE_540_length_2391_cov_2.739726	0	2391	42	2318	2391	0.9694688
Rat_13_NODE_547_length_2370_cov_3.219006	0	2370	21	1396	2370	0.5890296
Rat_13_NODE_549_length_2366_cov_3.092601	0	2366	52	2236	2366	0.9450549
Rat_13_NODE_560_length_2326_cov_3.758256	0	2326	30	1314	2326	0.5649183
Rat_13_NODE_563_length_2311_cov_3.953457	0	2311	85	2262	2311	0.9787971
Rat_13_NODE_566_length_2305_cov_3.296889	0	2305	72	2255	2305	0.9783080
Rat_13_NODE_570_length_2285_cov_5.407623	0	2285	139	1968	2285	0.8612692
Rat_13_NODE_577_length_2261_cov_3.368540	0	2261	81	2243	2261	0.9920389
Rat_13_NODE_588_length_2219_cov_4.024954	0	2219	29	1572	2219	0.7084272
Rat_13_NODE_597_length_2195_cov_3.914486	0	2195	48	2170	2195	0.9886105
Rat_13_NODE_598_length_2190_cov_4.145667	0	2190	216	2184	2190	0.9972603
Rat_13_NODE_606_length_2164_cov_4.484116	0	2164	25	1410	2164	0.6515712
Rat_13_NODE_608_length_2158_cov_2.090823	0	2158	29	1749	2158	0.8104727
Rat_13_NODE_618_length_2136_cov_3.078808	0	2136	33	1987	2136	0.9302434
Rat_13_NODE_644_length_2087_cov_2.846949	0	2087	55	1941	2087	0.9300431
Rat_13_NODE_650_length_2069_cov_2.667329	0	2069	17	1315	2069	0.6355727
Rat_13_NODE_657_length_2057_cov_3.506494	0	2057	65	1942	2057	0.9440933
Rat_13_NODE_662_length_2051_cov_3.724950	0	2051	114	1972	2051	0.9614822
Rat_13_NODE_664_length_2046_cov_3.330989	0	2046	80	2028	2046	0.9912024
Rat_13_NODE_671_length_2032_cov_3.333839	0	2032	49	1807	2032	0.8892717
Rat_13_NODE_673_length_2028_cov_2.081602	0	2028	11	972	2028	0.4792899
Rat_13_NODE_677_length_2020_cov_2.133842	0	2020	23	1617	2020	0.8004950
Rat_13_NODE_679_length_2011_cov_3.378834	0	2011	51	1871	2011	0.9303829
Rat_13_NODE_682_length_2003_cov_2.776181	0	2003	34	1750	2003	0.8736895
Rat_13_NODE_696_length_1977_cov_2.612903	0	1977	52	1873	1977	0.9473950
Rat_13_NODE_700_length_1970_cov_2.665796	0	1970	51	1868	1970	0.9482234
Rat_13_NODE_717_length_1940_cov_2.847215	0	1940	46	1871	1940	0.9644330
Rat_13_NODE_718_length_1938_cov_2.826872	0	1938	38	1834	1938	0.9463364
Rat_13_NODE_720_length_1935_cov_2.418617	0	1935	41	1528	1935	0.7896641
Rat_13_NODE_731_length_1922_cov_2.825388	0	1922	61	1869	1922	0.9724246
Rat_13_NODE_735_length_1918_cov_4.357488	0	1918	22	1560	1918	0.8133472
Rat_13_NODE_744_length_1906_cov_2.949757	0	1906	54	1878	1906	0.9853095
Rat_13_NODE_749_length_1897_cov_2.299131	0	1897	20	1206	1897	0.6357406
Rat_13_NODE_750_length_1894_cov_3.553018	0	1894	78	1591	1894	0.8400211
Rat_13_NODE_756_length_1886_cov_2.365374	0	1886	29	1850	1886	0.9809120
Rat_13_NODE_757_length_1885_cov_4.780328	0	1885	84	1827	1885	0.9692308
Rat_13_NODE_760_length_1884_cov_2.344997	0	1884	36	1543	1884	0.8190022
Rat_13_NODE_816_length_1793_cov_6.066168	0	1793	101	1721	1793	0.9598438
Rat_13_NODE_819_length_1791_cov_2.996544	0	1791	27	1692	1791	0.9447236
Rat_13_NODE_826_length_1785_cov_3.149711	0	1785	52	1785	1785	1.0000000
Rat_13_NODE_827_length_1784_cov_2.477154	0	1784	52	1642	1784	0.9204036
Rat_13_NODE_831_length_1780_cov_4.008116	0	1780	130	1768	1780	0.9932584
Rat_13_NODE_835_length_1777_cov_3.163763	0	1777	66	1723	1777	0.9696117
Rat_13_NODE_842_length_1765_cov_2.471345	0	1765	49	1447	1765	0.8198300
Rat_13_NODE_843_length_1764_cov_3.467525	0	1764	64	1639	1764	0.9291383
Rat_13_NODE_869_length_1736_cov_2.710886	0	1736	44	1490	1736	0.8582949
Rat_13_NODE_881_length_1723_cov_2.340528	0	1723	2	125	1723	0.0725479
Rat_13_NODE_884_length_1718_cov_2.173181	0	1718	25	1319	1718	0.7677532
Rat_13_NODE_890_length_1711_cov_2.293478	0	1711	13	1031	1711	0.6025716
Rat_13_NODE_899_length_1699_cov_3.807178	0	1699	50	1512	1699	0.8899353
Rat_13_NODE_904_length_1695_cov_2.999390	0	1695	44	1627	1695	0.9598820
Rat_13_NODE_905_length_1692_cov_4.394624	0	1692	0	0	1692	0.0000000
Rat_13_NODE_906_length_1690_cov_4.981651	0	1690	62	1609	1690	0.9520710
Rat_13_NODE_925_length_1661_cov_2.000000	0	1661	18	894	1661	0.5382300
Rat_13_NODE_933_length_1656_cov_3.108682	0	1656	53	1561	1656	0.9426329
Rat_13_NODE_944_length_1644_cov_2.994336	0	1644	35	1400	1644	0.8515815
Rat_13_NODE_953_length_1630_cov_2.747937	0	1630	53	1615	1630	0.9907975
Rat_13_NODE_960_length_1625_cov_1.998726	0	1625	14	1256	1625	0.7729231
Rat_13_NODE_969_length_1617_cov_2.887964	0	1617	28	1451	1617	0.8973408
Rat_13_NODE_973_length_1613_cov_2.862644	0	1613	32	1524	1613	0.9448233
Rat_13_NODE_976_length_1611_cov_2.937018	0	1611	38	1538	1611	0.9546865
Rat_13_NODE_978_length_1608_cov_2.976175	0	1608	48	1603	1608	0.9968905
Rat_13_NODE_984_length_1601_cov_3.188228	0	1601	37	1417	1601	0.8850718
Rat_13_NODE_988_length_1597_cov_4.278210	0	1597	40	1524	1597	0.9542893
Rat_13_NODE_991_length_1594_cov_2.648473	0	1594	30	1245	1594	0.7810540
Rat_13_NODE_992_length_1594_cov_2.051982	0	1594	32	1296	1594	0.8130490
Rat_13_NODE_999_length_1589_cov_2.164928	0	1589	29	1451	1589	0.9131529
Rat_13_NODE_1001_length_1584_cov_5.281884	0	1584	74	1374	1584	0.8674242
Rat_13_NODE_1003_length_1580_cov_2.231475	0	1580	42	1535	1580	0.9715190
Rat_13_NODE_1007_length_1575_cov_4.140789	0	1575	15	1311	1575	0.8323810
Rat_13_NODE_1013_length_1572_cov_2.278840	0	1572	6	679	1572	0.4319339
Rat_13_NODE_1019_length_1567_cov_2.576720	0	1567	39	1488	1567	0.9495852
Rat_13_NODE_1021_length_1566_cov_2.896757	0	1566	73	1460	1566	0.9323116
Rat_13_NODE_1024_length_1560_cov_4.143522	0	1560	49	1466	1560	0.9397436
Rat_13_NODE_1030_length_1556_cov_2.772152	0	1556	12	1092	1556	0.7017995
Rat_13_NODE_1036_length_1549_cov_1.843373	0	1549	2	294	1549	0.1897999
Rat_13_NODE_1041_length_1544_cov_6.711216	0	1544	303	1540	1544	0.9974093
Rat_13_NODE_1050_length_1536_cov_3.024308	0	1536	15	1097	1536	0.7141927
Rat_13_NODE_1054_length_1532_cov_3.129316	0	1532	24	1321	1532	0.8622715
Rat_13_NODE_1056_length_1530_cov_2.625763	0	1530	47	1424	1530	0.9307190
Rat_13_NODE_1058_length_1529_cov_4.513569	0	1529	25	1366	1529	0.8933944
Rat_13_NODE_1066_length_1522_cov_2.460804	0	1522	41	1474	1522	0.9684625
Rat_13_NODE_1069_length_1519_cov_3.016393	0	1519	33	1374	1519	0.9045424
Rat_13_NODE_1075_length_1515_cov_2.732192	0	1515	74	1513	1515	0.9986799
Rat_13_NODE_1082_length_1509_cov_2.693260	0	1509	23	1247	1509	0.8263751
Rat_13_NODE_1083_length_1509_cov_2.580468	0	1509	34	1318	1509	0.8734261
Rat_13_NODE_1086_length_1507_cov_3.570248	0	1507	48	1287	1507	0.8540146
Rat_13_NODE_1101_length_1496_cov_2.711312	0	1496	23	1392	1496	0.9304813
Rat_13_NODE_1108_length_1494_cov_2.863794	0	1494	25	1362	1494	0.9116466
Rat_13_NODE_1124_length_1479_cov_3.318820	0	1479	20	1270	1479	0.8586883
Rat_13_NODE_1125_length_1478_cov_3.407590	0	1478	44	1428	1478	0.9661705
Rat_13_NODE_1126_length_1478_cov_1.842586	0	1478	43	1438	1478	0.9729364
Rat_13_NODE_1127_length_1477_cov_2.846695	0	1477	21	1173	1477	0.7941774
Rat_13_NODE_1128_length_1477_cov_2.770042	0	1477	38	1405	1477	0.9512525
Rat_13_NODE_1130_length_1476_cov_2.631246	0	1476	21	1034	1476	0.7005420
Rat_13_NODE_1131_length_1476_cov_2.543983	0	1476	25	1316	1476	0.8915989
Rat_13_NODE_1136_length_1474_cov_2.942213	0	1474	40	1430	1474	0.9701493
Rat_13_NODE_1137_length_1474_cov_2.642706	0	1474	39	1329	1474	0.9016282
Rat_13_NODE_1138_length_1474_cov_2.634954	0	1474	21	1124	1474	0.7625509
Rat_13_NODE_1144_length_1469_cov_2.954031	0	1469	53	1345	1469	0.9155889
Rat_13_NODE_1155_length_1463_cov_2.337358	0	1463	37	1408	1463	0.9624060
Rat_13_NODE_1167_length_1453_cov_3.045064	0	1453	28	1241	1453	0.8540950
Rat_13_NODE_1171_length_1449_cov_2.774749	0	1449	32	1373	1449	0.9475501
Rat_13_NODE_1172_length_1447_cov_2.211207	0	1447	20	1114	1447	0.7698687
Rat_13_NODE_1173_length_1446_cov_4.561467	0	1446	28	1106	1446	0.7648686
Rat_13_NODE_1177_length_1445_cov_2.059712	0	1445	9	786	1445	0.5439447
Rat_13_NODE_1181_length_1441_cov_4.825397	0	1441	81	1343	1441	0.9319917
Rat_13_NODE_1188_length_1438_cov_1.843818	0	1438	39	1236	1438	0.8595271
Rat_13_NODE_1202_length_1426_cov_2.789934	0	1426	24	1256	1426	0.8807854
Rat_13_NODE_1203_length_1425_cov_3.015328	0	1425	1	143	1425	0.1003509
Rat_13_NODE_1204_length_1425_cov_2.413869	0	1425	44	1419	1425	0.9957895
Rat_13_NODE_1213_length_1419_cov_3.224340	0	1419	43	1397	1419	0.9844961
Rat_13_NODE_1219_length_1414_cov_3.108904	0	1414	38	1400	1414	0.9900990
Rat_13_NODE_1220_length_1413_cov_4.432253	0	1413	12	735	1413	0.5201699
Rat_13_NODE_1227_length_1408_cov_2.529194	0	1408	27	1293	1408	0.9183239
Rat_13_NODE_1228_length_1407_cov_2.370562	0	1407	20	1072	1407	0.7619048
Rat_13_NODE_1235_length_1405_cov_2.371111	0	1405	35	1290	1405	0.9181495
Rat_13_NODE_1236_length_1403_cov_3.097923	0	1403	13	945	1403	0.6735567
Rat_13_NODE_1246_length_1395_cov_2.628358	0	1395	21	1091	1395	0.7820789
Rat_13_NODE_1252_length_1390_cov_2.950562	0	1390	50	1326	1390	0.9539568
Rat_13_NODE_1254_length_1389_cov_2.803598	0	1389	17	740	1389	0.5327574
Rat_13_NODE_1255_length_1389_cov_2.353073	0	1389	19	1225	1389	0.8819295
Rat_13_NODE_1260_length_1387_cov_2.363363	0	1387	30	1176	1387	0.8478731
Rat_13_NODE_1262_length_1386_cov_2.979715	0	1386	28	1317	1386	0.9502165
Rat_13_NODE_1266_length_1384_cov_2.911211	0	1384	27	1280	1384	0.9248555
Rat_13_NODE_1268_length_1381_cov_3.720965	0	1381	9	641	1381	0.4641564
Rat_13_NODE_1279_length_1372_cov_7.410023	0	1372	86	1188	1372	0.8658892
Rat_13_NODE_1281_length_1371_cov_4.361702	0	1371	15	958	1371	0.6987600
Rat_13_NODE_1287_length_1363_cov_1.945719	0	1363	45	1362	1363	0.9992663
Rat_13_NODE_1307_length_1355_cov_2.426923	0	1355	26	1344	1355	0.9918819
Rat_13_NODE_1308_length_1354_cov_4.321016	0	1354	37	1179	1354	0.8707533
Rat_13_NODE_1312_length_1352_cov_2.045490	0	1352	3	230	1352	0.1701183
Rat_13_NODE_1317_length_1348_cov_2.998453	0	1348	33	1297	1348	0.9621662
Rat_13_NODE_1319_length_1347_cov_2.739164	0	1347	56	1332	1347	0.9888641
Rat_13_NODE_1321_length_1345_cov_2.919380	0	1345	43	1292	1345	0.9605948
Rat_13_NODE_1322_length_1345_cov_2.544186	0	1345	15	993	1345	0.7382900
Rat_13_NODE_1329_length_1340_cov_2.540078	0	1340	3	402	1340	0.3000000
Rat_13_NODE_1330_length_1339_cov_4.396417	0	1339	95	1315	1339	0.9820762
Rat_13_NODE_1333_length_1338_cov_1.869057	0	1338	37	1308	1338	0.9775785
Rat_13_NODE_1334_length_1337_cov_3.487520	0	1337	14	1073	1337	0.8025430
Rat_13_NODE_1336_length_1337_cov_2.276911	0	1337	41	864	1337	0.6462229
Rat_13_NODE_1340_length_1334_cov_3.519937	0	1334	25	1171	1334	0.8778111
Rat_13_NODE_1342_length_1334_cov_2.857701	0	1334	11	925	1334	0.6934033
Rat_13_NODE_1344_length_1334_cov_2.583268	0	1334	22	1175	1334	0.8808096
Rat_13_NODE_1362_length_1327_cov_2.151730	0	1327	16	937	1327	0.7061040
Rat_13_NODE_1364_length_1326_cov_2.416208	0	1326	37	1191	1326	0.8981900
Rat_13_NODE_1365_length_1326_cov_2.107002	0	1326	30	1132	1326	0.8536953
Rat_13_NODE_1372_length_1323_cov_2.129338	0	1323	29	934	1323	0.7059713
Rat_13_NODE_1374_length_1321_cov_2.739336	0	1321	19	1232	1321	0.9326268
Rat_13_NODE_1378_length_1319_cov_3.682753	0	1319	0	0	1319	0.0000000
Rat_13_NODE_1387_length_1313_cov_2.605723	0	1313	35	1129	1313	0.8598629
Rat_13_NODE_1399_length_1306_cov_2.848921	0	1306	32	1278	1306	0.9785605
Rat_13_NODE_1400_length_1306_cov_2.675460	0	1306	46	1237	1306	0.9471669
Rat_13_NODE_1410_length_1300_cov_1.887550	0	1300	14	1031	1300	0.7930769
Rat_13_NODE_1413_length_1298_cov_2.757039	0	1298	26	1173	1298	0.9036980
Rat_13_NODE_1416_length_1294_cov_2.146893	0	1294	9	643	1294	0.4969088
Rat_13_NODE_1417_length_1293_cov_2.399031	0	1293	48	1261	1293	0.9752514
Rat_13_NODE_1420_length_1289_cov_4.132901	0	1289	29	1092	1289	0.8471683
Rat_13_NODE_1421_length_1289_cov_3.733387	0	1289	10	788	1289	0.6113266
Rat_13_NODE_1422_length_1289_cov_2.262561	0	1289	7	698	1289	0.5415050
Rat_13_NODE_1426_length_1288_cov_2.425791	0	1288	12	879	1288	0.6824534
Rat_13_NODE_1434_length_1285_cov_2.722764	0	1285	27	1169	1285	0.9097276
Rat_13_NODE_1447_length_1277_cov_2.333061	0	1277	7	673	1277	0.5270165
Rat_13_NODE_1460_length_1268_cov_5.159110	0	1268	38	1207	1268	0.9518927
Rat_13_NODE_1466_length_1264_cov_2.578991	0	1264	6	357	1264	0.2824367
Rat_13_NODE_1471_length_1261_cov_3.997512	0	1261	31	1151	1261	0.9127676
Rat_13_NODE_1478_length_1258_cov_2.418121	0	1258	9	848	1258	0.6740859
Rat_13_NODE_1484_length_1255_cov_3.485833	0	1255	22	1108	1255	0.8828685
Rat_13_NODE_1489_length_1253_cov_2.400668	0	1253	19	1009	1253	0.8052673
Rat_13_NODE_1518_length_1239_cov_4.256757	0	1239	0	0	1239	0.0000000
Rat_13_NODE_1520_length_1237_cov_19.964467	0	1237	268	1214	1237	0.9814066
Rat_13_NODE_1527_length_1233_cov_2.616299	0	1233	5	510	1233	0.4136253
Rat_13_NODE_1533_length_1229_cov_3.343271	0	1229	45	1172	1229	0.9536209
Rat_13_NODE_1535_length_1229_cov_3.095400	0	1229	30	1192	1229	0.9698942
Rat_13_NODE_1549_length_1220_cov_2.980258	0	1220	24	1027	1220	0.8418033
Rat_13_NODE_1550_length_1220_cov_2.363948	0	1220	6	445	1220	0.3647541
Rat_13_NODE_1553_length_1219_cov_2.298969	0	1219	8	704	1219	0.5775226
Rat_13_NODE_1554_length_1218_cov_4.531384	0	1218	8	427	1218	0.3505747
Rat_13_NODE_1559_length_1216_cov_2.156761	0	1216	17	970	1216	0.7976974
Rat_13_NODE_1566_length_1213_cov_2.459413	0	1213	29	975	1213	0.8037922
Rat_13_NODE_1577_length_1210_cov_3.187013	0	1210	22	1085	1210	0.8966942
Rat_13_NODE_1582_length_1209_cov_3.481802	0	1209	18	958	1209	0.7923904
Rat_13_NODE_1585_length_1205_cov_7.240000	0	1205	75	1089	1205	0.9037344
Rat_13_NODE_1592_length_1203_cov_3.273519	0	1203	7	791	1203	0.6575229
Rat_13_NODE_1596_length_1202_cov_2.775937	0	1202	17	1060	1202	0.8818635
Rat_13_NODE_1608_length_1198_cov_2.734033	0	1198	21	987	1198	0.8238731
Rat_13_NODE_1609_length_1198_cov_2.707787	0	1198	27	1028	1198	0.8580968
Rat_13_NODE_1612_length_1198_cov_2.141732	0	1198	11	772	1198	0.6444073
Rat_13_NODE_1615_length_1197_cov_2.450088	0	1197	18	927	1197	0.7744361
Rat_13_NODE_1616_length_1197_cov_2.401926	0	1197	13	823	1197	0.6875522
Rat_13_NODE_1617_length_1197_cov_1.973730	0	1197	9	873	1197	0.7293233
Rat_13_NODE_1619_length_1195_cov_3.367544	0	1195	37	1131	1195	0.9464435
Rat_13_NODE_1624_length_1191_cov_3.120599	0	1191	23	1033	1191	0.8673384
Rat_13_NODE_1630_length_1187_cov_1.859541	0	1187	21	965	1187	0.8129739
Rat_13_NODE_1633_length_1186_cov_2.185676	0	1186	19	1037	1186	0.8743676
Rat_13_NODE_1638_length_1182_cov_2.657498	0	1182	13	914	1182	0.7732657
Rat_13_NODE_1640_length_1182_cov_2.235138	0	1182	29	1050	1182	0.8883249
Rat_13_NODE_1652_length_1173_cov_2.754919	0	1173	26	1128	1173	0.9616368
Rat_13_NODE_1669_length_1165_cov_2.648649	0	1165	24	1036	1165	0.8892704
Rat_13_NODE_1682_length_1157_cov_2.119782	0	1157	7	769	1157	0.6646500
Rat_13_NODE_1684_length_1156_cov_3.364214	0	1156	40	1102	1156	0.9532872
Rat_13_NODE_1692_length_1152_cov_2.445761	0	1152	28	1077	1152	0.9348958
Rat_13_NODE_1695_length_1151_cov_3.145073	0	1151	21	1015	1151	0.8818419
Rat_13_NODE_1696_length_1150_cov_3.047489	0	1150	9	519	1150	0.4513043
Rat_13_NODE_1697_length_1150_cov_2.664840	0	1150	21	1078	1150	0.9373913
Rat_13_NODE_1702_length_1148_cov_2.566331	0	1148	21	931	1148	0.8109756
Rat_13_NODE_1710_length_1145_cov_2.566972	0	1145	23	996	1145	0.8698690
Rat_13_NODE_1711_length_1145_cov_2.211927	0	1145	20	943	1145	0.8235808
Rat_13_NODE_1712_length_1145_cov_1.896330	0	1145	25	922	1145	0.8052402
Rat_13_NODE_1713_length_1144_cov_3.685950	0	1144	8	823	1144	0.7194056
Rat_13_NODE_1714_length_1144_cov_3.266299	0	1144	38	1076	1144	0.9405594
Rat_13_NODE_1716_length_1143_cov_2.519301	0	1143	31	1086	1143	0.9501312
Rat_13_NODE_1720_length_1140_cov_1.966820	0	1140	4	481	1140	0.4219298
Rat_13_NODE_1722_length_1139_cov_2.762915	0	1139	60	1133	1139	0.9947322
Rat_13_NODE_1724_length_1138_cov_2.585411	0	1138	9	827	1138	0.7267135
Rat_13_NODE_1726_length_1138_cov_2.481071	0	1138	6	543	1138	0.4771529
Rat_13_NODE_1729_length_1136_cov_2.300648	0	1136	14	698	1136	0.6144366
Rat_13_NODE_1733_length_1135_cov_2.516667	0	1135	11	874	1135	0.7700440
Rat_13_NODE_1735_length_1134_cov_3.222428	0	1134	27	1040	1134	0.9171076
Rat_13_NODE_1741_length_1132_cov_2.831941	0	1132	30	1128	1132	0.9964665
Rat_13_NODE_1745_length_1131_cov_3.096654	0	1131	24	1091	1131	0.9646330
Rat_13_NODE_1754_length_1128_cov_2.632805	0	1128	14	764	1128	0.6773050
Rat_13_NODE_1755_length_1128_cov_1.783784	0	1128	16	949	1128	0.8413121
Rat_13_NODE_1767_length_1121_cov_3.473734	0	1121	12	922	1121	0.8224799
Rat_13_NODE_1769_length_1121_cov_2.377111	0	1121	3	361	1121	0.3220339
Rat_13_NODE_1772_length_1120_cov_1.969014	0	1120	9	781	1120	0.6973214
Rat_13_NODE_1779_length_1118_cov_2.451552	0	1118	11	506	1118	0.4525939
Rat_13_NODE_1780_length_1118_cov_2.234243	0	1118	17	766	1118	0.6851521
Rat_13_NODE_1791_length_1113_cov_2.812854	0	1113	26	950	1113	0.8535489
Rat_13_NODE_1794_length_1113_cov_1.703214	0	1113	15	863	1113	0.7753819
Rat_13_NODE_1808_length_1107_cov_2.636882	0	1107	10	706	1107	0.6377597
Rat_13_NODE_1819_length_1103_cov_3.110687	0	1103	27	1080	1103	0.9791478
Rat_13_NODE_1822_length_1101_cov_3.411090	0	1101	27	857	1101	0.7783833
Rat_13_NODE_1829_length_1099_cov_2.660920	0	1099	27	1082	1099	0.9845314
Rat_13_NODE_1851_length_1093_cov_2.684971	0	1093	33	1053	1093	0.9634035
Rat_13_NODE_1859_length_1090_cov_2.394203	0	1090	26	956	1090	0.8770642
Rat_13_NODE_1861_length_1090_cov_2.080193	0	1090	0	0	1090	0.0000000
Rat_13_NODE_1862_length_1089_cov_2.558994	0	1089	0	0	1089	0.0000000
Rat_13_NODE_1863_length_1088_cov_2.209100	0	1088	18	976	1088	0.8970588
Rat_13_NODE_1870_length_1085_cov_2.483495	0	1085	22	1026	1085	0.9456221
Rat_13_NODE_1873_length_1084_cov_2.754130	0	1084	21	1021	1084	0.9418819
Rat_13_NODE_1874_length_1084_cov_2.362488	0	1084	1	151	1084	0.1392989
Rat_13_NODE_1887_length_1077_cov_2.531311	0	1077	13	948	1077	0.8802229
Rat_13_NODE_1895_length_1074_cov_3.814524	0	1074	17	943	1074	0.8780261
Rat_13_NODE_1898_length_1074_cov_2.415113	0	1074	13	902	1074	0.8398510
Rat_13_NODE_1901_length_1073_cov_3.530452	0	1073	12	928	1073	0.8648649
Rat_13_NODE_1906_length_1072_cov_1.890855	0	1072	14	1010	1072	0.9421642
Rat_13_NODE_1909_length_1071_cov_1.919291	0	1071	35	1017	1071	0.9495798
Rat_13_NODE_1913_length_1070_cov_2.043350	0	1070	15	891	1070	0.8327103
Rat_13_NODE_1914_length_1069_cov_3.132150	0	1069	35	1028	1069	0.9616464
Rat_13_NODE_1921_length_1067_cov_2.013834	0	1067	15	737	1067	0.6907216
Rat_13_NODE_1922_length_1066_cov_2.781405	0	1066	15	920	1066	0.8630394
Rat_13_NODE_1924_length_1065_cov_1.689109	0	1065	8	780	1065	0.7323943
Rat_13_NODE_1928_length_1064_cov_2.046581	0	1064	8	757	1064	0.7114662
Rat_13_NODE_1929_length_1064_cov_1.727453	0	1064	8	535	1064	0.5028195
Rat_13_NODE_1959_length_1055_cov_1.860000	0	1055	22	1049	1055	0.9943128
Rat_13_NODE_1963_length_1054_cov_1.811812	0	1054	13	748	1054	0.7096774
Rat_13_NODE_1969_length_1053_cov_1.363727	0	1053	0	0	1053	0.0000000
Rat_13_NODE_1971_length_1052_cov_3.001003	0	1052	21	989	1052	0.9401141
Rat_13_NODE_1990_length_1046_cov_2.879919	0	1046	23	956	1046	0.9139580
Rat_13_NODE_1992_length_1045_cov_1.392929	0	1045	6	591	1045	0.5655503
Rat_13_NODE_1993_length_1044_cov_2.928210	0	1044	12	683	1044	0.6542146
Rat_13_NODE_1994_length_1043_cov_2.998988	0	1043	8	589	1043	0.5647172
Rat_13_NODE_1996_length_1042_cov_3.109422	0	1042	22	918	1042	0.8809981
Rat_13_NODE_1999_length_1039_cov_3.222561	0	1039	16	887	1039	0.8537055
Rat_13_NODE_2000_length_1039_cov_3.126016	0	1039	16	893	1039	0.8594803
Rat_13_NODE_2006_length_1038_cov_2.162767	0	1038	34	1025	1038	0.9874759
Rat_13_NODE_2010_length_1037_cov_2.241344	0	1037	25	921	1037	0.8881389
Rat_13_NODE_2011_length_1037_cov_1.435845	0	1037	21	1012	1037	0.9758920
Rat_13_NODE_2016_length_1034_cov_3.551583	0	1034	25	970	1034	0.9381045
Rat_13_NODE_2019_length_1033_cov_3.365031	0	1033	11	774	1033	0.7492740
Rat_13_NODE_2025_length_1032_cov_2.768680	0	1032	25	1026	1032	0.9941860
Rat_13_NODE_2031_length_1031_cov_1.480533	0	1031	13	792	1031	0.7681862
Rat_13_NODE_2032_length_1030_cov_2.973333	0	1030	17	780	1030	0.7572815
Rat_13_NODE_2035_length_1030_cov_1.613333	0	1030	5	606	1030	0.5883495
Rat_13_NODE_2036_length_1029_cov_3.845996	0	1029	24	936	1029	0.9096210
Rat_13_NODE_2037_length_1029_cov_1.860370	0	1029	14	828	1029	0.8046647
Rat_13_NODE_2041_length_1027_cov_3.434156	0	1027	14	685	1027	0.6669912
Rat_13_NODE_2045_length_1025_cov_2.000000	0	1025	10	501	1025	0.4887805
Rat_13_NODE_2055_length_1021_cov_3.800207	0	1021	88	1016	1021	0.9951028
Rat_13_NODE_2060_length_1020_cov_2.213472	0	1020	20	966	1020	0.9470588
Rat_13_NODE_2064_length_1018_cov_2.199377	0	1018	10	742	1018	0.7288802
Rat_13_NODE_2065_length_1017_cov_6.656965	0	1017	0	0	1017	0.0000000
Rat_13_NODE_2066_length_1017_cov_2.654886	0	1017	31	1010	1017	0.9931170
Rat_13_NODE_2068_length_1016_cov_3.529657	0	1016	29	1007	1016	0.9911417
Rat_13_NODE_2081_length_1013_cov_2.566806	0	1013	6	430	1013	0.4244817
Rat_13_NODE_2092_length_1010_cov_3.446073	0	1010	15	980	1010	0.9702970
Rat_13_NODE_2094_length_1010_cov_1.450262	0	1010	15	706	1010	0.6990099
Rat_13_NODE_2097_length_1008_cov_1.947534	0	1008	22	941	1008	0.9335318
Rat_13_NODE_2098_length_1007_cov_3.473739	0	1007	11	955	1007	0.9483615
Rat_13_NODE_2101_length_1006_cov_3.785489	0	1006	15	700	1006	0.6958250
Rat_13_NODE_2106_length_1003_cov_2.761603	0	1003	36	986	1003	0.9830508
Rat_13_NODE_2109_length_1002_cov_2.634636	0	1002	16	910	1002	0.9081836
Rat_13_NODE_2112_length_1000_cov_16.426455	0	1000	312	1000	1000	1.0000000
Rat_14_NODE_4_length_90964_cov_9.131417	0	90964	5463	90861	90964	0.9988677
Rat_14_NODE_14_length_55556_cov_13.310607	0	55556	3724	55431	55556	0.9977500
Rat_14_NODE_20_length_48385_cov_12.098800	0	48385	2674	47974	48385	0.9915056
Rat_14_NODE_21_length_45580_cov_15.259044	0	45580	3706	45576	45580	0.9999123
Rat_14_NODE_26_length_42032_cov_13.435834	0	42032	2802	42014	42032	0.9995717
Rat_14_NODE_34_length_38728_cov_12.867737	0	38728	2443	38704	38728	0.9993803
Rat_14_NODE_45_length_36136_cov_12.812921	0	36136	2174	36051	36136	0.9976478
Rat_14_NODE_47_length_34702_cov_9.851704	0	34702	319	20834	34702	0.6003689
Rat_14_NODE_48_length_34314_cov_15.731633	0	34314	84	9622	34314	0.2804103
Rat_14_NODE_59_length_29565_cov_7.573263	0	29565	1149	29081	29565	0.9836293
Rat_14_NODE_65_length_28196_cov_9.073771	0	28196	1388	27944	28196	0.9910626
Rat_14_NODE_78_length_23568_cov_11.409518	0	23568	1433	23510	23568	0.9975390
Rat_14_NODE_91_length_20813_cov_13.184604	0	20813	1361	20813	20813	1.0000000
Rat_14_NODE_97_length_19639_cov_13.490911	0	19639	1113	19441	19639	0.9899180
Rat_14_NODE_101_length_18952_cov_20.929248	0	18952	100	8692	18952	0.4586323
Rat_14_NODE_108_length_17900_cov_10.974615	0	17900	550	16791	17900	0.9380447
Rat_14_NODE_127_length_15014_cov_5.564877	0	15014	621	13906	15014	0.9262022
Rat_14_NODE_132_length_14657_cov_10.564786	0	14657	130	9642	14657	0.6578427
Rat_14_NODE_136_length_14363_cov_65.464495	0	14363	2	265	14363	0.0184502
Rat_14_NODE_146_length_13317_cov_6.019303	0	13317	11	1475	13317	0.1107607
Rat_14_NODE_168_length_11037_cov_13.539155	0	11037	362	10900	11037	0.9875872
Rat_14_NODE_170_length_10790_cov_11.431672	0	10790	571	10599	10790	0.9822984
Rat_14_NODE_172_length_10495_cov_8.258716	0	10495	643	10306	10495	0.9819914
Rat_14_NODE_175_length_10337_cov_3.658140	0	10337	251	9192	10337	0.8892329
Rat_14_NODE_181_length_9984_cov_4.723235	0	9984	307	9780	9984	0.9795673
Rat_14_NODE_199_length_8982_cov_3.876554	0	8982	275	8375	8982	0.9324204
Rat_14_NODE_211_length_8465_cov_3.854697	0	8465	261	8212	8465	0.9701122
Rat_14_NODE_222_length_7656_cov_5.028154	0	7656	22	2485	7656	0.3245820
Rat_14_NODE_225_length_7486_cov_4.584040	0	7486	241	7401	7486	0.9886455
Rat_14_NODE_227_length_7464_cov_7.213389	0	7464	699	7309	7464	0.9792337
Rat_14_NODE_237_length_7277_cov_4.240238	0	7277	173	7008	7277	0.9630342
Rat_14_NODE_238_length_7252_cov_3.857441	0	7252	128	6418	7252	0.8849972
Rat_14_NODE_247_length_6856_cov_4.185561	0	6856	262	6658	6856	0.9711202
Rat_14_NODE_263_length_6554_cov_4.403754	0	6554	170	5606	6554	0.8553555
Rat_14_NODE_264_length_6505_cov_4.270078	0	6505	194	6278	6505	0.9651037
Rat_14_NODE_268_length_6328_cov_13.889686	0	6328	227	6285	6328	0.9932048
Rat_14_NODE_278_length_6105_cov_6.703140	0	6105	85	4345	6105	0.7117117
Rat_14_NODE_280_length_6090_cov_4.356255	0	6090	166	5779	6090	0.9489326
Rat_14_NODE_291_length_5844_cov_3.337537	0	5844	7	770	5844	0.1317591
Rat_14_NODE_295_length_5729_cov_4.406944	0	5729	102	5054	5729	0.8821784
Rat_14_NODE_307_length_5529_cov_3.434965	0	5529	162	5421	5529	0.9804666
Rat_14_NODE_319_length_5324_cov_3.504270	0	5324	121	4879	5324	0.9164162
Rat_14_NODE_324_length_5259_cov_4.218870	0	5259	88	4728	5259	0.8990302
Rat_14_NODE_327_length_5210_cov_4.357905	0	5210	111	4389	5210	0.8424184
Rat_14_NODE_328_length_5194_cov_11.521697	0	5194	137	4918	5194	0.9468617
Rat_14_NODE_330_length_5191_cov_11.934190	0	5191	197	5130	5191	0.9882489
Rat_14_NODE_332_length_5188_cov_4.305085	0	5188	103	4466	5188	0.8608327
Rat_14_NODE_333_length_5187_cov_4.312354	0	5187	106	4637	5187	0.8939657
Rat_14_NODE_336_length_5093_cov_3.835252	0	5093	93	4775	5093	0.9375613
Rat_14_NODE_339_length_5073_cov_3.710442	0	5073	141	4688	5073	0.9241080
Rat_14_NODE_340_length_5060_cov_4.628571	0	5060	74	1811	5060	0.3579051
Rat_14_NODE_343_length_5005_cov_3.959394	0	5005	57	4060	5005	0.8111888
Rat_14_NODE_346_length_4961_cov_3.638402	0	4961	80	4298	4961	0.8663576
Rat_14_NODE_347_length_4943_cov_29.503478	0	4943	972	4942	4943	0.9997977
Rat_14_NODE_358_length_4756_cov_3.419272	0	4756	2	302	4756	0.0634987
Rat_14_NODE_359_length_4744_cov_15.250586	0	4744	368	4743	4744	0.9997892
Rat_14_NODE_363_length_4638_cov_3.787475	0	4638	104	4034	4638	0.8697715
Rat_14_NODE_366_length_4553_cov_4.691863	0	4553	163	4254	4553	0.9343290
Rat_14_NODE_367_length_4513_cov_4.115523	0	4513	35	2313	4513	0.5125194
Rat_14_NODE_370_length_4493_cov_3.947724	0	4493	124	4260	4493	0.9481416
Rat_14_NODE_375_length_4406_cov_3.829464	0	4406	79	3859	4406	0.8758511
Rat_14_NODE_382_length_4345_cov_4.720513	0	4345	121	3779	4345	0.8697353
Rat_14_NODE_386_length_4306_cov_3.651141	0	4306	39	2569	4306	0.5966094
Rat_14_NODE_392_length_4224_cov_5.391461	0	4224	53	3559	4224	0.8425663
Rat_14_NODE_394_length_4194_cov_3.587823	0	4194	88	3955	4194	0.9430138
Rat_14_NODE_403_length_4126_cov_3.973225	0	4126	76	3297	4126	0.7990790
Rat_14_NODE_404_length_4121_cov_4.321200	0	4121	81	3736	4121	0.9065761
Rat_14_NODE_407_length_4089_cov_2.993803	0	4089	27	2151	4089	0.5260455
Rat_14_NODE_408_length_4088_cov_4.161914	0	4088	53	3411	4088	0.8343933
Rat_14_NODE_412_length_4032_cov_4.257481	0	4032	4	497	4032	0.1232639
Rat_14_NODE_413_length_4025_cov_3.296725	0	4025	67	3570	4025	0.8869565
Rat_14_NODE_414_length_4014_cov_3.953271	0	4014	73	3401	4014	0.8472845
Rat_14_NODE_416_length_4012_cov_4.084913	0	4012	122	3681	4012	0.9174975
Rat_14_NODE_420_length_3957_cov_4.084828	0	3957	107	3704	3957	0.9360627
Rat_14_NODE_422_length_3917_cov_9.916882	0	3917	120	3785	3917	0.9663007
Rat_14_NODE_424_length_3883_cov_3.556426	0	3883	0	0	3883	0.0000000
Rat_14_NODE_425_length_3876_cov_3.114106	0	3876	23	2238	3876	0.5773994
Rat_14_NODE_426_length_3875_cov_2.554188	0	3875	26	1995	3875	0.5148387
Rat_14_NODE_431_length_3787_cov_3.373526	0	3787	20	1911	3787	0.5046211
Rat_14_NODE_435_length_3762_cov_4.140815	0	3762	60	3213	3762	0.8540670
Rat_14_NODE_437_length_3742_cov_3.882289	0	3742	67	3348	3742	0.8947087
Rat_14_NODE_440_length_3721_cov_3.764866	0	3721	53	3137	3721	0.8430529
Rat_14_NODE_443_length_3684_cov_3.687517	0	3684	46	3043	3684	0.8260043
Rat_14_NODE_445_length_3673_cov_3.644831	0	3673	57	3156	3673	0.8592432
Rat_14_NODE_447_length_3666_cov_5.461368	0	3666	205	3589	3666	0.9789962
Rat_14_NODE_451_length_3649_cov_4.720089	0	3649	80	3195	3649	0.8755823
Rat_14_NODE_452_length_3642_cov_4.095623	0	3642	85	3486	3642	0.9571664
Rat_14_NODE_453_length_3639_cov_3.945871	0	3639	41	2528	3639	0.6946964
Rat_14_NODE_455_length_3630_cov_4.248392	0	3630	51	2920	3630	0.8044077
Rat_14_NODE_456_length_3617_cov_4.076642	0	3617	83	3314	3617	0.9162289
Rat_14_NODE_457_length_3617_cov_4.039023	0	3617	82	3228	3617	0.8924523
Rat_14_NODE_458_length_3603_cov_3.348929	0	3603	82	3072	3603	0.8526228
Rat_14_NODE_460_length_3576_cov_3.335132	0	3576	63	3125	3576	0.8738815
Rat_14_NODE_461_length_3551_cov_4.142449	0	3551	47	2600	3551	0.7321881
Rat_14_NODE_464_length_3531_cov_3.909379	0	3531	38	2847	3531	0.8062872
Rat_14_NODE_465_length_3519_cov_4.182159	0	3519	82	3172	3519	0.9013925
Rat_14_NODE_470_length_3493_cov_14.413613	0	3493	249	3471	3493	0.9937017
Rat_14_NODE_476_length_3427_cov_2.717378	0	3427	174	3311	3427	0.9661512
Rat_14_NODE_480_length_3393_cov_3.576992	0	3393	102	3270	3393	0.9637489
Rat_14_NODE_485_length_3363_cov_4.159915	0	3363	83	3015	3363	0.8965210
Rat_14_NODE_497_length_3284_cov_5.553732	0	3284	27	2206	3284	0.6717418
Rat_14_NODE_499_length_3270_cov_3.414308	0	3270	46	2844	3270	0.8697248
Rat_14_NODE_502_length_3251_cov_3.334481	0	3251	86	2759	3251	0.8486620
Rat_14_NODE_506_length_3220_cov_3.052133	0	3220	27	2234	3220	0.6937888
Rat_14_NODE_508_length_3215_cov_3.081013	0	3215	76	2778	3215	0.8640746
Rat_14_NODE_512_length_3181_cov_3.305822	0	3181	65	2753	3181	0.8654511
Rat_14_NODE_515_length_3173_cov_5.194355	0	3173	169	2970	3173	0.9360227
Rat_14_NODE_516_length_3159_cov_3.371134	0	3159	123	3085	3159	0.9765748
Rat_14_NODE_520_length_3133_cov_7.863548	0	3133	28	2261	3133	0.7216725
Rat_14_NODE_522_length_3116_cov_3.058478	0	3116	54	2835	3116	0.9098203
Rat_14_NODE_523_length_3113_cov_4.626226	0	3113	83	2638	3113	0.8474141
Rat_14_NODE_524_length_3111_cov_4.009490	0	3111	56	2594	3111	0.8338155
Rat_14_NODE_525_length_3099_cov_3.527924	0	3099	79	2979	3099	0.9612778
Rat_14_NODE_526_length_3095_cov_4.097039	0	3095	42	2354	3095	0.7605816
Rat_14_NODE_531_length_3075_cov_3.319868	0	3075	29	2244	3075	0.7297561
Rat_14_NODE_533_length_3050_cov_4.439399	0	3050	51	2599	3050	0.8521311
Rat_14_NODE_536_length_3021_cov_3.577883	0	3021	11	1272	3021	0.4210526
Rat_14_NODE_539_length_3013_cov_3.326234	0	3013	0	0	3013	0.0000000
Rat_14_NODE_542_length_2998_cov_3.694869	0	2998	54	2547	2998	0.8495664
Rat_14_NODE_544_length_2977_cov_3.811431	0	2977	33	2502	2977	0.8404434
Rat_14_NODE_556_length_2900_cov_3.311072	0	2900	24	1785	2900	0.6155173
Rat_14_NODE_557_length_2891_cov_4.045839	0	2891	23	1285	2891	0.4444829
Rat_14_NODE_558_length_2880_cov_4.250973	0	2880	47	2382	2880	0.8270833
Rat_14_NODE_560_length_2865_cov_2.740569	0	2865	64	2398	2865	0.8369983
Rat_14_NODE_562_length_2860_cov_3.632442	0	2860	36	2220	2860	0.7762238
Rat_14_NODE_563_length_2858_cov_4.257938	0	2858	66	2628	2858	0.9195241
Rat_14_NODE_567_length_2843_cov_3.812410	0	2843	62	2555	2843	0.8986986
Rat_14_NODE_572_length_2822_cov_3.838815	0	2822	53	2478	2822	0.8781006
Rat_14_NODE_573_length_2819_cov_3.440304	0	2819	80	2756	2819	0.9776517
Rat_14_NODE_574_length_2814_cov_3.320043	0	2814	29	2154	2814	0.7654584
Rat_14_NODE_575_length_2810_cov_4.989837	0	2810	2	302	2810	0.1074733
Rat_14_NODE_576_length_2788_cov_3.589462	0	2788	3	308	2788	0.1104735
Rat_14_NODE_578_length_2776_cov_4.073502	0	2776	67	2545	2776	0.9167867
Rat_14_NODE_583_length_2734_cov_3.772303	0	2734	38	2153	2734	0.7874908
Rat_14_NODE_594_length_2676_cov_2.451354	0	2676	39	2438	2676	0.9110613
Rat_14_NODE_596_length_2671_cov_3.967508	0	2671	64	2461	2671	0.9213778
Rat_14_NODE_601_length_2627_cov_4.516719	0	2627	21	1647	2627	0.6269509
Rat_14_NODE_605_length_2610_cov_22.209785	0	2610	125	2565	2610	0.9827586
Rat_14_NODE_608_length_2603_cov_3.386578	0	2603	20	1466	2603	0.5631963
Rat_14_NODE_615_length_2570_cov_2.972167	0	2570	9	842	2570	0.3276265
Rat_14_NODE_619_length_2561_cov_2.593376	0	2561	53	2187	2561	0.8539633
Rat_14_NODE_620_length_2555_cov_4.258400	0	2555	45	2251	2555	0.8810176
Rat_14_NODE_624_length_2550_cov_3.064930	0	2550	47	2250	2550	0.8823529
Rat_14_NODE_627_length_2543_cov_3.736334	0	2543	29	1815	2543	0.7137240
Rat_14_NODE_630_length_2530_cov_3.964444	0	2530	29	2127	2530	0.8407115
Rat_14_NODE_633_length_2524_cov_4.056703	0	2524	0	0	2524	0.0000000
Rat_14_NODE_640_length_2511_cov_4.345684	0	2511	29	1999	2511	0.7960972
Rat_14_NODE_666_length_2417_cov_3.116850	0	2417	30	2057	2417	0.8510550
Rat_14_NODE_669_length_2400_cov_5.131770	0	2400	125	2376	2400	0.9900000
Rat_14_NODE_675_length_2373_cov_3.774806	0	2373	53	2065	2373	0.8702065
Rat_14_NODE_691_length_2312_cov_3.947275	0	2312	62	2179	2312	0.9424741
Rat_14_NODE_698_length_2284_cov_2.549574	0	2284	24	1489	2284	0.6519265
Rat_14_NODE_701_length_2279_cov_3.033273	0	2279	6	703	2279	0.3084686
Rat_14_NODE_704_length_2275_cov_48.540090	0	2275	442	2271	2275	0.9982418
Rat_14_NODE_706_length_2274_cov_2.979270	0	2274	24	1680	2274	0.7387863
Rat_14_NODE_707_length_2273_cov_2.383679	0	2273	7	725	2273	0.3189617
Rat_14_NODE_712_length_2243_cov_4.164077	0	2243	19	1512	2243	0.6740972
Rat_14_NODE_713_length_2241_cov_2.656908	0	2241	0	0	2241	0.0000000
Rat_14_NODE_714_length_2230_cov_6.754023	0	2230	32	1676	2230	0.7515695
Rat_14_NODE_716_length_2214_cov_4.794349	0	2214	58	2132	2214	0.9629630
Rat_14_NODE_726_length_2204_cov_2.256398	0	2204	19	1275	2204	0.5784937
Rat_14_NODE_729_length_2194_cov_3.718560	0	2194	31	2053	2194	0.9357338
Rat_14_NODE_730_length_2187_cov_10.002814	0	2187	33	1615	2187	0.7384545
Rat_14_NODE_734_length_2179_cov_1.975047	0	2179	10	1252	2179	0.5745755
Rat_14_NODE_735_length_2176_cov_3.527581	0	2176	4	532	2176	0.2444853
Rat_14_NODE_737_length_2172_cov_4.012754	0	2172	47	1936	2172	0.8913444
Rat_14_NODE_739_length_2171_cov_3.035917	0	2171	32	1543	2171	0.7107324
Rat_14_NODE_753_length_2138_cov_7.768123	0	2138	60	1849	2138	0.8648269
Rat_14_NODE_754_length_2138_cov_3.610658	0	2138	23	1550	2138	0.7249766
Rat_14_NODE_757_length_2127_cov_3.286680	0	2127	47	1775	2127	0.8345087
Rat_14_NODE_758_length_2117_cov_2.949079	0	2117	1	151	2117	0.0713274
Rat_14_NODE_759_length_2116_cov_2.956817	0	2116	26	1725	2116	0.8152174
Rat_14_NODE_763_length_2109_cov_2.681597	0	2109	37	1685	2109	0.7989569
Rat_14_NODE_768_length_2093_cov_2.773307	0	2093	29	1661	2093	0.7935977
Rat_14_NODE_769_length_2092_cov_3.705940	0	2092	48	1766	2092	0.8441682
Rat_14_NODE_778_length_2068_cov_4.546945	0	2068	21	1559	2068	0.7538685
Rat_14_NODE_788_length_2045_cov_16.933668	0	2045	65	1782	2045	0.8713936
Rat_14_NODE_791_length_2039_cov_3.753528	0	2039	0	0	2039	0.0000000
Rat_14_NODE_797_length_2019_cov_3.711303	0	2019	10	780	2019	0.3863299
Rat_14_NODE_801_length_2007_cov_3.542520	0	2007	54	1965	2007	0.9790732
Rat_14_NODE_802_length_2006_cov_3.148129	0	2006	27	1490	2006	0.7427717
Rat_14_NODE_811_length_1994_cov_2.310469	0	1994	51	1898	1994	0.9518555
Rat_14_NODE_815_length_1987_cov_3.326605	0	1987	35	1729	1987	0.8701560
Rat_14_NODE_819_length_1974_cov_4.017718	0	1974	0	0	1974	0.0000000
Rat_14_NODE_821_length_1965_cov_4.226178	0	1965	28	1775	1965	0.9033079
Rat_14_NODE_831_length_1945_cov_2.141270	0	1945	6	784	1945	0.4030848
Rat_14_NODE_839_length_1935_cov_2.161170	0	1935	10	895	1935	0.4625323
Rat_14_NODE_841_length_1928_cov_4.911372	0	1928	37	1864	1928	0.9668050
Rat_14_NODE_844_length_1918_cov_2.983360	0	1918	5	637	1918	0.3321168
Rat_14_NODE_855_length_1907_cov_4.152268	0	1907	28	1621	1907	0.8500262
Rat_14_NODE_856_length_1906_cov_3.329552	0	1906	15	1249	1906	0.6552991
Rat_14_NODE_861_length_1897_cov_3.900109	0	1897	23	1618	1897	0.8529257
Rat_14_NODE_864_length_1888_cov_2.199673	0	1888	15	1223	1888	0.6477754
Rat_14_NODE_868_length_1884_cov_22.713505	0	1884	54	1821	1884	0.9665605
Rat_14_NODE_871_length_1876_cov_3.375069	0	1876	26	1717	1876	0.9152452
Rat_14_NODE_879_length_1862_cov_3.758163	0	1862	29	887	1862	0.4763695
Rat_14_NODE_881_length_1857_cov_2.170366	0	1857	6	510	1857	0.2746365
Rat_14_NODE_893_length_1831_cov_2.626126	0	1831	134	1764	1831	0.9634080
Rat_14_NODE_899_length_1821_cov_2.355040	0	1821	24	1495	1821	0.8209775
Rat_14_NODE_901_length_1819_cov_3.166667	0	1819	44	1747	1819	0.9604178
Rat_14_NODE_904_length_1817_cov_3.587401	0	1817	35	1552	1817	0.8541552
Rat_14_NODE_908_length_1806_cov_3.782981	0	1806	35	1458	1806	0.8073090
Rat_14_NODE_913_length_1799_cov_3.529817	0	1799	50	1748	1799	0.9716509
Rat_14_NODE_915_length_1798_cov_2.825014	0	1798	5	556	1798	0.3092325
Rat_14_NODE_918_length_1792_cov_3.695452	0	1792	28	1369	1792	0.7639509
Rat_14_NODE_921_length_1790_cov_4.802882	0	1790	119	1362	1790	0.7608939
Rat_14_NODE_924_length_1784_cov_6.002892	0	1784	14	1232	1784	0.6905829
Rat_14_NODE_930_length_1772_cov_1.755387	0	1772	9	913	1772	0.5152370
Rat_14_NODE_935_length_1766_cov_1.888369	0	1766	5	646	1766	0.3657984
Rat_14_NODE_937_length_1765_cov_3.970760	0	1765	33	1472	1765	0.8339943
Rat_14_NODE_939_length_1765_cov_1.978363	0	1765	4	450	1765	0.2549575
Rat_14_NODE_940_length_1763_cov_3.959602	0	1763	11	1048	1763	0.5944413
[truncated: 6,410 more rows]
