# Supplementary material for: Alpha-synuclein alters the faecal viromes of rats in a gut-initiated model of Parkinson’s disease
Source: Commun Biol. 2021 Sep 29;4:1140. doi: 10.1038/s42003-021-02666-1 (PMC8481466; doi:10.1038/s42003-021-02666-1)
Supplement: Supplementary file 3 — Supplementary data [file 42003_2021_2666_MOESM3_ESM.zip › Supp_data_RatPD_wDarkMatter/Input_files/ViromeReads_Bed/gQ_NG-21159_2RatPD_lib343713_6506_2_2_cov.txt]

Rat_10_NODE_1_length_291209_cov_25.428169	0	291209	435	49553	291209	0.1701630
Rat_10_NODE_16_length_36201_cov_10.829414	0	36201	461	28117	36201	0.7766913
Rat_10_NODE_18_length_33311_cov_15.387539	0	33311	443	23968	33311	0.7195221
Rat_10_NODE_20_length_31020_cov_276.008623	0	31020	92871	31020	31020	1.0000000
Rat_10_NODE_28_length_28132_cov_6.670798	0	28132	165	14322	28132	0.5091000
Rat_10_NODE_31_length_26061_cov_6.322233	0	26061	1136	25723	26061	0.9870304
Rat_10_NODE_41_length_20006_cov_7.481029	0	20006	61	5889	20006	0.2943617
Rat_10_NODE_42_length_19794_cov_5.045646	0	19794	144	10125	19794	0.5115187
Rat_10_NODE_52_length_16365_cov_139.531637	0	16365	35	4308	16365	0.2632447
Rat_10_NODE_54_length_16036_cov_10.594805	0	16036	636	15910	16036	0.9921427
Rat_10_NODE_58_length_15138_cov_17.465624	0	15138	22	2665	15138	0.1760470
Rat_10_NODE_67_length_13772_cov_7.409127	0	13772	55	4936	13772	0.3584084
Rat_10_NODE_83_length_11971_cov_7.024085	0	11971	47	5111	11971	0.4269485
Rat_10_NODE_86_length_11428_cov_7.919283	0	11428	1221	11399	11428	0.9974624
Rat_10_NODE_93_length_11013_cov_4.923617	0	11013	42	3528	11013	0.3203487
Rat_10_NODE_105_length_9964_cov_4.014129	0	9964	26	2729	9964	0.2738860
Rat_10_NODE_114_length_9472_cov_35.509823	0	9472	308	9066	9472	0.9571368
Rat_10_NODE_117_length_9307_cov_9.685906	0	9307	78	5244	9307	0.5634469
Rat_10_NODE_119_length_9251_cov_6.196607	0	9251	25	2388	9251	0.2581342
Rat_10_NODE_122_length_9191_cov_6.432574	0	9191	781	9028	9191	0.9822652
Rat_10_NODE_125_length_8917_cov_6.028549	0	8917	64	4720	8917	0.5293260
Rat_10_NODE_127_length_8832_cov_7.114504	0	8832	45	3875	8832	0.4387455
Rat_10_NODE_130_length_8788_cov_4.814611	0	8788	38	4070	8788	0.4631315
Rat_10_NODE_141_length_8304_cov_10.941326	0	8304	3861	8304	8304	1.0000000
Rat_10_NODE_145_length_7979_cov_4.435134	0	7979	61	5123	7979	0.6420604
Rat_10_NODE_163_length_6970_cov_4.671294	0	6970	45	3785	6970	0.5430416
Rat_10_NODE_167_length_6824_cov_3.790368	0	6824	40	3147	6824	0.4611665
Rat_10_NODE_175_length_6551_cov_7.807266	0	6551	628	6344	6551	0.9684018
Rat_10_NODE_177_length_6354_cov_6.031751	0	6354	303	6344	6354	0.9984262
Rat_10_NODE_180_length_6298_cov_2.652891	0	6298	76	4818	6298	0.7650048
Rat_10_NODE_181_length_6272_cov_4.757600	0	6272	93	4815	6272	0.7676977
Rat_10_NODE_186_length_6077_cov_15.630854	0	6077	19	1845	6077	0.3036037
Rat_10_NODE_187_length_6046_cov_3.836087	0	6046	13	1519	6046	0.2512405
Rat_10_NODE_188_length_6039_cov_5.915608	0	6039	51	4261	6039	0.7055804
Rat_10_NODE_197_length_5821_cov_8.571106	0	5821	345	5761	5821	0.9896925
Rat_10_NODE_199_length_5810_cov_4.469157	0	5810	17	2137	5810	0.3678141
Rat_10_NODE_200_length_5804_cov_6.402157	0	5804	184	5425	5804	0.9347002
Rat_10_NODE_201_length_5791_cov_9.965132	0	5791	107	4319	5791	0.7458125
Rat_10_NODE_202_length_5776_cov_4.715959	0	5776	234	5377	5776	0.9309211
Rat_10_NODE_204_length_5614_cov_4.804461	0	5614	14	1637	5614	0.2915924
Rat_10_NODE_211_length_5508_cov_3.601320	0	5508	33	2768	5508	0.5025418
Rat_10_NODE_216_length_5470_cov_100.697507	0	5470	37	3273	5470	0.5983546
Rat_10_NODE_220_length_5441_cov_11.223357	0	5441	942	5436	5441	0.9990811
Rat_10_NODE_222_length_5365_cov_5.272505	0	5365	16	1667	5365	0.3107176
Rat_10_NODE_229_length_5213_cov_4.759984	0	5213	26	2520	5213	0.4834069
Rat_10_NODE_237_length_5030_cov_3.745930	0	5030	5	655	5030	0.1302187
Rat_10_NODE_242_length_4955_cov_5.228776	0	4955	7	721	4955	0.1455096
Rat_10_NODE_246_length_4904_cov_3.737059	0	4904	19	1630	4904	0.3323817
Rat_10_NODE_257_length_4721_cov_4.821046	0	4721	12	1149	4721	0.2433806
Rat_10_NODE_271_length_4456_cov_8.659396	0	4456	510	4456	4456	1.0000000
Rat_10_NODE_324_length_3757_cov_3.962453	0	3757	18	1710	3757	0.4551504
Rat_10_NODE_326_length_3736_cov_4.241239	0	3736	10	1267	3736	0.3391328
Rat_10_NODE_330_length_3693_cov_6.601979	0	3693	29	2131	3693	0.5770376
Rat_10_NODE_336_length_3622_cov_3.884777	0	3622	48	3257	3622	0.8992270
Rat_10_NODE_337_length_3600_cov_6.839774	0	3600	46	2277	3600	0.6325000
Rat_10_NODE_338_length_3592_cov_3.125530	0	3592	6	750	3592	0.2087973
Rat_10_NODE_357_length_3446_cov_17.765556	0	3446	4	443	3446	0.1285549
Rat_10_NODE_362_length_3386_cov_2.622336	0	3386	79	2556	3386	0.7548730
Rat_10_NODE_368_length_3349_cov_4.538251	0	3349	48	2201	3349	0.6572111
Rat_10_NODE_373_length_3330_cov_4.405802	0	3330	44	1905	3330	0.5720721
Rat_10_NODE_379_length_3302_cov_3.668925	0	3302	21	1571	3302	0.4757723
Rat_10_NODE_380_length_3300_cov_4.542989	0	3300	370	3205	3300	0.9712121
Rat_10_NODE_381_length_3299_cov_61.552404	0	3299	16	1443	3299	0.4374053
Rat_10_NODE_384_length_3275_cov_3.569565	0	3275	46	2828	3275	0.8635114
Rat_10_NODE_410_length_3132_cov_3.926552	0	3132	8	996	3132	0.3180076
Rat_10_NODE_426_length_3034_cov_3.234978	0	3034	9	724	3034	0.2386289
Rat_10_NODE_431_length_2996_cov_2.820469	0	2996	19	1614	2996	0.5387183
Rat_10_NODE_434_length_2990_cov_3.696082	0	2990	11	945	2990	0.3160535
Rat_10_NODE_452_length_2934_cov_2.534561	0	2934	6	849	2934	0.2893661
Rat_10_NODE_454_length_2919_cov_3.360684	0	2919	5	373	2919	0.1277835
Rat_10_NODE_456_length_2907_cov_3.300842	0	2907	28	2199	2907	0.7564499
Rat_10_NODE_458_length_2897_cov_4.383885	0	2897	18	842	2897	0.2906455
Rat_10_NODE_459_length_2895_cov_3.421831	0	2895	73	2616	2895	0.9036269
Rat_10_NODE_462_length_2891_cov_1.875529	0	2891	3	413	2891	0.1428571
Rat_10_NODE_475_length_2830_cov_5.544144	0	2830	5	701	2830	0.2477032
Rat_10_NODE_483_length_2795_cov_8.123723	0	2795	62	2353	2795	0.8418605
Rat_10_NODE_487_length_2773_cov_3.786608	0	2773	4	423	2773	0.1525424
Rat_10_NODE_495_length_2730_cov_4.515140	0	2730	15	1110	2730	0.4065934
Rat_10_NODE_498_length_2718_cov_3.066466	0	2718	40	2565	2718	0.9437086
Rat_10_NODE_505_length_2689_cov_5.410782	0	2689	1	151	2689	0.0561547
Rat_10_NODE_512_length_2646_cov_3.008491	0	2646	2	302	2646	0.1141345
Rat_10_NODE_517_length_2614_cov_4.516608	0	2614	9	676	2614	0.2586075
Rat_10_NODE_519_length_2586_cov_3.314895	0	2586	3	412	2586	0.1593194
Rat_10_NODE_535_length_2505_cov_9.216327	0	2505	15	1182	2505	0.4718563
Rat_10_NODE_539_length_2498_cov_2.679083	0	2498	2	301	2498	0.1204964
Rat_10_NODE_552_length_2458_cov_2.986683	0	2458	2	289	2458	0.1175753
Rat_10_NODE_555_length_2452_cov_2.024614	0	2452	1	92	2452	0.0375204
Rat_10_NODE_558_length_2440_cov_4.009224	0	2440	3	401	2440	0.1643443
Rat_10_NODE_559_length_2440_cov_2.819287	0	2440	36	1675	2440	0.6864754
Rat_10_NODE_569_length_2416_cov_2.370606	0	2416	10	1022	2416	0.4230132
Rat_10_NODE_573_length_2410_cov_2.156688	0	2410	4	449	2410	0.1863071
Rat_10_NODE_583_length_2367_cov_3.070934	0	2367	4	461	2367	0.1947613
Rat_10_NODE_592_length_2341_cov_2.639983	0	2341	3	377	2341	0.1610423
Rat_10_NODE_596_length_2325_cov_2.844493	0	2325	95	2179	2325	0.9372043
Rat_10_NODE_603_length_2292_cov_7.648190	0	2292	5	704	2292	0.3071553
Rat_10_NODE_609_length_2282_cov_2.588684	0	2282	7	593	2282	0.2598598
Rat_10_NODE_622_length_2242_cov_6.480110	0	2242	7	754	2242	0.3363069
Rat_10_NODE_624_length_2233_cov_2.428834	0	2233	17	1312	2233	0.5875504
Rat_10_NODE_631_length_2220_cov_2.568129	0	2220	7	644	2220	0.2900901
Rat_10_NODE_643_length_2187_cov_4.473265	0	2187	12	930	2187	0.4252401
Rat_10_NODE_658_length_2150_cov_2.274940	0	2150	19	1340	2150	0.6232558
Rat_10_NODE_660_length_2143_cov_2.648946	0	2143	26	1270	2143	0.5926272
Rat_10_NODE_668_length_2124_cov_2.512325	0	2124	16	1063	2124	0.5004708
Rat_10_NODE_669_length_2119_cov_2.500484	0	2119	63	2005	2119	0.9462010
Rat_10_NODE_678_length_2103_cov_2.721191	0	2103	83	1960	2103	0.9320019
Rat_10_NODE_681_length_2096_cov_3.280255	0	2096	8	748	2096	0.3568702
Rat_10_NODE_688_length_2081_cov_2.649062	0	2081	55	2001	2081	0.9615570
Rat_10_NODE_692_length_2073_cov_2.574331	0	2073	7	723	2073	0.3487699
Rat_10_NODE_694_length_2069_cov_6.280040	0	2069	48	1766	2069	0.8535525
Rat_10_NODE_708_length_2030_cov_1.870380	0	2030	1	150	2030	0.0738916
Rat_10_NODE_717_length_1999_cov_2.420267	0	1999	7	930	1999	0.4652326
Rat_10_NODE_721_length_1992_cov_3.101704	0	1992	13	995	1992	0.4994980
Rat_10_NODE_722_length_1983_cov_2.270747	0	1983	147	1791	1983	0.9031770
Rat_10_NODE_733_length_1964_cov_4.617077	0	1964	21	1306	1964	0.6649694
Rat_10_NODE_735_length_1963_cov_4.972222	0	1963	28	1370	1963	0.6979114
Rat_10_NODE_743_length_1947_cov_3.079281	0	1947	21	1432	1947	0.7354905
Rat_10_NODE_751_length_1926_cov_3.381080	0	1926	7	654	1926	0.3395639
Rat_10_NODE_752_length_1923_cov_5.726445	0	1923	3	309	1923	0.1606864
Rat_10_NODE_756_length_1916_cov_19.282644	0	1916	3	417	1916	0.2176409
Rat_10_NODE_770_length_1885_cov_8.627869	0	1885	15	1318	1885	0.6992043
Rat_10_NODE_771_length_1885_cov_2.287978	0	1885	30	1698	1885	0.9007958
Rat_10_NODE_773_length_1884_cov_2.683434	0	1884	1	151	1884	0.0801486
Rat_10_NODE_782_length_1867_cov_3.746689	0	1867	25	1462	1867	0.7830744
Rat_10_NODE_783_length_1867_cov_3.305740	0	1867	6	767	1867	0.4108195
Rat_10_NODE_791_length_1855_cov_2.785000	0	1855	5	649	1855	0.3498652
Rat_10_NODE_795_length_1852_cov_2.225376	0	1852	8	681	1852	0.3677106
Rat_10_NODE_801_length_1842_cov_2.294908	0	1842	24	1620	1842	0.8794788
Rat_10_NODE_813_length_1825_cov_5.155932	0	1825	2	247	1825	0.1353425
Rat_10_NODE_832_length_1794_cov_3.815411	0	1794	4	407	1794	0.2268673
Rat_10_NODE_842_length_1781_cov_2.268830	0	1781	1	151	1781	0.0847838
Rat_10_NODE_848_length_1772_cov_2.970879	0	1772	28	1459	1772	0.8233634
Rat_10_NODE_850_length_1770_cov_13.151603	0	1770	1	135	1770	0.0762712
Rat_10_NODE_857_length_1757_cov_16.886604	0	1757	347	1757	1757	1.0000000
Rat_10_NODE_861_length_1754_cov_3.676280	0	1754	12	969	1754	0.5524516
Rat_10_NODE_863_length_1752_cov_2.898055	0	1752	12	1062	1752	0.6061644
Rat_10_NODE_871_length_1740_cov_4.928190	0	1740	12	1084	1740	0.6229885
Rat_10_NODE_873_length_1738_cov_3.058229	0	1738	24	1638	1738	0.9424626
Rat_10_NODE_882_length_1726_cov_9.513465	0	1726	8	919	1726	0.5324450
Rat_10_NODE_887_length_1719_cov_4.203726	0	1719	5	542	1719	0.3152996
Rat_10_NODE_895_length_1709_cov_2.334341	0	1709	13	1040	1709	0.6085430
Rat_10_NODE_896_length_1709_cov_2.296252	0	1709	26	1461	1709	0.8548859
Rat_10_NODE_910_length_1693_cov_3.321123	0	1693	5	591	1693	0.3490845
Rat_10_NODE_918_length_1676_cov_4.587909	0	1676	93	1478	1676	0.8818616
Rat_10_NODE_922_length_1673_cov_2.066749	0	1673	2	286	1673	0.1709504
Rat_10_NODE_927_length_1669_cov_3.200743	0	1669	1	151	1669	0.0904733
Rat_10_NODE_929_length_1667_cov_5.028536	0	1667	1	151	1667	0.0905819
Rat_10_NODE_931_length_1667_cov_3.119727	0	1667	9	828	1667	0.4967007
Rat_10_NODE_942_length_1658_cov_2.504679	0	1658	0	0	1658	0.0000000
Rat_10_NODE_960_length_1622_cov_3.688577	0	1622	28	1530	1622	0.9432799
Rat_10_NODE_961_length_1621_cov_2.865900	0	1621	3	326	1621	0.2011104
Rat_10_NODE_972_length_1607_cov_10.807345	0	1607	9	841	1607	0.5233354
Rat_10_NODE_973_length_1606_cov_5.389426	0	1606	9	820	1606	0.5105853
Rat_10_NODE_984_length_1596_cov_3.891629	0	1596	2	253	1596	0.1585213
Rat_10_NODE_998_length_1584_cov_4.098103	0	1584	1	88	1584	0.0555556
Rat_10_NODE_1007_length_1579_cov_2.775591	0	1579	26	1475	1579	0.9341356
Rat_10_NODE_1010_length_1574_cov_2.141540	0	1574	3	414	1574	0.2630242
Rat_10_NODE_1025_length_1560_cov_7.949502	0	1560	4	464	1560	0.2974359
Rat_10_NODE_1028_length_1559_cov_2.175532	0	1559	13	1204	1559	0.7722899
Rat_10_NODE_1029_length_1558_cov_3.456420	0	1558	6	702	1558	0.4505777
Rat_10_NODE_1037_length_1554_cov_1.741828	0	1554	2	222	1554	0.1428571
Rat_10_NODE_1039_length_1552_cov_3.728791	0	1552	27	1458	1552	0.9394330
Rat_10_NODE_1040_length_1552_cov_2.633267	0	1552	17	943	1552	0.6076031
Rat_10_NODE_1041_length_1551_cov_2.082219	0	1551	29	1104	1551	0.7117988
Rat_10_NODE_1050_length_1542_cov_2.048420	0	1542	22	1409	1542	0.9137484
Rat_10_NODE_1054_length_1538_cov_1.973702	0	1538	2	225	1538	0.1462939
Rat_10_NODE_1065_length_1528_cov_3.551935	0	1528	1	150	1528	0.0981675
Rat_10_NODE_1069_length_1522_cov_3.498296	0	1522	0	0	1522	0.0000000
Rat_10_NODE_1074_length_1514_cov_5.260452	0	1514	70	1471	1514	0.9715984
Rat_10_NODE_1100_length_1495_cov_3.003472	0	1495	2	223	1495	0.1491639
Rat_10_NODE_1102_length_1494_cov_4.079222	0	1494	38	1425	1494	0.9538153
Rat_10_NODE_1119_length_1484_cov_2.237929	0	1484	3	401	1484	0.2702156
Rat_10_NODE_1122_length_1481_cov_4.357644	0	1481	3	263	1481	0.1775827
Rat_10_NODE_1139_length_1471_cov_3.326977	0	1471	22	1251	1471	0.8504419
Rat_10_NODE_1146_length_1466_cov_3.708009	0	1466	13	837	1466	0.5709413
Rat_10_NODE_1151_length_1465_cov_2.274468	0	1465	2	302	1465	0.2061433
Rat_10_NODE_1154_length_1463_cov_3.263494	0	1463	8	740	1463	0.5058100
Rat_10_NODE_1170_length_1451_cov_4.811605	0	1451	5	508	1451	0.3501034
Rat_10_NODE_1172_length_1450_cov_3.247312	0	1450	4	570	1450	0.3931035
Rat_10_NODE_1185_length_1434_cov_3.574329	0	1434	11	906	1434	0.6317992
Rat_10_NODE_1201_length_1419_cov_2.110704	0	1419	2	299	1419	0.2107118
Rat_10_NODE_1203_length_1415_cov_3.869118	0	1415	1	151	1415	0.1067138
Rat_10_NODE_1222_length_1398_cov_2.997022	0	1398	2	223	1398	0.1595136
Rat_10_NODE_1223_length_1398_cov_2.320179	0	1398	117	1394	1398	0.9971388
Rat_10_NODE_1226_length_1395_cov_1.755970	0	1395	11	939	1395	0.6731183
Rat_10_NODE_1229_length_1393_cov_3.459641	0	1393	15	838	1393	0.6015793
Rat_10_NODE_1231_length_1393_cov_2.966368	0	1393	0	0	1393	0.0000000
Rat_10_NODE_1239_length_1386_cov_4.019534	0	1386	3	453	1386	0.3268398
Rat_10_NODE_1248_length_1374_cov_2.053071	0	1374	6	683	1374	0.4970888
Rat_10_NODE_1258_length_1368_cov_3.562833	0	1368	193	1344	1368	0.9824561
Rat_10_NODE_1263_length_1365_cov_3.161069	0	1365	30	1234	1365	0.9040293
Rat_10_NODE_1273_length_1361_cov_1.542879	0	1361	0	0	1361	0.0000000
Rat_10_NODE_1276_length_1359_cov_2.000767	0	1359	204	1358	1359	0.9992642
Rat_10_NODE_1309_length_1329_cov_6.473312	0	1329	63	1317	1329	0.9909707
Rat_10_NODE_1310_length_1329_cov_3.972527	0	1329	19	1030	1329	0.7750188
Rat_10_NODE_1311_length_1329_cov_3.682889	0	1329	5	450	1329	0.3386005
Rat_10_NODE_1313_length_1329_cov_1.782575	0	1329	1	135	1329	0.1015801
Rat_10_NODE_1329_length_1318_cov_2.323040	0	1318	76	758	1318	0.5751138
Rat_10_NODE_1332_length_1316_cov_4.426646	0	1316	26	690	1316	0.5243161
Rat_10_NODE_1357_length_1306_cov_1.538769	0	1306	2	257	1306	0.1967841
Rat_10_NODE_1376_length_1294_cov_3.589185	0	1294	41	1094	1294	0.8454405
Rat_10_NODE_1377_length_1294_cov_2.379338	0	1294	2	233	1294	0.1800618
Rat_10_NODE_1391_length_1287_cov_3.290584	0	1287	15	965	1287	0.7498057
Rat_10_NODE_1392_length_1287_cov_3.060877	0	1287	14	1036	1287	0.8049728
Rat_10_NODE_1404_length_1282_cov_1.677262	0	1282	1	151	1282	0.1177847
Rat_10_NODE_1408_length_1279_cov_2.435458	0	1279	0	0	1279	0.0000000
Rat_10_NODE_1418_length_1272_cov_2.542317	0	1272	14	868	1272	0.6823899
Rat_10_NODE_1444_length_1254_cov_3.972477	0	1254	0	0	1254	0.0000000
Rat_10_NODE_1445_length_1254_cov_3.844037	0	1254	4	453	1254	0.3612440
Rat_10_NODE_1458_length_1249_cov_1.356784	0	1249	1	151	1249	0.1208967
Rat_10_NODE_1460_length_1247_cov_3.787752	0	1247	5	522	1247	0.4186046
Rat_10_NODE_1466_length_1245_cov_1.576471	0	1245	2	217	1245	0.1742972
Rat_10_NODE_1472_length_1241_cov_1.543845	0	1241	6	677	1241	0.5455278
Rat_10_NODE_1486_length_1232_cov_3.449448	0	1232	9	707	1232	0.5738636
Rat_10_NODE_1487_length_1232_cov_2.297366	0	1232	4	471	1232	0.3823052
Rat_10_NODE_1490_length_1231_cov_3.073129	0	1231	1	151	1231	0.1226645
Rat_10_NODE_1495_length_1228_cov_3.007673	0	1228	2	219	1228	0.1783388
Rat_10_NODE_1498_length_1227_cov_2.773038	0	1227	5	235	1227	0.1915240
Rat_10_NODE_1499_length_1227_cov_2.520478	0	1227	2	290	1227	0.2363488
Rat_10_NODE_1530_length_1212_cov_2.210026	0	1212	15	956	1212	0.7887789
Rat_10_NODE_1537_length_1207_cov_2.039931	0	1207	4	551	1207	0.4565037
Rat_10_NODE_1551_length_1200_cov_2.317031	0	1200	2	257	1200	0.2141667
Rat_10_NODE_1566_length_1195_cov_2.100000	0	1195	1	131	1195	0.1096234
Rat_10_NODE_1578_length_1187_cov_2.281802	0	1187	0	0	1187	0.0000000
Rat_10_NODE_1582_length_1186_cov_1.880637	0	1186	18	1127	1186	0.9502530
Rat_10_NODE_1589_length_1182_cov_1.759539	0	1182	0	0	1182	0.0000000
Rat_10_NODE_1590_length_1180_cov_1.493333	0	1180	4	537	1180	0.4550847
Rat_10_NODE_1593_length_1178_cov_2.907391	0	1178	3	320	1178	0.2716469
Rat_10_NODE_1603_length_1173_cov_3.167263	0	1173	10	606	1173	0.5166240
Rat_10_NODE_1620_length_1166_cov_10.412241	0	1166	26	915	1166	0.7847341
Rat_10_NODE_1634_length_1161_cov_2.056962	0	1161	0	0	1161	0.0000000
Rat_10_NODE_1635_length_1161_cov_1.665461	0	1161	4	395	1161	0.3402239
Rat_10_NODE_1645_length_1155_cov_2.570000	0	1155	1	112	1155	0.0969697
Rat_10_NODE_1646_length_1155_cov_2.264545	0	1155	0	0	1155	0.0000000
Rat_10_NODE_1647_length_1155_cov_1.849091	0	1155	0	0	1155	0.0000000
Rat_10_NODE_1649_length_1154_cov_2.723385	0	1154	3	290	1154	0.2512998
Rat_10_NODE_1656_length_1151_cov_6.403285	0	1151	27	1070	1151	0.9296264
Rat_10_NODE_1700_length_1131_cov_4.455390	0	1131	9	846	1131	0.7480106
Rat_10_NODE_1733_length_1114_cov_2.461756	0	1114	9	468	1114	0.4201077
Rat_10_NODE_1768_length_1102_cov_3.713467	0	1102	4	442	1102	0.4010889
Rat_10_NODE_1773_length_1101_cov_2.341300	0	1101	3	387	1101	0.3514986
Rat_10_NODE_1776_length_1099_cov_3.245211	0	1099	14	1050	1099	0.9554140
Rat_10_NODE_1809_length_1085_cov_3.099029	0	1085	3	332	1085	0.3059908
Rat_10_NODE_1811_length_1084_cov_2.382896	0	1084	3	348	1084	0.3210332
Rat_10_NODE_1821_length_1080_cov_2.118049	0	1080	0	0	1080	0.0000000
Rat_10_NODE_1834_length_1075_cov_1.153922	0	1075	11	725	1075	0.6744186
Rat_10_NODE_1847_length_1072_cov_2.853491	0	1072	0	0	1072	0.0000000
Rat_10_NODE_1882_length_1059_cov_1.891434	0	1059	2	302	1059	0.2851747
Rat_10_NODE_1891_length_1058_cov_1.718843	0	1058	215	1057	1058	0.9990548
Rat_10_NODE_1901_length_1055_cov_1.536000	0	1055	21	944	1055	0.8947867
Rat_10_NODE_1903_length_1054_cov_2.847848	0	1054	10	769	1054	0.7296015
Rat_10_NODE_1912_length_1052_cov_2.327984	0	1052	12	747	1052	0.7100760
Rat_10_NODE_1916_length_1049_cov_2.498994	0	1049	14	803	1049	0.7654909
Rat_10_NODE_1924_length_1047_cov_2.819556	0	1047	1	151	1047	0.1442216
Rat_10_NODE_1927_length_1047_cov_2.596774	0	1047	2	211	1047	0.2015282
Rat_10_NODE_1962_length_1037_cov_2.411405	0	1037	5	397	1037	0.3828351
Rat_10_NODE_1972_length_1036_cov_1.438328	0	1036	8	794	1036	0.7664093
Rat_10_NODE_1980_length_1034_cov_2.208376	0	1034	13	664	1034	0.6421663
Rat_10_NODE_1982_length_1034_cov_1.867211	0	1034	2	302	1034	0.2920696
Rat_10_NODE_1987_length_1033_cov_1.690184	0	1033	9	391	1033	0.3785092
Rat_10_NODE_1993_length_1030_cov_3.501538	0	1030	4	517	1030	0.5019417
Rat_10_NODE_1995_length_1030_cov_2.046154	0	1030	0	0	1030	0.0000000
Rat_10_NODE_1996_length_1029_cov_2.661191	0	1029	4	509	1029	0.4946550
Rat_10_NODE_1999_length_1027_cov_3.407407	0	1027	1	79	1027	0.0769231
Rat_10_NODE_2021_length_1020_cov_2.592746	0	1020	1	90	1020	0.0882353
Rat_10_NODE_2022_length_1020_cov_2.002073	0	1020	11	627	1020	0.6147059
Rat_10_NODE_2033_length_1017_cov_2.087318	0	1017	0	0	1017	0.0000000
Rat_10_NODE_2035_length_1016_cov_3.900104	0	1016	0	0	1016	0.0000000
Rat_10_NODE_2070_length_1007_cov_2.015756	0	1007	1	151	1007	0.1499503
Rat_10_NODE_2071_length_1007_cov_1.368697	0	1007	6	421	1007	0.4180735
Rat_10_NODE_2078_length_1003_cov_20.053797	0	1003	0	0	1003	0.0000000
Rat_11_NODE_4_length_93677_cov_14.324240	0	93677	60	7313	93677	0.0780661
Rat_11_NODE_11_length_50810_cov_53.184376	0	50810	3189	46483	50810	0.9148396
Rat_11_NODE_12_length_50475_cov_19.597679	0	50475	661	37699	50475	0.7468846
Rat_11_NODE_16_length_39147_cov_29.604855	0	39147	19705	39147	39147	1.0000000
Rat_11_NODE_20_length_36800_cov_6.562961	0	36800	3350	36779	36800	0.9994293
Rat_11_NODE_22_length_35084_cov_8.129607	0	35084	11	1426	35084	0.0406453
Rat_11_NODE_28_length_31930_cov_7.646024	0	31930	722	29155	31930	0.9130911
Rat_11_NODE_29_length_31261_cov_7.005319	0	31261	38	5270	31261	0.1685807
Rat_11_NODE_40_length_26545_cov_7.687429	0	26545	3097	26514	26545	0.9988322
Rat_11_NODE_61_length_18569_cov_6.439343	0	18569	67	6663	18569	0.3588238
Rat_11_NODE_85_length_15384_cov_23.269163	0	15384	339	13804	15384	0.8972959
Rat_11_NODE_87_length_15254_cov_5.948154	0	15254	3363	15254	15254	1.0000000
Rat_11_NODE_105_length_13007_cov_5.584852	0	13007	519	12905	13007	0.9921581
Rat_11_NODE_116_length_12164_cov_13.749277	0	12164	91	7890	12164	0.6486353
Rat_11_NODE_122_length_11978_cov_4.786463	0	11978	568	11761	11978	0.9818835
Rat_11_NODE_124_length_11866_cov_28.169249	0	11866	124	8301	11866	0.6995618
Rat_11_NODE_148_length_10013_cov_15.032838	0	10013	80	6136	10013	0.6128033
Rat_11_NODE_175_length_8611_cov_6.491468	0	8611	824	7830	8611	0.9093021
Rat_11_NODE_208_length_7178_cov_99.420609	0	7178	2	296	7178	0.0412371
Rat_11_NODE_213_length_7101_cov_7.513767	0	7101	484	6939	7101	0.9771863
Rat_11_NODE_218_length_6925_cov_4.551820	0	6925	26	2498	6925	0.3607220
Rat_11_NODE_232_length_6505_cov_5.681550	0	6505	237	6307	6505	0.9695619
Rat_11_NODE_233_length_6475_cov_12.499844	0	6475	35	2796	6475	0.4318147
Rat_11_NODE_240_length_6156_cov_50.803311	0	6156	3	434	6156	0.0705003
Rat_11_NODE_255_length_5967_cov_4.728180	0	5967	65	3807	5967	0.6380091
Rat_11_NODE_258_length_5933_cov_6.974141	0	5933	97	4579	5933	0.7717850
Rat_11_NODE_270_length_5717_cov_14.230661	0	5717	62	4065	5717	0.7110373
Rat_11_NODE_288_length_5413_cov_11.015677	0	5413	164	4699	5413	0.8680953
Rat_11_NODE_309_length_5122_cov_4.069272	0	5122	0	0	5122	0.0000000
Rat_11_NODE_329_length_4871_cov_5.844892	0	4871	38	2979	4871	0.6115787
Rat_11_NODE_332_length_4819_cov_16.714736	0	4819	32	3014	4819	0.6254410
Rat_11_NODE_345_length_4659_cov_15.975456	0	4659	34	2930	4659	0.6288903
Rat_11_NODE_367_length_4395_cov_8.311982	0	4395	520	4393	4395	0.9995449
Rat_11_NODE_371_length_4344_cov_3.161343	0	4344	0	0	4344	0.0000000
Rat_11_NODE_410_length_4078_cov_3.955257	0	4078	0	0	4078	0.0000000
Rat_11_NODE_417_length_4008_cov_3.533266	0	4008	134	3519	4008	0.8779940
Rat_11_NODE_433_length_3846_cov_14.083883	0	3846	33	2327	3846	0.6050442
Rat_11_NODE_453_length_3714_cov_4.970210	0	3714	0	0	3714	0.0000000
Rat_11_NODE_458_length_3687_cov_3.168502	0	3687	1	93	3687	0.0252238
Rat_11_NODE_487_length_3500_cov_2.394194	0	3500	56	3006	3500	0.8588572
Rat_11_NODE_496_length_3411_cov_16.546782	0	3411	43	2282	3411	0.6690120
Rat_11_NODE_522_length_3241_cov_7.832706	0	3241	32	1909	3241	0.5890157
Rat_11_NODE_532_length_3185_cov_4.247284	0	3185	0	0	3185	0.0000000
Rat_11_NODE_542_length_3151_cov_45.077519	0	3151	46	2528	3151	0.8022850
Rat_11_NODE_557_length_3027_cov_3.346231	0	3027	0	0	3027	0.0000000
Rat_11_NODE_582_length_2946_cov_5.398824	0	2946	112	2771	2946	0.9405974
Rat_11_NODE_585_length_2939_cov_3.392857	0	2939	216	2930	2939	0.9969378
Rat_11_NODE_590_length_2914_cov_3.668765	0	2914	1	151	2914	0.0518188
Rat_11_NODE_605_length_2802_cov_3.451402	0	2802	4	493	2802	0.1759458
Rat_11_NODE_624_length_2710_cov_15.293409	0	2710	0	0	2710	0.0000000
Rat_11_NODE_634_length_2660_cov_2.761228	0	2660	1	150	2660	0.0563910
Rat_11_NODE_659_length_2570_cov_3.389264	0	2570	0	0	2570	0.0000000
Rat_11_NODE_661_length_2557_cov_4.157074	0	2557	1	151	2557	0.0590536
Rat_11_NODE_662_length_2552_cov_5.491790	0	2552	16	1627	2552	0.6375392
Rat_11_NODE_682_length_2488_cov_4.431155	0	2488	42	2216	2488	0.8906752
Rat_11_NODE_684_length_2484_cov_5.318650	0	2484	365	2468	2484	0.9935588
Rat_11_NODE_724_length_2380_cov_15.588817	0	2380	4	389	2380	0.1634454
Rat_11_NODE_732_length_2349_cov_4.085876	0	2349	0	0	2349	0.0000000
Rat_11_NODE_744_length_2319_cov_2.817580	0	2319	0	0	2319	0.0000000
Rat_11_NODE_750_length_2299_cov_4.198752	0	2299	12	1107	2299	0.4815137
Rat_11_NODE_770_length_2238_cov_3.822263	0	2238	2	224	2238	0.1000894
Rat_11_NODE_771_length_2235_cov_5.949083	0	2235	53	2187	2235	0.9785235
Rat_11_NODE_779_length_2203_cov_3.873836	0	2203	143	2167	2203	0.9836587
Rat_11_NODE_787_length_2185_cov_3.022066	0	2185	0	0	2185	0.0000000
Rat_11_NODE_805_length_2137_cov_5.584534	0	2137	0	0	2137	0.0000000
Rat_11_NODE_809_length_2124_cov_2.617690	0	2124	0	0	2124	0.0000000
Rat_11_NODE_816_length_2111_cov_3.852140	0	2111	59	1821	2111	0.8626243
Rat_11_NODE_819_length_2107_cov_2.097466	0	2107	0	0	2107	0.0000000
Rat_11_NODE_821_length_2100_cov_3.209291	0	2100	2	296	2100	0.1409524
Rat_11_NODE_834_length_2061_cov_3.172483	0	2061	7	771	2061	0.3740903
Rat_11_NODE_845_length_2038_cov_5.054967	0	2038	42	1788	2038	0.8773307
Rat_11_NODE_850_length_2032_cov_2.192210	0	2032	11	1130	2032	0.5561023
Rat_11_NODE_855_length_2020_cov_3.789313	0	2020	0	0	2020	0.0000000
Rat_11_NODE_862_length_2004_cov_2.933299	0	2004	49	1885	2004	0.9406188
Rat_11_NODE_873_length_1973_cov_3.145464	0	1973	20	1340	1973	0.6791688
Rat_11_NODE_880_length_1959_cov_1.857143	0	1959	0	0	1959	0.0000000
Rat_11_NODE_884_length_1953_cov_2.724447	0	1953	1	151	1953	0.0773169
Rat_11_NODE_888_length_1943_cov_3.071504	0	1943	0	0	1943	0.0000000
Rat_11_NODE_900_length_1915_cov_1.982796	0	1915	0	0	1915	0.0000000
Rat_11_NODE_904_length_1904_cov_2.338561	0	1904	7	690	1904	0.3623950
Rat_11_NODE_912_length_1892_cov_1.768645	0	1892	2	289	1892	0.1527484
Rat_11_NODE_933_length_1861_cov_11.691030	0	1861	50	1738	1861	0.9339065
Rat_11_NODE_945_length_1844_cov_3.479039	0	1844	0	0	1844	0.0000000
Rat_11_NODE_965_length_1811_cov_6.509681	0	1811	10	825	1811	0.4555494
Rat_11_NODE_969_length_1804_cov_2.316181	0	1804	14	1103	1804	0.6114191
Rat_11_NODE_993_length_1766_cov_3.681473	0	1766	34	1587	1766	0.8986410
Rat_11_NODE_997_length_1763_cov_2.747073	0	1763	10	989	1763	0.5609756
Rat_11_NODE_1027_length_1727_cov_1.760766	0	1727	6	623	1727	0.3607412
Rat_11_NODE_1079_length_1664_cov_2.202610	0	1664	8	805	1664	0.4837740
Rat_11_NODE_1102_length_1631_cov_1.735406	0	1631	12	1023	1631	0.6272225
Rat_11_NODE_1103_length_1630_cov_2.420317	0	1630	0	0	1630	0.0000000
Rat_11_NODE_1108_length_1625_cov_6.469427	0	1625	28	1331	1625	0.8190769
Rat_11_NODE_1109_length_1623_cov_3.484694	0	1623	16	1080	1623	0.6654344
Rat_11_NODE_1116_length_1619_cov_3.308824	0	1619	0	0	1619	0.0000000
Rat_11_NODE_1132_length_1596_cov_13.824140	0	1596	2	296	1596	0.1854637
Rat_11_NODE_1136_length_1590_cov_3.263844	0	1590	10	727	1590	0.4572327
Rat_11_NODE_1137_length_1588_cov_3.236138	0	1588	27	1316	1588	0.8287154
Rat_11_NODE_1146_length_1580_cov_3.198689	0	1580	0	0	1580	0.0000000
Rat_11_NODE_1149_length_1579_cov_3.629921	0	1579	3	347	1579	0.2197593
Rat_11_NODE_1157_length_1571_cov_2.388522	0	1571	0	0	1571	0.0000000
Rat_11_NODE_1160_length_1568_cov_2.091870	0	1568	11	716	1568	0.4566326
Rat_11_NODE_1164_length_1561_cov_2.351262	0	1561	0	0	1561	0.0000000
Rat_11_NODE_1172_length_1549_cov_2.168005	0	1549	11	885	1549	0.5713363
Rat_11_NODE_1192_length_1525_cov_3.774150	0	1525	11	515	1525	0.3377049
Rat_11_NODE_1196_length_1521_cov_2.275580	0	1521	0	0	1521	0.0000000
Rat_11_NODE_1200_length_1519_cov_2.376366	0	1519	10	816	1519	0.5371955
Rat_11_NODE_1214_length_1510_cov_1.993127	0	1510	6	824	1510	0.5456954
Rat_11_NODE_1217_length_1507_cov_1.940083	0	1507	5	481	1507	0.3191772
Rat_11_NODE_1221_length_1503_cov_3.503453	0	1503	18	956	1503	0.6360612
Rat_11_NODE_1224_length_1501_cov_2.206086	0	1501	4	487	1501	0.3244504
Rat_11_NODE_1233_length_1491_cov_3.744429	0	1491	53	1412	1491	0.9470154
Rat_11_NODE_1238_length_1489_cov_6.255927	0	1489	53	1413	1489	0.9489591
Rat_11_NODE_1240_length_1489_cov_3.282427	0	1489	0	0	1489	0.0000000
Rat_11_NODE_1252_length_1476_cov_3.344828	0	1476	0	0	1476	0.0000000
Rat_11_NODE_1262_length_1466_cov_4.851878	0	1466	10	942	1466	0.6425648
Rat_11_NODE_1265_length_1464_cov_2.650106	0	1464	0	0	1464	0.0000000
Rat_11_NODE_1277_length_1450_cov_2.832975	0	1450	0	0	1450	0.0000000
Rat_11_NODE_1287_length_1442_cov_2.357606	0	1442	5	675	1442	0.4680999
Rat_11_NODE_1292_length_1436_cov_2.611151	0	1436	0	0	1436	0.0000000
Rat_11_NODE_1293_length_1435_cov_2.296377	0	1435	9	830	1435	0.5783972
Rat_11_NODE_1299_length_1430_cov_3.207273	0	1430	16	884	1430	0.6181818
Rat_11_NODE_1303_length_1429_cov_2.100437	0	1429	6	636	1429	0.4450665
Rat_11_NODE_1307_length_1426_cov_2.698031	0	1426	4	469	1426	0.3288920
Rat_11_NODE_1309_length_1424_cov_1.639153	0	1424	2	222	1424	0.1558989
Rat_11_NODE_1316_length_1419_cov_4.067449	0	1419	12	948	1419	0.6680761
Rat_11_NODE_1326_length_1411_cov_1.929204	0	1411	9	683	1411	0.4840539
Rat_11_NODE_1334_length_1400_cov_4.556877	0	1400	6	566	1400	0.4042857
Rat_11_NODE_1340_length_1398_cov_2.164557	0	1398	13	910	1398	0.6509299
Rat_11_NODE_1345_length_1396_cov_4.320656	0	1396	2	220	1396	0.1575931
Rat_11_NODE_1346_length_1395_cov_2.944776	0	1395	0	0	1395	0.0000000
Rat_11_NODE_1348_length_1393_cov_2.855755	0	1393	9	920	1393	0.6604451
Rat_11_NODE_1349_length_1393_cov_2.113602	0	1393	2	269	1393	0.1931084
Rat_11_NODE_1354_length_1389_cov_2.417541	0	1389	10	905	1389	0.6515478
Rat_11_NODE_1357_length_1386_cov_2.888805	0	1386	21	1020	1386	0.7359307
Rat_11_NODE_1359_length_1384_cov_12.895410	0	1384	186	1368	1384	0.9884393
Rat_11_NODE_1361_length_1382_cov_2.350414	0	1382	1	151	1382	0.1092619
Rat_11_NODE_1363_length_1381_cov_3.626697	0	1381	0	0	1381	0.0000000
Rat_11_NODE_1397_length_1361_cov_2.789433	0	1361	17	850	1361	0.6245408
Rat_11_NODE_1399_length_1357_cov_3.814132	0	1357	0	0	1357	0.0000000
Rat_11_NODE_1412_length_1348_cov_2.789637	0	1348	0	0	1348	0.0000000
Rat_11_NODE_1433_length_1329_cov_2.387755	0	1329	9	855	1329	0.6433409
Rat_11_NODE_1437_length_1328_cov_1.795758	0	1328	4	512	1328	0.3855422
Rat_11_NODE_1443_length_1324_cov_1.905437	0	1324	0	0	1324	0.0000000
Rat_11_NODE_1449_length_1317_cov_1.816957	0	1317	0	0	1317	0.0000000
Rat_11_NODE_1452_length_1316_cov_2.596352	0	1316	0	0	1316	0.0000000
Rat_11_NODE_1453_length_1316_cov_1.666138	0	1316	0	0	1316	0.0000000
Rat_11_NODE_1458_length_1311_cov_2.793790	0	1311	7	585	1311	0.4462242
Rat_11_NODE_1461_length_1309_cov_2.149123	0	1309	2	276	1309	0.2108480
Rat_11_NODE_1474_length_1297_cov_2.929147	0	1297	6	751	1297	0.5790285
Rat_11_NODE_1482_length_1288_cov_2.754258	0	1288	10	770	1288	0.5978261
Rat_11_NODE_1491_length_1283_cov_1.746743	0	1283	5	505	1283	0.3936087
Rat_11_NODE_1501_length_1272_cov_3.264585	0	1272	35	1132	1272	0.8899371
Rat_11_NODE_1503_length_1272_cov_1.500411	0	1272	1	149	1272	0.1171384
Rat_11_NODE_1511_length_1267_cov_2.266502	0	1267	0	0	1267	0.0000000
Rat_11_NODE_1527_length_1254_cov_2.346956	0	1254	0	0	1254	0.0000000
Rat_11_NODE_1534_length_1249_cov_2.141541	0	1249	2	262	1249	0.2097678
Rat_11_NODE_1550_length_1239_cov_1.862331	0	1239	4	558	1239	0.4503632
Rat_11_NODE_1560_length_1231_cov_1.734694	0	1231	2	302	1231	0.2453290
Rat_11_NODE_1565_length_1228_cov_2.000853	0	1228	0	0	1228	0.0000000
Rat_11_NODE_1567_length_1226_cov_2.510675	0	1226	0	0	1226	0.0000000
Rat_11_NODE_1575_length_1223_cov_1.788527	0	1223	9	775	1223	0.6336877
Rat_11_NODE_1592_length_1214_cov_2.140638	0	1214	4	477	1214	0.3929160
Rat_11_NODE_1598_length_1208_cov_2.276670	0	1208	8	662	1208	0.5480133
Rat_11_NODE_1600_length_1207_cov_4.542535	0	1207	10	780	1207	0.6462303
Rat_11_NODE_1624_length_1197_cov_1.960595	0	1197	3	155	1197	0.1294904
Rat_11_NODE_1629_length_1194_cov_2.756804	0	1194	0	0	1194	0.0000000
Rat_11_NODE_1631_length_1192_cov_2.889182	0	1192	15	705	1192	0.5914429
Rat_11_NODE_1634_length_1190_cov_1.788546	0	1190	2	283	1190	0.2378151
Rat_11_NODE_1638_length_1188_cov_2.462489	0	1188	7	659	1188	0.5547138
Rat_11_NODE_1640_length_1187_cov_1.429329	0	1187	0	0	1187	0.0000000
Rat_11_NODE_1646_length_1184_cov_2.748450	0	1184	1296	1184	1184	1.0000000
Rat_11_NODE_1648_length_1183_cov_8.359043	0	1183	27	1141	1183	0.9644970
Rat_11_NODE_1654_length_1180_cov_2.175111	0	1180	2	223	1180	0.1889831
Rat_11_NODE_1657_length_1179_cov_3.704626	0	1179	0	0	1179	0.0000000
Rat_11_NODE_1659_length_1179_cov_2.451957	0	1179	0	0	1179	0.0000000
Rat_11_NODE_1666_length_1178_cov_1.417631	0	1178	0	0	1178	0.0000000
Rat_11_NODE_1668_length_1177_cov_1.868093	0	1177	5	541	1177	0.4596432
Rat_11_NODE_1684_length_1166_cov_2.101710	0	1166	0	0	1166	0.0000000
Rat_11_NODE_1690_length_1164_cov_1.821461	0	1164	12	952	1164	0.8178694
Rat_11_NODE_1703_length_1158_cov_3.541251	0	1158	0	0	1158	0.0000000
Rat_11_NODE_1706_length_1157_cov_1.910163	0	1157	1	151	1157	0.1305099
Rat_11_NODE_1709_length_1155_cov_1.834545	0	1155	11	728	1155	0.6303030
Rat_11_NODE_1711_length_1154_cov_2.606915	0	1154	12	756	1154	0.6551126
Rat_11_NODE_1733_length_1145_cov_3.211927	0	1145	5	690	1145	0.6026201
Rat_11_NODE_1742_length_1138_cov_2.275162	0	1138	0	0	1138	0.0000000
Rat_11_NODE_1747_length_1136_cov_1.359852	0	1136	10	821	1136	0.7227113
Rat_11_NODE_1750_length_1134_cov_23.799815	0	1134	4	540	1134	0.4761905
Rat_11_NODE_1751_length_1133_cov_1.725417	0	1133	0	0	1133	0.0000000
Rat_11_NODE_1757_length_1131_cov_2.139405	0	1131	8	731	1131	0.6463307
Rat_11_NODE_1768_length_1127_cov_3.027052	0	1127	5	510	1127	0.4525288
Rat_11_NODE_1773_length_1127_cov_1.820896	0	1127	2	186	1127	0.1650399
Rat_11_NODE_1776_length_1125_cov_2.752336	0	1125	10	817	1125	0.7262222
Rat_11_NODE_1779_length_1124_cov_2.577175	0	1124	52	1097	1124	0.9759787
Rat_11_NODE_1792_length_1119_cov_2.440789	0	1119	7	481	1119	0.4298481
Rat_11_NODE_1799_length_1118_cov_2.543744	0	1118	9	694	1118	0.6207513
Rat_11_NODE_1808_length_1117_cov_2.594162	0	1117	0	0	1117	0.0000000
Rat_11_NODE_1830_length_1106_cov_2.251189	0	1106	6	569	1106	0.5144665
Rat_11_NODE_1831_length_1106_cov_2.198858	0	1106	0	0	1106	0.0000000
Rat_11_NODE_1839_length_1102_cov_2.083095	0	1102	0	0	1102	0.0000000
Rat_11_NODE_1854_length_1096_cov_3.129683	0	1096	6	699	1096	0.6377738
Rat_11_NODE_1855_length_1096_cov_2.097983	0	1096	0	0	1096	0.0000000
Rat_11_NODE_1863_length_1090_cov_2.160386	0	1090	2	220	1090	0.2018349
Rat_11_NODE_1867_length_1089_cov_1.381044	0	1089	0	0	1089	0.0000000
Rat_11_NODE_1874_length_1086_cov_2.093113	0	1086	1	151	1086	0.1390424
Rat_11_NODE_1875_length_1086_cov_1.954413	0	1086	0	0	1086	0.0000000
Rat_11_NODE_1876_length_1085_cov_1.823301	0	1085	4	586	1085	0.5400922
Rat_11_NODE_1882_length_1084_cov_1.876579	0	1084	0	0	1084	0.0000000
Rat_11_NODE_1885_length_1083_cov_1.937743	0	1083	7	764	1083	0.7054479
Rat_11_NODE_1892_length_1082_cov_2.157741	0	1082	0	0	1082	0.0000000
Rat_11_NODE_1893_length_1082_cov_2.125609	0	1082	1	151	1082	0.1395564
Rat_11_NODE_1894_length_1082_cov_1.568647	0	1082	9	659	1082	0.6090573
Rat_11_NODE_1897_length_1081_cov_1.731969	0	1081	7	574	1081	0.5309898
Rat_11_NODE_1903_length_1079_cov_2.983398	0	1079	2	293	1079	0.2715477
Rat_11_NODE_1904_length_1079_cov_2.098633	0	1079	5	546	1079	0.5060241
Rat_11_NODE_1913_length_1075_cov_2.144118	0	1075	1	151	1075	0.1404651
Rat_11_NODE_1914_length_1075_cov_2.119608	0	1075	11	704	1075	0.6548837
Rat_11_NODE_1920_length_1073_cov_1.997053	0	1073	0	0	1073	0.0000000
Rat_11_NODE_1923_length_1073_cov_1.428291	0	1073	18	749	1073	0.6980429
Rat_11_NODE_1927_length_1072_cov_2.249754	0	1072	4	453	1072	0.4225746
Rat_11_NODE_1935_length_1069_cov_2.439842	0	1069	0	0	1069	0.0000000
Rat_11_NODE_1940_length_1068_cov_2.809477	0	1068	1	151	1068	0.1413858
Rat_11_NODE_1950_length_1066_cov_1.665678	0	1066	0	0	1066	0.0000000
Rat_11_NODE_1953_length_1064_cov_1.758176	0	1064	0	0	1064	0.0000000
Rat_11_NODE_1955_length_1062_cov_2.703078	0	1062	6	679	1062	0.6393597
Rat_11_NODE_1956_length_1062_cov_2.683217	0	1062	3	433	1062	0.4077213
Rat_11_NODE_1962_length_1061_cov_3.926441	0	1061	0	0	1061	0.0000000
Rat_11_NODE_1990_length_1050_cov_1.555779	0	1050	0	0	1050	0.0000000
Rat_11_NODE_1995_length_1048_cov_3.202417	0	1048	0	0	1048	0.0000000
Rat_11_NODE_2003_length_1045_cov_1.675758	0	1045	4	393	1045	0.3760765
Rat_11_NODE_2005_length_1044_cov_3.080890	0	1044	0	0	1044	0.0000000
Rat_11_NODE_2008_length_1044_cov_2.653185	0	1044	4	367	1044	0.3515326
Rat_11_NODE_2009_length_1044_cov_2.259858	0	1044	18	709	1044	0.6791188
Rat_11_NODE_2011_length_1044_cov_1.851365	0	1044	0	0	1044	0.0000000
Rat_11_NODE_2018_length_1041_cov_2.437120	0	1041	0	0	1041	0.0000000
Rat_11_NODE_2027_length_1038_cov_2.130214	0	1038	7	626	1038	0.6030828
Rat_11_NODE_2030_length_1037_cov_2.418534	0	1037	0	0	1037	0.0000000
Rat_11_NODE_2034_length_1036_cov_1.886850	0	1036	0	0	1036	0.0000000
Rat_11_NODE_2045_length_1032_cov_1.989765	0	1032	0	0	1032	0.0000000
Rat_11_NODE_2051_length_1029_cov_3.069815	0	1029	10	790	1029	0.7677357
Rat_11_NODE_2052_length_1029_cov_2.990760	0	1029	10	603	1029	0.5860058
Rat_11_NODE_2062_length_1027_cov_1.584362	0	1027	5	556	1027	0.5413827
Rat_11_NODE_2065_length_1026_cov_1.808445	0	1026	2	302	1026	0.2943470
Rat_11_NODE_2067_length_1026_cov_1.710608	0	1026	0	0	1026	0.0000000
Rat_11_NODE_2068_length_1025_cov_3.137113	0	1025	16	812	1025	0.7921951
Rat_11_NODE_2072_length_1020_cov_2.986528	0	1020	0	0	1020	0.0000000
Rat_11_NODE_2083_length_1016_cov_3.216441	0	1016	2	302	1016	0.2972441
Rat_11_NODE_2088_length_1015_cov_2.186458	0	1015	1	151	1015	0.1487685
Rat_11_NODE_2092_length_1014_cov_1.892596	0	1014	0	0	1014	0.0000000
Rat_11_NODE_2097_length_1011_cov_3.158996	0	1011	1	146	1011	0.1444115
Rat_11_NODE_2098_length_1011_cov_2.141213	0	1011	9	457	1011	0.4520277
Rat_11_NODE_2104_length_1010_cov_2.183246	0	1010	2	267	1010	0.2643564
Rat_11_NODE_2108_length_1008_cov_1.951731	0	1008	1	131	1008	0.1299603
Rat_11_NODE_2109_length_1008_cov_1.771249	0	1008	1	151	1008	0.1498016
Rat_11_NODE_2114_length_1007_cov_2.410714	0	1007	6	496	1007	0.4925521
Rat_11_NODE_2115_length_1006_cov_2.369085	0	1006	2	139	1006	0.1381710
Rat_11_NODE_2116_length_1006_cov_2.053628	0	1006	1	151	1006	0.1500994
Rat_11_NODE_2120_length_1006_cov_1.628812	0	1006	8	734	1006	0.7296222
Rat_11_NODE_2122_length_1005_cov_2.803158	0	1005	4	559	1005	0.5562189
Rat_11_NODE_2126_length_1004_cov_1.610116	0	1004	7	681	1004	0.6782869
Rat_12_NODE_1_length_193842_cov_104.990314	0	193842	45	5192	193842	0.0267847
Rat_12_NODE_3_length_80714_cov_31.020828	0	80714	502	41895	80714	0.5190549
Rat_12_NODE_11_length_51393_cov_41.807355	0	51393	295	24136	51393	0.4696359
Rat_12_NODE_19_length_41386_cov_19.639665	0	41386	9	1290	41386	0.0311700
Rat_12_NODE_31_length_34872_cov_15.169285	0	34872	1052	33531	34872	0.9615451
Rat_12_NODE_33_length_34151_cov_11.390574	0	34151	62	7037	34151	0.2060555
Rat_12_NODE_54_length_27209_cov_10.697614	0	27209	2633	27193	27209	0.9994119
Rat_12_NODE_55_length_25579_cov_10.449146	0	25579	3902	25534	25579	0.9982408
Rat_12_NODE_57_length_25204_cov_5.617679	0	25204	21	2355	25204	0.0934376
Rat_12_NODE_76_length_20372_cov_7.315598	0	20372	1236	20220	20372	0.9925388
Rat_12_NODE_85_length_19058_cov_8.599747	0	19058	1829	18087	19058	0.9490502
Rat_12_NODE_86_length_18693_cov_9.038202	0	18693	1646	18622	18693	0.9962018
Rat_12_NODE_134_length_13802_cov_12.203826	0	13802	0	0	13802	0.0000000
Rat_12_NODE_138_length_13542_cov_5.418996	0	13542	40	4260	13542	0.3145769
Rat_12_NODE_151_length_12516_cov_6.164995	0	12516	59	5423	12516	0.4332854
Rat_12_NODE_154_length_12346_cov_5.715564	0	12346	44	4826	12346	0.3908958
Rat_12_NODE_156_length_12330_cov_4.928228	0	12330	36	3635	12330	0.2948094
Rat_12_NODE_163_length_11909_cov_5.647967	0	11909	93	6708	11909	0.5632715
Rat_12_NODE_168_length_11446_cov_6.676587	0	11446	47	4833	11446	0.4222436
Rat_12_NODE_169_length_11423_cov_6.203818	0	11423	200	10181	11423	0.8912720
Rat_12_NODE_180_length_10497_cov_6.220552	0	10497	42	4148	10497	0.3951605
Rat_12_NODE_183_length_10441_cov_5.508184	0	10441	42	4101	10441	0.3927785
Rat_12_NODE_188_length_10280_cov_5.405966	0	10280	34	3325	10280	0.3234436
Rat_12_NODE_192_length_9998_cov_30.489188	0	9998	161	8060	9998	0.8061612
Rat_12_NODE_197_length_9801_cov_5.008927	0	9801	35	3948	9801	0.4028160
Rat_12_NODE_202_length_9601_cov_6.618898	0	9601	24	2647	9601	0.2757004
Rat_12_NODE_216_length_9199_cov_8.455599	0	9199	690	8988	9199	0.9770627
Rat_12_NODE_218_length_9102_cov_5.907594	0	9102	38	4081	9102	0.4483630
Rat_12_NODE_223_length_8888_cov_5.450583	0	8888	25	2772	8888	0.3118812
Rat_12_NODE_224_length_8888_cov_5.288011	0	8888	30	2703	8888	0.3041179
Rat_12_NODE_227_length_8831_cov_5.782133	0	8831	115	6840	8831	0.7745442
Rat_12_NODE_232_length_8623_cov_4.732726	0	8623	66	4706	8623	0.5457497
Rat_12_NODE_236_length_8418_cov_5.361951	0	8418	0	0	8418	0.0000000
Rat_12_NODE_237_length_8417_cov_6.452762	0	8417	9	1112	8417	0.1321136
Rat_12_NODE_238_length_8384_cov_5.079361	0	8384	36	3238	8384	0.3862118
Rat_12_NODE_240_length_8356_cov_7.072160	0	8356	13	996	8356	0.1191958
Rat_12_NODE_242_length_8287_cov_5.477405	0	8287	33	3129	8287	0.3775793
Rat_12_NODE_244_length_8188_cov_6.057297	0	8188	41	3784	8188	0.4621397
Rat_12_NODE_255_length_7935_cov_4.811041	0	7935	18	2042	7935	0.2573409
Rat_12_NODE_257_length_7888_cov_4.667943	0	7888	28	2870	7888	0.3638438
Rat_12_NODE_263_length_7766_cov_25.355466	0	7766	24	2473	7766	0.3184394
Rat_12_NODE_265_length_7703_cov_6.212082	0	7703	14	1634	7703	0.2121252
Rat_12_NODE_266_length_7696_cov_7.798848	0	7696	606	7695	7696	0.9998701
Rat_12_NODE_271_length_7484_cov_8.909005	0	7484	811	7484	7484	1.0000000
Rat_12_NODE_273_length_7420_cov_5.898167	0	7420	28	2964	7420	0.3994609
Rat_12_NODE_274_length_7416_cov_7.206765	0	7416	24	2605	7416	0.3512675
Rat_12_NODE_281_length_7166_cov_6.195191	0	7166	40	3423	7166	0.4776723
Rat_12_NODE_286_length_7006_cov_6.144296	0	7006	29	3028	7006	0.4322010
Rat_12_NODE_287_length_6991_cov_5.848328	0	6991	17	1975	6991	0.2825061
Rat_12_NODE_288_length_6954_cov_10.419336	0	6954	459	6798	6954	0.9775668
Rat_12_NODE_289_length_6943_cov_4.719077	0	6943	26	2689	6943	0.3872966
Rat_12_NODE_290_length_6929_cov_5.098196	0	6929	19	2525	6929	0.3644105
Rat_12_NODE_296_length_6849_cov_4.775832	0	6849	49	4134	6849	0.6035917
Rat_12_NODE_297_length_6847_cov_7.468640	0	6847	15	1349	6847	0.1970206
Rat_12_NODE_303_length_6745_cov_67.036323	0	6745	359	6250	6745	0.9266123
Rat_12_NODE_305_length_6709_cov_4.656898	0	6709	28	2761	6709	0.4115368
Rat_12_NODE_314_length_6525_cov_5.714992	0	6525	396	6390	6525	0.9793103
Rat_12_NODE_323_length_6282_cov_17.725711	0	6282	299	6206	6282	0.9879019
Rat_12_NODE_326_length_6213_cov_21.025171	0	6213	85	2841	6213	0.4572670
Rat_12_NODE_331_length_6161_cov_7.552080	0	6161	2	269	6161	0.0436617
Rat_12_NODE_338_length_6004_cov_3.879812	0	6004	18	1857	6004	0.3092938
Rat_12_NODE_339_length_6002_cov_6.019506	0	6002	18	1602	6002	0.2669110
Rat_12_NODE_345_length_5910_cov_4.709137	0	5910	9	1156	5910	0.1956007
Rat_12_NODE_350_length_5769_cov_5.553203	0	5769	18	2011	5769	0.3485873
Rat_12_NODE_358_length_5668_cov_5.145199	0	5668	11	1319	5668	0.2327099
Rat_12_NODE_362_length_5583_cov_4.049928	0	5583	8	988	5583	0.1769658
Rat_12_NODE_369_length_5501_cov_4.417003	0	5501	15	1390	5501	0.2526813
Rat_12_NODE_370_length_5499_cov_4.469508	0	5499	56	3937	5499	0.7159483
Rat_12_NODE_371_length_5494_cov_4.551756	0	5494	23	2499	5494	0.4548599
Rat_12_NODE_376_length_5458_cov_8.138812	0	5458	585	5458	5458	1.0000000
Rat_12_NODE_384_length_5388_cov_4.723983	0	5388	26	2642	5388	0.4903489
Rat_12_NODE_385_length_5377_cov_5.109733	0	5377	23	2264	5377	0.4210526
Rat_12_NODE_388_length_5365_cov_5.663842	0	5365	37	2564	5365	0.4779124
Rat_12_NODE_392_length_5327_cov_5.931335	0	5327	39	3374	5327	0.6333771
Rat_12_NODE_396_length_5262_cov_6.418475	0	5262	20	1670	5262	0.3173698
Rat_12_NODE_397_length_5247_cov_5.089561	0	5247	29	2817	5247	0.5368782
Rat_12_NODE_402_length_5215_cov_3.483527	0	5215	21	2050	5215	0.3930968
Rat_12_NODE_412_length_5112_cov_6.820249	0	5112	0	0	5112	0.0000000
Rat_12_NODE_413_length_5111_cov_5.673655	0	5111	20	2123	5111	0.4153786
Rat_12_NODE_417_length_5054_cov_4.289858	0	5054	12	1354	5054	0.2679066
Rat_12_NODE_418_length_5038_cov_3.946016	0	5038	14	1527	5038	0.3030965
Rat_12_NODE_420_length_5006_cov_5.210866	0	5006	17	1600	5006	0.3196165
Rat_12_NODE_424_length_4929_cov_4.345302	0	4929	6	782	4929	0.1586529
Rat_12_NODE_426_length_4895_cov_7.442149	0	4895	25	2279	4895	0.4655771
Rat_12_NODE_428_length_4873_cov_16.956413	0	4873	604	4872	4873	0.9997948
Rat_12_NODE_434_length_4830_cov_3.913508	0	4830	16	1574	4830	0.3258799
Rat_12_NODE_435_length_4828_cov_5.821496	0	4828	16	1924	4828	0.3985087
Rat_12_NODE_436_length_4825_cov_4.581132	0	4825	11	1386	4825	0.2872539
Rat_12_NODE_438_length_4821_cov_5.120856	0	4821	1	124	4821	0.0257208
Rat_12_NODE_444_length_4798_cov_5.123550	0	4798	19	2226	4798	0.4639433
Rat_12_NODE_445_length_4791_cov_4.332348	0	4791	20	1810	4791	0.3777917
Rat_12_NODE_448_length_4762_cov_5.487147	0	4762	37	2988	4762	0.6274675
Rat_12_NODE_449_length_4746_cov_6.752078	0	4746	4	319	4746	0.0672145
Rat_12_NODE_450_length_4736_cov_5.685751	0	4736	0	0	4736	0.0000000
Rat_12_NODE_455_length_4679_cov_4.648573	0	4679	27	2528	4679	0.5402864
Rat_12_NODE_457_length_4664_cov_4.536125	0	4664	9	1263	4664	0.2707976
Rat_12_NODE_459_length_4658_cov_5.408429	0	4658	25	2673	4658	0.5738515
Rat_12_NODE_463_length_4619_cov_4.091586	0	4619	27	2536	4619	0.5490366
Rat_12_NODE_464_length_4618_cov_4.856454	0	4618	41	3324	4618	0.7197921
Rat_12_NODE_468_length_4572_cov_3.912774	0	4572	11	1513	4572	0.3309274
Rat_12_NODE_470_length_4538_cov_4.310506	0	4538	9	1062	4538	0.2340238
Rat_12_NODE_471_length_4532_cov_4.518874	0	4532	23	1907	4532	0.4207855
Rat_12_NODE_474_length_4496_cov_4.147940	0	4496	13	1407	4496	0.3129448
Rat_12_NODE_475_length_4483_cov_6.440831	0	4483	12	1079	4483	0.2406870
Rat_12_NODE_477_length_4474_cov_5.022177	0	4474	11	1227	4474	0.2742512
Rat_12_NODE_486_length_4415_cov_4.280505	0	4415	20	2082	4415	0.4715742
Rat_12_NODE_495_length_4362_cov_5.061063	0	4362	5	711	4362	0.1629986
Rat_12_NODE_496_length_4355_cov_3.459070	0	4355	1	101	4355	0.0231917
Rat_12_NODE_499_length_4332_cov_4.452654	0	4332	13	1587	4332	0.3663435
Rat_12_NODE_501_length_4318_cov_10.238330	0	4318	20	1453	4318	0.3364984
Rat_12_NODE_502_length_4316_cov_4.462333	0	4316	6	794	4316	0.1839666
Rat_12_NODE_503_length_4314_cov_5.036394	0	4314	8	898	4314	0.2081595
Rat_12_NODE_505_length_4308_cov_5.181989	0	4308	2	171	4308	0.0396936
Rat_12_NODE_508_length_4277_cov_4.074609	0	4277	6	537	4277	0.1255553
Rat_12_NODE_510_length_4267_cov_6.712013	0	4267	27	2234	4267	0.5235528
Rat_12_NODE_512_length_4254_cov_5.220767	0	4254	12	1357	4254	0.3189939
Rat_12_NODE_514_length_4242_cov_4.159303	0	4242	8	945	4242	0.2227723
Rat_12_NODE_516_length_4237_cov_4.280966	0	4237	17	1513	4237	0.3570923
Rat_12_NODE_517_length_4235_cov_5.069378	0	4235	17	1638	4235	0.3867769
Rat_12_NODE_519_length_4222_cov_3.945284	0	4222	9	1076	4222	0.2548555
Rat_12_NODE_520_length_4217_cov_4.298174	0	4217	18	1651	4217	0.3915105
Rat_12_NODE_521_length_4215_cov_4.788221	0	4215	4	533	4215	0.1264531
Rat_12_NODE_527_length_4169_cov_4.438746	0	4169	11	1351	4169	0.3240585
Rat_12_NODE_528_length_4154_cov_3.962918	0	4154	231	4145	4154	0.9978334
Rat_12_NODE_532_length_4125_cov_9.849631	0	4125	13	1392	4125	0.3374546
Rat_12_NODE_539_length_4092_cov_9.839237	0	4092	67	2735	4092	0.6683773
Rat_12_NODE_540_length_4083_cov_6.470209	0	4083	18	1851	4083	0.4533431
Rat_12_NODE_542_length_4052_cov_4.978484	0	4052	20	1862	4052	0.4595262
Rat_12_NODE_544_length_4047_cov_5.777806	0	4047	16	1459	4047	0.3605140
Rat_12_NODE_550_length_4027_cov_3.337110	0	4027	26	2128	4027	0.5284331
Rat_12_NODE_551_length_4020_cov_4.953342	0	4020	13	1164	4020	0.2895522
Rat_12_NODE_558_length_3975_cov_6.383929	0	3975	3	450	3975	0.1132075
Rat_12_NODE_562_length_3930_cov_5.071484	0	3930	0	0	3930	0.0000000
Rat_12_NODE_563_length_3919_cov_5.420807	0	3919	16	1772	3919	0.4521562
Rat_12_NODE_567_length_3912_cov_3.565465	0	3912	2	293	3912	0.0748978
Rat_12_NODE_568_length_3911_cov_4.293050	0	3911	10	1100	3911	0.2812580
Rat_12_NODE_570_length_3904_cov_4.483242	0	3904	18	1527	3904	0.3911373
Rat_12_NODE_571_length_3889_cov_5.524257	0	3889	12	1343	3889	0.3453330
Rat_12_NODE_574_length_3881_cov_25.861213	0	3881	24	1986	3881	0.5117238
Rat_12_NODE_575_length_3880_cov_6.311373	0	3880	0	0	3880	0.0000000
Rat_12_NODE_577_length_3879_cov_5.404289	0	3879	20	1709	3879	0.4405775
Rat_12_NODE_581_length_3853_cov_4.882833	0	3853	10	1208	3853	0.3135219
Rat_12_NODE_582_length_3848_cov_4.654891	0	3848	32	1498	3848	0.3892931
Rat_12_NODE_586_length_3834_cov_4.179942	0	3834	11	1002	3834	0.2613459
Rat_12_NODE_587_length_3830_cov_4.964238	0	3830	0	0	3830	0.0000000
Rat_12_NODE_590_length_3812_cov_4.330317	0	3812	1	151	3812	0.0396118
Rat_12_NODE_593_length_3791_cov_4.532388	0	3791	15	1713	3791	0.4518597
Rat_12_NODE_597_length_3750_cov_4.917727	0	3750	6	618	3750	0.1648000
Rat_12_NODE_600_length_3741_cov_10.091427	0	3741	374	3677	3741	0.9828923
Rat_12_NODE_601_length_3738_cov_6.806136	0	3738	12	1405	3738	0.3758695
Rat_12_NODE_604_length_3723_cov_8.627863	0	3723	2	146	3723	0.0392157
Rat_12_NODE_613_length_3683_cov_5.456450	0	3683	7	863	3683	0.2343199
Rat_12_NODE_617_length_3666_cov_4.595403	0	3666	8	910	3666	0.2482270
Rat_12_NODE_618_length_3663_cov_5.286308	0	3663	13	974	3663	0.2659023
Rat_12_NODE_623_length_3652_cov_6.308312	0	3652	8	909	3652	0.2489047
Rat_12_NODE_628_length_3615_cov_4.129775	0	3615	6	764	3615	0.2113416
Rat_12_NODE_631_length_3600_cov_14.909450	0	3600	15	1355	3600	0.3763889
Rat_12_NODE_639_length_3546_cov_6.239473	0	3546	17	1498	3546	0.4224478
Rat_12_NODE_645_length_3513_cov_7.563910	0	3513	11	1240	3513	0.3529747
Rat_12_NODE_646_length_3510_cov_2.969320	0	3510	14	1305	3510	0.3717949
Rat_12_NODE_654_length_3468_cov_2.812775	0	3468	10	731	3468	0.2107843
Rat_12_NODE_655_length_3462_cov_3.764309	0	3462	9	1004	3462	0.2900058
Rat_12_NODE_656_length_3459_cov_4.325206	0	3459	8	922	3459	0.2665510
Rat_12_NODE_658_length_3442_cov_3.652790	0	3442	11	1018	3442	0.2957583
Rat_12_NODE_659_length_3431_cov_3.692536	0	3431	8	1015	3431	0.2958321
Rat_12_NODE_662_length_3417_cov_5.226353	0	3417	13	1104	3417	0.3230904
Rat_12_NODE_664_length_3404_cov_4.073156	0	3404	27	2371	3404	0.6965335
Rat_12_NODE_666_length_3400_cov_4.179671	0	3400	13	1428	3400	0.4200000
Rat_12_NODE_675_length_3354_cov_7.067293	0	3354	8	1038	3354	0.3094812
Rat_12_NODE_676_length_3349_cov_4.232240	0	3349	4	357	3349	0.1065990
Rat_12_NODE_679_length_3342_cov_2.792516	0	3342	9	1248	3342	0.3734291
Rat_12_NODE_686_length_3326_cov_4.852644	0	3326	15	1526	3326	0.4588094
Rat_12_NODE_689_length_3320_cov_4.456049	0	3320	12	1342	3320	0.4042169
Rat_12_NODE_690_length_3319_cov_4.519914	0	3319	8	645	3319	0.1943356
Rat_12_NODE_692_length_3299_cov_4.997842	0	3299	5	571	3299	0.1730828
Rat_12_NODE_695_length_3292_cov_2.813716	0	3292	2	226	3292	0.0686513
Rat_12_NODE_696_length_3289_cov_5.013915	0	3289	12	1211	3289	0.3681970
Rat_12_NODE_701_length_3280_cov_4.219535	0	3280	9	1001	3280	0.3051829
Rat_12_NODE_703_length_3256_cov_4.609809	0	3256	6	881	3256	0.2705774
Rat_12_NODE_706_length_3248_cov_3.505168	0	3248	7	944	3248	0.2906404
Rat_12_NODE_708_length_3231_cov_4.316121	0	3231	9	978	3231	0.3026927
Rat_12_NODE_713_length_3187_cov_2.303959	0	3187	20	1557	3187	0.4885472
Rat_12_NODE_714_length_3184_cov_4.692234	0	3184	8	714	3184	0.2242462
Rat_12_NODE_718_length_3170_cov_3.521669	0	3170	2	214	3170	0.0675079
Rat_12_NODE_720_length_3161_cov_5.027688	0	3161	15	1446	3161	0.4574502
Rat_12_NODE_726_length_3143_cov_7.225065	0	3143	12	1117	3143	0.3553929
Rat_12_NODE_728_length_3140_cov_3.859319	0	3140	9	851	3140	0.2710191
Rat_12_NODE_730_length_3133_cov_4.749188	0	3133	10	742	3133	0.2368337
Rat_12_NODE_731_length_3125_cov_4.278502	0	3125	2	302	3125	0.0966400
Rat_12_NODE_732_length_3123_cov_4.199804	0	3123	17	1617	3123	0.5177714
Rat_12_NODE_735_length_3111_cov_4.954188	0	3111	10	859	3111	0.2761170
Rat_12_NODE_737_length_3104_cov_5.888160	0	3104	12	1392	3104	0.4484536
Rat_12_NODE_739_length_3103_cov_4.286417	0	3103	6	664	3103	0.2139865
Rat_12_NODE_741_length_3100_cov_5.983251	0	3100	10	1032	3100	0.3329032
Rat_12_NODE_743_length_3088_cov_5.509067	0	3088	20	1818	3088	0.5887306
Rat_12_NODE_745_length_3068_cov_5.792897	0	3068	9	859	3068	0.2799869
Rat_12_NODE_748_length_3059_cov_3.365180	0	3059	18	1530	3059	0.5001634
Rat_12_NODE_750_length_3052_cov_4.228896	0	3052	6	746	3052	0.2444299
Rat_12_NODE_752_length_3030_cov_4.684706	0	3030	12	1527	3030	0.5039604
Rat_12_NODE_755_length_3023_cov_5.529650	0	3023	12	1059	3023	0.3503143
Rat_12_NODE_759_length_3014_cov_6.471105	0	3014	26	1714	3014	0.5686795
Rat_12_NODE_766_length_3003_cov_3.934193	0	3003	10	1099	3003	0.3659674
Rat_12_NODE_767_length_2993_cov_4.078965	0	2993	3	414	2993	0.1383228
Rat_12_NODE_769_length_2984_cov_4.109252	0	2984	12	1500	2984	0.5026810
Rat_12_NODE_777_length_2953_cov_2.631470	0	2953	15	1203	2953	0.4073823
Rat_12_NODE_780_length_2942_cov_3.435054	0	2942	18	1631	2942	0.5543848
Rat_12_NODE_782_length_2936_cov_5.606734	0	2936	77	2879	2936	0.9805858
Rat_12_NODE_783_length_2936_cov_4.802499	0	2936	1	148	2936	0.0504087
Rat_12_NODE_786_length_2928_cov_3.991646	0	2928	5	751	2928	0.2564891
Rat_12_NODE_787_length_2927_cov_3.724582	0	2927	22	1774	2927	0.6060813
Rat_12_NODE_793_length_2904_cov_5.161460	0	2904	12	983	2904	0.3384986
Rat_12_NODE_797_length_2884_cov_10.135384	0	2884	3	371	2884	0.1286408
Rat_12_NODE_801_length_2871_cov_5.022372	0	2871	20	1865	2871	0.6495994
Rat_12_NODE_803_length_2859_cov_4.246790	0	2859	3	393	2859	0.1374606
Rat_12_NODE_810_length_2837_cov_5.257009	0	2837	4	518	2837	0.1825872
Rat_12_NODE_818_length_2810_cov_5.636661	0	2810	23	1695	2810	0.6032028
Rat_12_NODE_822_length_2803_cov_4.276565	0	2803	6	509	2803	0.1815912
Rat_12_NODE_824_length_2802_cov_4.641063	0	2802	4	529	2802	0.1887937
Rat_12_NODE_829_length_2797_cov_5.564916	0	2797	7	923	2797	0.3299964
Rat_12_NODE_830_length_2792_cov_4.279868	0	2792	16	1294	2792	0.4634671
Rat_12_NODE_834_length_2785_cov_5.333333	0	2785	9	883	2785	0.3170556
Rat_12_NODE_836_length_2784_cov_3.710150	0	2784	15	1458	2784	0.5237069
Rat_12_NODE_837_length_2783_cov_3.745601	0	2783	7	918	2783	0.3298599
Rat_12_NODE_838_length_2782_cov_5.190686	0	2782	4	593	2782	0.2131560
Rat_12_NODE_842_length_2774_cov_3.461567	0	2774	10	1040	2774	0.3749099
Rat_12_NODE_843_length_2764_cov_3.085271	0	2764	16	1217	2764	0.4403039
Rat_12_NODE_845_length_2761_cov_4.832225	0	2761	10	795	2761	0.2879392
Rat_12_NODE_852_length_2752_cov_4.516871	0	2752	17	1337	2752	0.4858285
Rat_12_NODE_853_length_2744_cov_5.496467	0	2744	10	978	2744	0.3564140
Rat_12_NODE_856_length_2724_cov_3.751592	0	2724	2	278	2724	0.1020558
Rat_12_NODE_859_length_2721_cov_6.741560	0	2721	10	939	2721	0.3450937
Rat_12_NODE_860_length_2719_cov_3.530405	0	2719	3	381	2719	0.1401251
Rat_12_NODE_864_length_2706_cov_4.218031	0	2706	17	1403	2706	0.5184774
Rat_12_NODE_865_length_2697_cov_3.225208	0	2697	24	2049	2697	0.7597330
Rat_12_NODE_871_length_2680_cov_3.608381	0	2680	2	247	2680	0.0921642
Rat_12_NODE_874_length_2670_cov_15.296367	0	2670	49	2033	2670	0.7614232
Rat_12_NODE_876_length_2666_cov_6.382612	0	2666	16	1294	2666	0.4853714
Rat_12_NODE_877_length_2663_cov_4.519172	0	2663	10	1112	2663	0.4175742
Rat_12_NODE_878_length_2661_cov_3.610130	0	2661	8	1079	2661	0.4054867
Rat_12_NODE_879_length_2657_cov_3.769408	0	2657	45	2296	2657	0.8641325
Rat_12_NODE_880_length_2656_cov_3.133026	0	2656	9	846	2656	0.3185241
Rat_12_NODE_884_length_2638_cov_5.018970	0	2638	2	296	2638	0.1122062
Rat_12_NODE_888_length_2623_cov_3.589564	0	2623	5	488	2623	0.1860465
Rat_12_NODE_891_length_2614_cov_2.802657	0	2614	7	963	2614	0.3684009
Rat_12_NODE_895_length_2601_cov_6.796151	0	2601	96	2558	2601	0.9834679
Rat_12_NODE_899_length_2599_cov_3.139544	0	2599	23	1627	2599	0.6260100
Rat_12_NODE_902_length_2594_cov_3.270185	0	2594	10	917	2594	0.3535081
Rat_12_NODE_903_length_2592_cov_4.052424	0	2592	8	1024	2592	0.3950617
Rat_12_NODE_911_length_2583_cov_3.169699	0	2583	22	1703	2583	0.6593109
Rat_12_NODE_914_length_2578_cov_5.354340	0	2578	5	667	2578	0.2587277
Rat_12_NODE_915_length_2576_cov_3.419278	0	2576	5	744	2576	0.2888199
Rat_12_NODE_917_length_2573_cov_3.821287	0	2573	12	1080	2573	0.4197435
Rat_12_NODE_918_length_2566_cov_4.319395	0	2566	12	961	2566	0.3745129
Rat_12_NODE_919_length_2565_cov_4.393227	0	2565	16	1447	2565	0.5641326
Rat_12_NODE_921_length_2559_cov_5.022364	0	2559	1	138	2559	0.0539273
Rat_12_NODE_929_length_2544_cov_3.769787	0	2544	51	2358	2544	0.9268868
Rat_12_NODE_930_length_2544_cov_3.607473	0	2544	8	661	2544	0.2598270
Rat_12_NODE_938_length_2535_cov_3.581452	0	2535	7	759	2535	0.2994083
Rat_12_NODE_943_length_2520_cov_3.056795	0	2520	27	1810	2520	0.7182540
Rat_12_NODE_946_length_2514_cov_3.104921	0	2514	1	151	2514	0.0600636
Rat_12_NODE_948_length_2509_cov_13.085167	0	2509	216	2501	2509	0.9968114
Rat_12_NODE_950_length_2509_cov_4.495925	0	2509	12	1187	2509	0.4730968
Rat_12_NODE_959_length_2500_cov_4.007362	0	2500	12	1194	2500	0.4776000
Rat_12_NODE_963_length_2492_cov_3.956094	0	2492	11	1191	2492	0.4779294
Rat_12_NODE_966_length_2488_cov_3.247842	0	2488	11	1258	2488	0.5056270
Rat_12_NODE_971_length_2478_cov_6.734214	0	2478	11	1271	2478	0.5129136
Rat_12_NODE_972_length_2478_cov_3.337598	0	2478	2	291	2478	0.1174334
Rat_12_NODE_973_length_2475_cov_2.986364	0	2475	0	0	2475	0.0000000
Rat_12_NODE_975_length_2471_cov_5.126656	0	2471	12	962	2471	0.3893161
Rat_12_NODE_983_length_2448_cov_5.089845	0	2448	3	413	2448	0.1687091
Rat_12_NODE_985_length_2445_cov_4.760251	0	2445	10	893	2445	0.3652352
Rat_12_NODE_992_length_2435_cov_4.205882	0	2435	5	537	2435	0.2205339
Rat_12_NODE_996_length_2421_cov_8.952663	0	2421	43	1827	2421	0.7546468
Rat_12_NODE_998_length_2418_cov_2.603047	0	2418	5	543	2418	0.2245658
Rat_12_NODE_1000_length_2410_cov_6.142251	0	2410	10	1174	2410	0.4871369
Rat_12_NODE_1002_length_2405_cov_4.991915	0	2405	5	478	2405	0.1987526
Rat_12_NODE_1007_length_2388_cov_4.153879	0	2388	5	429	2388	0.1796482
Rat_12_NODE_1008_length_2385_cov_4.141202	0	2385	31	1897	2385	0.7953879
Rat_12_NODE_1010_length_2383_cov_4.090206	0	2383	2	302	2383	0.1267310
Rat_12_NODE_1011_length_2382_cov_4.611517	0	2382	11	906	2382	0.3803526
Rat_12_NODE_1013_length_2379_cov_3.845955	0	2379	0	0	2379	0.0000000
Rat_12_NODE_1014_length_2376_cov_3.939250	0	2376	4	447	2376	0.1881313
Rat_12_NODE_1017_length_2364_cov_4.985275	0	2364	7	954	2364	0.4035533
Rat_12_NODE_1021_length_2360_cov_2.960521	0	2360	0	0	2360	0.0000000
Rat_12_NODE_1023_length_2357_cov_4.971329	0	2357	4	529	2357	0.2244378
Rat_12_NODE_1024_length_2356_cov_3.868753	0	2356	13	1258	2356	0.5339559
Rat_12_NODE_1026_length_2351_cov_3.506098	0	2351	9	928	2351	0.3947257
Rat_12_NODE_1029_length_2343_cov_4.696241	0	2343	18	1332	2343	0.5685019
Rat_12_NODE_1031_length_2338_cov_3.314060	0	2338	1	151	2338	0.0645851
Rat_12_NODE_1033_length_2336_cov_6.546252	0	2336	28	1641	2336	0.7024829
Rat_12_NODE_1034_length_2336_cov_4.367821	0	2336	13	1382	2336	0.5916096
Rat_12_NODE_1037_length_2333_cov_2.760316	0	2333	12	1125	2333	0.4822117
Rat_12_NODE_1039_length_2329_cov_5.757256	0	2329	12	1040	2329	0.4465436
Rat_12_NODE_1042_length_2328_cov_4.722833	0	2328	8	1131	2328	0.4858247
Rat_12_NODE_1043_length_2328_cov_3.934448	0	2328	1	151	2328	0.0648625
Rat_12_NODE_1048_length_2323_cov_4.882275	0	2323	8	744	2323	0.3202755
Rat_12_NODE_1049_length_2317_cov_3.616711	0	2317	8	867	2317	0.3741908
Rat_12_NODE_1054_length_2309_cov_4.255546	0	2309	1	151	2309	0.0653963
Rat_12_NODE_1056_length_2303_cov_3.365658	0	2303	14	1175	2303	0.5102041
Rat_12_NODE_1060_length_2296_cov_7.404284	0	2296	4	498	2296	0.2168989
Rat_12_NODE_1061_length_2292_cov_5.058561	0	2292	7	844	2292	0.3682373
Rat_12_NODE_1062_length_2290_cov_4.579866	0	2290	4	591	2290	0.2580786
Rat_12_NODE_1064_length_2279_cov_4.224371	0	2279	4	541	2279	0.2373848
Rat_12_NODE_1067_length_2276_cov_6.351643	0	2276	1	89	2276	0.0391037
Rat_12_NODE_1068_length_2275_cov_3.665766	0	2275	5	713	2275	0.3134066
Rat_12_NODE_1075_length_2263_cov_4.793931	0	2263	14	1308	2263	0.5779938
Rat_12_NODE_1076_length_2261_cov_3.696283	0	2261	7	589	2261	0.2605042
Rat_12_NODE_1083_length_2245_cov_4.600913	0	2245	10	1119	2245	0.4984410
Rat_12_NODE_1085_length_2241_cov_4.649588	0	2241	9	1123	2241	0.5011156
Rat_12_NODE_1087_length_2237_cov_4.133364	0	2237	41	1759	2237	0.7863210
Rat_12_NODE_1090_length_2232_cov_5.691778	0	2232	8	778	2232	0.3485663
Rat_12_NODE_1097_length_2214_cov_4.150069	0	2214	4	470	2214	0.2122855
Rat_12_NODE_1098_length_2214_cov_3.805002	0	2214	8	831	2214	0.3753388
Rat_12_NODE_1099_length_2213_cov_4.142261	0	2213	4	516	2213	0.2331676
Rat_12_NODE_1100_length_2212_cov_5.031989	0	2212	0	0	2212	0.0000000
Rat_12_NODE_1101_length_2210_cov_4.297448	0	2210	14	1421	2210	0.6429864
Rat_12_NODE_1102_length_2209_cov_3.714485	0	2209	3	441	2209	0.1996378
Rat_12_NODE_1109_length_2206_cov_4.519758	0	2206	3	443	2206	0.2008160
Rat_12_NODE_1110_length_2206_cov_3.848443	0	2206	3	345	2206	0.1563917
Rat_12_NODE_1111_length_2205_cov_3.507907	0	2205	0	0	2205	0.0000000
Rat_12_NODE_1112_length_2203_cov_2.605680	0	2203	8	906	2203	0.4112574
Rat_12_NODE_1113_length_2201_cov_3.721808	0	2201	2	253	2201	0.1149478
Rat_12_NODE_1115_length_2199_cov_6.325093	0	2199	4	401	2199	0.1823556
Rat_12_NODE_1121_length_2192_cov_3.705194	0	2192	2	253	2192	0.1154197
Rat_12_NODE_1122_length_2192_cov_3.247075	0	2192	0	0	2192	0.0000000
Rat_12_NODE_1123_length_2190_cov_3.702108	0	2190	7	855	2190	0.3904110
Rat_12_NODE_1124_length_2190_cov_3.034660	0	2190	0	0	2190	0.0000000
Rat_12_NODE_1127_length_2185_cov_4.280751	0	2185	11	1164	2185	0.5327231
Rat_12_NODE_1128_length_2184_cov_4.604979	0	2184	8	1025	2184	0.4693224
Rat_12_NODE_1138_length_2164_cov_2.694168	0	2164	9	1016	2164	0.4695009
Rat_12_NODE_1139_length_2161_cov_5.231244	0	2161	8	737	2161	0.3410458
Rat_12_NODE_1147_length_2150_cov_6.377566	0	2150	8	704	2150	0.3274419
Rat_12_NODE_1148_length_2150_cov_3.858711	0	2150	9	801	2150	0.3725581
Rat_12_NODE_1154_length_2139_cov_2.106046	0	2139	12	1158	2139	0.5413744
Rat_12_NODE_1156_length_2136_cov_4.767900	0	2136	9	892	2136	0.4176030
Rat_12_NODE_1158_length_2135_cov_3.545192	0	2135	7	749	2135	0.3508197
Rat_12_NODE_1159_length_2133_cov_3.592397	0	2133	4	451	2133	0.2114393
Rat_12_NODE_1160_length_2132_cov_4.843043	0	2132	10	758	2132	0.3555347
Rat_12_NODE_1165_length_2125_cov_4.390338	0	2125	3	263	2125	0.1237647
Rat_12_NODE_1168_length_2117_cov_4.242483	0	2117	8	780	2117	0.3684459
Rat_12_NODE_1169_length_2117_cov_3.373909	0	2117	2	298	2117	0.1407652
Rat_12_NODE_1170_length_2117_cov_3.237633	0	2117	17	1622	2117	0.7661785
Rat_12_NODE_1171_length_2116_cov_5.227559	0	2116	3	302	2116	0.1427221
Rat_12_NODE_1174_length_2114_cov_3.776105	0	2114	5	649	2114	0.3070009
Rat_12_NODE_1178_length_2109_cov_4.148004	0	2109	12	904	2109	0.4286392
Rat_12_NODE_1185_length_2105_cov_5.350244	0	2105	5	682	2105	0.3239905
Rat_12_NODE_1186_length_2104_cov_3.186432	0	2104	4	485	2104	0.2305133
Rat_12_NODE_1192_length_2095_cov_5.416176	0	2095	1	149	2095	0.0711217
Rat_12_NODE_1198_length_2080_cov_2.052840	0	2080	4	559	2080	0.2687500
Rat_12_NODE_1205_length_2067_cov_4.250497	0	2067	11	1140	2067	0.5515239
Rat_12_NODE_1213_length_2058_cov_5.261608	0	2058	15	1167	2058	0.5670554
Rat_12_NODE_1215_length_2054_cov_3.730365	0	2054	9	808	2054	0.3933788
Rat_12_NODE_1216_length_2054_cov_3.219110	0	2054	2	302	2054	0.1470302
Rat_12_NODE_1218_length_2050_cov_5.211529	0	2050	2	302	2050	0.1473171
Rat_12_NODE_1219_length_2050_cov_2.220551	0	2050	11	835	2050	0.4073171
Rat_12_NODE_1221_length_2048_cov_4.000000	0	2048	3	294	2048	0.1435547
Rat_12_NODE_1226_length_2044_cov_6.031171	0	2044	7	799	2044	0.3909002
Rat_12_NODE_1228_length_2043_cov_5.985915	0	2043	13	1148	2043	0.5619187
Rat_12_NODE_1230_length_2042_cov_29.378963	0	2042	52	1874	2042	0.9177277
Rat_12_NODE_1232_length_2042_cov_3.187217	0	2042	3	420	2042	0.2056807
Rat_12_NODE_1239_length_2036_cov_5.170116	0	2036	6	669	2036	0.3285855
Rat_12_NODE_1241_length_2035_cov_3.621212	0	2035	13	1076	2035	0.5287469
Rat_12_NODE_1246_length_2027_cov_3.528398	0	2027	10	1153	2027	0.5688209
Rat_12_NODE_1247_length_2025_cov_4.061929	0	2025	7	595	2025	0.2938271
Rat_12_NODE_1248_length_2024_cov_6.453022	0	2024	3	424	2024	0.2094862
Rat_12_NODE_1252_length_2016_cov_3.930138	0	2016	5	490	2016	0.2430556
Rat_12_NODE_1255_length_2011_cov_4.527096	0	2011	4	463	2011	0.2302337
Rat_12_NODE_1263_length_2000_cov_12.477121	0	2000	121	1975	2000	0.9875000
Rat_12_NODE_1264_length_2000_cov_4.138817	0	2000	6	752	2000	0.3760000
Rat_12_NODE_1265_length_2000_cov_3.359383	0	2000	8	752	2000	0.3760000
Rat_12_NODE_1266_length_1999_cov_2.911008	0	1999	12	1088	1999	0.5442721
Rat_12_NODE_1269_length_1995_cov_4.878866	0	1995	10	1080	1995	0.5413534
Rat_12_NODE_1270_length_1990_cov_3.503359	0	1990	4	435	1990	0.2185930
Rat_12_NODE_1272_length_1986_cov_5.357846	0	1986	8	859	1986	0.4325277
Rat_12_NODE_1275_length_1978_cov_4.120125	0	1978	5	601	1978	0.3038423
Rat_12_NODE_1276_length_1976_cov_3.641333	0	1976	7	564	1976	0.2854251
Rat_12_NODE_1277_length_1975_cov_3.363542	0	1975	10	989	1975	0.5007595
Rat_12_NODE_1283_length_1967_cov_2.804916	0	1967	13	1176	1967	0.5978647
Rat_12_NODE_1287_length_1965_cov_2.537696	0	1965	6	859	1965	0.4371501
Rat_12_NODE_1288_length_1964_cov_7.607124	0	1964	35	1158	1964	0.5896130
Rat_12_NODE_1290_length_1963_cov_3.881551	0	1963	10	1185	1963	0.6036679
Rat_12_NODE_1295_length_1959_cov_3.638130	0	1959	9	617	1959	0.3149566
Rat_12_NODE_1296_length_1959_cov_2.303046	0	1959	5	580	1959	0.2960694
Rat_12_NODE_1298_length_1956_cov_3.283535	0	1956	4	467	1956	0.2387526
Rat_12_NODE_1302_length_1954_cov_2.444444	0	1954	6	663	1954	0.3393040
Rat_12_NODE_1303_length_1953_cov_3.867756	0	1953	0	0	1953	0.0000000
Rat_12_NODE_1307_length_1945_cov_4.424868	0	1945	2	301	1945	0.1547558
Rat_12_NODE_1308_length_1944_cov_5.928004	0	1944	13	1395	1944	0.7175926
Rat_12_NODE_1313_length_1937_cov_4.886291	0	1937	5	724	1937	0.3737739
Rat_12_NODE_1315_length_1935_cov_5.257447	0	1935	14	1154	1935	0.5963824
Rat_12_NODE_1318_length_1933_cov_3.272630	0	1933	3	297	1933	0.1536472
Rat_12_NODE_1321_length_1930_cov_3.461333	0	1930	15	986	1930	0.5108808
Rat_12_NODE_1332_length_1921_cov_3.885316	0	1921	1	109	1921	0.0567413
Rat_12_NODE_1333_length_1920_cov_4.071314	0	1920	5	561	1920	0.2921875
Rat_12_NODE_1335_length_1918_cov_2.981750	0	1918	4	603	1918	0.3143900
Rat_12_NODE_1337_length_1911_cov_2.829741	0	1911	0	0	1911	0.0000000
Rat_12_NODE_1338_length_1910_cov_3.690027	0	1910	4	601	1910	0.3146597
Rat_12_NODE_1339_length_1907_cov_3.895248	0	1907	3	353	1907	0.1851075
Rat_12_NODE_1342_length_1904_cov_3.404002	0	1904	6	558	1904	0.2930672
Rat_12_NODE_1343_length_1902_cov_9.011911	0	1902	0	0	1902	0.0000000
Rat_12_NODE_1347_length_1898_cov_4.247423	0	1898	1	145	1898	0.0763962
Rat_12_NODE_1350_length_1895_cov_3.671196	0	1895	14	1014	1895	0.5350924
Rat_12_NODE_1352_length_1892_cov_3.007077	0	1892	10	857	1892	0.4529598
Rat_12_NODE_1354_length_1889_cov_3.551799	0	1889	5	519	1889	0.2747485
Rat_12_NODE_1356_length_1885_cov_4.024590	0	1885	1	108	1885	0.0572944
Rat_12_NODE_1359_length_1881_cov_3.285323	0	1881	0	0	1881	0.0000000
Rat_12_NODE_1360_length_1880_cov_3.130411	0	1880	3	378	1880	0.2010638
Rat_12_NODE_1362_length_1878_cov_3.313769	0	1878	35	1802	1878	0.9595314
Rat_12_NODE_1368_length_1874_cov_2.049478	0	1874	3	405	1874	0.2161153
Rat_12_NODE_1369_length_1870_cov_6.412672	0	1870	9	797	1870	0.4262032
Rat_12_NODE_1371_length_1867_cov_4.665563	0	1867	8	992	1867	0.5313337
Rat_12_NODE_1372_length_1867_cov_3.549117	0	1867	3	313	1867	0.1676486
Rat_12_NODE_1375_length_1866_cov_4.625621	0	1866	7	887	1866	0.4753484
Rat_12_NODE_1378_length_1864_cov_4.803759	0	1864	1	117	1864	0.0627682
Rat_12_NODE_1385_length_1859_cov_5.265521	0	1859	11	925	1859	0.4975793
Rat_12_NODE_1386_length_1857_cov_3.104329	0	1857	11	1097	1857	0.5907378
Rat_12_NODE_1390_length_1854_cov_3.375764	0	1854	4	579	1854	0.3122977
Rat_12_NODE_1391_length_1853_cov_3.682425	0	1853	1	151	1853	0.0814895
Rat_12_NODE_1392_length_1853_cov_2.160178	0	1853	6	671	1853	0.3621155
Rat_12_NODE_1393_length_1851_cov_5.155345	0	1851	6	381	1851	0.2058347
Rat_12_NODE_1394_length_1851_cov_4.066258	0	1851	2	296	1851	0.1599136
Rat_12_NODE_1395_length_1850_cov_2.891365	0	1850	0	0	1850	0.0000000
Rat_12_NODE_1397_length_1846_cov_3.561139	0	1846	2	273	1846	0.1478873
Rat_12_NODE_1401_length_1843_cov_4.116331	0	1843	8	714	1843	0.3874118
Rat_12_NODE_1402_length_1842_cov_4.151091	0	1842	6	663	1842	0.3599349
Rat_12_NODE_1407_length_1838_cov_2.095906	0	1838	0	0	1838	0.0000000
Rat_12_NODE_1409_length_1837_cov_2.104938	0	1837	0	0	1837	0.0000000
Rat_12_NODE_1410_length_1836_cov_5.286356	0	1836	25	1135	1836	0.6181917
Rat_12_NODE_1415_length_1831_cov_3.954392	0	1831	0	0	1831	0.0000000
Rat_12_NODE_1426_length_1819_cov_5.145692	0	1819	4	388	1819	0.2133040
Rat_12_NODE_1428_length_1816_cov_2.178308	0	1816	5	492	1816	0.2709251
Rat_12_NODE_1429_length_1815_cov_12.363068	0	1815	23	1225	1815	0.6749311
Rat_12_NODE_1431_length_1813_cov_4.915813	0	1813	0	0	1813	0.0000000
Rat_12_NODE_1433_length_1812_cov_3.874787	0	1812	11	872	1812	0.4812362
Rat_12_NODE_1435_length_1809_cov_3.545040	0	1809	0	0	1809	0.0000000
Rat_12_NODE_1439_length_1803_cov_3.053204	0	1803	43	1742	1803	0.9661675
Rat_12_NODE_1441_length_1801_cov_3.063574	0	1801	10	956	1801	0.5308162
Rat_12_NODE_1443_length_1798_cov_2.084337	0	1798	5	645	1798	0.3587319
Rat_12_NODE_1445_length_1796_cov_3.148765	0	1796	1	151	1796	0.0840757
Rat_12_NODE_1447_length_1796_cov_2.213096	0	1796	5	551	1796	0.3067929
Rat_12_NODE_1450_length_1792_cov_2.846287	0	1792	14	1087	1792	0.6065848
Rat_12_NODE_1459_length_1785_cov_3.820231	0	1785	10	657	1785	0.3680672
Rat_12_NODE_1467_length_1774_cov_3.638743	0	1774	10	1141	1774	0.6431792
Rat_12_NODE_1472_length_1770_cov_1.860058	0	1770	8	822	1770	0.4644068
Rat_12_NODE_1474_length_1768_cov_4.894337	0	1768	9	971	1768	0.5492082
Rat_12_NODE_1476_length_1768_cov_3.057210	0	1768	4	529	1768	0.2992081
Rat_12_NODE_1478_length_1766_cov_2.890123	0	1766	11	1003	1766	0.5679502
Rat_12_NODE_1480_length_1764_cov_3.931539	0	1764	0	0	1764	0.0000000
Rat_12_NODE_1483_length_1760_cov_4.051026	0	1760	4	403	1760	0.2289773
Rat_12_NODE_1489_length_1754_cov_4.170100	0	1754	10	1021	1754	0.5820981
Rat_12_NODE_1494_length_1750_cov_5.845428	0	1750	2	243	1750	0.1388571
Rat_12_NODE_1495_length_1750_cov_3.130383	0	1750	2	128	1750	0.0731429
Rat_12_NODE_1497_length_1748_cov_3.170112	0	1748	3	392	1748	0.2242563
Rat_12_NODE_1498_length_1748_cov_3.084465	0	1748	2	225	1748	0.1287185
Rat_12_NODE_1500_length_1745_cov_4.135503	0	1745	2	257	1745	0.1472779
Rat_12_NODE_1502_length_1744_cov_4.926584	0	1744	2	300	1744	0.1720183
Rat_12_NODE_1508_length_1741_cov_2.376631	0	1741	0	0	1741	0.0000000
Rat_12_NODE_1512_length_1737_cov_3.937574	0	1737	10	793	1737	0.4565343
Rat_12_NODE_1513_length_1736_cov_3.320642	0	1736	10	892	1736	0.5138249
Rat_12_NODE_1518_length_1732_cov_4.115683	0	1732	2	295	1732	0.1703233
Rat_12_NODE_1519_length_1731_cov_4.903341	0	1731	44	1623	1731	0.9376083
Rat_12_NODE_1521_length_1726_cov_5.092160	0	1726	1	100	1726	0.0579374
Rat_12_NODE_1529_length_1722_cov_5.716857	0	1722	6	490	1722	0.2845528
Rat_12_NODE_1534_length_1714_cov_4.948764	0	1714	0	0	1714	0.0000000
Rat_12_NODE_1535_length_1714_cov_4.443038	0	1714	6	628	1714	0.3663944
Rat_12_NODE_1544_length_1704_cov_3.196483	0	1704	2	225	1704	0.1320423
Rat_12_NODE_1545_length_1699_cov_3.783455	0	1699	2	239	1699	0.1406710
Rat_12_NODE_1547_length_1699_cov_2.299878	0	1699	1	151	1699	0.0888758
Rat_12_NODE_1548_length_1698_cov_4.074863	0	1698	7	988	1698	0.5818610
Rat_12_NODE_1556_length_1691_cov_2.071516	0	1691	5	519	1691	0.3069190
Rat_12_NODE_1558_length_1690_cov_3.357798	0	1690	1	151	1690	0.0893491
Rat_12_NODE_1560_length_1689_cov_4.892289	0	1689	9	794	1689	0.4701006
Rat_12_NODE_1561_length_1689_cov_3.428397	0	1689	3	351	1689	0.2078153
Rat_12_NODE_1562_length_1689_cov_2.411873	0	1689	7	769	1689	0.4552990
Rat_12_NODE_1573_length_1676_cov_4.773597	0	1676	0	0	1676	0.0000000
Rat_12_NODE_1575_length_1675_cov_4.303704	0	1675	1	85	1675	0.0507463
Rat_12_NODE_1582_length_1673_cov_3.270087	0	1673	15	858	1673	0.5128512
Rat_12_NODE_1583_length_1672_cov_3.230056	0	1672	3	283	1672	0.1692584
Rat_12_NODE_1584_length_1671_cov_1.914604	0	1671	7	777	1671	0.4649910
Rat_12_NODE_1585_length_1668_cov_5.712957	0	1668	6	791	1668	0.4742206
Rat_12_NODE_1588_length_1667_cov_2.342432	0	1667	34	1511	1667	0.9064187
Rat_12_NODE_1595_length_1660_cov_5.548910	0	1660	7	746	1660	0.4493976
Rat_12_NODE_1601_length_1658_cov_2.857767	0	1658	1	78	1658	0.0470446
Rat_12_NODE_1607_length_1652_cov_3.431434	0	1652	40	1448	1652	0.8765133
Rat_12_NODE_1608_length_1652_cov_2.596744	0	1652	2	184	1652	0.1113801
Rat_12_NODE_1610_length_1651_cov_4.178571	0	1651	2	151	1651	0.0914597
Rat_12_NODE_1614_length_1649_cov_3.478043	0	1649	3	410	1649	0.2486355
Rat_12_NODE_1619_length_1642_cov_3.063642	0	1642	8	777	1642	0.4732034
Rat_12_NODE_1620_length_1642_cov_2.513548	0	1642	37	1479	1642	0.9007308
Rat_12_NODE_1628_length_1637_cov_2.616941	0	1637	0	0	1637	0.0000000
Rat_12_NODE_1629_length_1636_cov_3.098039	0	1636	0	0	1636	0.0000000
Rat_12_NODE_1631_length_1634_cov_3.680177	0	1634	3	274	1634	0.1676867
Rat_12_NODE_1633_length_1631_cov_3.170685	0	1631	0	0	1631	0.0000000
Rat_12_NODE_1636_length_1626_cov_3.090388	0	1626	3	324	1626	0.1992620
Rat_12_NODE_1638_length_1620_cov_2.719489	0	1620	1	150	1620	0.0925926
Rat_12_NODE_1640_length_1619_cov_3.321611	0	1619	0	0	1619	0.0000000
Rat_12_NODE_1641_length_1619_cov_3.132353	0	1619	5	582	1619	0.3594812
Rat_12_NODE_1654_length_1609_cov_4.925354	0	1609	4	501	1609	0.3113735
Rat_12_NODE_1659_length_1602_cov_2.634777	0	1602	0	0	1602	0.0000000
Rat_12_NODE_1668_length_1592_cov_1.766428	0	1592	2	150	1592	0.0942211
Rat_12_NODE_1670_length_1590_cov_2.979153	0	1590	12	684	1590	0.4301887
Rat_12_NODE_1671_length_1589_cov_4.054759	0	1589	8	760	1589	0.4782882
Rat_12_NODE_1675_length_1588_cov_1.828441	0	1588	7	666	1588	0.4193955
Rat_12_NODE_1676_length_1587_cov_4.005875	0	1587	4	357	1587	0.2249527
Rat_12_NODE_1683_length_1579_cov_2.604331	0	1579	0	0	1579	0.0000000
Rat_12_NODE_1686_length_1577_cov_7.174113	0	1577	3	409	1577	0.2593532
Rat_12_NODE_1687_length_1577_cov_4.632720	0	1577	4	436	1577	0.2764743
Rat_12_NODE_1689_length_1576_cov_3.195266	0	1576	2	265	1576	0.1681472
Rat_12_NODE_1693_length_1572_cov_3.642057	0	1572	0	0	1572	0.0000000
Rat_12_NODE_1698_length_1566_cov_5.149570	0	1566	3	202	1566	0.1289911
Rat_12_NODE_1701_length_1564_cov_3.960239	0	1564	3	443	1564	0.2832481
Rat_12_NODE_1702_length_1564_cov_3.798542	0	1564	3	290	1564	0.1854220
Rat_12_NODE_1711_length_1552_cov_2.064796	0	1552	1	151	1552	0.0972938
Rat_12_NODE_1716_length_1550_cov_2.684950	0	1550	11	959	1550	0.6187097
Rat_12_NODE_1718_length_1548_cov_5.649699	0	1548	4	380	1548	0.2454780
Rat_12_NODE_1721_length_1547_cov_3.483914	0	1547	4	531	1547	0.3432450
Rat_12_NODE_1722_length_1547_cov_2.366622	0	1547	10	846	1547	0.5468649
Rat_12_NODE_1723_length_1546_cov_2.802817	0	1546	3	443	1546	0.2865459
Rat_12_NODE_1724_length_1544_cov_3.692411	0	1544	1	151	1544	0.0977979
Rat_12_NODE_1725_length_1544_cov_1.869711	0	1544	4	340	1544	0.2202073
Rat_12_NODE_1727_length_1543_cov_3.099462	0	1543	1	151	1543	0.0978613
Rat_12_NODE_1735_length_1539_cov_2.930593	0	1539	36	1482	1539	0.9629630
Rat_12_NODE_1741_length_1536_cov_3.048616	0	1536	15	989	1536	0.6438802
Rat_12_NODE_1747_length_1528_cov_2.499661	0	1528	0	0	1528	0.0000000
Rat_12_NODE_1748_length_1527_cov_3.086277	0	1527	0	0	1527	0.0000000
Rat_12_NODE_1751_length_1524_cov_2.372362	0	1524	2	229	1524	0.1502625
Rat_12_NODE_1752_length_1523_cov_5.045640	0	1523	12	1071	1523	0.7032173
Rat_12_NODE_1754_length_1522_cov_3.599182	0	1522	3	202	1522	0.1327201
Rat_12_NODE_1758_length_1517_cov_4.720930	0	1517	12	921	1517	0.6071193
Rat_12_NODE_1760_length_1516_cov_3.965092	0	1516	3	233	1516	0.1536939
Rat_12_NODE_1765_length_1512_cov_2.884695	0	1512	5	515	1512	0.3406085
Rat_12_NODE_1766_length_1512_cov_2.818806	0	1512	0	0	1512	0.0000000
Rat_12_NODE_1768_length_1511_cov_4.881868	0	1511	7	917	1511	0.6068829
Rat_12_NODE_1772_length_1507_cov_3.148760	0	1507	2	292	1507	0.1937624
Rat_12_NODE_1780_length_1501_cov_6.161826	0	1501	7	680	1501	0.4530313
Rat_12_NODE_1789_length_1497_cov_2.339806	0	1497	0	0	1497	0.0000000
Rat_12_NODE_1792_length_1494_cov_3.453787	0	1494	3	361	1494	0.2416332
Rat_12_NODE_1799_length_1488_cov_2.995813	0	1488	1	151	1488	0.1014785
Rat_12_NODE_1802_length_1486_cov_4.155136	0	1486	5	655	1486	0.4407806
Rat_12_NODE_1805_length_1485_cov_4.089510	0	1485	2	263	1485	0.1771044
Rat_12_NODE_1810_length_1482_cov_4.313945	0	1482	9	849	1482	0.5728745
Rat_12_NODE_1812_length_1482_cov_3.053259	0	1482	7	554	1482	0.3738192
Rat_12_NODE_1816_length_1480_cov_3.151579	0	1480	8	712	1480	0.4810811
Rat_12_NODE_1818_length_1479_cov_11.785815	0	1479	32	1429	1479	0.9661934
Rat_12_NODE_1823_length_1477_cov_4.784810	0	1477	4	296	1477	0.2004062
Rat_12_NODE_1825_length_1474_cov_3.317125	0	1474	7	738	1474	0.5006784
Rat_12_NODE_1826_length_1474_cov_3.289641	0	1474	0	0	1474	0.0000000
Rat_12_NODE_1827_length_1473_cov_4.952045	0	1473	1	152	1473	0.1031908
Rat_12_NODE_1835_length_1469_cov_6.064356	0	1469	7	591	1469	0.4023145
Rat_12_NODE_1837_length_1469_cov_2.937058	0	1469	0	0	1469	0.0000000
Rat_12_NODE_1838_length_1469_cov_2.719943	0	1469	4	435	1469	0.2961198
Rat_12_NODE_1840_length_1468_cov_4.445152	0	1468	4	452	1468	0.3079019
Rat_12_NODE_1842_length_1467_cov_4.504958	0	1467	0	0	1467	0.0000000
Rat_12_NODE_1843_length_1466_cov_13.153792	0	1466	204	1450	1466	0.9890860
Rat_12_NODE_1845_length_1466_cov_2.130404	0	1466	2	274	1466	0.1869031
Rat_12_NODE_1846_length_1465_cov_4.115603	0	1465	40	1462	1465	0.9979522
Rat_12_NODE_1851_length_1462_cov_3.667377	0	1462	14	958	1462	0.6552668
Rat_12_NODE_1855_length_1461_cov_4.025605	0	1461	3	424	1461	0.2902122
Rat_12_NODE_1860_length_1460_cov_2.415658	0	1460	6	619	1460	0.4239726
Rat_12_NODE_1868_length_1454_cov_3.255897	0	1454	1	117	1454	0.0804677
Rat_12_NODE_1872_length_1451_cov_5.087393	0	1451	2	302	1451	0.2081323
Rat_12_NODE_1874_length_1451_cov_2.126074	0	1451	7	811	1451	0.5589249
Rat_12_NODE_1877_length_1448_cov_2.022254	0	1448	7	767	1448	0.5296961
Rat_12_NODE_1879_length_1446_cov_5.920201	0	1446	12	989	1446	0.6839557
Rat_12_NODE_1884_length_1444_cov_6.354932	0	1444	5	662	1444	0.4584488
Rat_12_NODE_1885_length_1444_cov_4.235421	0	1444	26	1009	1444	0.6987535
Rat_12_NODE_1886_length_1444_cov_4.205184	0	1444	5	489	1444	0.3386427
Rat_12_NODE_1891_length_1440_cov_2.129964	0	1440	7	554	1440	0.3847222
Rat_12_NODE_1896_length_1438_cov_1.702097	0	1438	5	585	1438	0.4068150
Rat_12_NODE_1908_length_1433_cov_5.144412	0	1433	2	219	1433	0.1528262
Rat_12_NODE_1913_length_1431_cov_2.308140	0	1431	1	134	1431	0.0936408
Rat_12_NODE_1917_length_1429_cov_4.082242	0	1429	0	0	1429	0.0000000
Rat_12_NODE_1927_length_1423_cov_2.620614	0	1423	1	99	1423	0.0695713
Rat_12_NODE_1929_length_1422_cov_2.825896	0	1422	2	301	1422	0.2116737
Rat_12_NODE_1930_length_1421_cov_5.327233	0	1421	1	148	1421	0.1041520
Rat_12_NODE_1933_length_1420_cov_2.630769	0	1420	4	560	1420	0.3943662
Rat_12_NODE_1935_length_1419_cov_2.218475	0	1419	9	973	1419	0.6856942
Rat_12_NODE_1937_length_1418_cov_4.874541	0	1418	0	0	1418	0.0000000
Rat_12_NODE_1941_length_1417_cov_1.941997	0	1417	23	1175	1417	0.8292167
Rat_12_NODE_1944_length_1415_cov_3.657353	0	1415	7	635	1415	0.4487633
Rat_12_NODE_1950_length_1410_cov_3.414760	0	1410	0	0	1410	0.0000000
Rat_12_NODE_1956_length_1406_cov_14.131014	0	1406	56	1385	1406	0.9850640
Rat_12_NODE_1957_length_1406_cov_2.457439	0	1406	2	302	1406	0.2147937
Rat_12_NODE_1963_length_1403_cov_1.909496	0	1403	8	965	1403	0.6878119
Rat_12_NODE_1970_length_1396_cov_4.523490	0	1396	0	0	1396	0.0000000
Rat_12_NODE_1971_length_1395_cov_4.844030	0	1395	2	149	1395	0.1068100
Rat_12_NODE_1974_length_1393_cov_3.469357	0	1393	8	719	1393	0.5161522
Rat_12_NODE_1978_length_1391_cov_5.018713	0	1391	2	302	1391	0.2171100
Rat_12_NODE_1981_length_1389_cov_5.359820	0	1389	2	302	1389	0.2174226
Rat_12_NODE_1986_length_1387_cov_3.687688	0	1387	6	493	1387	0.3554434
Rat_12_NODE_1987_length_1386_cov_3.708490	0	1386	25	1133	1386	0.8174603
Rat_12_NODE_1995_length_1379_cov_2.216012	0	1379	29	1222	1379	0.8861494
Rat_12_NODE_1999_length_1378_cov_2.847317	0	1378	0	0	1378	0.0000000
Rat_12_NODE_2004_length_1377_cov_2.020424	0	1377	0	0	1377	0.0000000
Rat_12_NODE_2005_length_1376_cov_10.142316	0	1376	8	761	1376	0.5530523
Rat_12_NODE_2007_length_1376_cov_2.887207	0	1376	4	541	1376	0.3931686
Rat_12_NODE_2008_length_1376_cov_2.763058	0	1376	5	524	1376	0.3808140
Rat_12_NODE_2009_length_1376_cov_2.637396	0	1376	4	520	1376	0.3779070
Rat_12_NODE_2010_length_1375_cov_3.279545	0	1375	7	626	1375	0.4552727
Rat_12_NODE_2013_length_1373_cov_8.084977	0	1373	0	0	1373	0.0000000
Rat_12_NODE_2020_length_1369_cov_3.743531	0	1369	0	0	1369	0.0000000
Rat_12_NODE_2022_length_1368_cov_4.811881	0	1368	2	227	1368	0.1659357
Rat_12_NODE_2025_length_1367_cov_5.249238	0	1367	3	258	1367	0.1887345
Rat_12_NODE_2027_length_1367_cov_2.078506	0	1367	5	591	1367	0.4323336
Rat_12_NODE_2031_length_1364_cov_4.838808	0	1364	2	223	1364	0.1634897
Rat_12_NODE_2032_length_1364_cov_3.339190	0	1364	0	0	1364	0.0000000
Rat_12_NODE_2042_length_1361_cov_2.249617	0	1361	4	542	1361	0.3982366
Rat_12_NODE_2043_length_1357_cov_5.328725	0	1357	11	477	1357	0.3515107
Rat_12_NODE_2045_length_1357_cov_2.241935	0	1357	3	346	1357	0.2549742
Rat_12_NODE_2047_length_1355_cov_6.376154	0	1355	6	734	1355	0.5416974
Rat_12_NODE_2048_length_1355_cov_5.216923	0	1355	1	151	1355	0.1114391
Rat_12_NODE_2050_length_1355_cov_1.859231	0	1355	0	0	1355	0.0000000
Rat_12_NODE_2052_length_1355_cov_1.493846	0	1355	2	222	1355	0.1638376
Rat_12_NODE_2055_length_1353_cov_2.904468	0	1353	4	341	1353	0.2520325
Rat_12_NODE_2056_length_1352_cov_5.113338	0	1352	5	578	1352	0.4275148
Rat_12_NODE_2058_length_1352_cov_2.549730	0	1352	9	878	1352	0.6494083
Rat_12_NODE_2065_length_1347_cov_6.899381	0	1347	2	241	1347	0.1789161
Rat_12_NODE_2067_length_1346_cov_4.058869	0	1346	4	503	1346	0.3736998
Rat_12_NODE_2070_length_1345_cov_5.101550	0	1345	0	0	1345	0.0000000
Rat_12_NODE_2077_length_1344_cov_2.194725	0	1344	11	792	1344	0.5892857
Rat_12_NODE_2079_length_1343_cov_3.805124	0	1343	4	442	1343	0.3291139
Rat_12_NODE_2084_length_1342_cov_3.646465	0	1342	0	0	1342	0.0000000
Rat_12_NODE_2085_length_1342_cov_1.682207	0	1342	20	818	1342	0.6095380
Rat_12_NODE_2094_length_1336_cov_2.890710	0	1336	2	302	1336	0.2260479
Rat_12_NODE_2099_length_1333_cov_3.348200	0	1333	0	0	1333	0.0000000
Rat_12_NODE_2105_length_1331_cov_2.969436	0	1331	0	0	1331	0.0000000
Rat_12_NODE_2112_length_1327_cov_3.832547	0	1327	1	78	1327	0.0587792
Rat_12_NODE_2116_length_1325_cov_3.933071	0	1325	0	0	1325	0.0000000
Rat_12_NODE_2117_length_1324_cov_1.981875	0	1324	0	0	1324	0.0000000
Rat_12_NODE_2119_length_1323_cov_2.415615	0	1323	2	203	1323	0.1534391
Rat_12_NODE_2123_length_1321_cov_5.138231	0	1321	0	0	1321	0.0000000
Rat_12_NODE_2125_length_1320_cov_2.105138	0	1320	0	0	1320	0.0000000
Rat_12_NODE_2127_length_1319_cov_2.805380	0	1319	12	878	1319	0.6656558
Rat_12_NODE_2133_length_1316_cov_3.270420	0	1316	12	751	1316	0.5706687
Rat_12_NODE_2135_length_1315_cov_2.626984	0	1315	2	150	1315	0.1140684
Rat_12_NODE_2142_length_1313_cov_5.369634	0	1313	4	393	1313	0.2993146
Rat_12_NODE_2145_length_1311_cov_4.492834	0	1311	4	535	1311	0.4080854
Rat_12_NODE_2146_length_1311_cov_2.528662	0	1311	0	0	1311	0.0000000
Rat_12_NODE_2158_length_1301_cov_4.738363	0	1301	9	779	1301	0.5987702
Rat_12_NODE_2170_length_1297_cov_3.527375	0	1297	5	701	1297	0.5404781
Rat_12_NODE_2171_length_1297_cov_2.613527	0	1297	2	202	1297	0.1557440
Rat_12_NODE_2177_length_1296_cov_2.468977	0	1296	5	556	1296	0.4290124
Rat_12_NODE_2178_length_1296_cov_2.167607	0	1296	4	411	1296	0.3171296
Rat_12_NODE_2181_length_1294_cov_3.702179	0	1294	0	0	1294	0.0000000
Rat_12_NODE_2190_length_1290_cov_3.597571	0	1290	7	560	1290	0.4341085
Rat_12_NODE_2192_length_1290_cov_1.889879	0	1290	2	251	1290	0.1945736
Rat_12_NODE_2195_length_1288_cov_2.351176	0	1288	3	452	1288	0.3509317
Rat_12_NODE_2196_length_1287_cov_3.966721	0	1287	2	302	1287	0.2346542
Rat_12_NODE_2199_length_1285_cov_2.547967	0	1285	0	0	1285	0.0000000
Rat_12_NODE_2200_length_1285_cov_2.342276	0	1285	3	336	1285	0.2614786
Rat_12_NODE_2204_length_1281_cov_1.792007	0	1281	12	825	1281	0.6440281
Rat_12_NODE_2205_length_1280_cov_3.355918	0	1280	2	302	1280	0.2359375
Rat_12_NODE_2214_length_1274_cov_3.963084	0	1274	0	0	1274	0.0000000
Rat_12_NODE_2216_length_1274_cov_3.273995	0	1274	0	0	1274	0.0000000
Rat_12_NODE_2221_length_1273_cov_2.365353	0	1273	0	0	1273	0.0000000
Rat_12_NODE_2223_length_1272_cov_3.106820	0	1272	5	386	1272	0.3034591
Rat_12_NODE_2226_length_1271_cov_3.979441	0	1271	6	628	1271	0.4940991
Rat_12_NODE_2227_length_1271_cov_3.004112	0	1271	1	151	1271	0.1188041
Rat_12_NODE_2229_length_1271_cov_2.427632	0	1271	8	733	1271	0.5767112
Rat_12_NODE_2231_length_1270_cov_3.248560	0	1270	4	417	1270	0.3283465
Rat_12_NODE_2233_length_1270_cov_1.868313	0	1270	4	454	1270	0.3574803
Rat_12_NODE_2235_length_1268_cov_4.214345	0	1268	0	0	1268	0.0000000
Rat_12_NODE_2248_length_1262_cov_4.697597	0	1262	4	520	1262	0.4120444
Rat_12_NODE_2258_length_1259_cov_2.254153	0	1259	0	0	1259	0.0000000
Rat_12_NODE_2260_length_1257_cov_3.918469	0	1257	3	367	1257	0.2919650
Rat_12_NODE_2261_length_1257_cov_3.247088	0	1257	23	1113	1257	0.8854415
Rat_12_NODE_2266_length_1254_cov_3.612177	0	1254	3	398	1254	0.3173844
Rat_12_NODE_2267_length_1254_cov_2.314429	0	1254	5	658	1254	0.5247209
Rat_12_NODE_2268_length_1253_cov_2.834725	0	1253	1	71	1253	0.0566640
Rat_12_NODE_2269_length_1253_cov_2.150250	0	1253	0	0	1253	0.0000000
Rat_12_NODE_2270_length_1253_cov_2.103506	0	1253	1	151	1253	0.1205108
Rat_12_NODE_2272_length_1252_cov_5.791980	0	1252	5	600	1252	0.4792332
Rat_12_NODE_2280_length_1250_cov_2.253556	0	1250	20	984	1250	0.7872000
Rat_12_NODE_2285_length_1247_cov_1.591443	0	1247	2	225	1247	0.1804330
Rat_12_NODE_2293_length_1244_cov_5.013457	0	1244	0	0	1244	0.0000000
Rat_12_NODE_2296_length_1244_cov_1.804037	0	1244	0	0	1244	0.0000000
Rat_12_NODE_2299_length_1242_cov_4.108677	0	1242	0	0	1242	0.0000000
Rat_12_NODE_2300_length_1242_cov_1.954507	0	1242	0	0	1242	0.0000000
Rat_12_NODE_2307_length_1239_cov_2.867399	0	1239	1	150	1239	0.1210654
Rat_12_NODE_2309_length_1238_cov_2.840237	0	1238	0	0	1238	0.0000000
Rat_12_NODE_2310_length_1238_cov_1.976331	0	1238	3	432	1238	0.3489499
Rat_12_NODE_2312_length_1236_cov_2.725656	0	1236	6	748	1236	0.6051780
Rat_12_NODE_2313_length_1234_cov_2.448685	0	1234	2	302	1234	0.2447326
Rat_12_NODE_2315_length_1233_cov_2.093379	0	1233	7	425	1233	0.3446878
Rat_12_NODE_2317_length_1233_cov_1.661290	0	1233	13	941	1233	0.7631792
Rat_12_NODE_2320_length_1230_cov_4.314894	0	1230	3	244	1230	0.1983740
Rat_12_NODE_2326_length_1229_cov_3.412266	0	1229	2	151	1229	0.1228641
Rat_12_NODE_2331_length_1226_cov_4.632792	0	1226	1	151	1226	0.1231648
Rat_12_NODE_2334_length_1226_cov_2.477370	0	1226	19	989	1226	0.8066884
Rat_12_NODE_2338_length_1224_cov_5.318221	0	1224	2	179	1224	0.1462418
Rat_12_NODE_2345_length_1222_cov_3.129392	0	1222	11	868	1222	0.7103109
Rat_12_NODE_2347_length_1222_cov_2.540703	0	1222	0	0	1222	0.0000000
Rat_12_NODE_2352_length_1220_cov_3.699571	0	1220	0	0	1220	0.0000000
Rat_12_NODE_2353_length_1220_cov_3.366524	0	1220	0	0	1220	0.0000000
Rat_12_NODE_2354_length_1220_cov_2.957940	0	1220	2	194	1220	0.1590164
Rat_12_NODE_2355_length_1218_cov_2.461737	0	1218	1	77	1218	0.0632184
Rat_12_NODE_2356_length_1217_cov_4.242685	0	1217	6	736	1217	0.6047658
Rat_12_NODE_2362_length_1215_cov_3.467241	0	1215	0	0	1215	0.0000000
Rat_12_NODE_2369_length_1212_cov_3.267070	0	1212	42	1141	1212	0.9414191
Rat_12_NODE_2373_length_1211_cov_2.412630	0	1211	2	244	1211	0.2014864
Rat_12_NODE_2377_length_1210_cov_3.038095	0	1210	3	322	1210	0.2661157
Rat_12_NODE_2378_length_1210_cov_2.601732	0	1210	0	0	1210	0.0000000
Rat_12_NODE_2383_length_1208_cov_3.499566	0	1208	9	837	1208	0.6928808
Rat_12_NODE_2389_length_1205_cov_4.006087	0	1205	0	0	1205	0.0000000
Rat_12_NODE_2394_length_1203_cov_3.087108	0	1203	1	78	1203	0.0648379
Rat_12_NODE_2396_length_1202_cov_2.696600	0	1202	0	0	1202	0.0000000
Rat_12_NODE_2399_length_1201_cov_3.054101	0	1201	50	1167	1201	0.9716902
Rat_12_NODE_2403_length_1200_cov_3.079476	0	1200	9	896	1200	0.7466667
Rat_12_NODE_2405_length_1199_cov_3.351399	0	1199	1	151	1199	0.1259383
Rat_12_NODE_2416_length_1194_cov_3.582968	0	1194	4	555	1194	0.4648241
Rat_12_NODE_2418_length_1193_cov_2.907733	0	1193	3	288	1193	0.2414082
Rat_12_NODE_2426_length_1189_cov_1.613757	0	1189	0	0	1189	0.0000000
Rat_12_NODE_2427_length_1188_cov_4.559576	0	1188	0	0	1188	0.0000000
Rat_12_NODE_2431_length_1186_cov_3.744474	0	1186	1	121	1186	0.1020236
Rat_12_NODE_2432_length_1186_cov_2.736516	0	1186	8	748	1186	0.6306914
Rat_12_NODE_2437_length_1183_cov_4.578014	0	1183	2	302	1183	0.2552832
Rat_12_NODE_2439_length_1183_cov_2.944149	0	1183	234	1182	1183	0.9991547
Rat_12_NODE_2442_length_1183_cov_2.389184	0	1183	7	661	1183	0.5587490
Rat_12_NODE_2443_length_1183_cov_2.289894	0	1183	0	0	1183	0.0000000
Rat_12_NODE_2444_length_1183_cov_1.499113	0	1183	10	800	1183	0.6762468
Rat_12_NODE_2449_length_1180_cov_3.888000	0	1180	2	263	1180	0.2228814
Rat_12_NODE_2450_length_1180_cov_3.388444	0	1180	2	298	1180	0.2525424
Rat_12_NODE_2452_length_1180_cov_1.911111	0	1180	0	0	1180	0.0000000
Rat_12_NODE_2461_length_1177_cov_1.610517	0	1177	2	261	1177	0.2217502
Rat_12_NODE_2464_length_1176_cov_2.152542	0	1176	0	0	1176	0.0000000
Rat_12_NODE_2465_length_1175_cov_5.918750	0	1175	1	125	1175	0.1063830
Rat_12_NODE_2470_length_1174_cov_3.642538	0	1174	0	0	1174	0.0000000
Rat_12_NODE_2472_length_1174_cov_1.764969	0	1174	9	717	1174	0.6107326
Rat_12_NODE_2473_length_1173_cov_5.466905	0	1173	3	266	1173	0.2267690
Rat_12_NODE_2477_length_1172_cov_2.942704	0	1172	0	0	1172	0.0000000
Rat_12_NODE_2482_length_1171_cov_2.201613	0	1171	7	732	1171	0.6251068
Rat_12_NODE_2483_length_1171_cov_1.521505	0	1171	3	339	1171	0.2894962
Rat_12_NODE_2485_length_1170_cov_2.249327	0	1170	4	417	1170	0.3564103
Rat_12_NODE_2503_length_1165_cov_3.553153	0	1165	3	220	1165	0.1888412
Rat_12_NODE_2508_length_1164_cov_4.342651	0	1164	0	0	1164	0.0000000
Rat_12_NODE_2511_length_1163_cov_3.626354	0	1163	6	487	1163	0.4187446
Rat_12_NODE_2513_length_1163_cov_3.132671	0	1163	18	910	1163	0.7824591
Rat_12_NODE_2514_length_1163_cov_2.025271	0	1163	7	633	1163	0.5442820
Rat_12_NODE_2517_length_1162_cov_2.100271	0	1162	0	0	1162	0.0000000
Rat_12_NODE_2522_length_1160_cov_2.808145	0	1160	3	326	1160	0.2810345
Rat_12_NODE_2524_length_1160_cov_2.081448	0	1160	2	244	1160	0.2103448
Rat_12_NODE_2529_length_1159_cov_2.298007	0	1159	5	493	1159	0.4253667
Rat_12_NODE_2530_length_1159_cov_2.239130	0	1159	17	941	1159	0.8119068
Rat_12_NODE_2531_length_1158_cov_2.729828	0	1158	0	0	1158	0.0000000
Rat_12_NODE_2532_length_1157_cov_5.512704	0	1157	5	369	1157	0.3189283
Rat_12_NODE_2536_length_1156_cov_2.094460	0	1156	4	477	1156	0.4126298
Rat_12_NODE_2546_length_1152_cov_4.171376	0	1152	0	0	1152	0.0000000
Rat_12_NODE_2549_length_1151_cov_4.398723	0	1151	0	0	1151	0.0000000
Rat_12_NODE_2551_length_1151_cov_3.946168	0	1151	0	0	1151	0.0000000
Rat_12_NODE_2562_length_1147_cov_3.519231	0	1147	0	0	1147	0.0000000
Rat_12_NODE_2566_length_1146_cov_4.615949	0	1146	7	800	1146	0.6980803
Rat_12_NODE_2567_length_1146_cov_3.208066	0	1146	4	364	1146	0.3176265
Rat_12_NODE_2570_length_1145_cov_3.730275	0	1145	2	293	1145	0.2558952
Rat_12_NODE_2583_length_1142_cov_2.220791	0	1142	15	762	1142	0.6672505
Rat_12_NODE_2584_length_1141_cov_6.285451	0	1141	3	388	1141	0.3400526
Rat_12_NODE_2590_length_1139_cov_2.275830	0	1139	15	968	1139	0.8498683
Rat_12_NODE_2591_length_1139_cov_1.773063	0	1139	0	0	1139	0.0000000
Rat_12_NODE_2592_length_1138_cov_4.370268	0	1138	0	0	1138	0.0000000
Rat_12_NODE_2595_length_1138_cov_1.990766	0	1138	16	838	1138	0.7363796
Rat_12_NODE_2596_length_1137_cov_2.548059	0	1137	5	711	1137	0.6253298
Rat_12_NODE_2599_length_1136_cov_2.558742	0	1136	3	393	1136	0.3459507
Rat_12_NODE_2600_length_1136_cov_1.824237	0	1136	2	301	1136	0.2649648
Rat_12_NODE_2603_length_1135_cov_1.987963	0	1135	0	0	1135	0.0000000
Rat_12_NODE_2607_length_1134_cov_2.232623	0	1134	7	654	1134	0.5767196
Rat_12_NODE_2612_length_1132_cov_2.971216	0	1132	13	914	1132	0.8074205
Rat_12_NODE_2614_length_1132_cov_1.954503	0	1132	3	356	1132	0.3144876
Rat_12_NODE_2615_length_1132_cov_1.601671	0	1132	4	425	1132	0.3754417
Rat_12_NODE_2618_length_1131_cov_2.325279	0	1131	0	0	1131	0.0000000
Rat_12_NODE_2620_length_1130_cov_2.513488	0	1130	0	0	1130	0.0000000
Rat_12_NODE_2623_length_1129_cov_3.938547	0	1129	1	150	1129	0.1328609
Rat_12_NODE_2626_length_1128_cov_2.635601	0	1128	2	303	1128	0.2686170
Rat_12_NODE_2627_length_1128_cov_1.694315	0	1128	7	609	1128	0.5398936
Rat_12_NODE_2633_length_1127_cov_1.709888	0	1127	1	102	1127	0.0905058
Rat_12_NODE_2641_length_1122_cov_2.265230	0	1122	0	0	1122	0.0000000
Rat_12_NODE_2647_length_1121_cov_1.541276	0	1121	0	0	1121	0.0000000
Rat_12_NODE_2652_length_1120_cov_2.255399	0	1120	22	1105	1120	0.9866071
Rat_12_NODE_2656_length_1117_cov_3.547081	0	1117	0	0	1117	0.0000000
Rat_12_NODE_2658_length_1117_cov_2.248588	0	1117	3	432	1117	0.3867502
Rat_12_NODE_2662_length_1116_cov_2.555137	0	1116	6	546	1116	0.4892473
Rat_12_NODE_2665_length_1115_cov_7.923585	0	1115	4	394	1115	0.3533632
Rat_12_NODE_2674_length_1113_cov_2.875236	0	1113	2	227	1113	0.2039533
Rat_12_NODE_2675_length_1113_cov_2.344045	0	1113	0	0	1113	0.0000000
Rat_12_NODE_2676_length_1113_cov_1.811909	0	1113	5	373	1113	0.3351303
Rat_12_NODE_2677_length_1112_cov_3.808893	0	1112	5	540	1112	0.4856115
Rat_12_NODE_2678_length_1112_cov_3.435194	0	1112	2	301	1112	0.2706835
Rat_12_NODE_2679_length_1112_cov_3.342479	0	1112	47	901	1112	0.8102518
Rat_12_NODE_2680_length_1112_cov_2.597919	0	1112	4	541	1112	0.4865108
Rat_12_NODE_2682_length_1112_cov_1.860927	0	1112	14	902	1112	0.8111511
Rat_12_NODE_2683_length_1112_cov_1.640492	0	1112	0	0	1112	0.0000000
Rat_12_NODE_2684_length_1112_cov_1.449385	0	1112	10	715	1112	0.6429856
Rat_12_NODE_2685_length_1111_cov_3.077652	0	1111	2	279	1111	0.2511251
Rat_12_NODE_2695_length_1109_cov_2.653700	0	1109	0	0	1109	0.0000000
Rat_12_NODE_2696_length_1109_cov_2.395636	0	1109	1	151	1109	0.1361587
Rat_12_NODE_2701_length_1108_cov_2.436847	0	1108	1	144	1108	0.1299639
Rat_12_NODE_2704_length_1107_cov_4.554183	0	1107	1	67	1107	0.0605239
Rat_12_NODE_2715_length_1106_cov_2.350143	0	1106	2	252	1106	0.2278481
Rat_12_NODE_2718_length_1105_cov_2.637143	0	1105	2	210	1105	0.1900453
Rat_12_NODE_2722_length_1103_cov_2.477099	0	1103	0	0	1103	0.0000000
Rat_12_NODE_2723_length_1102_cov_2.633238	0	1102	8	504	1102	0.4573503
Rat_12_NODE_2736_length_1097_cov_2.425144	0	1097	0	0	1097	0.0000000
Rat_12_NODE_2737_length_1097_cov_2.319578	0	1097	0	0	1097	0.0000000
Rat_12_NODE_2740_length_1096_cov_5.279539	0	1096	5	410	1096	0.3740876
Rat_12_NODE_2741_length_1096_cov_4.414986	0	1096	6	555	1096	0.5063869
Rat_12_NODE_2744_length_1096_cov_1.667627	0	1096	2	207	1096	0.1888686
Rat_12_NODE_2747_length_1095_cov_4.153846	0	1095	0	0	1095	0.0000000
Rat_12_NODE_2749_length_1095_cov_3.527885	0	1095	0	0	1095	0.0000000
Rat_12_NODE_2751_length_1094_cov_3.743985	0	1094	0	0	1094	0.0000000
Rat_12_NODE_2757_length_1093_cov_2.400771	0	1093	0	0	1093	0.0000000
Rat_12_NODE_2758_length_1092_cov_5.776278	0	1092	8	619	1092	0.5668498
Rat_12_NODE_2762_length_1092_cov_1.843780	0	1092	4	393	1092	0.3598901
Rat_12_NODE_2765_length_1091_cov_3.566602	0	1091	2	288	1091	0.2639780
Rat_12_NODE_2770_length_1090_cov_2.721739	0	1090	0	0	1090	0.0000000
Rat_12_NODE_2780_length_1087_cov_1.948643	0	1087	1	151	1087	0.1389144
Rat_12_NODE_2785_length_1086_cov_2.607177	0	1086	7	482	1086	0.4438306
Rat_12_NODE_2786_length_1086_cov_2.109602	0	1086	3	354	1086	0.3259669
Rat_12_NODE_2793_length_1084_cov_1.937804	0	1084	6	601	1084	0.5544280
Rat_12_NODE_2794_length_1083_cov_3.953307	0	1083	1	151	1083	0.1394275
Rat_12_NODE_2798_length_1082_cov_1.872444	0	1082	1	72	1082	0.0665434
Rat_12_NODE_2804_length_1080_cov_3.291707	0	1080	6	373	1080	0.3453704
Rat_12_NODE_2805_length_1080_cov_2.336585	0	1080	10	701	1080	0.6490741
Rat_12_NODE_2812_length_1079_cov_2.626953	0	1079	1	151	1079	0.1399444
Rat_12_NODE_2814_length_1079_cov_2.353516	0	1079	0	0	1079	0.0000000
Rat_12_NODE_2815_length_1079_cov_1.948242	0	1079	7	711	1079	0.6589435
Rat_12_NODE_2817_length_1078_cov_3.978495	0	1078	7	778	1078	0.7217069
Rat_12_NODE_2818_length_1078_cov_2.798631	0	1078	5	483	1078	0.4480520
Rat_12_NODE_2822_length_1077_cov_3.060665	0	1077	2	219	1077	0.2033426
Rat_12_NODE_2830_length_1074_cov_9.324828	0	1074	0	0	1074	0.0000000
Rat_12_NODE_2831_length_1074_cov_6.877331	0	1074	8	660	1074	0.6145251
Rat_12_NODE_2832_length_1074_cov_3.860648	0	1074	2	302	1074	0.2811918
Rat_12_NODE_2836_length_1073_cov_2.298625	0	1073	3	224	1073	0.2087605
Rat_12_NODE_2839_length_1072_cov_5.845624	0	1072	6	611	1072	0.5699627
Rat_12_NODE_2842_length_1072_cov_2.793510	0	1072	0	0	1072	0.0000000
Rat_12_NODE_2844_length_1072_cov_1.868240	0	1072	3	258	1072	0.2406716
Rat_12_NODE_2845_length_1071_cov_3.140748	0	1071	2	264	1071	0.2464986
Rat_12_NODE_2847_length_1071_cov_2.726378	0	1071	2	297	1071	0.2773109
Rat_12_NODE_2849_length_1071_cov_1.916339	0	1071	3	449	1071	0.4192344
Rat_12_NODE_2850_length_1071_cov_1.521654	0	1071	9	698	1071	0.6517274
Rat_12_NODE_2856_length_1070_cov_2.336946	0	1070	2	295	1070	0.2757009
Rat_12_NODE_2858_length_1069_cov_2.669625	0	1069	1	151	1069	0.1412535
Rat_12_NODE_2860_length_1069_cov_2.004931	0	1069	16	917	1069	0.8578110
Rat_12_NODE_2866_length_1067_cov_6.777668	0	1067	7	539	1067	0.5051546
Rat_12_NODE_2869_length_1067_cov_2.763834	0	1067	2	249	1067	0.2333646
Rat_12_NODE_2871_length_1066_cov_4.941642	0	1066	0	0	1066	0.0000000
Rat_12_NODE_2876_length_1065_cov_1.503960	0	1065	9	620	1065	0.5821596
Rat_12_NODE_2889_length_1061_cov_2.043738	0	1061	5	509	1061	0.4797361
Rat_12_NODE_2898_length_1057_cov_2.608782	0	1057	7	614	1057	0.5808893
Rat_12_NODE_2900_length_1055_cov_21.858000	0	1055	97	1041	1055	0.9867299
Rat_12_NODE_2901_length_1055_cov_5.005000	0	1055	0	0	1055	0.0000000
Rat_12_NODE_2905_length_1055_cov_1.445000	0	1055	3	304	1055	0.2881517
Rat_12_NODE_2911_length_1053_cov_2.553106	0	1053	7	663	1053	0.6296296
Rat_12_NODE_2914_length_1052_cov_2.683049	0	1052	1	151	1052	0.1435361
Rat_12_NODE_2915_length_1052_cov_2.151454	0	1052	0	0	1052	0.0000000
Rat_12_NODE_2917_length_1051_cov_2.317269	0	1051	5	540	1051	0.5137964
Rat_12_NODE_2920_length_1050_cov_3.491457	0	1050	0	0	1050	0.0000000
Rat_12_NODE_2921_length_1050_cov_3.472362	0	1050	0	0	1050	0.0000000
Rat_12_NODE_2927_length_1049_cov_2.433602	0	1049	0	0	1049	0.0000000
Rat_12_NODE_2931_length_1048_cov_2.825780	0	1048	10	636	1048	0.6068702
Rat_12_NODE_2933_length_1047_cov_3.322581	0	1047	0	0	1047	0.0000000
Rat_12_NODE_2936_length_1047_cov_2.543347	0	1047	0	0	1047	0.0000000
Rat_12_NODE_2940_length_1046_cov_2.559031	0	1046	3	338	1046	0.3231358
Rat_12_NODE_2945_length_1045_cov_7.513131	0	1045	2	306	1045	0.2928230
Rat_12_NODE_2948_length_1045_cov_2.636364	0	1045	5	495	1045	0.4736842
Rat_12_NODE_2949_length_1045_cov_2.050505	0	1045	24	846	1045	0.8095694
Rat_12_NODE_2955_length_1044_cov_1.499494	0	1044	7	722	1044	0.6915709
Rat_12_NODE_2960_length_1043_cov_1.704453	0	1043	2	298	1043	0.2857143
Rat_12_NODE_2962_length_1042_cov_3.486322	0	1042	3	365	1042	0.3502879
Rat_12_NODE_2963_length_1042_cov_2.290780	0	1042	2	262	1042	0.2514395
Rat_12_NODE_2970_length_1040_cov_2.221320	0	1040	4	453	1040	0.4355769
Rat_12_NODE_2972_length_1039_cov_2.608740	0	1039	2	254	1039	0.2444658
Rat_12_NODE_2973_length_1038_cov_4.782299	0	1038	2	238	1038	0.2292871
Rat_12_NODE_2975_length_1038_cov_1.601221	0	1038	0	0	1038	0.0000000
Rat_12_NODE_2977_length_1037_cov_2.567210	0	1037	6	453	1037	0.4368370
Rat_12_NODE_2981_length_1036_cov_2.282365	0	1036	6	444	1036	0.4285714
Rat_12_NODE_2982_length_1036_cov_1.972477	0	1036	1	151	1036	0.1457529
Rat_12_NODE_2985_length_1035_cov_1.972449	0	1035	0	0	1035	0.0000000
Rat_12_NODE_2986_length_1034_cov_2.443309	0	1034	0	0	1034	0.0000000
Rat_12_NODE_2988_length_1034_cov_1.618999	0	1034	0	0	1034	0.0000000
Rat_12_NODE_2993_length_1032_cov_17.354145	0	1032	131	1025	1032	0.9932171
Rat_12_NODE_3000_length_1031_cov_2.952869	0	1031	1	126	1031	0.1222114
Rat_12_NODE_3001_length_1031_cov_2.578893	0	1031	0	0	1031	0.0000000
Rat_12_NODE_3003_length_1030_cov_2.750769	0	1030	1	91	1030	0.0883495
Rat_12_NODE_3004_length_1030_cov_2.072821	0	1030	5	533	1030	0.5174757
Rat_12_NODE_3008_length_1029_cov_1.821355	0	1029	2	301	1029	0.2925170
Rat_12_NODE_3010_length_1028_cov_2.599178	0	1028	1	151	1028	0.1468872
Rat_12_NODE_3011_length_1028_cov_2.313464	0	1028	0	0	1028	0.0000000
Rat_12_NODE_3012_length_1028_cov_1.891059	0	1028	4	438	1028	0.4260700
Rat_12_NODE_3016_length_1026_cov_2.831102	0	1026	2	207	1026	0.2017544
Rat_12_NODE_3018_length_1026_cov_2.574665	0	1026	9	618	1026	0.6023392
Rat_12_NODE_3019_length_1026_cov_2.555098	0	1026	8	779	1026	0.7592593
Rat_12_NODE_3027_length_1024_cov_1.836945	0	1024	7	732	1024	0.7148438
Rat_12_NODE_3028_length_1024_cov_1.521156	0	1024	0	0	1024	0.0000000
Rat_12_NODE_3029_length_1023_cov_3.750000	0	1023	2	214	1023	0.2091887
Rat_12_NODE_3035_length_1022_cov_2.339193	0	1022	3	375	1022	0.3669276
Rat_12_NODE_3038_length_1022_cov_2.082730	0	1022	1	151	1022	0.1477495
Rat_12_NODE_3039_length_1022_cov_1.781799	0	1022	9	748	1022	0.7318982
Rat_12_NODE_3046_length_1020_cov_2.944041	0	1020	13	848	1020	0.8313726
Rat_12_NODE_3047_length_1020_cov_2.412435	0	1020	1	151	1020	0.1480392
Rat_12_NODE_3051_length_1019_cov_2.310166	0	1019	0	0	1019	0.0000000
Rat_12_NODE_3054_length_1018_cov_2.233645	0	1018	11	906	1018	0.8899804
Rat_12_NODE_3055_length_1018_cov_2.089304	0	1018	8	495	1018	0.4862475
Rat_12_NODE_3058_length_1017_cov_3.991684	0	1017	1	151	1017	0.1484759
Rat_12_NODE_3063_length_1016_cov_4.597294	0	1016	2	191	1016	0.1879921
Rat_12_NODE_3067_length_1016_cov_2.655567	0	1016	0	0	1016	0.0000000
Rat_12_NODE_3069_length_1015_cov_3.812500	0	1015	0	0	1015	0.0000000
Rat_12_NODE_3072_length_1015_cov_2.031250	0	1015	1	151	1015	0.1487685
Rat_12_NODE_3073_length_1015_cov_1.934375	0	1015	5	380	1015	0.3743842
Rat_12_NODE_3077_length_1014_cov_2.984359	0	1014	0	0	1014	0.0000000
Rat_12_NODE_3083_length_1013_cov_3.427975	0	1013	1	70	1013	0.0691017
Rat_12_NODE_3085_length_1013_cov_3.112735	0	1013	2	233	1013	0.2300099
Rat_12_NODE_3086_length_1013_cov_3.026096	0	1013	9	805	1013	0.7946693
Rat_12_NODE_3087_length_1013_cov_2.048017	0	1013	0	0	1013	0.0000000
Rat_12_NODE_3090_length_1013_cov_1.361169	0	1013	0	0	1013	0.0000000
Rat_12_NODE_3093_length_1012_cov_3.212121	0	1012	4	507	1012	0.5009881
Rat_12_NODE_3097_length_1012_cov_2.835946	0	1012	8	751	1012	0.7420949
Rat_12_NODE_3113_length_1008_cov_1.795383	0	1008	3	417	1008	0.4136905
Rat_12_NODE_3117_length_1007_cov_2.542017	0	1007	7	567	1007	0.5630586
Rat_12_NODE_3123_length_1006_cov_1.477392	0	1006	12	770	1006	0.7654076
Rat_12_NODE_3125_length_1005_cov_3.624211	0	1005	6	398	1005	0.3960199
Rat_12_NODE_3129_length_1005_cov_2.018947	0	1005	4	563	1005	0.5601990
Rat_12_NODE_3130_length_1004_cov_4.131718	0	1004	1	151	1004	0.1503984
Rat_12_NODE_3151_length_1000_cov_1.916402	0	1000	9	664	1000	0.6640000
Rat_13_NODE_1_length_100372_cov_17.957136	0	100372	1	142	100372	0.0014147
Rat_13_NODE_8_length_58403_cov_20.849918	0	58403	527	35181	58403	0.6023834
Rat_13_NODE_28_length_32113_cov_8.787978	0	32113	8485	32113	32113	1.0000000
Rat_13_NODE_34_length_30928_cov_4.790302	0	30928	382	24013	30928	0.7764162
Rat_13_NODE_40_length_29910_cov_15.490471	0	29910	1	141	29910	0.0047141
Rat_13_NODE_62_length_21486_cov_6.032943	0	21486	115	11717	21486	0.5453318
Rat_13_NODE_96_length_14358_cov_7.914424	0	14358	182	10172	14358	0.7084552
Rat_13_NODE_99_length_14081_cov_6.305005	0	14081	118	9752	14081	0.6925644
Rat_13_NODE_138_length_9714_cov_6.893053	0	9714	478	9575	9714	0.9856908
Rat_13_NODE_143_length_9371_cov_9.149420	0	9371	0	0	9371	0.0000000
Rat_13_NODE_170_length_7076_cov_5.573280	0	7076	53	3937	7076	0.5563878
Rat_13_NODE_175_length_6860_cov_4.234093	0	6860	0	0	6860	0.0000000
Rat_13_NODE_180_length_6738_cov_3.601826	0	6738	38	2985	6738	0.4430098
Rat_13_NODE_185_length_6572_cov_3.844560	0	6572	15	1481	6572	0.2253500
Rat_13_NODE_198_length_6208_cov_5.493418	0	6208	128	4988	6208	0.8034794
Rat_13_NODE_212_length_5837_cov_6.755102	0	5837	348	5789	5837	0.9917766
Rat_13_NODE_215_length_5776_cov_10.243838	0	5776	0	0	5776	0.0000000
Rat_13_NODE_220_length_5660_cov_6.103836	0	5660	58	3107	5660	0.5489399
Rat_13_NODE_222_length_5620_cov_7.575202	0	5620	798	5612	5620	0.9985765
Rat_13_NODE_226_length_5544_cov_15.318455	0	5544	6	795	5544	0.1433983
Rat_13_NODE_233_length_5424_cov_3.674241	0	5424	49	4132	5424	0.7617994
Rat_13_NODE_239_length_5244_cov_15.235305	0	5244	215	5056	5244	0.9641495
Rat_13_NODE_270_length_4469_cov_5.925238	0	4469	142	4299	4469	0.9619602
Rat_13_NODE_286_length_4169_cov_15.377491	0	4169	13	1119	4169	0.2684097
Rat_13_NODE_294_length_4059_cov_83.107143	0	4059	159	3452	4059	0.8504558
Rat_13_NODE_311_length_3907_cov_3.206386	0	3907	147	3299	3907	0.8443819
Rat_13_NODE_390_length_3129_cov_2.573845	0	3129	9	1153	3129	0.3684883
Rat_13_NODE_391_length_3126_cov_2.919245	0	3126	17	1609	3126	0.5147153
Rat_13_NODE_402_length_3074_cov_2.625704	0	3074	13	1534	3074	0.4990241
Rat_13_NODE_409_length_3027_cov_6.716016	0	3027	18	1728	3027	0.5708622
Rat_13_NODE_414_length_2984_cov_2.720382	0	2984	12	1176	2984	0.3941019
Rat_13_NODE_419_length_2956_cov_4.292658	0	2956	0	0	2956	0.0000000
Rat_13_NODE_424_length_2930_cov_3.046957	0	2930	0	0	2930	0.0000000
Rat_13_NODE_434_length_2870_cov_3.020959	0	2870	6	661	2870	0.2303136
Rat_13_NODE_448_length_2780_cov_8.584587	0	2780	38	1928	2780	0.6935252
Rat_13_NODE_449_length_2780_cov_2.700917	0	2780	7	815	2780	0.2931655
Rat_13_NODE_452_length_2773_cov_2.437086	0	2773	3	434	2773	0.1565092
Rat_13_NODE_497_length_2564_cov_3.764448	0	2564	22	1717	2564	0.6696568
Rat_13_NODE_503_length_2542_cov_3.259751	0	2542	13	1171	2542	0.4606609
Rat_13_NODE_505_length_2535_cov_2.996774	0	2535	10	872	2535	0.3439842
Rat_13_NODE_506_length_2532_cov_4.192572	0	2532	484	2532	2532	1.0000000
Rat_13_NODE_518_length_2451_cov_3.820534	0	2451	0	0	2451	0.0000000
Rat_13_NODE_528_length_2431_cov_3.546296	0	2431	27	1578	2431	0.6491156
Rat_13_NODE_529_length_2430_cov_4.578526	0	2430	0	0	2430	0.0000000
Rat_13_NODE_540_length_2391_cov_2.739726	0	2391	6	783	2391	0.3274781
Rat_13_NODE_547_length_2370_cov_3.219006	0	2370	17	1702	2370	0.7181435
Rat_13_NODE_549_length_2366_cov_3.092601	0	2366	97	2277	2366	0.9623837
Rat_13_NODE_560_length_2326_cov_3.758256	0	2326	31	1924	2326	0.8271711
Rat_13_NODE_563_length_2311_cov_3.953457	0	2311	14	1125	2311	0.4868023
Rat_13_NODE_566_length_2305_cov_3.296889	0	2305	12	1089	2305	0.4724512
Rat_13_NODE_570_length_2285_cov_5.407623	0	2285	44	1943	2285	0.8503282
Rat_13_NODE_577_length_2261_cov_3.368540	0	2261	15	1024	2261	0.4528970
Rat_13_NODE_588_length_2219_cov_4.024954	0	2219	7	641	2219	0.2888689
Rat_13_NODE_597_length_2195_cov_3.914486	0	2195	10	970	2195	0.4419134
Rat_13_NODE_598_length_2190_cov_4.145667	0	2190	26	1908	2190	0.8712329
Rat_13_NODE_606_length_2164_cov_4.484116	0	2164	9	821	2164	0.3793900
Rat_13_NODE_608_length_2158_cov_2.090823	0	2158	17	1036	2158	0.4800741
Rat_13_NODE_618_length_2136_cov_3.078808	0	2136	58	1949	2136	0.9124532
Rat_13_NODE_644_length_2087_cov_2.846949	0	2087	9	932	2087	0.4465740
Rat_13_NODE_650_length_2069_cov_2.667329	0	2069	9	1055	2069	0.5099081
Rat_13_NODE_657_length_2057_cov_3.506494	0	2057	7	708	2057	0.3441906
Rat_13_NODE_662_length_2051_cov_3.724950	0	2051	18	1300	2051	0.6338372
Rat_13_NODE_664_length_2046_cov_3.330989	0	2046	8	810	2046	0.3958944
Rat_13_NODE_671_length_2032_cov_3.333839	0	2032	10	920	2032	0.4527559
Rat_13_NODE_673_length_2028_cov_2.081602	0	2028	10	1032	2028	0.5088757
Rat_13_NODE_677_length_2020_cov_2.133842	0	2020	14	1153	2020	0.5707921
Rat_13_NODE_679_length_2011_cov_3.378834	0	2011	9	982	2011	0.4883143
Rat_13_NODE_682_length_2003_cov_2.776181	0	2003	5	478	2003	0.2386420
Rat_13_NODE_696_length_1977_cov_2.612903	0	1977	10	1015	1977	0.5134041
Rat_13_NODE_700_length_1970_cov_2.665796	0	1970	7	753	1970	0.3822335
Rat_13_NODE_717_length_1940_cov_2.847215	0	1940	11	1025	1940	0.5283505
Rat_13_NODE_718_length_1938_cov_2.826872	0	1938	2	280	1938	0.1444788
Rat_13_NODE_720_length_1935_cov_2.418617	0	1935	1	151	1935	0.0780362
Rat_13_NODE_731_length_1922_cov_2.825388	0	1922	5	528	1922	0.2747138
Rat_13_NODE_735_length_1918_cov_4.357488	0	1918	7	705	1918	0.3675704
Rat_13_NODE_744_length_1906_cov_2.949757	0	1906	7	615	1906	0.3226653
Rat_13_NODE_749_length_1897_cov_2.299131	0	1897	12	1114	1897	0.5872430
Rat_13_NODE_750_length_1894_cov_3.553018	0	1894	7	941	1894	0.4968321
Rat_13_NODE_756_length_1886_cov_2.365374	0	1886	4	407	1886	0.2158006
Rat_13_NODE_757_length_1885_cov_4.780328	0	1885	119	1777	1885	0.9427056
Rat_13_NODE_760_length_1884_cov_2.344997	0	1884	0	0	1884	0.0000000
Rat_13_NODE_816_length_1793_cov_6.066168	0	1793	125	1793	1793	1.0000000
Rat_13_NODE_819_length_1791_cov_2.996544	0	1791	5	679	1791	0.3791178
Rat_13_NODE_826_length_1785_cov_3.149711	0	1785	10	896	1785	0.5019608
Rat_13_NODE_827_length_1784_cov_2.477154	0	1784	12	1213	1784	0.6799327
Rat_13_NODE_831_length_1780_cov_4.008116	0	1780	167	1759	1780	0.9882023
Rat_13_NODE_835_length_1777_cov_3.163763	0	1777	8	927	1777	0.5216658
Rat_13_NODE_842_length_1765_cov_2.471345	0	1765	3	453	1765	0.2566572
Rat_13_NODE_843_length_1764_cov_3.467525	0	1764	3	452	1764	0.2562358
Rat_13_NODE_869_length_1736_cov_2.710886	0	1736	11	880	1736	0.5069125
Rat_13_NODE_881_length_1723_cov_2.340528	0	1723	4	579	1723	0.3360418
Rat_13_NODE_884_length_1718_cov_2.173181	0	1718	5	647	1718	0.3766007
Rat_13_NODE_890_length_1711_cov_2.293478	0	1711	6	660	1711	0.3857393
Rat_13_NODE_899_length_1699_cov_3.807178	0	1699	3	445	1699	0.2619188
Rat_13_NODE_904_length_1695_cov_2.999390	0	1695	4	479	1695	0.2825959
Rat_13_NODE_905_length_1692_cov_4.394624	0	1692	6	675	1692	0.3989362
Rat_13_NODE_906_length_1690_cov_4.981651	0	1690	114	1657	1690	0.9804734
Rat_13_NODE_925_length_1661_cov_2.000000	0	1661	0	0	1661	0.0000000
Rat_13_NODE_933_length_1656_cov_3.108682	0	1656	0	0	1656	0.0000000
Rat_13_NODE_944_length_1644_cov_2.994336	0	1644	16	945	1644	0.5748175
Rat_13_NODE_953_length_1630_cov_2.747937	0	1630	6	415	1630	0.2546012
Rat_13_NODE_960_length_1625_cov_1.998726	0	1625	5	471	1625	0.2898462
Rat_13_NODE_969_length_1617_cov_2.887964	0	1617	2	239	1617	0.1478046
Rat_13_NODE_973_length_1613_cov_2.862644	0	1613	3	438	1613	0.2715437
Rat_13_NODE_976_length_1611_cov_2.937018	0	1611	2	276	1611	0.1713222
Rat_13_NODE_978_length_1608_cov_2.976175	0	1608	8	924	1608	0.5746269
Rat_13_NODE_984_length_1601_cov_3.188228	0	1601	1	117	1601	0.0730793
Rat_13_NODE_988_length_1597_cov_4.278210	0	1597	6	606	1597	0.3794615
Rat_13_NODE_991_length_1594_cov_2.648473	0	1594	3	398	1594	0.2496863
Rat_13_NODE_992_length_1594_cov_2.051982	0	1594	2	223	1594	0.1398996
Rat_13_NODE_999_length_1589_cov_2.164928	0	1589	2	255	1589	0.1604783
Rat_13_NODE_1001_length_1584_cov_5.281884	0	1584	60	1462	1584	0.9229798
Rat_13_NODE_1003_length_1580_cov_2.231475	0	1580	2	270	1580	0.1708861
Rat_13_NODE_1007_length_1575_cov_4.140789	0	1575	11	1107	1575	0.7028571
Rat_13_NODE_1013_length_1572_cov_2.278840	0	1572	9	997	1572	0.6342239
Rat_13_NODE_1019_length_1567_cov_2.576720	0	1567	2	226	1567	0.1442246
Rat_13_NODE_1021_length_1566_cov_2.896757	0	1566	4	410	1566	0.2618136
Rat_13_NODE_1024_length_1560_cov_4.143522	0	1560	0	0	1560	0.0000000
Rat_13_NODE_1030_length_1556_cov_2.772152	0	1556	10	892	1556	0.5732648
Rat_13_NODE_1036_length_1549_cov_1.843373	0	1549	1	151	1549	0.0974822
Rat_13_NODE_1041_length_1544_cov_6.711216	0	1544	304	1534	1544	0.9935233
Rat_13_NODE_1050_length_1536_cov_3.024308	0	1536	25	1281	1536	0.8339844
Rat_13_NODE_1054_length_1532_cov_3.129316	0	1532	6	612	1532	0.3994778
Rat_13_NODE_1056_length_1530_cov_2.625763	0	1530	8	866	1530	0.5660131
Rat_13_NODE_1058_length_1529_cov_4.513569	0	1529	11	1108	1529	0.7246566
Rat_13_NODE_1066_length_1522_cov_2.460804	0	1522	4	367	1522	0.2411301
Rat_13_NODE_1069_length_1519_cov_3.016393	0	1519	2	301	1519	0.1981567
Rat_13_NODE_1075_length_1515_cov_2.732192	0	1515	91	1514	1515	0.9993399
Rat_13_NODE_1082_length_1509_cov_2.693260	0	1509	3	418	1509	0.2770046
Rat_13_NODE_1083_length_1509_cov_2.580468	0	1509	8	797	1509	0.5281643
Rat_13_NODE_1086_length_1507_cov_3.570248	0	1507	14	1158	1507	0.7684141
Rat_13_NODE_1101_length_1496_cov_2.711312	0	1496	35	1346	1496	0.8997326
Rat_13_NODE_1108_length_1494_cov_2.863794	0	1494	2	287	1494	0.1921017
Rat_13_NODE_1124_length_1479_cov_3.318820	0	1479	2	302	1479	0.2041920
Rat_13_NODE_1125_length_1478_cov_3.407590	0	1478	10	1023	1478	0.6921515
Rat_13_NODE_1126_length_1478_cov_1.842586	0	1478	6	741	1478	0.5013532
Rat_13_NODE_1127_length_1477_cov_2.846695	0	1477	0	0	1477	0.0000000
Rat_13_NODE_1128_length_1477_cov_2.770042	0	1477	12	988	1477	0.6689235
Rat_13_NODE_1130_length_1476_cov_2.631246	0	1476	4	432	1476	0.2926829
Rat_13_NODE_1131_length_1476_cov_2.543983	0	1476	1	151	1476	0.1023035
Rat_13_NODE_1136_length_1474_cov_2.942213	0	1474	4	404	1474	0.2740841
Rat_13_NODE_1137_length_1474_cov_2.642706	0	1474	7	765	1474	0.5189959
Rat_13_NODE_1138_length_1474_cov_2.634954	0	1474	3	296	1474	0.2008141
Rat_13_NODE_1144_length_1469_cov_2.954031	0	1469	8	711	1469	0.4840027
Rat_13_NODE_1155_length_1463_cov_2.337358	0	1463	0	0	1463	0.0000000
Rat_13_NODE_1167_length_1453_cov_3.045064	0	1453	1	150	1453	0.1032347
Rat_13_NODE_1171_length_1449_cov_2.774749	0	1449	8	739	1449	0.5100069
Rat_13_NODE_1172_length_1447_cov_2.211207	0	1447	6	658	1447	0.4547339
Rat_13_NODE_1173_length_1446_cov_4.561467	0	1446	54	1399	1446	0.9674965
Rat_13_NODE_1177_length_1445_cov_2.059712	0	1445	2	301	1445	0.2083045
Rat_13_NODE_1181_length_1441_cov_4.825397	0	1441	38	1205	1441	0.8362249
Rat_13_NODE_1188_length_1438_cov_1.843818	0	1438	9	681	1438	0.4735744
Rat_13_NODE_1202_length_1426_cov_2.789934	0	1426	0	0	1426	0.0000000
Rat_13_NODE_1203_length_1425_cov_3.015328	0	1425	10	1074	1425	0.7536842
Rat_13_NODE_1204_length_1425_cov_2.413869	0	1425	5	523	1425	0.3670175
Rat_13_NODE_1213_length_1419_cov_3.224340	0	1419	4	411	1419	0.2896406
Rat_13_NODE_1219_length_1414_cov_3.108904	0	1414	3	388	1414	0.2743989
Rat_13_NODE_1220_length_1413_cov_4.432253	0	1413	0	0	1413	0.0000000
Rat_13_NODE_1227_length_1408_cov_2.529194	0	1408	3	290	1408	0.2059659
Rat_13_NODE_1228_length_1407_cov_2.370562	0	1407	5	489	1407	0.3475480
Rat_13_NODE_1235_length_1405_cov_2.371111	0	1405	0	0	1405	0.0000000
Rat_13_NODE_1236_length_1403_cov_3.097923	0	1403	3	437	1403	0.3114754
Rat_13_NODE_1246_length_1395_cov_2.628358	0	1395	10	827	1395	0.5928316
Rat_13_NODE_1252_length_1390_cov_2.950562	0	1390	6	623	1390	0.4482014
Rat_13_NODE_1254_length_1389_cov_2.803598	0	1389	7	777	1389	0.5593953
Rat_13_NODE_1255_length_1389_cov_2.353073	0	1389	9	679	1389	0.4888409
Rat_13_NODE_1260_length_1387_cov_2.363363	0	1387	5	699	1387	0.5039654
Rat_13_NODE_1262_length_1386_cov_2.979715	0	1386	5	556	1386	0.4011544
Rat_13_NODE_1266_length_1384_cov_2.911211	0	1384	9	804	1384	0.5809249
Rat_13_NODE_1268_length_1381_cov_3.720965	0	1381	8	533	1381	0.3859522
Rat_13_NODE_1279_length_1372_cov_7.410023	0	1372	4	521	1372	0.3797376
Rat_13_NODE_1281_length_1371_cov_4.361702	0	1371	12	1145	1371	0.8351568
Rat_13_NODE_1287_length_1363_cov_1.945719	0	1363	3	407	1363	0.2986060
Rat_13_NODE_1307_length_1355_cov_2.426923	0	1355	0	0	1355	0.0000000
Rat_13_NODE_1308_length_1354_cov_4.321016	0	1354	5	755	1354	0.5576071
Rat_13_NODE_1312_length_1352_cov_2.045490	0	1352	3	443	1352	0.3276627
Rat_13_NODE_1317_length_1348_cov_2.998453	0	1348	9	883	1348	0.6550445
Rat_13_NODE_1319_length_1347_cov_2.739164	0	1347	4	446	1347	0.3311062
Rat_13_NODE_1321_length_1345_cov_2.919380	0	1345	5	531	1345	0.3947955
Rat_13_NODE_1322_length_1345_cov_2.544186	0	1345	6	560	1345	0.4163569
Rat_13_NODE_1329_length_1340_cov_2.540078	0	1340	6	443	1340	0.3305970
Rat_13_NODE_1330_length_1339_cov_4.396417	0	1339	130	1324	1339	0.9887976
Rat_13_NODE_1333_length_1338_cov_1.869057	0	1338	0	0	1338	0.0000000
Rat_13_NODE_1334_length_1337_cov_3.487520	0	1337	2	287	1337	0.2146597
Rat_13_NODE_1336_length_1337_cov_2.276911	0	1337	6	416	1337	0.3111444
Rat_13_NODE_1340_length_1334_cov_3.519937	0	1334	5	590	1334	0.4422789
Rat_13_NODE_1342_length_1334_cov_2.857701	0	1334	4	420	1334	0.3148426
Rat_13_NODE_1344_length_1334_cov_2.583268	0	1334	1	104	1334	0.0779610
Rat_13_NODE_1362_length_1327_cov_2.151730	0	1327	6	807	1327	0.6081387
Rat_13_NODE_1364_length_1326_cov_2.416208	0	1326	5	438	1326	0.3303168
Rat_13_NODE_1365_length_1326_cov_2.107002	0	1326	4	285	1326	0.2149321
Rat_13_NODE_1372_length_1323_cov_2.129338	0	1323	3	312	1323	0.2358277
Rat_13_NODE_1374_length_1321_cov_2.739336	0	1321	3	381	1321	0.2884179
Rat_13_NODE_1378_length_1319_cov_3.682753	0	1319	7	539	1319	0.4086429
Rat_13_NODE_1387_length_1313_cov_2.605723	0	1313	18	1126	1313	0.8575780
Rat_13_NODE_1399_length_1306_cov_2.848921	0	1306	7	565	1306	0.4326187
Rat_13_NODE_1400_length_1306_cov_2.675460	0	1306	4	468	1306	0.3583461
Rat_13_NODE_1410_length_1300_cov_1.887550	0	1300	0	0	1300	0.0000000
Rat_13_NODE_1413_length_1298_cov_2.757039	0	1298	5	451	1298	0.3474576
Rat_13_NODE_1416_length_1294_cov_2.146893	0	1294	0	0	1294	0.0000000
Rat_13_NODE_1417_length_1293_cov_2.399031	0	1293	7	698	1293	0.5398299
Rat_13_NODE_1420_length_1289_cov_4.132901	0	1289	8	891	1289	0.6912335
Rat_13_NODE_1421_length_1289_cov_3.733387	0	1289	3	453	1289	0.3514352
Rat_13_NODE_1422_length_1289_cov_2.262561	0	1289	3	363	1289	0.2816136
Rat_13_NODE_1426_length_1288_cov_2.425791	0	1288	4	403	1288	0.3128882
Rat_13_NODE_1434_length_1285_cov_2.722764	0	1285	2	151	1285	0.1175097
Rat_13_NODE_1447_length_1277_cov_2.333061	0	1277	12	1101	1277	0.8621770
Rat_13_NODE_1460_length_1268_cov_5.159110	0	1268	46	1219	1268	0.9613565
Rat_13_NODE_1466_length_1264_cov_2.578991	0	1264	0	0	1264	0.0000000
Rat_13_NODE_1471_length_1261_cov_3.997512	0	1261	3	320	1261	0.2537669
Rat_13_NODE_1478_length_1258_cov_2.418121	0	1258	0	0	1258	0.0000000
Rat_13_NODE_1484_length_1255_cov_3.485833	0	1255	4	422	1255	0.3362550
Rat_13_NODE_1489_length_1253_cov_2.400668	0	1253	1	127	1253	0.1013567
Rat_13_NODE_1518_length_1239_cov_4.256757	0	1239	614	1199	1239	0.9677159
Rat_13_NODE_1520_length_1237_cov_19.964467	0	1237	274	1218	1237	0.9846402
Rat_13_NODE_1527_length_1233_cov_2.616299	0	1233	2	226	1233	0.1832928
Rat_13_NODE_1533_length_1229_cov_3.343271	0	1229	8	689	1229	0.5606184
Rat_13_NODE_1535_length_1229_cov_3.095400	0	1229	10	778	1229	0.6330350
Rat_13_NODE_1549_length_1220_cov_2.980258	0	1220	1	130	1220	0.1065574
Rat_13_NODE_1550_length_1220_cov_2.363948	0	1220	3	449	1220	0.3680328
Rat_13_NODE_1553_length_1219_cov_2.298969	0	1219	3	204	1219	0.1673503
Rat_13_NODE_1554_length_1218_cov_4.531384	0	1218	19	940	1218	0.7717570
Rat_13_NODE_1559_length_1216_cov_2.156761	0	1216	9	561	1216	0.4613487
Rat_13_NODE_1566_length_1213_cov_2.459413	0	1213	5	592	1213	0.4880462
Rat_13_NODE_1577_length_1210_cov_3.187013	0	1210	1	105	1210	0.0867769
Rat_13_NODE_1582_length_1209_cov_3.481802	0	1209	5	492	1209	0.4069479
Rat_13_NODE_1585_length_1205_cov_7.240000	0	1205	9	711	1205	0.5900415
Rat_13_NODE_1592_length_1203_cov_3.273519	0	1203	5	476	1203	0.3956775
Rat_13_NODE_1596_length_1202_cov_2.775937	0	1202	1	151	1202	0.1256240
Rat_13_NODE_1608_length_1198_cov_2.734033	0	1198	4	415	1198	0.3464107
Rat_13_NODE_1609_length_1198_cov_2.707787	0	1198	11	829	1198	0.6919866
Rat_13_NODE_1612_length_1198_cov_2.141732	0	1198	3	453	1198	0.3781302
Rat_13_NODE_1615_length_1197_cov_2.450088	0	1197	7	604	1197	0.5045948
Rat_13_NODE_1616_length_1197_cov_2.401926	0	1197	5	473	1197	0.3951546
Rat_13_NODE_1617_length_1197_cov_1.973730	0	1197	5	501	1197	0.4185464
Rat_13_NODE_1619_length_1195_cov_3.367544	0	1195	11	972	1195	0.8133891
Rat_13_NODE_1624_length_1191_cov_3.120599	0	1191	20	1140	1191	0.9571788
Rat_13_NODE_1630_length_1187_cov_1.859541	0	1187	7	723	1187	0.6090986
Rat_13_NODE_1633_length_1186_cov_2.185676	0	1186	3	259	1186	0.2183811
Rat_13_NODE_1638_length_1182_cov_2.657498	0	1182	3	436	1182	0.3688663
Rat_13_NODE_1640_length_1182_cov_2.235138	0	1182	4	470	1182	0.3976311
Rat_13_NODE_1652_length_1173_cov_2.754919	0	1173	3	378	1173	0.3222506
Rat_13_NODE_1669_length_1165_cov_2.648649	0	1165	3	365	1165	0.3133047
Rat_13_NODE_1682_length_1157_cov_2.119782	0	1157	2	253	1157	0.2186690
Rat_13_NODE_1684_length_1156_cov_3.364214	0	1156	4	459	1156	0.3970588
Rat_13_NODE_1692_length_1152_cov_2.445761	0	1152	7	422	1152	0.3663194
Rat_13_NODE_1695_length_1151_cov_3.145073	0	1151	2	198	1151	0.1720243
Rat_13_NODE_1696_length_1150_cov_3.047489	0	1150	8	808	1150	0.7026087
Rat_13_NODE_1697_length_1150_cov_2.664840	0	1150	1	122	1150	0.1060870
Rat_13_NODE_1702_length_1148_cov_2.566331	0	1148	8	701	1148	0.6106272
Rat_13_NODE_1710_length_1145_cov_2.566972	0	1145	9	703	1145	0.6139738
Rat_13_NODE_1711_length_1145_cov_2.211927	0	1145	0	0	1145	0.0000000
Rat_13_NODE_1712_length_1145_cov_1.896330	0	1145	6	565	1145	0.4934498
Rat_13_NODE_1713_length_1144_cov_3.685950	0	1144	3	341	1144	0.2980769
Rat_13_NODE_1714_length_1144_cov_3.266299	0	1144	5	287	1144	0.2508741
Rat_13_NODE_1716_length_1143_cov_2.519301	0	1143	9	928	1143	0.8118985
Rat_13_NODE_1720_length_1140_cov_1.966820	0	1140	0	0	1140	0.0000000
Rat_13_NODE_1722_length_1139_cov_2.762915	0	1139	24	945	1139	0.8296751
Rat_13_NODE_1724_length_1138_cov_2.585411	0	1138	2	280	1138	0.2460457
Rat_13_NODE_1726_length_1138_cov_2.481071	0	1138	2	302	1138	0.2653778
Rat_13_NODE_1729_length_1136_cov_2.300648	0	1136	1	151	1136	0.1329225
Rat_13_NODE_1733_length_1135_cov_2.516667	0	1135	6	552	1135	0.4863436
Rat_13_NODE_1735_length_1134_cov_3.222428	0	1134	8	751	1134	0.6622575
Rat_13_NODE_1741_length_1132_cov_2.831941	0	1132	9	703	1132	0.6210247
Rat_13_NODE_1745_length_1131_cov_3.096654	0	1131	4	372	1131	0.3289125
Rat_13_NODE_1754_length_1128_cov_2.632805	0	1128	3	339	1128	0.3005319
Rat_13_NODE_1755_length_1128_cov_1.783784	0	1128	0	0	1128	0.0000000
Rat_13_NODE_1767_length_1121_cov_3.473734	0	1121	5	462	1121	0.4121320
Rat_13_NODE_1769_length_1121_cov_2.377111	0	1121	0	0	1121	0.0000000
Rat_13_NODE_1772_length_1120_cov_1.969014	0	1120	2	227	1120	0.2026786
Rat_13_NODE_1779_length_1118_cov_2.451552	0	1118	8	879	1118	0.7862254
Rat_13_NODE_1780_length_1118_cov_2.234243	0	1118	2	193	1118	0.1726297
Rat_13_NODE_1791_length_1113_cov_2.812854	0	1113	5	556	1113	0.4995508
Rat_13_NODE_1794_length_1113_cov_1.703214	0	1113	4	421	1113	0.3782570
Rat_13_NODE_1808_length_1107_cov_2.636882	0	1107	5	521	1107	0.4706414
Rat_13_NODE_1819_length_1103_cov_3.110687	0	1103	9	714	1103	0.6473255
Rat_13_NODE_1822_length_1101_cov_3.411090	0	1101	11	909	1101	0.8256131
Rat_13_NODE_1829_length_1099_cov_2.660920	0	1099	1	150	1099	0.1364877
Rat_13_NODE_1851_length_1093_cov_2.684971	0	1093	2	193	1093	0.1765782
Rat_13_NODE_1859_length_1090_cov_2.394203	0	1090	3	399	1090	0.3660550
Rat_13_NODE_1861_length_1090_cov_2.080193	0	1090	0	0	1090	0.0000000
Rat_13_NODE_1862_length_1089_cov_2.558994	0	1089	4	538	1089	0.4940312
Rat_13_NODE_1863_length_1088_cov_2.209100	0	1088	4	518	1088	0.4761029
Rat_13_NODE_1870_length_1085_cov_2.483495	0	1085	1	134	1085	0.1235023
Rat_13_NODE_1873_length_1084_cov_2.754130	0	1084	6	613	1084	0.5654982
Rat_13_NODE_1874_length_1084_cov_2.362488	0	1084	6	570	1084	0.5258303
Rat_13_NODE_1887_length_1077_cov_2.531311	0	1077	2	302	1077	0.2804085
Rat_13_NODE_1895_length_1074_cov_3.814524	0	1074	35	837	1074	0.7793296
Rat_13_NODE_1898_length_1074_cov_2.415113	0	1074	5	481	1074	0.4478585
Rat_13_NODE_1901_length_1073_cov_3.530452	0	1073	1	151	1073	0.1407269
Rat_13_NODE_1906_length_1072_cov_1.890855	0	1072	4	553	1072	0.5158582
Rat_13_NODE_1909_length_1071_cov_1.919291	0	1071	0	0	1071	0.0000000
Rat_13_NODE_1913_length_1070_cov_2.043350	0	1070	0	0	1070	0.0000000
Rat_13_NODE_1914_length_1069_cov_3.132150	0	1069	7	445	1069	0.4162769
Rat_13_NODE_1921_length_1067_cov_2.013834	0	1067	1	98	1067	0.0918463
Rat_13_NODE_1922_length_1066_cov_2.781405	0	1066	1	151	1066	0.1416510
Rat_13_NODE_1924_length_1065_cov_1.689109	0	1065	2	152	1065	0.1427230
Rat_13_NODE_1928_length_1064_cov_2.046581	0	1064	6	387	1064	0.3637218
Rat_13_NODE_1929_length_1064_cov_1.727453	0	1064	1	151	1064	0.1419173
Rat_13_NODE_1959_length_1055_cov_1.860000	0	1055	10	814	1055	0.7715640
Rat_13_NODE_1963_length_1054_cov_1.811812	0	1054	4	346	1054	0.3282732
Rat_13_NODE_1969_length_1053_cov_1.363727	0	1053	0	0	1053	0.0000000
Rat_13_NODE_1971_length_1052_cov_3.001003	0	1052	4	454	1052	0.4315589
Rat_13_NODE_1990_length_1046_cov_2.879919	0	1046	4	256	1046	0.2447419
Rat_13_NODE_1992_length_1045_cov_1.392929	0	1045	5	409	1045	0.3913876
Rat_13_NODE_1993_length_1044_cov_2.928210	0	1044	10	652	1044	0.6245211
Rat_13_NODE_1994_length_1043_cov_2.998988	0	1043	3	438	1043	0.4199425
Rat_13_NODE_1996_length_1042_cov_3.109422	0	1042	1	151	1042	0.1449136
Rat_13_NODE_1999_length_1039_cov_3.222561	0	1039	2	291	1039	0.2800770
Rat_13_NODE_2000_length_1039_cov_3.126016	0	1039	3	350	1039	0.3368624
Rat_13_NODE_2006_length_1038_cov_2.162767	0	1038	3	294	1038	0.2832370
Rat_13_NODE_2010_length_1037_cov_2.241344	0	1037	2	278	1037	0.2680810
Rat_13_NODE_2011_length_1037_cov_1.435845	0	1037	0	0	1037	0.0000000
Rat_13_NODE_2016_length_1034_cov_3.551583	0	1034	0	0	1034	0.0000000
Rat_13_NODE_2019_length_1033_cov_3.365031	0	1033	5	564	1033	0.5459826
Rat_13_NODE_2025_length_1032_cov_2.768680	0	1032	3	425	1032	0.4118217
Rat_13_NODE_2031_length_1031_cov_1.480533	0	1031	0	0	1031	0.0000000
Rat_13_NODE_2032_length_1030_cov_2.973333	0	1030	3	445	1030	0.4320388
Rat_13_NODE_2035_length_1030_cov_1.613333	0	1030	2	302	1030	0.2932039
Rat_13_NODE_2036_length_1029_cov_3.845996	0	1029	2	254	1029	0.2468416
Rat_13_NODE_2037_length_1029_cov_1.860370	0	1029	0	0	1029	0.0000000
Rat_13_NODE_2041_length_1027_cov_3.434156	0	1027	1	151	1027	0.1470302
Rat_13_NODE_2045_length_1025_cov_2.000000	0	1025	3	450	1025	0.4390244
Rat_13_NODE_2055_length_1021_cov_3.800207	0	1021	31	977	1021	0.9569050
Rat_13_NODE_2060_length_1020_cov_2.213472	0	1020	2	228	1020	0.2235294
Rat_13_NODE_2064_length_1018_cov_2.199377	0	1018	1	124	1018	0.1218075
Rat_13_NODE_2065_length_1017_cov_6.656965	0	1017	0	0	1017	0.0000000
Rat_13_NODE_2066_length_1017_cov_2.654886	0	1017	2	209	1017	0.2055064
Rat_13_NODE_2068_length_1016_cov_3.529657	0	1016	3	354	1016	0.3484252
Rat_13_NODE_2081_length_1013_cov_2.566806	0	1013	0	0	1013	0.0000000
Rat_13_NODE_2092_length_1010_cov_3.446073	0	1010	2	282	1010	0.2792079
Rat_13_NODE_2094_length_1010_cov_1.450262	0	1010	3	453	1010	0.4485148
Rat_13_NODE_2097_length_1008_cov_1.947534	0	1008	0	0	1008	0.0000000
Rat_13_NODE_2098_length_1007_cov_3.473739	0	1007	0	0	1007	0.0000000
Rat_13_NODE_2101_length_1006_cov_3.785489	0	1006	4	500	1006	0.4970179
Rat_13_NODE_2106_length_1003_cov_2.761603	0	1003	6	635	1003	0.6331007
Rat_13_NODE_2109_length_1002_cov_2.634636	0	1002	1	104	1002	0.1037924
Rat_13_NODE_2112_length_1000_cov_16.426455	0	1000	0	0	1000	0.0000000
Rat_14_NODE_4_length_90964_cov_9.131417	0	90964	21	2549	90964	0.0280221
Rat_14_NODE_14_length_55556_cov_13.310607	0	55556	3042	55372	55556	0.9966880
Rat_14_NODE_20_length_48385_cov_12.098800	0	48385	3550	48295	48385	0.9981399
Rat_14_NODE_21_length_45580_cov_15.259044	0	45580	2949	45548	45580	0.9992979
Rat_14_NODE_26_length_42032_cov_13.435834	0	42032	2127	41927	42032	0.9975019
Rat_14_NODE_34_length_38728_cov_12.867737	0	38728	2023	38513	38728	0.9944485
Rat_14_NODE_45_length_36136_cov_12.812921	0	36136	1589	35689	36136	0.9876301
Rat_14_NODE_47_length_34702_cov_9.851704	0	34702	2330	32937	34702	0.9491384
Rat_14_NODE_48_length_34314_cov_15.731633	0	34314	1370	33985	34314	0.9904121
Rat_14_NODE_59_length_29565_cov_7.573263	0	29565	1994	29435	29565	0.9956029
Rat_14_NODE_65_length_28196_cov_9.073771	0	28196	2283	28114	28196	0.9970918
Rat_14_NODE_78_length_23568_cov_11.409518	0	23568	1844	23507	23568	0.9974117
Rat_14_NODE_91_length_20813_cov_13.184604	0	20813	1070	20424	20813	0.9813098
Rat_14_NODE_97_length_19639_cov_13.490911	0	19639	819	19294	19639	0.9824329
Rat_14_NODE_101_length_18952_cov_20.929248	0	18952	43	4455	18952	0.2350675
Rat_14_NODE_108_length_17900_cov_10.974615	0	17900	547	16616	17900	0.9282681
Rat_14_NODE_127_length_15014_cov_5.564877	0	15014	285	10345	15014	0.6890236
Rat_14_NODE_132_length_14657_cov_10.564786	0	14657	229	12117	14657	0.8267040
Rat_14_NODE_136_length_14363_cov_65.464495	0	14363	201	10944	14363	0.7619578
Rat_14_NODE_146_length_13317_cov_6.019303	0	13317	13	1701	13317	0.1277315
Rat_14_NODE_168_length_11037_cov_13.539155	0	11037	240	9828	11037	0.8904594
Rat_14_NODE_170_length_10790_cov_11.431672	0	10790	721	10766	10790	0.9977757
Rat_14_NODE_172_length_10495_cov_8.258716	0	10495	925	10494	10495	0.9999047
Rat_14_NODE_175_length_10337_cov_3.658140	0	10337	253	9453	10337	0.9144819
Rat_14_NODE_181_length_9984_cov_4.723235	0	9984	257	9231	9984	0.9245793
Rat_14_NODE_199_length_8982_cov_3.876554	0	8982	195	8457	8982	0.9415498
Rat_14_NODE_211_length_8465_cov_3.854697	0	8465	248	8129	8465	0.9603071
Rat_14_NODE_222_length_7656_cov_5.028154	0	7656	17	2037	7656	0.2660658
Rat_14_NODE_225_length_7486_cov_4.584040	0	7486	238	7336	7486	0.9799626
Rat_14_NODE_227_length_7464_cov_7.213389	0	7464	106	4700	7464	0.6296892
Rat_14_NODE_237_length_7277_cov_4.240238	0	7277	173	7022	7277	0.9649581
Rat_14_NODE_238_length_7252_cov_3.857441	0	7252	104	5987	7252	0.8255653
Rat_14_NODE_247_length_6856_cov_4.185561	0	6856	231	6610	6856	0.9641190
Rat_14_NODE_263_length_6554_cov_4.403754	0	6554	130	5123	6554	0.7816601
Rat_14_NODE_264_length_6505_cov_4.270078	0	6505	169	6082	6505	0.9349731
Rat_14_NODE_268_length_6328_cov_13.889686	0	6328	332	6170	6328	0.9750316
Rat_14_NODE_278_length_6105_cov_6.703140	0	6105	290	5654	6105	0.9261261
Rat_14_NODE_280_length_6090_cov_4.356255	0	6090	156	5657	6090	0.9288998
Rat_14_NODE_291_length_5844_cov_3.337537	0	5844	12	1316	5844	0.2251882
Rat_14_NODE_295_length_5729_cov_4.406944	0	5729	67	4351	5729	0.7594694
Rat_14_NODE_307_length_5529_cov_3.434965	0	5529	124	5148	5529	0.9310906
Rat_14_NODE_319_length_5324_cov_3.504270	0	5324	106	4347	5324	0.8164914
Rat_14_NODE_324_length_5259_cov_4.218870	0	5259	89	4555	5259	0.8661342
Rat_14_NODE_327_length_5210_cov_4.357905	0	5210	102	4709	5210	0.9038388
Rat_14_NODE_328_length_5194_cov_11.521697	0	5194	153	4949	5194	0.9528302
Rat_14_NODE_330_length_5191_cov_11.934190	0	5191	267	5160	5191	0.9940282
Rat_14_NODE_332_length_5188_cov_4.305085	0	5188	119	4690	5188	0.9040092
Rat_14_NODE_333_length_5187_cov_4.312354	0	5187	89	4219	5187	0.8133796
Rat_14_NODE_336_length_5093_cov_3.835252	0	5093	73	4269	5093	0.8382093
Rat_14_NODE_339_length_5073_cov_3.710442	0	5073	117	4556	5073	0.8980879
Rat_14_NODE_340_length_5060_cov_4.628571	0	5060	49	1785	5060	0.3527668
Rat_14_NODE_343_length_5005_cov_3.959394	0	5005	52	3769	5005	0.7530469
Rat_14_NODE_346_length_4961_cov_3.638402	0	4961	73	4034	4961	0.8131425
Rat_14_NODE_347_length_4943_cov_29.503478	0	4943	888	4936	4943	0.9985839
Rat_14_NODE_358_length_4756_cov_3.419272	0	4756	6	820	4756	0.1724138
Rat_14_NODE_359_length_4744_cov_15.250586	0	4744	437	4735	4744	0.9981028
Rat_14_NODE_363_length_4638_cov_3.787475	0	4638	76	3778	4638	0.8145753
Rat_14_NODE_366_length_4553_cov_4.691863	0	4553	64	3249	4553	0.7135954
Rat_14_NODE_367_length_4513_cov_4.115523	0	4513	10	1231	4513	0.2727676
Rat_14_NODE_370_length_4493_cov_3.947724	0	4493	91	3508	4493	0.7807701
Rat_14_NODE_375_length_4406_cov_3.829464	0	4406	89	4051	4406	0.9194281
Rat_14_NODE_382_length_4345_cov_4.720513	0	4345	90	3749	4345	0.8628308
Rat_14_NODE_386_length_4306_cov_3.651141	0	4306	7	806	4306	0.1871807
Rat_14_NODE_392_length_4224_cov_5.391461	0	4224	83	3881	4224	0.9187974
Rat_14_NODE_394_length_4194_cov_3.587823	0	4194	82	3642	4194	0.8683834
Rat_14_NODE_403_length_4126_cov_3.973225	0	4126	82	3596	4126	0.8715463
Rat_14_NODE_404_length_4121_cov_4.321200	0	4121	53	3526	4121	0.8556176
Rat_14_NODE_407_length_4089_cov_2.993803	0	4089	20	2049	4089	0.5011005
Rat_14_NODE_408_length_4088_cov_4.161914	0	4088	53	3131	4088	0.7659002
Rat_14_NODE_412_length_4032_cov_4.257481	0	4032	3	324	4032	0.0803571
Rat_14_NODE_413_length_4025_cov_3.296725	0	4025	28	2304	4025	0.5724224
Rat_14_NODE_414_length_4014_cov_3.953271	0	4014	54	3276	4014	0.8161435
Rat_14_NODE_416_length_4012_cov_4.084913	0	4012	103	3690	4012	0.9197408
Rat_14_NODE_420_length_3957_cov_4.084828	0	3957	101	3815	3957	0.9641142
Rat_14_NODE_422_length_3917_cov_9.916882	0	3917	242	3878	3917	0.9900434
Rat_14_NODE_424_length_3883_cov_3.556426	0	3883	2	296	3883	0.0762297
Rat_14_NODE_425_length_3876_cov_3.114106	0	3876	57	3296	3876	0.8503612
Rat_14_NODE_426_length_3875_cov_2.554188	0	3875	10	1081	3875	0.2789677
Rat_14_NODE_431_length_3787_cov_3.373526	0	3787	9	1133	3787	0.2991814
Rat_14_NODE_435_length_3762_cov_4.140815	0	3762	53	2989	3762	0.7945242
Rat_14_NODE_437_length_3742_cov_3.882289	0	3742	61	3356	3742	0.8968466
Rat_14_NODE_440_length_3721_cov_3.764866	0	3721	46	2885	3721	0.7753292
Rat_14_NODE_443_length_3684_cov_3.687517	0	3684	30	2354	3684	0.6389794
Rat_14_NODE_445_length_3673_cov_3.644831	0	3673	69	2782	3673	0.7574190
Rat_14_NODE_447_length_3666_cov_5.461368	0	3666	94	2397	3666	0.6538461
Rat_14_NODE_451_length_3649_cov_4.720089	0	3649	67	3086	3649	0.8457112
Rat_14_NODE_452_length_3642_cov_4.095623	0	3642	60	3016	3642	0.8281164
Rat_14_NODE_453_length_3639_cov_3.945871	0	3639	20	1527	3639	0.4196208
Rat_14_NODE_455_length_3630_cov_4.248392	0	3630	35	2309	3630	0.6360881
Rat_14_NODE_456_length_3617_cov_4.076642	0	3617	83	3198	3617	0.8841581
Rat_14_NODE_457_length_3617_cov_4.039023	0	3617	77	3296	3617	0.9112524
Rat_14_NODE_458_length_3603_cov_3.348929	0	3603	92	3071	3603	0.8523453
Rat_14_NODE_460_length_3576_cov_3.335132	0	3576	24	2061	3576	0.5763423
Rat_14_NODE_461_length_3551_cov_4.142449	0	3551	51	2644	3551	0.7445790
Rat_14_NODE_464_length_3531_cov_3.909379	0	3531	54	3078	3531	0.8717077
Rat_14_NODE_465_length_3519_cov_4.182159	0	3519	66	3299	3519	0.9374822
Rat_14_NODE_470_length_3493_cov_14.413613	0	3493	332	3490	3493	0.9991412
Rat_14_NODE_476_length_3427_cov_2.717378	0	3427	44	3020	3427	0.8812372
Rat_14_NODE_480_length_3393_cov_3.576992	0	3393	90	3104	3393	0.9148247
Rat_14_NODE_485_length_3363_cov_4.159915	0	3363	104	2927	3363	0.8703539
Rat_14_NODE_497_length_3284_cov_5.553732	0	3284	46	2985	3284	0.9089525
Rat_14_NODE_499_length_3270_cov_3.414308	0	3270	39	2434	3270	0.7443425
Rat_14_NODE_502_length_3251_cov_3.334481	0	3251	32	2264	3251	0.6964011
Rat_14_NODE_506_length_3220_cov_3.052133	0	3220	73	3035	3220	0.9425466
Rat_14_NODE_508_length_3215_cov_3.081013	0	3215	56	2955	3215	0.9191291
Rat_14_NODE_512_length_3181_cov_3.305822	0	3181	48	2568	3181	0.8072933
Rat_14_NODE_515_length_3173_cov_5.194355	0	3173	66	2529	3173	0.7970375
Rat_14_NODE_516_length_3159_cov_3.371134	0	3159	74	2921	3159	0.9246597
Rat_14_NODE_520_length_3133_cov_7.863548	0	3133	12	1373	3133	0.4382381
Rat_14_NODE_522_length_3116_cov_3.058478	0	3116	42	2532	3116	0.8125802
Rat_14_NODE_523_length_3113_cov_4.626226	0	3113	75	2686	3113	0.8628333
Rat_14_NODE_524_length_3111_cov_4.009490	0	3111	29	2045	3111	0.6573449
Rat_14_NODE_525_length_3099_cov_3.527924	0	3099	53	2562	3099	0.8267183
Rat_14_NODE_526_length_3095_cov_4.097039	0	3095	40	2471	3095	0.7983845
Rat_14_NODE_531_length_3075_cov_3.319868	0	3075	42	2713	3075	0.8822764
Rat_14_NODE_533_length_3050_cov_4.439399	0	3050	51	2531	3050	0.8298361
Rat_14_NODE_536_length_3021_cov_3.577883	0	3021	4	417	3021	0.1380338
Rat_14_NODE_539_length_3013_cov_3.326234	0	3013	1	144	3013	0.0477929
Rat_14_NODE_542_length_2998_cov_3.694869	0	2998	45	2210	2998	0.7371581
Rat_14_NODE_544_length_2977_cov_3.811431	0	2977	35	2447	2977	0.8219684
Rat_14_NODE_556_length_2900_cov_3.311072	0	2900	15	1580	2900	0.5448276
Rat_14_NODE_557_length_2891_cov_4.045839	0	2891	40	1879	2891	0.6499481
Rat_14_NODE_558_length_2880_cov_4.250973	0	2880	46	2314	2880	0.8034722
Rat_14_NODE_560_length_2865_cov_2.740569	0	2865	16	1649	2865	0.5755672
Rat_14_NODE_562_length_2860_cov_3.632442	0	2860	0	0	2860	0.0000000
Rat_14_NODE_563_length_2858_cov_4.257938	0	2858	69	2507	2858	0.8771868
Rat_14_NODE_567_length_2843_cov_3.812410	0	2843	73	2743	2843	0.9648259
Rat_14_NODE_572_length_2822_cov_3.838815	0	2822	46	2487	2822	0.8812898
Rat_14_NODE_573_length_2819_cov_3.440304	0	2819	74	2724	2819	0.9663001
Rat_14_NODE_574_length_2814_cov_3.320043	0	2814	32	2001	2814	0.7110874
Rat_14_NODE_575_length_2810_cov_4.989837	0	2810	4	547	2810	0.1946619
Rat_14_NODE_576_length_2788_cov_3.589462	0	2788	6	635	2788	0.2277618
Rat_14_NODE_578_length_2776_cov_4.073502	0	2776	63	2693	2776	0.9701009
Rat_14_NODE_583_length_2734_cov_3.772303	0	2734	52	2278	2734	0.8332114
Rat_14_NODE_594_length_2676_cov_2.451354	0	2676	7	808	2676	0.3019432
Rat_14_NODE_596_length_2671_cov_3.967508	0	2671	35	2283	2671	0.8547360
Rat_14_NODE_601_length_2627_cov_4.516719	0	2627	114	2519	2627	0.9588885
Rat_14_NODE_605_length_2610_cov_22.209785	0	2610	263	2606	2610	0.9984674
Rat_14_NODE_608_length_2603_cov_3.386578	0	2603	25	1469	2603	0.5643488
Rat_14_NODE_615_length_2570_cov_2.972167	0	2570	0	0	2570	0.0000000
Rat_14_NODE_619_length_2561_cov_2.593376	0	2561	26	1999	2561	0.7805545
Rat_14_NODE_620_length_2555_cov_4.258400	0	2555	28	1912	2555	0.7483366
Rat_14_NODE_624_length_2550_cov_3.064930	0	2550	24	1634	2550	0.6407843
Rat_14_NODE_627_length_2543_cov_3.736334	0	2543	34	2203	2543	0.8662996
Rat_14_NODE_630_length_2530_cov_3.964444	0	2530	34	1885	2530	0.7450593
Rat_14_NODE_633_length_2524_cov_4.056703	0	2524	2	290	2524	0.1148970
Rat_14_NODE_640_length_2511_cov_4.345684	0	2511	24	2012	2511	0.8012744
Rat_14_NODE_666_length_2417_cov_3.116850	0	2417	49	1997	2417	0.8262309
Rat_14_NODE_669_length_2400_cov_5.131770	0	2400	16	1426	2400	0.5941667
Rat_14_NODE_675_length_2373_cov_3.774806	0	2373	46	1641	2373	0.6915297
Rat_14_NODE_691_length_2312_cov_3.947275	0	2312	43	2169	2312	0.9381488
Rat_14_NODE_698_length_2284_cov_2.549574	0	2284	49	2003	2284	0.8769702
Rat_14_NODE_701_length_2279_cov_3.033273	0	2279	0	0	2279	0.0000000
Rat_14_NODE_704_length_2275_cov_48.540090	0	2275	350	2268	2275	0.9969231
Rat_14_NODE_706_length_2274_cov_2.979270	0	2274	38	1826	2274	0.8029903
Rat_14_NODE_707_length_2273_cov_2.383679	0	2273	71	2160	2273	0.9502860
Rat_14_NODE_712_length_2243_cov_4.164077	0	2243	20	1576	2243	0.7026304
Rat_14_NODE_713_length_2241_cov_2.656908	0	2241	0	0	2241	0.0000000
Rat_14_NODE_714_length_2230_cov_6.754023	0	2230	7	668	2230	0.2995516
Rat_14_NODE_716_length_2214_cov_4.794349	0	2214	24	1538	2214	0.6946703
Rat_14_NODE_726_length_2204_cov_2.256398	0	2204	20	1308	2204	0.5934664
Rat_14_NODE_729_length_2194_cov_3.718560	0	2194	26	1745	2194	0.7953510
Rat_14_NODE_730_length_2187_cov_10.002814	0	2187	23	1389	2187	0.6351166
Rat_14_NODE_734_length_2179_cov_1.975047	0	2179	1	151	2179	0.0692978
Rat_14_NODE_735_length_2176_cov_3.527581	0	2176	1	151	2176	0.0693934
Rat_14_NODE_737_length_2172_cov_4.012754	0	2172	29	1274	2172	0.5865562
Rat_14_NODE_739_length_2171_cov_3.035917	0	2171	20	1490	2171	0.6863196
Rat_14_NODE_753_length_2138_cov_7.768123	0	2138	15	1351	2138	0.6318990
Rat_14_NODE_754_length_2138_cov_3.610658	0	2138	21	1556	2138	0.7277830
Rat_14_NODE_757_length_2127_cov_3.286680	0	2127	20	1643	2127	0.7724494
Rat_14_NODE_758_length_2117_cov_2.949079	0	2117	7	898	2117	0.4241852
Rat_14_NODE_759_length_2116_cov_2.956817	0	2116	16	1382	2116	0.6531191
Rat_14_NODE_763_length_2109_cov_2.681597	0	2109	37	1676	2109	0.7946894
Rat_14_NODE_768_length_2093_cov_2.773307	0	2093	11	920	2093	0.4395604
Rat_14_NODE_769_length_2092_cov_3.705940	0	2092	44	1725	2092	0.8245698
Rat_14_NODE_778_length_2068_cov_4.546945	0	2068	15	1634	2068	0.7901354
Rat_14_NODE_788_length_2045_cov_16.933668	0	2045	117	2020	2045	0.9877751
Rat_14_NODE_791_length_2039_cov_3.753528	0	2039	8	1079	2039	0.5291809
Rat_14_NODE_797_length_2019_cov_3.711303	0	2019	4	448	2019	0.2218920
Rat_14_NODE_801_length_2007_cov_3.542520	0	2007	54	1815	2007	0.9043348
Rat_14_NODE_802_length_2006_cov_3.148129	0	2006	19	1599	2006	0.7971087
Rat_14_NODE_811_length_1994_cov_2.310469	0	1994	8	920	1994	0.4613841
Rat_14_NODE_815_length_1987_cov_3.326605	0	1987	10	1135	1987	0.5712129
Rat_14_NODE_819_length_1974_cov_4.017718	0	1974	2	302	1974	0.1529889
Rat_14_NODE_821_length_1965_cov_4.226178	0	1965	17	1310	1965	0.6666667
Rat_14_NODE_831_length_1945_cov_2.141270	0	1945	36	1402	1945	0.7208226
Rat_14_NODE_839_length_1935_cov_2.161170	0	1935	13	1243	1935	0.6423773
Rat_14_NODE_841_length_1928_cov_4.911372	0	1928	21	1440	1928	0.7468880
Rat_14_NODE_844_length_1918_cov_2.983360	0	1918	49	1625	1918	0.8472367
Rat_14_NODE_855_length_1907_cov_4.152268	0	1907	22	1541	1907	0.8080755
Rat_14_NODE_856_length_1906_cov_3.329552	0	1906	13	965	1906	0.5062959
Rat_14_NODE_861_length_1897_cov_3.900109	0	1897	23	1553	1897	0.8186610
Rat_14_NODE_864_length_1888_cov_2.199673	0	1888	13	1210	1888	0.6408898
Rat_14_NODE_868_length_1884_cov_22.713505	0	1884	92	1829	1884	0.9708068
Rat_14_NODE_871_length_1876_cov_3.375069	0	1876	9	744	1876	0.3965885
Rat_14_NODE_879_length_1862_cov_3.758163	0	1862	63	1628	1862	0.8743287
Rat_14_NODE_881_length_1857_cov_2.170366	0	1857	27	1293	1857	0.6962844
Rat_14_NODE_893_length_1831_cov_2.626126	0	1831	8	497	1831	0.2714364
Rat_14_NODE_899_length_1821_cov_2.355040	0	1821	3	448	1821	0.2460187
Rat_14_NODE_901_length_1819_cov_3.166667	0	1819	38	1694	1819	0.9312809
Rat_14_NODE_904_length_1817_cov_3.587401	0	1817	18	1124	1817	0.6186021
Rat_14_NODE_908_length_1806_cov_3.782981	0	1806	39	1561	1806	0.8643411
Rat_14_NODE_913_length_1799_cov_3.529817	0	1799	60	1774	1799	0.9861034
Rat_14_NODE_915_length_1798_cov_2.825014	0	1798	4	396	1798	0.2202447
Rat_14_NODE_918_length_1792_cov_3.695452	0	1792	9	1020	1792	0.5691964
Rat_14_NODE_921_length_1790_cov_4.802882	0	1790	28	1102	1790	0.6156424
Rat_14_NODE_924_length_1784_cov_6.002892	0	1784	17	1428	1784	0.8004484
Rat_14_NODE_930_length_1772_cov_1.755387	0	1772	14	1198	1772	0.6760722
Rat_14_NODE_935_length_1766_cov_1.888369	0	1766	6	556	1766	0.3148358
Rat_14_NODE_937_length_1765_cov_3.970760	0	1765	17	1233	1765	0.6985835
Rat_14_NODE_939_length_1765_cov_1.978363	0	1765	8	800	1765	0.4532578
Rat_14_NODE_940_length_1763_cov_3.959602	0	1763	9	732	1763	0.4152014
[truncated: 6,410 more rows]
