# Supplementary material for: Alpha-synuclein alters the faecal viromes of rats in a gut-initiated model of Parkinson’s disease
Source: Commun Biol. 2021 Sep 29;4:1140. doi: 10.1038/s42003-021-02666-1 (PMC8481466; doi:10.1038/s42003-021-02666-1)
Supplement: Supplementary file 3 — Supplementary data [file 42003_2021_2666_MOESM3_ESM.zip › Supp_data_RatPD_wDarkMatter/Input_files/ViromeReads_Bed/gQ_NG-21159_7RatPD_lib343718_6506_2_2_cov.txt]

Rat_10_NODE_1_length_291209_cov_25.428169	0	291209	95712	291209	291209	1.0000000
Rat_10_NODE_16_length_36201_cov_10.829414	0	36201	2012	34934	36201	0.9650010
Rat_10_NODE_18_length_33311_cov_15.387539	0	33311	538	28352	33311	0.8511302
Rat_10_NODE_20_length_31020_cov_276.008623	0	31020	79031	31020	31020	1.0000000
Rat_10_NODE_28_length_28132_cov_6.670798	0	28132	535	21202	28132	0.7536613
Rat_10_NODE_31_length_26061_cov_6.322233	0	26061	1024	25497	26061	0.9783584
Rat_10_NODE_41_length_20006_cov_7.481029	0	20006	789	19535	20006	0.9764571
Rat_10_NODE_42_length_19794_cov_5.045646	0	19794	221	13097	19794	0.6616651
Rat_10_NODE_52_length_16365_cov_139.531637	0	16365	680	11131	16365	0.6801711
Rat_10_NODE_54_length_16036_cov_10.594805	0	16036	77	7401	16036	0.4615241
Rat_10_NODE_58_length_15138_cov_17.465624	0	15138	4	509	15138	0.0336240
Rat_10_NODE_67_length_13772_cov_7.409127	0	13772	48	4190	13772	0.3042405
Rat_10_NODE_83_length_11971_cov_7.024085	0	11971	366	11485	11971	0.9594019
Rat_10_NODE_86_length_11428_cov_7.919283	0	11428	1230	11388	11428	0.9964998
Rat_10_NODE_93_length_11013_cov_4.923617	0	11013	34	3406	11013	0.3092709
Rat_10_NODE_105_length_9964_cov_4.014129	0	9964	7	834	9964	0.0837013
Rat_10_NODE_114_length_9472_cov_35.509823	0	9472	965	9269	9472	0.9785684
Rat_10_NODE_117_length_9307_cov_9.685906	0	9307	107	5415	9307	0.5818201
Rat_10_NODE_119_length_9251_cov_6.196607	0	9251	86	5935	9251	0.6415523
Rat_10_NODE_122_length_9191_cov_6.432574	0	9191	815	9163	9191	0.9969535
Rat_10_NODE_125_length_8917_cov_6.028549	0	8917	136	6545	8917	0.7339913
Rat_10_NODE_127_length_8832_cov_7.114504	0	8832	37	3511	8832	0.3975317
Rat_10_NODE_130_length_8788_cov_4.814611	0	8788	192	8055	8788	0.9165908
Rat_10_NODE_141_length_8304_cov_10.941326	0	8304	11	1314	8304	0.1582370
Rat_10_NODE_145_length_7979_cov_4.435134	0	7979	216	7248	7979	0.9083845
Rat_10_NODE_163_length_6970_cov_4.671294	0	6970	3	343	6970	0.0492109
Rat_10_NODE_167_length_6824_cov_3.790368	0	6824	18	2073	6824	0.3037808
Rat_10_NODE_175_length_6551_cov_7.807266	0	6551	651	6517	6551	0.9948099
Rat_10_NODE_177_length_6354_cov_6.031751	0	6354	297	6354	6354	1.0000000
Rat_10_NODE_180_length_6298_cov_2.652891	0	6298	2	226	6298	0.0358844
Rat_10_NODE_181_length_6272_cov_4.757600	0	6272	70	4120	6272	0.6568878
Rat_10_NODE_186_length_6077_cov_15.630854	0	6077	225	5735	6077	0.9437222
Rat_10_NODE_187_length_6046_cov_3.836087	0	6046	33	2840	6046	0.4697320
Rat_10_NODE_188_length_6039_cov_5.915608	0	6039	104	5242	6039	0.8680245
Rat_10_NODE_197_length_5821_cov_8.571106	0	5821	321	5820	5821	0.9998282
Rat_10_NODE_199_length_5810_cov_4.469157	0	5810	76	4806	5810	0.8271945
Rat_10_NODE_200_length_5804_cov_6.402157	0	5804	282	5533	5804	0.9533080
Rat_10_NODE_201_length_5791_cov_9.965132	0	5791	118	4703	5791	0.8121223
Rat_10_NODE_202_length_5776_cov_4.715959	0	5776	1446	5762	5776	0.9975762
Rat_10_NODE_204_length_5614_cov_4.804461	0	5614	41	3213	5614	0.5723192
Rat_10_NODE_211_length_5508_cov_3.601320	0	5508	10	1001	5508	0.1817357
Rat_10_NODE_216_length_5470_cov_100.697507	0	5470	19	1227	5470	0.2243144
Rat_10_NODE_220_length_5441_cov_11.223357	0	5441	1216	5441	5441	1.0000000
Rat_10_NODE_222_length_5365_cov_5.272505	0	5365	24	2031	5365	0.3785648
Rat_10_NODE_229_length_5213_cov_4.759984	0	5213	55	3800	5213	0.7289469
Rat_10_NODE_237_length_5030_cov_3.745930	0	5030	1	145	5030	0.0288270
Rat_10_NODE_242_length_4955_cov_5.228776	0	4955	4	301	4955	0.0607467
Rat_10_NODE_246_length_4904_cov_3.737059	0	4904	14	1629	4904	0.3321778
Rat_10_NODE_257_length_4721_cov_4.821046	0	4721	16	1598	4721	0.3384876
Rat_10_NODE_271_length_4456_cov_8.659396	0	4456	467	4456	4456	1.0000000
Rat_10_NODE_324_length_3757_cov_3.962453	0	3757	12	1313	3757	0.3494810
Rat_10_NODE_326_length_3736_cov_4.241239	0	3736	21	1806	3736	0.4834047
Rat_10_NODE_330_length_3693_cov_6.601979	0	3693	19	1463	3693	0.3961549
Rat_10_NODE_336_length_3622_cov_3.884777	0	3622	0	0	3622	0.0000000
Rat_10_NODE_337_length_3600_cov_6.839774	0	3600	21	1709	3600	0.4747222
Rat_10_NODE_338_length_3592_cov_3.125530	0	3592	11	1109	3592	0.3087417
Rat_10_NODE_357_length_3446_cov_17.765556	0	3446	0	0	3446	0.0000000
Rat_10_NODE_362_length_3386_cov_2.622336	0	3386	42	2049	3386	0.6051388
Rat_10_NODE_368_length_3349_cov_4.538251	0	3349	35	2459	3349	0.7342491
Rat_10_NODE_373_length_3330_cov_4.405802	0	3330	38	2276	3330	0.6834835
Rat_10_NODE_379_length_3302_cov_3.668925	0	3302	12	1551	3302	0.4697153
Rat_10_NODE_380_length_3300_cov_4.542989	0	3300	0	0	3300	0.0000000
Rat_10_NODE_381_length_3299_cov_61.552404	0	3299	9	856	3299	0.2594726
Rat_10_NODE_384_length_3275_cov_3.569565	0	3275	183	3109	3275	0.9493130
Rat_10_NODE_410_length_3132_cov_3.926552	0	3132	2	302	3132	0.0964240
Rat_10_NODE_426_length_3034_cov_3.234978	0	3034	1	151	3034	0.0497693
Rat_10_NODE_431_length_2996_cov_2.820469	0	2996	30	2022	2996	0.6748999
Rat_10_NODE_434_length_2990_cov_3.696082	0	2990	41	2117	2990	0.7080268
Rat_10_NODE_452_length_2934_cov_2.534561	0	2934	22	1871	2934	0.6376960
Rat_10_NODE_454_length_2919_cov_3.360684	0	2919	12	1526	2919	0.5227818
Rat_10_NODE_456_length_2907_cov_3.300842	0	2907	8	545	2907	0.1874785
Rat_10_NODE_458_length_2897_cov_4.383885	0	2897	27	1706	2897	0.5888851
Rat_10_NODE_459_length_2895_cov_3.421831	0	2895	10	931	2895	0.3215889
Rat_10_NODE_462_length_2891_cov_1.875529	0	2891	7	742	2891	0.2566586
Rat_10_NODE_475_length_2830_cov_5.544144	0	2830	5	593	2830	0.2095406
Rat_10_NODE_483_length_2795_cov_8.123723	0	2795	185	2768	2795	0.9903399
Rat_10_NODE_487_length_2773_cov_3.786608	0	2773	0	0	2773	0.0000000
Rat_10_NODE_495_length_2730_cov_4.515140	0	2730	283	2671	2730	0.9783882
Rat_10_NODE_498_length_2718_cov_3.066466	0	2718	0	0	2718	0.0000000
Rat_10_NODE_505_length_2689_cov_5.410782	0	2689	3	330	2689	0.1227222
Rat_10_NODE_512_length_2646_cov_3.008491	0	2646	8	981	2646	0.3707483
Rat_10_NODE_517_length_2614_cov_4.516608	0	2614	1	127	2614	0.0485845
Rat_10_NODE_519_length_2586_cov_3.314895	0	2586	0	0	2586	0.0000000
Rat_10_NODE_535_length_2505_cov_9.216327	0	2505	7	834	2505	0.3329341
Rat_10_NODE_539_length_2498_cov_2.679083	0	2498	6	747	2498	0.2990392
Rat_10_NODE_552_length_2458_cov_2.986683	0	2458	13	912	2458	0.3710334
Rat_10_NODE_555_length_2452_cov_2.024614	0	2452	14	1307	2452	0.5330343
Rat_10_NODE_558_length_2440_cov_4.009224	0	2440	4	461	2440	0.1889344
Rat_10_NODE_559_length_2440_cov_2.819287	0	2440	2	221	2440	0.0905738
Rat_10_NODE_569_length_2416_cov_2.370606	0	2416	53	2084	2416	0.8625828
Rat_10_NODE_573_length_2410_cov_2.156688	0	2410	47	2223	2410	0.9224066
Rat_10_NODE_583_length_2367_cov_3.070934	0	2367	1	151	2367	0.0637938
Rat_10_NODE_592_length_2341_cov_2.639983	0	2341	1	148	2341	0.0632208
Rat_10_NODE_596_length_2325_cov_2.844493	0	2325	132	2315	2325	0.9956989
Rat_10_NODE_603_length_2292_cov_7.648190	0	2292	13	1143	2292	0.4986911
Rat_10_NODE_609_length_2282_cov_2.588684	0	2282	31	1693	2282	0.7418931
Rat_10_NODE_622_length_2242_cov_6.480110	0	2242	13	1258	2242	0.5611061
Rat_10_NODE_624_length_2233_cov_2.428834	0	2233	50	1762	2233	0.7890730
Rat_10_NODE_631_length_2220_cov_2.568129	0	2220	10	605	2220	0.2725225
Rat_10_NODE_643_length_2187_cov_4.473265	0	2187	19	1013	2187	0.4631916
Rat_10_NODE_658_length_2150_cov_2.274940	0	2150	8	882	2150	0.4102325
Rat_10_NODE_660_length_2143_cov_2.648946	0	2143	26	1496	2143	0.6980868
Rat_10_NODE_668_length_2124_cov_2.512325	0	2124	5	641	2124	0.3017891
Rat_10_NODE_669_length_2119_cov_2.500484	0	2119	77	1986	2119	0.9372345
Rat_10_NODE_678_length_2103_cov_2.721191	0	2103	118	2047	2103	0.9733714
Rat_10_NODE_681_length_2096_cov_3.280255	0	2096	7	734	2096	0.3501908
Rat_10_NODE_688_length_2081_cov_2.649062	0	2081	10	852	2081	0.4094186
Rat_10_NODE_692_length_2073_cov_2.574331	0	2073	0	0	2073	0.0000000
Rat_10_NODE_694_length_2069_cov_6.280040	0	2069	32	1616	2069	0.7810537
Rat_10_NODE_708_length_2030_cov_1.870380	0	2030	20	1473	2030	0.7256157
Rat_10_NODE_717_length_1999_cov_2.420267	0	1999	39	1833	1999	0.9169585
Rat_10_NODE_721_length_1992_cov_3.101704	0	1992	48	1818	1992	0.9126506
Rat_10_NODE_722_length_1983_cov_2.270747	0	1983	57	1783	1983	0.8991427
Rat_10_NODE_733_length_1964_cov_4.617077	0	1964	26	1506	1964	0.7668024
Rat_10_NODE_735_length_1963_cov_4.972222	0	1963	17	1389	1963	0.7075904
Rat_10_NODE_743_length_1947_cov_3.079281	0	1947	36	1703	1947	0.8746790
Rat_10_NODE_751_length_1926_cov_3.381080	0	1926	15	1348	1926	0.6998962
Rat_10_NODE_752_length_1923_cov_5.726445	0	1923	4	363	1923	0.1887676
Rat_10_NODE_756_length_1916_cov_19.282644	0	1916	12	926	1916	0.4832985
Rat_10_NODE_770_length_1885_cov_8.627869	0	1885	20	1101	1885	0.5840849
Rat_10_NODE_771_length_1885_cov_2.287978	0	1885	26	1535	1885	0.8143236
Rat_10_NODE_773_length_1884_cov_2.683434	0	1884	2	302	1884	0.1602972
Rat_10_NODE_782_length_1867_cov_3.746689	0	1867	9	656	1867	0.3513658
Rat_10_NODE_783_length_1867_cov_3.305740	0	1867	9	1074	1867	0.5752544
Rat_10_NODE_791_length_1855_cov_2.785000	0	1855	4	564	1855	0.3040431
Rat_10_NODE_795_length_1852_cov_2.225376	0	1852	57	1733	1852	0.9357451
Rat_10_NODE_801_length_1842_cov_2.294908	0	1842	0	0	1842	0.0000000
Rat_10_NODE_813_length_1825_cov_5.155932	0	1825	10	1178	1825	0.6454794
Rat_10_NODE_832_length_1794_cov_3.815411	0	1794	27	1636	1794	0.9119287
Rat_10_NODE_842_length_1781_cov_2.268830	0	1781	8	715	1781	0.4014598
Rat_10_NODE_848_length_1772_cov_2.970879	0	1772	0	0	1772	0.0000000
Rat_10_NODE_850_length_1770_cov_13.151603	0	1770	0	0	1770	0.0000000
Rat_10_NODE_857_length_1757_cov_16.886604	0	1757	429	1757	1757	1.0000000
Rat_10_NODE_861_length_1754_cov_3.676280	0	1754	41	1647	1754	0.9389966
Rat_10_NODE_863_length_1752_cov_2.898055	0	1752	14	832	1752	0.4748859
Rat_10_NODE_871_length_1740_cov_4.928190	0	1740	31	1371	1740	0.7879310
Rat_10_NODE_873_length_1738_cov_3.058229	0	1738	4	293	1738	0.1685846
Rat_10_NODE_882_length_1726_cov_9.513465	0	1726	10	756	1726	0.4380070
Rat_10_NODE_887_length_1719_cov_4.203726	0	1719	17	1013	1719	0.5892961
Rat_10_NODE_895_length_1709_cov_2.334341	0	1709	102	1677	1709	0.9812756
Rat_10_NODE_896_length_1709_cov_2.296252	0	1709	4	594	1709	0.3475717
Rat_10_NODE_910_length_1693_cov_3.321123	0	1693	13	1296	1693	0.7655050
Rat_10_NODE_918_length_1676_cov_4.587909	0	1676	101	1647	1676	0.9826969
Rat_10_NODE_922_length_1673_cov_2.066749	0	1673	22	1305	1673	0.7800359
Rat_10_NODE_927_length_1669_cov_3.200743	0	1669	1	151	1669	0.0904733
Rat_10_NODE_929_length_1667_cov_5.028536	0	1667	1	127	1667	0.0761848
Rat_10_NODE_931_length_1667_cov_3.119727	0	1667	15	849	1667	0.5092981
Rat_10_NODE_942_length_1658_cov_2.504679	0	1658	26	1522	1658	0.9179735
Rat_10_NODE_960_length_1622_cov_3.688577	0	1622	0	0	1622	0.0000000
Rat_10_NODE_961_length_1621_cov_2.865900	0	1621	50	1594	1621	0.9833436
Rat_10_NODE_972_length_1607_cov_10.807345	0	1607	17	972	1607	0.6048537
Rat_10_NODE_973_length_1606_cov_5.389426	0	1606	11	903	1606	0.5622665
Rat_10_NODE_984_length_1596_cov_3.891629	0	1596	5	428	1596	0.2681704
Rat_10_NODE_998_length_1584_cov_4.098103	0	1584	3	374	1584	0.2361111
Rat_10_NODE_1007_length_1579_cov_2.775591	0	1579	0	0	1579	0.0000000
Rat_10_NODE_1010_length_1574_cov_2.141540	0	1574	0	0	1574	0.0000000
Rat_10_NODE_1025_length_1560_cov_7.949502	0	1560	34	1226	1560	0.7858974
Rat_10_NODE_1028_length_1559_cov_2.175532	0	1559	8	814	1559	0.5221296
Rat_10_NODE_1029_length_1558_cov_3.456420	0	1558	6	385	1558	0.2471117
Rat_10_NODE_1037_length_1554_cov_1.741828	0	1554	0	0	1554	0.0000000
Rat_10_NODE_1039_length_1552_cov_3.728791	0	1552	0	0	1552	0.0000000
Rat_10_NODE_1040_length_1552_cov_2.633267	0	1552	19	1163	1552	0.7493557
Rat_10_NODE_1041_length_1551_cov_2.082219	0	1551	5	540	1551	0.3481625
Rat_10_NODE_1050_length_1542_cov_2.048420	0	1542	8	642	1542	0.4163424
Rat_10_NODE_1054_length_1538_cov_1.973702	0	1538	3	452	1538	0.2938882
Rat_10_NODE_1065_length_1528_cov_3.551935	0	1528	7	658	1528	0.4306283
Rat_10_NODE_1069_length_1522_cov_3.498296	0	1522	2	275	1522	0.1806833
Rat_10_NODE_1074_length_1514_cov_5.260452	0	1514	63	1435	1514	0.9478204
Rat_10_NODE_1100_length_1495_cov_3.003472	0	1495	16	1222	1495	0.8173913
Rat_10_NODE_1102_length_1494_cov_4.079222	0	1494	28	1194	1494	0.7991968
Rat_10_NODE_1119_length_1484_cov_2.237929	0	1484	3	412	1484	0.2776280
Rat_10_NODE_1122_length_1481_cov_4.357644	0	1481	0	0	1481	0.0000000
Rat_10_NODE_1139_length_1471_cov_3.326977	0	1471	2	301	1471	0.2046227
Rat_10_NODE_1146_length_1466_cov_3.708009	0	1466	3	384	1466	0.2619372
Rat_10_NODE_1151_length_1465_cov_2.274468	0	1465	0	0	1465	0.0000000
Rat_10_NODE_1154_length_1463_cov_3.263494	0	1463	37	1414	1463	0.9665072
Rat_10_NODE_1170_length_1451_cov_4.811605	0	1451	7	346	1451	0.2384562
Rat_10_NODE_1172_length_1450_cov_3.247312	0	1450	18	1267	1450	0.8737931
Rat_10_NODE_1185_length_1434_cov_3.574329	0	1434	1	150	1434	0.1046025
Rat_10_NODE_1201_length_1419_cov_2.110704	0	1419	4	417	1419	0.2938689
Rat_10_NODE_1203_length_1415_cov_3.869118	0	1415	5	574	1415	0.4056537
Rat_10_NODE_1222_length_1398_cov_2.997022	0	1398	2	223	1398	0.1595136
Rat_10_NODE_1223_length_1398_cov_2.320179	0	1398	191	1391	1398	0.9949929
Rat_10_NODE_1226_length_1395_cov_1.755970	0	1395	34	1054	1395	0.7555556
Rat_10_NODE_1229_length_1393_cov_3.459641	0	1393	15	902	1393	0.6475233
Rat_10_NODE_1231_length_1393_cov_2.966368	0	1393	4	360	1393	0.2584350
Rat_10_NODE_1239_length_1386_cov_4.019534	0	1386	8	498	1386	0.3593073
Rat_10_NODE_1248_length_1374_cov_2.053071	0	1374	9	882	1374	0.6419214
Rat_10_NODE_1258_length_1368_cov_3.562833	0	1368	311	1362	1368	0.9956141
Rat_10_NODE_1263_length_1365_cov_3.161069	0	1365	17	1139	1365	0.8344322
Rat_10_NODE_1273_length_1361_cov_1.542879	0	1361	0	0	1361	0.0000000
Rat_10_NODE_1276_length_1359_cov_2.000767	0	1359	325	1359	1359	1.0000000
Rat_10_NODE_1309_length_1329_cov_6.473312	0	1329	65	1279	1329	0.9623777
Rat_10_NODE_1310_length_1329_cov_3.972527	0	1329	33	1145	1329	0.8615500
Rat_10_NODE_1311_length_1329_cov_3.682889	0	1329	4	532	1329	0.4003010
Rat_10_NODE_1313_length_1329_cov_1.782575	0	1329	2	302	1329	0.2272385
Rat_10_NODE_1329_length_1318_cov_2.323040	0	1318	30	1288	1318	0.9772382
Rat_10_NODE_1332_length_1316_cov_4.426646	0	1316	28	1307	1316	0.9931611
Rat_10_NODE_1357_length_1306_cov_1.538769	0	1306	0	0	1306	0.0000000
Rat_10_NODE_1376_length_1294_cov_3.589185	0	1294	8	495	1294	0.3825348
Rat_10_NODE_1377_length_1294_cov_2.379338	0	1294	6	702	1294	0.5425039
Rat_10_NODE_1391_length_1287_cov_3.290584	0	1287	19	803	1287	0.6239316
Rat_10_NODE_1392_length_1287_cov_3.060877	0	1287	36	1286	1287	0.9992230
Rat_10_NODE_1404_length_1282_cov_1.677262	0	1282	0	0	1282	0.0000000
Rat_10_NODE_1408_length_1279_cov_2.435458	0	1279	26	1237	1279	0.9671618
Rat_10_NODE_1418_length_1272_cov_2.542317	0	1272	2	263	1272	0.2067610
Rat_10_NODE_1444_length_1254_cov_3.972477	0	1254	1	72	1254	0.0574163
Rat_10_NODE_1445_length_1254_cov_3.844037	0	1254	5	512	1254	0.4082935
Rat_10_NODE_1458_length_1249_cov_1.356784	0	1249	27	1148	1249	0.9191353
Rat_10_NODE_1460_length_1247_cov_3.787752	0	1247	25	1168	1247	0.9366480
Rat_10_NODE_1466_length_1245_cov_1.576471	0	1245	4	425	1245	0.3413655
Rat_10_NODE_1472_length_1241_cov_1.543845	0	1241	16	851	1241	0.6857373
Rat_10_NODE_1486_length_1232_cov_3.449448	0	1232	0	0	1232	0.0000000
Rat_10_NODE_1487_length_1232_cov_2.297366	0	1232	9	389	1232	0.3157468
Rat_10_NODE_1490_length_1231_cov_3.073129	0	1231	0	0	1231	0.0000000
Rat_10_NODE_1495_length_1228_cov_3.007673	0	1228	3	206	1228	0.1677524
Rat_10_NODE_1498_length_1227_cov_2.773038	0	1227	7	612	1227	0.4987775
Rat_10_NODE_1499_length_1227_cov_2.520478	0	1227	15	1058	1227	0.8622657
Rat_10_NODE_1530_length_1212_cov_2.210026	0	1212	11	742	1212	0.6122112
Rat_10_NODE_1537_length_1207_cov_2.039931	0	1207	0	0	1207	0.0000000
Rat_10_NODE_1551_length_1200_cov_2.317031	0	1200	0	0	1200	0.0000000
Rat_10_NODE_1566_length_1195_cov_2.100000	0	1195	7	833	1195	0.6970711
Rat_10_NODE_1578_length_1187_cov_2.281802	0	1187	0	0	1187	0.0000000
Rat_10_NODE_1582_length_1186_cov_1.880637	0	1186	0	0	1186	0.0000000
Rat_10_NODE_1589_length_1182_cov_1.759539	0	1182	2	228	1182	0.1928934
Rat_10_NODE_1590_length_1180_cov_1.493333	0	1180	7	682	1180	0.5779661
Rat_10_NODE_1593_length_1178_cov_2.907391	0	1178	4	342	1178	0.2903226
Rat_10_NODE_1603_length_1173_cov_3.167263	0	1173	8	734	1173	0.6257460
Rat_10_NODE_1620_length_1166_cov_10.412241	0	1166	23	591	1166	0.5068611
Rat_10_NODE_1634_length_1161_cov_2.056962	0	1161	8	846	1161	0.7286822
Rat_10_NODE_1635_length_1161_cov_1.665461	0	1161	10	879	1161	0.7571059
Rat_10_NODE_1645_length_1155_cov_2.570000	0	1155	18	973	1155	0.8424242
Rat_10_NODE_1646_length_1155_cov_2.264545	0	1155	20	1040	1155	0.9004329
Rat_10_NODE_1647_length_1155_cov_1.849091	0	1155	9	718	1155	0.6216450
Rat_10_NODE_1649_length_1154_cov_2.723385	0	1154	6	590	1154	0.5112652
Rat_10_NODE_1656_length_1151_cov_6.403285	0	1151	42	1125	1151	0.9774110
Rat_10_NODE_1700_length_1131_cov_4.455390	0	1131	6	455	1131	0.4022988
Rat_10_NODE_1733_length_1114_cov_2.461756	0	1114	31	957	1114	0.8590664
Rat_10_NODE_1768_length_1102_cov_3.713467	0	1102	39	928	1102	0.8421053
Rat_10_NODE_1773_length_1101_cov_2.341300	0	1101	3	412	1101	0.3742053
Rat_10_NODE_1776_length_1099_cov_3.245211	0	1099	0	0	1099	0.0000000
Rat_10_NODE_1809_length_1085_cov_3.099029	0	1085	9	696	1085	0.6414747
Rat_10_NODE_1811_length_1084_cov_2.382896	0	1084	25	1007	1084	0.9289668
Rat_10_NODE_1821_length_1080_cov_2.118049	0	1080	9	894	1080	0.8277778
Rat_10_NODE_1834_length_1075_cov_1.153922	0	1075	16	883	1075	0.8213953
Rat_10_NODE_1847_length_1072_cov_2.853491	0	1072	2	302	1072	0.2817164
Rat_10_NODE_1882_length_1059_cov_1.891434	0	1059	0	0	1059	0.0000000
Rat_10_NODE_1891_length_1058_cov_1.718843	0	1058	300	1058	1058	1.0000000
Rat_10_NODE_1901_length_1055_cov_1.536000	0	1055	2	258	1055	0.2445498
Rat_10_NODE_1903_length_1054_cov_2.847848	0	1054	13	898	1054	0.8519924
Rat_10_NODE_1912_length_1052_cov_2.327984	0	1052	6	593	1052	0.5636882
Rat_10_NODE_1916_length_1049_cov_2.498994	0	1049	4	471	1049	0.4489990
Rat_10_NODE_1924_length_1047_cov_2.819556	0	1047	24	815	1047	0.7784145
Rat_10_NODE_1927_length_1047_cov_2.596774	0	1047	3	346	1047	0.3304680
Rat_10_NODE_1962_length_1037_cov_2.411405	0	1037	9	576	1037	0.5554484
Rat_10_NODE_1972_length_1036_cov_1.438328	0	1036	1	151	1036	0.1457529
Rat_10_NODE_1980_length_1034_cov_2.208376	0	1034	19	854	1034	0.8259187
Rat_10_NODE_1982_length_1034_cov_1.867211	0	1034	0	0	1034	0.0000000
Rat_10_NODE_1987_length_1033_cov_1.690184	0	1033	23	912	1033	0.8828654
Rat_10_NODE_1993_length_1030_cov_3.501538	0	1030	0	0	1030	0.0000000
Rat_10_NODE_1995_length_1030_cov_2.046154	0	1030	19	805	1030	0.7815534
Rat_10_NODE_1996_length_1029_cov_2.661191	0	1029	0	0	1029	0.0000000
Rat_10_NODE_1999_length_1027_cov_3.407407	0	1027	6	526	1027	0.5121714
Rat_10_NODE_2021_length_1020_cov_2.592746	0	1020	0	0	1020	0.0000000
Rat_10_NODE_2022_length_1020_cov_2.002073	0	1020	10	740	1020	0.7254902
Rat_10_NODE_2033_length_1017_cov_2.087318	0	1017	0	0	1017	0.0000000
Rat_10_NODE_2035_length_1016_cov_3.900104	0	1016	8	590	1016	0.5807087
Rat_10_NODE_2070_length_1007_cov_2.015756	0	1007	4	437	1007	0.4339623
Rat_10_NODE_2071_length_1007_cov_1.368697	0	1007	13	833	1007	0.8272095
Rat_10_NODE_2078_length_1003_cov_20.053797	0	1003	0	0	1003	0.0000000
Rat_11_NODE_4_length_93677_cov_14.324240	0	93677	235	25875	93677	0.2762151
Rat_11_NODE_11_length_50810_cov_53.184376	0	50810	5527	47306	50810	0.9310372
Rat_11_NODE_12_length_50475_cov_19.597679	0	50475	473	30631	50475	0.6068549
Rat_11_NODE_16_length_39147_cov_29.604855	0	39147	20591	39147	39147	1.0000000
Rat_11_NODE_20_length_36800_cov_6.562961	0	36800	3287	36799	36800	0.9999728
Rat_11_NODE_22_length_35084_cov_8.129607	0	35084	15	1401	35084	0.0399327
Rat_11_NODE_28_length_31930_cov_7.646024	0	31930	430	24439	31930	0.7653930
Rat_11_NODE_29_length_31261_cov_7.005319	0	31261	251	20197	31261	0.6460766
Rat_11_NODE_40_length_26545_cov_7.687429	0	26545	3081	26487	26545	0.9978150
Rat_11_NODE_61_length_18569_cov_6.439343	0	18569	423	14586	18569	0.7855027
Rat_11_NODE_85_length_15384_cov_23.269163	0	15384	481	13868	15384	0.9014561
Rat_11_NODE_87_length_15254_cov_5.948154	0	15254	139	9663	15254	0.6334732
Rat_11_NODE_105_length_13007_cov_5.584852	0	13007	0	0	13007	0.0000000
Rat_11_NODE_116_length_12164_cov_13.749277	0	12164	24	2673	12164	0.2197468
Rat_11_NODE_122_length_11978_cov_4.786463	0	11978	563	11799	11978	0.9850559
Rat_11_NODE_124_length_11866_cov_28.169249	0	11866	124	5393	11866	0.4544918
Rat_11_NODE_148_length_10013_cov_15.032838	0	10013	136	7392	10013	0.7382403
Rat_11_NODE_175_length_8611_cov_6.491468	0	8611	984	8133	8611	0.9444896
Rat_11_NODE_208_length_7178_cov_99.420609	0	7178	2	239	7178	0.0332962
Rat_11_NODE_213_length_7101_cov_7.513767	0	7101	484	7064	7101	0.9947895
Rat_11_NODE_218_length_6925_cov_4.551820	0	6925	239	6619	6925	0.9558123
Rat_11_NODE_232_length_6505_cov_5.681550	0	6505	66	4423	6505	0.6799385
Rat_11_NODE_233_length_6475_cov_12.499844	0	6475	390	6443	6475	0.9950579
Rat_11_NODE_240_length_6156_cov_50.803311	0	6156	22	1581	6156	0.2568226
Rat_11_NODE_255_length_5967_cov_4.728180	0	5967	268	5746	5967	0.9629630
Rat_11_NODE_258_length_5933_cov_6.974141	0	5933	65	3601	5933	0.6069442
Rat_11_NODE_270_length_5717_cov_14.230661	0	5717	185	5063	5717	0.8856043
Rat_11_NODE_288_length_5413_cov_11.015677	0	5413	720	5247	5413	0.9693331
Rat_11_NODE_309_length_5122_cov_4.069272	0	5122	0	0	5122	0.0000000
Rat_11_NODE_329_length_4871_cov_5.844892	0	4871	28	1007	4871	0.2067337
Rat_11_NODE_332_length_4819_cov_16.714736	0	4819	8110	4819	4819	1.0000000
Rat_11_NODE_345_length_4659_cov_15.975456	0	4659	52	3216	4659	0.6902769
Rat_11_NODE_367_length_4395_cov_8.311982	0	4395	493	4387	4395	0.9981797
Rat_11_NODE_371_length_4344_cov_3.161343	0	4344	3	384	4344	0.0883978
Rat_11_NODE_410_length_4078_cov_3.955257	0	4078	0	0	4078	0.0000000
Rat_11_NODE_417_length_4008_cov_3.533266	0	4008	120	3763	4008	0.9388723
Rat_11_NODE_433_length_3846_cov_14.083883	0	3846	46	3046	3846	0.7919917
Rat_11_NODE_453_length_3714_cov_4.970210	0	3714	0	0	3714	0.0000000
Rat_11_NODE_458_length_3687_cov_3.168502	0	3687	0	0	3687	0.0000000
Rat_11_NODE_487_length_3500_cov_2.394194	0	3500	47	2613	3500	0.7465714
Rat_11_NODE_496_length_3411_cov_16.546782	0	3411	52	2593	3411	0.7601876
Rat_11_NODE_522_length_3241_cov_7.832706	0	3241	17	1520	3241	0.4689910
Rat_11_NODE_532_length_3185_cov_4.247284	0	3185	4	435	3185	0.1365777
Rat_11_NODE_542_length_3151_cov_45.077519	0	3151	145	2461	3151	0.7810219
Rat_11_NODE_557_length_3027_cov_3.346231	0	3027	22	2010	3027	0.6640238
Rat_11_NODE_582_length_2946_cov_5.398824	0	2946	90	2828	2946	0.9599457
Rat_11_NODE_585_length_2939_cov_3.392857	0	2939	245	2919	2939	0.9931949
Rat_11_NODE_590_length_2914_cov_3.668765	0	2914	0	0	2914	0.0000000
Rat_11_NODE_605_length_2802_cov_3.451402	0	2802	5	586	2802	0.2091363
Rat_11_NODE_624_length_2710_cov_15.293409	0	2710	0	0	2710	0.0000000
Rat_11_NODE_634_length_2660_cov_2.761228	0	2660	0	0	2660	0.0000000
Rat_11_NODE_659_length_2570_cov_3.389264	0	2570	15	1186	2570	0.4614786
Rat_11_NODE_661_length_2557_cov_4.157074	0	2557	0	0	2557	0.0000000
Rat_11_NODE_662_length_2552_cov_5.491790	0	2552	25	1914	2552	0.7500000
Rat_11_NODE_682_length_2488_cov_4.431155	0	2488	165	2479	2488	0.9963827
Rat_11_NODE_684_length_2484_cov_5.318650	0	2484	407	2468	2484	0.9935588
Rat_11_NODE_724_length_2380_cov_15.588817	0	2380	155	2366	2380	0.9941176
Rat_11_NODE_732_length_2349_cov_4.085876	0	2349	0	0	2349	0.0000000
Rat_11_NODE_744_length_2319_cov_2.817580	0	2319	0	0	2319	0.0000000
Rat_11_NODE_750_length_2299_cov_4.198752	0	2299	61	1843	2299	0.8016529
Rat_11_NODE_770_length_2238_cov_3.822263	0	2238	0	0	2238	0.0000000
Rat_11_NODE_771_length_2235_cov_5.949083	0	2235	45	1930	2235	0.8635347
Rat_11_NODE_779_length_2203_cov_3.873836	0	2203	106	2162	2203	0.9813890
Rat_11_NODE_787_length_2185_cov_3.022066	0	2185	0	0	2185	0.0000000
Rat_11_NODE_805_length_2137_cov_5.584534	0	2137	0	0	2137	0.0000000
Rat_11_NODE_809_length_2124_cov_2.617690	0	2124	0	0	2124	0.0000000
Rat_11_NODE_816_length_2111_cov_3.852140	0	2111	63	2062	2111	0.9767882
Rat_11_NODE_819_length_2107_cov_2.097466	0	2107	1	151	2107	0.0716659
Rat_11_NODE_821_length_2100_cov_3.209291	0	2100	0	0	2100	0.0000000
Rat_11_NODE_834_length_2061_cov_3.172483	0	2061	37	1764	2061	0.8558952
Rat_11_NODE_845_length_2038_cov_5.054967	0	2038	0	0	2038	0.0000000
Rat_11_NODE_850_length_2032_cov_2.192210	0	2032	27	1771	2032	0.8715551
Rat_11_NODE_855_length_2020_cov_3.789313	0	2020	0	0	2020	0.0000000
Rat_11_NODE_862_length_2004_cov_2.933299	0	2004	59	1899	2004	0.9476048
Rat_11_NODE_873_length_1973_cov_3.145464	0	1973	114	1552	1973	0.7866194
Rat_11_NODE_880_length_1959_cov_1.857143	0	1959	2	299	1959	0.1526289
Rat_11_NODE_884_length_1953_cov_2.724447	0	1953	24	1197	1953	0.6129032
Rat_11_NODE_888_length_1943_cov_3.071504	0	1943	0	0	1943	0.0000000
Rat_11_NODE_900_length_1915_cov_1.982796	0	1915	0	0	1915	0.0000000
Rat_11_NODE_904_length_1904_cov_2.338561	0	1904	8	850	1904	0.4464286
Rat_11_NODE_912_length_1892_cov_1.768645	0	1892	2	211	1892	0.1115222
Rat_11_NODE_933_length_1861_cov_11.691030	0	1861	9	1005	1861	0.5400323
Rat_11_NODE_945_length_1844_cov_3.479039	0	1844	19	1523	1844	0.8259219
Rat_11_NODE_965_length_1811_cov_6.509681	0	1811	22	1283	1811	0.7084484
Rat_11_NODE_969_length_1804_cov_2.316181	0	1804	46	1369	1804	0.7588692
Rat_11_NODE_993_length_1766_cov_3.681473	0	1766	49	1670	1766	0.9456398
Rat_11_NODE_997_length_1763_cov_2.747073	0	1763	2	154	1763	0.0873511
Rat_11_NODE_1027_length_1727_cov_1.760766	0	1727	10	611	1727	0.3537927
Rat_11_NODE_1079_length_1664_cov_2.202610	0	1664	35	1520	1664	0.9134616
Rat_11_NODE_1102_length_1631_cov_1.735406	0	1631	14	841	1631	0.5156346
Rat_11_NODE_1103_length_1630_cov_2.420317	0	1630	0	0	1630	0.0000000
Rat_11_NODE_1108_length_1625_cov_6.469427	0	1625	29	1404	1625	0.8640000
Rat_11_NODE_1109_length_1623_cov_3.484694	0	1623	88	1384	1623	0.8527418
Rat_11_NODE_1116_length_1619_cov_3.308824	0	1619	5	431	1619	0.2662137
Rat_11_NODE_1132_length_1596_cov_13.824140	0	1596	23	964	1596	0.6040100
Rat_11_NODE_1136_length_1590_cov_3.263844	0	1590	60	1477	1590	0.9289308
Rat_11_NODE_1137_length_1588_cov_3.236138	0	1588	48	1565	1588	0.9855164
Rat_11_NODE_1146_length_1580_cov_3.198689	0	1580	23	1389	1580	0.8791139
Rat_11_NODE_1149_length_1579_cov_3.629921	0	1579	36	527	1579	0.3337556
Rat_11_NODE_1157_length_1571_cov_2.388522	0	1571	16	950	1571	0.6047104
Rat_11_NODE_1160_length_1568_cov_2.091870	0	1568	5	321	1568	0.2047194
Rat_11_NODE_1164_length_1561_cov_2.351262	0	1561	1	151	1561	0.0967329
Rat_11_NODE_1172_length_1549_cov_2.168005	0	1549	10	841	1549	0.5429309
Rat_11_NODE_1192_length_1525_cov_3.774150	0	1525	32	1216	1525	0.7973770
Rat_11_NODE_1196_length_1521_cov_2.275580	0	1521	0	0	1521	0.0000000
Rat_11_NODE_1200_length_1519_cov_2.376366	0	1519	18	1152	1519	0.7583937
Rat_11_NODE_1214_length_1510_cov_1.993127	0	1510	13	912	1510	0.6039735
Rat_11_NODE_1217_length_1507_cov_1.940083	0	1507	4	414	1507	0.2747180
Rat_11_NODE_1221_length_1503_cov_3.503453	0	1503	8	735	1503	0.4890220
Rat_11_NODE_1224_length_1501_cov_2.206086	0	1501	5	467	1501	0.3111259
Rat_11_NODE_1233_length_1491_cov_3.744429	0	1491	97	1375	1491	0.9221998
Rat_11_NODE_1238_length_1489_cov_6.255927	0	1489	89	1429	1489	0.9597045
Rat_11_NODE_1240_length_1489_cov_3.282427	0	1489	0	0	1489	0.0000000
Rat_11_NODE_1252_length_1476_cov_3.344828	0	1476	19	1325	1476	0.8976965
Rat_11_NODE_1262_length_1466_cov_4.851878	0	1466	31	1209	1466	0.8246930
Rat_11_NODE_1265_length_1464_cov_2.650106	0	1464	0	0	1464	0.0000000
Rat_11_NODE_1277_length_1450_cov_2.832975	0	1450	0	0	1450	0.0000000
Rat_11_NODE_1287_length_1442_cov_2.357606	0	1442	11	814	1442	0.5644938
Rat_11_NODE_1292_length_1436_cov_2.611151	0	1436	20	1251	1436	0.8711699
Rat_11_NODE_1293_length_1435_cov_2.296377	0	1435	14	842	1435	0.5867596
Rat_11_NODE_1299_length_1430_cov_3.207273	0	1430	31	1123	1430	0.7853147
Rat_11_NODE_1303_length_1429_cov_2.100437	0	1429	11	937	1429	0.6557033
Rat_11_NODE_1307_length_1426_cov_2.698031	0	1426	2	266	1426	0.1865358
Rat_11_NODE_1309_length_1424_cov_1.639153	0	1424	0	0	1424	0.0000000
Rat_11_NODE_1316_length_1419_cov_4.067449	0	1419	21	1075	1419	0.7575758
Rat_11_NODE_1326_length_1411_cov_1.929204	0	1411	8	613	1411	0.4344437
Rat_11_NODE_1334_length_1400_cov_4.556877	0	1400	17	1260	1400	0.9000000
Rat_11_NODE_1340_length_1398_cov_2.164557	0	1398	24	1114	1398	0.7968526
Rat_11_NODE_1345_length_1396_cov_4.320656	0	1396	1	151	1396	0.1081662
Rat_11_NODE_1346_length_1395_cov_2.944776	0	1395	0	0	1395	0.0000000
Rat_11_NODE_1348_length_1393_cov_2.855755	0	1393	24	1283	1393	0.9210337
Rat_11_NODE_1349_length_1393_cov_2.113602	0	1393	8	803	1393	0.5764537
Rat_11_NODE_1354_length_1389_cov_2.417541	0	1389	10	815	1389	0.5867531
Rat_11_NODE_1357_length_1386_cov_2.888805	0	1386	45	1383	1386	0.9978355
Rat_11_NODE_1359_length_1384_cov_12.895410	0	1384	259	1340	1384	0.9682081
Rat_11_NODE_1361_length_1382_cov_2.350414	0	1382	8	512	1382	0.3704776
Rat_11_NODE_1363_length_1381_cov_3.626697	0	1381	0	0	1381	0.0000000
Rat_11_NODE_1397_length_1361_cov_2.789433	0	1361	6	661	1361	0.4856723
Rat_11_NODE_1399_length_1357_cov_3.814132	0	1357	1	151	1357	0.1112749
Rat_11_NODE_1412_length_1348_cov_2.789637	0	1348	0	0	1348	0.0000000
Rat_11_NODE_1433_length_1329_cov_2.387755	0	1329	11	931	1329	0.7005267
Rat_11_NODE_1437_length_1328_cov_1.795758	0	1328	4	247	1328	0.1859940
Rat_11_NODE_1443_length_1324_cov_1.905437	0	1324	2	297	1324	0.2243202
Rat_11_NODE_1449_length_1317_cov_1.816957	0	1317	0	0	1317	0.0000000
Rat_11_NODE_1452_length_1316_cov_2.596352	0	1316	0	0	1316	0.0000000
Rat_11_NODE_1453_length_1316_cov_1.666138	0	1316	0	0	1316	0.0000000
Rat_11_NODE_1458_length_1311_cov_2.793790	0	1311	12	1074	1311	0.8192220
Rat_11_NODE_1461_length_1309_cov_2.149123	0	1309	0	0	1309	0.0000000
Rat_11_NODE_1474_length_1297_cov_2.929147	0	1297	2	297	1297	0.2289900
Rat_11_NODE_1482_length_1288_cov_2.754258	0	1288	17	1023	1288	0.7942547
Rat_11_NODE_1491_length_1283_cov_1.746743	0	1283	2	302	1283	0.2353858
Rat_11_NODE_1501_length_1272_cov_3.264585	0	1272	68	1035	1272	0.8136792
Rat_11_NODE_1503_length_1272_cov_1.500411	0	1272	1	149	1272	0.1171384
Rat_11_NODE_1511_length_1267_cov_2.266502	0	1267	4	429	1267	0.3385951
Rat_11_NODE_1527_length_1254_cov_2.346956	0	1254	0	0	1254	0.0000000
Rat_11_NODE_1534_length_1249_cov_2.141541	0	1249	2	288	1249	0.2305845
Rat_11_NODE_1550_length_1239_cov_1.862331	0	1239	4	534	1239	0.4309927
Rat_11_NODE_1560_length_1231_cov_1.734694	0	1231	0	0	1231	0.0000000
Rat_11_NODE_1565_length_1228_cov_2.000853	0	1228	1	152	1228	0.1237785
Rat_11_NODE_1567_length_1226_cov_2.510675	0	1226	5	508	1226	0.4143556
Rat_11_NODE_1575_length_1223_cov_1.788527	0	1223	1	151	1223	0.1234669
Rat_11_NODE_1592_length_1214_cov_2.140638	0	1214	28	1076	1214	0.8863262
Rat_11_NODE_1598_length_1208_cov_2.276670	0	1208	8	689	1208	0.5703642
Rat_11_NODE_1600_length_1207_cov_4.542535	0	1207	5	612	1207	0.5070422
Rat_11_NODE_1624_length_1197_cov_1.960595	0	1197	6	469	1197	0.3918129
Rat_11_NODE_1629_length_1194_cov_2.756804	0	1194	0	0	1194	0.0000000
Rat_11_NODE_1631_length_1192_cov_2.889182	0	1192	13	865	1192	0.7256711
Rat_11_NODE_1634_length_1190_cov_1.788546	0	1190	2	246	1190	0.2067227
Rat_11_NODE_1638_length_1188_cov_2.462489	0	1188	4	521	1188	0.4385522
Rat_11_NODE_1640_length_1187_cov_1.429329	0	1187	0	0	1187	0.0000000
Rat_11_NODE_1646_length_1184_cov_2.748450	0	1184	3	232	1184	0.1959459
Rat_11_NODE_1648_length_1183_cov_8.359043	0	1183	37	1092	1183	0.9230769
Rat_11_NODE_1654_length_1180_cov_2.175111	0	1180	3	384	1180	0.3254237
Rat_11_NODE_1657_length_1179_cov_3.704626	0	1179	1	143	1179	0.1212892
Rat_11_NODE_1659_length_1179_cov_2.451957	0	1179	0	0	1179	0.0000000
Rat_11_NODE_1666_length_1178_cov_1.417631	0	1178	0	0	1178	0.0000000
Rat_11_NODE_1668_length_1177_cov_1.868093	0	1177	4	429	1177	0.3644860
Rat_11_NODE_1684_length_1166_cov_2.101710	0	1166	0	0	1166	0.0000000
Rat_11_NODE_1690_length_1164_cov_1.821461	0	1164	11	848	1164	0.7285224
Rat_11_NODE_1703_length_1158_cov_3.541251	0	1158	0	0	1158	0.0000000
Rat_11_NODE_1706_length_1157_cov_1.910163	0	1157	0	0	1157	0.0000000
Rat_11_NODE_1709_length_1155_cov_1.834545	0	1155	16	1050	1155	0.9090909
Rat_11_NODE_1711_length_1154_cov_2.606915	0	1154	8	543	1154	0.4705373
Rat_11_NODE_1733_length_1145_cov_3.211927	0	1145	7	720	1145	0.6288210
Rat_11_NODE_1742_length_1138_cov_2.275162	0	1138	0	0	1138	0.0000000
Rat_11_NODE_1747_length_1136_cov_1.359852	0	1136	12	843	1136	0.7420775
Rat_11_NODE_1750_length_1134_cov_23.799815	0	1134	5	558	1134	0.4920635
Rat_11_NODE_1751_length_1133_cov_1.725417	0	1133	3	338	1133	0.2983230
Rat_11_NODE_1757_length_1131_cov_2.139405	0	1131	13	807	1131	0.7135279
Rat_11_NODE_1768_length_1127_cov_3.027052	0	1127	9	821	1127	0.7284827
Rat_11_NODE_1773_length_1127_cov_1.820896	0	1127	5	653	1127	0.5794144
Rat_11_NODE_1776_length_1125_cov_2.752336	0	1125	66	1026	1125	0.9120000
Rat_11_NODE_1779_length_1124_cov_2.577175	0	1124	23	1040	1124	0.9252669
Rat_11_NODE_1792_length_1119_cov_2.440789	0	1119	2	264	1119	0.2359249
Rat_11_NODE_1799_length_1118_cov_2.543744	0	1118	14	887	1118	0.7933810
Rat_11_NODE_1808_length_1117_cov_2.594162	0	1117	0	0	1117	0.0000000
Rat_11_NODE_1830_length_1106_cov_2.251189	0	1106	32	1084	1106	0.9801085
Rat_11_NODE_1831_length_1106_cov_2.198858	0	1106	9	680	1106	0.6148282
Rat_11_NODE_1839_length_1102_cov_2.083095	0	1102	0	0	1102	0.0000000
Rat_11_NODE_1854_length_1096_cov_3.129683	0	1096	8	793	1096	0.7235401
Rat_11_NODE_1855_length_1096_cov_2.097983	0	1096	0	0	1096	0.0000000
Rat_11_NODE_1863_length_1090_cov_2.160386	0	1090	4	492	1090	0.4513761
Rat_11_NODE_1867_length_1089_cov_1.381044	0	1089	2	73	1089	0.0670340
Rat_11_NODE_1874_length_1086_cov_2.093113	0	1086	3	391	1086	0.3600368
Rat_11_NODE_1875_length_1086_cov_1.954413	0	1086	1	96	1086	0.0883978
Rat_11_NODE_1876_length_1085_cov_1.823301	0	1085	6	526	1085	0.4847926
Rat_11_NODE_1882_length_1084_cov_1.876579	0	1084	2	258	1084	0.2380074
Rat_11_NODE_1885_length_1083_cov_1.937743	0	1083	3	331	1083	0.3056325
Rat_11_NODE_1892_length_1082_cov_2.157741	0	1082	1	124	1082	0.1146026
Rat_11_NODE_1893_length_1082_cov_2.125609	0	1082	3	424	1082	0.3918669
Rat_11_NODE_1894_length_1082_cov_1.568647	0	1082	15	759	1082	0.7014787
Rat_11_NODE_1897_length_1081_cov_1.731969	0	1081	4	571	1081	0.5282146
Rat_11_NODE_1903_length_1079_cov_2.983398	0	1079	2	275	1079	0.2548656
Rat_11_NODE_1904_length_1079_cov_2.098633	0	1079	4	428	1079	0.3966636
Rat_11_NODE_1913_length_1075_cov_2.144118	0	1075	0	0	1075	0.0000000
Rat_11_NODE_1914_length_1075_cov_2.119608	0	1075	8	514	1075	0.4781395
Rat_11_NODE_1920_length_1073_cov_1.997053	0	1073	2	260	1073	0.2423113
Rat_11_NODE_1923_length_1073_cov_1.428291	0	1073	9	592	1073	0.5517241
Rat_11_NODE_1927_length_1072_cov_2.249754	0	1072	7	581	1072	0.5419776
Rat_11_NODE_1935_length_1069_cov_2.439842	0	1069	0	0	1069	0.0000000
Rat_11_NODE_1940_length_1068_cov_2.809477	0	1068	3	301	1068	0.2818352
Rat_11_NODE_1950_length_1066_cov_1.665678	0	1066	6	224	1066	0.2101313
Rat_11_NODE_1953_length_1064_cov_1.758176	0	1064	7	729	1064	0.6851504
Rat_11_NODE_1955_length_1062_cov_2.703078	0	1062	5	549	1062	0.5169492
Rat_11_NODE_1956_length_1062_cov_2.683217	0	1062	11	864	1062	0.8135593
Rat_11_NODE_1962_length_1061_cov_3.926441	0	1061	0	0	1061	0.0000000
Rat_11_NODE_1990_length_1050_cov_1.555779	0	1050	1	123	1050	0.1171429
Rat_11_NODE_1995_length_1048_cov_3.202417	0	1048	0	0	1048	0.0000000
Rat_11_NODE_2003_length_1045_cov_1.675758	0	1045	6	763	1045	0.7301435
Rat_11_NODE_2005_length_1044_cov_3.080890	0	1044	1	138	1044	0.1321839
Rat_11_NODE_2008_length_1044_cov_2.653185	0	1044	7	545	1044	0.5220307
Rat_11_NODE_2009_length_1044_cov_2.259858	0	1044	3	327	1044	0.3132184
Rat_11_NODE_2011_length_1044_cov_1.851365	0	1044	0	0	1044	0.0000000
Rat_11_NODE_2018_length_1041_cov_2.437120	0	1041	0	0	1041	0.0000000
Rat_11_NODE_2027_length_1038_cov_2.130214	0	1038	2	296	1038	0.2851638
Rat_11_NODE_2030_length_1037_cov_2.418534	0	1037	0	0	1037	0.0000000
Rat_11_NODE_2034_length_1036_cov_1.886850	0	1036	2	159	1036	0.1534749
Rat_11_NODE_2045_length_1032_cov_1.989765	0	1032	1	151	1032	0.1463178
Rat_11_NODE_2051_length_1029_cov_3.069815	0	1029	14	900	1029	0.8746356
Rat_11_NODE_2052_length_1029_cov_2.990760	0	1029	8	691	1029	0.6715258
Rat_11_NODE_2062_length_1027_cov_1.584362	0	1027	18	713	1027	0.6942551
Rat_11_NODE_2065_length_1026_cov_1.808445	0	1026	3	327	1026	0.3187135
Rat_11_NODE_2067_length_1026_cov_1.710608	0	1026	3	424	1026	0.4132554
Rat_11_NODE_2068_length_1025_cov_3.137113	0	1025	10	715	1025	0.6975610
Rat_11_NODE_2072_length_1020_cov_2.986528	0	1020	4	373	1020	0.3656863
Rat_11_NODE_2083_length_1016_cov_3.216441	0	1016	15	820	1016	0.8070866
Rat_11_NODE_2088_length_1015_cov_2.186458	0	1015	13	860	1015	0.8472906
Rat_11_NODE_2092_length_1014_cov_1.892596	0	1014	9	635	1014	0.6262327
Rat_11_NODE_2097_length_1011_cov_3.158996	0	1011	6	598	1011	0.5914935
Rat_11_NODE_2098_length_1011_cov_2.141213	0	1011	3	422	1011	0.4174085
Rat_11_NODE_2104_length_1010_cov_2.183246	0	1010	5	583	1010	0.5772277
Rat_11_NODE_2108_length_1008_cov_1.951731	0	1008	1	151	1008	0.1498016
Rat_11_NODE_2109_length_1008_cov_1.771249	0	1008	0	0	1008	0.0000000
Rat_11_NODE_2114_length_1007_cov_2.410714	0	1007	6	317	1007	0.3147964
Rat_11_NODE_2115_length_1006_cov_2.369085	0	1006	1	151	1006	0.1500994
Rat_11_NODE_2116_length_1006_cov_2.053628	0	1006	0	0	1006	0.0000000
Rat_11_NODE_2120_length_1006_cov_1.628812	0	1006	3	442	1006	0.4393638
Rat_11_NODE_2122_length_1005_cov_2.803158	0	1005	0	0	1005	0.0000000
Rat_11_NODE_2126_length_1004_cov_1.610116	0	1004	5	391	1004	0.3894422
Rat_12_NODE_1_length_193842_cov_104.990314	0	193842	23	2712	193842	0.0139908
Rat_12_NODE_3_length_80714_cov_31.020828	0	80714	255	12111	80714	0.1500483
Rat_12_NODE_11_length_51393_cov_41.807355	0	51393	813	38272	51393	0.7446929
Rat_12_NODE_19_length_41386_cov_19.639665	0	41386	34	4030	41386	0.0973759
Rat_12_NODE_31_length_34872_cov_15.169285	0	34872	787	32300	34872	0.9262446
Rat_12_NODE_33_length_34151_cov_11.390574	0	34151	114	11781	34151	0.3449679
Rat_12_NODE_54_length_27209_cov_10.697614	0	27209	2628	27209	27209	1.0000000
Rat_12_NODE_55_length_25579_cov_10.449146	0	25579	5945	25578	25579	0.9999609
Rat_12_NODE_57_length_25204_cov_5.617679	0	25204	1	151	25204	0.0059911
Rat_12_NODE_76_length_20372_cov_7.315598	0	20372	3400	20366	20372	0.9997055
Rat_12_NODE_85_length_19058_cov_8.599747	0	19058	1943	19024	19058	0.9982160
Rat_12_NODE_86_length_18693_cov_9.038202	0	18693	1566	18651	18693	0.9977531
Rat_12_NODE_134_length_13802_cov_12.203826	0	13802	2	277	13802	0.0200696
Rat_12_NODE_138_length_13542_cov_5.418996	0	13542	12	1408	13542	0.1039728
Rat_12_NODE_151_length_12516_cov_6.164995	0	12516	19	2269	12516	0.1812879
Rat_12_NODE_154_length_12346_cov_5.715564	0	12346	18	2006	12346	0.1624818
Rat_12_NODE_156_length_12330_cov_4.928228	0	12330	24	2750	12330	0.2230332
Rat_12_NODE_163_length_11909_cov_5.647967	0	11909	33	3286	11909	0.2759258
Rat_12_NODE_168_length_11446_cov_6.676587	0	11446	20	2100	11446	0.1834702
Rat_12_NODE_169_length_11423_cov_6.203818	0	11423	272	10663	11423	0.9334676
Rat_12_NODE_180_length_10497_cov_6.220552	0	10497	20	2457	10497	0.2340669
Rat_12_NODE_183_length_10441_cov_5.508184	0	10441	18	2012	10441	0.1927018
Rat_12_NODE_188_length_10280_cov_5.405966	0	10280	23	2820	10280	0.2743191
Rat_12_NODE_192_length_9998_cov_30.489188	0	9998	809	9040	9998	0.9041808
Rat_12_NODE_197_length_9801_cov_5.008927	0	9801	23	2687	9801	0.2741557
Rat_12_NODE_202_length_9601_cov_6.618898	0	9601	11	1526	9601	0.1589418
Rat_12_NODE_216_length_9199_cov_8.455599	0	9199	1181	9177	9199	0.9976084
Rat_12_NODE_218_length_9102_cov_5.907594	0	9102	16	1868	9102	0.2052296
Rat_12_NODE_223_length_8888_cov_5.450583	0	8888	25	2505	8888	0.2818407
Rat_12_NODE_224_length_8888_cov_5.288011	0	8888	19	2228	8888	0.2506751
Rat_12_NODE_227_length_8831_cov_5.782133	0	8831	23	2391	8831	0.2707508
Rat_12_NODE_232_length_8623_cov_4.732726	0	8623	276	8373	8623	0.9710078
Rat_12_NODE_236_length_8418_cov_5.361951	0	8418	0	0	8418	0.0000000
Rat_12_NODE_237_length_8417_cov_6.452762	0	8417	0	0	8417	0.0000000
Rat_12_NODE_238_length_8384_cov_5.079361	0	8384	17	1957	8384	0.2334208
Rat_12_NODE_240_length_8356_cov_7.072160	0	8356	38	3193	8356	0.3821206
Rat_12_NODE_242_length_8287_cov_5.477405	0	8287	20	2241	8287	0.2704236
Rat_12_NODE_244_length_8188_cov_6.057297	0	8188	14	1668	8188	0.2037127
Rat_12_NODE_255_length_7935_cov_4.811041	0	7935	6	761	7935	0.0959042
Rat_12_NODE_257_length_7888_cov_4.667943	0	7888	12	1446	7888	0.1833164
Rat_12_NODE_263_length_7766_cov_25.355466	0	7766	20	1209	7766	0.1556786
Rat_12_NODE_265_length_7703_cov_6.212082	0	7703	16	1801	7703	0.2338050
Rat_12_NODE_266_length_7696_cov_7.798848	0	7696	693	7696	7696	1.0000000
Rat_12_NODE_271_length_7484_cov_8.909005	0	7484	844	7439	7484	0.9939871
Rat_12_NODE_273_length_7420_cov_5.898167	0	7420	6	804	7420	0.1083558
Rat_12_NODE_274_length_7416_cov_7.206765	0	7416	4	581	7416	0.0783441
Rat_12_NODE_281_length_7166_cov_6.195191	0	7166	23	2451	7166	0.3420318
Rat_12_NODE_286_length_7006_cov_6.144296	0	7006	9	1136	7006	0.1621467
Rat_12_NODE_287_length_6991_cov_5.848328	0	6991	9	1206	6991	0.1725075
Rat_12_NODE_288_length_6954_cov_10.419336	0	6954	466	6900	6954	0.9922347
Rat_12_NODE_289_length_6943_cov_4.719077	0	6943	12	1441	6943	0.2075472
Rat_12_NODE_290_length_6929_cov_5.098196	0	6929	16	1518	6929	0.2190792
Rat_12_NODE_296_length_6849_cov_4.775832	0	6849	76	4527	6849	0.6609724
Rat_12_NODE_297_length_6847_cov_7.468640	0	6847	1299	6589	6847	0.9623193
Rat_12_NODE_303_length_6745_cov_67.036323	0	6745	1240	6697	6745	0.9928836
Rat_12_NODE_305_length_6709_cov_4.656898	0	6709	24	2313	6709	0.3447608
Rat_12_NODE_314_length_6525_cov_5.714992	0	6525	253	6312	6525	0.9673563
Rat_12_NODE_323_length_6282_cov_17.725711	0	6282	341	6229	6282	0.9915632
Rat_12_NODE_326_length_6213_cov_21.025171	0	6213	479	6201	6213	0.9980686
Rat_12_NODE_331_length_6161_cov_7.552080	0	6161	86	4780	6161	0.7758481
Rat_12_NODE_338_length_6004_cov_3.879812	0	6004	3	451	6004	0.0751166
Rat_12_NODE_339_length_6002_cov_6.019506	0	6002	15	1484	6002	0.2472509
Rat_12_NODE_345_length_5910_cov_4.709137	0	5910	10	1034	5910	0.1749577
Rat_12_NODE_350_length_5769_cov_5.553203	0	5769	9	899	5769	0.1558329
Rat_12_NODE_358_length_5668_cov_5.145199	0	5668	16	1698	5668	0.2995766
Rat_12_NODE_362_length_5583_cov_4.049928	0	5583	9	798	5583	0.1429339
Rat_12_NODE_369_length_5501_cov_4.417003	0	5501	4	490	5501	0.0890747
Rat_12_NODE_370_length_5499_cov_4.469508	0	5499	131	4978	5499	0.9052555
Rat_12_NODE_371_length_5494_cov_4.551756	0	5494	7	933	5494	0.1698216
Rat_12_NODE_376_length_5458_cov_8.138812	0	5458	590	5458	5458	1.0000000
Rat_12_NODE_384_length_5388_cov_4.723983	0	5388	10	1292	5388	0.2397921
Rat_12_NODE_385_length_5377_cov_5.109733	0	5377	6	791	5377	0.1471080
Rat_12_NODE_388_length_5365_cov_5.663842	0	5365	35	2220	5365	0.4137931
Rat_12_NODE_392_length_5327_cov_5.931335	0	5327	123	4986	5327	0.9359865
Rat_12_NODE_396_length_5262_cov_6.418475	0	5262	8	772	5262	0.1467123
Rat_12_NODE_397_length_5247_cov_5.089561	0	5247	5	604	5247	0.1151134
Rat_12_NODE_402_length_5215_cov_3.483527	0	5215	46	3639	5215	0.6977948
Rat_12_NODE_412_length_5112_cov_6.820249	0	5112	0	0	5112	0.0000000
Rat_12_NODE_413_length_5111_cov_5.673655	0	5111	6	729	5111	0.1426335
Rat_12_NODE_417_length_5054_cov_4.289858	0	5054	4	506	5054	0.1001187
Rat_12_NODE_418_length_5038_cov_3.946016	0	5038	7	970	5038	0.1925367
Rat_12_NODE_420_length_5006_cov_5.210866	0	5006	9	1302	5006	0.2600879
Rat_12_NODE_424_length_4929_cov_4.345302	0	4929	8	1123	4929	0.2278353
Rat_12_NODE_426_length_4895_cov_7.442149	0	4895	6	737	4895	0.1505618
Rat_12_NODE_428_length_4873_cov_16.956413	0	4873	554	4828	4873	0.9907655
Rat_12_NODE_434_length_4830_cov_3.913508	0	4830	7	927	4830	0.1919255
Rat_12_NODE_435_length_4828_cov_5.821496	0	4828	10	1211	4828	0.2508285
Rat_12_NODE_436_length_4825_cov_4.581132	0	4825	5	627	4825	0.1299482
Rat_12_NODE_438_length_4821_cov_5.120856	0	4821	5	615	4821	0.1275669
Rat_12_NODE_444_length_4798_cov_5.123550	0	4798	3	453	4798	0.0944143
Rat_12_NODE_445_length_4791_cov_4.332348	0	4791	2	295	4791	0.0615738
Rat_12_NODE_448_length_4762_cov_5.487147	0	4762	4	420	4762	0.0881982
Rat_12_NODE_449_length_4746_cov_6.752078	0	4746	0	0	4746	0.0000000
Rat_12_NODE_450_length_4736_cov_5.685751	0	4736	0	0	4736	0.0000000
Rat_12_NODE_455_length_4679_cov_4.648573	0	4679	11	1328	4679	0.2838213
Rat_12_NODE_457_length_4664_cov_4.536125	0	4664	12	1521	4664	0.3261149
Rat_12_NODE_459_length_4658_cov_5.408429	0	4658	5	494	4658	0.1060541
Rat_12_NODE_463_length_4619_cov_4.091586	0	4619	14	1294	4619	0.2801472
Rat_12_NODE_464_length_4618_cov_4.856454	0	4618	33	2557	4618	0.5537029
Rat_12_NODE_468_length_4572_cov_3.912774	0	4572	106	4091	4572	0.8947944
Rat_12_NODE_470_length_4538_cov_4.310506	0	4538	8	1024	4538	0.2256501
Rat_12_NODE_471_length_4532_cov_4.518874	0	4532	7	917	4532	0.2023389
Rat_12_NODE_474_length_4496_cov_4.147940	0	4496	5	627	4496	0.1394573
Rat_12_NODE_475_length_4483_cov_6.440831	0	4483	3	442	4483	0.0985947
Rat_12_NODE_477_length_4474_cov_5.022177	0	4474	11	1095	4474	0.2447474
Rat_12_NODE_486_length_4415_cov_4.280505	0	4415	7	879	4415	0.1990940
Rat_12_NODE_495_length_4362_cov_5.061063	0	4362	10	980	4362	0.2246676
Rat_12_NODE_496_length_4355_cov_3.459070	0	4355	0	0	4355	0.0000000
Rat_12_NODE_499_length_4332_cov_4.452654	0	4332	6	753	4332	0.1738227
Rat_12_NODE_501_length_4318_cov_10.238330	0	4318	16	1804	4318	0.4177860
Rat_12_NODE_502_length_4316_cov_4.462333	0	4316	6	822	4316	0.1904541
Rat_12_NODE_503_length_4314_cov_5.036394	0	4314	9	756	4314	0.1752434
Rat_12_NODE_505_length_4308_cov_5.181989	0	4308	17	1947	4308	0.4519499
Rat_12_NODE_508_length_4277_cov_4.074609	0	4277	2	218	4277	0.0509703
Rat_12_NODE_510_length_4267_cov_6.712013	0	4267	10	890	4267	0.2085775
Rat_12_NODE_512_length_4254_cov_5.220767	0	4254	2	174	4254	0.0409027
Rat_12_NODE_514_length_4242_cov_4.159303	0	4242	12	1178	4242	0.2776992
Rat_12_NODE_516_length_4237_cov_4.280966	0	4237	4	470	4237	0.1109275
Rat_12_NODE_517_length_4235_cov_5.069378	0	4235	2	220	4235	0.0519481
Rat_12_NODE_519_length_4222_cov_3.945284	0	4222	9	1006	4222	0.2382757
Rat_12_NODE_520_length_4217_cov_4.298174	0	4217	9	1109	4217	0.2629832
Rat_12_NODE_521_length_4215_cov_4.788221	0	4215	12	1083	4215	0.2569395
Rat_12_NODE_527_length_4169_cov_4.438746	0	4169	8	967	4169	0.2319501
Rat_12_NODE_528_length_4154_cov_3.962918	0	4154	99	3687	4154	0.8875782
Rat_12_NODE_532_length_4125_cov_9.849631	0	4125	1219	4094	4125	0.9924849
Rat_12_NODE_539_length_4092_cov_9.839237	0	4092	120	3098	4092	0.7570870
Rat_12_NODE_540_length_4083_cov_6.470209	0	4083	7	777	4083	0.1903013
Rat_12_NODE_542_length_4052_cov_4.978484	0	4052	0	0	4052	0.0000000
Rat_12_NODE_544_length_4047_cov_5.777806	0	4047	7	707	4047	0.1746973
Rat_12_NODE_550_length_4027_cov_3.337110	0	4027	2	293	4027	0.0727589
Rat_12_NODE_551_length_4020_cov_4.953342	0	4020	79	2662	4020	0.6621891
Rat_12_NODE_558_length_3975_cov_6.383929	0	3975	8	807	3975	0.2030189
Rat_12_NODE_562_length_3930_cov_5.071484	0	3930	2	302	3930	0.0768448
Rat_12_NODE_563_length_3919_cov_5.420807	0	3919	1	76	3919	0.0193927
Rat_12_NODE_567_length_3912_cov_3.565465	0	3912	0	0	3912	0.0000000
Rat_12_NODE_568_length_3911_cov_4.293050	0	3911	9	942	3911	0.2408591
Rat_12_NODE_570_length_3904_cov_4.483242	0	3904	2	302	3904	0.0773566
Rat_12_NODE_571_length_3889_cov_5.524257	0	3889	7	737	3889	0.1895089
Rat_12_NODE_574_length_3881_cov_25.861213	0	3881	82	3247	3881	0.8366401
Rat_12_NODE_575_length_3880_cov_6.311373	0	3880	0	0	3880	0.0000000
Rat_12_NODE_577_length_3879_cov_5.404289	0	3879	4	568	3879	0.1464295
Rat_12_NODE_581_length_3853_cov_4.882833	0	3853	8	950	3853	0.2465611
Rat_12_NODE_582_length_3848_cov_4.654891	0	3848	21	928	3848	0.2411642
Rat_12_NODE_586_length_3834_cov_4.179942	0	3834	4	502	3834	0.1309337
Rat_12_NODE_587_length_3830_cov_4.964238	0	3830	2	204	3830	0.0532637
Rat_12_NODE_590_length_3812_cov_4.330317	0	3812	2	230	3812	0.0603358
Rat_12_NODE_593_length_3791_cov_4.532388	0	3791	4	446	3791	0.1176471
Rat_12_NODE_597_length_3750_cov_4.917727	0	3750	10	1276	3750	0.3402667
Rat_12_NODE_600_length_3741_cov_10.091427	0	3741	311	3698	3741	0.9885057
Rat_12_NODE_601_length_3738_cov_6.806136	0	3738	9	514	3738	0.1375067
Rat_12_NODE_604_length_3723_cov_8.627863	0	3723	10	1049	3723	0.2817620
Rat_12_NODE_613_length_3683_cov_5.456450	0	3683	5	677	3683	0.1838175
Rat_12_NODE_617_length_3666_cov_4.595403	0	3666	8	982	3666	0.2678669
Rat_12_NODE_618_length_3663_cov_5.286308	0	3663	5	643	3663	0.1755392
Rat_12_NODE_623_length_3652_cov_6.308312	0	3652	7	789	3652	0.2160460
Rat_12_NODE_628_length_3615_cov_4.129775	0	3615	3	453	3615	0.1253112
Rat_12_NODE_631_length_3600_cov_14.909450	0	3600	61	2847	3600	0.7908334
Rat_12_NODE_639_length_3546_cov_6.239473	0	3546	6	851	3546	0.2399887
Rat_12_NODE_645_length_3513_cov_7.563910	0	3513	4	449	3513	0.1278110
Rat_12_NODE_646_length_3510_cov_2.969320	0	3510	57	3227	3510	0.9193732
Rat_12_NODE_654_length_3468_cov_2.812775	0	3468	4	508	3468	0.1464821
Rat_12_NODE_655_length_3462_cov_3.764309	0	3462	4	493	3462	0.1424032
Rat_12_NODE_656_length_3459_cov_4.325206	0	3459	2	276	3459	0.0797918
Rat_12_NODE_658_length_3442_cov_3.652790	0	3442	6	651	3442	0.1891342
Rat_12_NODE_659_length_3431_cov_3.692536	0	3431	9	1124	3431	0.3276013
Rat_12_NODE_662_length_3417_cov_5.226353	0	3417	8	893	3417	0.2613403
Rat_12_NODE_664_length_3404_cov_4.073156	0	3404	7	856	3404	0.2514689
Rat_12_NODE_666_length_3400_cov_4.179671	0	3400	4	528	3400	0.1552941
Rat_12_NODE_675_length_3354_cov_7.067293	0	3354	3	390	3354	0.1162791
Rat_12_NODE_676_length_3349_cov_4.232240	0	3349	8	1099	3349	0.3281577
Rat_12_NODE_679_length_3342_cov_2.792516	0	3342	87	3095	3342	0.9260921
Rat_12_NODE_686_length_3326_cov_4.852644	0	3326	7	789	3326	0.2372219
Rat_12_NODE_689_length_3320_cov_4.456049	0	3320	4	592	3320	0.1783133
Rat_12_NODE_690_length_3319_cov_4.519914	0	3319	0	0	3319	0.0000000
Rat_12_NODE_692_length_3299_cov_4.997842	0	3299	17	1287	3299	0.3901182
Rat_12_NODE_695_length_3292_cov_2.813716	0	3292	0	0	3292	0.0000000
Rat_12_NODE_696_length_3289_cov_5.013915	0	3289	3	359	3289	0.1091517
Rat_12_NODE_701_length_3280_cov_4.219535	0	3280	72	2890	3280	0.8810976
Rat_12_NODE_703_length_3256_cov_4.609809	0	3256	1	77	3256	0.0236486
Rat_12_NODE_706_length_3248_cov_3.505168	0	3248	110	2999	3248	0.9233375
Rat_12_NODE_708_length_3231_cov_4.316121	0	3231	9	516	3231	0.1597029
Rat_12_NODE_713_length_3187_cov_2.303959	0	3187	42	2239	3187	0.7025416
Rat_12_NODE_714_length_3184_cov_4.692234	0	3184	6	764	3184	0.2399497
Rat_12_NODE_718_length_3170_cov_3.521669	0	3170	3	442	3170	0.1394322
Rat_12_NODE_720_length_3161_cov_5.027688	0	3161	2	216	3161	0.0683328
Rat_12_NODE_726_length_3143_cov_7.225065	0	3143	5	603	3143	0.1918549
Rat_12_NODE_728_length_3140_cov_3.859319	0	3140	3	338	3140	0.1076433
Rat_12_NODE_730_length_3133_cov_4.749188	0	3133	9	1233	3133	0.3935525
Rat_12_NODE_731_length_3125_cov_4.278502	0	3125	0	0	3125	0.0000000
Rat_12_NODE_732_length_3123_cov_4.199804	0	3123	8	982	3123	0.3144412
Rat_12_NODE_735_length_3111_cov_4.954188	0	3111	11	1063	3111	0.3416908
Rat_12_NODE_737_length_3104_cov_5.888160	0	3104	0	0	3104	0.0000000
Rat_12_NODE_739_length_3103_cov_4.286417	0	3103	6	759	3103	0.2446020
Rat_12_NODE_741_length_3100_cov_5.983251	0	3100	4	604	3100	0.1948387
Rat_12_NODE_743_length_3088_cov_5.509067	0	3088	10	1158	3088	0.3750000
Rat_12_NODE_745_length_3068_cov_5.792897	0	3068	0	0	3068	0.0000000
Rat_12_NODE_748_length_3059_cov_3.365180	0	3059	15	1643	3059	0.5371037
Rat_12_NODE_750_length_3052_cov_4.228896	0	3052	7	780	3052	0.2555701
Rat_12_NODE_752_length_3030_cov_4.684706	0	3030	2	244	3030	0.0805281
Rat_12_NODE_755_length_3023_cov_5.529650	0	3023	6	406	3023	0.1343037
Rat_12_NODE_759_length_3014_cov_6.471105	0	3014	28	1801	3014	0.5975448
Rat_12_NODE_766_length_3003_cov_3.934193	0	3003	0	0	3003	0.0000000
Rat_12_NODE_767_length_2993_cov_4.078965	0	2993	4	456	2993	0.1523555
Rat_12_NODE_769_length_2984_cov_4.109252	0	2984	2	302	2984	0.1012064
Rat_12_NODE_777_length_2953_cov_2.631470	0	2953	53	2508	2953	0.8493058
Rat_12_NODE_780_length_2942_cov_3.435054	0	2942	67	2785	2942	0.9466349
Rat_12_NODE_782_length_2936_cov_5.606734	0	2936	252	2829	2936	0.9635559
Rat_12_NODE_783_length_2936_cov_4.802499	0	2936	20	1762	2936	0.6001362
Rat_12_NODE_786_length_2928_cov_3.991646	0	2928	2	300	2928	0.1024590
Rat_12_NODE_787_length_2927_cov_3.724582	0	2927	81	2524	2927	0.8623164
Rat_12_NODE_793_length_2904_cov_5.161460	0	2904	20	1391	2904	0.4789945
Rat_12_NODE_797_length_2884_cov_10.135384	0	2884	0	0	2884	0.0000000
Rat_12_NODE_801_length_2871_cov_5.022372	0	2871	0	0	2871	0.0000000
Rat_12_NODE_803_length_2859_cov_4.246790	0	2859	49	2314	2859	0.8093739
Rat_12_NODE_810_length_2837_cov_5.257009	0	2837	4	557	2837	0.1963342
Rat_12_NODE_818_length_2810_cov_5.636661	0	2810	7	911	2810	0.3241993
Rat_12_NODE_822_length_2803_cov_4.276565	0	2803	24	1894	2803	0.6757046
Rat_12_NODE_824_length_2802_cov_4.641063	0	2802	4	572	2802	0.2041399
Rat_12_NODE_829_length_2797_cov_5.564916	0	2797	9	852	2797	0.3046121
Rat_12_NODE_830_length_2792_cov_4.279868	0	2792	2	246	2792	0.0881089
Rat_12_NODE_834_length_2785_cov_5.333333	0	2785	12	1107	2785	0.3974865
Rat_12_NODE_836_length_2784_cov_3.710150	0	2784	4	535	2784	0.1921695
Rat_12_NODE_837_length_2783_cov_3.745601	0	2783	8	1071	2783	0.3848365
Rat_12_NODE_838_length_2782_cov_5.190686	0	2782	24	2128	2782	0.7649173
Rat_12_NODE_842_length_2774_cov_3.461567	0	2774	6	855	2774	0.3082192
Rat_12_NODE_843_length_2764_cov_3.085271	0	2764	89	2424	2764	0.8769898
Rat_12_NODE_845_length_2761_cov_4.832225	0	2761	4	511	2761	0.1850779
Rat_12_NODE_852_length_2752_cov_4.516871	0	2752	3	375	2752	0.1362645
Rat_12_NODE_853_length_2744_cov_5.496467	0	2744	2	297	2744	0.1082361
Rat_12_NODE_856_length_2724_cov_3.751592	0	2724	4	542	2724	0.1989721
Rat_12_NODE_859_length_2721_cov_6.741560	0	2721	2	302	2721	0.1109886
Rat_12_NODE_860_length_2719_cov_3.530405	0	2719	1	151	2719	0.0555351
Rat_12_NODE_864_length_2706_cov_4.218031	0	2706	61	2399	2706	0.8865484
Rat_12_NODE_865_length_2697_cov_3.225208	0	2697	2	255	2697	0.0945495
Rat_12_NODE_871_length_2680_cov_3.608381	0	2680	0	0	2680	0.0000000
Rat_12_NODE_874_length_2670_cov_15.296367	0	2670	65	2375	2670	0.8895131
Rat_12_NODE_876_length_2666_cov_6.382612	0	2666	14	1395	2666	0.5232558
Rat_12_NODE_877_length_2663_cov_4.519172	0	2663	6	568	2663	0.2132933
Rat_12_NODE_878_length_2661_cov_3.610130	0	2661	2	301	2661	0.1131154
Rat_12_NODE_879_length_2657_cov_3.769408	0	2657	47	2430	2657	0.9145653
Rat_12_NODE_880_length_2656_cov_3.133026	0	2656	33	2143	2656	0.8068524
Rat_12_NODE_884_length_2638_cov_5.018970	0	2638	0	0	2638	0.0000000
Rat_12_NODE_888_length_2623_cov_3.589564	0	2623	41	2344	2623	0.8936332
Rat_12_NODE_891_length_2614_cov_2.802657	0	2614	49	2411	2614	0.9223412
Rat_12_NODE_895_length_2601_cov_6.796151	0	2601	116	2531	2601	0.9730873
Rat_12_NODE_899_length_2599_cov_3.139544	0	2599	0	0	2599	0.0000000
Rat_12_NODE_902_length_2594_cov_3.270185	0	2594	67	2527	2594	0.9741712
Rat_12_NODE_903_length_2592_cov_4.052424	0	2592	15	1307	2592	0.5042439
Rat_12_NODE_911_length_2583_cov_3.169699	0	2583	61	2180	2583	0.8439799
Rat_12_NODE_914_length_2578_cov_5.354340	0	2578	10	1034	2578	0.4010861
Rat_12_NODE_915_length_2576_cov_3.419278	0	2576	0	0	2576	0.0000000
Rat_12_NODE_917_length_2573_cov_3.821287	0	2573	50	2242	2573	0.8713564
Rat_12_NODE_918_length_2566_cov_4.319395	0	2566	4	501	2566	0.1952455
Rat_12_NODE_919_length_2565_cov_4.393227	0	2565	4	383	2565	0.1493177
Rat_12_NODE_921_length_2559_cov_5.022364	0	2559	8	845	2559	0.3302071
Rat_12_NODE_929_length_2544_cov_3.769787	0	2544	46	2382	2544	0.9363208
Rat_12_NODE_930_length_2544_cov_3.607473	0	2544	3	446	2544	0.1753145
Rat_12_NODE_938_length_2535_cov_3.581452	0	2535	3	296	2535	0.1167653
Rat_12_NODE_943_length_2520_cov_3.056795	0	2520	0	0	2520	0.0000000
Rat_12_NODE_946_length_2514_cov_3.104921	0	2514	11	971	2514	0.3862371
Rat_12_NODE_948_length_2509_cov_13.085167	0	2509	202	2505	2509	0.9984058
Rat_12_NODE_950_length_2509_cov_4.495925	0	2509	4	397	2509	0.1582304
Rat_12_NODE_959_length_2500_cov_4.007362	0	2500	7	898	2500	0.3592000
Rat_12_NODE_963_length_2492_cov_3.956094	0	2492	1	151	2492	0.0605939
Rat_12_NODE_966_length_2488_cov_3.247842	0	2488	7	676	2488	0.2717042
Rat_12_NODE_971_length_2478_cov_6.734214	0	2478	10	977	2478	0.3942696
Rat_12_NODE_972_length_2478_cov_3.337598	0	2478	0	0	2478	0.0000000
Rat_12_NODE_973_length_2475_cov_2.986364	0	2475	2	302	2475	0.1220202
Rat_12_NODE_975_length_2471_cov_5.126656	0	2471	6	680	2471	0.2751922
Rat_12_NODE_983_length_2448_cov_5.089845	0	2448	5	577	2448	0.2357026
Rat_12_NODE_985_length_2445_cov_4.760251	0	2445	0	0	2445	0.0000000
Rat_12_NODE_992_length_2435_cov_4.205882	0	2435	3	389	2435	0.1597536
Rat_12_NODE_996_length_2421_cov_8.952663	0	2421	22	1578	2421	0.6517968
Rat_12_NODE_998_length_2418_cov_2.603047	0	2418	42	2196	2418	0.9081886
Rat_12_NODE_1000_length_2410_cov_6.142251	0	2410	5	742	2410	0.3078838
Rat_12_NODE_1002_length_2405_cov_4.991915	0	2405	4	445	2405	0.1850312
Rat_12_NODE_1007_length_2388_cov_4.153879	0	2388	0	0	2388	0.0000000
Rat_12_NODE_1008_length_2385_cov_4.141202	0	2385	80	2114	2385	0.8863732
Rat_12_NODE_1010_length_2383_cov_4.090206	0	2383	2	161	2383	0.0675619
Rat_12_NODE_1011_length_2382_cov_4.611517	0	2382	5	601	2382	0.2523090
Rat_12_NODE_1013_length_2379_cov_3.845955	0	2379	1	70	2379	0.0294241
Rat_12_NODE_1014_length_2376_cov_3.939250	0	2376	5	549	2376	0.2310606
Rat_12_NODE_1017_length_2364_cov_4.985275	0	2364	7	871	2364	0.3684433
Rat_12_NODE_1021_length_2360_cov_2.960521	0	2360	0	0	2360	0.0000000
Rat_12_NODE_1023_length_2357_cov_4.971329	0	2357	6	833	2357	0.3534154
Rat_12_NODE_1024_length_2356_cov_3.868753	0	2356	2	302	2356	0.1281834
Rat_12_NODE_1026_length_2351_cov_3.506098	0	2351	4	393	2351	0.1671629
Rat_12_NODE_1029_length_2343_cov_4.696241	0	2343	31	1682	2343	0.7178831
Rat_12_NODE_1031_length_2338_cov_3.314060	0	2338	3	443	2338	0.1894782
Rat_12_NODE_1033_length_2336_cov_6.546252	0	2336	48	2080	2336	0.8904110
Rat_12_NODE_1034_length_2336_cov_4.367821	0	2336	1	151	2336	0.0646404
Rat_12_NODE_1037_length_2333_cov_2.760316	0	2333	6	661	2333	0.2833262
Rat_12_NODE_1039_length_2329_cov_5.757256	0	2329	0	0	2329	0.0000000
Rat_12_NODE_1042_length_2328_cov_4.722833	0	2328	3	452	2328	0.1941581
Rat_12_NODE_1043_length_2328_cov_3.934448	0	2328	3	421	2328	0.1808419
Rat_12_NODE_1048_length_2323_cov_4.882275	0	2323	7	537	2323	0.2311666
Rat_12_NODE_1049_length_2317_cov_3.616711	0	2317	4	466	2317	0.2011221
Rat_12_NODE_1054_length_2309_cov_4.255546	0	2309	0	0	2309	0.0000000
Rat_12_NODE_1056_length_2303_cov_3.365658	0	2303	0	0	2303	0.0000000
Rat_12_NODE_1060_length_2296_cov_7.404284	0	2296	21	1394	2296	0.6071429
Rat_12_NODE_1061_length_2292_cov_5.058561	0	2292	4	472	2292	0.2059337
Rat_12_NODE_1062_length_2290_cov_4.579866	0	2290	6	810	2290	0.3537118
Rat_12_NODE_1064_length_2279_cov_4.224371	0	2279	2	279	2279	0.1224221
Rat_12_NODE_1067_length_2276_cov_6.351643	0	2276	4	551	2276	0.2420914
Rat_12_NODE_1068_length_2275_cov_3.665766	0	2275	65	2118	2275	0.9309890
Rat_12_NODE_1075_length_2263_cov_4.793931	0	2263	2	296	2263	0.1307998
Rat_12_NODE_1076_length_2261_cov_3.696283	0	2261	4	565	2261	0.2498894
Rat_12_NODE_1083_length_2245_cov_4.600913	0	2245	10	1159	2245	0.5162584
Rat_12_NODE_1085_length_2241_cov_4.649588	0	2241	3	400	2241	0.1784917
Rat_12_NODE_1087_length_2237_cov_4.133364	0	2237	69	1913	2237	0.8551632
Rat_12_NODE_1090_length_2232_cov_5.691778	0	2232	2	154	2232	0.0689964
Rat_12_NODE_1097_length_2214_cov_4.150069	0	2214	18	1241	2214	0.5605239
Rat_12_NODE_1098_length_2214_cov_3.805002	0	2214	1	151	2214	0.0682023
Rat_12_NODE_1099_length_2213_cov_4.142261	0	2213	2	296	2213	0.1337551
Rat_12_NODE_1100_length_2212_cov_5.031989	0	2212	2	261	2212	0.1179928
Rat_12_NODE_1101_length_2210_cov_4.297448	0	2210	82	2079	2210	0.9407240
Rat_12_NODE_1102_length_2209_cov_3.714485	0	2209	5	730	2209	0.3304663
Rat_12_NODE_1109_length_2206_cov_4.519758	0	2206	4	546	2206	0.2475068
Rat_12_NODE_1110_length_2206_cov_3.848443	0	2206	3	393	2206	0.1781505
Rat_12_NODE_1111_length_2205_cov_3.507907	0	2205	4	419	2205	0.1900227
Rat_12_NODE_1112_length_2203_cov_2.605680	0	2203	10	1109	2203	0.5034044
Rat_12_NODE_1113_length_2201_cov_3.721808	0	2201	6	643	2201	0.2921399
Rat_12_NODE_1115_length_2199_cov_6.325093	0	2199	3	379	2199	0.1723511
Rat_12_NODE_1121_length_2192_cov_3.705194	0	2192	3	435	2192	0.1984489
Rat_12_NODE_1122_length_2192_cov_3.247075	0	2192	0	0	2192	0.0000000
Rat_12_NODE_1123_length_2190_cov_3.702108	0	2190	3	454	2190	0.2073059
Rat_12_NODE_1124_length_2190_cov_3.034660	0	2190	5	661	2190	0.3018265
Rat_12_NODE_1127_length_2185_cov_4.280751	0	2185	6	706	2185	0.3231121
Rat_12_NODE_1128_length_2184_cov_4.604979	0	2184	26	959	2184	0.4391026
Rat_12_NODE_1138_length_2164_cov_2.694168	0	2164	62	1910	2164	0.8826247
Rat_12_NODE_1139_length_2161_cov_5.231244	0	2161	4	398	2161	0.1841740
Rat_12_NODE_1147_length_2150_cov_6.377566	0	2150	3	391	2150	0.1818605
Rat_12_NODE_1148_length_2150_cov_3.858711	0	2150	44	1905	2150	0.8860465
Rat_12_NODE_1154_length_2139_cov_2.106046	0	2139	1	131	2139	0.0612436
Rat_12_NODE_1156_length_2136_cov_4.767900	0	2136	6	457	2136	0.2139513
Rat_12_NODE_1158_length_2135_cov_3.545192	0	2135	41	1834	2135	0.8590164
Rat_12_NODE_1159_length_2133_cov_3.592397	0	2133	6	606	2133	0.2841069
Rat_12_NODE_1160_length_2132_cov_4.843043	0	2132	0	0	2132	0.0000000
Rat_12_NODE_1165_length_2125_cov_4.390338	0	2125	8	750	2125	0.3529412
Rat_12_NODE_1168_length_2117_cov_4.242483	0	2117	7	699	2117	0.3301842
Rat_12_NODE_1169_length_2117_cov_3.373909	0	2117	2	276	2117	0.1303732
Rat_12_NODE_1170_length_2117_cov_3.237633	0	2117	4	465	2117	0.2196504
Rat_12_NODE_1171_length_2116_cov_5.227559	0	2116	4	475	2116	0.2244802
Rat_12_NODE_1174_length_2114_cov_3.776105	0	2114	3	365	2114	0.1726585
Rat_12_NODE_1178_length_2109_cov_4.148004	0	2109	4	331	2109	0.1569464
Rat_12_NODE_1185_length_2105_cov_5.350244	0	2105	6	646	2105	0.3068884
Rat_12_NODE_1186_length_2104_cov_3.186432	0	2104	14	1150	2104	0.5465779
Rat_12_NODE_1192_length_2095_cov_5.416176	0	2095	0	0	2095	0.0000000
Rat_12_NODE_1198_length_2080_cov_2.052840	0	2080	0	0	2080	0.0000000
Rat_12_NODE_1205_length_2067_cov_4.250497	0	2067	9	517	2067	0.2501209
Rat_12_NODE_1213_length_2058_cov_5.261608	0	2058	7	843	2058	0.4096210
Rat_12_NODE_1215_length_2054_cov_3.730365	0	2054	4	475	2054	0.2312561
Rat_12_NODE_1216_length_2054_cov_3.219110	0	2054	2	297	2054	0.1445959
Rat_12_NODE_1218_length_2050_cov_5.211529	0	2050	1	151	2050	0.0736585
Rat_12_NODE_1219_length_2050_cov_2.220551	0	2050	15	1089	2050	0.5312195
Rat_12_NODE_1221_length_2048_cov_4.000000	0	2048	5	664	2048	0.3242188
Rat_12_NODE_1226_length_2044_cov_6.031171	0	2044	2	207	2044	0.1012720
Rat_12_NODE_1228_length_2043_cov_5.985915	0	2043	5	577	2043	0.2824278
Rat_12_NODE_1230_length_2042_cov_29.378963	0	2042	56	1759	2042	0.8614104
Rat_12_NODE_1232_length_2042_cov_3.187217	0	2042	18	1470	2042	0.7198825
Rat_12_NODE_1239_length_2036_cov_5.170116	0	2036	2	191	2036	0.0938114
Rat_12_NODE_1241_length_2035_cov_3.621212	0	2035	20	1375	2035	0.6756757
Rat_12_NODE_1246_length_2027_cov_3.528398	0	2027	42	1944	2027	0.9590528
Rat_12_NODE_1247_length_2025_cov_4.061929	0	2025	1	150	2025	0.0740741
Rat_12_NODE_1248_length_2024_cov_6.453022	0	2024	4	455	2024	0.2248024
Rat_12_NODE_1252_length_2016_cov_3.930138	0	2016	6	808	2016	0.4007936
Rat_12_NODE_1255_length_2011_cov_4.527096	0	2011	3	392	2011	0.1949279
Rat_12_NODE_1263_length_2000_cov_12.477121	0	2000	127	1999	2000	0.9995000
Rat_12_NODE_1264_length_2000_cov_4.138817	0	2000	4	396	2000	0.1980000
Rat_12_NODE_1265_length_2000_cov_3.359383	0	2000	3	283	2000	0.1415000
Rat_12_NODE_1266_length_1999_cov_2.911008	0	1999	46	1697	1999	0.8489245
Rat_12_NODE_1269_length_1995_cov_4.878866	0	1995	4	458	1995	0.2295739
Rat_12_NODE_1270_length_1990_cov_3.503359	0	1990	0	0	1990	0.0000000
Rat_12_NODE_1272_length_1986_cov_5.357846	0	1986	1	116	1986	0.0584089
Rat_12_NODE_1275_length_1978_cov_4.120125	0	1978	0	0	1978	0.0000000
Rat_12_NODE_1276_length_1976_cov_3.641333	0	1976	3	443	1976	0.2241903
Rat_12_NODE_1277_length_1975_cov_3.363542	0	1975	6	829	1975	0.4197468
Rat_12_NODE_1283_length_1967_cov_2.804916	0	1967	2	296	1967	0.1504830
Rat_12_NODE_1287_length_1965_cov_2.537696	0	1965	48	1642	1965	0.8356234
Rat_12_NODE_1288_length_1964_cov_7.607124	0	1964	58	1670	1964	0.8503055
Rat_12_NODE_1290_length_1963_cov_3.881551	0	1963	2	302	1963	0.1538462
Rat_12_NODE_1295_length_1959_cov_3.638130	0	1959	42	1845	1959	0.9418070
Rat_12_NODE_1296_length_1959_cov_2.303046	0	1959	22	1360	1959	0.6942317
Rat_12_NODE_1298_length_1956_cov_3.283535	0	1956	0	0	1956	0.0000000
Rat_12_NODE_1302_length_1954_cov_2.444444	0	1954	15	1015	1954	0.5194473
Rat_12_NODE_1303_length_1953_cov_3.867756	0	1953	0	0	1953	0.0000000
Rat_12_NODE_1307_length_1945_cov_4.424868	0	1945	4	254	1945	0.1305913
Rat_12_NODE_1308_length_1944_cov_5.928004	0	1944	1	131	1944	0.0673868
Rat_12_NODE_1313_length_1937_cov_4.886291	0	1937	4	362	1937	0.1868869
Rat_12_NODE_1315_length_1935_cov_5.257447	0	1935	23	1579	1935	0.8160207
Rat_12_NODE_1318_length_1933_cov_3.272630	0	1933	29	1511	1933	0.7816865
Rat_12_NODE_1321_length_1930_cov_3.461333	0	1930	2	240	1930	0.1243523
Rat_12_NODE_1332_length_1921_cov_3.885316	0	1921	3	448	1921	0.2332119
Rat_12_NODE_1333_length_1920_cov_4.071314	0	1920	7	843	1920	0.4390625
Rat_12_NODE_1335_length_1918_cov_2.981750	0	1918	3	352	1918	0.1835245
Rat_12_NODE_1337_length_1911_cov_2.829741	0	1911	4	546	1911	0.2857143
Rat_12_NODE_1338_length_1910_cov_3.690027	0	1910	11	1104	1910	0.5780105
Rat_12_NODE_1339_length_1907_cov_3.895248	0	1907	2	158	1907	0.0828526
Rat_12_NODE_1342_length_1904_cov_3.404002	0	1904	1	151	1904	0.0793067
Rat_12_NODE_1343_length_1902_cov_9.011911	0	1902	2	230	1902	0.1209253
Rat_12_NODE_1347_length_1898_cov_4.247423	0	1898	0	0	1898	0.0000000
Rat_12_NODE_1350_length_1895_cov_3.671196	0	1895	2	189	1895	0.0997361
Rat_12_NODE_1352_length_1892_cov_3.007077	0	1892	36	1201	1892	0.6347780
Rat_12_NODE_1354_length_1889_cov_3.551799	0	1889	14	1097	1889	0.5807306
Rat_12_NODE_1356_length_1885_cov_4.024590	0	1885	0	0	1885	0.0000000
Rat_12_NODE_1359_length_1881_cov_3.285323	0	1881	0	0	1881	0.0000000
Rat_12_NODE_1360_length_1880_cov_3.130411	0	1880	16	1158	1880	0.6159574
Rat_12_NODE_1362_length_1878_cov_3.313769	0	1878	63	1836	1878	0.9776358
Rat_12_NODE_1368_length_1874_cov_2.049478	0	1874	0	0	1874	0.0000000
Rat_12_NODE_1369_length_1870_cov_6.412672	0	1870	7	625	1870	0.3342246
Rat_12_NODE_1371_length_1867_cov_4.665563	0	1867	4	491	1867	0.2629887
Rat_12_NODE_1372_length_1867_cov_3.549117	0	1867	6	626	1867	0.3352973
Rat_12_NODE_1375_length_1866_cov_4.625621	0	1866	7	778	1866	0.4169346
Rat_12_NODE_1378_length_1864_cov_4.803759	0	1864	0	0	1864	0.0000000
Rat_12_NODE_1385_length_1859_cov_5.265521	0	1859	1	147	1859	0.0790748
Rat_12_NODE_1386_length_1857_cov_3.104329	0	1857	0	0	1857	0.0000000
Rat_12_NODE_1390_length_1854_cov_3.375764	0	1854	5	523	1854	0.2820928
Rat_12_NODE_1391_length_1853_cov_3.682425	0	1853	4	424	1853	0.2288181
Rat_12_NODE_1392_length_1853_cov_2.160178	0	1853	3	448	1853	0.2417701
Rat_12_NODE_1393_length_1851_cov_5.155345	0	1851	4	570	1851	0.3079416
Rat_12_NODE_1394_length_1851_cov_4.066258	0	1851	3	417	1851	0.2252836
Rat_12_NODE_1395_length_1850_cov_2.891365	0	1850	2	292	1850	0.1578378
Rat_12_NODE_1397_length_1846_cov_3.561139	0	1846	0	0	1846	0.0000000
Rat_12_NODE_1401_length_1843_cov_4.116331	0	1843	6	605	1843	0.3282691
Rat_12_NODE_1402_length_1842_cov_4.151091	0	1842	0	0	1842	0.0000000
Rat_12_NODE_1407_length_1838_cov_2.095906	0	1838	0	0	1838	0.0000000
Rat_12_NODE_1409_length_1837_cov_2.104938	0	1837	0	0	1837	0.0000000
Rat_12_NODE_1410_length_1836_cov_5.286356	0	1836	28	1378	1836	0.7505447
Rat_12_NODE_1415_length_1831_cov_3.954392	0	1831	1	151	1831	0.0824686
Rat_12_NODE_1426_length_1819_cov_5.145692	0	1819	1	151	1819	0.0830126
Rat_12_NODE_1428_length_1816_cov_2.178308	0	1816	2	263	1816	0.1448238
Rat_12_NODE_1429_length_1815_cov_12.363068	0	1815	13	1071	1815	0.5900826
Rat_12_NODE_1431_length_1813_cov_4.915813	0	1813	0	0	1813	0.0000000
Rat_12_NODE_1433_length_1812_cov_3.874787	0	1812	3	445	1812	0.2455850
Rat_12_NODE_1435_length_1809_cov_3.545040	0	1809	0	0	1809	0.0000000
Rat_12_NODE_1439_length_1803_cov_3.053204	0	1803	53	1566	1803	0.8685524
Rat_12_NODE_1441_length_1801_cov_3.063574	0	1801	35	1354	1801	0.7518045
Rat_12_NODE_1443_length_1798_cov_2.084337	0	1798	2	215	1798	0.1195773
Rat_12_NODE_1445_length_1796_cov_3.148765	0	1796	1	151	1796	0.0840757
Rat_12_NODE_1447_length_1796_cov_2.213096	0	1796	1	151	1796	0.0840757
Rat_12_NODE_1450_length_1792_cov_2.846287	0	1792	53	1411	1792	0.7873884
Rat_12_NODE_1459_length_1785_cov_3.820231	0	1785	6	652	1785	0.3652661
Rat_12_NODE_1467_length_1774_cov_3.638743	0	1774	17	1160	1774	0.6538895
Rat_12_NODE_1472_length_1770_cov_1.860058	0	1770	0	0	1770	0.0000000
Rat_12_NODE_1474_length_1768_cov_4.894337	0	1768	3	242	1768	0.1368778
Rat_12_NODE_1476_length_1768_cov_3.057210	0	1768	2	135	1768	0.0763575
Rat_12_NODE_1478_length_1766_cov_2.890123	0	1766	1	149	1766	0.0843715
Rat_12_NODE_1480_length_1764_cov_3.931539	0	1764	3	331	1764	0.1876417
Rat_12_NODE_1483_length_1760_cov_4.051026	0	1760	7	728	1760	0.4136364
Rat_12_NODE_1489_length_1754_cov_4.170100	0	1754	17	1375	1754	0.7839224
Rat_12_NODE_1494_length_1750_cov_5.845428	0	1750	2	189	1750	0.1080000
Rat_12_NODE_1495_length_1750_cov_3.130383	0	1750	2	197	1750	0.1125714
Rat_12_NODE_1497_length_1748_cov_3.170112	0	1748	0	0	1748	0.0000000
Rat_12_NODE_1498_length_1748_cov_3.084465	0	1748	10	851	1748	0.4868421
Rat_12_NODE_1500_length_1745_cov_4.135503	0	1745	2	222	1745	0.1272206
Rat_12_NODE_1502_length_1744_cov_4.926584	0	1744	0	0	1744	0.0000000
Rat_12_NODE_1508_length_1741_cov_2.376631	0	1741	13	1142	1741	0.6559449
Rat_12_NODE_1512_length_1737_cov_3.937574	0	1737	8	802	1737	0.4617156
Rat_12_NODE_1513_length_1736_cov_3.320642	0	1736	32	1344	1736	0.7741935
Rat_12_NODE_1518_length_1732_cov_4.115683	0	1732	1	87	1732	0.0502309
Rat_12_NODE_1519_length_1731_cov_4.903341	0	1731	31	1485	1731	0.8578856
Rat_12_NODE_1521_length_1726_cov_5.092160	0	1726	0	0	1726	0.0000000
Rat_12_NODE_1529_length_1722_cov_5.716857	0	1722	3	360	1722	0.2090592
Rat_12_NODE_1534_length_1714_cov_4.948764	0	1714	0	0	1714	0.0000000
Rat_12_NODE_1535_length_1714_cov_4.443038	0	1714	5	593	1714	0.3459743
Rat_12_NODE_1544_length_1704_cov_3.196483	0	1704	0	0	1704	0.0000000
Rat_12_NODE_1545_length_1699_cov_3.783455	0	1699	0	0	1699	0.0000000
Rat_12_NODE_1547_length_1699_cov_2.299878	0	1699	10	990	1699	0.5826957
Rat_12_NODE_1548_length_1698_cov_4.074863	0	1698	3	448	1698	0.2638398
Rat_12_NODE_1556_length_1691_cov_2.071516	0	1691	6	745	1691	0.4405677
Rat_12_NODE_1558_length_1690_cov_3.357798	0	1690	4	398	1690	0.2355030
Rat_12_NODE_1560_length_1689_cov_4.892289	0	1689	2	284	1689	0.1681468
Rat_12_NODE_1561_length_1689_cov_3.428397	0	1689	3	295	1689	0.1746596
Rat_12_NODE_1562_length_1689_cov_2.411873	0	1689	4	576	1689	0.3410302
Rat_12_NODE_1573_length_1676_cov_4.773597	0	1676	1	150	1676	0.0894988
Rat_12_NODE_1575_length_1675_cov_4.303704	0	1675	1	139	1675	0.0829851
Rat_12_NODE_1582_length_1673_cov_3.270087	0	1673	9	599	1673	0.3580394
Rat_12_NODE_1583_length_1672_cov_3.230056	0	1672	0	0	1672	0.0000000
Rat_12_NODE_1584_length_1671_cov_1.914604	0	1671	1	151	1671	0.0903651
Rat_12_NODE_1585_length_1668_cov_5.712957	0	1668	2	220	1668	0.1318945
Rat_12_NODE_1588_length_1667_cov_2.342432	0	1667	37	1593	1667	0.9556089
Rat_12_NODE_1595_length_1660_cov_5.548910	0	1660	2	292	1660	0.1759036
Rat_12_NODE_1601_length_1658_cov_2.857767	0	1658	0	0	1658	0.0000000
Rat_12_NODE_1607_length_1652_cov_3.431434	0	1652	21	1123	1652	0.6797821
Rat_12_NODE_1608_length_1652_cov_2.596744	0	1652	4	447	1652	0.2705811
Rat_12_NODE_1610_length_1651_cov_4.178571	0	1651	4	505	1651	0.3058752
Rat_12_NODE_1614_length_1649_cov_3.478043	0	1649	1	151	1649	0.0915706
Rat_12_NODE_1619_length_1642_cov_3.063642	0	1642	5	522	1642	0.3179050
Rat_12_NODE_1620_length_1642_cov_2.513548	0	1642	22	1231	1642	0.7496955
Rat_12_NODE_1628_length_1637_cov_2.616941	0	1637	0	0	1637	0.0000000
Rat_12_NODE_1629_length_1636_cov_3.098039	0	1636	0	0	1636	0.0000000
Rat_12_NODE_1631_length_1634_cov_3.680177	0	1634	6	285	1634	0.1744186
Rat_12_NODE_1633_length_1631_cov_3.170685	0	1631	0	0	1631	0.0000000
Rat_12_NODE_1636_length_1626_cov_3.090388	0	1626	1	150	1626	0.0922509
Rat_12_NODE_1638_length_1620_cov_2.719489	0	1620	3	394	1620	0.2432099
Rat_12_NODE_1640_length_1619_cov_3.321611	0	1619	0	0	1619	0.0000000
Rat_12_NODE_1641_length_1619_cov_3.132353	0	1619	4	445	1619	0.2748610
Rat_12_NODE_1654_length_1609_cov_4.925354	0	1609	0	0	1609	0.0000000
Rat_12_NODE_1659_length_1602_cov_2.634777	0	1602	33	1434	1602	0.8951311
Rat_12_NODE_1668_length_1592_cov_1.766428	0	1592	4	241	1592	0.1513819
Rat_12_NODE_1670_length_1590_cov_2.979153	0	1590	3	372	1590	0.2339623
Rat_12_NODE_1671_length_1589_cov_4.054759	0	1589	4	505	1589	0.3178099
Rat_12_NODE_1675_length_1588_cov_1.828441	0	1588	0	0	1588	0.0000000
Rat_12_NODE_1676_length_1587_cov_4.005875	0	1587	0	0	1587	0.0000000
Rat_12_NODE_1683_length_1579_cov_2.604331	0	1579	5	698	1579	0.4420519
Rat_12_NODE_1686_length_1577_cov_7.174113	0	1577	3	411	1577	0.2606214
Rat_12_NODE_1687_length_1577_cov_4.632720	0	1577	0	0	1577	0.0000000
Rat_12_NODE_1689_length_1576_cov_3.195266	0	1576	11	982	1576	0.6230965
Rat_12_NODE_1693_length_1572_cov_3.642057	0	1572	2	259	1572	0.1647583
Rat_12_NODE_1698_length_1566_cov_5.149570	0	1566	0	0	1566	0.0000000
Rat_12_NODE_1701_length_1564_cov_3.960239	0	1564	1	151	1564	0.0965473
Rat_12_NODE_1702_length_1564_cov_3.798542	0	1564	1	148	1564	0.0946292
Rat_12_NODE_1711_length_1552_cov_2.064796	0	1552	0	0	1552	0.0000000
Rat_12_NODE_1716_length_1550_cov_2.684950	0	1550	4	472	1550	0.3045161
Rat_12_NODE_1718_length_1548_cov_5.649699	0	1548	9	956	1548	0.6175711
Rat_12_NODE_1721_length_1547_cov_3.483914	0	1547	1	151	1547	0.0976083
Rat_12_NODE_1722_length_1547_cov_2.366622	0	1547	0	0	1547	0.0000000
Rat_12_NODE_1723_length_1546_cov_2.802817	0	1546	2	173	1546	0.1119017
Rat_12_NODE_1724_length_1544_cov_3.692411	0	1544	4	519	1544	0.3361399
Rat_12_NODE_1725_length_1544_cov_1.869711	0	1544	6	576	1544	0.3730570
Rat_12_NODE_1727_length_1543_cov_3.099462	0	1543	0	0	1543	0.0000000
Rat_12_NODE_1735_length_1539_cov_2.930593	0	1539	32	1261	1539	0.8193632
Rat_12_NODE_1741_length_1536_cov_3.048616	0	1536	0	0	1536	0.0000000
Rat_12_NODE_1747_length_1528_cov_2.499661	0	1528	0	0	1528	0.0000000
Rat_12_NODE_1748_length_1527_cov_3.086277	0	1527	0	0	1527	0.0000000
Rat_12_NODE_1751_length_1524_cov_2.372362	0	1524	4	381	1524	0.2500000
Rat_12_NODE_1752_length_1523_cov_5.045640	0	1523	2	294	1523	0.1930401
Rat_12_NODE_1754_length_1522_cov_3.599182	0	1522	6	543	1522	0.3567674
Rat_12_NODE_1758_length_1517_cov_4.720930	0	1517	2	281	1517	0.1852340
Rat_12_NODE_1760_length_1516_cov_3.965092	0	1516	2	298	1516	0.1965699
Rat_12_NODE_1765_length_1512_cov_2.884695	0	1512	9	860	1512	0.5687830
Rat_12_NODE_1766_length_1512_cov_2.818806	0	1512	0	0	1512	0.0000000
Rat_12_NODE_1768_length_1511_cov_4.881868	0	1511	44	1424	1511	0.9424222
Rat_12_NODE_1772_length_1507_cov_3.148760	0	1507	0	0	1507	0.0000000
Rat_12_NODE_1780_length_1501_cov_6.161826	0	1501	11	912	1501	0.6075949
Rat_12_NODE_1789_length_1497_cov_2.339806	0	1497	0	0	1497	0.0000000
Rat_12_NODE_1792_length_1494_cov_3.453787	0	1494	12	667	1494	0.4464525
Rat_12_NODE_1799_length_1488_cov_2.995813	0	1488	7	648	1488	0.4354839
Rat_12_NODE_1802_length_1486_cov_4.155136	0	1486	2	264	1486	0.1776581
Rat_12_NODE_1805_length_1485_cov_4.089510	0	1485	1	151	1485	0.1016835
Rat_12_NODE_1810_length_1482_cov_4.313945	0	1482	7	736	1482	0.4966262
Rat_12_NODE_1812_length_1482_cov_3.053259	0	1482	0	0	1482	0.0000000
Rat_12_NODE_1816_length_1480_cov_3.151579	0	1480	2	131	1480	0.0885135
Rat_12_NODE_1818_length_1479_cov_11.785815	0	1479	96	1477	1479	0.9986477
Rat_12_NODE_1823_length_1477_cov_4.784810	0	1477	0	0	1477	0.0000000
Rat_12_NODE_1825_length_1474_cov_3.317125	0	1474	0	0	1474	0.0000000
Rat_12_NODE_1826_length_1474_cov_3.289641	0	1474	1	151	1474	0.1024423
Rat_12_NODE_1827_length_1473_cov_4.952045	0	1473	5	425	1473	0.2885268
Rat_12_NODE_1835_length_1469_cov_6.064356	0	1469	5	550	1469	0.3744044
Rat_12_NODE_1837_length_1469_cov_2.937058	0	1469	0	0	1469	0.0000000
Rat_12_NODE_1838_length_1469_cov_2.719943	0	1469	10	754	1469	0.5132743
Rat_12_NODE_1840_length_1468_cov_4.445152	0	1468	20	1089	1468	0.7418256
Rat_12_NODE_1842_length_1467_cov_4.504958	0	1467	3	413	1467	0.2815269
Rat_12_NODE_1843_length_1466_cov_13.153792	0	1466	335	1466	1466	1.0000000
Rat_12_NODE_1845_length_1466_cov_2.130404	0	1466	11	1060	1466	0.7230560
Rat_12_NODE_1846_length_1465_cov_4.115603	0	1465	4	499	1465	0.3406143
Rat_12_NODE_1851_length_1462_cov_3.667377	0	1462	0	0	1462	0.0000000
Rat_12_NODE_1855_length_1461_cov_4.025605	0	1461	0	0	1461	0.0000000
Rat_12_NODE_1860_length_1460_cov_2.415658	0	1460	0	0	1460	0.0000000
Rat_12_NODE_1868_length_1454_cov_3.255897	0	1454	8	719	1454	0.4944979
Rat_12_NODE_1872_length_1451_cov_5.087393	0	1451	2	270	1451	0.1860786
Rat_12_NODE_1874_length_1451_cov_2.126074	0	1451	0	0	1451	0.0000000
Rat_12_NODE_1877_length_1448_cov_2.022254	0	1448	0	0	1448	0.0000000
Rat_12_NODE_1879_length_1446_cov_5.920201	0	1446	3	452	1446	0.3125865
Rat_12_NODE_1884_length_1444_cov_6.354932	0	1444	0	0	1444	0.0000000
Rat_12_NODE_1885_length_1444_cov_4.235421	0	1444	21	875	1444	0.6059557
Rat_12_NODE_1886_length_1444_cov_4.205184	0	1444	7	782	1444	0.5415512
Rat_12_NODE_1891_length_1440_cov_2.129964	0	1440	11	960	1440	0.6666667
Rat_12_NODE_1896_length_1438_cov_1.702097	0	1438	0	0	1438	0.0000000
Rat_12_NODE_1908_length_1433_cov_5.144412	0	1433	5	604	1433	0.4214934
Rat_12_NODE_1913_length_1431_cov_2.308140	0	1431	5	590	1431	0.4122991
Rat_12_NODE_1917_length_1429_cov_4.082242	0	1429	0	0	1429	0.0000000
Rat_12_NODE_1927_length_1423_cov_2.620614	0	1423	5	550	1423	0.3865074
Rat_12_NODE_1929_length_1422_cov_2.825896	0	1422	4	525	1422	0.3691983
Rat_12_NODE_1930_length_1421_cov_5.327233	0	1421	6	589	1421	0.4144968
Rat_12_NODE_1933_length_1420_cov_2.630769	0	1420	1	151	1420	0.1063380
Rat_12_NODE_1935_length_1419_cov_2.218475	0	1419	0	0	1419	0.0000000
Rat_12_NODE_1937_length_1418_cov_4.874541	0	1418	4	275	1418	0.1939351
Rat_12_NODE_1941_length_1417_cov_1.941997	0	1417	1	151	1417	0.1065632
Rat_12_NODE_1944_length_1415_cov_3.657353	0	1415	32	1075	1415	0.7597173
Rat_12_NODE_1950_length_1410_cov_3.414760	0	1410	0	0	1410	0.0000000
Rat_12_NODE_1956_length_1406_cov_14.131014	0	1406	36	1273	1406	0.9054054
Rat_12_NODE_1957_length_1406_cov_2.457439	0	1406	24	1059	1406	0.7532006
Rat_12_NODE_1963_length_1403_cov_1.909496	0	1403	28	1322	1403	0.9422666
Rat_12_NODE_1970_length_1396_cov_4.523490	0	1396	0	0	1396	0.0000000
Rat_12_NODE_1971_length_1395_cov_4.844030	0	1395	4	501	1395	0.3591398
Rat_12_NODE_1974_length_1393_cov_3.469357	0	1393	26	1260	1393	0.9045226
Rat_12_NODE_1978_length_1391_cov_5.018713	0	1391	0	0	1391	0.0000000
Rat_12_NODE_1981_length_1389_cov_5.359820	0	1389	1	83	1389	0.0597552
Rat_12_NODE_1986_length_1387_cov_3.687688	0	1387	32	1239	1387	0.8932949
Rat_12_NODE_1987_length_1386_cov_3.708490	0	1386	20	792	1386	0.5714286
Rat_12_NODE_1995_length_1379_cov_2.216012	0	1379	0	0	1379	0.0000000
Rat_12_NODE_1999_length_1378_cov_2.847317	0	1378	0	0	1378	0.0000000
Rat_12_NODE_2004_length_1377_cov_2.020424	0	1377	0	0	1377	0.0000000
Rat_12_NODE_2005_length_1376_cov_10.142316	0	1376	25	1264	1376	0.9186047
Rat_12_NODE_2007_length_1376_cov_2.887207	0	1376	6	595	1376	0.4324128
Rat_12_NODE_2008_length_1376_cov_2.763058	0	1376	3	240	1376	0.1744186
Rat_12_NODE_2009_length_1376_cov_2.637396	0	1376	8	891	1376	0.6475291
Rat_12_NODE_2010_length_1375_cov_3.279545	0	1375	6	587	1375	0.4269091
Rat_12_NODE_2013_length_1373_cov_8.084977	0	1373	2	274	1373	0.1995630
Rat_12_NODE_2020_length_1369_cov_3.743531	0	1369	0	0	1369	0.0000000
Rat_12_NODE_2022_length_1368_cov_4.811881	0	1368	1	151	1368	0.1103801
Rat_12_NODE_2025_length_1367_cov_5.249238	0	1367	2	160	1367	0.1170446
Rat_12_NODE_2027_length_1367_cov_2.078506	0	1367	0	0	1367	0.0000000
Rat_12_NODE_2031_length_1364_cov_4.838808	0	1364	0	0	1364	0.0000000
Rat_12_NODE_2032_length_1364_cov_3.339190	0	1364	0	0	1364	0.0000000
Rat_12_NODE_2042_length_1361_cov_2.249617	0	1361	0	0	1361	0.0000000
Rat_12_NODE_2043_length_1357_cov_5.328725	0	1357	4	345	1357	0.2542373
Rat_12_NODE_2045_length_1357_cov_2.241935	0	1357	0	0	1357	0.0000000
Rat_12_NODE_2047_length_1355_cov_6.376154	0	1355	5	688	1355	0.5077491
Rat_12_NODE_2048_length_1355_cov_5.216923	0	1355	1	151	1355	0.1114391
Rat_12_NODE_2050_length_1355_cov_1.859231	0	1355	2	223	1355	0.1645757
Rat_12_NODE_2052_length_1355_cov_1.493846	0	1355	3	277	1355	0.2044280
Rat_12_NODE_2055_length_1353_cov_2.904468	0	1353	11	1008	1353	0.7450111
Rat_12_NODE_2056_length_1352_cov_5.113338	0	1352	1	151	1352	0.1116864
Rat_12_NODE_2058_length_1352_cov_2.549730	0	1352	3	387	1352	0.2862426
Rat_12_NODE_2065_length_1347_cov_6.899381	0	1347	2	302	1347	0.2242019
Rat_12_NODE_2067_length_1346_cov_4.058869	0	1346	0	0	1346	0.0000000
Rat_12_NODE_2070_length_1345_cov_5.101550	0	1345	0	0	1345	0.0000000
Rat_12_NODE_2077_length_1344_cov_2.194725	0	1344	16	1029	1344	0.7656250
Rat_12_NODE_2079_length_1343_cov_3.805124	0	1343	5	601	1343	0.4475056
Rat_12_NODE_2084_length_1342_cov_3.646465	0	1342	3	348	1342	0.2593144
Rat_12_NODE_2085_length_1342_cov_1.682207	0	1342	13	925	1342	0.6892697
Rat_12_NODE_2094_length_1336_cov_2.890710	0	1336	0	0	1336	0.0000000
Rat_12_NODE_2099_length_1333_cov_3.348200	0	1333	4	366	1333	0.2745686
Rat_12_NODE_2105_length_1331_cov_2.969436	0	1331	0	0	1331	0.0000000
Rat_12_NODE_2112_length_1327_cov_3.832547	0	1327	4	398	1327	0.2999246
Rat_12_NODE_2116_length_1325_cov_3.933071	0	1325	0	0	1325	0.0000000
Rat_12_NODE_2117_length_1324_cov_1.981875	0	1324	0	0	1324	0.0000000
Rat_12_NODE_2119_length_1323_cov_2.415615	0	1323	3	378	1323	0.2857143
Rat_12_NODE_2123_length_1321_cov_5.138231	0	1321	1	151	1321	0.1143073
Rat_12_NODE_2125_length_1320_cov_2.105138	0	1320	2	191	1320	0.1446970
Rat_12_NODE_2127_length_1319_cov_2.805380	0	1319	10	494	1319	0.3745261
Rat_12_NODE_2133_length_1316_cov_3.270420	0	1316	6	479	1316	0.3639818
Rat_12_NODE_2135_length_1315_cov_2.626984	0	1315	3	389	1315	0.2958175
Rat_12_NODE_2142_length_1313_cov_5.369634	0	1313	1	70	1313	0.0533130
Rat_12_NODE_2145_length_1311_cov_4.492834	0	1311	2	275	1311	0.2097635
Rat_12_NODE_2146_length_1311_cov_2.528662	0	1311	0	0	1311	0.0000000
Rat_12_NODE_2158_length_1301_cov_4.738363	0	1301	0	0	1301	0.0000000
Rat_12_NODE_2170_length_1297_cov_3.527375	0	1297	2	223	1297	0.1719352
Rat_12_NODE_2171_length_1297_cov_2.613527	0	1297	13	1030	1297	0.7941403
Rat_12_NODE_2177_length_1296_cov_2.468977	0	1296	2	205	1296	0.1581790
Rat_12_NODE_2178_length_1296_cov_2.167607	0	1296	11	951	1296	0.7337963
Rat_12_NODE_2181_length_1294_cov_3.702179	0	1294	1	138	1294	0.1066461
Rat_12_NODE_2190_length_1290_cov_3.597571	0	1290	0	0	1290	0.0000000
Rat_12_NODE_2192_length_1290_cov_1.889879	0	1290	2	185	1290	0.1434108
Rat_12_NODE_2195_length_1288_cov_2.351176	0	1288	0	0	1288	0.0000000
Rat_12_NODE_2196_length_1287_cov_3.966721	0	1287	2	291	1287	0.2261072
Rat_12_NODE_2199_length_1285_cov_2.547967	0	1285	3	438	1285	0.3408560
Rat_12_NODE_2200_length_1285_cov_2.342276	0	1285	7	706	1285	0.5494164
Rat_12_NODE_2204_length_1281_cov_1.792007	0	1281	1	107	1281	0.0835285
Rat_12_NODE_2205_length_1280_cov_3.355918	0	1280	9	479	1280	0.3742188
Rat_12_NODE_2214_length_1274_cov_3.963084	0	1274	0	0	1274	0.0000000
Rat_12_NODE_2216_length_1274_cov_3.273995	0	1274	0	0	1274	0.0000000
Rat_12_NODE_2221_length_1273_cov_2.365353	0	1273	2	296	1273	0.2325216
Rat_12_NODE_2223_length_1272_cov_3.106820	0	1272	37	955	1272	0.7507862
Rat_12_NODE_2226_length_1271_cov_3.979441	0	1271	0	0	1271	0.0000000
Rat_12_NODE_2227_length_1271_cov_3.004112	0	1271	3	301	1271	0.2368214
Rat_12_NODE_2229_length_1271_cov_2.427632	0	1271	10	835	1271	0.6569631
Rat_12_NODE_2231_length_1270_cov_3.248560	0	1270	3	359	1270	0.2826772
Rat_12_NODE_2233_length_1270_cov_1.868313	0	1270	0	0	1270	0.0000000
Rat_12_NODE_2235_length_1268_cov_4.214345	0	1268	0	0	1268	0.0000000
Rat_12_NODE_2248_length_1262_cov_4.697597	0	1262	4	448	1262	0.3549921
Rat_12_NODE_2258_length_1259_cov_2.254153	0	1259	0	0	1259	0.0000000
Rat_12_NODE_2260_length_1257_cov_3.918469	0	1257	2	279	1257	0.2219570
Rat_12_NODE_2261_length_1257_cov_3.247088	0	1257	5	521	1257	0.4144789
Rat_12_NODE_2266_length_1254_cov_3.612177	0	1254	1	150	1254	0.1196172
Rat_12_NODE_2267_length_1254_cov_2.314429	0	1254	0	0	1254	0.0000000
Rat_12_NODE_2268_length_1253_cov_2.834725	0	1253	0	0	1253	0.0000000
Rat_12_NODE_2269_length_1253_cov_2.150250	0	1253	0	0	1253	0.0000000
Rat_12_NODE_2270_length_1253_cov_2.103506	0	1253	20	959	1253	0.7653632
Rat_12_NODE_2272_length_1252_cov_5.791980	0	1252	0	0	1252	0.0000000
Rat_12_NODE_2280_length_1250_cov_2.253556	0	1250	11	779	1250	0.6232000
Rat_12_NODE_2285_length_1247_cov_1.591443	0	1247	0	0	1247	0.0000000
Rat_12_NODE_2293_length_1244_cov_5.013457	0	1244	2	267	1244	0.2146302
Rat_12_NODE_2296_length_1244_cov_1.804037	0	1244	5	524	1244	0.4212219
Rat_12_NODE_2299_length_1242_cov_4.108677	0	1242	0	0	1242	0.0000000
Rat_12_NODE_2300_length_1242_cov_1.954507	0	1242	4	365	1242	0.2938809
Rat_12_NODE_2307_length_1239_cov_2.867399	0	1239	3	396	1239	0.3196126
Rat_12_NODE_2309_length_1238_cov_2.840237	0	1238	0	0	1238	0.0000000
Rat_12_NODE_2310_length_1238_cov_1.976331	0	1238	0	0	1238	0.0000000
Rat_12_NODE_2312_length_1236_cov_2.725656	0	1236	6	668	1236	0.5404531
Rat_12_NODE_2313_length_1234_cov_2.448685	0	1234	3	384	1234	0.3111832
Rat_12_NODE_2315_length_1233_cov_2.093379	0	1233	0	0	1233	0.0000000
Rat_12_NODE_2317_length_1233_cov_1.661290	0	1233	5	443	1233	0.3592863
Rat_12_NODE_2320_length_1230_cov_4.314894	0	1230	4	523	1230	0.4252033
Rat_12_NODE_2326_length_1229_cov_3.412266	0	1229	0	0	1229	0.0000000
Rat_12_NODE_2331_length_1226_cov_4.632792	0	1226	6	537	1226	0.4380098
Rat_12_NODE_2334_length_1226_cov_2.477370	0	1226	14	1015	1226	0.8278956
Rat_12_NODE_2338_length_1224_cov_5.318221	0	1224	2	300	1224	0.2450980
Rat_12_NODE_2345_length_1222_cov_3.129392	0	1222	7	631	1222	0.5163666
Rat_12_NODE_2347_length_1222_cov_2.540703	0	1222	4	382	1222	0.3126023
Rat_12_NODE_2352_length_1220_cov_3.699571	0	1220	4	425	1220	0.3483607
Rat_12_NODE_2353_length_1220_cov_3.366524	0	1220	0	0	1220	0.0000000
Rat_12_NODE_2354_length_1220_cov_2.957940	0	1220	3	393	1220	0.3221312
Rat_12_NODE_2355_length_1218_cov_2.461737	0	1218	0	0	1218	0.0000000
Rat_12_NODE_2356_length_1217_cov_4.242685	0	1217	0	0	1217	0.0000000
Rat_12_NODE_2362_length_1215_cov_3.467241	0	1215	0	0	1215	0.0000000
Rat_12_NODE_2369_length_1212_cov_3.267070	0	1212	35	1212	1212	1.0000000
Rat_12_NODE_2373_length_1211_cov_2.412630	0	1211	11	1018	1211	0.8406276
Rat_12_NODE_2377_length_1210_cov_3.038095	0	1210	0	0	1210	0.0000000
Rat_12_NODE_2378_length_1210_cov_2.601732	0	1210	0	0	1210	0.0000000
Rat_12_NODE_2383_length_1208_cov_3.499566	0	1208	0	0	1208	0.0000000
Rat_12_NODE_2389_length_1205_cov_4.006087	0	1205	3	361	1205	0.2995851
Rat_12_NODE_2394_length_1203_cov_3.087108	0	1203	2	302	1203	0.2510391
Rat_12_NODE_2396_length_1202_cov_2.696600	0	1202	0	0	1202	0.0000000
Rat_12_NODE_2399_length_1201_cov_3.054101	0	1201	12	622	1201	0.5179018
Rat_12_NODE_2403_length_1200_cov_3.079476	0	1200	10	769	1200	0.6408333
Rat_12_NODE_2405_length_1199_cov_3.351399	0	1199	2	290	1199	0.2418682
Rat_12_NODE_2416_length_1194_cov_3.582968	0	1194	1	151	1194	0.1264657
Rat_12_NODE_2418_length_1193_cov_2.907733	0	1193	0	0	1193	0.0000000
Rat_12_NODE_2426_length_1189_cov_1.613757	0	1189	2	238	1189	0.2001682
Rat_12_NODE_2427_length_1188_cov_4.559576	0	1188	0	0	1188	0.0000000
Rat_12_NODE_2431_length_1186_cov_3.744474	0	1186	5	494	1186	0.4165261
Rat_12_NODE_2432_length_1186_cov_2.736516	0	1186	6	410	1186	0.3456998
Rat_12_NODE_2437_length_1183_cov_4.578014	0	1183	0	0	1183	0.0000000
Rat_12_NODE_2439_length_1183_cov_2.944149	0	1183	1	119	1183	0.1005917
Rat_12_NODE_2442_length_1183_cov_2.389184	0	1183	3	385	1183	0.3254438
Rat_12_NODE_2443_length_1183_cov_2.289894	0	1183	0	0	1183	0.0000000
Rat_12_NODE_2444_length_1183_cov_1.499113	0	1183	6	706	1183	0.5967878
Rat_12_NODE_2449_length_1180_cov_3.888000	0	1180	4	391	1180	0.3313559
Rat_12_NODE_2450_length_1180_cov_3.388444	0	1180	10	831	1180	0.7042373
Rat_12_NODE_2452_length_1180_cov_1.911111	0	1180	4	517	1180	0.4381356
Rat_12_NODE_2461_length_1177_cov_1.610517	0	1177	1	151	1177	0.1282923
Rat_12_NODE_2464_length_1176_cov_2.152542	0	1176	5	486	1176	0.4132653
Rat_12_NODE_2465_length_1175_cov_5.918750	0	1175	0	0	1175	0.0000000
Rat_12_NODE_2470_length_1174_cov_3.642538	0	1174	12	835	1174	0.7112436
Rat_12_NODE_2472_length_1174_cov_1.764969	0	1174	11	749	1174	0.6379898
Rat_12_NODE_2473_length_1173_cov_5.466905	0	1173	4	530	1173	0.4518329
Rat_12_NODE_2477_length_1172_cov_2.942704	0	1172	0	0	1172	0.0000000
Rat_12_NODE_2482_length_1171_cov_2.201613	0	1171	3	320	1171	0.2732707
Rat_12_NODE_2483_length_1171_cov_1.521505	0	1171	6	782	1171	0.6678053
Rat_12_NODE_2485_length_1170_cov_2.249327	0	1170	0	0	1170	0.0000000
Rat_12_NODE_2503_length_1165_cov_3.553153	0	1165	4	442	1165	0.3793992
Rat_12_NODE_2508_length_1164_cov_4.342651	0	1164	0	0	1164	0.0000000
Rat_12_NODE_2511_length_1163_cov_3.626354	0	1163	1	151	1163	0.1298366
Rat_12_NODE_2513_length_1163_cov_3.132671	0	1163	0	0	1163	0.0000000
Rat_12_NODE_2514_length_1163_cov_2.025271	0	1163	0	0	1163	0.0000000
Rat_12_NODE_2517_length_1162_cov_2.100271	0	1162	7	629	1162	0.5413081
Rat_12_NODE_2522_length_1160_cov_2.808145	0	1160	0	0	1160	0.0000000
Rat_12_NODE_2524_length_1160_cov_2.081448	0	1160	5	570	1160	0.4913793
Rat_12_NODE_2529_length_1159_cov_2.298007	0	1159	8	510	1159	0.4400345
Rat_12_NODE_2530_length_1159_cov_2.239130	0	1159	13	782	1159	0.6747196
Rat_12_NODE_2531_length_1158_cov_2.729828	0	1158	1	113	1158	0.0975820
Rat_12_NODE_2532_length_1157_cov_5.512704	0	1157	3	352	1157	0.3042351
Rat_12_NODE_2536_length_1156_cov_2.094460	0	1156	2	294	1156	0.2543253
Rat_12_NODE_2546_length_1152_cov_4.171376	0	1152	0	0	1152	0.0000000
Rat_12_NODE_2549_length_1151_cov_4.398723	0	1151	0	0	1151	0.0000000
Rat_12_NODE_2551_length_1151_cov_3.946168	0	1151	0	0	1151	0.0000000
Rat_12_NODE_2562_length_1147_cov_3.519231	0	1147	0	0	1147	0.0000000
Rat_12_NODE_2566_length_1146_cov_4.615949	0	1146	0	0	1146	0.0000000
Rat_12_NODE_2567_length_1146_cov_3.208066	0	1146	0	0	1146	0.0000000
Rat_12_NODE_2570_length_1145_cov_3.730275	0	1145	1	116	1145	0.1013100
Rat_12_NODE_2583_length_1142_cov_2.220791	0	1142	12	769	1142	0.6733800
Rat_12_NODE_2584_length_1141_cov_6.285451	0	1141	0	0	1141	0.0000000
Rat_12_NODE_2590_length_1139_cov_2.275830	0	1139	21	1087	1139	0.9543459
Rat_12_NODE_2591_length_1139_cov_1.773063	0	1139	6	585	1139	0.5136085
Rat_12_NODE_2592_length_1138_cov_4.370268	0	1138	1	151	1138	0.1326889
Rat_12_NODE_2595_length_1138_cov_1.990766	0	1138	1	150	1138	0.1318102
Rat_12_NODE_2596_length_1137_cov_2.548059	0	1137	8	698	1137	0.6138962
Rat_12_NODE_2599_length_1136_cov_2.558742	0	1136	0	0	1136	0.0000000
Rat_12_NODE_2600_length_1136_cov_1.824237	0	1136	3	396	1136	0.3485915
Rat_12_NODE_2603_length_1135_cov_1.987963	0	1135	2	261	1135	0.2299559
Rat_12_NODE_2607_length_1134_cov_2.232623	0	1134	3	360	1134	0.3174603
Rat_12_NODE_2612_length_1132_cov_2.971216	0	1132	0	0	1132	0.0000000
Rat_12_NODE_2614_length_1132_cov_1.954503	0	1132	0	0	1132	0.0000000
Rat_12_NODE_2615_length_1132_cov_1.601671	0	1132	0	0	1132	0.0000000
Rat_12_NODE_2618_length_1131_cov_2.325279	0	1131	0	0	1131	0.0000000
Rat_12_NODE_2620_length_1130_cov_2.513488	0	1130	0	0	1130	0.0000000
Rat_12_NODE_2623_length_1129_cov_3.938547	0	1129	1	151	1129	0.1337467
Rat_12_NODE_2626_length_1128_cov_2.635601	0	1128	0	0	1128	0.0000000
Rat_12_NODE_2627_length_1128_cov_1.694315	0	1128	7	549	1128	0.4867021
Rat_12_NODE_2633_length_1127_cov_1.709888	0	1127	5	504	1127	0.4472050
Rat_12_NODE_2641_length_1122_cov_2.265230	0	1122	9	778	1122	0.6934046
Rat_12_NODE_2647_length_1121_cov_1.541276	0	1121	2	228	1121	0.2033898
Rat_12_NODE_2652_length_1120_cov_2.255399	0	1120	6	451	1120	0.4026786
Rat_12_NODE_2656_length_1117_cov_3.547081	0	1117	1	148	1117	0.1324978
Rat_12_NODE_2658_length_1117_cov_2.248588	0	1117	29	1082	1117	0.9686661
Rat_12_NODE_2662_length_1116_cov_2.555137	0	1116	2	298	1116	0.2670251
Rat_12_NODE_2665_length_1115_cov_7.923585	0	1115	3	391	1115	0.3506726
Rat_12_NODE_2674_length_1113_cov_2.875236	0	1113	0	0	1113	0.0000000
Rat_12_NODE_2675_length_1113_cov_2.344045	0	1113	0	0	1113	0.0000000
Rat_12_NODE_2676_length_1113_cov_1.811909	0	1113	0	0	1113	0.0000000
Rat_12_NODE_2677_length_1112_cov_3.808893	0	1112	12	851	1112	0.7652878
Rat_12_NODE_2678_length_1112_cov_3.435194	0	1112	0	0	1112	0.0000000
Rat_12_NODE_2679_length_1112_cov_3.342479	0	1112	9	699	1112	0.6285971
Rat_12_NODE_2680_length_1112_cov_2.597919	0	1112	3	367	1112	0.3300360
Rat_12_NODE_2682_length_1112_cov_1.860927	0	1112	0	0	1112	0.0000000
Rat_12_NODE_2683_length_1112_cov_1.640492	0	1112	4	332	1112	0.2985612
Rat_12_NODE_2684_length_1112_cov_1.449385	0	1112	5	537	1112	0.4829137
Rat_12_NODE_2685_length_1111_cov_3.077652	0	1111	6	747	1111	0.6723672
Rat_12_NODE_2695_length_1109_cov_2.653700	0	1109	6	514	1109	0.4634806
Rat_12_NODE_2696_length_1109_cov_2.395636	0	1109	4	463	1109	0.4174932
Rat_12_NODE_2701_length_1108_cov_2.436847	0	1108	4	465	1108	0.4196751
Rat_12_NODE_2704_length_1107_cov_4.554183	0	1107	1	151	1107	0.1364047
Rat_12_NODE_2715_length_1106_cov_2.350143	0	1106	13	642	1106	0.5804701
Rat_12_NODE_2718_length_1105_cov_2.637143	0	1105	3	421	1105	0.3809955
Rat_12_NODE_2722_length_1103_cov_2.477099	0	1103	0	0	1103	0.0000000
Rat_12_NODE_2723_length_1102_cov_2.633238	0	1102	0	0	1102	0.0000000
Rat_12_NODE_2736_length_1097_cov_2.425144	0	1097	0	0	1097	0.0000000
Rat_12_NODE_2737_length_1097_cov_2.319578	0	1097	0	0	1097	0.0000000
Rat_12_NODE_2740_length_1096_cov_5.279539	0	1096	3	379	1096	0.3458029
Rat_12_NODE_2741_length_1096_cov_4.414986	0	1096	1	151	1096	0.1377737
Rat_12_NODE_2744_length_1096_cov_1.667627	0	1096	0	0	1096	0.0000000
Rat_12_NODE_2747_length_1095_cov_4.153846	0	1095	0	0	1095	0.0000000
Rat_12_NODE_2749_length_1095_cov_3.527885	0	1095	1	140	1095	0.1278539
Rat_12_NODE_2751_length_1094_cov_3.743985	0	1094	0	0	1094	0.0000000
Rat_12_NODE_2757_length_1093_cov_2.400771	0	1093	0	0	1093	0.0000000
Rat_12_NODE_2758_length_1092_cov_5.776278	0	1092	2	302	1092	0.2765568
Rat_12_NODE_2762_length_1092_cov_1.843780	0	1092	0	0	1092	0.0000000
Rat_12_NODE_2765_length_1091_cov_3.566602	0	1091	0	0	1091	0.0000000
Rat_12_NODE_2770_length_1090_cov_2.721739	0	1090	0	0	1090	0.0000000
Rat_12_NODE_2780_length_1087_cov_1.948643	0	1087	0	0	1087	0.0000000
Rat_12_NODE_2785_length_1086_cov_2.607177	0	1086	10	938	1086	0.8637201
Rat_12_NODE_2786_length_1086_cov_2.109602	0	1086	4	504	1086	0.4640884
Rat_12_NODE_2793_length_1084_cov_1.937804	0	1084	5	401	1084	0.3699262
Rat_12_NODE_2794_length_1083_cov_3.953307	0	1083	0	0	1083	0.0000000
Rat_12_NODE_2798_length_1082_cov_1.872444	0	1082	1	161	1082	0.1487985
Rat_12_NODE_2804_length_1080_cov_3.291707	0	1080	1	149	1080	0.1379630
Rat_12_NODE_2805_length_1080_cov_2.336585	0	1080	3	270	1080	0.2500000
Rat_12_NODE_2812_length_1079_cov_2.626953	0	1079	11	723	1079	0.6700649
Rat_12_NODE_2814_length_1079_cov_2.353516	0	1079	3	423	1079	0.3920296
Rat_12_NODE_2815_length_1079_cov_1.948242	0	1079	0	0	1079	0.0000000
Rat_12_NODE_2817_length_1078_cov_3.978495	0	1078	0	0	1078	0.0000000
Rat_12_NODE_2818_length_1078_cov_2.798631	0	1078	0	0	1078	0.0000000
Rat_12_NODE_2822_length_1077_cov_3.060665	0	1077	5	532	1077	0.4939647
Rat_12_NODE_2830_length_1074_cov_9.324828	0	1074	0	0	1074	0.0000000
Rat_12_NODE_2831_length_1074_cov_6.877331	0	1074	0	0	1074	0.0000000
Rat_12_NODE_2832_length_1074_cov_3.860648	0	1074	6	523	1074	0.4869646
Rat_12_NODE_2836_length_1073_cov_2.298625	0	1073	2	302	1073	0.2814539
Rat_12_NODE_2839_length_1072_cov_5.845624	0	1072	1	151	1072	0.1408582
Rat_12_NODE_2842_length_1072_cov_2.793510	0	1072	0	0	1072	0.0000000
Rat_12_NODE_2844_length_1072_cov_1.868240	0	1072	9	770	1072	0.7182836
Rat_12_NODE_2845_length_1071_cov_3.140748	0	1071	1	148	1071	0.1381886
Rat_12_NODE_2847_length_1071_cov_2.726378	0	1071	2	291	1071	0.2717087
Rat_12_NODE_2849_length_1071_cov_1.916339	0	1071	0	0	1071	0.0000000
Rat_12_NODE_2850_length_1071_cov_1.521654	0	1071	2	182	1071	0.1699346
Rat_12_NODE_2856_length_1070_cov_2.336946	0	1070	1	116	1070	0.1084112
Rat_12_NODE_2858_length_1069_cov_2.669625	0	1069	0	0	1069	0.0000000
Rat_12_NODE_2860_length_1069_cov_2.004931	0	1069	31	1013	1069	0.9476146
Rat_12_NODE_2866_length_1067_cov_6.777668	0	1067	2	294	1067	0.2755389
Rat_12_NODE_2869_length_1067_cov_2.763834	0	1067	1	102	1067	0.0955951
Rat_12_NODE_2871_length_1066_cov_4.941642	0	1066	2	268	1066	0.2514071
Rat_12_NODE_2876_length_1065_cov_1.503960	0	1065	2	207	1065	0.1943662
Rat_12_NODE_2889_length_1061_cov_2.043738	0	1061	4	343	1061	0.3232799
Rat_12_NODE_2898_length_1057_cov_2.608782	0	1057	3	368	1057	0.3481552
Rat_12_NODE_2900_length_1055_cov_21.858000	0	1055	180	1044	1055	0.9895735
Rat_12_NODE_2901_length_1055_cov_5.005000	0	1055	0	0	1055	0.0000000
Rat_12_NODE_2905_length_1055_cov_1.445000	0	1055	4	413	1055	0.3914692
Rat_12_NODE_2911_length_1053_cov_2.553106	0	1053	0	0	1053	0.0000000
Rat_12_NODE_2914_length_1052_cov_2.683049	0	1052	1	141	1052	0.1340304
Rat_12_NODE_2915_length_1052_cov_2.151454	0	1052	18	981	1052	0.9325095
Rat_12_NODE_2917_length_1051_cov_2.317269	0	1051	0	0	1051	0.0000000
Rat_12_NODE_2920_length_1050_cov_3.491457	0	1050	1	151	1050	0.1438095
Rat_12_NODE_2921_length_1050_cov_3.472362	0	1050	0	0	1050	0.0000000
Rat_12_NODE_2927_length_1049_cov_2.433602	0	1049	0	0	1049	0.0000000
Rat_12_NODE_2931_length_1048_cov_2.825780	0	1048	0	0	1048	0.0000000
Rat_12_NODE_2933_length_1047_cov_3.322581	0	1047	0	0	1047	0.0000000
Rat_12_NODE_2936_length_1047_cov_2.543347	0	1047	2	296	1047	0.2827125
Rat_12_NODE_2940_length_1046_cov_2.559031	0	1046	0	0	1046	0.0000000
Rat_12_NODE_2945_length_1045_cov_7.513131	0	1045	0	0	1045	0.0000000
Rat_12_NODE_2948_length_1045_cov_2.636364	0	1045	1	151	1045	0.1444976
Rat_12_NODE_2949_length_1045_cov_2.050505	0	1045	9	866	1045	0.8287081
Rat_12_NODE_2955_length_1044_cov_1.499494	0	1044	0	0	1044	0.0000000
Rat_12_NODE_2960_length_1043_cov_1.704453	0	1043	2	302	1043	0.2895494
Rat_12_NODE_2962_length_1042_cov_3.486322	0	1042	2	296	1042	0.2840691
Rat_12_NODE_2963_length_1042_cov_2.290780	0	1042	3	414	1042	0.3973128
Rat_12_NODE_2970_length_1040_cov_2.221320	0	1040	6	619	1040	0.5951923
Rat_12_NODE_2972_length_1039_cov_2.608740	0	1039	0	0	1039	0.0000000
Rat_12_NODE_2973_length_1038_cov_4.782299	0	1038	0	0	1038	0.0000000
Rat_12_NODE_2975_length_1038_cov_1.601221	0	1038	1	140	1038	0.1348748
Rat_12_NODE_2977_length_1037_cov_2.567210	0	1037	2	302	1037	0.2912247
Rat_12_NODE_2981_length_1036_cov_2.282365	0	1036	8	568	1036	0.5482625
Rat_12_NODE_2982_length_1036_cov_1.972477	0	1036	6	615	1036	0.5936294
Rat_12_NODE_2985_length_1035_cov_1.972449	0	1035	0	0	1035	0.0000000
Rat_12_NODE_2986_length_1034_cov_2.443309	0	1034	2	302	1034	0.2920696
Rat_12_NODE_2988_length_1034_cov_1.618999	0	1034	2	272	1034	0.2630561
Rat_12_NODE_2993_length_1032_cov_17.354145	0	1032	244	1028	1032	0.9961240
Rat_12_NODE_3000_length_1031_cov_2.952869	0	1031	2	282	1031	0.2735209
Rat_12_NODE_3001_length_1031_cov_2.578893	0	1031	0	0	1031	0.0000000
Rat_12_NODE_3003_length_1030_cov_2.750769	0	1030	0	0	1030	0.0000000
Rat_12_NODE_3004_length_1030_cov_2.072821	0	1030	1	151	1030	0.1466019
Rat_12_NODE_3008_length_1029_cov_1.821355	0	1029	0	0	1029	0.0000000
Rat_12_NODE_3010_length_1028_cov_2.599178	0	1028	3	231	1028	0.2247082
Rat_12_NODE_3011_length_1028_cov_2.313464	0	1028	0	0	1028	0.0000000
Rat_12_NODE_3012_length_1028_cov_1.891059	0	1028	8	741	1028	0.7208171
Rat_12_NODE_3016_length_1026_cov_2.831102	0	1026	5	615	1026	0.5994152
Rat_12_NODE_3018_length_1026_cov_2.574665	0	1026	14	875	1026	0.8528265
Rat_12_NODE_3019_length_1026_cov_2.555098	0	1026	6	379	1026	0.3693957
Rat_12_NODE_3027_length_1024_cov_1.836945	0	1024	2	224	1024	0.2187500
Rat_12_NODE_3028_length_1024_cov_1.521156	0	1024	0	0	1024	0.0000000
Rat_12_NODE_3029_length_1023_cov_3.750000	0	1023	0	0	1023	0.0000000
Rat_12_NODE_3035_length_1022_cov_2.339193	0	1022	1	89	1022	0.0870842
Rat_12_NODE_3038_length_1022_cov_2.082730	0	1022	1	71	1022	0.0694716
Rat_12_NODE_3039_length_1022_cov_1.781799	0	1022	0	0	1022	0.0000000
Rat_12_NODE_3046_length_1020_cov_2.944041	0	1020	13	934	1020	0.9156862
Rat_12_NODE_3047_length_1020_cov_2.412435	0	1020	0	0	1020	0.0000000
Rat_12_NODE_3051_length_1019_cov_2.310166	0	1019	6	584	1019	0.5731109
Rat_12_NODE_3054_length_1018_cov_2.233645	0	1018	0	0	1018	0.0000000
Rat_12_NODE_3055_length_1018_cov_2.089304	0	1018	0	0	1018	0.0000000
Rat_12_NODE_3058_length_1017_cov_3.991684	0	1017	0	0	1017	0.0000000
Rat_12_NODE_3063_length_1016_cov_4.597294	0	1016	5	666	1016	0.6555118
Rat_12_NODE_3067_length_1016_cov_2.655567	0	1016	0	0	1016	0.0000000
Rat_12_NODE_3069_length_1015_cov_3.812500	0	1015	0	0	1015	0.0000000
Rat_12_NODE_3072_length_1015_cov_2.031250	0	1015	2	285	1015	0.2807882
Rat_12_NODE_3073_length_1015_cov_1.934375	0	1015	0	0	1015	0.0000000
Rat_12_NODE_3077_length_1014_cov_2.984359	0	1014	1	151	1014	0.1489152
Rat_12_NODE_3083_length_1013_cov_3.427975	0	1013	0	0	1013	0.0000000
Rat_12_NODE_3085_length_1013_cov_3.112735	0	1013	6	696	1013	0.6870681
Rat_12_NODE_3086_length_1013_cov_3.026096	0	1013	3	429	1013	0.4234946
Rat_12_NODE_3087_length_1013_cov_2.048017	0	1013	4	505	1013	0.4985192
Rat_12_NODE_3090_length_1013_cov_1.361169	0	1013	4	493	1013	0.4866732
Rat_12_NODE_3093_length_1012_cov_3.212121	0	1012	3	335	1012	0.3310277
Rat_12_NODE_3097_length_1012_cov_2.835946	0	1012	3	308	1012	0.3043478
Rat_12_NODE_3113_length_1008_cov_1.795383	0	1008	0	0	1008	0.0000000
Rat_12_NODE_3117_length_1007_cov_2.542017	0	1007	0	0	1007	0.0000000
Rat_12_NODE_3123_length_1006_cov_1.477392	0	1006	2	297	1006	0.2952286
Rat_12_NODE_3125_length_1005_cov_3.624211	0	1005	3	302	1005	0.3004975
Rat_12_NODE_3129_length_1005_cov_2.018947	0	1005	2	268	1005	0.2666667
Rat_12_NODE_3130_length_1004_cov_4.131718	0	1004	0	0	1004	0.0000000
Rat_12_NODE_3151_length_1000_cov_1.916402	0	1000	0	0	1000	0.0000000
Rat_13_NODE_1_length_100372_cov_17.957136	0	100372	4	551	100372	0.0054896
Rat_13_NODE_8_length_58403_cov_20.849918	0	58403	4333	57602	58403	0.9862850
Rat_13_NODE_28_length_32113_cov_8.787978	0	32113	11091	32113	32113	1.0000000
Rat_13_NODE_34_length_30928_cov_4.790302	0	30928	1749	30625	30928	0.9902030
Rat_13_NODE_40_length_29910_cov_15.490471	0	29910	3	374	29910	0.0125042
Rat_13_NODE_62_length_21486_cov_6.032943	0	21486	236	14996	21486	0.6979429
Rat_13_NODE_96_length_14358_cov_7.914424	0	14358	838	14310	14358	0.9966569
Rat_13_NODE_99_length_14081_cov_6.305005	0	14081	172	10588	14081	0.7519352
Rat_13_NODE_138_length_9714_cov_6.893053	0	9714	436	9683	9714	0.9968087
Rat_13_NODE_143_length_9371_cov_9.149420	0	9371	1	75	9371	0.0080034
Rat_13_NODE_170_length_7076_cov_5.573280	0	7076	105	5566	7076	0.7866026
Rat_13_NODE_175_length_6860_cov_4.234093	0	6860	3	367	6860	0.0534985
Rat_13_NODE_180_length_6738_cov_3.601826	0	6738	124	5390	6738	0.7999406
Rat_13_NODE_185_length_6572_cov_3.844560	0	6572	233	6409	6572	0.9751978
Rat_13_NODE_198_length_6208_cov_5.493418	0	6208	283	5744	6208	0.9252577
Rat_13_NODE_212_length_5837_cov_6.755102	0	5837	313	5836	5837	0.9998287
Rat_13_NODE_215_length_5776_cov_10.243838	0	5776	2	155	5776	0.0268352
Rat_13_NODE_220_length_5660_cov_6.103836	0	5660	58	4064	5660	0.7180212
Rat_13_NODE_222_length_5620_cov_7.575202	0	5620	1231	5619	5620	0.9998221
Rat_13_NODE_226_length_5544_cov_15.318455	0	5544	20	2126	5544	0.3834776
Rat_13_NODE_233_length_5424_cov_3.674241	0	5424	22	1776	5424	0.3274336
Rat_13_NODE_239_length_5244_cov_15.235305	0	5244	121	4817	5244	0.9185736
Rat_13_NODE_270_length_4469_cov_5.925238	0	4469	0	0	4469	0.0000000
Rat_13_NODE_286_length_4169_cov_15.377491	0	4169	132	4095	4169	0.9822499
Rat_13_NODE_294_length_4059_cov_83.107143	0	4059	797	3561	4059	0.8773097
Rat_13_NODE_311_length_3907_cov_3.206386	0	3907	171	3724	3907	0.9531610
Rat_13_NODE_390_length_3129_cov_2.573845	0	3129	15	1523	3129	0.4867370
Rat_13_NODE_391_length_3126_cov_2.919245	0	3126	10	1220	3126	0.3902751
Rat_13_NODE_402_length_3074_cov_2.625704	0	3074	15	1194	3074	0.3884190
Rat_13_NODE_409_length_3027_cov_6.716016	0	3027	13	1074	3027	0.3548068
Rat_13_NODE_414_length_2984_cov_2.720382	0	2984	10	1052	2984	0.3525469
Rat_13_NODE_419_length_2956_cov_4.292658	0	2956	11	1047	2956	0.3541948
Rat_13_NODE_424_length_2930_cov_3.046957	0	2930	4	506	2930	0.1726962
Rat_13_NODE_434_length_2870_cov_3.020959	0	2870	8	709	2870	0.2470383
Rat_13_NODE_448_length_2780_cov_8.584587	0	2780	40	2070	2780	0.7446043
Rat_13_NODE_449_length_2780_cov_2.700917	0	2780	2	298	2780	0.1071942
Rat_13_NODE_452_length_2773_cov_2.437086	0	2773	7	741	2773	0.2672196
Rat_13_NODE_497_length_2564_cov_3.764448	0	2564	16	1382	2564	0.5390016
Rat_13_NODE_503_length_2542_cov_3.259751	0	2542	20	1768	2542	0.6955153
Rat_13_NODE_505_length_2535_cov_2.996774	0	2535	9	1103	2535	0.4351085
Rat_13_NODE_506_length_2532_cov_4.192572	0	2532	457	2532	2532	1.0000000
Rat_13_NODE_518_length_2451_cov_3.820534	0	2451	1	151	2451	0.0616075
Rat_13_NODE_528_length_2431_cov_3.546296	0	2431	37	1581	2431	0.6503497
Rat_13_NODE_529_length_2430_cov_4.578526	0	2430	26	1824	2430	0.7506173
Rat_13_NODE_540_length_2391_cov_2.739726	0	2391	6	721	2391	0.3015475
Rat_13_NODE_547_length_2370_cov_3.219006	0	2370	21	1413	2370	0.5962026
Rat_13_NODE_549_length_2366_cov_3.092601	0	2366	97	2294	2366	0.9695689
Rat_13_NODE_560_length_2326_cov_3.758256	0	2326	53	1892	2326	0.8134136
Rat_13_NODE_563_length_2311_cov_3.953457	0	2311	10	841	2311	0.3639117
Rat_13_NODE_566_length_2305_cov_3.296889	0	2305	13	1112	2305	0.4824295
Rat_13_NODE_570_length_2285_cov_5.407623	0	2285	63	1857	2285	0.8126915
Rat_13_NODE_577_length_2261_cov_3.368540	0	2261	6	822	2261	0.3635559
Rat_13_NODE_588_length_2219_cov_4.024954	0	2219	27	1442	2219	0.6498423
Rat_13_NODE_597_length_2195_cov_3.914486	0	2195	7	761	2195	0.3466970
Rat_13_NODE_598_length_2190_cov_4.145667	0	2190	132	2087	2190	0.9529681
Rat_13_NODE_606_length_2164_cov_4.484116	0	2164	17	1172	2164	0.5415897
Rat_13_NODE_608_length_2158_cov_2.090823	0	2158	17	1457	2158	0.6751622
Rat_13_NODE_618_length_2136_cov_3.078808	0	2136	60	2001	2136	0.9367977
Rat_13_NODE_644_length_2087_cov_2.846949	0	2087	4	297	2087	0.1423095
Rat_13_NODE_650_length_2069_cov_2.667329	0	2069	13	1085	2069	0.5244079
Rat_13_NODE_657_length_2057_cov_3.506494	0	2057	9	937	2057	0.4555177
Rat_13_NODE_662_length_2051_cov_3.724950	0	2051	22	1103	2051	0.5377864
Rat_13_NODE_664_length_2046_cov_3.330989	0	2046	7	603	2046	0.2947214
Rat_13_NODE_671_length_2032_cov_3.333839	0	2032	15	1331	2032	0.6550197
Rat_13_NODE_673_length_2028_cov_2.081602	0	2028	14	1132	2028	0.5581854
Rat_13_NODE_677_length_2020_cov_2.133842	0	2020	25	1517	2020	0.7509901
Rat_13_NODE_679_length_2011_cov_3.378834	0	2011	2	277	2011	0.1377424
Rat_13_NODE_682_length_2003_cov_2.776181	0	2003	11	847	2003	0.4228657
Rat_13_NODE_696_length_1977_cov_2.612903	0	1977	4	405	1977	0.2048558
Rat_13_NODE_700_length_1970_cov_2.665796	0	1970	5	627	1970	0.3182741
Rat_13_NODE_717_length_1940_cov_2.847215	0	1940	10	764	1940	0.3938144
Rat_13_NODE_718_length_1938_cov_2.826872	0	1938	3	365	1938	0.1883385
Rat_13_NODE_720_length_1935_cov_2.418617	0	1935	3	389	1935	0.2010336
Rat_13_NODE_731_length_1922_cov_2.825388	0	1922	6	760	1922	0.3954214
Rat_13_NODE_735_length_1918_cov_4.357488	0	1918	11	1054	1918	0.5495307
Rat_13_NODE_744_length_1906_cov_2.949757	0	1906	5	691	1906	0.3625394
Rat_13_NODE_749_length_1897_cov_2.299131	0	1897	2	260	1897	0.1370585
Rat_13_NODE_750_length_1894_cov_3.553018	0	1894	3	453	1894	0.2391763
Rat_13_NODE_756_length_1886_cov_2.365374	0	1886	4	474	1886	0.2513255
Rat_13_NODE_757_length_1885_cov_4.780328	0	1885	105	1831	1885	0.9713528
Rat_13_NODE_760_length_1884_cov_2.344997	0	1884	3	245	1884	0.1300425
Rat_13_NODE_816_length_1793_cov_6.066168	0	1793	134	1738	1793	0.9693251
Rat_13_NODE_819_length_1791_cov_2.996544	0	1791	3	380	1791	0.2121720
Rat_13_NODE_826_length_1785_cov_3.149711	0	1785	8	826	1785	0.4627451
Rat_13_NODE_827_length_1784_cov_2.477154	0	1784	11	753	1784	0.4220852
Rat_13_NODE_831_length_1780_cov_4.008116	0	1780	208	1703	1780	0.9567416
Rat_13_NODE_835_length_1777_cov_3.163763	0	1777	5	528	1777	0.2971300
Rat_13_NODE_842_length_1765_cov_2.471345	0	1765	9	1026	1765	0.5813031
Rat_13_NODE_843_length_1764_cov_3.467525	0	1764	6	670	1764	0.3798186
Rat_13_NODE_869_length_1736_cov_2.710886	0	1736	14	1159	1736	0.6676267
Rat_13_NODE_881_length_1723_cov_2.340528	0	1723	9	1042	1723	0.6047592
Rat_13_NODE_884_length_1718_cov_2.173181	0	1718	1	148	1718	0.0861467
Rat_13_NODE_890_length_1711_cov_2.293478	0	1711	13	1086	1711	0.6347165
Rat_13_NODE_899_length_1699_cov_3.807178	0	1699	7	573	1699	0.3372572
Rat_13_NODE_904_length_1695_cov_2.999390	0	1695	2	166	1695	0.0979351
Rat_13_NODE_905_length_1692_cov_4.394624	0	1692	0	0	1692	0.0000000
Rat_13_NODE_906_length_1690_cov_4.981651	0	1690	103	1660	1690	0.9822485
Rat_13_NODE_925_length_1661_cov_2.000000	0	1661	11	992	1661	0.5972306
Rat_13_NODE_933_length_1656_cov_3.108682	0	1656	9	1063	1656	0.6419082
Rat_13_NODE_944_length_1644_cov_2.994336	0	1644	10	1005	1644	0.6113139
Rat_13_NODE_953_length_1630_cov_2.747937	0	1630	7	594	1630	0.3644172
Rat_13_NODE_960_length_1625_cov_1.998726	0	1625	3	238	1625	0.1464615
Rat_13_NODE_969_length_1617_cov_2.887964	0	1617	2	302	1617	0.1867656
Rat_13_NODE_973_length_1613_cov_2.862644	0	1613	9	1045	1613	0.6478611
Rat_13_NODE_976_length_1611_cov_2.937018	0	1611	0	0	1611	0.0000000
Rat_13_NODE_978_length_1608_cov_2.976175	0	1608	5	570	1608	0.3544776
Rat_13_NODE_984_length_1601_cov_3.188228	0	1601	8	576	1601	0.3597751
Rat_13_NODE_988_length_1597_cov_4.278210	0	1597	2	299	1597	0.1872260
Rat_13_NODE_991_length_1594_cov_2.648473	0	1594	0	0	1594	0.0000000
Rat_13_NODE_992_length_1594_cov_2.051982	0	1594	8	734	1594	0.4604768
Rat_13_NODE_999_length_1589_cov_2.164928	0	1589	3	255	1589	0.1604783
Rat_13_NODE_1001_length_1584_cov_5.281884	0	1584	29	1482	1584	0.9356061
Rat_13_NODE_1003_length_1580_cov_2.231475	0	1580	7	786	1580	0.4974684
Rat_13_NODE_1007_length_1575_cov_4.140789	0	1575	13	973	1575	0.6177778
Rat_13_NODE_1013_length_1572_cov_2.278840	0	1572	20	1179	1572	0.7500000
Rat_13_NODE_1019_length_1567_cov_2.576720	0	1567	4	504	1567	0.3216337
Rat_13_NODE_1021_length_1566_cov_2.896757	0	1566	5	548	1566	0.3499362
Rat_13_NODE_1024_length_1560_cov_4.143522	0	1560	0	0	1560	0.0000000
Rat_13_NODE_1030_length_1556_cov_2.772152	0	1556	13	979	1556	0.6291774
Rat_13_NODE_1036_length_1549_cov_1.843373	0	1549	4	485	1549	0.3131052
Rat_13_NODE_1041_length_1544_cov_6.711216	0	1544	295	1456	1544	0.9430052
Rat_13_NODE_1050_length_1536_cov_3.024308	0	1536	22	1384	1536	0.9010417
Rat_13_NODE_1054_length_1532_cov_3.129316	0	1532	32	1378	1532	0.8994778
Rat_13_NODE_1056_length_1530_cov_2.625763	0	1530	5	506	1530	0.3307190
Rat_13_NODE_1058_length_1529_cov_4.513569	0	1529	35	1468	1529	0.9601046
Rat_13_NODE_1066_length_1522_cov_2.460804	0	1522	7	747	1522	0.4908016
Rat_13_NODE_1069_length_1519_cov_3.016393	0	1519	4	415	1519	0.2732061
Rat_13_NODE_1075_length_1515_cov_2.732192	0	1515	122	1470	1515	0.9702970
Rat_13_NODE_1082_length_1509_cov_2.693260	0	1509	6	724	1509	0.4797879
Rat_13_NODE_1083_length_1509_cov_2.580468	0	1509	4	499	1509	0.3306826
Rat_13_NODE_1086_length_1507_cov_3.570248	0	1507	115	1358	1507	0.9011281
Rat_13_NODE_1101_length_1496_cov_2.711312	0	1496	40	1460	1496	0.9759358
Rat_13_NODE_1108_length_1494_cov_2.863794	0	1494	3	419	1494	0.2804551
Rat_13_NODE_1124_length_1479_cov_3.318820	0	1479	2	300	1479	0.2028398
Rat_13_NODE_1125_length_1478_cov_3.407590	0	1478	5	374	1478	0.2530447
Rat_13_NODE_1126_length_1478_cov_1.842586	0	1478	2	302	1478	0.2043302
Rat_13_NODE_1127_length_1477_cov_2.846695	0	1477	5	465	1477	0.3148274
Rat_13_NODE_1128_length_1477_cov_2.770042	0	1477	2	273	1477	0.1848341
Rat_13_NODE_1130_length_1476_cov_2.631246	0	1476	3	294	1476	0.1991870
Rat_13_NODE_1131_length_1476_cov_2.543983	0	1476	2	251	1476	0.1700542
Rat_13_NODE_1136_length_1474_cov_2.942213	0	1474	6	534	1474	0.3622795
Rat_13_NODE_1137_length_1474_cov_2.642706	0	1474	5	633	1474	0.4294437
Rat_13_NODE_1138_length_1474_cov_2.634954	0	1474	3	231	1474	0.1567164
Rat_13_NODE_1144_length_1469_cov_2.954031	0	1469	7	680	1469	0.4628999
Rat_13_NODE_1155_length_1463_cov_2.337358	0	1463	2	216	1463	0.1476418
Rat_13_NODE_1167_length_1453_cov_3.045064	0	1453	9	901	1453	0.6200963
Rat_13_NODE_1171_length_1449_cov_2.774749	0	1449	3	381	1449	0.2629400
Rat_13_NODE_1172_length_1447_cov_2.211207	0	1447	8	694	1447	0.4796130
Rat_13_NODE_1173_length_1446_cov_4.561467	0	1446	38	1407	1446	0.9730290
Rat_13_NODE_1177_length_1445_cov_2.059712	0	1445	3	321	1445	0.2221453
Rat_13_NODE_1181_length_1441_cov_4.825397	0	1441	30	952	1441	0.6606523
Rat_13_NODE_1188_length_1438_cov_1.843818	0	1438	1	151	1438	0.1050070
Rat_13_NODE_1202_length_1426_cov_2.789934	0	1426	1	151	1426	0.1058906
Rat_13_NODE_1203_length_1425_cov_3.015328	0	1425	6	554	1425	0.3887719
Rat_13_NODE_1204_length_1425_cov_2.413869	0	1425	1	90	1425	0.0631579
Rat_13_NODE_1213_length_1419_cov_3.224340	0	1419	6	346	1419	0.2438337
Rat_13_NODE_1219_length_1414_cov_3.108904	0	1414	4	380	1414	0.2687412
Rat_13_NODE_1220_length_1413_cov_4.432253	0	1413	0	0	1413	0.0000000
Rat_13_NODE_1227_length_1408_cov_2.529194	0	1408	6	734	1408	0.5213068
Rat_13_NODE_1228_length_1407_cov_2.370562	0	1407	15	998	1407	0.7093106
Rat_13_NODE_1235_length_1405_cov_2.371111	0	1405	5	613	1405	0.4362989
Rat_13_NODE_1236_length_1403_cov_3.097923	0	1403	0	0	1403	0.0000000
Rat_13_NODE_1246_length_1395_cov_2.628358	0	1395	2	173	1395	0.1240143
Rat_13_NODE_1252_length_1390_cov_2.950562	0	1390	2	287	1390	0.2064748
Rat_13_NODE_1254_length_1389_cov_2.803598	0	1389	7	548	1389	0.3945284
Rat_13_NODE_1255_length_1389_cov_2.353073	0	1389	16	814	1389	0.5860331
Rat_13_NODE_1260_length_1387_cov_2.363363	0	1387	2	302	1387	0.2177361
Rat_13_NODE_1262_length_1386_cov_2.979715	0	1386	4	425	1386	0.3066378
Rat_13_NODE_1266_length_1384_cov_2.911211	0	1384	0	0	1384	0.0000000
Rat_13_NODE_1268_length_1381_cov_3.720965	0	1381	6	506	1381	0.3664012
Rat_13_NODE_1279_length_1372_cov_7.410023	0	1372	9	570	1372	0.4154519
Rat_13_NODE_1281_length_1371_cov_4.361702	0	1371	65	1011	1371	0.7374179
Rat_13_NODE_1287_length_1363_cov_1.945719	0	1363	2	302	1363	0.2215701
Rat_13_NODE_1307_length_1355_cov_2.426923	0	1355	0	0	1355	0.0000000
Rat_13_NODE_1308_length_1354_cov_4.321016	0	1354	2	191	1354	0.1410635
Rat_13_NODE_1312_length_1352_cov_2.045490	0	1352	0	0	1352	0.0000000
Rat_13_NODE_1317_length_1348_cov_2.998453	0	1348	2	283	1348	0.2099407
Rat_13_NODE_1319_length_1347_cov_2.739164	0	1347	4	381	1347	0.2828508
Rat_13_NODE_1321_length_1345_cov_2.919380	0	1345	3	439	1345	0.3263941
Rat_13_NODE_1322_length_1345_cov_2.544186	0	1345	2	241	1345	0.1791822
Rat_13_NODE_1329_length_1340_cov_2.540078	0	1340	6	728	1340	0.5432836
Rat_13_NODE_1330_length_1339_cov_4.396417	0	1339	144	1323	1339	0.9880508
Rat_13_NODE_1333_length_1338_cov_1.869057	0	1338	2	271	1338	0.2025411
Rat_13_NODE_1334_length_1337_cov_3.487520	0	1337	8	477	1337	0.3567689
Rat_13_NODE_1336_length_1337_cov_2.276911	0	1337	5	530	1337	0.3964099
Rat_13_NODE_1340_length_1334_cov_3.519937	0	1334	3	364	1334	0.2728636
Rat_13_NODE_1342_length_1334_cov_2.857701	0	1334	6	632	1334	0.4737631
Rat_13_NODE_1344_length_1334_cov_2.583268	0	1334	0	0	1334	0.0000000
Rat_13_NODE_1362_length_1327_cov_2.151730	0	1327	10	899	1327	0.6774680
Rat_13_NODE_1364_length_1326_cov_2.416208	0	1326	6	595	1326	0.4487180
Rat_13_NODE_1365_length_1326_cov_2.107002	0	1326	3	432	1326	0.3257919
Rat_13_NODE_1372_length_1323_cov_2.129338	0	1323	28	826	1323	0.6243386
Rat_13_NODE_1374_length_1321_cov_2.739336	0	1321	3	269	1321	0.2036336
Rat_13_NODE_1378_length_1319_cov_3.682753	0	1319	2	254	1319	0.1925701
Rat_13_NODE_1387_length_1313_cov_2.605723	0	1313	1	132	1313	0.1005331
Rat_13_NODE_1399_length_1306_cov_2.848921	0	1306	1	151	1306	0.1156202
Rat_13_NODE_1400_length_1306_cov_2.675460	0	1306	4	380	1306	0.2909648
Rat_13_NODE_1410_length_1300_cov_1.887550	0	1300	0	0	1300	0.0000000
Rat_13_NODE_1413_length_1298_cov_2.757039	0	1298	0	0	1298	0.0000000
Rat_13_NODE_1416_length_1294_cov_2.146893	0	1294	12	741	1294	0.5726430
Rat_13_NODE_1417_length_1293_cov_2.399031	0	1293	8	863	1293	0.6674401
Rat_13_NODE_1420_length_1289_cov_4.132901	0	1289	2	226	1289	0.1753297
Rat_13_NODE_1421_length_1289_cov_3.733387	0	1289	10	724	1289	0.5616757
Rat_13_NODE_1422_length_1289_cov_2.262561	0	1289	8	784	1289	0.6082234
Rat_13_NODE_1426_length_1288_cov_2.425791	0	1288	11	1089	1288	0.8454969
Rat_13_NODE_1434_length_1285_cov_2.722764	0	1285	3	348	1285	0.2708171
Rat_13_NODE_1447_length_1277_cov_2.333061	0	1277	19	948	1277	0.7423649
Rat_13_NODE_1460_length_1268_cov_5.159110	0	1268	40	1204	1268	0.9495268
Rat_13_NODE_1466_length_1264_cov_2.578991	0	1264	0	0	1264	0.0000000
Rat_13_NODE_1471_length_1261_cov_3.997512	0	1261	8	564	1261	0.4472641
Rat_13_NODE_1478_length_1258_cov_2.418121	0	1258	2	210	1258	0.1669316
Rat_13_NODE_1484_length_1255_cov_3.485833	0	1255	9	672	1255	0.5354581
Rat_13_NODE_1489_length_1253_cov_2.400668	0	1253	5	599	1253	0.4780527
Rat_13_NODE_1518_length_1239_cov_4.256757	0	1239	2	213	1239	0.1719128
Rat_13_NODE_1520_length_1237_cov_19.964467	0	1237	339	1220	1237	0.9862571
Rat_13_NODE_1527_length_1233_cov_2.616299	0	1233	0	0	1233	0.0000000
Rat_13_NODE_1533_length_1229_cov_3.343271	0	1229	1	151	1229	0.1228641
Rat_13_NODE_1535_length_1229_cov_3.095400	0	1229	2	301	1229	0.2449146
Rat_13_NODE_1549_length_1220_cov_2.980258	0	1220	2	162	1220	0.1327869
Rat_13_NODE_1550_length_1220_cov_2.363948	0	1220	3	383	1220	0.3139344
Rat_13_NODE_1553_length_1219_cov_2.298969	0	1219	11	705	1219	0.5783429
Rat_13_NODE_1554_length_1218_cov_4.531384	0	1218	80	1163	1218	0.9548440
Rat_13_NODE_1559_length_1216_cov_2.156761	0	1216	15	930	1216	0.7648026
Rat_13_NODE_1566_length_1213_cov_2.459413	0	1213	5	495	1213	0.4080791
Rat_13_NODE_1577_length_1210_cov_3.187013	0	1210	0	0	1210	0.0000000
Rat_13_NODE_1582_length_1209_cov_3.481802	0	1209	3	325	1209	0.2688172
Rat_13_NODE_1585_length_1205_cov_7.240000	0	1205	10	529	1205	0.4390042
Rat_13_NODE_1592_length_1203_cov_3.273519	0	1203	3	452	1203	0.3757274
Rat_13_NODE_1596_length_1202_cov_2.775937	0	1202	5	333	1202	0.2770383
Rat_13_NODE_1608_length_1198_cov_2.734033	0	1198	2	228	1198	0.1903172
Rat_13_NODE_1609_length_1198_cov_2.707787	0	1198	24	940	1198	0.7846411
Rat_13_NODE_1612_length_1198_cov_2.141732	0	1198	2	282	1198	0.2353923
Rat_13_NODE_1615_length_1197_cov_2.450088	0	1197	3	361	1197	0.3015873
Rat_13_NODE_1616_length_1197_cov_2.401926	0	1197	2	242	1197	0.2021721
Rat_13_NODE_1617_length_1197_cov_1.973730	0	1197	7	735	1197	0.6140351
Rat_13_NODE_1619_length_1195_cov_3.367544	0	1195	8	881	1195	0.7372385
Rat_13_NODE_1624_length_1191_cov_3.120599	0	1191	15	877	1191	0.7363560
Rat_13_NODE_1630_length_1187_cov_1.859541	0	1187	6	648	1187	0.5459141
Rat_13_NODE_1633_length_1186_cov_2.185676	0	1186	0	0	1186	0.0000000
Rat_13_NODE_1638_length_1182_cov_2.657498	0	1182	0	0	1182	0.0000000
Rat_13_NODE_1640_length_1182_cov_2.235138	0	1182	3	358	1182	0.3028765
Rat_13_NODE_1652_length_1173_cov_2.754919	0	1173	5	551	1173	0.4697357
Rat_13_NODE_1669_length_1165_cov_2.648649	0	1165	0	0	1165	0.0000000
Rat_13_NODE_1682_length_1157_cov_2.119782	0	1157	5	539	1157	0.4658600
Rat_13_NODE_1684_length_1156_cov_3.364214	0	1156	3	428	1156	0.3702422
Rat_13_NODE_1692_length_1152_cov_2.445761	0	1152	1	137	1152	0.1189236
Rat_13_NODE_1695_length_1151_cov_3.145073	0	1151	2	279	1151	0.2423979
Rat_13_NODE_1696_length_1150_cov_3.047489	0	1150	37	1038	1150	0.9026087
Rat_13_NODE_1697_length_1150_cov_2.664840	0	1150	5	612	1150	0.5321739
Rat_13_NODE_1702_length_1148_cov_2.566331	0	1148	15	855	1148	0.7447735
Rat_13_NODE_1710_length_1145_cov_2.566972	0	1145	1	100	1145	0.0873362
Rat_13_NODE_1711_length_1145_cov_2.211927	0	1145	0	0	1145	0.0000000
Rat_13_NODE_1712_length_1145_cov_1.896330	0	1145	0	0	1145	0.0000000
Rat_13_NODE_1713_length_1144_cov_3.685950	0	1144	2	302	1144	0.2639860
Rat_13_NODE_1714_length_1144_cov_3.266299	0	1144	8	855	1144	0.7473776
Rat_13_NODE_1716_length_1143_cov_2.519301	0	1143	8	803	1143	0.7025372
Rat_13_NODE_1720_length_1140_cov_1.966820	0	1140	17	967	1140	0.8482456
Rat_13_NODE_1722_length_1139_cov_2.762915	0	1139	7	299	1139	0.2625110
Rat_13_NODE_1724_length_1138_cov_2.585411	0	1138	0	0	1138	0.0000000
Rat_13_NODE_1726_length_1138_cov_2.481071	0	1138	0	0	1138	0.0000000
Rat_13_NODE_1729_length_1136_cov_2.300648	0	1136	2	300	1136	0.2640845
Rat_13_NODE_1733_length_1135_cov_2.516667	0	1135	6	402	1135	0.3541850
Rat_13_NODE_1735_length_1134_cov_3.222428	0	1134	12	675	1134	0.5952381
Rat_13_NODE_1741_length_1132_cov_2.831941	0	1132	9	551	1132	0.4867491
Rat_13_NODE_1745_length_1131_cov_3.096654	0	1131	4	275	1131	0.2431477
Rat_13_NODE_1754_length_1128_cov_2.632805	0	1128	0	0	1128	0.0000000
Rat_13_NODE_1755_length_1128_cov_1.783784	0	1128	2	183	1128	0.1622340
Rat_13_NODE_1767_length_1121_cov_3.473734	0	1121	7	734	1121	0.6547725
Rat_13_NODE_1769_length_1121_cov_2.377111	0	1121	7	445	1121	0.3969670
Rat_13_NODE_1772_length_1120_cov_1.969014	0	1120	1	151	1120	0.1348214
Rat_13_NODE_1779_length_1118_cov_2.451552	0	1118	1	97	1118	0.0867621
Rat_13_NODE_1780_length_1118_cov_2.234243	0	1118	4	527	1118	0.4713775
Rat_13_NODE_1791_length_1113_cov_2.812854	0	1113	7	785	1113	0.7053010
Rat_13_NODE_1794_length_1113_cov_1.703214	0	1113	16	807	1113	0.7250674
Rat_13_NODE_1808_length_1107_cov_2.636882	0	1107	14	966	1107	0.8726287
Rat_13_NODE_1819_length_1103_cov_3.110687	0	1103	1	151	1103	0.1368994
Rat_13_NODE_1822_length_1101_cov_3.411090	0	1101	36	1073	1101	0.9745685
Rat_13_NODE_1829_length_1099_cov_2.660920	0	1099	6	496	1099	0.4513194
Rat_13_NODE_1851_length_1093_cov_2.684971	0	1093	5	414	1093	0.3787740
Rat_13_NODE_1859_length_1090_cov_2.394203	0	1090	2	301	1090	0.2761468
Rat_13_NODE_1861_length_1090_cov_2.080193	0	1090	3	330	1090	0.3027523
Rat_13_NODE_1862_length_1089_cov_2.558994	0	1089	8	527	1089	0.4839302
Rat_13_NODE_1863_length_1088_cov_2.209100	0	1088	4	232	1088	0.2132353
Rat_13_NODE_1870_length_1085_cov_2.483495	0	1085	1	148	1085	0.1364055
Rat_13_NODE_1873_length_1084_cov_2.754130	0	1084	2	221	1084	0.2038745
Rat_13_NODE_1874_length_1084_cov_2.362488	0	1084	1	146	1084	0.1346864
Rat_13_NODE_1887_length_1077_cov_2.531311	0	1077	2	228	1077	0.2116992
Rat_13_NODE_1895_length_1074_cov_3.814524	0	1074	48	889	1074	0.8277467
Rat_13_NODE_1898_length_1074_cov_2.415113	0	1074	18	1025	1074	0.9543762
Rat_13_NODE_1901_length_1073_cov_3.530452	0	1073	0	0	1073	0.0000000
Rat_13_NODE_1906_length_1072_cov_1.890855	0	1072	0	0	1072	0.0000000
Rat_13_NODE_1909_length_1071_cov_1.919291	0	1071	2	230	1071	0.2147526
Rat_13_NODE_1913_length_1070_cov_2.043350	0	1070	5	375	1070	0.3504673
Rat_13_NODE_1914_length_1069_cov_3.132150	0	1069	8	509	1069	0.4761459
Rat_13_NODE_1921_length_1067_cov_2.013834	0	1067	0	0	1067	0.0000000
Rat_13_NODE_1922_length_1066_cov_2.781405	0	1066	4	493	1066	0.4624766
Rat_13_NODE_1924_length_1065_cov_1.689109	0	1065	0	0	1065	0.0000000
Rat_13_NODE_1928_length_1064_cov_2.046581	0	1064	8	544	1064	0.5112782
Rat_13_NODE_1929_length_1064_cov_1.727453	0	1064	0	0	1064	0.0000000
Rat_13_NODE_1959_length_1055_cov_1.860000	0	1055	5	493	1055	0.4672986
Rat_13_NODE_1963_length_1054_cov_1.811812	0	1054	7	571	1054	0.5417457
Rat_13_NODE_1969_length_1053_cov_1.363727	0	1053	0	0	1053	0.0000000
Rat_13_NODE_1971_length_1052_cov_3.001003	0	1052	7	703	1052	0.6682510
Rat_13_NODE_1990_length_1046_cov_2.879919	0	1046	5	622	1046	0.5946463
Rat_13_NODE_1992_length_1045_cov_1.392929	0	1045	9	483	1045	0.4622010
Rat_13_NODE_1993_length_1044_cov_2.928210	0	1044	14	877	1044	0.8400383
Rat_13_NODE_1994_length_1043_cov_2.998988	0	1043	7	460	1043	0.4410355
Rat_13_NODE_1996_length_1042_cov_3.109422	0	1042	2	227	1042	0.2178503
Rat_13_NODE_1999_length_1039_cov_3.222561	0	1039	6	688	1039	0.6621752
Rat_13_NODE_2000_length_1039_cov_3.126016	0	1039	4	369	1039	0.3551492
Rat_13_NODE_2006_length_1038_cov_2.162767	0	1038	0	0	1038	0.0000000
Rat_13_NODE_2010_length_1037_cov_2.241344	0	1037	1	151	1037	0.1456123
Rat_13_NODE_2011_length_1037_cov_1.435845	0	1037	1	131	1037	0.1263259
Rat_13_NODE_2016_length_1034_cov_3.551583	0	1034	0	0	1034	0.0000000
Rat_13_NODE_2019_length_1033_cov_3.365031	0	1033	2	240	1033	0.2323330
Rat_13_NODE_2025_length_1032_cov_2.768680	0	1032	4	445	1032	0.4312015
Rat_13_NODE_2031_length_1031_cov_1.480533	0	1031	2	298	1031	0.2890398
Rat_13_NODE_2032_length_1030_cov_2.973333	0	1030	2	231	1030	0.2242718
Rat_13_NODE_2035_length_1030_cov_1.613333	0	1030	4	495	1030	0.4805825
Rat_13_NODE_2036_length_1029_cov_3.845996	0	1029	5	349	1029	0.3391642
Rat_13_NODE_2037_length_1029_cov_1.860370	0	1029	4	524	1029	0.5092323
Rat_13_NODE_2041_length_1027_cov_3.434156	0	1027	1	151	1027	0.1470302
Rat_13_NODE_2045_length_1025_cov_2.000000	0	1025	2	302	1025	0.2946341
Rat_13_NODE_2055_length_1021_cov_3.800207	0	1021	1	150	1021	0.1469148
Rat_13_NODE_2060_length_1020_cov_2.213472	0	1020	2	221	1020	0.2166667
Rat_13_NODE_2064_length_1018_cov_2.199377	0	1018	0	0	1018	0.0000000
Rat_13_NODE_2065_length_1017_cov_6.656965	0	1017	0	0	1017	0.0000000
Rat_13_NODE_2066_length_1017_cov_2.654886	0	1017	1	151	1017	0.1484759
Rat_13_NODE_2068_length_1016_cov_3.529657	0	1016	6	561	1016	0.5521653
Rat_13_NODE_2081_length_1013_cov_2.566806	0	1013	4	449	1013	0.4432379
Rat_13_NODE_2092_length_1010_cov_3.446073	0	1010	6	448	1010	0.4435644
Rat_13_NODE_2094_length_1010_cov_1.450262	0	1010	7	563	1010	0.5574257
Rat_13_NODE_2097_length_1008_cov_1.947534	0	1008	5	443	1008	0.4394841
Rat_13_NODE_2098_length_1007_cov_3.473739	0	1007	8	640	1007	0.6355512
Rat_13_NODE_2101_length_1006_cov_3.785489	0	1006	0	0	1006	0.0000000
Rat_13_NODE_2106_length_1003_cov_2.761603	0	1003	1	151	1003	0.1505484
Rat_13_NODE_2109_length_1002_cov_2.634636	0	1002	11	611	1002	0.6097804
Rat_13_NODE_2112_length_1000_cov_16.426455	0	1000	0	0	1000	0.0000000
Rat_14_NODE_4_length_90964_cov_9.131417	0	90964	2887	88535	90964	0.9732971
Rat_14_NODE_14_length_55556_cov_13.310607	0	55556	2706	55466	55556	0.9983800
Rat_14_NODE_20_length_48385_cov_12.098800	0	48385	3199	48232	48385	0.9968379
Rat_14_NODE_21_length_45580_cov_15.259044	0	45580	2751	45426	45580	0.9966213
Rat_14_NODE_26_length_42032_cov_13.435834	0	42032	2069	41753	42032	0.9933622
Rat_14_NODE_34_length_38728_cov_12.867737	0	38728	1919	38550	38728	0.9954038
Rat_14_NODE_45_length_36136_cov_12.812921	0	36136	1680	35987	36136	0.9958767
Rat_14_NODE_47_length_34702_cov_9.851704	0	34702	997	28159	34702	0.8114518
Rat_14_NODE_48_length_34314_cov_15.731633	0	34314	657	30724	34314	0.8953780
Rat_14_NODE_59_length_29565_cov_7.573263	0	29565	2123	29442	29565	0.9958397
Rat_14_NODE_65_length_28196_cov_9.073771	0	28196	2708	28131	28196	0.9976947
Rat_14_NODE_78_length_23568_cov_11.409518	0	23568	1780	23479	23568	0.9962237
Rat_14_NODE_91_length_20813_cov_13.184604	0	20813	1096	20724	20813	0.9957238
Rat_14_NODE_97_length_19639_cov_13.490911	0	19639	862	19439	19639	0.9898162
Rat_14_NODE_101_length_18952_cov_20.929248	0	18952	59	5890	18952	0.3107851
Rat_14_NODE_108_length_17900_cov_10.974615	0	17900	585	17131	17900	0.9570391
Rat_14_NODE_127_length_15014_cov_5.564877	0	15014	2	118	15014	0.0078593
Rat_14_NODE_132_length_14657_cov_10.564786	0	14657	0	0	14657	0.0000000
Rat_14_NODE_136_length_14363_cov_65.464495	0	14363	0	0	14363	0.0000000
Rat_14_NODE_146_length_13317_cov_6.019303	0	13317	4	577	13317	0.0433281
Rat_14_NODE_168_length_11037_cov_13.539155	0	11037	1598	11023	11037	0.9987316
Rat_14_NODE_170_length_10790_cov_11.431672	0	10790	653	10744	10790	0.9957368
Rat_14_NODE_172_length_10495_cov_8.258716	0	10495	1016	10495	10495	1.0000000
Rat_14_NODE_175_length_10337_cov_3.658140	0	10337	0	0	10337	0.0000000
Rat_14_NODE_181_length_9984_cov_4.723235	0	9984	0	0	9984	0.0000000
Rat_14_NODE_199_length_8982_cov_3.876554	0	8982	0	0	8982	0.0000000
Rat_14_NODE_211_length_8465_cov_3.854697	0	8465	1	71	8465	0.0083875
Rat_14_NODE_222_length_7656_cov_5.028154	0	7656	23	2134	7656	0.2787356
Rat_14_NODE_225_length_7486_cov_4.584040	0	7486	8	477	7486	0.0637189
Rat_14_NODE_227_length_7464_cov_7.213389	0	7464	611	6873	7464	0.9208199
Rat_14_NODE_237_length_7277_cov_4.240238	0	7277	0	0	7277	0.0000000
Rat_14_NODE_238_length_7252_cov_3.857441	0	7252	0	0	7252	0.0000000
Rat_14_NODE_247_length_6856_cov_4.185561	0	6856	66	484	6856	0.0705951
Rat_14_NODE_263_length_6554_cov_4.403754	0	6554	0	0	6554	0.0000000
Rat_14_NODE_264_length_6505_cov_4.270078	0	6505	0	0	6505	0.0000000
Rat_14_NODE_268_length_6328_cov_13.889686	0	6328	258	6156	6328	0.9728192
Rat_14_NODE_278_length_6105_cov_6.703140	0	6105	484	6098	6105	0.9988534
Rat_14_NODE_280_length_6090_cov_4.356255	0	6090	2	290	6090	0.0476190
Rat_14_NODE_291_length_5844_cov_3.337537	0	5844	4	526	5844	0.0900068
Rat_14_NODE_295_length_5729_cov_4.406944	0	5729	0	0	5729	0.0000000
Rat_14_NODE_307_length_5529_cov_3.434965	0	5529	0	0	5529	0.0000000
Rat_14_NODE_319_length_5324_cov_3.504270	0	5324	1	151	5324	0.0283621
Rat_14_NODE_324_length_5259_cov_4.218870	0	5259	0	0	5259	0.0000000
Rat_14_NODE_327_length_5210_cov_4.357905	0	5210	0	0	5210	0.0000000
Rat_14_NODE_328_length_5194_cov_11.521697	0	5194	198	5006	5194	0.9638044
Rat_14_NODE_330_length_5191_cov_11.934190	0	5191	279	5134	5191	0.9890195
Rat_14_NODE_332_length_5188_cov_4.305085	0	5188	1	143	5188	0.0275636
Rat_14_NODE_333_length_5187_cov_4.312354	0	5187	0	0	5187	0.0000000
Rat_14_NODE_336_length_5093_cov_3.835252	0	5093	0	0	5093	0.0000000
Rat_14_NODE_339_length_5073_cov_3.710442	0	5073	0	0	5073	0.0000000
Rat_14_NODE_340_length_5060_cov_4.628571	0	5060	124	1839	5060	0.3634387
Rat_14_NODE_343_length_5005_cov_3.959394	0	5005	0	0	5005	0.0000000
Rat_14_NODE_346_length_4961_cov_3.638402	0	4961	0	0	4961	0.0000000
Rat_14_NODE_347_length_4943_cov_29.503478	0	4943	1428	4940	4943	0.9993931
Rat_14_NODE_358_length_4756_cov_3.419272	0	4756	14	1448	4756	0.3044575
Rat_14_NODE_359_length_4744_cov_15.250586	0	4744	400	4713	4744	0.9934654
Rat_14_NODE_363_length_4638_cov_3.787475	0	4638	12	349	4638	0.0752480
Rat_14_NODE_366_length_4553_cov_4.691863	0	4553	30	2648	4553	0.5815945
Rat_14_NODE_367_length_4513_cov_4.115523	0	4513	2	254	4513	0.0562819
Rat_14_NODE_370_length_4493_cov_3.947724	0	4493	0	0	4493	0.0000000
Rat_14_NODE_375_length_4406_cov_3.829464	0	4406	2	149	4406	0.0338175
Rat_14_NODE_382_length_4345_cov_4.720513	0	4345	0	0	4345	0.0000000
Rat_14_NODE_386_length_4306_cov_3.651141	0	4306	31	2771	4306	0.6435207
Rat_14_NODE_392_length_4224_cov_5.391461	0	4224	106	3841	4224	0.9093276
Rat_14_NODE_394_length_4194_cov_3.587823	0	4194	0	0	4194	0.0000000
Rat_14_NODE_403_length_4126_cov_3.973225	0	4126	2	301	4126	0.0729520
Rat_14_NODE_404_length_4121_cov_4.321200	0	4121	0	0	4121	0.0000000
Rat_14_NODE_407_length_4089_cov_2.993803	0	4089	3	320	4089	0.0782587
Rat_14_NODE_408_length_4088_cov_4.161914	0	4088	0	0	4088	0.0000000
Rat_14_NODE_412_length_4032_cov_4.257481	0	4032	23	2069	4032	0.5131449
Rat_14_NODE_413_length_4025_cov_3.296725	0	4025	47	3212	4025	0.7980124
Rat_14_NODE_414_length_4014_cov_3.953271	0	4014	0	0	4014	0.0000000
Rat_14_NODE_416_length_4012_cov_4.084913	0	4012	0	0	4012	0.0000000
Rat_14_NODE_420_length_3957_cov_4.084828	0	3957	0	0	3957	0.0000000
Rat_14_NODE_422_length_3917_cov_9.916882	0	3917	216	3893	3917	0.9938729
Rat_14_NODE_424_length_3883_cov_3.556426	0	3883	5	590	3883	0.1519444
Rat_14_NODE_425_length_3876_cov_3.114106	0	3876	31	2269	3876	0.5853973
Rat_14_NODE_426_length_3875_cov_2.554188	0	3875	27	2414	3875	0.6229677
Rat_14_NODE_431_length_3787_cov_3.373526	0	3787	7	1056	3787	0.2788487
Rat_14_NODE_435_length_3762_cov_4.140815	0	3762	0	0	3762	0.0000000
Rat_14_NODE_437_length_3742_cov_3.882289	0	3742	0	0	3742	0.0000000
Rat_14_NODE_440_length_3721_cov_3.764866	0	3721	0	0	3721	0.0000000
Rat_14_NODE_443_length_3684_cov_3.687517	0	3684	0	0	3684	0.0000000
Rat_14_NODE_445_length_3673_cov_3.644831	0	3673	0	0	3673	0.0000000
Rat_14_NODE_447_length_3666_cov_5.461368	0	3666	72	3262	3666	0.8897982
Rat_14_NODE_451_length_3649_cov_4.720089	0	3649	1	151	3649	0.0413812
Rat_14_NODE_452_length_3642_cov_4.095623	0	3642	0	0	3642	0.0000000
Rat_14_NODE_453_length_3639_cov_3.945871	0	3639	11	1362	3639	0.3742786
Rat_14_NODE_455_length_3630_cov_4.248392	0	3630	0	0	3630	0.0000000
Rat_14_NODE_456_length_3617_cov_4.076642	0	3617	2	179	3617	0.0494885
Rat_14_NODE_457_length_3617_cov_4.039023	0	3617	0	0	3617	0.0000000
Rat_14_NODE_458_length_3603_cov_3.348929	0	3603	0	0	3603	0.0000000
Rat_14_NODE_460_length_3576_cov_3.335132	0	3576	44	2815	3576	0.7871924
Rat_14_NODE_461_length_3551_cov_4.142449	0	3551	0	0	3551	0.0000000
Rat_14_NODE_464_length_3531_cov_3.909379	0	3531	0	0	3531	0.0000000
Rat_14_NODE_465_length_3519_cov_4.182159	0	3519	1	101	3519	0.0287013
Rat_14_NODE_470_length_3493_cov_14.413613	0	3493	254	3484	3493	0.9974234
Rat_14_NODE_476_length_3427_cov_2.717378	0	3427	98	3141	3427	0.9165451
Rat_14_NODE_480_length_3393_cov_3.576992	0	3393	0	0	3393	0.0000000
Rat_14_NODE_485_length_3363_cov_4.159915	0	3363	34	245	3363	0.0728516
Rat_14_NODE_497_length_3284_cov_5.553732	0	3284	92	3007	3284	0.9156516
Rat_14_NODE_499_length_3270_cov_3.414308	0	3270	0	0	3270	0.0000000
Rat_14_NODE_502_length_3251_cov_3.334481	0	3251	57	2541	3251	0.7816057
Rat_14_NODE_506_length_3220_cov_3.052133	0	3220	113	2999	3220	0.9313664
Rat_14_NODE_508_length_3215_cov_3.081013	0	3215	2	236	3215	0.0734059
Rat_14_NODE_512_length_3181_cov_3.305822	0	3181	1	77	3181	0.0242062
Rat_14_NODE_515_length_3173_cov_5.194355	0	3173	74	2487	3173	0.7838008
Rat_14_NODE_516_length_3159_cov_3.371134	0	3159	112	3098	3159	0.9806901
Rat_14_NODE_520_length_3133_cov_7.863548	0	3133	101	3066	3133	0.9786147
Rat_14_NODE_522_length_3116_cov_3.058478	0	3116	1	76	3116	0.0243902
Rat_14_NODE_523_length_3113_cov_4.626226	0	3113	0	0	3113	0.0000000
Rat_14_NODE_524_length_3111_cov_4.009490	0	3111	0	0	3111	0.0000000
Rat_14_NODE_525_length_3099_cov_3.527924	0	3099	2	296	3099	0.0955147
Rat_14_NODE_526_length_3095_cov_4.097039	0	3095	1	151	3095	0.0487884
Rat_14_NODE_531_length_3075_cov_3.319868	0	3075	7	342	3075	0.1112195
Rat_14_NODE_533_length_3050_cov_4.439399	0	3050	0	0	3050	0.0000000
Rat_14_NODE_536_length_3021_cov_3.577883	0	3021	31	2439	3021	0.8073485
Rat_14_NODE_539_length_3013_cov_3.326234	0	3013	8	951	3013	0.3156323
Rat_14_NODE_542_length_2998_cov_3.694869	0	2998	0	0	2998	0.0000000
Rat_14_NODE_544_length_2977_cov_3.811431	0	2977	0	0	2977	0.0000000
Rat_14_NODE_556_length_2900_cov_3.311072	0	2900	35	2101	2900	0.7244828
Rat_14_NODE_557_length_2891_cov_4.045839	0	2891	31	1257	2891	0.4347976
Rat_14_NODE_558_length_2880_cov_4.250973	0	2880	0	0	2880	0.0000000
Rat_14_NODE_560_length_2865_cov_2.740569	0	2865	49	2533	2865	0.8841187
Rat_14_NODE_562_length_2860_cov_3.632442	0	2860	0	0	2860	0.0000000
Rat_14_NODE_563_length_2858_cov_4.257938	0	2858	0	0	2858	0.0000000
Rat_14_NODE_567_length_2843_cov_3.812410	0	2843	0	0	2843	0.0000000
Rat_14_NODE_572_length_2822_cov_3.838815	0	2822	3	374	2822	0.1325301
Rat_14_NODE_573_length_2819_cov_3.440304	0	2819	0	0	2819	0.0000000
Rat_14_NODE_574_length_2814_cov_3.320043	0	2814	0	0	2814	0.0000000
Rat_14_NODE_575_length_2810_cov_4.989837	0	2810	0	0	2810	0.0000000
Rat_14_NODE_576_length_2788_cov_3.589462	0	2788	5	613	2788	0.2198709
Rat_14_NODE_578_length_2776_cov_4.073502	0	2776	2	152	2776	0.0547550
Rat_14_NODE_583_length_2734_cov_3.772303	0	2734	0	0	2734	0.0000000
Rat_14_NODE_594_length_2676_cov_2.451354	0	2676	28	1811	2676	0.6767564
Rat_14_NODE_596_length_2671_cov_3.967508	0	2671	0	0	2671	0.0000000
Rat_14_NODE_601_length_2627_cov_4.516719	0	2627	124	2492	2627	0.9486106
Rat_14_NODE_605_length_2610_cov_22.209785	0	2610	211	2591	2610	0.9927203
Rat_14_NODE_608_length_2603_cov_3.386578	0	2603	4	543	2603	0.2086055
Rat_14_NODE_615_length_2570_cov_2.972167	0	2570	11	559	2570	0.2175097
Rat_14_NODE_619_length_2561_cov_2.593376	0	2561	46	2153	2561	0.8406872
Rat_14_NODE_620_length_2555_cov_4.258400	0	2555	0	0	2555	0.0000000
Rat_14_NODE_624_length_2550_cov_3.064930	0	2550	1	150	2550	0.0588235
Rat_14_NODE_627_length_2543_cov_3.736334	0	2543	0	0	2543	0.0000000
Rat_14_NODE_630_length_2530_cov_3.964444	0	2530	0	0	2530	0.0000000
Rat_14_NODE_633_length_2524_cov_4.056703	0	2524	11	905	2524	0.3585579
Rat_14_NODE_640_length_2511_cov_4.345684	0	2511	0	0	2511	0.0000000
Rat_14_NODE_666_length_2417_cov_3.116850	0	2417	0	0	2417	0.0000000
Rat_14_NODE_669_length_2400_cov_5.131770	0	2400	18	1573	2400	0.6554167
Rat_14_NODE_675_length_2373_cov_3.774806	0	2373	0	0	2373	0.0000000
Rat_14_NODE_691_length_2312_cov_3.947275	0	2312	0	0	2312	0.0000000
Rat_14_NODE_698_length_2284_cov_2.549574	0	2284	35	1964	2284	0.8598949
Rat_14_NODE_701_length_2279_cov_3.033273	0	2279	9	1104	2279	0.4844230
Rat_14_NODE_704_length_2275_cov_48.540090	0	2275	437	2271	2275	0.9982418
Rat_14_NODE_706_length_2274_cov_2.979270	0	2274	0	0	2274	0.0000000
Rat_14_NODE_707_length_2273_cov_2.383679	0	2273	50	1865	2273	0.8205016
Rat_14_NODE_712_length_2243_cov_4.164077	0	2243	0	0	2243	0.0000000
Rat_14_NODE_713_length_2241_cov_2.656908	0	2241	13	1310	2241	0.5845605
Rat_14_NODE_714_length_2230_cov_6.754023	0	2230	61	1803	2230	0.8085202
Rat_14_NODE_716_length_2214_cov_4.794349	0	2214	41	2126	2214	0.9602529
Rat_14_NODE_726_length_2204_cov_2.256398	0	2204	19	1613	2204	0.7318512
Rat_14_NODE_729_length_2194_cov_3.718560	0	2194	0	0	2194	0.0000000
Rat_14_NODE_730_length_2187_cov_10.002814	0	2187	32	1693	2187	0.7741198
Rat_14_NODE_734_length_2179_cov_1.975047	0	2179	0	0	2179	0.0000000
Rat_14_NODE_735_length_2176_cov_3.527581	0	2176	44	1690	2176	0.7766544
Rat_14_NODE_737_length_2172_cov_4.012754	0	2172	0	0	2172	0.0000000
Rat_14_NODE_739_length_2171_cov_3.035917	0	2171	21	1481	2171	0.6821741
Rat_14_NODE_753_length_2138_cov_7.768123	0	2138	9	1058	2138	0.4948550
Rat_14_NODE_754_length_2138_cov_3.610658	0	2138	0	0	2138	0.0000000
Rat_14_NODE_757_length_2127_cov_3.286680	0	2127	25	1318	2127	0.6196521
Rat_14_NODE_758_length_2117_cov_2.949079	0	2117	9	650	2117	0.3070382
Rat_14_NODE_759_length_2116_cov_2.956817	0	2116	16	1216	2116	0.5746692
Rat_14_NODE_763_length_2109_cov_2.681597	0	2109	0	0	2109	0.0000000
Rat_14_NODE_768_length_2093_cov_2.773307	0	2093	23	1531	2093	0.7314859
Rat_14_NODE_769_length_2092_cov_3.705940	0	2092	0	0	2092	0.0000000
Rat_14_NODE_778_length_2068_cov_4.546945	0	2068	11	1012	2068	0.4893617
Rat_14_NODE_788_length_2045_cov_16.933668	0	2045	90	1857	2045	0.9080685
Rat_14_NODE_791_length_2039_cov_3.753528	0	2039	54	1969	2039	0.9656695
Rat_14_NODE_797_length_2019_cov_3.711303	0	2019	40	1518	2019	0.7518573
Rat_14_NODE_801_length_2007_cov_3.542520	0	2007	0	0	2007	0.0000000
Rat_14_NODE_802_length_2006_cov_3.148129	0	2006	8	1008	2006	0.5024925
Rat_14_NODE_811_length_1994_cov_2.310469	0	1994	37	1785	1994	0.8951855
Rat_14_NODE_815_length_1987_cov_3.326605	0	1987	22	1462	1987	0.7357826
Rat_14_NODE_819_length_1974_cov_4.017718	0	1974	8	867	1974	0.4392097
Rat_14_NODE_821_length_1965_cov_4.226178	0	1965	0	0	1965	0.0000000
Rat_14_NODE_831_length_1945_cov_2.141270	0	1945	43	1708	1945	0.8781491
Rat_14_NODE_839_length_1935_cov_2.161170	0	1935	5	555	1935	0.2868217
Rat_14_NODE_841_length_1928_cov_4.911372	0	1928	0	0	1928	0.0000000
Rat_14_NODE_844_length_1918_cov_2.983360	0	1918	17	1197	1918	0.6240876
Rat_14_NODE_855_length_1907_cov_4.152268	0	1907	0	0	1907	0.0000000
Rat_14_NODE_856_length_1906_cov_3.329552	0	1906	18	1295	1906	0.6794333
Rat_14_NODE_861_length_1897_cov_3.900109	0	1897	0	0	1897	0.0000000
Rat_14_NODE_864_length_1888_cov_2.199673	0	1888	20	1284	1888	0.6800848
Rat_14_NODE_868_length_1884_cov_22.713505	0	1884	87	1851	1884	0.9824841
Rat_14_NODE_871_length_1876_cov_3.375069	0	1876	0	0	1876	0.0000000
Rat_14_NODE_879_length_1862_cov_3.758163	0	1862	202	1439	1862	0.7728249
Rat_14_NODE_881_length_1857_cov_2.170366	0	1857	6	682	1857	0.3672590
Rat_14_NODE_893_length_1831_cov_2.626126	0	1831	102	1740	1831	0.9503004
Rat_14_NODE_899_length_1821_cov_2.355040	0	1821	18	1247	1821	0.6847886
Rat_14_NODE_901_length_1819_cov_3.166667	0	1819	0	0	1819	0.0000000
Rat_14_NODE_904_length_1817_cov_3.587401	0	1817	0	0	1817	0.0000000
Rat_14_NODE_908_length_1806_cov_3.782981	0	1806	0	0	1806	0.0000000
Rat_14_NODE_913_length_1799_cov_3.529817	0	1799	0	0	1799	0.0000000
Rat_14_NODE_915_length_1798_cov_2.825014	0	1798	1	151	1798	0.0839822
Rat_14_NODE_918_length_1792_cov_3.695452	0	1792	0	0	1792	0.0000000
Rat_14_NODE_921_length_1790_cov_4.802882	0	1790	14	847	1790	0.4731843
Rat_14_NODE_924_length_1784_cov_6.002892	0	1784	43	1541	1784	0.8637893
Rat_14_NODE_930_length_1772_cov_1.755387	0	1772	6	638	1772	0.3600451
Rat_14_NODE_935_length_1766_cov_1.888369	0	1766	3	429	1766	0.2429219
Rat_14_NODE_937_length_1765_cov_3.970760	0	1765	0	0	1765	0.0000000
Rat_14_NODE_939_length_1765_cov_1.978363	0	1765	6	735	1765	0.4164306
Rat_14_NODE_940_length_1763_cov_3.959602	0	1763	3	416	1763	0.2359614
[truncated: 6,410 more rows]
