# Supplementary material for: Alpha-synuclein alters the faecal viromes of rats in a gut-initiated model of Parkinson’s disease
Source: Commun Biol. 2021 Sep 29;4:1140. doi: 10.1038/s42003-021-02666-1 (PMC8481466; doi:10.1038/s42003-021-02666-1)
Supplement: Supplementary file 3 — Supplementary data [file 42003_2021_2666_MOESM3_ESM.zip › Supp_data_RatPD_wDarkMatter/Input_files/ViromeReads_Bed/gQ_NG-21159_9RatPD_lib343720_6506_2_2_cov.txt]

Rat_10_NODE_1_length_291209_cov_25.428169	0	291209	449	50363	291209	0.1729445
Rat_10_NODE_16_length_36201_cov_10.829414	0	36201	934	32494	36201	0.8975995
Rat_10_NODE_18_length_33311_cov_15.387539	0	33311	331	21071	33311	0.6325538
Rat_10_NODE_20_length_31020_cov_276.008623	0	31020	78491	31020	31020	1.0000000
Rat_10_NODE_28_length_28132_cov_6.670798	0	28132	366	21296	28132	0.7570027
Rat_10_NODE_31_length_26061_cov_6.322233	0	26061	577	24541	26061	0.9416753
Rat_10_NODE_41_length_20006_cov_7.481029	0	20006	395	16882	20006	0.8438469
Rat_10_NODE_42_length_19794_cov_5.045646	0	19794	75	6636	19794	0.3352531
Rat_10_NODE_52_length_16365_cov_139.531637	0	16365	39	3927	16365	0.2399633
Rat_10_NODE_54_length_16036_cov_10.594805	0	16036	191	12257	16036	0.7643427
Rat_10_NODE_58_length_15138_cov_17.465624	0	15138	33	3236	15138	0.2137667
Rat_10_NODE_67_length_13772_cov_7.409127	0	13772	22	2408	13772	0.1748475
Rat_10_NODE_83_length_11971_cov_7.024085	0	11971	208	10111	11971	0.8446245
Rat_10_NODE_86_length_11428_cov_7.919283	0	11428	602	11322	11428	0.9907246
Rat_10_NODE_93_length_11013_cov_4.923617	0	11013	1	151	11013	0.0137111
Rat_10_NODE_105_length_9964_cov_4.014129	0	9964	28	2855	9964	0.2865315
Rat_10_NODE_114_length_9472_cov_35.509823	0	9472	912	9347	9472	0.9868032
Rat_10_NODE_117_length_9307_cov_9.685906	0	9307	59	4434	9307	0.4764156
Rat_10_NODE_119_length_9251_cov_6.196607	0	9251	24	2117	9251	0.2288401
Rat_10_NODE_122_length_9191_cov_6.432574	0	9191	346	9140	9191	0.9944511
Rat_10_NODE_125_length_8917_cov_6.028549	0	8917	122	7045	8917	0.7900639
Rat_10_NODE_127_length_8832_cov_7.114504	0	8832	25	2042	8832	0.2312047
Rat_10_NODE_130_length_8788_cov_4.814611	0	8788	78	5974	8788	0.6797906
Rat_10_NODE_141_length_8304_cov_10.941326	0	8304	8	989	8304	0.1190992
Rat_10_NODE_145_length_7979_cov_4.435134	0	7979	85	6425	7979	0.8052387
Rat_10_NODE_163_length_6970_cov_4.671294	0	6970	76	5329	6970	0.7645624
Rat_10_NODE_167_length_6824_cov_3.790368	0	6824	65	4696	6824	0.6881595
Rat_10_NODE_175_length_6551_cov_7.807266	0	6551	281	6431	6551	0.9816822
Rat_10_NODE_177_length_6354_cov_6.031751	0	6354	155	6053	6354	0.9526283
Rat_10_NODE_180_length_6298_cov_2.652891	0	6298	0	0	6298	0.0000000
Rat_10_NODE_181_length_6272_cov_4.757600	0	6272	23	2552	6272	0.4068878
Rat_10_NODE_186_length_6077_cov_15.630854	0	6077	171	5789	6077	0.9526082
Rat_10_NODE_187_length_6046_cov_3.836087	0	6046	68	4024	6046	0.6655640
Rat_10_NODE_188_length_6039_cov_5.915608	0	6039	41	3511	6039	0.5813876
Rat_10_NODE_197_length_5821_cov_8.571106	0	5821	136	4880	5821	0.8383439
Rat_10_NODE_199_length_5810_cov_4.469157	0	5810	16	1831	5810	0.3151463
Rat_10_NODE_200_length_5804_cov_6.402157	0	5804	59	4028	5804	0.6940041
Rat_10_NODE_201_length_5791_cov_9.965132	0	5791	77	3905	5791	0.6743222
Rat_10_NODE_202_length_5776_cov_4.715959	0	5776	4	511	5776	0.0884695
Rat_10_NODE_204_length_5614_cov_4.804461	0	5614	9	1033	5614	0.1840043
Rat_10_NODE_211_length_5508_cov_3.601320	0	5508	45	3532	5508	0.6412491
Rat_10_NODE_216_length_5470_cov_100.697507	0	5470	172	5139	5470	0.9394881
Rat_10_NODE_220_length_5441_cov_11.223357	0	5441	668	5440	5441	0.9998162
Rat_10_NODE_222_length_5365_cov_5.272505	0	5365	9	805	5365	0.1500466
Rat_10_NODE_229_length_5213_cov_4.759984	0	5213	506	3925	5213	0.7529254
Rat_10_NODE_237_length_5030_cov_3.745930	0	5030	3	203	5030	0.0403579
Rat_10_NODE_242_length_4955_cov_5.228776	0	4955	7	313	4955	0.0631685
Rat_10_NODE_246_length_4904_cov_3.737059	0	4904	80	4217	4904	0.8599102
Rat_10_NODE_257_length_4721_cov_4.821046	0	4721	2	291	4721	0.0616395
Rat_10_NODE_271_length_4456_cov_8.659396	0	4456	271	4456	4456	1.0000000
Rat_10_NODE_324_length_3757_cov_3.962453	0	3757	46	2470	3757	0.6574395
Rat_10_NODE_326_length_3736_cov_4.241239	0	3736	8	892	3736	0.2387580
Rat_10_NODE_330_length_3693_cov_6.601979	0	3693	34	2295	3693	0.6214460
Rat_10_NODE_336_length_3622_cov_3.884777	0	3622	1	151	3622	0.0416897
Rat_10_NODE_337_length_3600_cov_6.839774	0	3600	51	2328	3600	0.6466666
Rat_10_NODE_338_length_3592_cov_3.125530	0	3592	5	687	3592	0.1912584
Rat_10_NODE_357_length_3446_cov_17.765556	0	3446	0	0	3446	0.0000000
Rat_10_NODE_362_length_3386_cov_2.622336	0	3386	18	1765	3386	0.5212640
Rat_10_NODE_368_length_3349_cov_4.538251	0	3349	13	1198	3349	0.3577187
Rat_10_NODE_373_length_3330_cov_4.405802	0	3330	36	2086	3330	0.6264264
Rat_10_NODE_379_length_3302_cov_3.668925	0	3302	28	2322	3302	0.7032102
Rat_10_NODE_380_length_3300_cov_4.542989	0	3300	0	0	3300	0.0000000
Rat_10_NODE_381_length_3299_cov_61.552404	0	3299	57	2933	3299	0.8890573
Rat_10_NODE_384_length_3275_cov_3.569565	0	3275	22	1824	3275	0.5569466
Rat_10_NODE_410_length_3132_cov_3.926552	0	3132	0	0	3132	0.0000000
Rat_10_NODE_426_length_3034_cov_3.234978	0	3034	5	623	3034	0.2053395
Rat_10_NODE_431_length_2996_cov_2.820469	0	2996	13	1211	2996	0.4042056
Rat_10_NODE_434_length_2990_cov_3.696082	0	2990	11	1128	2990	0.3772575
Rat_10_NODE_452_length_2934_cov_2.534561	0	2934	4	485	2934	0.1653033
Rat_10_NODE_454_length_2919_cov_3.360684	0	2919	39	2542	2919	0.8708462
Rat_10_NODE_456_length_2907_cov_3.300842	0	2907	14	1577	2907	0.5424837
Rat_10_NODE_458_length_2897_cov_4.383885	0	2897	27	2043	2897	0.7052123
Rat_10_NODE_459_length_2895_cov_3.421831	0	2895	14	1362	2895	0.4704663
Rat_10_NODE_462_length_2891_cov_1.875529	0	2891	0	0	2891	0.0000000
Rat_10_NODE_475_length_2830_cov_5.544144	0	2830	4	526	2830	0.1858657
Rat_10_NODE_483_length_2795_cov_8.123723	0	2795	78	2619	2795	0.9370304
Rat_10_NODE_487_length_2773_cov_3.786608	0	2773	1	151	2773	0.0544537
Rat_10_NODE_495_length_2730_cov_4.515140	0	2730	13	1534	2730	0.5619048
Rat_10_NODE_498_length_2718_cov_3.066466	0	2718	0	0	2718	0.0000000
Rat_10_NODE_505_length_2689_cov_5.410782	0	2689	25	1657	2689	0.6162142
Rat_10_NODE_512_length_2646_cov_3.008491	0	2646	0	0	2646	0.0000000
Rat_10_NODE_517_length_2614_cov_4.516608	0	2614	0	0	2614	0.0000000
Rat_10_NODE_519_length_2586_cov_3.314895	0	2586	2	258	2586	0.0997680
Rat_10_NODE_535_length_2505_cov_9.216327	0	2505	10	863	2505	0.3445110
Rat_10_NODE_539_length_2498_cov_2.679083	0	2498	6	579	2498	0.2317854
Rat_10_NODE_552_length_2458_cov_2.986683	0	2458	34	1949	2458	0.7929211
Rat_10_NODE_555_length_2452_cov_2.024614	0	2452	2	298	2452	0.1215334
Rat_10_NODE_558_length_2440_cov_4.009224	0	2440	17	1243	2440	0.5094262
Rat_10_NODE_559_length_2440_cov_2.819287	0	2440	3	296	2440	0.1213115
Rat_10_NODE_569_length_2416_cov_2.370606	0	2416	23	1442	2416	0.5968543
Rat_10_NODE_573_length_2410_cov_2.156688	0	2410	0	0	2410	0.0000000
Rat_10_NODE_583_length_2367_cov_3.070934	0	2367	4	600	2367	0.2534854
Rat_10_NODE_592_length_2341_cov_2.639983	0	2341	0	0	2341	0.0000000
Rat_10_NODE_596_length_2325_cov_2.844493	0	2325	60	2187	2325	0.9406452
Rat_10_NODE_603_length_2292_cov_7.648190	0	2292	7	797	2292	0.3477312
Rat_10_NODE_609_length_2282_cov_2.588684	0	2282	1	151	2282	0.0661700
Rat_10_NODE_622_length_2242_cov_6.480110	0	2242	4	318	2242	0.1418376
Rat_10_NODE_624_length_2233_cov_2.428834	0	2233	17	1141	2233	0.5109718
Rat_10_NODE_631_length_2220_cov_2.568129	0	2220	13	974	2220	0.4387387
Rat_10_NODE_643_length_2187_cov_4.473265	0	2187	6	684	2187	0.3127572
Rat_10_NODE_658_length_2150_cov_2.274940	0	2150	20	1444	2150	0.6716279
Rat_10_NODE_660_length_2143_cov_2.648946	0	2143	16	1147	2143	0.5352310
Rat_10_NODE_668_length_2124_cov_2.512325	0	2124	11	1197	2124	0.5635593
Rat_10_NODE_669_length_2119_cov_2.500484	0	2119	46	1953	2119	0.9216611
Rat_10_NODE_678_length_2103_cov_2.721191	0	2103	32	1824	2103	0.8673324
Rat_10_NODE_681_length_2096_cov_3.280255	0	2096	15	1030	2096	0.4914122
Rat_10_NODE_688_length_2081_cov_2.649062	0	2081	5	491	2081	0.2359443
Rat_10_NODE_692_length_2073_cov_2.574331	0	2073	1	89	2073	0.0429329
Rat_10_NODE_694_length_2069_cov_6.280040	0	2069	13	936	2069	0.4523925
Rat_10_NODE_708_length_2030_cov_1.870380	0	2030	6	772	2030	0.3802956
Rat_10_NODE_717_length_1999_cov_2.420267	0	1999	15	1301	1999	0.6508254
Rat_10_NODE_721_length_1992_cov_3.101704	0	1992	6	663	1992	0.3328313
Rat_10_NODE_722_length_1983_cov_2.270747	0	1983	121	1909	1983	0.9626828
Rat_10_NODE_733_length_1964_cov_4.617077	0	1964	9	847	1964	0.4312627
Rat_10_NODE_735_length_1963_cov_4.972222	0	1963	8	843	1963	0.4294447
Rat_10_NODE_743_length_1947_cov_3.079281	0	1947	14	1311	1947	0.6733436
Rat_10_NODE_751_length_1926_cov_3.381080	0	1926	12	991	1926	0.5145379
Rat_10_NODE_752_length_1923_cov_5.726445	0	1923	3	347	1923	0.1804472
Rat_10_NODE_756_length_1916_cov_19.282644	0	1916	15	434	1916	0.2265136
Rat_10_NODE_770_length_1885_cov_8.627869	0	1885	14	1218	1885	0.6461539
Rat_10_NODE_771_length_1885_cov_2.287978	0	1885	11	1275	1885	0.6763926
Rat_10_NODE_773_length_1884_cov_2.683434	0	1884	0	0	1884	0.0000000
Rat_10_NODE_782_length_1867_cov_3.746689	0	1867	26	1242	1867	0.6652383
Rat_10_NODE_783_length_1867_cov_3.305740	0	1867	31	1532	1867	0.8205677
Rat_10_NODE_791_length_1855_cov_2.785000	0	1855	2	302	1855	0.1628032
Rat_10_NODE_795_length_1852_cov_2.225376	0	1852	13	1222	1852	0.6598272
Rat_10_NODE_801_length_1842_cov_2.294908	0	1842	0	0	1842	0.0000000
Rat_10_NODE_813_length_1825_cov_5.155932	0	1825	4	539	1825	0.2953425
Rat_10_NODE_832_length_1794_cov_3.815411	0	1794	3	277	1794	0.1544036
Rat_10_NODE_842_length_1781_cov_2.268830	0	1781	2	190	1781	0.1066816
Rat_10_NODE_848_length_1772_cov_2.970879	0	1772	0	0	1772	0.0000000
Rat_10_NODE_850_length_1770_cov_13.151603	0	1770	0	0	1770	0.0000000
Rat_10_NODE_857_length_1757_cov_16.886604	0	1757	171	1757	1757	1.0000000
Rat_10_NODE_861_length_1754_cov_3.676280	0	1754	8	717	1754	0.4087799
Rat_10_NODE_863_length_1752_cov_2.898055	0	1752	11	877	1752	0.5005708
Rat_10_NODE_871_length_1740_cov_4.928190	0	1740	24	1417	1740	0.8143678
Rat_10_NODE_873_length_1738_cov_3.058229	0	1738	20	718	1738	0.4131185
Rat_10_NODE_882_length_1726_cov_9.513465	0	1726	7	714	1726	0.4136732
Rat_10_NODE_887_length_1719_cov_4.203726	0	1719	4	444	1719	0.2582897
Rat_10_NODE_895_length_1709_cov_2.334341	0	1709	75	1695	1709	0.9918081
Rat_10_NODE_896_length_1709_cov_2.296252	0	1709	40	1527	1709	0.8935050
Rat_10_NODE_910_length_1693_cov_3.321123	0	1693	2	269	1693	0.1588895
Rat_10_NODE_918_length_1676_cov_4.587909	0	1676	40	1627	1676	0.9707637
Rat_10_NODE_922_length_1673_cov_2.066749	0	1673	1	108	1673	0.0645547
Rat_10_NODE_927_length_1669_cov_3.200743	0	1669	0	0	1669	0.0000000
Rat_10_NODE_929_length_1667_cov_5.028536	0	1667	2	156	1667	0.0935813
Rat_10_NODE_931_length_1667_cov_3.119727	0	1667	4	319	1667	0.1913617
Rat_10_NODE_942_length_1658_cov_2.504679	0	1658	2	248	1658	0.1495778
Rat_10_NODE_960_length_1622_cov_3.688577	0	1622	0	0	1622	0.0000000
Rat_10_NODE_961_length_1621_cov_2.865900	0	1621	36	1618	1621	0.9981493
Rat_10_NODE_972_length_1607_cov_10.807345	0	1607	6	679	1607	0.4225264
Rat_10_NODE_973_length_1606_cov_5.389426	0	1606	10	792	1606	0.4931507
Rat_10_NODE_984_length_1596_cov_3.891629	0	1596	1	71	1596	0.0444862
Rat_10_NODE_998_length_1584_cov_4.098103	0	1584	1	108	1584	0.0681818
Rat_10_NODE_1007_length_1579_cov_2.775591	0	1579	0	0	1579	0.0000000
Rat_10_NODE_1010_length_1574_cov_2.141540	0	1574	1	151	1574	0.0959339
Rat_10_NODE_1025_length_1560_cov_7.949502	0	1560	22	1269	1560	0.8134615
Rat_10_NODE_1028_length_1559_cov_2.175532	0	1559	26	1436	1559	0.9211033
Rat_10_NODE_1029_length_1558_cov_3.456420	0	1558	0	0	1558	0.0000000
Rat_10_NODE_1037_length_1554_cov_1.741828	0	1554	0	0	1554	0.0000000
Rat_10_NODE_1039_length_1552_cov_3.728791	0	1552	1	151	1552	0.0972938
Rat_10_NODE_1040_length_1552_cov_2.633267	0	1552	37	1466	1552	0.9445876
Rat_10_NODE_1041_length_1551_cov_2.082219	0	1551	7	523	1551	0.3372018
Rat_10_NODE_1050_length_1542_cov_2.048420	0	1542	18	1383	1542	0.8968872
Rat_10_NODE_1054_length_1538_cov_1.973702	0	1538	0	0	1538	0.0000000
Rat_10_NODE_1065_length_1528_cov_3.551935	0	1528	21	1044	1528	0.6832461
Rat_10_NODE_1069_length_1522_cov_3.498296	0	1522	0	0	1522	0.0000000
Rat_10_NODE_1074_length_1514_cov_5.260452	0	1514	37	1437	1514	0.9491413
Rat_10_NODE_1100_length_1495_cov_3.003472	0	1495	1	151	1495	0.1010033
Rat_10_NODE_1102_length_1494_cov_4.079222	0	1494	27	1234	1494	0.8259705
Rat_10_NODE_1119_length_1484_cov_2.237929	0	1484	2	281	1484	0.1893531
Rat_10_NODE_1122_length_1481_cov_4.357644	0	1481	0	0	1481	0.0000000
Rat_10_NODE_1139_length_1471_cov_3.326977	0	1471	1	119	1471	0.0808973
Rat_10_NODE_1146_length_1466_cov_3.708009	0	1466	18	1063	1466	0.7251023
Rat_10_NODE_1151_length_1465_cov_2.274468	0	1465	0	0	1465	0.0000000
Rat_10_NODE_1154_length_1463_cov_3.263494	0	1463	11	932	1463	0.6370472
Rat_10_NODE_1170_length_1451_cov_4.811605	0	1451	2	205	1451	0.1412819
Rat_10_NODE_1172_length_1450_cov_3.247312	0	1450	7	707	1450	0.4875862
Rat_10_NODE_1185_length_1434_cov_3.574329	0	1434	19	1042	1434	0.7266388
Rat_10_NODE_1201_length_1419_cov_2.110704	0	1419	3	393	1419	0.2769556
Rat_10_NODE_1203_length_1415_cov_3.869118	0	1415	31	1351	1415	0.9547703
Rat_10_NODE_1222_length_1398_cov_2.997022	0	1398	0	0	1398	0.0000000
Rat_10_NODE_1223_length_1398_cov_2.320179	0	1398	61	1391	1398	0.9949929
Rat_10_NODE_1226_length_1395_cov_1.755970	0	1395	17	1136	1395	0.8143369
Rat_10_NODE_1229_length_1393_cov_3.459641	0	1393	32	686	1393	0.4924623
Rat_10_NODE_1231_length_1393_cov_2.966368	0	1393	0	0	1393	0.0000000
Rat_10_NODE_1239_length_1386_cov_4.019534	0	1386	0	0	1386	0.0000000
Rat_10_NODE_1248_length_1374_cov_2.053071	0	1374	34	1093	1374	0.7954876
Rat_10_NODE_1258_length_1368_cov_3.562833	0	1368	61	1352	1368	0.9883041
Rat_10_NODE_1263_length_1365_cov_3.161069	0	1365	1	102	1365	0.0747253
Rat_10_NODE_1273_length_1361_cov_1.542879	0	1361	0	0	1361	0.0000000
Rat_10_NODE_1276_length_1359_cov_2.000767	0	1359	90	1347	1359	0.9911700
Rat_10_NODE_1309_length_1329_cov_6.473312	0	1329	32	1221	1329	0.9187359
Rat_10_NODE_1310_length_1329_cov_3.972527	0	1329	24	1119	1329	0.8419865
Rat_10_NODE_1311_length_1329_cov_3.682889	0	1329	3	239	1329	0.1798345
Rat_10_NODE_1313_length_1329_cov_1.782575	0	1329	2	256	1329	0.1926260
Rat_10_NODE_1329_length_1318_cov_2.323040	0	1318	74	1177	1318	0.8930197
Rat_10_NODE_1332_length_1316_cov_4.426646	0	1316	46	1263	1316	0.9597265
Rat_10_NODE_1357_length_1306_cov_1.538769	0	1306	0	0	1306	0.0000000
Rat_10_NODE_1376_length_1294_cov_3.589185	0	1294	2	210	1294	0.1622875
Rat_10_NODE_1377_length_1294_cov_2.379338	0	1294	0	0	1294	0.0000000
Rat_10_NODE_1391_length_1287_cov_3.290584	0	1287	13	771	1287	0.5990676
Rat_10_NODE_1392_length_1287_cov_3.060877	0	1287	46	1268	1287	0.9852370
Rat_10_NODE_1404_length_1282_cov_1.677262	0	1282	0	0	1282	0.0000000
Rat_10_NODE_1408_length_1279_cov_2.435458	0	1279	0	0	1279	0.0000000
Rat_10_NODE_1418_length_1272_cov_2.542317	0	1272	0	0	1272	0.0000000
Rat_10_NODE_1444_length_1254_cov_3.972477	0	1254	0	0	1254	0.0000000
Rat_10_NODE_1445_length_1254_cov_3.844037	0	1254	2	233	1254	0.1858054
Rat_10_NODE_1458_length_1249_cov_1.356784	0	1249	1	151	1249	0.1208967
Rat_10_NODE_1460_length_1247_cov_3.787752	0	1247	7	584	1247	0.4683240
Rat_10_NODE_1466_length_1245_cov_1.576471	0	1245	8	581	1245	0.4666667
Rat_10_NODE_1472_length_1241_cov_1.543845	0	1241	2	302	1241	0.2433521
Rat_10_NODE_1486_length_1232_cov_3.449448	0	1232	0	0	1232	0.0000000
Rat_10_NODE_1487_length_1232_cov_2.297366	0	1232	6	503	1232	0.4082792
Rat_10_NODE_1490_length_1231_cov_3.073129	0	1231	0	0	1231	0.0000000
Rat_10_NODE_1495_length_1228_cov_3.007673	0	1228	0	0	1228	0.0000000
Rat_10_NODE_1498_length_1227_cov_2.773038	0	1227	1	113	1227	0.0920945
Rat_10_NODE_1499_length_1227_cov_2.520478	0	1227	5	472	1227	0.3846781
Rat_10_NODE_1530_length_1212_cov_2.210026	0	1212	7	607	1212	0.5008251
Rat_10_NODE_1537_length_1207_cov_2.039931	0	1207	0	0	1207	0.0000000
Rat_10_NODE_1551_length_1200_cov_2.317031	0	1200	0	0	1200	0.0000000
Rat_10_NODE_1566_length_1195_cov_2.100000	0	1195	2	160	1195	0.1338912
Rat_10_NODE_1578_length_1187_cov_2.281802	0	1187	0	0	1187	0.0000000
Rat_10_NODE_1582_length_1186_cov_1.880637	0	1186	0	0	1186	0.0000000
Rat_10_NODE_1589_length_1182_cov_1.759539	0	1182	0	0	1182	0.0000000
Rat_10_NODE_1590_length_1180_cov_1.493333	0	1180	10	705	1180	0.5974576
Rat_10_NODE_1593_length_1178_cov_2.907391	0	1178	0	0	1178	0.0000000
Rat_10_NODE_1603_length_1173_cov_3.167263	0	1173	2	215	1173	0.1832907
Rat_10_NODE_1620_length_1166_cov_10.412241	0	1166	47	439	1166	0.3765008
Rat_10_NODE_1634_length_1161_cov_2.056962	0	1161	0	0	1161	0.0000000
Rat_10_NODE_1635_length_1161_cov_1.665461	0	1161	9	534	1161	0.4599483
Rat_10_NODE_1645_length_1155_cov_2.570000	0	1155	1	150	1155	0.1298701
Rat_10_NODE_1646_length_1155_cov_2.264545	0	1155	4	351	1155	0.3038961
Rat_10_NODE_1647_length_1155_cov_1.849091	0	1155	0	0	1155	0.0000000
Rat_10_NODE_1649_length_1154_cov_2.723385	0	1154	0	0	1154	0.0000000
Rat_10_NODE_1656_length_1151_cov_6.403285	0	1151	13	950	1151	0.8253692
Rat_10_NODE_1700_length_1131_cov_4.455390	0	1131	10	738	1131	0.6525199
Rat_10_NODE_1733_length_1114_cov_2.461756	0	1114	18	836	1114	0.7504488
Rat_10_NODE_1768_length_1102_cov_3.713467	0	1102	40	993	1102	0.9010890
Rat_10_NODE_1773_length_1101_cov_2.341300	0	1101	3	204	1101	0.1852861
Rat_10_NODE_1776_length_1099_cov_3.245211	0	1099	0	0	1099	0.0000000
Rat_10_NODE_1809_length_1085_cov_3.099029	0	1085	7	527	1085	0.4857143
Rat_10_NODE_1811_length_1084_cov_2.382896	0	1084	11	663	1084	0.6116236
Rat_10_NODE_1821_length_1080_cov_2.118049	0	1080	2	225	1080	0.2083333
Rat_10_NODE_1834_length_1075_cov_1.153922	0	1075	8	691	1075	0.6427907
Rat_10_NODE_1847_length_1072_cov_2.853491	0	1072	0	0	1072	0.0000000
Rat_10_NODE_1882_length_1059_cov_1.891434	0	1059	0	0	1059	0.0000000
Rat_10_NODE_1891_length_1058_cov_1.718843	0	1058	60	1056	1058	0.9981096
Rat_10_NODE_1901_length_1055_cov_1.536000	0	1055	4	319	1055	0.3023697
Rat_10_NODE_1903_length_1054_cov_2.847848	0	1054	4	460	1054	0.4364326
Rat_10_NODE_1912_length_1052_cov_2.327984	0	1052	11	722	1052	0.6863118
Rat_10_NODE_1916_length_1049_cov_2.498994	0	1049	3	428	1049	0.4080076
Rat_10_NODE_1924_length_1047_cov_2.819556	0	1047	8	412	1047	0.3935052
Rat_10_NODE_1927_length_1047_cov_2.596774	0	1047	0	0	1047	0.0000000
Rat_10_NODE_1962_length_1037_cov_2.411405	0	1037	7	505	1037	0.4869817
Rat_10_NODE_1972_length_1036_cov_1.438328	0	1036	7	696	1036	0.6718147
Rat_10_NODE_1980_length_1034_cov_2.208376	0	1034	1	151	1034	0.1460348
Rat_10_NODE_1982_length_1034_cov_1.867211	0	1034	0	0	1034	0.0000000
Rat_10_NODE_1987_length_1033_cov_1.690184	0	1033	29	902	1033	0.8731849
Rat_10_NODE_1993_length_1030_cov_3.501538	0	1030	0	0	1030	0.0000000
Rat_10_NODE_1995_length_1030_cov_2.046154	0	1030	0	0	1030	0.0000000
Rat_10_NODE_1996_length_1029_cov_2.661191	0	1029	0	0	1029	0.0000000
Rat_10_NODE_1999_length_1027_cov_3.407407	0	1027	1	151	1027	0.1470302
Rat_10_NODE_2021_length_1020_cov_2.592746	0	1020	0	0	1020	0.0000000
Rat_10_NODE_2022_length_1020_cov_2.002073	0	1020	51	981	1020	0.9617647
Rat_10_NODE_2033_length_1017_cov_2.087318	0	1017	0	0	1017	0.0000000
Rat_10_NODE_2035_length_1016_cov_3.900104	0	1016	0	0	1016	0.0000000
Rat_10_NODE_2070_length_1007_cov_2.015756	0	1007	0	0	1007	0.0000000
Rat_10_NODE_2071_length_1007_cov_1.368697	0	1007	4	318	1007	0.3157895
Rat_10_NODE_2078_length_1003_cov_20.053797	0	1003	0	0	1003	0.0000000
Rat_11_NODE_4_length_93677_cov_14.324240	0	93677	7	882	93677	0.0094153
Rat_11_NODE_11_length_50810_cov_53.184376	0	50810	5653	49962	50810	0.9833104
Rat_11_NODE_12_length_50475_cov_19.597679	0	50475	199	20107	50475	0.3983556
Rat_11_NODE_16_length_39147_cov_29.604855	0	39147	12274	39147	39147	1.0000000
Rat_11_NODE_20_length_36800_cov_6.562961	0	36800	1597	36497	36800	0.9917663
Rat_11_NODE_22_length_35084_cov_8.129607	0	35084	342	24533	35084	0.6992646
Rat_11_NODE_28_length_31930_cov_7.646024	0	31930	810	30364	31930	0.9509552
Rat_11_NODE_29_length_31261_cov_7.005319	0	31261	293	22648	31261	0.7244810
Rat_11_NODE_40_length_26545_cov_7.687429	0	26545	1383	26497	26545	0.9981918
Rat_11_NODE_61_length_18569_cov_6.439343	0	18569	52	5070	18569	0.2730357
Rat_11_NODE_85_length_15384_cov_23.269163	0	15384	525	14813	15384	0.9628835
Rat_11_NODE_87_length_15254_cov_5.948154	0	15254	678	15118	15254	0.9910843
Rat_11_NODE_105_length_13007_cov_5.584852	0	13007	0	0	13007	0.0000000
Rat_11_NODE_116_length_12164_cov_13.749277	0	12164	24	2588	12164	0.2127590
Rat_11_NODE_122_length_11978_cov_4.786463	0	11978	402	11434	11978	0.9545834
Rat_11_NODE_124_length_11866_cov_28.169249	0	11866	225	6047	11866	0.5096073
Rat_11_NODE_148_length_10013_cov_15.032838	0	10013	123	8185	10013	0.8174374
Rat_11_NODE_175_length_8611_cov_6.491468	0	8611	615	8408	8611	0.9764255
Rat_11_NODE_208_length_7178_cov_99.420609	0	7178	0	0	7178	0.0000000
Rat_11_NODE_213_length_7101_cov_7.513767	0	7101	254	7047	7101	0.9923955
Rat_11_NODE_218_length_6925_cov_4.551820	0	6925	23	2297	6925	0.3316967
Rat_11_NODE_232_length_6505_cov_5.681550	0	6505	7	874	6505	0.1343582
Rat_11_NODE_233_length_6475_cov_12.499844	0	6475	409	6389	6475	0.9867181
Rat_11_NODE_240_length_6156_cov_50.803311	0	6156	0	0	6156	0.0000000
Rat_11_NODE_255_length_5967_cov_4.728180	0	5967	241	5491	5967	0.9202279
Rat_11_NODE_258_length_5933_cov_6.974141	0	5933	53	3892	5933	0.6559919
Rat_11_NODE_270_length_5717_cov_14.230661	0	5717	34	3006	5717	0.5258002
Rat_11_NODE_288_length_5413_cov_11.015677	0	5413	90	4330	5413	0.7999261
Rat_11_NODE_309_length_5122_cov_4.069272	0	5122	8	717	5122	0.1399844
Rat_11_NODE_329_length_4871_cov_5.844892	0	4871	78	4164	4871	0.8548552
Rat_11_NODE_332_length_4819_cov_16.714736	0	4819	58	4062	4819	0.8429134
Rat_11_NODE_345_length_4659_cov_15.975456	0	4659	77	3843	4659	0.8248551
Rat_11_NODE_367_length_4395_cov_8.311982	0	4395	227	4388	4395	0.9984073
Rat_11_NODE_371_length_4344_cov_3.161343	0	4344	4	520	4344	0.1197053
Rat_11_NODE_410_length_4078_cov_3.955257	0	4078	5	577	4078	0.1414909
Rat_11_NODE_417_length_4008_cov_3.533266	0	4008	148	3591	4008	0.8959581
Rat_11_NODE_433_length_3846_cov_14.083883	0	3846	55	2781	3846	0.7230889
Rat_11_NODE_453_length_3714_cov_4.970210	0	3714	0	0	3714	0.0000000
Rat_11_NODE_458_length_3687_cov_3.168502	0	3687	10	1114	3687	0.3021426
Rat_11_NODE_487_length_3500_cov_2.394194	0	3500	19	1722	3500	0.4920000
Rat_11_NODE_496_length_3411_cov_16.546782	0	3411	76	3028	3411	0.8877162
Rat_11_NODE_522_length_3241_cov_7.832706	0	3241	101	3065	3241	0.9456958
Rat_11_NODE_532_length_3185_cov_4.247284	0	3185	4	528	3185	0.1657771
Rat_11_NODE_542_length_3151_cov_45.077519	0	3151	53	2231	3151	0.7080292
Rat_11_NODE_557_length_3027_cov_3.346231	0	3027	14	1507	3027	0.4978527
Rat_11_NODE_582_length_2946_cov_5.398824	0	2946	36	2296	2946	0.7793618
Rat_11_NODE_585_length_2939_cov_3.392857	0	2939	83	2716	2939	0.9241238
Rat_11_NODE_590_length_2914_cov_3.668765	0	2914	0	0	2914	0.0000000
Rat_11_NODE_605_length_2802_cov_3.451402	0	2802	2	216	2802	0.0770878
Rat_11_NODE_624_length_2710_cov_15.293409	0	2710	0	0	2710	0.0000000
Rat_11_NODE_634_length_2660_cov_2.761228	0	2660	3	232	2660	0.0872180
Rat_11_NODE_659_length_2570_cov_3.389264	0	2570	3	322	2570	0.1252918
Rat_11_NODE_661_length_2557_cov_4.157074	0	2557	7	960	2557	0.3754400
Rat_11_NODE_662_length_2552_cov_5.491790	0	2552	41	2205	2552	0.8640282
Rat_11_NODE_682_length_2488_cov_4.431155	0	2488	103	2295	2488	0.9224277
Rat_11_NODE_684_length_2484_cov_5.318650	0	2484	210	2460	2484	0.9903381
Rat_11_NODE_724_length_2380_cov_15.588817	0	2380	61	2361	2380	0.9920168
Rat_11_NODE_732_length_2349_cov_4.085876	0	2349	2	283	2349	0.1204768
Rat_11_NODE_744_length_2319_cov_2.817580	0	2319	0	0	2319	0.0000000
Rat_11_NODE_750_length_2299_cov_4.198752	0	2299	73	2000	2299	0.8699434
Rat_11_NODE_770_length_2238_cov_3.822263	0	2238	3	374	2238	0.1671135
Rat_11_NODE_771_length_2235_cov_5.949083	0	2235	29	1731	2235	0.7744966
Rat_11_NODE_779_length_2203_cov_3.873836	0	2203	67	2146	2203	0.9741262
Rat_11_NODE_787_length_2185_cov_3.022066	0	2185	0	0	2185	0.0000000
Rat_11_NODE_805_length_2137_cov_5.584534	0	2137	0	0	2137	0.0000000
Rat_11_NODE_809_length_2124_cov_2.617690	0	2124	2	260	2124	0.1224105
Rat_11_NODE_816_length_2111_cov_3.852140	0	2111	23	1518	2111	0.7190905
Rat_11_NODE_819_length_2107_cov_2.097466	0	2107	2	247	2107	0.1172283
Rat_11_NODE_821_length_2100_cov_3.209291	0	2100	0	0	2100	0.0000000
Rat_11_NODE_834_length_2061_cov_3.172483	0	2061	18	1308	2061	0.6346434
Rat_11_NODE_845_length_2038_cov_5.054967	0	2038	0	0	2038	0.0000000
Rat_11_NODE_850_length_2032_cov_2.192210	0	2032	1	93	2032	0.0457677
Rat_11_NODE_855_length_2020_cov_3.789313	0	2020	0	0	2020	0.0000000
Rat_11_NODE_862_length_2004_cov_2.933299	0	2004	13	1033	2004	0.5154691
Rat_11_NODE_873_length_1973_cov_3.145464	0	1973	5	500	1973	0.2534212
Rat_11_NODE_880_length_1959_cov_1.857143	0	1959	0	0	1959	0.0000000
Rat_11_NODE_884_length_1953_cov_2.724447	0	1953	4	478	1953	0.2447517
Rat_11_NODE_888_length_1943_cov_3.071504	0	1943	8	562	1943	0.2892434
Rat_11_NODE_900_length_1915_cov_1.982796	0	1915	1	150	1915	0.0783290
Rat_11_NODE_904_length_1904_cov_2.338561	0	1904	2	302	1904	0.1586134
Rat_11_NODE_912_length_1892_cov_1.768645	0	1892	2	201	1892	0.1062368
Rat_11_NODE_933_length_1861_cov_11.691030	0	1861	16	1112	1861	0.5975282
Rat_11_NODE_945_length_1844_cov_3.479039	0	1844	9	814	1844	0.4414317
Rat_11_NODE_965_length_1811_cov_6.509681	0	1811	12	1015	1811	0.5604638
Rat_11_NODE_969_length_1804_cov_2.316181	0	1804	30	1718	1804	0.9523281
Rat_11_NODE_993_length_1766_cov_3.681473	0	1766	28	1459	1766	0.8261608
Rat_11_NODE_997_length_1763_cov_2.747073	0	1763	1	111	1763	0.0629609
Rat_11_NODE_1027_length_1727_cov_1.760766	0	1727	4	480	1727	0.2779386
Rat_11_NODE_1079_length_1664_cov_2.202610	0	1664	15	1104	1664	0.6634616
Rat_11_NODE_1102_length_1631_cov_1.735406	0	1631	2	180	1631	0.1103617
Rat_11_NODE_1103_length_1630_cov_2.420317	0	1630	0	0	1630	0.0000000
Rat_11_NODE_1108_length_1625_cov_6.469427	0	1625	5	522	1625	0.3212308
Rat_11_NODE_1109_length_1623_cov_3.484694	0	1623	1	151	1623	0.0930376
Rat_11_NODE_1116_length_1619_cov_3.308824	0	1619	0	0	1619	0.0000000
Rat_11_NODE_1132_length_1596_cov_13.824140	0	1596	16	1263	1596	0.7913534
Rat_11_NODE_1136_length_1590_cov_3.263844	0	1590	30	1346	1590	0.8465409
Rat_11_NODE_1137_length_1588_cov_3.236138	0	1588	11	933	1588	0.5875315
Rat_11_NODE_1146_length_1580_cov_3.198689	0	1580	0	0	1580	0.0000000
Rat_11_NODE_1149_length_1579_cov_3.629921	0	1579	13	921	1579	0.5832806
Rat_11_NODE_1157_length_1571_cov_2.388522	0	1571	3	380	1571	0.2418842
Rat_11_NODE_1160_length_1568_cov_2.091870	0	1568	5	581	1568	0.3705357
Rat_11_NODE_1164_length_1561_cov_2.351262	0	1561	1	145	1561	0.0928892
Rat_11_NODE_1172_length_1549_cov_2.168005	0	1549	3	385	1549	0.2485474
Rat_11_NODE_1192_length_1525_cov_3.774150	0	1525	7	568	1525	0.3724590
Rat_11_NODE_1196_length_1521_cov_2.275580	0	1521	0	0	1521	0.0000000
Rat_11_NODE_1200_length_1519_cov_2.376366	0	1519	9	797	1519	0.5246873
Rat_11_NODE_1214_length_1510_cov_1.993127	0	1510	0	0	1510	0.0000000
Rat_11_NODE_1217_length_1507_cov_1.940083	0	1507	0	0	1507	0.0000000
Rat_11_NODE_1221_length_1503_cov_3.503453	0	1503	16	1113	1503	0.7405190
Rat_11_NODE_1224_length_1501_cov_2.206086	0	1501	2	230	1501	0.1532312
Rat_11_NODE_1233_length_1491_cov_3.744429	0	1491	15	1240	1491	0.8316566
Rat_11_NODE_1238_length_1489_cov_6.255927	0	1489	42	1416	1489	0.9509738
Rat_11_NODE_1240_length_1489_cov_3.282427	0	1489	0	0	1489	0.0000000
Rat_11_NODE_1252_length_1476_cov_3.344828	0	1476	0	0	1476	0.0000000
Rat_11_NODE_1262_length_1466_cov_4.851878	0	1466	9	820	1466	0.5593452
Rat_11_NODE_1265_length_1464_cov_2.650106	0	1464	0	0	1464	0.0000000
Rat_11_NODE_1277_length_1450_cov_2.832975	0	1450	0	0	1450	0.0000000
Rat_11_NODE_1287_length_1442_cov_2.357606	0	1442	2	268	1442	0.1858530
Rat_11_NODE_1292_length_1436_cov_2.611151	0	1436	0	0	1436	0.0000000
Rat_11_NODE_1293_length_1435_cov_2.296377	0	1435	13	1018	1435	0.7094077
Rat_11_NODE_1299_length_1430_cov_3.207273	0	1430	21	1149	1430	0.8034965
Rat_11_NODE_1303_length_1429_cov_2.100437	0	1429	1	151	1429	0.1056683
Rat_11_NODE_1307_length_1426_cov_2.698031	0	1426	2	294	1426	0.2061711
Rat_11_NODE_1309_length_1424_cov_1.639153	0	1424	0	0	1424	0.0000000
Rat_11_NODE_1316_length_1419_cov_4.067449	0	1419	4	440	1419	0.3100775
Rat_11_NODE_1326_length_1411_cov_1.929204	0	1411	2	196	1411	0.1389086
Rat_11_NODE_1334_length_1400_cov_4.556877	0	1400	99	1355	1400	0.9678571
Rat_11_NODE_1340_length_1398_cov_2.164557	0	1398	21	1065	1398	0.7618026
Rat_11_NODE_1345_length_1396_cov_4.320656	0	1396	1	151	1396	0.1081662
Rat_11_NODE_1346_length_1395_cov_2.944776	0	1395	0	0	1395	0.0000000
Rat_11_NODE_1348_length_1393_cov_2.855755	0	1393	7	788	1393	0.5656856
Rat_11_NODE_1349_length_1393_cov_2.113602	0	1393	1	151	1393	0.1083991
Rat_11_NODE_1354_length_1389_cov_2.417541	0	1389	9	808	1389	0.5817134
Rat_11_NODE_1357_length_1386_cov_2.888805	0	1386	4	515	1386	0.3715729
Rat_11_NODE_1359_length_1384_cov_12.895410	0	1384	87	1340	1384	0.9682081
Rat_11_NODE_1361_length_1382_cov_2.350414	0	1382	5	513	1382	0.3712012
Rat_11_NODE_1363_length_1381_cov_3.626697	0	1381	0	0	1381	0.0000000
Rat_11_NODE_1397_length_1361_cov_2.789433	0	1361	8	706	1361	0.5187362
Rat_11_NODE_1399_length_1357_cov_3.814132	0	1357	0	0	1357	0.0000000
Rat_11_NODE_1412_length_1348_cov_2.789637	0	1348	0	0	1348	0.0000000
Rat_11_NODE_1433_length_1329_cov_2.387755	0	1329	12	919	1329	0.6914974
Rat_11_NODE_1437_length_1328_cov_1.795758	0	1328	0	0	1328	0.0000000
Rat_11_NODE_1443_length_1324_cov_1.905437	0	1324	2	185	1324	0.1397281
Rat_11_NODE_1449_length_1317_cov_1.816957	0	1317	0	0	1317	0.0000000
Rat_11_NODE_1452_length_1316_cov_2.596352	0	1316	2	225	1316	0.1709726
Rat_11_NODE_1453_length_1316_cov_1.666138	0	1316	0	0	1316	0.0000000
Rat_11_NODE_1458_length_1311_cov_2.793790	0	1311	0	0	1311	0.0000000
Rat_11_NODE_1461_length_1309_cov_2.149123	0	1309	0	0	1309	0.0000000
Rat_11_NODE_1474_length_1297_cov_2.929147	0	1297	3	416	1297	0.3207402
Rat_11_NODE_1482_length_1288_cov_2.754258	0	1288	8	679	1288	0.5271739
Rat_11_NODE_1491_length_1283_cov_1.746743	0	1283	6	699	1283	0.5448169
Rat_11_NODE_1501_length_1272_cov_3.264585	0	1272	10	795	1272	0.6250000
Rat_11_NODE_1503_length_1272_cov_1.500411	0	1272	1	71	1272	0.0558176
Rat_11_NODE_1511_length_1267_cov_2.266502	0	1267	2	302	1267	0.2383583
Rat_11_NODE_1527_length_1254_cov_2.346956	0	1254	1	130	1254	0.1036683
Rat_11_NODE_1534_length_1249_cov_2.141541	0	1249	0	0	1249	0.0000000
Rat_11_NODE_1550_length_1239_cov_1.862331	0	1239	6	543	1239	0.4382567
Rat_11_NODE_1560_length_1231_cov_1.734694	0	1231	0	0	1231	0.0000000
Rat_11_NODE_1565_length_1228_cov_2.000853	0	1228	1	124	1228	0.1009772
Rat_11_NODE_1567_length_1226_cov_2.510675	0	1226	1	70	1226	0.0570962
Rat_11_NODE_1575_length_1223_cov_1.788527	0	1223	1	116	1223	0.0948487
Rat_11_NODE_1592_length_1214_cov_2.140638	0	1214	4	375	1214	0.3088962
Rat_11_NODE_1598_length_1208_cov_2.276670	0	1208	13	894	1208	0.7400662
Rat_11_NODE_1600_length_1207_cov_4.542535	0	1207	8	724	1207	0.5998343
Rat_11_NODE_1624_length_1197_cov_1.960595	0	1197	1	150	1197	0.1253133
Rat_11_NODE_1629_length_1194_cov_2.756804	0	1194	0	0	1194	0.0000000
Rat_11_NODE_1631_length_1192_cov_2.889182	0	1192	5	407	1192	0.3414429
Rat_11_NODE_1634_length_1190_cov_1.788546	0	1190	0	0	1190	0.0000000
Rat_11_NODE_1638_length_1188_cov_2.462489	0	1188	3	317	1188	0.2668350
Rat_11_NODE_1640_length_1187_cov_1.429329	0	1187	0	0	1187	0.0000000
Rat_11_NODE_1646_length_1184_cov_2.748450	0	1184	286	1162	1184	0.9814189
Rat_11_NODE_1648_length_1183_cov_8.359043	0	1183	26	1148	1183	0.9704142
Rat_11_NODE_1654_length_1180_cov_2.175111	0	1180	0	0	1180	0.0000000
Rat_11_NODE_1657_length_1179_cov_3.704626	0	1179	1	142	1179	0.1204410
Rat_11_NODE_1659_length_1179_cov_2.451957	0	1179	0	0	1179	0.0000000
Rat_11_NODE_1666_length_1178_cov_1.417631	0	1178	1	112	1178	0.0950764
Rat_11_NODE_1668_length_1177_cov_1.868093	0	1177	4	464	1177	0.3942226
Rat_11_NODE_1684_length_1166_cov_2.101710	0	1166	0	0	1166	0.0000000
Rat_11_NODE_1690_length_1164_cov_1.821461	0	1164	6	554	1164	0.4759450
Rat_11_NODE_1703_length_1158_cov_3.541251	0	1158	3	452	1158	0.3903281
Rat_11_NODE_1706_length_1157_cov_1.910163	0	1157	0	0	1157	0.0000000
Rat_11_NODE_1709_length_1155_cov_1.834545	0	1155	1	151	1155	0.1307359
Rat_11_NODE_1711_length_1154_cov_2.606915	0	1154	2	188	1154	0.1629116
Rat_11_NODE_1733_length_1145_cov_3.211927	0	1145	4	291	1145	0.2541485
Rat_11_NODE_1742_length_1138_cov_2.275162	0	1138	0	0	1138	0.0000000
Rat_11_NODE_1747_length_1136_cov_1.359852	0	1136	7	636	1136	0.5598592
Rat_11_NODE_1750_length_1134_cov_23.799815	0	1134	2	214	1134	0.1887125
Rat_11_NODE_1751_length_1133_cov_1.725417	0	1133	0	0	1133	0.0000000
Rat_11_NODE_1757_length_1131_cov_2.139405	0	1131	3	274	1131	0.2422635
Rat_11_NODE_1768_length_1127_cov_3.027052	0	1127	5	616	1127	0.5465838
Rat_11_NODE_1773_length_1127_cov_1.820896	0	1127	3	415	1127	0.3682342
Rat_11_NODE_1776_length_1125_cov_2.752336	0	1125	83	974	1125	0.8657778
Rat_11_NODE_1779_length_1124_cov_2.577175	0	1124	13	973	1124	0.8656583
Rat_11_NODE_1792_length_1119_cov_2.440789	0	1119	0	0	1119	0.0000000
Rat_11_NODE_1799_length_1118_cov_2.543744	0	1118	0	0	1118	0.0000000
Rat_11_NODE_1808_length_1117_cov_2.594162	0	1117	0	0	1117	0.0000000
Rat_11_NODE_1830_length_1106_cov_2.251189	0	1106	9	563	1106	0.5090416
Rat_11_NODE_1831_length_1106_cov_2.198858	0	1106	1	151	1106	0.1365280
Rat_11_NODE_1839_length_1102_cov_2.083095	0	1102	0	0	1102	0.0000000
Rat_11_NODE_1854_length_1096_cov_3.129683	0	1096	3	276	1096	0.2518248
Rat_11_NODE_1855_length_1096_cov_2.097983	0	1096	0	0	1096	0.0000000
Rat_11_NODE_1863_length_1090_cov_2.160386	0	1090	7	570	1090	0.5229358
Rat_11_NODE_1867_length_1089_cov_1.381044	0	1089	1	151	1089	0.1386593
Rat_11_NODE_1874_length_1086_cov_2.093113	0	1086	1	151	1086	0.1390424
Rat_11_NODE_1875_length_1086_cov_1.954413	0	1086	1	120	1086	0.1104972
Rat_11_NODE_1876_length_1085_cov_1.823301	0	1085	1	151	1085	0.1391705
Rat_11_NODE_1882_length_1084_cov_1.876579	0	1084	1	89	1084	0.0821033
Rat_11_NODE_1885_length_1083_cov_1.937743	0	1083	3	224	1083	0.2068329
Rat_11_NODE_1892_length_1082_cov_2.157741	0	1082	2	265	1082	0.2449168
Rat_11_NODE_1893_length_1082_cov_2.125609	0	1082	2	188	1082	0.1737523
Rat_11_NODE_1894_length_1082_cov_1.568647	0	1082	2	228	1082	0.2107209
Rat_11_NODE_1897_length_1081_cov_1.731969	0	1081	3	379	1081	0.3506013
Rat_11_NODE_1903_length_1079_cov_2.983398	0	1079	16	1020	1079	0.9453197
Rat_11_NODE_1904_length_1079_cov_2.098633	0	1079	6	462	1079	0.4281742
Rat_11_NODE_1913_length_1075_cov_2.144118	0	1075	0	0	1075	0.0000000
Rat_11_NODE_1914_length_1075_cov_2.119608	0	1075	1	69	1075	0.0641860
Rat_11_NODE_1920_length_1073_cov_1.997053	0	1073	0	0	1073	0.0000000
Rat_11_NODE_1923_length_1073_cov_1.428291	0	1073	6	418	1073	0.3895620
Rat_11_NODE_1927_length_1072_cov_2.249754	0	1072	3	276	1072	0.2574627
Rat_11_NODE_1935_length_1069_cov_2.439842	0	1069	0	0	1069	0.0000000
Rat_11_NODE_1940_length_1068_cov_2.809477	0	1068	0	0	1068	0.0000000
Rat_11_NODE_1950_length_1066_cov_1.665678	0	1066	6	398	1066	0.3733583
Rat_11_NODE_1953_length_1064_cov_1.758176	0	1064	0	0	1064	0.0000000
Rat_11_NODE_1955_length_1062_cov_2.703078	0	1062	11	815	1062	0.7674199
Rat_11_NODE_1956_length_1062_cov_2.683217	0	1062	1	119	1062	0.1120527
Rat_11_NODE_1962_length_1061_cov_3.926441	0	1061	3	452	1061	0.4260132
Rat_11_NODE_1990_length_1050_cov_1.555779	0	1050	0	0	1050	0.0000000
Rat_11_NODE_1995_length_1048_cov_3.202417	0	1048	2	298	1048	0.2843511
Rat_11_NODE_2003_length_1045_cov_1.675758	0	1045	6	466	1045	0.4459330
Rat_11_NODE_2005_length_1044_cov_3.080890	0	1044	2	159	1044	0.1522989
Rat_11_NODE_2008_length_1044_cov_2.653185	0	1044	38	946	1044	0.9061303
Rat_11_NODE_2009_length_1044_cov_2.259858	0	1044	3	241	1044	0.2308429
Rat_11_NODE_2011_length_1044_cov_1.851365	0	1044	0	0	1044	0.0000000
Rat_11_NODE_2018_length_1041_cov_2.437120	0	1041	0	0	1041	0.0000000
Rat_11_NODE_2027_length_1038_cov_2.130214	0	1038	0	0	1038	0.0000000
Rat_11_NODE_2030_length_1037_cov_2.418534	0	1037	0	0	1037	0.0000000
Rat_11_NODE_2034_length_1036_cov_1.886850	0	1036	1	113	1036	0.1090734
Rat_11_NODE_2045_length_1032_cov_1.989765	0	1032	2	205	1032	0.1986434
Rat_11_NODE_2051_length_1029_cov_3.069815	0	1029	5	605	1029	0.5879495
Rat_11_NODE_2052_length_1029_cov_2.990760	0	1029	6	509	1029	0.4946550
Rat_11_NODE_2062_length_1027_cov_1.584362	0	1027	14	542	1027	0.5277507
Rat_11_NODE_2065_length_1026_cov_1.808445	0	1026	0	0	1026	0.0000000
Rat_11_NODE_2067_length_1026_cov_1.710608	0	1026	1	151	1026	0.1471735
Rat_11_NODE_2068_length_1025_cov_3.137113	0	1025	8	652	1025	0.6360976
Rat_11_NODE_2072_length_1020_cov_2.986528	0	1020	4	547	1020	0.5362745
Rat_11_NODE_2083_length_1016_cov_3.216441	0	1016	17	933	1016	0.9183071
Rat_11_NODE_2088_length_1015_cov_2.186458	0	1015	1	151	1015	0.1487685
Rat_11_NODE_2092_length_1014_cov_1.892596	0	1014	9	436	1014	0.4299803
Rat_11_NODE_2097_length_1011_cov_3.158996	0	1011	3	292	1011	0.2888229
Rat_11_NODE_2098_length_1011_cov_2.141213	0	1011	3	283	1011	0.2799209
Rat_11_NODE_2104_length_1010_cov_2.183246	0	1010	0	0	1010	0.0000000
Rat_11_NODE_2108_length_1008_cov_1.951731	0	1008	0	0	1008	0.0000000
Rat_11_NODE_2109_length_1008_cov_1.771249	0	1008	3	320	1008	0.3174603
Rat_11_NODE_2114_length_1007_cov_2.410714	0	1007	2	269	1007	0.2671301
Rat_11_NODE_2115_length_1006_cov_2.369085	0	1006	3	195	1006	0.1938370
Rat_11_NODE_2116_length_1006_cov_2.053628	0	1006	0	0	1006	0.0000000
Rat_11_NODE_2120_length_1006_cov_1.628812	0	1006	1	102	1006	0.1013917
Rat_11_NODE_2122_length_1005_cov_2.803158	0	1005	0	0	1005	0.0000000
Rat_11_NODE_2126_length_1004_cov_1.610116	0	1004	8	659	1004	0.6563745
Rat_12_NODE_1_length_193842_cov_104.990314	0	193842	19	2380	193842	0.0122780
Rat_12_NODE_3_length_80714_cov_31.020828	0	80714	45	5556	80714	0.0688356
Rat_12_NODE_11_length_51393_cov_41.807355	0	51393	296	20165	51393	0.3923686
Rat_12_NODE_19_length_41386_cov_19.639665	0	41386	0	0	41386	0.0000000
Rat_12_NODE_31_length_34872_cov_15.169285	0	34872	327	25307	34872	0.7257112
Rat_12_NODE_33_length_34151_cov_11.390574	0	34151	77	8821	34151	0.2582940
Rat_12_NODE_54_length_27209_cov_10.697614	0	27209	1342	27077	27209	0.9951487
Rat_12_NODE_55_length_25579_cov_10.449146	0	25579	1469	25356	25579	0.9912819
Rat_12_NODE_57_length_25204_cov_5.617679	0	25204	13	1696	25204	0.0672909
Rat_12_NODE_76_length_20372_cov_7.315598	0	20372	579	19630	20372	0.9635774
Rat_12_NODE_85_length_19058_cov_8.599747	0	19058	820	18530	19058	0.9722951
Rat_12_NODE_86_length_18693_cov_9.038202	0	18693	802	18477	18693	0.9884449
Rat_12_NODE_134_length_13802_cov_12.203826	0	13802	0	0	13802	0.0000000
Rat_12_NODE_138_length_13542_cov_5.418996	0	13542	16	1924	13542	0.1420765
Rat_12_NODE_151_length_12516_cov_6.164995	0	12516	19	2325	12516	0.1857622
Rat_12_NODE_154_length_12346_cov_5.715564	0	12346	15	1950	12346	0.1579459
Rat_12_NODE_156_length_12330_cov_4.928228	0	12330	10	1345	12330	0.1090835
Rat_12_NODE_163_length_11909_cov_5.647967	0	11909	69	5611	11909	0.4711563
Rat_12_NODE_168_length_11446_cov_6.676587	0	11446	17	2009	11446	0.1755198
Rat_12_NODE_169_length_11423_cov_6.203818	0	11423	151	9376	11423	0.8208001
Rat_12_NODE_180_length_10497_cov_6.220552	0	10497	19	1871	10497	0.1782414
Rat_12_NODE_183_length_10441_cov_5.508184	0	10441	13	1774	10441	0.1699071
Rat_12_NODE_188_length_10280_cov_5.405966	0	10280	15	1694	10280	0.1647860
Rat_12_NODE_192_length_9998_cov_30.489188	0	9998	145	8434	9998	0.8435687
Rat_12_NODE_197_length_9801_cov_5.008927	0	9801	16	1705	9801	0.1739618
Rat_12_NODE_202_length_9601_cov_6.618898	0	9601	14	1761	9601	0.1834184
Rat_12_NODE_216_length_9199_cov_8.455599	0	9199	587	8845	9199	0.9615176
Rat_12_NODE_218_length_9102_cov_5.907594	0	9102	5	661	9102	0.0726214
Rat_12_NODE_223_length_8888_cov_5.450583	0	8888	9	1186	8888	0.1334383
Rat_12_NODE_224_length_8888_cov_5.288011	0	8888	9	1123	8888	0.1263501
Rat_12_NODE_227_length_8831_cov_5.782133	0	8831	13	1446	8831	0.1637414
Rat_12_NODE_232_length_8623_cov_4.732726	0	8623	116	6961	8623	0.8072597
Rat_12_NODE_236_length_8418_cov_5.361951	0	8418	4	392	8418	0.0465669
Rat_12_NODE_237_length_8417_cov_6.452762	0	8417	0	0	8417	0.0000000
Rat_12_NODE_238_length_8384_cov_5.079361	0	8384	12	1544	8384	0.1841603
Rat_12_NODE_240_length_8356_cov_7.072160	0	8356	16	1726	8356	0.2065582
Rat_12_NODE_242_length_8287_cov_5.477405	0	8287	14	1577	8287	0.1902981
Rat_12_NODE_244_length_8188_cov_6.057297	0	8188	14	1710	8188	0.2088422
Rat_12_NODE_255_length_7935_cov_4.811041	0	7935	8	1072	7935	0.1350977
Rat_12_NODE_257_length_7888_cov_4.667943	0	7888	12	1550	7888	0.1965010
Rat_12_NODE_263_length_7766_cov_25.355466	0	7766	0	0	7766	0.0000000
Rat_12_NODE_265_length_7703_cov_6.212082	0	7703	15	1451	7703	0.1883682
Rat_12_NODE_266_length_7696_cov_7.798848	0	7696	315	7580	7696	0.9849272
Rat_12_NODE_271_length_7484_cov_8.909005	0	7484	363	7484	7484	1.0000000
Rat_12_NODE_273_length_7420_cov_5.898167	0	7420	9	1240	7420	0.1671159
Rat_12_NODE_274_length_7416_cov_7.206765	0	7416	12	1336	7416	0.1801510
Rat_12_NODE_281_length_7166_cov_6.195191	0	7166	9	1153	7166	0.1608987
Rat_12_NODE_286_length_7006_cov_6.144296	0	7006	9	987	7006	0.1408792
Rat_12_NODE_287_length_6991_cov_5.848328	0	6991	16	1688	6991	0.2414533
Rat_12_NODE_288_length_6954_cov_10.419336	0	6954	210	6292	6954	0.9048030
Rat_12_NODE_289_length_6943_cov_4.719077	0	6943	12	1551	6943	0.2233905
Rat_12_NODE_290_length_6929_cov_5.098196	0	6929	7	715	6929	0.1031895
Rat_12_NODE_296_length_6849_cov_4.775832	0	6849	23	2081	6849	0.3038400
Rat_12_NODE_297_length_6847_cov_7.468640	0	6847	6	688	6847	0.1004820
Rat_12_NODE_303_length_6745_cov_67.036323	0	6745	1090	6716	6745	0.9957005
Rat_12_NODE_305_length_6709_cov_4.656898	0	6709	20	2278	6709	0.3395439
Rat_12_NODE_314_length_6525_cov_5.714992	0	6525	163	5728	6525	0.8778544
Rat_12_NODE_323_length_6282_cov_17.725711	0	6282	265	5955	6282	0.9479465
Rat_12_NODE_326_length_6213_cov_21.025171	0	6213	368	6190	6213	0.9962981
Rat_12_NODE_331_length_6161_cov_7.552080	0	6161	87	4813	6161	0.7812043
Rat_12_NODE_338_length_6004_cov_3.879812	0	6004	5	698	6004	0.1162558
Rat_12_NODE_339_length_6002_cov_6.019506	0	6002	11	1436	6002	0.2392536
Rat_12_NODE_345_length_5910_cov_4.709137	0	5910	0	0	5910	0.0000000
Rat_12_NODE_350_length_5769_cov_5.553203	0	5769	21	2498	5769	0.4330040
Rat_12_NODE_358_length_5668_cov_5.145199	0	5668	9	1175	5668	0.2073042
Rat_12_NODE_362_length_5583_cov_4.049928	0	5583	6	756	5583	0.1354111
Rat_12_NODE_369_length_5501_cov_4.417003	0	5501	4	529	5501	0.0961643
Rat_12_NODE_370_length_5499_cov_4.469508	0	5499	35	3247	5499	0.5904710
Rat_12_NODE_371_length_5494_cov_4.551756	0	5494	6	707	5494	0.1286858
Rat_12_NODE_376_length_5458_cov_8.138812	0	5458	251	5436	5458	0.9959692
Rat_12_NODE_384_length_5388_cov_4.723983	0	5388	9	896	5388	0.1662955
Rat_12_NODE_385_length_5377_cov_5.109733	0	5377	9	1090	5377	0.2027153
Rat_12_NODE_388_length_5365_cov_5.663842	0	5365	74	3286	5365	0.6124883
Rat_12_NODE_392_length_5327_cov_5.931335	0	5327	86	4527	5327	0.8498217
Rat_12_NODE_396_length_5262_cov_6.418475	0	5262	2	215	5262	0.0408590
Rat_12_NODE_397_length_5247_cov_5.089561	0	5247	4	555	5247	0.1057747
Rat_12_NODE_402_length_5215_cov_3.483527	0	5215	9	1172	5215	0.2247363
Rat_12_NODE_412_length_5112_cov_6.820249	0	5112	0	0	5112	0.0000000
Rat_12_NODE_413_length_5111_cov_5.673655	0	5111	8	903	5111	0.1766777
Rat_12_NODE_417_length_5054_cov_4.289858	0	5054	13	1222	5054	0.2417887
Rat_12_NODE_418_length_5038_cov_3.946016	0	5038	11	1255	5038	0.2491068
Rat_12_NODE_420_length_5006_cov_5.210866	0	5006	5	558	5006	0.1114662
Rat_12_NODE_424_length_4929_cov_4.345302	0	4929	5	561	4929	0.1138162
Rat_12_NODE_426_length_4895_cov_7.442149	0	4895	5	577	4895	0.1178754
Rat_12_NODE_428_length_4873_cov_16.956413	0	4873	480	4863	4873	0.9979479
Rat_12_NODE_434_length_4830_cov_3.913508	0	4830	5	549	4830	0.1136646
Rat_12_NODE_435_length_4828_cov_5.821496	0	4828	8	1012	4828	0.2096106
Rat_12_NODE_436_length_4825_cov_4.581132	0	4825	11	1180	4825	0.2445596
Rat_12_NODE_438_length_4821_cov_5.120856	0	4821	3	389	4821	0.0806887
Rat_12_NODE_444_length_4798_cov_5.123550	0	4798	4	549	4798	0.1144227
Rat_12_NODE_445_length_4791_cov_4.332348	0	4791	8	693	4791	0.1446462
Rat_12_NODE_448_length_4762_cov_5.487147	0	4762	5	531	4762	0.1115078
Rat_12_NODE_449_length_4746_cov_6.752078	0	4746	0	0	4746	0.0000000
Rat_12_NODE_450_length_4736_cov_5.685751	0	4736	1	141	4736	0.0297720
Rat_12_NODE_455_length_4679_cov_4.648573	0	4679	9	1202	4679	0.2568925
Rat_12_NODE_457_length_4664_cov_4.536125	0	4664	1	77	4664	0.0165094
Rat_12_NODE_459_length_4658_cov_5.408429	0	4658	12	1120	4658	0.2404465
Rat_12_NODE_463_length_4619_cov_4.091586	0	4619	3	407	4619	0.0881143
Rat_12_NODE_464_length_4618_cov_4.856454	0	4618	32	2533	4618	0.5485058
Rat_12_NODE_468_length_4572_cov_3.912774	0	4572	51	2941	4572	0.6432633
Rat_12_NODE_470_length_4538_cov_4.310506	0	4538	4	472	4538	0.1040106
Rat_12_NODE_471_length_4532_cov_4.518874	0	4532	8	975	4532	0.2151368
Rat_12_NODE_474_length_4496_cov_4.147940	0	4496	35	2239	4496	0.4979982
Rat_12_NODE_475_length_4483_cov_6.440831	0	4483	9	971	4483	0.2165960
Rat_12_NODE_477_length_4474_cov_5.022177	0	4474	13	1516	4474	0.3388467
Rat_12_NODE_486_length_4415_cov_4.280505	0	4415	7	626	4415	0.1417894
Rat_12_NODE_495_length_4362_cov_5.061063	0	4362	8	1022	4362	0.2342962
Rat_12_NODE_496_length_4355_cov_3.459070	0	4355	0	0	4355	0.0000000
Rat_12_NODE_499_length_4332_cov_4.452654	0	4332	7	737	4332	0.1701293
Rat_12_NODE_501_length_4318_cov_10.238330	0	4318	103	4015	4318	0.9298286
Rat_12_NODE_502_length_4316_cov_4.462333	0	4316	5	677	4316	0.1568582
Rat_12_NODE_503_length_4314_cov_5.036394	0	4314	6	548	4314	0.1270283
Rat_12_NODE_505_length_4308_cov_5.181989	0	4308	3	374	4308	0.0868152
Rat_12_NODE_508_length_4277_cov_4.074609	0	4277	1	151	4277	0.0353051
Rat_12_NODE_510_length_4267_cov_6.712013	0	4267	9	1110	4267	0.2601359
Rat_12_NODE_512_length_4254_cov_5.220767	0	4254	8	1057	4254	0.2484720
Rat_12_NODE_514_length_4242_cov_4.159303	0	4242	3	333	4242	0.0785007
Rat_12_NODE_516_length_4237_cov_4.280966	0	4237	7	897	4237	0.2117064
Rat_12_NODE_517_length_4235_cov_5.069378	0	4235	5	731	4235	0.1726092
Rat_12_NODE_519_length_4222_cov_3.945284	0	4222	5	557	4222	0.1319280
Rat_12_NODE_520_length_4217_cov_4.298174	0	4217	1	83	4217	0.0196822
Rat_12_NODE_521_length_4215_cov_4.788221	0	4215	4	481	4215	0.1141163
Rat_12_NODE_527_length_4169_cov_4.438746	0	4169	2	272	4169	0.0652435
Rat_12_NODE_528_length_4154_cov_3.962918	0	4154	66	3593	4154	0.8649495
Rat_12_NODE_532_length_4125_cov_9.849631	0	4125	13	1144	4125	0.2773333
Rat_12_NODE_539_length_4092_cov_9.839237	0	4092	142	3338	4092	0.8157380
Rat_12_NODE_540_length_4083_cov_6.470209	0	4083	6	780	4083	0.1910360
Rat_12_NODE_542_length_4052_cov_4.978484	0	4052	4	493	4052	0.1216683
Rat_12_NODE_544_length_4047_cov_5.777806	0	4047	1	151	4047	0.0373116
Rat_12_NODE_550_length_4027_cov_3.337110	0	4027	16	1852	4027	0.4598957
Rat_12_NODE_551_length_4020_cov_4.953342	0	4020	2	302	4020	0.0751244
Rat_12_NODE_558_length_3975_cov_6.383929	0	3975	10	992	3975	0.2495597
Rat_12_NODE_562_length_3930_cov_5.071484	0	3930	0	0	3930	0.0000000
Rat_12_NODE_563_length_3919_cov_5.420807	0	3919	7	777	3919	0.1982649
Rat_12_NODE_567_length_3912_cov_3.565465	0	3912	2	298	3912	0.0761759
Rat_12_NODE_568_length_3911_cov_4.293050	0	3911	8	965	3911	0.2467400
Rat_12_NODE_570_length_3904_cov_4.483242	0	3904	7	569	3904	0.1457479
Rat_12_NODE_571_length_3889_cov_5.524257	0	3889	10	1066	3889	0.2741064
Rat_12_NODE_574_length_3881_cov_25.861213	0	3881	99	3697	3881	0.9525895
Rat_12_NODE_575_length_3880_cov_6.311373	0	3880	0	0	3880	0.0000000
Rat_12_NODE_577_length_3879_cov_5.404289	0	3879	8	863	3879	0.2224800
Rat_12_NODE_581_length_3853_cov_4.882833	0	3853	3	425	3853	0.1103037
Rat_12_NODE_582_length_3848_cov_4.654891	0	3848	12	922	3848	0.2396050
Rat_12_NODE_586_length_3834_cov_4.179942	0	3834	8	913	3834	0.2381325
Rat_12_NODE_587_length_3830_cov_4.964238	0	3830	4	408	3830	0.1065274
Rat_12_NODE_590_length_3812_cov_4.330317	0	3812	0	0	3812	0.0000000
Rat_12_NODE_593_length_3791_cov_4.532388	0	3791	2	259	3791	0.0683197
Rat_12_NODE_597_length_3750_cov_4.917727	0	3750	2	230	3750	0.0613333
Rat_12_NODE_600_length_3741_cov_10.091427	0	3741	136	3504	3741	0.9366480
Rat_12_NODE_601_length_3738_cov_6.806136	0	3738	3	404	3738	0.1080792
Rat_12_NODE_604_length_3723_cov_8.627863	0	3723	4	498	3723	0.1337631
Rat_12_NODE_613_length_3683_cov_5.456450	0	3683	5	708	3683	0.1922346
Rat_12_NODE_617_length_3666_cov_4.595403	0	3666	8	1126	3666	0.3071468
Rat_12_NODE_618_length_3663_cov_5.286308	0	3663	5	580	3663	0.1583402
Rat_12_NODE_623_length_3652_cov_6.308312	0	3652	5	676	3652	0.1851041
Rat_12_NODE_628_length_3615_cov_4.129775	0	3615	3	453	3615	0.1253112
Rat_12_NODE_631_length_3600_cov_14.909450	0	3600	36	2460	3600	0.6833333
Rat_12_NODE_639_length_3546_cov_6.239473	0	3546	5	642	3546	0.1810491
Rat_12_NODE_645_length_3513_cov_7.563910	0	3513	2	238	3513	0.0677484
Rat_12_NODE_646_length_3510_cov_2.969320	0	3510	28	2067	3510	0.5888889
Rat_12_NODE_654_length_3468_cov_2.812775	0	3468	6	784	3468	0.2260669
Rat_12_NODE_655_length_3462_cov_3.764309	0	3462	8	889	3462	0.2567880
Rat_12_NODE_656_length_3459_cov_4.325206	0	3459	3	417	3459	0.1205551
Rat_12_NODE_658_length_3442_cov_3.652790	0	3442	8	911	3442	0.2646717
Rat_12_NODE_659_length_3431_cov_3.692536	0	3431	0	0	3431	0.0000000
Rat_12_NODE_662_length_3417_cov_5.226353	0	3417	1	141	3417	0.0412643
Rat_12_NODE_664_length_3404_cov_4.073156	0	3404	14	1166	3404	0.3425382
Rat_12_NODE_666_length_3400_cov_4.179671	0	3400	2	276	3400	0.0811765
Rat_12_NODE_675_length_3354_cov_7.067293	0	3354	4	485	3354	0.1446035
Rat_12_NODE_676_length_3349_cov_4.232240	0	3349	0	0	3349	0.0000000
Rat_12_NODE_679_length_3342_cov_2.792516	0	3342	18	1738	3342	0.5200479
Rat_12_NODE_686_length_3326_cov_4.852644	0	3326	2	288	3326	0.0865905
Rat_12_NODE_689_length_3320_cov_4.456049	0	3320	2	258	3320	0.0777108
Rat_12_NODE_690_length_3319_cov_4.519914	0	3319	3	301	3319	0.0906900
Rat_12_NODE_692_length_3299_cov_4.997842	0	3299	4	566	3299	0.1715671
Rat_12_NODE_695_length_3292_cov_2.813716	0	3292	6	732	3292	0.2223572
Rat_12_NODE_696_length_3289_cov_5.013915	0	3289	0	0	3289	0.0000000
Rat_12_NODE_701_length_3280_cov_4.219535	0	3280	30	2070	3280	0.6310976
Rat_12_NODE_703_length_3256_cov_4.609809	0	3256	7	949	3256	0.2914619
Rat_12_NODE_706_length_3248_cov_3.505168	0	3248	39	2381	3248	0.7330665
Rat_12_NODE_708_length_3231_cov_4.316121	0	3231	4	450	3231	0.1392758
Rat_12_NODE_713_length_3187_cov_2.303959	0	3187	26	2149	3187	0.6743019
Rat_12_NODE_714_length_3184_cov_4.692234	0	3184	6	797	3184	0.2503141
Rat_12_NODE_718_length_3170_cov_3.521669	0	3170	5	607	3170	0.1914826
Rat_12_NODE_720_length_3161_cov_5.027688	0	3161	5	660	3161	0.2087947
Rat_12_NODE_726_length_3143_cov_7.225065	0	3143	6	680	3143	0.2163538
Rat_12_NODE_728_length_3140_cov_3.859319	0	3140	3	386	3140	0.1229299
Rat_12_NODE_730_length_3133_cov_4.749188	0	3133	1	119	3133	0.0379828
Rat_12_NODE_731_length_3125_cov_4.278502	0	3125	0	0	3125	0.0000000
Rat_12_NODE_732_length_3123_cov_4.199804	0	3123	5	601	3123	0.1924432
Rat_12_NODE_735_length_3111_cov_4.954188	0	3111	8	816	3111	0.2622951
Rat_12_NODE_737_length_3104_cov_5.888160	0	3104	3	369	3104	0.1188789
Rat_12_NODE_739_length_3103_cov_4.286417	0	3103	7	751	3103	0.2420238
Rat_12_NODE_741_length_3100_cov_5.983251	0	3100	2	297	3100	0.0958064
Rat_12_NODE_743_length_3088_cov_5.509067	0	3088	2	300	3088	0.0971503
Rat_12_NODE_745_length_3068_cov_5.792897	0	3068	10	1049	3068	0.3419166
Rat_12_NODE_748_length_3059_cov_3.365180	0	3059	7	755	3059	0.2468127
Rat_12_NODE_750_length_3052_cov_4.228896	0	3052	5	627	3052	0.2054391
Rat_12_NODE_752_length_3030_cov_4.684706	0	3030	5	676	3030	0.2231023
Rat_12_NODE_755_length_3023_cov_5.529650	0	3023	6	736	3023	0.2434667
Rat_12_NODE_759_length_3014_cov_6.471105	0	3014	11	1342	3014	0.4452555
Rat_12_NODE_766_length_3003_cov_3.934193	0	3003	7	922	3003	0.3070263
Rat_12_NODE_767_length_2993_cov_4.078965	0	2993	2	266	2993	0.0888740
Rat_12_NODE_769_length_2984_cov_4.109252	0	2984	4	570	2984	0.1910188
Rat_12_NODE_777_length_2953_cov_2.631470	0	2953	29	2140	2953	0.7246867
Rat_12_NODE_780_length_2942_cov_3.435054	0	2942	19	1474	2942	0.5010197
Rat_12_NODE_782_length_2936_cov_5.606734	0	2936	27	1929	2936	0.6570163
Rat_12_NODE_783_length_2936_cov_4.802499	0	2936	5	583	2936	0.1985695
Rat_12_NODE_786_length_2928_cov_3.991646	0	2928	2	229	2928	0.0782104
Rat_12_NODE_787_length_2927_cov_3.724582	0	2927	40	2217	2927	0.7574308
Rat_12_NODE_793_length_2904_cov_5.161460	0	2904	41	1963	2904	0.6759642
Rat_12_NODE_797_length_2884_cov_10.135384	0	2884	9	954	2884	0.3307906
Rat_12_NODE_801_length_2871_cov_5.022372	0	2871	5	579	2871	0.2016719
Rat_12_NODE_803_length_2859_cov_4.246790	0	2859	25	1593	2859	0.5571879
Rat_12_NODE_810_length_2837_cov_5.257009	0	2837	3	303	2837	0.1068030
Rat_12_NODE_818_length_2810_cov_5.636661	0	2810	12	1235	2810	0.4395018
Rat_12_NODE_822_length_2803_cov_4.276565	0	2803	5	550	2803	0.1962183
Rat_12_NODE_824_length_2802_cov_4.641063	0	2802	0	0	2802	0.0000000
Rat_12_NODE_829_length_2797_cov_5.564916	0	2797	9	1196	2797	0.4276010
Rat_12_NODE_830_length_2792_cov_4.279868	0	2792	4	575	2792	0.2059456
Rat_12_NODE_834_length_2785_cov_5.333333	0	2785	6	613	2785	0.2201077
Rat_12_NODE_836_length_2784_cov_3.710150	0	2784	2	302	2784	0.1084770
Rat_12_NODE_837_length_2783_cov_3.745601	0	2783	2	287	2783	0.1031261
Rat_12_NODE_838_length_2782_cov_5.190686	0	2782	27	1785	2782	0.6416247
Rat_12_NODE_842_length_2774_cov_3.461567	0	2774	0	0	2774	0.0000000
Rat_12_NODE_843_length_2764_cov_3.085271	0	2764	42	1819	2764	0.6581042
Rat_12_NODE_845_length_2761_cov_4.832225	0	2761	7	719	2761	0.2604129
Rat_12_NODE_852_length_2752_cov_4.516871	0	2752	3	433	2752	0.1573401
Rat_12_NODE_853_length_2744_cov_5.496467	0	2744	0	0	2744	0.0000000
Rat_12_NODE_856_length_2724_cov_3.751592	0	2724	0	0	2724	0.0000000
Rat_12_NODE_859_length_2721_cov_6.741560	0	2721	7	813	2721	0.2987872
Rat_12_NODE_860_length_2719_cov_3.530405	0	2719	3	383	2719	0.1408606
Rat_12_NODE_864_length_2706_cov_4.218031	0	2706	26	1589	2706	0.5872136
Rat_12_NODE_865_length_2697_cov_3.225208	0	2697	7	815	2697	0.3021876
Rat_12_NODE_871_length_2680_cov_3.608381	0	2680	0	0	2680	0.0000000
Rat_12_NODE_874_length_2670_cov_15.296367	0	2670	51	2036	2670	0.7625468
Rat_12_NODE_876_length_2666_cov_6.382612	0	2666	21	1408	2666	0.5281320
Rat_12_NODE_877_length_2663_cov_4.519172	0	2663	3	411	2663	0.1543372
Rat_12_NODE_878_length_2661_cov_3.610130	0	2661	9	1088	2661	0.4088688
Rat_12_NODE_879_length_2657_cov_3.769408	0	2657	27	1855	2657	0.6981558
Rat_12_NODE_880_length_2656_cov_3.133026	0	2656	22	1745	2656	0.6570030
Rat_12_NODE_884_length_2638_cov_5.018970	0	2638	0	0	2638	0.0000000
Rat_12_NODE_888_length_2623_cov_3.589564	0	2623	22	2048	2623	0.7807854
Rat_12_NODE_891_length_2614_cov_2.802657	0	2614	17	1663	2614	0.6361898
Rat_12_NODE_895_length_2601_cov_6.796151	0	2601	47	2012	2601	0.7735487
Rat_12_NODE_899_length_2599_cov_3.139544	0	2599	7	649	2599	0.2497114
Rat_12_NODE_902_length_2594_cov_3.270185	0	2594	36	2233	2594	0.8608327
Rat_12_NODE_903_length_2592_cov_4.052424	0	2592	12	979	2592	0.3777006
Rat_12_NODE_911_length_2583_cov_3.169699	0	2583	29	1976	2583	0.7650020
Rat_12_NODE_914_length_2578_cov_5.354340	0	2578	7	857	2578	0.3324282
Rat_12_NODE_915_length_2576_cov_3.419278	0	2576	3	331	2576	0.1284938
Rat_12_NODE_917_length_2573_cov_3.821287	0	2573	22	1638	2573	0.6366110
Rat_12_NODE_918_length_2566_cov_4.319395	0	2566	2	302	2566	0.1176929
Rat_12_NODE_919_length_2565_cov_4.393227	0	2565	3	436	2565	0.1699805
Rat_12_NODE_921_length_2559_cov_5.022364	0	2559	4	596	2559	0.2329035
Rat_12_NODE_929_length_2544_cov_3.769787	0	2544	30	1817	2544	0.7142296
Rat_12_NODE_930_length_2544_cov_3.607473	0	2544	6	649	2544	0.2551101
Rat_12_NODE_938_length_2535_cov_3.581452	0	2535	3	439	2535	0.1731755
Rat_12_NODE_943_length_2520_cov_3.056795	0	2520	16	1467	2520	0.5821428
Rat_12_NODE_946_length_2514_cov_3.104921	0	2514	0	0	2514	0.0000000
Rat_12_NODE_948_length_2509_cov_13.085167	0	2509	78	2311	2509	0.9210841
Rat_12_NODE_950_length_2509_cov_4.495925	0	2509	4	600	2509	0.2391391
Rat_12_NODE_959_length_2500_cov_4.007362	0	2500	8	1051	2500	0.4204000
Rat_12_NODE_963_length_2492_cov_3.956094	0	2492	5	543	2492	0.2178973
Rat_12_NODE_966_length_2488_cov_3.247842	0	2488	11	1108	2488	0.4453376
Rat_12_NODE_971_length_2478_cov_6.734214	0	2478	1	113	2478	0.0456013
Rat_12_NODE_972_length_2478_cov_3.337598	0	2478	1	113	2478	0.0456013
Rat_12_NODE_973_length_2475_cov_2.986364	0	2475	3	405	2475	0.1636364
Rat_12_NODE_975_length_2471_cov_5.126656	0	2471	0	0	2471	0.0000000
Rat_12_NODE_983_length_2448_cov_5.089845	0	2448	6	798	2448	0.3259804
Rat_12_NODE_985_length_2445_cov_4.760251	0	2445	1	70	2445	0.0286299
Rat_12_NODE_992_length_2435_cov_4.205882	0	2435	18	1014	2435	0.4164271
Rat_12_NODE_996_length_2421_cov_8.952663	0	2421	39	2064	2421	0.8525403
Rat_12_NODE_998_length_2418_cov_2.603047	0	2418	29	1703	2418	0.7043011
Rat_12_NODE_1000_length_2410_cov_6.142251	0	2410	7	688	2410	0.2854772
Rat_12_NODE_1002_length_2405_cov_4.991915	0	2405	1	151	2405	0.0627859
Rat_12_NODE_1007_length_2388_cov_4.153879	0	2388	0	0	2388	0.0000000
Rat_12_NODE_1008_length_2385_cov_4.141202	0	2385	43	1914	2385	0.8025157
Rat_12_NODE_1010_length_2383_cov_4.090206	0	2383	0	0	2383	0.0000000
Rat_12_NODE_1011_length_2382_cov_4.611517	0	2382	0	0	2382	0.0000000
Rat_12_NODE_1013_length_2379_cov_3.845955	0	2379	3	446	2379	0.1874737
Rat_12_NODE_1014_length_2376_cov_3.939250	0	2376	0	0	2376	0.0000000
Rat_12_NODE_1017_length_2364_cov_4.985275	0	2364	5	600	2364	0.2538071
Rat_12_NODE_1021_length_2360_cov_2.960521	0	2360	1	150	2360	0.0635593
Rat_12_NODE_1023_length_2357_cov_4.971329	0	2357	1	72	2357	0.0305473
Rat_12_NODE_1024_length_2356_cov_3.868753	0	2356	3	366	2356	0.1553480
Rat_12_NODE_1026_length_2351_cov_3.506098	0	2351	3	400	2351	0.1701404
Rat_12_NODE_1029_length_2343_cov_4.696241	0	2343	14	871	2343	0.3717456
Rat_12_NODE_1031_length_2338_cov_3.314060	0	2338	0	0	2338	0.0000000
Rat_12_NODE_1033_length_2336_cov_6.546252	0	2336	29	1336	2336	0.5719178
Rat_12_NODE_1034_length_2336_cov_4.367821	0	2336	4	380	2336	0.1626712
Rat_12_NODE_1037_length_2333_cov_2.760316	0	2333	7	761	2333	0.3261895
Rat_12_NODE_1039_length_2329_cov_5.757256	0	2329	5	416	2329	0.1786174
Rat_12_NODE_1042_length_2328_cov_4.722833	0	2328	3	356	2328	0.1529210
Rat_12_NODE_1043_length_2328_cov_3.934448	0	2328	3	298	2328	0.1280069
Rat_12_NODE_1048_length_2323_cov_4.882275	0	2323	3	383	2323	0.1648730
Rat_12_NODE_1049_length_2317_cov_3.616711	0	2317	1	151	2317	0.0651705
Rat_12_NODE_1054_length_2309_cov_4.255546	0	2309	0	0	2309	0.0000000
Rat_12_NODE_1056_length_2303_cov_3.365658	0	2303	5	610	2303	0.2648719
Rat_12_NODE_1060_length_2296_cov_7.404284	0	2296	29	1902	2296	0.8283972
Rat_12_NODE_1061_length_2292_cov_5.058561	0	2292	3	379	2292	0.1653578
Rat_12_NODE_1062_length_2290_cov_4.579866	0	2290	4	582	2290	0.2541485
Rat_12_NODE_1064_length_2279_cov_4.224371	0	2279	6	690	2279	0.3027644
Rat_12_NODE_1067_length_2276_cov_6.351643	0	2276	5	737	2276	0.3238137
Rat_12_NODE_1068_length_2275_cov_3.665766	0	2275	3	393	2275	0.1727473
Rat_12_NODE_1075_length_2263_cov_4.793931	0	2263	2	285	2263	0.1259390
Rat_12_NODE_1076_length_2261_cov_3.696283	0	2261	2	278	2261	0.1229544
Rat_12_NODE_1083_length_2245_cov_4.600913	0	2245	15	1226	2245	0.5461025
Rat_12_NODE_1085_length_2241_cov_4.649588	0	2241	6	703	2241	0.3136992
Rat_12_NODE_1087_length_2237_cov_4.133364	0	2237	57	1804	2237	0.8064372
Rat_12_NODE_1090_length_2232_cov_5.691778	0	2232	3	444	2232	0.1989247
Rat_12_NODE_1097_length_2214_cov_4.150069	0	2214	7	850	2214	0.3839205
Rat_12_NODE_1098_length_2214_cov_3.805002	0	2214	2	224	2214	0.1011743
Rat_12_NODE_1099_length_2213_cov_4.142261	0	2213	1	75	2213	0.0338906
Rat_12_NODE_1100_length_2212_cov_5.031989	0	2212	2	300	2212	0.1356239
Rat_12_NODE_1101_length_2210_cov_4.297448	0	2210	39	1734	2210	0.7846154
Rat_12_NODE_1102_length_2209_cov_3.714485	0	2209	2	136	2209	0.0615663
Rat_12_NODE_1109_length_2206_cov_4.519758	0	2206	2	279	2206	0.1264732
Rat_12_NODE_1110_length_2206_cov_3.848443	0	2206	3	243	2206	0.1101541
Rat_12_NODE_1111_length_2205_cov_3.507907	0	2205	0	0	2205	0.0000000
Rat_12_NODE_1112_length_2203_cov_2.605680	0	2203	7	885	2203	0.4017249
Rat_12_NODE_1113_length_2201_cov_3.721808	0	2201	1	77	2201	0.0349841
Rat_12_NODE_1115_length_2199_cov_6.325093	0	2199	8	679	2199	0.3087767
Rat_12_NODE_1121_length_2192_cov_3.705194	0	2192	1	151	2192	0.0688869
Rat_12_NODE_1122_length_2192_cov_3.247075	0	2192	0	0	2192	0.0000000
Rat_12_NODE_1123_length_2190_cov_3.702108	0	2190	3	445	2190	0.2031963
Rat_12_NODE_1124_length_2190_cov_3.034660	0	2190	2	303	2190	0.1383562
Rat_12_NODE_1127_length_2185_cov_4.280751	0	2185	4	537	2185	0.2457666
Rat_12_NODE_1128_length_2184_cov_4.604979	0	2184	1	150	2184	0.0686813
Rat_12_NODE_1138_length_2164_cov_2.694168	0	2164	15	1320	2164	0.6099815
Rat_12_NODE_1139_length_2161_cov_5.231244	0	2161	9	448	2161	0.2073114
Rat_12_NODE_1147_length_2150_cov_6.377566	0	2150	1	87	2150	0.0404651
Rat_12_NODE_1148_length_2150_cov_3.858711	0	2150	26	1290	2150	0.6000000
Rat_12_NODE_1154_length_2139_cov_2.106046	0	2139	1	151	2139	0.0705937
Rat_12_NODE_1156_length_2136_cov_4.767900	0	2136	1	106	2136	0.0496255
Rat_12_NODE_1158_length_2135_cov_3.545192	0	2135	25	1402	2135	0.6566744
Rat_12_NODE_1159_length_2133_cov_3.592397	0	2133	2	297	2133	0.1392405
Rat_12_NODE_1160_length_2132_cov_4.843043	0	2132	5	679	2132	0.3184803
Rat_12_NODE_1165_length_2125_cov_4.390338	0	2125	5	624	2125	0.2936471
Rat_12_NODE_1168_length_2117_cov_4.242483	0	2117	4	600	2117	0.2834199
Rat_12_NODE_1169_length_2117_cov_3.373909	0	2117	10	966	2117	0.4563061
Rat_12_NODE_1170_length_2117_cov_3.237633	0	2117	13	1208	2117	0.5706188
Rat_12_NODE_1171_length_2116_cov_5.227559	0	2116	6	518	2116	0.2448015
Rat_12_NODE_1174_length_2114_cov_3.776105	0	2114	16	1353	2114	0.6400189
Rat_12_NODE_1178_length_2109_cov_4.148004	0	2109	0	0	2109	0.0000000
Rat_12_NODE_1185_length_2105_cov_5.350244	0	2105	7	644	2105	0.3059382
Rat_12_NODE_1186_length_2104_cov_3.186432	0	2104	4	562	2104	0.2671103
Rat_12_NODE_1192_length_2095_cov_5.416176	0	2095	2	302	2095	0.1441527
Rat_12_NODE_1198_length_2080_cov_2.052840	0	2080	0	0	2080	0.0000000
Rat_12_NODE_1205_length_2067_cov_4.250497	0	2067	1	151	2067	0.0730527
Rat_12_NODE_1213_length_2058_cov_5.261608	0	2058	3	376	2058	0.1827016
Rat_12_NODE_1215_length_2054_cov_3.730365	0	2054	4	600	2054	0.2921129
Rat_12_NODE_1216_length_2054_cov_3.219110	0	2054	1	109	2054	0.0530672
Rat_12_NODE_1218_length_2050_cov_5.211529	0	2050	5	623	2050	0.3039024
Rat_12_NODE_1219_length_2050_cov_2.220551	0	2050	27	815	2050	0.3975610
Rat_12_NODE_1221_length_2048_cov_4.000000	0	2048	5	719	2048	0.3510742
Rat_12_NODE_1226_length_2044_cov_6.031171	0	2044	4	560	2044	0.2739726
Rat_12_NODE_1228_length_2043_cov_5.985915	0	2043	8	841	2043	0.4116495
Rat_12_NODE_1230_length_2042_cov_29.378963	0	2042	120	1987	2042	0.9730656
Rat_12_NODE_1232_length_2042_cov_3.187217	0	2042	27	1616	2042	0.7913810
Rat_12_NODE_1239_length_2036_cov_5.170116	0	2036	2	296	2036	0.1453831
Rat_12_NODE_1241_length_2035_cov_3.621212	0	2035	20	1430	2035	0.7027027
Rat_12_NODE_1246_length_2027_cov_3.528398	0	2027	12	1140	2027	0.5624075
Rat_12_NODE_1247_length_2025_cov_4.061929	0	2025	2	293	2025	0.1446914
Rat_12_NODE_1248_length_2024_cov_6.453022	0	2024	8	784	2024	0.3873518
Rat_12_NODE_1252_length_2016_cov_3.930138	0	2016	4	451	2016	0.2237103
Rat_12_NODE_1255_length_2011_cov_4.527096	0	2011	4	420	2011	0.2088513
Rat_12_NODE_1263_length_2000_cov_12.477121	0	2000	45	1835	2000	0.9175000
Rat_12_NODE_1264_length_2000_cov_4.138817	0	2000	7	723	2000	0.3615000
Rat_12_NODE_1265_length_2000_cov_3.359383	0	2000	3	440	2000	0.2200000
Rat_12_NODE_1266_length_1999_cov_2.911008	0	1999	18	1549	1999	0.7748874
Rat_12_NODE_1269_length_1995_cov_4.878866	0	1995	0	0	1995	0.0000000
Rat_12_NODE_1270_length_1990_cov_3.503359	0	1990	1	120	1990	0.0603015
Rat_12_NODE_1272_length_1986_cov_5.357846	0	1986	3	292	1986	0.1470292
Rat_12_NODE_1275_length_1978_cov_4.120125	0	1978	5	559	1978	0.2826087
Rat_12_NODE_1276_length_1976_cov_3.641333	0	1976	10	1142	1976	0.5779352
Rat_12_NODE_1277_length_1975_cov_3.363542	0	1975	3	352	1975	0.1782278
Rat_12_NODE_1283_length_1967_cov_2.804916	0	1967	14	1166	1967	0.5927809
Rat_12_NODE_1287_length_1965_cov_2.537696	0	1965	26	1568	1965	0.7979644
Rat_12_NODE_1288_length_1964_cov_7.607124	0	1964	92	1736	1964	0.8839104
Rat_12_NODE_1290_length_1963_cov_3.881551	0	1963	4	567	1963	0.2888436
Rat_12_NODE_1295_length_1959_cov_3.638130	0	1959	14	1073	1959	0.5477284
Rat_12_NODE_1296_length_1959_cov_2.303046	0	1959	4	511	1959	0.2608474
Rat_12_NODE_1298_length_1956_cov_3.283535	0	1956	2	302	1956	0.1543967
Rat_12_NODE_1302_length_1954_cov_2.444444	0	1954	9	854	1954	0.4370522
Rat_12_NODE_1303_length_1953_cov_3.867756	0	1953	0	0	1953	0.0000000
Rat_12_NODE_1307_length_1945_cov_4.424868	0	1945	0	0	1945	0.0000000
Rat_12_NODE_1308_length_1944_cov_5.928004	0	1944	2	254	1944	0.1306584
Rat_12_NODE_1313_length_1937_cov_4.886291	0	1937	1	120	1937	0.0619515
Rat_12_NODE_1315_length_1935_cov_5.257447	0	1935	7	683	1935	0.3529716
Rat_12_NODE_1318_length_1933_cov_3.272630	0	1933	21	1394	1933	0.7211588
Rat_12_NODE_1321_length_1930_cov_3.461333	0	1930	8	942	1930	0.4880829
Rat_12_NODE_1332_length_1921_cov_3.885316	0	1921	1	95	1921	0.0494534
Rat_12_NODE_1333_length_1920_cov_4.071314	0	1920	0	0	1920	0.0000000
Rat_12_NODE_1335_length_1918_cov_2.981750	0	1918	6	555	1918	0.2893639
Rat_12_NODE_1337_length_1911_cov_2.829741	0	1911	6	521	1911	0.2726321
Rat_12_NODE_1338_length_1910_cov_3.690027	0	1910	11	1092	1910	0.5717278
Rat_12_NODE_1339_length_1907_cov_3.895248	0	1907	5	718	1907	0.3765076
Rat_12_NODE_1342_length_1904_cov_3.404002	0	1904	3	391	1904	0.2053571
Rat_12_NODE_1343_length_1902_cov_9.011911	0	1902	0	0	1902	0.0000000
Rat_12_NODE_1347_length_1898_cov_4.247423	0	1898	3	429	1898	0.2260274
Rat_12_NODE_1350_length_1895_cov_3.671196	0	1895	1	148	1895	0.0781003
Rat_12_NODE_1352_length_1892_cov_3.007077	0	1892	2	235	1892	0.1242072
Rat_12_NODE_1354_length_1889_cov_3.551799	0	1889	8	753	1889	0.3986236
Rat_12_NODE_1356_length_1885_cov_4.024590	0	1885	2	151	1885	0.0801061
Rat_12_NODE_1359_length_1881_cov_3.285323	0	1881	0	0	1881	0.0000000
Rat_12_NODE_1360_length_1880_cov_3.130411	0	1880	0	0	1880	0.0000000
Rat_12_NODE_1362_length_1878_cov_3.313769	0	1878	24	1308	1878	0.6964856
Rat_12_NODE_1368_length_1874_cov_2.049478	0	1874	0	0	1874	0.0000000
Rat_12_NODE_1369_length_1870_cov_6.412672	0	1870	19	930	1870	0.4973262
Rat_12_NODE_1371_length_1867_cov_4.665563	0	1867	3	401	1867	0.2147831
Rat_12_NODE_1372_length_1867_cov_3.549117	0	1867	1	100	1867	0.0535619
Rat_12_NODE_1375_length_1866_cov_4.625621	0	1866	2	259	1866	0.1387996
Rat_12_NODE_1378_length_1864_cov_4.803759	0	1864	5	654	1864	0.3508584
Rat_12_NODE_1385_length_1859_cov_5.265521	0	1859	3	258	1859	0.1387843
Rat_12_NODE_1386_length_1857_cov_3.104329	0	1857	0	0	1857	0.0000000
Rat_12_NODE_1390_length_1854_cov_3.375764	0	1854	3	283	1854	0.1526429
Rat_12_NODE_1391_length_1853_cov_3.682425	0	1853	3	452	1853	0.2439288
Rat_12_NODE_1392_length_1853_cov_2.160178	0	1853	2	287	1853	0.1548840
Rat_12_NODE_1393_length_1851_cov_5.155345	0	1851	3	407	1851	0.2198811
Rat_12_NODE_1394_length_1851_cov_4.066258	0	1851	1	151	1851	0.0815775
Rat_12_NODE_1395_length_1850_cov_2.891365	0	1850	0	0	1850	0.0000000
Rat_12_NODE_1397_length_1846_cov_3.561139	0	1846	1	151	1846	0.0817985
Rat_12_NODE_1401_length_1843_cov_4.116331	0	1843	2	269	1843	0.1459577
Rat_12_NODE_1402_length_1842_cov_4.151091	0	1842	0	0	1842	0.0000000
Rat_12_NODE_1407_length_1838_cov_2.095906	0	1838	0	0	1838	0.0000000
Rat_12_NODE_1409_length_1837_cov_2.104938	0	1837	0	0	1837	0.0000000
Rat_12_NODE_1410_length_1836_cov_5.286356	0	1836	16	1015	1836	0.5528322
Rat_12_NODE_1415_length_1831_cov_3.954392	0	1831	0	0	1831	0.0000000
Rat_12_NODE_1426_length_1819_cov_5.145692	0	1819	0	0	1819	0.0000000
Rat_12_NODE_1428_length_1816_cov_2.178308	0	1816	0	0	1816	0.0000000
Rat_12_NODE_1429_length_1815_cov_12.363068	0	1815	6	659	1815	0.3630854
Rat_12_NODE_1431_length_1813_cov_4.915813	0	1813	0	0	1813	0.0000000
Rat_12_NODE_1433_length_1812_cov_3.874787	0	1812	2	298	1812	0.1644592
Rat_12_NODE_1435_length_1809_cov_3.545040	0	1809	0	0	1809	0.0000000
Rat_12_NODE_1439_length_1803_cov_3.053204	0	1803	20	1054	1803	0.5845813
Rat_12_NODE_1441_length_1801_cov_3.063574	0	1801	11	876	1801	0.4863964
Rat_12_NODE_1443_length_1798_cov_2.084337	0	1798	2	258	1798	0.1434928
Rat_12_NODE_1445_length_1796_cov_3.148765	0	1796	0	0	1796	0.0000000
Rat_12_NODE_1447_length_1796_cov_2.213096	0	1796	0	0	1796	0.0000000
Rat_12_NODE_1450_length_1792_cov_2.846287	0	1792	3	385	1792	0.2148438
Rat_12_NODE_1459_length_1785_cov_3.820231	0	1785	20	1116	1785	0.6252101
Rat_12_NODE_1467_length_1774_cov_3.638743	0	1774	14	1052	1774	0.5930101
Rat_12_NODE_1472_length_1770_cov_1.860058	0	1770	0	0	1770	0.0000000
Rat_12_NODE_1474_length_1768_cov_4.894337	0	1768	5	454	1768	0.2567873
Rat_12_NODE_1476_length_1768_cov_3.057210	0	1768	1	151	1768	0.0854072
Rat_12_NODE_1478_length_1766_cov_2.890123	0	1766	0	0	1766	0.0000000
Rat_12_NODE_1480_length_1764_cov_3.931539	0	1764	4	382	1764	0.2165533
Rat_12_NODE_1483_length_1760_cov_4.051026	0	1760	0	0	1760	0.0000000
Rat_12_NODE_1489_length_1754_cov_4.170100	0	1754	15	1350	1754	0.7696694
Rat_12_NODE_1494_length_1750_cov_5.845428	0	1750	4	421	1750	0.2405714
Rat_12_NODE_1495_length_1750_cov_3.130383	0	1750	2	259	1750	0.1480000
Rat_12_NODE_1497_length_1748_cov_3.170112	0	1748	6	662	1748	0.3787185
Rat_12_NODE_1498_length_1748_cov_3.084465	0	1748	4	554	1748	0.3169336
Rat_12_NODE_1500_length_1745_cov_4.135503	0	1745	3	346	1745	0.1982808
Rat_12_NODE_1502_length_1744_cov_4.926584	0	1744	0	0	1744	0.0000000
Rat_12_NODE_1508_length_1741_cov_2.376631	0	1741	1	145	1741	0.0832855
Rat_12_NODE_1512_length_1737_cov_3.937574	0	1737	12	1071	1737	0.6165803
Rat_12_NODE_1513_length_1736_cov_3.320642	0	1736	31	1421	1736	0.8185484
Rat_12_NODE_1518_length_1732_cov_4.115683	0	1732	2	255	1732	0.1472286
Rat_12_NODE_1519_length_1731_cov_4.903341	0	1731	21	855	1731	0.4939342
Rat_12_NODE_1521_length_1726_cov_5.092160	0	1726	0	0	1726	0.0000000
Rat_12_NODE_1529_length_1722_cov_5.716857	0	1722	4	480	1722	0.2787457
Rat_12_NODE_1534_length_1714_cov_4.948764	0	1714	0	0	1714	0.0000000
Rat_12_NODE_1535_length_1714_cov_4.443038	0	1714	4	369	1714	0.2152859
Rat_12_NODE_1544_length_1704_cov_3.196483	0	1704	4	280	1704	0.1643192
Rat_12_NODE_1545_length_1699_cov_3.783455	0	1699	3	427	1699	0.2513243
Rat_12_NODE_1547_length_1699_cov_2.299878	0	1699	5	594	1699	0.3496174
Rat_12_NODE_1548_length_1698_cov_4.074863	0	1698	5	559	1698	0.3292108
Rat_12_NODE_1556_length_1691_cov_2.071516	0	1691	3	317	1691	0.1874630
Rat_12_NODE_1558_length_1690_cov_3.357798	0	1690	1	133	1690	0.0786982
Rat_12_NODE_1560_length_1689_cov_4.892289	0	1689	15	1120	1689	0.6631142
Rat_12_NODE_1561_length_1689_cov_3.428397	0	1689	2	258	1689	0.1527531
Rat_12_NODE_1562_length_1689_cov_2.411873	0	1689	0	0	1689	0.0000000
Rat_12_NODE_1573_length_1676_cov_4.773597	0	1676	2	262	1676	0.1563246
Rat_12_NODE_1575_length_1675_cov_4.303704	0	1675	1	151	1675	0.0901493
Rat_12_NODE_1582_length_1673_cov_3.270087	0	1673	8	790	1673	0.4722056
Rat_12_NODE_1583_length_1672_cov_3.230056	0	1672	0	0	1672	0.0000000
Rat_12_NODE_1584_length_1671_cov_1.914604	0	1671	2	301	1671	0.1801317
Rat_12_NODE_1585_length_1668_cov_5.712957	0	1668	5	748	1668	0.4484412
Rat_12_NODE_1588_length_1667_cov_2.342432	0	1667	10	761	1667	0.4565087
Rat_12_NODE_1595_length_1660_cov_5.548910	0	1660	3	300	1660	0.1807229
Rat_12_NODE_1601_length_1658_cov_2.857767	0	1658	0	0	1658	0.0000000
Rat_12_NODE_1607_length_1652_cov_3.431434	0	1652	17	1494	1652	0.9043583
Rat_12_NODE_1608_length_1652_cov_2.596744	0	1652	0	0	1652	0.0000000
Rat_12_NODE_1610_length_1651_cov_4.178571	0	1651	0	0	1651	0.0000000
Rat_12_NODE_1614_length_1649_cov_3.478043	0	1649	1	148	1649	0.0897514
Rat_12_NODE_1619_length_1642_cov_3.063642	0	1642	0	0	1642	0.0000000
Rat_12_NODE_1620_length_1642_cov_2.513548	0	1642	21	1206	1642	0.7344701
Rat_12_NODE_1628_length_1637_cov_2.616941	0	1637	0	0	1637	0.0000000
Rat_12_NODE_1629_length_1636_cov_3.098039	0	1636	0	0	1636	0.0000000
Rat_12_NODE_1631_length_1634_cov_3.680177	0	1634	10	749	1634	0.4583843
Rat_12_NODE_1633_length_1631_cov_3.170685	0	1631	0	0	1631	0.0000000
Rat_12_NODE_1636_length_1626_cov_3.090388	0	1626	6	571	1626	0.3511685
Rat_12_NODE_1638_length_1620_cov_2.719489	0	1620	8	885	1620	0.5462963
Rat_12_NODE_1640_length_1619_cov_3.321611	0	1619	0	0	1619	0.0000000
Rat_12_NODE_1641_length_1619_cov_3.132353	0	1619	0	0	1619	0.0000000
Rat_12_NODE_1654_length_1609_cov_4.925354	0	1609	2	302	1609	0.1876942
Rat_12_NODE_1659_length_1602_cov_2.634777	0	1602	14	1104	1602	0.6891386
Rat_12_NODE_1668_length_1592_cov_1.766428	0	1592	8	638	1592	0.4007538
Rat_12_NODE_1670_length_1590_cov_2.979153	0	1590	5	572	1590	0.3597484
Rat_12_NODE_1671_length_1589_cov_4.054759	0	1589	4	599	1589	0.3769667
Rat_12_NODE_1675_length_1588_cov_1.828441	0	1588	0	0	1588	0.0000000
Rat_12_NODE_1676_length_1587_cov_4.005875	0	1587	4	500	1587	0.3150599
Rat_12_NODE_1683_length_1579_cov_2.604331	0	1579	7	827	1579	0.5237492
Rat_12_NODE_1686_length_1577_cov_7.174113	0	1577	4	548	1577	0.3474953
Rat_12_NODE_1687_length_1577_cov_4.632720	0	1577	2	302	1577	0.1915029
Rat_12_NODE_1689_length_1576_cov_3.195266	0	1576	1	73	1576	0.0463198
Rat_12_NODE_1693_length_1572_cov_3.642057	0	1572	5	650	1572	0.4134860
Rat_12_NODE_1698_length_1566_cov_5.149570	0	1566	4	478	1566	0.3052363
Rat_12_NODE_1701_length_1564_cov_3.960239	0	1564	0	0	1564	0.0000000
Rat_12_NODE_1702_length_1564_cov_3.798542	0	1564	0	0	1564	0.0000000
Rat_12_NODE_1711_length_1552_cov_2.064796	0	1552	5	697	1552	0.4490979
Rat_12_NODE_1716_length_1550_cov_2.684950	0	1550	0	0	1550	0.0000000
Rat_12_NODE_1718_length_1548_cov_5.649699	0	1548	7	490	1548	0.3165375
Rat_12_NODE_1721_length_1547_cov_3.483914	0	1547	5	599	1547	0.3872010
Rat_12_NODE_1722_length_1547_cov_2.366622	0	1547	0	0	1547	0.0000000
Rat_12_NODE_1723_length_1546_cov_2.802817	0	1546	1	104	1546	0.0672704
Rat_12_NODE_1724_length_1544_cov_3.692411	0	1544	17	971	1544	0.6288860
Rat_12_NODE_1725_length_1544_cov_1.869711	0	1544	2	285	1544	0.1845855
Rat_12_NODE_1727_length_1543_cov_3.099462	0	1543	0	0	1543	0.0000000
Rat_12_NODE_1735_length_1539_cov_2.930593	0	1539	11	827	1539	0.5373619
Rat_12_NODE_1741_length_1536_cov_3.048616	0	1536	3	239	1536	0.1555990
Rat_12_NODE_1747_length_1528_cov_2.499661	0	1528	0	0	1528	0.0000000
Rat_12_NODE_1748_length_1527_cov_3.086277	0	1527	2	174	1527	0.1139489
Rat_12_NODE_1751_length_1524_cov_2.372362	0	1524	4	390	1524	0.2559055
Rat_12_NODE_1752_length_1523_cov_5.045640	0	1523	6	585	1523	0.3841103
Rat_12_NODE_1754_length_1522_cov_3.599182	0	1522	5	523	1522	0.3436268
Rat_12_NODE_1758_length_1517_cov_4.720930	0	1517	5	491	1517	0.3236651
Rat_12_NODE_1760_length_1516_cov_3.965092	0	1516	1	137	1516	0.0903694
Rat_12_NODE_1765_length_1512_cov_2.884695	0	1512	6	658	1512	0.4351852
Rat_12_NODE_1766_length_1512_cov_2.818806	0	1512	0	0	1512	0.0000000
Rat_12_NODE_1768_length_1511_cov_4.881868	0	1511	3	402	1511	0.2660490
Rat_12_NODE_1772_length_1507_cov_3.148760	0	1507	0	0	1507	0.0000000
Rat_12_NODE_1780_length_1501_cov_6.161826	0	1501	2	220	1501	0.1465690
Rat_12_NODE_1789_length_1497_cov_2.339806	0	1497	0	0	1497	0.0000000
Rat_12_NODE_1792_length_1494_cov_3.453787	0	1494	4	304	1494	0.2034806
Rat_12_NODE_1799_length_1488_cov_2.995813	0	1488	33	1264	1488	0.8494624
Rat_12_NODE_1802_length_1486_cov_4.155136	0	1486	2	302	1486	0.2032301
Rat_12_NODE_1805_length_1485_cov_4.089510	0	1485	2	275	1485	0.1851852
Rat_12_NODE_1810_length_1482_cov_4.313945	0	1482	6	623	1482	0.4203779
Rat_12_NODE_1812_length_1482_cov_3.053259	0	1482	4	445	1482	0.3002699
Rat_12_NODE_1816_length_1480_cov_3.151579	0	1480	2	183	1480	0.1236487
Rat_12_NODE_1818_length_1479_cov_11.785815	0	1479	32	1390	1479	0.9398242
Rat_12_NODE_1823_length_1477_cov_4.784810	0	1477	1	121	1477	0.0819228
Rat_12_NODE_1825_length_1474_cov_3.317125	0	1474	2	298	1474	0.2021710
Rat_12_NODE_1826_length_1474_cov_3.289641	0	1474	6	652	1474	0.4423338
Rat_12_NODE_1827_length_1473_cov_4.952045	0	1473	1	140	1473	0.0950441
Rat_12_NODE_1835_length_1469_cov_6.064356	0	1469	1	147	1469	0.1000681
Rat_12_NODE_1837_length_1469_cov_2.937058	0	1469	0	0	1469	0.0000000
Rat_12_NODE_1838_length_1469_cov_2.719943	0	1469	3	322	1469	0.2191967
Rat_12_NODE_1840_length_1468_cov_4.445152	0	1468	3	359	1468	0.2445504
Rat_12_NODE_1842_length_1467_cov_4.504958	0	1467	0	0	1467	0.0000000
Rat_12_NODE_1843_length_1466_cov_13.153792	0	1466	89	1420	1466	0.9686221
Rat_12_NODE_1845_length_1466_cov_2.130404	0	1466	1	150	1466	0.1023192
Rat_12_NODE_1846_length_1465_cov_4.115603	0	1465	4	418	1465	0.2853242
Rat_12_NODE_1851_length_1462_cov_3.667377	0	1462	5	632	1462	0.4322845
Rat_12_NODE_1855_length_1461_cov_4.025605	0	1461	0	0	1461	0.0000000
Rat_12_NODE_1860_length_1460_cov_2.415658	0	1460	20	1123	1460	0.7691781
Rat_12_NODE_1868_length_1454_cov_3.255897	0	1454	1	137	1454	0.0942228
Rat_12_NODE_1872_length_1451_cov_5.087393	0	1451	3	449	1451	0.3094418
Rat_12_NODE_1874_length_1451_cov_2.126074	0	1451	0	0	1451	0.0000000
Rat_12_NODE_1877_length_1448_cov_2.022254	0	1448	0	0	1448	0.0000000
Rat_12_NODE_1879_length_1446_cov_5.920201	0	1446	0	0	1446	0.0000000
Rat_12_NODE_1884_length_1444_cov_6.354932	0	1444	4	485	1444	0.3358726
Rat_12_NODE_1885_length_1444_cov_4.235421	0	1444	33	1038	1444	0.7188365
Rat_12_NODE_1886_length_1444_cov_4.205184	0	1444	5	359	1444	0.2486150
Rat_12_NODE_1891_length_1440_cov_2.129964	0	1440	10	888	1440	0.6166667
Rat_12_NODE_1896_length_1438_cov_1.702097	0	1438	0	0	1438	0.0000000
Rat_12_NODE_1908_length_1433_cov_5.144412	0	1433	1	151	1433	0.1053733
Rat_12_NODE_1913_length_1431_cov_2.308140	0	1431	5	613	1431	0.4283718
Rat_12_NODE_1917_length_1429_cov_4.082242	0	1429	0	0	1429	0.0000000
Rat_12_NODE_1927_length_1423_cov_2.620614	0	1423	3	427	1423	0.3000703
Rat_12_NODE_1929_length_1422_cov_2.825896	0	1422	1	151	1422	0.1061885
Rat_12_NODE_1930_length_1421_cov_5.327233	0	1421	0	0	1421	0.0000000
Rat_12_NODE_1933_length_1420_cov_2.630769	0	1420	0	0	1420	0.0000000
Rat_12_NODE_1935_length_1419_cov_2.218475	0	1419	1	151	1419	0.1064130
Rat_12_NODE_1937_length_1418_cov_4.874541	0	1418	6	713	1418	0.5028208
Rat_12_NODE_1941_length_1417_cov_1.941997	0	1417	1	150	1417	0.1058574
Rat_12_NODE_1944_length_1415_cov_3.657353	0	1415	14	914	1415	0.6459364
Rat_12_NODE_1950_length_1410_cov_3.414760	0	1410	16	1007	1410	0.7141844
Rat_12_NODE_1956_length_1406_cov_14.131014	0	1406	16	910	1406	0.6472262
Rat_12_NODE_1957_length_1406_cov_2.457439	0	1406	4	401	1406	0.2852063
Rat_12_NODE_1963_length_1403_cov_1.909496	0	1403	15	905	1403	0.6450464
Rat_12_NODE_1970_length_1396_cov_4.523490	0	1396	0	0	1396	0.0000000
Rat_12_NODE_1971_length_1395_cov_4.844030	0	1395	3	398	1395	0.2853047
Rat_12_NODE_1974_length_1393_cov_3.469357	0	1393	19	937	1393	0.6726490
Rat_12_NODE_1978_length_1391_cov_5.018713	0	1391	3	393	1391	0.2825305
Rat_12_NODE_1981_length_1389_cov_5.359820	0	1389	1	144	1389	0.1036717
Rat_12_NODE_1986_length_1387_cov_3.687688	0	1387	9	884	1387	0.6373468
Rat_12_NODE_1987_length_1386_cov_3.708490	0	1386	22	1083	1386	0.7813853
Rat_12_NODE_1995_length_1379_cov_2.216012	0	1379	9	833	1379	0.6040609
Rat_12_NODE_1999_length_1378_cov_2.847317	0	1378	0	0	1378	0.0000000
Rat_12_NODE_2004_length_1377_cov_2.020424	0	1377	0	0	1377	0.0000000
Rat_12_NODE_2005_length_1376_cov_10.142316	0	1376	14	869	1376	0.6315407
Rat_12_NODE_2007_length_1376_cov_2.887207	0	1376	5	597	1376	0.4338663
Rat_12_NODE_2008_length_1376_cov_2.763058	0	1376	1	150	1376	0.1090116
Rat_12_NODE_2009_length_1376_cov_2.637396	0	1376	7	492	1376	0.3575581
Rat_12_NODE_2010_length_1375_cov_3.279545	0	1375	18	1042	1375	0.7578182
Rat_12_NODE_2013_length_1373_cov_8.084977	0	1373	0	0	1373	0.0000000
Rat_12_NODE_2020_length_1369_cov_3.743531	0	1369	3	336	1369	0.2454346
Rat_12_NODE_2022_length_1368_cov_4.811881	0	1368	6	553	1368	0.4042398
Rat_12_NODE_2025_length_1367_cov_5.249238	0	1367	0	0	1367	0.0000000
Rat_12_NODE_2027_length_1367_cov_2.078506	0	1367	0	0	1367	0.0000000
Rat_12_NODE_2031_length_1364_cov_4.838808	0	1364	2	256	1364	0.1876833
Rat_12_NODE_2032_length_1364_cov_3.339190	0	1364	1	151	1364	0.1107038
Rat_12_NODE_2042_length_1361_cov_2.249617	0	1361	0	0	1361	0.0000000
Rat_12_NODE_2043_length_1357_cov_5.328725	0	1357	5	454	1357	0.3345615
Rat_12_NODE_2045_length_1357_cov_2.241935	0	1357	0	0	1357	0.0000000
Rat_12_NODE_2047_length_1355_cov_6.376154	0	1355	4	387	1355	0.2856089
Rat_12_NODE_2048_length_1355_cov_5.216923	0	1355	2	295	1355	0.2177122
Rat_12_NODE_2050_length_1355_cov_1.859231	0	1355	0	0	1355	0.0000000
Rat_12_NODE_2052_length_1355_cov_1.493846	0	1355	3	408	1355	0.3011070
Rat_12_NODE_2055_length_1353_cov_2.904468	0	1353	1	147	1353	0.1086475
Rat_12_NODE_2056_length_1352_cov_5.113338	0	1352	1	129	1352	0.0954142
Rat_12_NODE_2058_length_1352_cov_2.549730	0	1352	2	298	1352	0.2204142
Rat_12_NODE_2065_length_1347_cov_6.899381	0	1347	1	114	1347	0.0846325
Rat_12_NODE_2067_length_1346_cov_4.058869	0	1346	3	407	1346	0.3023774
Rat_12_NODE_2070_length_1345_cov_5.101550	0	1345	0	0	1345	0.0000000
Rat_12_NODE_2077_length_1344_cov_2.194725	0	1344	2	254	1344	0.1889881
Rat_12_NODE_2079_length_1343_cov_3.805124	0	1343	7	789	1343	0.5874907
Rat_12_NODE_2084_length_1342_cov_3.646465	0	1342	1	139	1342	0.1035767
Rat_12_NODE_2085_length_1342_cov_1.682207	0	1342	5	573	1342	0.4269747
Rat_12_NODE_2094_length_1336_cov_2.890710	0	1336	3	297	1336	0.2223054
Rat_12_NODE_2099_length_1333_cov_3.348200	0	1333	7	529	1333	0.3968492
Rat_12_NODE_2105_length_1331_cov_2.969436	0	1331	0	0	1331	0.0000000
Rat_12_NODE_2112_length_1327_cov_3.832547	0	1327	0	0	1327	0.0000000
Rat_12_NODE_2116_length_1325_cov_3.933071	0	1325	0	0	1325	0.0000000
Rat_12_NODE_2117_length_1324_cov_1.981875	0	1324	0	0	1324	0.0000000
Rat_12_NODE_2119_length_1323_cov_2.415615	0	1323	0	0	1323	0.0000000
Rat_12_NODE_2123_length_1321_cov_5.138231	0	1321	2	270	1321	0.2043906
Rat_12_NODE_2125_length_1320_cov_2.105138	0	1320	6	539	1320	0.4083333
Rat_12_NODE_2127_length_1319_cov_2.805380	0	1319	6	460	1319	0.3487490
Rat_12_NODE_2133_length_1316_cov_3.270420	0	1316	11	858	1316	0.6519757
Rat_12_NODE_2135_length_1315_cov_2.626984	0	1315	2	276	1315	0.2098859
Rat_12_NODE_2142_length_1313_cov_5.369634	0	1313	0	0	1313	0.0000000
Rat_12_NODE_2145_length_1311_cov_4.492834	0	1311	0	0	1311	0.0000000
Rat_12_NODE_2146_length_1311_cov_2.528662	0	1311	0	0	1311	0.0000000
Rat_12_NODE_2158_length_1301_cov_4.738363	0	1301	2	162	1301	0.1245196
Rat_12_NODE_2170_length_1297_cov_3.527375	0	1297	1	151	1297	0.1164225
Rat_12_NODE_2171_length_1297_cov_2.613527	0	1297	5	486	1297	0.3747109
Rat_12_NODE_2177_length_1296_cov_2.468977	0	1296	47	1260	1296	0.9722222
Rat_12_NODE_2178_length_1296_cov_2.167607	0	1296	10	870	1296	0.6712963
Rat_12_NODE_2181_length_1294_cov_3.702179	0	1294	0	0	1294	0.0000000
Rat_12_NODE_2190_length_1290_cov_3.597571	0	1290	3	423	1290	0.3279070
Rat_12_NODE_2192_length_1290_cov_1.889879	0	1290	4	453	1290	0.3511628
Rat_12_NODE_2195_length_1288_cov_2.351176	0	1288	2	243	1288	0.1886646
Rat_12_NODE_2196_length_1287_cov_3.966721	0	1287	0	0	1287	0.0000000
Rat_12_NODE_2199_length_1285_cov_2.547967	0	1285	2	301	1285	0.2342412
Rat_12_NODE_2200_length_1285_cov_2.342276	0	1285	9	754	1285	0.5867704
Rat_12_NODE_2204_length_1281_cov_1.792007	0	1281	0	0	1281	0.0000000
Rat_12_NODE_2205_length_1280_cov_3.355918	0	1280	1	151	1280	0.1179688
Rat_12_NODE_2214_length_1274_cov_3.963084	0	1274	0	0	1274	0.0000000
Rat_12_NODE_2216_length_1274_cov_3.273995	0	1274	0	0	1274	0.0000000
Rat_12_NODE_2221_length_1273_cov_2.365353	0	1273	0	0	1273	0.0000000
Rat_12_NODE_2223_length_1272_cov_3.106820	0	1272	22	956	1272	0.7515723
Rat_12_NODE_2226_length_1271_cov_3.979441	0	1271	3	330	1271	0.2596381
Rat_12_NODE_2227_length_1271_cov_3.004112	0	1271	1	151	1271	0.1188041
Rat_12_NODE_2229_length_1271_cov_2.427632	0	1271	8	469	1271	0.3690008
Rat_12_NODE_2231_length_1270_cov_3.248560	0	1270	18	1047	1270	0.8244094
Rat_12_NODE_2233_length_1270_cov_1.868313	0	1270	0	0	1270	0.0000000
Rat_12_NODE_2235_length_1268_cov_4.214345	0	1268	0	0	1268	0.0000000
Rat_12_NODE_2248_length_1262_cov_4.697597	0	1262	1	70	1262	0.0554675
Rat_12_NODE_2258_length_1259_cov_2.254153	0	1259	3	452	1259	0.3590151
Rat_12_NODE_2260_length_1257_cov_3.918469	0	1257	4	276	1257	0.2195704
Rat_12_NODE_2261_length_1257_cov_3.247088	0	1257	16	899	1257	0.7151949
Rat_12_NODE_2266_length_1254_cov_3.612177	0	1254	2	298	1254	0.2376395
Rat_12_NODE_2267_length_1254_cov_2.314429	0	1254	0	0	1254	0.0000000
Rat_12_NODE_2268_length_1253_cov_2.834725	0	1253	3	250	1253	0.1995212
Rat_12_NODE_2269_length_1253_cov_2.150250	0	1253	0	0	1253	0.0000000
Rat_12_NODE_2270_length_1253_cov_2.103506	0	1253	14	1094	1253	0.8731046
Rat_12_NODE_2272_length_1252_cov_5.791980	0	1252	0	0	1252	0.0000000
Rat_12_NODE_2280_length_1250_cov_2.253556	0	1250	5	535	1250	0.4280000
Rat_12_NODE_2285_length_1247_cov_1.591443	0	1247	2	197	1247	0.1579791
Rat_12_NODE_2293_length_1244_cov_5.013457	0	1244	3	293	1244	0.2355305
Rat_12_NODE_2296_length_1244_cov_1.804037	0	1244	12	876	1244	0.7041801
Rat_12_NODE_2299_length_1242_cov_4.108677	0	1242	0	0	1242	0.0000000
Rat_12_NODE_2300_length_1242_cov_1.954507	0	1242	0	0	1242	0.0000000
Rat_12_NODE_2307_length_1239_cov_2.867399	0	1239	4	418	1239	0.3373688
Rat_12_NODE_2309_length_1238_cov_2.840237	0	1238	0	0	1238	0.0000000
Rat_12_NODE_2310_length_1238_cov_1.976331	0	1238	0	0	1238	0.0000000
Rat_12_NODE_2312_length_1236_cov_2.725656	0	1236	4	310	1236	0.2508091
Rat_12_NODE_2313_length_1234_cov_2.448685	0	1234	0	0	1234	0.0000000
Rat_12_NODE_2315_length_1233_cov_2.093379	0	1233	0	0	1233	0.0000000
Rat_12_NODE_2317_length_1233_cov_1.661290	0	1233	3	307	1233	0.2489862
Rat_12_NODE_2320_length_1230_cov_4.314894	0	1230	0	0	1230	0.0000000
Rat_12_NODE_2326_length_1229_cov_3.412266	0	1229	1	149	1229	0.1212368
Rat_12_NODE_2331_length_1226_cov_4.632792	0	1226	3	373	1226	0.3042414
Rat_12_NODE_2334_length_1226_cov_2.477370	0	1226	14	823	1226	0.6712887
Rat_12_NODE_2338_length_1224_cov_5.318221	0	1224	1	119	1224	0.0972222
Rat_12_NODE_2345_length_1222_cov_3.129392	0	1222	12	754	1222	0.6170213
Rat_12_NODE_2347_length_1222_cov_2.540703	0	1222	8	569	1222	0.4656301
Rat_12_NODE_2352_length_1220_cov_3.699571	0	1220	2	260	1220	0.2131148
Rat_12_NODE_2353_length_1220_cov_3.366524	0	1220	2	185	1220	0.1516393
Rat_12_NODE_2354_length_1220_cov_2.957940	0	1220	8	551	1220	0.4516394
Rat_12_NODE_2355_length_1218_cov_2.461737	0	1218	1	119	1218	0.0977011
Rat_12_NODE_2356_length_1217_cov_4.242685	0	1217	2	302	1217	0.2481512
Rat_12_NODE_2362_length_1215_cov_3.467241	0	1215	1	151	1215	0.1242798
Rat_12_NODE_2369_length_1212_cov_3.267070	0	1212	29	1115	1212	0.9199670
Rat_12_NODE_2373_length_1211_cov_2.412630	0	1211	0	0	1211	0.0000000
Rat_12_NODE_2377_length_1210_cov_3.038095	0	1210	3	368	1210	0.3041322
Rat_12_NODE_2378_length_1210_cov_2.601732	0	1210	0	0	1210	0.0000000
Rat_12_NODE_2383_length_1208_cov_3.499566	0	1208	0	0	1208	0.0000000
Rat_12_NODE_2389_length_1205_cov_4.006087	0	1205	4	448	1205	0.3717842
Rat_12_NODE_2394_length_1203_cov_3.087108	0	1203	10	858	1203	0.7132170
Rat_12_NODE_2396_length_1202_cov_2.696600	0	1202	0	0	1202	0.0000000
Rat_12_NODE_2399_length_1201_cov_3.054101	0	1201	31	1067	1201	0.8884263
Rat_12_NODE_2403_length_1200_cov_3.079476	0	1200	5	521	1200	0.4341667
Rat_12_NODE_2405_length_1199_cov_3.351399	0	1199	0	0	1199	0.0000000
Rat_12_NODE_2416_length_1194_cov_3.582968	0	1194	0	0	1194	0.0000000
Rat_12_NODE_2418_length_1193_cov_2.907733	0	1193	1	81	1193	0.0678961
Rat_12_NODE_2426_length_1189_cov_1.613757	0	1189	1	112	1189	0.0941968
Rat_12_NODE_2427_length_1188_cov_4.559576	0	1188	0	0	1188	0.0000000
Rat_12_NODE_2431_length_1186_cov_3.744474	0	1186	0	0	1186	0.0000000
Rat_12_NODE_2432_length_1186_cov_2.736516	0	1186	9	767	1186	0.6467116
Rat_12_NODE_2437_length_1183_cov_4.578014	0	1183	1	150	1183	0.1267963
Rat_12_NODE_2439_length_1183_cov_2.944149	0	1183	0	0	1183	0.0000000
Rat_12_NODE_2442_length_1183_cov_2.389184	0	1183	4	430	1183	0.3634827
Rat_12_NODE_2443_length_1183_cov_2.289894	0	1183	0	0	1183	0.0000000
Rat_12_NODE_2444_length_1183_cov_1.499113	0	1183	4	469	1183	0.3964497
Rat_12_NODE_2449_length_1180_cov_3.888000	0	1180	2	300	1180	0.2542373
Rat_12_NODE_2450_length_1180_cov_3.388444	0	1180	9	509	1180	0.4313559
Rat_12_NODE_2452_length_1180_cov_1.911111	0	1180	0	0	1180	0.0000000
Rat_12_NODE_2461_length_1177_cov_1.610517	0	1177	11	887	1177	0.7536108
Rat_12_NODE_2464_length_1176_cov_2.152542	0	1176	3	309	1176	0.2627551
Rat_12_NODE_2465_length_1175_cov_5.918750	0	1175	0	0	1175	0.0000000
Rat_12_NODE_2470_length_1174_cov_3.642538	0	1174	6	605	1174	0.5153322
Rat_12_NODE_2472_length_1174_cov_1.764969	0	1174	6	690	1174	0.5877342
Rat_12_NODE_2473_length_1173_cov_5.466905	0	1173	0	0	1173	0.0000000
Rat_12_NODE_2477_length_1172_cov_2.942704	0	1172	0	0	1172	0.0000000
Rat_12_NODE_2482_length_1171_cov_2.201613	0	1171	6	585	1171	0.4995730
Rat_12_NODE_2483_length_1171_cov_1.521505	0	1171	8	572	1171	0.4884714
Rat_12_NODE_2485_length_1170_cov_2.249327	0	1170	0	0	1170	0.0000000
Rat_12_NODE_2503_length_1165_cov_3.553153	0	1165	0	0	1165	0.0000000
Rat_12_NODE_2508_length_1164_cov_4.342651	0	1164	0	0	1164	0.0000000
Rat_12_NODE_2511_length_1163_cov_3.626354	0	1163	0	0	1163	0.0000000
Rat_12_NODE_2513_length_1163_cov_3.132671	0	1163	9	689	1163	0.5924333
Rat_12_NODE_2514_length_1163_cov_2.025271	0	1163	0	0	1163	0.0000000
Rat_12_NODE_2517_length_1162_cov_2.100271	0	1162	0	0	1162	0.0000000
Rat_12_NODE_2522_length_1160_cov_2.808145	0	1160	2	238	1160	0.2051724
Rat_12_NODE_2524_length_1160_cov_2.081448	0	1160	0	0	1160	0.0000000
Rat_12_NODE_2529_length_1159_cov_2.298007	0	1159	9	789	1159	0.6807593
Rat_12_NODE_2530_length_1159_cov_2.239130	0	1159	5	502	1159	0.4331320
Rat_12_NODE_2531_length_1158_cov_2.729828	0	1158	1	151	1158	0.1303972
Rat_12_NODE_2532_length_1157_cov_5.512704	0	1157	0	0	1157	0.0000000
Rat_12_NODE_2536_length_1156_cov_2.094460	0	1156	0	0	1156	0.0000000
Rat_12_NODE_2546_length_1152_cov_4.171376	0	1152	0	0	1152	0.0000000
Rat_12_NODE_2549_length_1151_cov_4.398723	0	1151	0	0	1151	0.0000000
Rat_12_NODE_2551_length_1151_cov_3.946168	0	1151	0	0	1151	0.0000000
Rat_12_NODE_2562_length_1147_cov_3.519231	0	1147	4	372	1147	0.3243243
Rat_12_NODE_2566_length_1146_cov_4.615949	0	1146	0	0	1146	0.0000000
Rat_12_NODE_2567_length_1146_cov_3.208066	0	1146	0	0	1146	0.0000000
Rat_12_NODE_2570_length_1145_cov_3.730275	0	1145	2	299	1145	0.2611354
Rat_12_NODE_2583_length_1142_cov_2.220791	0	1142	14	817	1142	0.7154115
Rat_12_NODE_2584_length_1141_cov_6.285451	0	1141	1	150	1141	0.1314636
Rat_12_NODE_2590_length_1139_cov_2.275830	0	1139	25	769	1139	0.6751537
Rat_12_NODE_2591_length_1139_cov_1.773063	0	1139	0	0	1139	0.0000000
Rat_12_NODE_2592_length_1138_cov_4.370268	0	1138	2	242	1138	0.2126538
Rat_12_NODE_2595_length_1138_cov_1.990766	0	1138	2	242	1138	0.2126538
Rat_12_NODE_2596_length_1137_cov_2.548059	0	1137	2	301	1137	0.2647318
Rat_12_NODE_2599_length_1136_cov_2.558742	0	1136	0	0	1136	0.0000000
Rat_12_NODE_2600_length_1136_cov_1.824237	0	1136	2	210	1136	0.1848592
Rat_12_NODE_2603_length_1135_cov_1.987963	0	1135	1	131	1135	0.1154185
Rat_12_NODE_2607_length_1134_cov_2.232623	0	1134	10	777	1134	0.6851852
Rat_12_NODE_2612_length_1132_cov_2.971216	0	1132	0	0	1132	0.0000000
Rat_12_NODE_2614_length_1132_cov_1.954503	0	1132	0	0	1132	0.0000000
Rat_12_NODE_2615_length_1132_cov_1.601671	0	1132	0	0	1132	0.0000000
Rat_12_NODE_2618_length_1131_cov_2.325279	0	1131	0	0	1131	0.0000000
Rat_12_NODE_2620_length_1130_cov_2.513488	0	1130	4	420	1130	0.3716814
Rat_12_NODE_2623_length_1129_cov_3.938547	0	1129	3	277	1129	0.2453499
Rat_12_NODE_2626_length_1128_cov_2.635601	0	1128	0	0	1128	0.0000000
Rat_12_NODE_2627_length_1128_cov_1.694315	0	1128	20	672	1128	0.5957447
Rat_12_NODE_2633_length_1127_cov_1.709888	0	1127	3	449	1127	0.3984028
Rat_12_NODE_2641_length_1122_cov_2.265230	0	1122	4	540	1122	0.4812834
Rat_12_NODE_2647_length_1121_cov_1.541276	0	1121	1	150	1121	0.1338091
Rat_12_NODE_2652_length_1120_cov_2.255399	0	1120	6	523	1120	0.4669643
Rat_12_NODE_2656_length_1117_cov_3.547081	0	1117	0	0	1117	0.0000000
Rat_12_NODE_2658_length_1117_cov_2.248588	0	1117	1	102	1117	0.0913160
Rat_12_NODE_2662_length_1116_cov_2.555137	0	1116	0	0	1116	0.0000000
Rat_12_NODE_2665_length_1115_cov_7.923585	0	1115	3	307	1115	0.2753363
Rat_12_NODE_2674_length_1113_cov_2.875236	0	1113	0	0	1113	0.0000000
Rat_12_NODE_2675_length_1113_cov_2.344045	0	1113	0	0	1113	0.0000000
Rat_12_NODE_2676_length_1113_cov_1.811909	0	1113	0	0	1113	0.0000000
Rat_12_NODE_2677_length_1112_cov_3.808893	0	1112	8	764	1112	0.6870503
Rat_12_NODE_2678_length_1112_cov_3.435194	0	1112	2	213	1112	0.1915468
Rat_12_NODE_2679_length_1112_cov_3.342479	0	1112	28	856	1112	0.7697842
Rat_12_NODE_2680_length_1112_cov_2.597919	0	1112	1	150	1112	0.1348921
Rat_12_NODE_2682_length_1112_cov_1.860927	0	1112	1	150	1112	0.1348921
Rat_12_NODE_2683_length_1112_cov_1.640492	0	1112	0	0	1112	0.0000000
Rat_12_NODE_2684_length_1112_cov_1.449385	0	1112	6	678	1112	0.6097122
Rat_12_NODE_2685_length_1111_cov_3.077652	0	1111	2	283	1111	0.2547255
Rat_12_NODE_2695_length_1109_cov_2.653700	0	1109	1	146	1109	0.1316501
Rat_12_NODE_2696_length_1109_cov_2.395636	0	1109	0	0	1109	0.0000000
Rat_12_NODE_2701_length_1108_cov_2.436847	0	1108	4	532	1108	0.4801444
Rat_12_NODE_2704_length_1107_cov_4.554183	0	1107	2	193	1107	0.1743451
Rat_12_NODE_2715_length_1106_cov_2.350143	0	1106	3	412	1106	0.3725136
Rat_12_NODE_2718_length_1105_cov_2.637143	0	1105	2	302	1105	0.2733032
Rat_12_NODE_2722_length_1103_cov_2.477099	0	1103	0	0	1103	0.0000000
Rat_12_NODE_2723_length_1102_cov_2.633238	0	1102	1	76	1102	0.0689655
Rat_12_NODE_2736_length_1097_cov_2.425144	0	1097	0	0	1097	0.0000000
Rat_12_NODE_2737_length_1097_cov_2.319578	0	1097	0	0	1097	0.0000000
Rat_12_NODE_2740_length_1096_cov_5.279539	0	1096	0	0	1096	0.0000000
Rat_12_NODE_2741_length_1096_cov_4.414986	0	1096	0	0	1096	0.0000000
Rat_12_NODE_2744_length_1096_cov_1.667627	0	1096	3	425	1096	0.3877737
Rat_12_NODE_2747_length_1095_cov_4.153846	0	1095	0	0	1095	0.0000000
Rat_12_NODE_2749_length_1095_cov_3.527885	0	1095	0	0	1095	0.0000000
Rat_12_NODE_2751_length_1094_cov_3.743985	0	1094	0	0	1094	0.0000000
Rat_12_NODE_2757_length_1093_cov_2.400771	0	1093	0	0	1093	0.0000000
Rat_12_NODE_2758_length_1092_cov_5.776278	0	1092	0	0	1092	0.0000000
Rat_12_NODE_2762_length_1092_cov_1.843780	0	1092	0	0	1092	0.0000000
Rat_12_NODE_2765_length_1091_cov_3.566602	0	1091	0	0	1091	0.0000000
Rat_12_NODE_2770_length_1090_cov_2.721739	0	1090	1	143	1090	0.1311927
Rat_12_NODE_2780_length_1087_cov_1.948643	0	1087	0	0	1087	0.0000000
Rat_12_NODE_2785_length_1086_cov_2.607177	0	1086	3	314	1086	0.2891344
Rat_12_NODE_2786_length_1086_cov_2.109602	0	1086	2	276	1086	0.2541437
Rat_12_NODE_2793_length_1084_cov_1.937804	0	1084	1	142	1084	0.1309963
Rat_12_NODE_2794_length_1083_cov_3.953307	0	1083	0	0	1083	0.0000000
Rat_12_NODE_2798_length_1082_cov_1.872444	0	1082	4	542	1082	0.5009242
Rat_12_NODE_2804_length_1080_cov_3.291707	0	1080	5	582	1080	0.5388889
Rat_12_NODE_2805_length_1080_cov_2.336585	0	1080	3	397	1080	0.3675926
Rat_12_NODE_2812_length_1079_cov_2.626953	0	1079	3	320	1079	0.2965709
Rat_12_NODE_2814_length_1079_cov_2.353516	0	1079	0	0	1079	0.0000000
Rat_12_NODE_2815_length_1079_cov_1.948242	0	1079	3	352	1079	0.3262280
Rat_12_NODE_2817_length_1078_cov_3.978495	0	1078	2	186	1078	0.1725417
Rat_12_NODE_2818_length_1078_cov_2.798631	0	1078	0	0	1078	0.0000000
Rat_12_NODE_2822_length_1077_cov_3.060665	0	1077	0	0	1077	0.0000000
Rat_12_NODE_2830_length_1074_cov_9.324828	0	1074	0	0	1074	0.0000000
Rat_12_NODE_2831_length_1074_cov_6.877331	0	1074	0	0	1074	0.0000000
Rat_12_NODE_2832_length_1074_cov_3.860648	0	1074	3	329	1074	0.3063315
Rat_12_NODE_2836_length_1073_cov_2.298625	0	1073	0	0	1073	0.0000000
Rat_12_NODE_2839_length_1072_cov_5.845624	0	1072	1	151	1072	0.1408582
Rat_12_NODE_2842_length_1072_cov_2.793510	0	1072	0	0	1072	0.0000000
Rat_12_NODE_2844_length_1072_cov_1.868240	0	1072	1	151	1072	0.1408582
Rat_12_NODE_2845_length_1071_cov_3.140748	0	1071	3	364	1071	0.3398693
Rat_12_NODE_2847_length_1071_cov_2.726378	0	1071	4	558	1071	0.5210084
Rat_12_NODE_2849_length_1071_cov_1.916339	0	1071	1	151	1071	0.1409897
Rat_12_NODE_2850_length_1071_cov_1.521654	0	1071	0	0	1071	0.0000000
Rat_12_NODE_2856_length_1070_cov_2.336946	0	1070	3	355	1070	0.3317757
Rat_12_NODE_2858_length_1069_cov_2.669625	0	1069	0	0	1069	0.0000000
Rat_12_NODE_2860_length_1069_cov_2.004931	0	1069	7	633	1069	0.5921422
Rat_12_NODE_2866_length_1067_cov_6.777668	0	1067	0	0	1067	0.0000000
Rat_12_NODE_2869_length_1067_cov_2.763834	0	1067	1	151	1067	0.1415183
Rat_12_NODE_2871_length_1066_cov_4.941642	0	1066	1	151	1066	0.1416510
Rat_12_NODE_2876_length_1065_cov_1.503960	0	1065	18	961	1065	0.9023474
Rat_12_NODE_2889_length_1061_cov_2.043738	0	1061	2	226	1061	0.2130066
Rat_12_NODE_2898_length_1057_cov_2.608782	0	1057	7	426	1057	0.4030274
Rat_12_NODE_2900_length_1055_cov_21.858000	0	1055	34	917	1055	0.8691943
Rat_12_NODE_2901_length_1055_cov_5.005000	0	1055	0	0	1055	0.0000000
Rat_12_NODE_2905_length_1055_cov_1.445000	0	1055	3	352	1055	0.3336493
Rat_12_NODE_2911_length_1053_cov_2.553106	0	1053	1	145	1053	0.1377018
Rat_12_NODE_2914_length_1052_cov_2.683049	0	1052	0	0	1052	0.0000000
Rat_12_NODE_2915_length_1052_cov_2.151454	0	1052	3	416	1052	0.3954373
Rat_12_NODE_2917_length_1051_cov_2.317269	0	1051	0	0	1051	0.0000000
Rat_12_NODE_2920_length_1050_cov_3.491457	0	1050	0	0	1050	0.0000000
Rat_12_NODE_2921_length_1050_cov_3.472362	0	1050	1	151	1050	0.1438095
Rat_12_NODE_2927_length_1049_cov_2.433602	0	1049	0	0	1049	0.0000000
Rat_12_NODE_2931_length_1048_cov_2.825780	0	1048	1	122	1048	0.1164122
Rat_12_NODE_2933_length_1047_cov_3.322581	0	1047	0	0	1047	0.0000000
Rat_12_NODE_2936_length_1047_cov_2.543347	0	1047	6	525	1047	0.5014327
Rat_12_NODE_2940_length_1046_cov_2.559031	0	1046	0	0	1046	0.0000000
Rat_12_NODE_2945_length_1045_cov_7.513131	0	1045	0	0	1045	0.0000000
Rat_12_NODE_2948_length_1045_cov_2.636364	0	1045	5	449	1045	0.4296651
Rat_12_NODE_2949_length_1045_cov_2.050505	0	1045	4	352	1045	0.3368421
Rat_12_NODE_2955_length_1044_cov_1.499494	0	1044	0	0	1044	0.0000000
Rat_12_NODE_2960_length_1043_cov_1.704453	0	1043	1	134	1043	0.1284755
Rat_12_NODE_2962_length_1042_cov_3.486322	0	1042	0	0	1042	0.0000000
Rat_12_NODE_2963_length_1042_cov_2.290780	0	1042	2	216	1042	0.2072937
Rat_12_NODE_2970_length_1040_cov_2.221320	0	1040	5	422	1040	0.4057692
Rat_12_NODE_2972_length_1039_cov_2.608740	0	1039	4	511	1039	0.4918191
Rat_12_NODE_2973_length_1038_cov_4.782299	0	1038	0	0	1038	0.0000000
Rat_12_NODE_2975_length_1038_cov_1.601221	0	1038	3	313	1038	0.3015414
Rat_12_NODE_2977_length_1037_cov_2.567210	0	1037	3	307	1037	0.2960463
Rat_12_NODE_2981_length_1036_cov_2.282365	0	1036	4	348	1036	0.3359073
Rat_12_NODE_2982_length_1036_cov_1.972477	0	1036	3	342	1036	0.3301158
Rat_12_NODE_2985_length_1035_cov_1.972449	0	1035	0	0	1035	0.0000000
Rat_12_NODE_2986_length_1034_cov_2.443309	0	1034	0	0	1034	0.0000000
Rat_12_NODE_2988_length_1034_cov_1.618999	0	1034	0	0	1034	0.0000000
Rat_12_NODE_2993_length_1032_cov_17.354145	0	1032	56	1014	1032	0.9825581
Rat_12_NODE_3000_length_1031_cov_2.952869	0	1031	0	0	1031	0.0000000
Rat_12_NODE_3001_length_1031_cov_2.578893	0	1031	0	0	1031	0.0000000
Rat_12_NODE_3003_length_1030_cov_2.750769	0	1030	2	254	1030	0.2466019
Rat_12_NODE_3004_length_1030_cov_2.072821	0	1030	1	151	1030	0.1466019
Rat_12_NODE_3008_length_1029_cov_1.821355	0	1029	0	0	1029	0.0000000
Rat_12_NODE_3010_length_1028_cov_2.599178	0	1028	2	268	1028	0.2607004
Rat_12_NODE_3011_length_1028_cov_2.313464	0	1028	1	144	1028	0.1400778
Rat_12_NODE_3012_length_1028_cov_1.891059	0	1028	3	418	1028	0.4066148
Rat_12_NODE_3016_length_1026_cov_2.831102	0	1026	3	318	1026	0.3099415
Rat_12_NODE_3018_length_1026_cov_2.574665	0	1026	3	217	1026	0.2115010
Rat_12_NODE_3019_length_1026_cov_2.555098	0	1026	4	429	1026	0.4181287
Rat_12_NODE_3027_length_1024_cov_1.836945	0	1024	0	0	1024	0.0000000
Rat_12_NODE_3028_length_1024_cov_1.521156	0	1024	1	80	1024	0.0781250
Rat_12_NODE_3029_length_1023_cov_3.750000	0	1023	0	0	1023	0.0000000
Rat_12_NODE_3035_length_1022_cov_2.339193	0	1022	2	238	1022	0.2328767
Rat_12_NODE_3038_length_1022_cov_2.082730	0	1022	0	0	1022	0.0000000
Rat_12_NODE_3039_length_1022_cov_1.781799	0	1022	0	0	1022	0.0000000
Rat_12_NODE_3046_length_1020_cov_2.944041	0	1020	7	459	1020	0.4500000
Rat_12_NODE_3047_length_1020_cov_2.412435	0	1020	0	0	1020	0.0000000
Rat_12_NODE_3051_length_1019_cov_2.310166	0	1019	4	593	1019	0.5819431
Rat_12_NODE_3054_length_1018_cov_2.233645	0	1018	1	85	1018	0.0834971
Rat_12_NODE_3055_length_1018_cov_2.089304	0	1018	0	0	1018	0.0000000
Rat_12_NODE_3058_length_1017_cov_3.991684	0	1017	0	0	1017	0.0000000
Rat_12_NODE_3063_length_1016_cov_4.597294	0	1016	1	125	1016	0.1230315
Rat_12_NODE_3067_length_1016_cov_2.655567	0	1016	0	0	1016	0.0000000
Rat_12_NODE_3069_length_1015_cov_3.812500	0	1015	0	0	1015	0.0000000
Rat_12_NODE_3072_length_1015_cov_2.031250	0	1015	5	594	1015	0.5852216
Rat_12_NODE_3073_length_1015_cov_1.934375	0	1015	0	0	1015	0.0000000
Rat_12_NODE_3077_length_1014_cov_2.984359	0	1014	0	0	1014	0.0000000
Rat_12_NODE_3083_length_1013_cov_3.427975	0	1013	2	289	1013	0.2852912
Rat_12_NODE_3085_length_1013_cov_3.112735	0	1013	2	223	1013	0.2201382
Rat_12_NODE_3086_length_1013_cov_3.026096	0	1013	0	0	1013	0.0000000
Rat_12_NODE_3087_length_1013_cov_2.048017	0	1013	0	0	1013	0.0000000
Rat_12_NODE_3090_length_1013_cov_1.361169	0	1013	0	0	1013	0.0000000
Rat_12_NODE_3093_length_1012_cov_3.212121	0	1012	0	0	1012	0.0000000
Rat_12_NODE_3097_length_1012_cov_2.835946	0	1012	2	283	1012	0.2796443
Rat_12_NODE_3113_length_1008_cov_1.795383	0	1008	0	0	1008	0.0000000
Rat_12_NODE_3117_length_1007_cov_2.542017	0	1007	1	89	1007	0.0883813
Rat_12_NODE_3123_length_1006_cov_1.477392	0	1006	0	0	1006	0.0000000
Rat_12_NODE_3125_length_1005_cov_3.624211	0	1005	3	315	1005	0.3134328
Rat_12_NODE_3129_length_1005_cov_2.018947	0	1005	4	436	1005	0.4338309
Rat_12_NODE_3130_length_1004_cov_4.131718	0	1004	0	0	1004	0.0000000
Rat_12_NODE_3151_length_1000_cov_1.916402	0	1000	0	0	1000	0.0000000
Rat_13_NODE_1_length_100372_cov_17.957136	0	100372	5755	98167	100372	0.9780317
Rat_13_NODE_8_length_58403_cov_20.849918	0	58403	692	38716	58403	0.6629112
Rat_13_NODE_28_length_32113_cov_8.787978	0	32113	5513	32113	32113	1.0000000
Rat_13_NODE_34_length_30928_cov_4.790302	0	30928	331	22748	30928	0.7355148
Rat_13_NODE_40_length_29910_cov_15.490471	0	29910	1	98	29910	0.0032765
Rat_13_NODE_62_length_21486_cov_6.032943	0	21486	145	11260	21486	0.5240622
Rat_13_NODE_96_length_14358_cov_7.914424	0	14358	352	12269	14358	0.8545062
Rat_13_NODE_99_length_14081_cov_6.305005	0	14081	170	10580	14081	0.7513671
Rat_13_NODE_138_length_9714_cov_6.893053	0	9714	284	9430	9714	0.9707639
Rat_13_NODE_143_length_9371_cov_9.149420	0	9371	2	261	9371	0.0278519
Rat_13_NODE_170_length_7076_cov_5.573280	0	7076	112	4645	7076	0.6564443
Rat_13_NODE_175_length_6860_cov_4.234093	0	6860	0	0	6860	0.0000000
Rat_13_NODE_180_length_6738_cov_3.601826	0	6738	76	4959	6738	0.7359751
Rat_13_NODE_185_length_6572_cov_3.844560	0	6572	68	4587	6572	0.6979610
Rat_13_NODE_198_length_6208_cov_5.493418	0	6208	328	5893	6208	0.9492590
Rat_13_NODE_212_length_5837_cov_6.755102	0	5837	204	5583	5837	0.9564845
Rat_13_NODE_215_length_5776_cov_10.243838	0	5776	16	1781	5776	0.3083449
Rat_13_NODE_220_length_5660_cov_6.103836	0	5660	75	3609	5660	0.6376325
Rat_13_NODE_222_length_5620_cov_7.575202	0	5620	356	5593	5620	0.9951957
Rat_13_NODE_226_length_5544_cov_15.318455	0	5544	11	968	5544	0.1746032
Rat_13_NODE_233_length_5424_cov_3.674241	0	5424	46	3388	5424	0.6246313
Rat_13_NODE_239_length_5244_cov_15.235305	0	5244	37	3099	5244	0.5909611
Rat_13_NODE_270_length_4469_cov_5.925238	0	4469	0	0	4469	0.0000000
Rat_13_NODE_286_length_4169_cov_15.377491	0	4169	25	2264	4169	0.5430559
Rat_13_NODE_294_length_4059_cov_83.107143	0	4059	529	3526	4059	0.8686869
Rat_13_NODE_311_length_3907_cov_3.206386	0	3907	85	3487	3907	0.8925006
Rat_13_NODE_390_length_3129_cov_2.573845	0	3129	6	854	3129	0.2729307
Rat_13_NODE_391_length_3126_cov_2.919245	0	3126	10	1187	3126	0.3797185
Rat_13_NODE_402_length_3074_cov_2.625704	0	3074	19	1360	3074	0.4424203
Rat_13_NODE_409_length_3027_cov_6.716016	0	3027	8	927	3027	0.3062438
Rat_13_NODE_414_length_2984_cov_2.720382	0	2984	10	1134	2984	0.3800268
Rat_13_NODE_419_length_2956_cov_4.292658	0	2956	4	511	2956	0.1728687
Rat_13_NODE_424_length_2930_cov_3.046957	0	2930	18	1340	2930	0.4573379
Rat_13_NODE_434_length_2870_cov_3.020959	0	2870	5	583	2870	0.2031359
Rat_13_NODE_448_length_2780_cov_8.584587	0	2780	18	1281	2780	0.4607914
Rat_13_NODE_449_length_2780_cov_2.700917	0	2780	7	859	2780	0.3089928
Rat_13_NODE_452_length_2773_cov_2.437086	0	2773	5	702	2773	0.2531554
Rat_13_NODE_497_length_2564_cov_3.764448	0	2564	27	1927	2564	0.7515601
Rat_13_NODE_503_length_2542_cov_3.259751	0	2542	26	1659	2542	0.6526357
Rat_13_NODE_505_length_2535_cov_2.996774	0	2535	8	731	2535	0.2883629
Rat_13_NODE_506_length_2532_cov_4.192572	0	2532	209	2532	2532	1.0000000
Rat_13_NODE_518_length_2451_cov_3.820534	0	2451	0	0	2451	0.0000000
Rat_13_NODE_528_length_2431_cov_3.546296	0	2431	25	1743	2431	0.7169889
Rat_13_NODE_529_length_2430_cov_4.578526	0	2430	2	165	2430	0.0679012
Rat_13_NODE_540_length_2391_cov_2.739726	0	2391	4	448	2391	0.1873693
Rat_13_NODE_547_length_2370_cov_3.219006	0	2370	1	151	2370	0.0637131
Rat_13_NODE_549_length_2366_cov_3.092601	0	2366	33	1493	2366	0.6310228
Rat_13_NODE_560_length_2326_cov_3.758256	0	2326	6	783	2326	0.3366294
Rat_13_NODE_563_length_2311_cov_3.953457	0	2311	6	825	2311	0.3569883
Rat_13_NODE_566_length_2305_cov_3.296889	0	2305	6	736	2305	0.3193059
Rat_13_NODE_570_length_2285_cov_5.407623	0	2285	44	1983	2285	0.8678337
Rat_13_NODE_577_length_2261_cov_3.368540	0	2261	17	1253	2261	0.5541795
Rat_13_NODE_588_length_2219_cov_4.024954	0	2219	4	494	2219	0.2226228
Rat_13_NODE_597_length_2195_cov_3.914486	0	2195	5	438	2195	0.1995444
Rat_13_NODE_598_length_2190_cov_4.145667	0	2190	308	2189	2190	0.9995434
Rat_13_NODE_606_length_2164_cov_4.484116	0	2164	2	273	2164	0.1261553
Rat_13_NODE_608_length_2158_cov_2.090823	0	2158	0	0	2158	0.0000000
Rat_13_NODE_618_length_2136_cov_3.078808	0	2136	35	1782	2136	0.8342696
Rat_13_NODE_644_length_2087_cov_2.846949	0	2087	6	680	2087	0.3258266
Rat_13_NODE_650_length_2069_cov_2.667329	0	2069	22	1689	2069	0.8163364
Rat_13_NODE_657_length_2057_cov_3.506494	0	2057	10	1166	2057	0.5668449
Rat_13_NODE_662_length_2051_cov_3.724950	0	2051	14	1111	2051	0.5416870
Rat_13_NODE_664_length_2046_cov_3.330989	0	2046	12	1209	2046	0.5909091
Rat_13_NODE_671_length_2032_cov_3.333839	0	2032	8	845	2032	0.4158465
Rat_13_NODE_673_length_2028_cov_2.081602	0	2028	3	346	2028	0.1706114
Rat_13_NODE_677_length_2020_cov_2.133842	0	2020	28	1691	2020	0.8371287
Rat_13_NODE_679_length_2011_cov_3.378834	0	2011	5	473	2011	0.2352064
Rat_13_NODE_682_length_2003_cov_2.776181	0	2003	2	299	2003	0.1492761
Rat_13_NODE_696_length_1977_cov_2.612903	0	1977	8	995	1977	0.5032878
Rat_13_NODE_700_length_1970_cov_2.665796	0	1970	3	328	1970	0.1664975
Rat_13_NODE_717_length_1940_cov_2.847215	0	1940	5	534	1940	0.2752577
Rat_13_NODE_718_length_1938_cov_2.826872	0	1938	4	458	1938	0.2363261
Rat_13_NODE_720_length_1935_cov_2.418617	0	1935	5	530	1935	0.2739018
Rat_13_NODE_731_length_1922_cov_2.825388	0	1922	4	501	1922	0.2606660
Rat_13_NODE_735_length_1918_cov_4.357488	0	1918	4	385	1918	0.2007299
Rat_13_NODE_744_length_1906_cov_2.949757	0	1906	10	838	1906	0.4396642
Rat_13_NODE_749_length_1897_cov_2.299131	0	1897	4	461	1897	0.2430153
Rat_13_NODE_750_length_1894_cov_3.553018	0	1894	8	885	1894	0.4672650
Rat_13_NODE_756_length_1886_cov_2.365374	0	1886	5	362	1886	0.1919406
Rat_13_NODE_757_length_1885_cov_4.780328	0	1885	59	1804	1885	0.9570292
Rat_13_NODE_760_length_1884_cov_2.344997	0	1884	1	150	1884	0.0796178
Rat_13_NODE_816_length_1793_cov_6.066168	0	1793	48	1584	1793	0.8834356
Rat_13_NODE_819_length_1791_cov_2.996544	0	1791	4	461	1791	0.2573981
Rat_13_NODE_826_length_1785_cov_3.149711	0	1785	1	150	1785	0.0840336
Rat_13_NODE_827_length_1784_cov_2.477154	0	1784	6	744	1784	0.4170403
Rat_13_NODE_831_length_1780_cov_4.008116	0	1780	63	1647	1780	0.9252809
Rat_13_NODE_835_length_1777_cov_3.163763	0	1777	3	393	1777	0.2211593
Rat_13_NODE_842_length_1765_cov_2.471345	0	1765	1	151	1765	0.0855524
Rat_13_NODE_843_length_1764_cov_3.467525	0	1764	4	499	1764	0.2828798
Rat_13_NODE_869_length_1736_cov_2.710886	0	1736	11	967	1736	0.5570276
Rat_13_NODE_881_length_1723_cov_2.340528	0	1723	0	0	1723	0.0000000
Rat_13_NODE_884_length_1718_cov_2.173181	0	1718	1	150	1718	0.0873108
Rat_13_NODE_890_length_1711_cov_2.293478	0	1711	0	0	1711	0.0000000
Rat_13_NODE_899_length_1699_cov_3.807178	0	1699	4	473	1699	0.2783991
Rat_13_NODE_904_length_1695_cov_2.999390	0	1695	2	233	1695	0.1374631
Rat_13_NODE_905_length_1692_cov_4.394624	0	1692	0	0	1692	0.0000000
Rat_13_NODE_906_length_1690_cov_4.981651	0	1690	27	1202	1690	0.7112426
Rat_13_NODE_925_length_1661_cov_2.000000	0	1661	4	489	1661	0.2944010
Rat_13_NODE_933_length_1656_cov_3.108682	0	1656	2	272	1656	0.1642512
Rat_13_NODE_944_length_1644_cov_2.994336	0	1644	7	585	1644	0.3558394
Rat_13_NODE_953_length_1630_cov_2.747937	0	1630	9	962	1630	0.5901840
Rat_13_NODE_960_length_1625_cov_1.998726	0	1625	1	125	1625	0.0769231
Rat_13_NODE_969_length_1617_cov_2.887964	0	1617	3	238	1617	0.1471861
Rat_13_NODE_973_length_1613_cov_2.862644	0	1613	0	0	1613	0.0000000
Rat_13_NODE_976_length_1611_cov_2.937018	0	1611	2	222	1611	0.1378026
Rat_13_NODE_978_length_1608_cov_2.976175	0	1608	4	553	1608	0.3439055
Rat_13_NODE_984_length_1601_cov_3.188228	0	1601	3	396	1601	0.2473454
Rat_13_NODE_988_length_1597_cov_4.278210	0	1597	5	579	1597	0.3625548
Rat_13_NODE_991_length_1594_cov_2.648473	0	1594	4	528	1594	0.3312421
Rat_13_NODE_992_length_1594_cov_2.051982	0	1594	13	1380	1594	0.8657466
Rat_13_NODE_999_length_1589_cov_2.164928	0	1589	0	0	1589	0.0000000
Rat_13_NODE_1001_length_1584_cov_5.281884	0	1584	38	1361	1584	0.8592172
Rat_13_NODE_1003_length_1580_cov_2.231475	0	1580	4	352	1580	0.2227848
Rat_13_NODE_1007_length_1575_cov_4.140789	0	1575	5	565	1575	0.3587302
Rat_13_NODE_1013_length_1572_cov_2.278840	0	1572	14	1121	1572	0.7131043
Rat_13_NODE_1019_length_1567_cov_2.576720	0	1567	4	475	1567	0.3031270
Rat_13_NODE_1021_length_1566_cov_2.896757	0	1566	4	505	1566	0.3224776
Rat_13_NODE_1024_length_1560_cov_4.143522	0	1560	6	658	1560	0.4217949
Rat_13_NODE_1030_length_1556_cov_2.772152	0	1556	3	263	1556	0.1690231
Rat_13_NODE_1036_length_1549_cov_1.843373	0	1549	0	0	1549	0.0000000
Rat_13_NODE_1041_length_1544_cov_6.711216	0	1544	168	1442	1544	0.9339378
Rat_13_NODE_1050_length_1536_cov_3.024308	0	1536	6	690	1536	0.4492188
Rat_13_NODE_1054_length_1532_cov_3.129316	0	1532	5	432	1532	0.2819843
Rat_13_NODE_1056_length_1530_cov_2.625763	0	1530	5	594	1530	0.3882353
Rat_13_NODE_1058_length_1529_cov_4.513569	0	1529	15	1022	1529	0.6684107
Rat_13_NODE_1066_length_1522_cov_2.460804	0	1522	5	709	1522	0.4658344
Rat_13_NODE_1069_length_1519_cov_3.016393	0	1519	1	90	1519	0.0592495
Rat_13_NODE_1075_length_1515_cov_2.732192	0	1515	47	1503	1515	0.9920792
Rat_13_NODE_1082_length_1509_cov_2.693260	0	1509	0	0	1509	0.0000000
Rat_13_NODE_1083_length_1509_cov_2.580468	0	1509	5	567	1509	0.3757455
Rat_13_NODE_1086_length_1507_cov_3.570248	0	1507	145	1367	1507	0.9071002
Rat_13_NODE_1101_length_1496_cov_2.711312	0	1496	23	1294	1496	0.8649732
Rat_13_NODE_1108_length_1494_cov_2.863794	0	1494	9	918	1494	0.6144578
Rat_13_NODE_1124_length_1479_cov_3.318820	0	1479	4	462	1479	0.3123732
Rat_13_NODE_1125_length_1478_cov_3.407590	0	1478	3	378	1478	0.2557510
Rat_13_NODE_1126_length_1478_cov_1.842586	0	1478	2	238	1478	0.1610284
Rat_13_NODE_1127_length_1477_cov_2.846695	0	1477	4	522	1477	0.3534191
Rat_13_NODE_1128_length_1477_cov_2.770042	0	1477	4	514	1477	0.3480027
Rat_13_NODE_1130_length_1476_cov_2.631246	0	1476	0	0	1476	0.0000000
Rat_13_NODE_1131_length_1476_cov_2.543983	0	1476	7	546	1476	0.3699187
Rat_13_NODE_1136_length_1474_cov_2.942213	0	1474	5	506	1474	0.3432836
Rat_13_NODE_1137_length_1474_cov_2.642706	0	1474	2	296	1474	0.2008141
Rat_13_NODE_1138_length_1474_cov_2.634954	0	1474	2	294	1474	0.1994573
Rat_13_NODE_1144_length_1469_cov_2.954031	0	1469	5	454	1469	0.3090538
Rat_13_NODE_1155_length_1463_cov_2.337358	0	1463	0	0	1463	0.0000000
Rat_13_NODE_1167_length_1453_cov_3.045064	0	1453	6	389	1453	0.2677220
Rat_13_NODE_1171_length_1449_cov_2.774749	0	1449	4	484	1449	0.3340235
Rat_13_NODE_1172_length_1447_cov_2.211207	0	1447	6	535	1447	0.3697305
Rat_13_NODE_1173_length_1446_cov_4.561467	0	1446	26	1213	1446	0.8388658
Rat_13_NODE_1177_length_1445_cov_2.059712	0	1445	1	151	1445	0.1044983
Rat_13_NODE_1181_length_1441_cov_4.825397	0	1441	19	1185	1441	0.8223456
Rat_13_NODE_1188_length_1438_cov_1.843818	0	1438	3	372	1438	0.2586926
Rat_13_NODE_1202_length_1426_cov_2.789934	0	1426	1	151	1426	0.1058906
Rat_13_NODE_1203_length_1425_cov_3.015328	0	1425	3	403	1425	0.2828070
Rat_13_NODE_1204_length_1425_cov_2.413869	0	1425	6	639	1425	0.4484211
Rat_13_NODE_1213_length_1419_cov_3.224340	0	1419	6	738	1419	0.5200846
Rat_13_NODE_1219_length_1414_cov_3.108904	0	1414	4	408	1414	0.2885431
Rat_13_NODE_1220_length_1413_cov_4.432253	0	1413	1	151	1413	0.1068648
Rat_13_NODE_1227_length_1408_cov_2.529194	0	1408	2	254	1408	0.1803977
Rat_13_NODE_1228_length_1407_cov_2.370562	0	1407	11	905	1407	0.6432125
Rat_13_NODE_1235_length_1405_cov_2.371111	0	1405	11	891	1405	0.6341637
Rat_13_NODE_1236_length_1403_cov_3.097923	0	1403	3	448	1403	0.3193158
Rat_13_NODE_1246_length_1395_cov_2.628358	0	1395	3	392	1395	0.2810036
Rat_13_NODE_1252_length_1390_cov_2.950562	0	1390	4	574	1390	0.4129497
Rat_13_NODE_1254_length_1389_cov_2.803598	0	1389	5	674	1389	0.4852412
Rat_13_NODE_1255_length_1389_cov_2.353073	0	1389	6	478	1389	0.3441325
Rat_13_NODE_1260_length_1387_cov_2.363363	0	1387	1	150	1387	0.1081471
Rat_13_NODE_1262_length_1386_cov_2.979715	0	1386	1	142	1386	0.1024531
Rat_13_NODE_1266_length_1384_cov_2.911211	0	1384	1	140	1384	0.1011561
Rat_13_NODE_1268_length_1381_cov_3.720965	0	1381	1	151	1381	0.1093411
Rat_13_NODE_1279_length_1372_cov_7.410023	0	1372	6	306	1372	0.2230321
Rat_13_NODE_1281_length_1371_cov_4.361702	0	1371	50	1219	1371	0.8891320
Rat_13_NODE_1287_length_1363_cov_1.945719	0	1363	0	0	1363	0.0000000
Rat_13_NODE_1307_length_1355_cov_2.426923	0	1355	0	0	1355	0.0000000
Rat_13_NODE_1308_length_1354_cov_4.321016	0	1354	1	84	1354	0.0620384
Rat_13_NODE_1312_length_1352_cov_2.045490	0	1352	1	151	1352	0.1116864
Rat_13_NODE_1317_length_1348_cov_2.998453	0	1348	2	247	1348	0.1832344
Rat_13_NODE_1319_length_1347_cov_2.739164	0	1347	5	628	1347	0.4662212
Rat_13_NODE_1321_length_1345_cov_2.919380	0	1345	10	863	1345	0.6416357
Rat_13_NODE_1322_length_1345_cov_2.544186	0	1345	0	0	1345	0.0000000
Rat_13_NODE_1329_length_1340_cov_2.540078	0	1340	0	0	1340	0.0000000
Rat_13_NODE_1330_length_1339_cov_4.396417	0	1339	51	1264	1339	0.9439880
Rat_13_NODE_1333_length_1338_cov_1.869057	0	1338	3	288	1338	0.2152466
Rat_13_NODE_1334_length_1337_cov_3.487520	0	1337	1	138	1337	0.1032162
Rat_13_NODE_1336_length_1337_cov_2.276911	0	1337	2	250	1337	0.1869858
Rat_13_NODE_1340_length_1334_cov_3.519937	0	1334	3	384	1334	0.2878561
Rat_13_NODE_1342_length_1334_cov_2.857701	0	1334	1	151	1334	0.1131934
Rat_13_NODE_1344_length_1334_cov_2.583268	0	1334	2	221	1334	0.1656672
Rat_13_NODE_1362_length_1327_cov_2.151730	0	1327	4	428	1327	0.3225320
Rat_13_NODE_1364_length_1326_cov_2.416208	0	1326	4	547	1326	0.4125189
Rat_13_NODE_1365_length_1326_cov_2.107002	0	1326	3	340	1326	0.2564103
Rat_13_NODE_1372_length_1323_cov_2.129338	0	1323	15	923	1323	0.6976569
Rat_13_NODE_1374_length_1321_cov_2.739336	0	1321	6	492	1321	0.3724451
Rat_13_NODE_1378_length_1319_cov_3.682753	0	1319	6	447	1319	0.3388931
Rat_13_NODE_1387_length_1313_cov_2.605723	0	1313	3	320	1313	0.2437167
Rat_13_NODE_1399_length_1306_cov_2.848921	0	1306	2	261	1306	0.1998469
Rat_13_NODE_1400_length_1306_cov_2.675460	0	1306	1	151	1306	0.1156202
Rat_13_NODE_1410_length_1300_cov_1.887550	0	1300	0	0	1300	0.0000000
Rat_13_NODE_1413_length_1298_cov_2.757039	0	1298	8	653	1298	0.5030817
Rat_13_NODE_1416_length_1294_cov_2.146893	0	1294	3	241	1294	0.1862442
Rat_13_NODE_1417_length_1293_cov_2.399031	0	1293	10	792	1293	0.6125290
Rat_13_NODE_1420_length_1289_cov_4.132901	0	1289	2	236	1289	0.1830877
Rat_13_NODE_1421_length_1289_cov_3.733387	0	1289	1	151	1289	0.1171451
Rat_13_NODE_1422_length_1289_cov_2.262561	0	1289	0	0	1289	0.0000000
Rat_13_NODE_1426_length_1288_cov_2.425791	0	1288	0	0	1288	0.0000000
Rat_13_NODE_1434_length_1285_cov_2.722764	0	1285	2	242	1285	0.1883269
Rat_13_NODE_1447_length_1277_cov_2.333061	0	1277	10	932	1277	0.7298356
Rat_13_NODE_1460_length_1268_cov_5.159110	0	1268	25	1183	1268	0.9329653
Rat_13_NODE_1466_length_1264_cov_2.578991	0	1264	2	301	1264	0.2381329
Rat_13_NODE_1471_length_1261_cov_3.997512	0	1261	4	494	1261	0.3917526
Rat_13_NODE_1478_length_1258_cov_2.418121	0	1258	7	839	1258	0.6669316
Rat_13_NODE_1484_length_1255_cov_3.485833	0	1255	3	392	1255	0.3123506
Rat_13_NODE_1489_length_1253_cov_2.400668	0	1253	3	320	1253	0.2553871
Rat_13_NODE_1518_length_1239_cov_4.256757	0	1239	1	150	1239	0.1210654
Rat_13_NODE_1520_length_1237_cov_19.964467	0	1237	157	1217	1237	0.9838318
Rat_13_NODE_1527_length_1233_cov_2.616299	0	1233	2	256	1233	0.2076237
Rat_13_NODE_1533_length_1229_cov_3.343271	0	1229	3	260	1229	0.2115541
Rat_13_NODE_1535_length_1229_cov_3.095400	0	1229	3	257	1229	0.2091131
Rat_13_NODE_1549_length_1220_cov_2.980258	0	1220	3	306	1220	0.2508197
Rat_13_NODE_1550_length_1220_cov_2.363948	0	1220	1	151	1220	0.1237705
Rat_13_NODE_1553_length_1219_cov_2.298969	0	1219	0	0	1219	0.0000000
Rat_13_NODE_1554_length_1218_cov_4.531384	0	1218	3	440	1218	0.3612480
Rat_13_NODE_1559_length_1216_cov_2.156761	0	1216	5	532	1216	0.4375000
Rat_13_NODE_1566_length_1213_cov_2.459413	0	1213	2	245	1213	0.2019786
Rat_13_NODE_1577_length_1210_cov_3.187013	0	1210	3	394	1210	0.3256198
Rat_13_NODE_1582_length_1209_cov_3.481802	0	1209	1	73	1209	0.0603805
Rat_13_NODE_1585_length_1205_cov_7.240000	0	1205	9	683	1205	0.5668050
Rat_13_NODE_1592_length_1203_cov_3.273519	0	1203	2	297	1203	0.2468828
Rat_13_NODE_1596_length_1202_cov_2.775937	0	1202	2	213	1202	0.1772047
Rat_13_NODE_1608_length_1198_cov_2.734033	0	1198	0	0	1198	0.0000000
Rat_13_NODE_1609_length_1198_cov_2.707787	0	1198	13	800	1198	0.6677796
Rat_13_NODE_1612_length_1198_cov_2.141732	0	1198	2	179	1198	0.1494157
Rat_13_NODE_1615_length_1197_cov_2.450088	0	1197	1	149	1197	0.1244779
Rat_13_NODE_1616_length_1197_cov_2.401926	0	1197	3	311	1197	0.2598162
Rat_13_NODE_1617_length_1197_cov_1.973730	0	1197	2	198	1197	0.1654135
Rat_13_NODE_1619_length_1195_cov_3.367544	0	1195	3	213	1195	0.1782427
Rat_13_NODE_1624_length_1191_cov_3.120599	0	1191	17	966	1191	0.8110831
Rat_13_NODE_1630_length_1187_cov_1.859541	0	1187	2	264	1187	0.2224094
Rat_13_NODE_1633_length_1186_cov_2.185676	0	1186	1	115	1186	0.0969646
Rat_13_NODE_1638_length_1182_cov_2.657498	0	1182	2	290	1182	0.2453469
Rat_13_NODE_1640_length_1182_cov_2.235138	0	1182	2	272	1182	0.2301184
Rat_13_NODE_1652_length_1173_cov_2.754919	0	1173	0	0	1173	0.0000000
Rat_13_NODE_1669_length_1165_cov_2.648649	0	1165	0	0	1165	0.0000000
Rat_13_NODE_1682_length_1157_cov_2.119782	0	1157	3	352	1157	0.3042351
Rat_13_NODE_1684_length_1156_cov_3.364214	0	1156	1	151	1156	0.1306228
Rat_13_NODE_1692_length_1152_cov_2.445761	0	1152	3	278	1152	0.2413194
Rat_13_NODE_1695_length_1151_cov_3.145073	0	1151	1	100	1151	0.0868810
Rat_13_NODE_1696_length_1150_cov_3.047489	0	1150	26	1050	1150	0.9130435
Rat_13_NODE_1697_length_1150_cov_2.664840	0	1150	6	699	1150	0.6078261
Rat_13_NODE_1702_length_1148_cov_2.566331	0	1148	2	151	1148	0.1315331
Rat_13_NODE_1710_length_1145_cov_2.566972	0	1145	3	373	1145	0.3257642
Rat_13_NODE_1711_length_1145_cov_2.211927	0	1145	0	0	1145	0.0000000
Rat_13_NODE_1712_length_1145_cov_1.896330	0	1145	1	129	1145	0.1126638
Rat_13_NODE_1713_length_1144_cov_3.685950	0	1144	3	295	1144	0.2578671
Rat_13_NODE_1714_length_1144_cov_3.266299	0	1144	4	570	1144	0.4982517
Rat_13_NODE_1716_length_1143_cov_2.519301	0	1143	6	647	1143	0.5660542
Rat_13_NODE_1720_length_1140_cov_1.966820	0	1140	12	839	1140	0.7359649
Rat_13_NODE_1722_length_1139_cov_2.762915	0	1139	14	827	1139	0.7260755
Rat_13_NODE_1724_length_1138_cov_2.585411	0	1138	0	0	1138	0.0000000
Rat_13_NODE_1726_length_1138_cov_2.481071	0	1138	2	192	1138	0.1687170
Rat_13_NODE_1729_length_1136_cov_2.300648	0	1136	3	288	1136	0.2535211
Rat_13_NODE_1733_length_1135_cov_2.516667	0	1135	1	135	1135	0.1189427
Rat_13_NODE_1735_length_1134_cov_3.222428	0	1134	13	982	1134	0.8659612
Rat_13_NODE_1741_length_1132_cov_2.831941	0	1132	13	724	1132	0.6395760
Rat_13_NODE_1745_length_1131_cov_3.096654	0	1131	1	113	1131	0.0999116
Rat_13_NODE_1754_length_1128_cov_2.632805	0	1128	0	0	1128	0.0000000
Rat_13_NODE_1755_length_1128_cov_1.783784	0	1128	4	575	1128	0.5097518
Rat_13_NODE_1767_length_1121_cov_3.473734	0	1121	5	527	1121	0.4701160
Rat_13_NODE_1769_length_1121_cov_2.377111	0	1121	0	0	1121	0.0000000
Rat_13_NODE_1772_length_1120_cov_1.969014	0	1120	0	0	1120	0.0000000
Rat_13_NODE_1779_length_1118_cov_2.451552	0	1118	6	521	1118	0.4660107
Rat_13_NODE_1780_length_1118_cov_2.234243	0	1118	4	604	1118	0.5402504
Rat_13_NODE_1791_length_1113_cov_2.812854	0	1113	3	419	1113	0.3764600
Rat_13_NODE_1794_length_1113_cov_1.703214	0	1113	6	394	1113	0.3539982
Rat_13_NODE_1808_length_1107_cov_2.636882	0	1107	4	501	1107	0.4525745
Rat_13_NODE_1819_length_1103_cov_3.110687	0	1103	5	592	1103	0.5367181
Rat_13_NODE_1822_length_1101_cov_3.411090	0	1101	18	1094	1101	0.9936422
Rat_13_NODE_1829_length_1099_cov_2.660920	0	1099	4	382	1099	0.3475887
Rat_13_NODE_1851_length_1093_cov_2.684971	0	1093	3	432	1093	0.3952425
Rat_13_NODE_1859_length_1090_cov_2.394203	0	1090	0	0	1090	0.0000000
Rat_13_NODE_1861_length_1090_cov_2.080193	0	1090	3	335	1090	0.3073395
Rat_13_NODE_1862_length_1089_cov_2.558994	0	1089	6	575	1089	0.5280073
Rat_13_NODE_1863_length_1088_cov_2.209100	0	1088	6	679	1088	0.6240809
Rat_13_NODE_1870_length_1085_cov_2.483495	0	1085	7	550	1085	0.5069125
Rat_13_NODE_1873_length_1084_cov_2.754130	0	1084	2	302	1084	0.2785978
Rat_13_NODE_1874_length_1084_cov_2.362488	0	1084	7	722	1084	0.6660517
Rat_13_NODE_1887_length_1077_cov_2.531311	0	1077	2	246	1077	0.2284123
Rat_13_NODE_1895_length_1074_cov_3.814524	0	1074	9	575	1074	0.5353817
Rat_13_NODE_1898_length_1074_cov_2.415113	0	1074	5	530	1074	0.4934823
Rat_13_NODE_1901_length_1073_cov_3.530452	0	1073	1	146	1073	0.1360671
Rat_13_NODE_1906_length_1072_cov_1.890855	0	1072	2	258	1072	0.2406716
Rat_13_NODE_1909_length_1071_cov_1.919291	0	1071	5	491	1071	0.4584500
Rat_13_NODE_1913_length_1070_cov_2.043350	0	1070	2	234	1070	0.2186916
Rat_13_NODE_1914_length_1069_cov_3.132150	0	1069	6	678	1069	0.6342376
Rat_13_NODE_1921_length_1067_cov_2.013834	0	1067	6	554	1067	0.5192127
Rat_13_NODE_1922_length_1066_cov_2.781405	0	1066	5	397	1066	0.3724203
Rat_13_NODE_1924_length_1065_cov_1.689109	0	1065	1	151	1065	0.1417840
Rat_13_NODE_1928_length_1064_cov_2.046581	0	1064	0	0	1064	0.0000000
Rat_13_NODE_1929_length_1064_cov_1.727453	0	1064	0	0	1064	0.0000000
Rat_13_NODE_1959_length_1055_cov_1.860000	0	1055	3	408	1055	0.3867299
Rat_13_NODE_1963_length_1054_cov_1.811812	0	1054	1	151	1054	0.1432638
Rat_13_NODE_1969_length_1053_cov_1.363727	0	1053	8	644	1053	0.6115860
Rat_13_NODE_1971_length_1052_cov_3.001003	0	1052	0	0	1052	0.0000000
Rat_13_NODE_1990_length_1046_cov_2.879919	0	1046	3	350	1046	0.3346080
Rat_13_NODE_1992_length_1045_cov_1.392929	0	1045	3	371	1045	0.3550239
Rat_13_NODE_1993_length_1044_cov_2.928210	0	1044	2	299	1044	0.2863985
Rat_13_NODE_1994_length_1043_cov_2.998988	0	1043	2	229	1043	0.2195590
Rat_13_NODE_1996_length_1042_cov_3.109422	0	1042	6	606	1042	0.5815739
Rat_13_NODE_1999_length_1039_cov_3.222561	0	1039	1	151	1039	0.1453321
Rat_13_NODE_2000_length_1039_cov_3.126016	0	1039	0	0	1039	0.0000000
Rat_13_NODE_2006_length_1038_cov_2.162767	0	1038	1	151	1038	0.1454721
Rat_13_NODE_2010_length_1037_cov_2.241344	0	1037	5	458	1037	0.4416586
Rat_13_NODE_2011_length_1037_cov_1.435845	0	1037	1	152	1037	0.1465767
Rat_13_NODE_2016_length_1034_cov_3.551583	0	1034	0	0	1034	0.0000000
Rat_13_NODE_2019_length_1033_cov_3.365031	0	1033	0	0	1033	0.0000000
Rat_13_NODE_2025_length_1032_cov_2.768680	0	1032	2	177	1032	0.1715116
Rat_13_NODE_2031_length_1031_cov_1.480533	0	1031	0	0	1031	0.0000000
Rat_13_NODE_2032_length_1030_cov_2.973333	0	1030	6	533	1030	0.5174757
Rat_13_NODE_2035_length_1030_cov_1.613333	0	1030	3	362	1030	0.3514563
Rat_13_NODE_2036_length_1029_cov_3.845996	0	1029	4	450	1029	0.4373178
Rat_13_NODE_2037_length_1029_cov_1.860370	0	1029	0	0	1029	0.0000000
Rat_13_NODE_2041_length_1027_cov_3.434156	0	1027	4	553	1027	0.5384616
Rat_13_NODE_2045_length_1025_cov_2.000000	0	1025	2	239	1025	0.2331707
Rat_13_NODE_2055_length_1021_cov_3.800207	0	1021	8	737	1021	0.7218413
Rat_13_NODE_2060_length_1020_cov_2.213472	0	1020	2	232	1020	0.2274510
Rat_13_NODE_2064_length_1018_cov_2.199377	0	1018	2	151	1018	0.1483301
Rat_13_NODE_2065_length_1017_cov_6.656965	0	1017	0	0	1017	0.0000000
Rat_13_NODE_2066_length_1017_cov_2.654886	0	1017	4	437	1017	0.4296952
Rat_13_NODE_2068_length_1016_cov_3.529657	0	1016	1	112	1016	0.1102362
Rat_13_NODE_2081_length_1013_cov_2.566806	0	1013	0	0	1013	0.0000000
Rat_13_NODE_2092_length_1010_cov_3.446073	0	1010	3	310	1010	0.3069307
Rat_13_NODE_2094_length_1010_cov_1.450262	0	1010	11	565	1010	0.5594059
Rat_13_NODE_2097_length_1008_cov_1.947534	0	1008	9	630	1008	0.6250000
Rat_13_NODE_2098_length_1007_cov_3.473739	0	1007	9	739	1007	0.7338629
Rat_13_NODE_2101_length_1006_cov_3.785489	0	1006	4	470	1006	0.4671968
Rat_13_NODE_2106_length_1003_cov_2.761603	0	1003	1	110	1003	0.1096710
Rat_13_NODE_2109_length_1002_cov_2.634636	0	1002	4	363	1002	0.3622755
Rat_13_NODE_2112_length_1000_cov_16.426455	0	1000	0	0	1000	0.0000000
Rat_14_NODE_4_length_90964_cov_9.131417	0	90964	37	4986	90964	0.0548129
Rat_14_NODE_14_length_55556_cov_13.310607	0	55556	2107	54700	55556	0.9845921
Rat_14_NODE_20_length_48385_cov_12.098800	0	48385	1701	46348	48385	0.9579002
Rat_14_NODE_21_length_45580_cov_15.259044	0	45580	1926	45323	45580	0.9943616
Rat_14_NODE_26_length_42032_cov_13.435834	0	42032	1382	40436	42032	0.9620289
Rat_14_NODE_34_length_38728_cov_12.867737	0	38728	1308	37890	38728	0.9783619
Rat_14_NODE_45_length_36136_cov_12.812921	0	36136	1207	34575	36136	0.9568021
Rat_14_NODE_47_length_34702_cov_9.851704	0	34702	415	24166	34702	0.6963864
Rat_14_NODE_48_length_34314_cov_15.731633	0	34314	43	5157	34314	0.1502885
Rat_14_NODE_59_length_29565_cov_7.573263	0	29565	1018	28012	29565	0.9474717
Rat_14_NODE_65_length_28196_cov_9.073771	0	28196	1274	27884	28196	0.9889346
Rat_14_NODE_78_length_23568_cov_11.409518	0	23568	862	22881	23568	0.9708503
Rat_14_NODE_91_length_20813_cov_13.184604	0	20813	780	20414	20813	0.9808293
Rat_14_NODE_97_length_19639_cov_13.490911	0	19639	591	18211	19639	0.9272875
Rat_14_NODE_101_length_18952_cov_20.929248	0	18952	1	151	18952	0.0079675
Rat_14_NODE_108_length_17900_cov_10.974615	0	17900	295	14857	17900	0.8300000
Rat_14_NODE_127_length_15014_cov_5.564877	0	15014	3	414	15014	0.0275743
Rat_14_NODE_132_length_14657_cov_10.564786	0	14657	0	0	14657	0.0000000
Rat_14_NODE_136_length_14363_cov_65.464495	0	14363	0	0	14363	0.0000000
Rat_14_NODE_146_length_13317_cov_6.019303	0	13317	13	1696	13317	0.1273560
Rat_14_NODE_168_length_11037_cov_13.539155	0	11037	189	9220	11037	0.8353719
Rat_14_NODE_170_length_10790_cov_11.431672	0	10790	310	10452	10790	0.9686747
Rat_14_NODE_172_length_10495_cov_8.258716	0	10495	543	10229	10495	0.9746546
Rat_14_NODE_175_length_10337_cov_3.658140	0	10337	3	420	10337	0.0406307
Rat_14_NODE_181_length_9984_cov_4.723235	0	9984	6	755	9984	0.0756210
Rat_14_NODE_199_length_8982_cov_3.876554	0	8982	2	277	8982	0.0308395
Rat_14_NODE_211_length_8465_cov_3.854697	0	8465	4	604	8465	0.0713526
Rat_14_NODE_222_length_7656_cov_5.028154	0	7656	13	1491	7656	0.1947492
Rat_14_NODE_225_length_7486_cov_4.584040	0	7486	12	1286	7486	0.1717873
Rat_14_NODE_227_length_7464_cov_7.213389	0	7464	459	7021	7464	0.9406484
Rat_14_NODE_237_length_7277_cov_4.240238	0	7277	2	285	7277	0.0391645
Rat_14_NODE_238_length_7252_cov_3.857441	0	7252	3	387	7252	0.0533646
Rat_14_NODE_247_length_6856_cov_4.185561	0	6856	41	489	6856	0.0713244
Rat_14_NODE_263_length_6554_cov_4.403754	0	6554	2	301	6554	0.0459262
Rat_14_NODE_264_length_6505_cov_4.270078	0	6505	4	406	6505	0.0624135
Rat_14_NODE_268_length_6328_cov_13.889686	0	6328	181	6159	6328	0.9732933
Rat_14_NODE_278_length_6105_cov_6.703140	0	6105	418	5851	6105	0.9583948
Rat_14_NODE_280_length_6090_cov_4.356255	0	6090	0	0	6090	0.0000000
Rat_14_NODE_291_length_5844_cov_3.337537	0	5844	10	1125	5844	0.1925051
Rat_14_NODE_295_length_5729_cov_4.406944	0	5729	7	931	5729	0.1625066
Rat_14_NODE_307_length_5529_cov_3.434965	0	5529	6	767	5529	0.1387231
Rat_14_NODE_319_length_5324_cov_3.504270	0	5324	1	138	5324	0.0259204
Rat_14_NODE_324_length_5259_cov_4.218870	0	5259	0	0	5259	0.0000000
Rat_14_NODE_327_length_5210_cov_4.357905	0	5210	0	0	5210	0.0000000
Rat_14_NODE_328_length_5194_cov_11.521697	0	5194	82	4493	5194	0.8650366
Rat_14_NODE_330_length_5191_cov_11.934190	0	5191	133	5034	5191	0.9697554
Rat_14_NODE_332_length_5188_cov_4.305085	0	5188	2	253	5188	0.0487664
Rat_14_NODE_333_length_5187_cov_4.312354	0	5187	2	302	5187	0.0582225
Rat_14_NODE_336_length_5093_cov_3.835252	0	5093	0	0	5093	0.0000000
Rat_14_NODE_339_length_5073_cov_3.710442	0	5073	1	134	5073	0.0264143
Rat_14_NODE_340_length_5060_cov_4.628571	0	5060	165	2875	5060	0.5681818
Rat_14_NODE_343_length_5005_cov_3.959394	0	5005	5	634	5005	0.1266733
Rat_14_NODE_346_length_4961_cov_3.638402	0	4961	3	315	4961	0.0634953
Rat_14_NODE_347_length_4943_cov_29.503478	0	4943	778	4839	4943	0.9789602
Rat_14_NODE_358_length_4756_cov_3.419272	0	4756	34	2155	4756	0.4531119
Rat_14_NODE_359_length_4744_cov_15.250586	0	4744	205	4512	4744	0.9510961
Rat_14_NODE_363_length_4638_cov_3.787475	0	4638	6	445	4638	0.0959465
Rat_14_NODE_366_length_4553_cov_4.691863	0	4553	40	2931	4553	0.6437514
Rat_14_NODE_367_length_4513_cov_4.115523	0	4513	20	1580	4513	0.3500997
Rat_14_NODE_370_length_4493_cov_3.947724	0	4493	0	0	4493	0.0000000
Rat_14_NODE_375_length_4406_cov_3.829464	0	4406	1	152	4406	0.0344984
Rat_14_NODE_382_length_4345_cov_4.720513	0	4345	3	377	4345	0.0867664
Rat_14_NODE_386_length_4306_cov_3.651141	0	4306	6	698	4306	0.1620994
Rat_14_NODE_392_length_4224_cov_5.391461	0	4224	97	3579	4224	0.8473011
Rat_14_NODE_394_length_4194_cov_3.587823	0	4194	2	232	4194	0.0553171
Rat_14_NODE_403_length_4126_cov_3.973225	0	4126	0	0	4126	0.0000000
Rat_14_NODE_404_length_4121_cov_4.321200	0	4121	4	519	4121	0.1259403
Rat_14_NODE_407_length_4089_cov_2.993803	0	4089	17	1723	4089	0.4213744
Rat_14_NODE_408_length_4088_cov_4.161914	0	4088	0	0	4088	0.0000000
Rat_14_NODE_412_length_4032_cov_4.257481	0	4032	77	3780	4032	0.9375000
Rat_14_NODE_413_length_4025_cov_3.296725	0	4025	23	1714	4025	0.4258385
Rat_14_NODE_414_length_4014_cov_3.953271	0	4014	0	0	4014	0.0000000
Rat_14_NODE_416_length_4012_cov_4.084913	0	4012	7	895	4012	0.2230808
Rat_14_NODE_420_length_3957_cov_4.084828	0	3957	4	574	3957	0.1450594
Rat_14_NODE_422_length_3917_cov_9.916882	0	3917	82	3484	3917	0.8894562
Rat_14_NODE_424_length_3883_cov_3.556426	0	3883	1	141	3883	0.0363121
Rat_14_NODE_425_length_3876_cov_3.114106	0	3876	59	2776	3876	0.7162023
Rat_14_NODE_426_length_3875_cov_2.554188	0	3875	4	580	3875	0.1496774
Rat_14_NODE_431_length_3787_cov_3.373526	0	3787	23	2309	3787	0.6097174
Rat_14_NODE_435_length_3762_cov_4.140815	0	3762	0	0	3762	0.0000000
Rat_14_NODE_437_length_3742_cov_3.882289	0	3742	0	0	3742	0.0000000
Rat_14_NODE_440_length_3721_cov_3.764866	0	3721	0	0	3721	0.0000000
Rat_14_NODE_443_length_3684_cov_3.687517	0	3684	0	0	3684	0.0000000
Rat_14_NODE_445_length_3673_cov_3.644831	0	3673	3	423	3673	0.1151647
Rat_14_NODE_447_length_3666_cov_5.461368	0	3666	85	1860	3666	0.5073650
Rat_14_NODE_451_length_3649_cov_4.720089	0	3649	1	151	3649	0.0413812
Rat_14_NODE_452_length_3642_cov_4.095623	0	3642	1	151	3642	0.0414607
Rat_14_NODE_453_length_3639_cov_3.945871	0	3639	34	2572	3639	0.7067876
Rat_14_NODE_455_length_3630_cov_4.248392	0	3630	0	0	3630	0.0000000
Rat_14_NODE_456_length_3617_cov_4.076642	0	3617	4	507	3617	0.1401714
Rat_14_NODE_457_length_3617_cov_4.039023	0	3617	2	151	3617	0.0417473
Rat_14_NODE_458_length_3603_cov_3.348929	0	3603	4	429	3603	0.1190674
Rat_14_NODE_460_length_3576_cov_3.335132	0	3576	31	2618	3576	0.7321029
Rat_14_NODE_461_length_3551_cov_4.142449	0	3551	0	0	3551	0.0000000
Rat_14_NODE_464_length_3531_cov_3.909379	0	3531	0	0	3531	0.0000000
Rat_14_NODE_465_length_3519_cov_4.182159	0	3519	3	446	3519	0.1267405
Rat_14_NODE_470_length_3493_cov_14.413613	0	3493	138	3470	3493	0.9934154
Rat_14_NODE_476_length_3427_cov_2.717378	0	3427	28	2307	3427	0.6731836
Rat_14_NODE_480_length_3393_cov_3.576992	0	3393	1	124	3393	0.0365458
Rat_14_NODE_485_length_3363_cov_4.159915	0	3363	28	393	3363	0.1168600
Rat_14_NODE_497_length_3284_cov_5.553732	0	3284	23	1771	3284	0.5392814
Rat_14_NODE_499_length_3270_cov_3.414308	0	3270	0	0	3270	0.0000000
Rat_14_NODE_502_length_3251_cov_3.334481	0	3251	63	2575	3251	0.7920640
Rat_14_NODE_506_length_3220_cov_3.052133	0	3220	11	1063	3220	0.3301242
Rat_14_NODE_508_length_3215_cov_3.081013	0	3215	2	258	3215	0.0802488
Rat_14_NODE_512_length_3181_cov_3.305822	0	3181	2	256	3181	0.0804778
Rat_14_NODE_515_length_3173_cov_5.194355	0	3173	19	1481	3173	0.4667507
Rat_14_NODE_516_length_3159_cov_3.371134	0	3159	26	1968	3159	0.6229820
Rat_14_NODE_520_length_3133_cov_7.863548	0	3133	2	169	3133	0.0539419
Rat_14_NODE_522_length_3116_cov_3.058478	0	3116	0	0	3116	0.0000000
Rat_14_NODE_523_length_3113_cov_4.626226	0	3113	1	71	3113	0.0228076
Rat_14_NODE_524_length_3111_cov_4.009490	0	3111	0	0	3111	0.0000000
Rat_14_NODE_525_length_3099_cov_3.527924	0	3099	1	150	3099	0.0484027
Rat_14_NODE_526_length_3095_cov_4.097039	0	3095	3	302	3095	0.0975767
Rat_14_NODE_531_length_3075_cov_3.319868	0	3075	6	328	3075	0.1066667
Rat_14_NODE_533_length_3050_cov_4.439399	0	3050	2	291	3050	0.0954098
Rat_14_NODE_536_length_3021_cov_3.577883	0	3021	3	409	3021	0.1353856
Rat_14_NODE_539_length_3013_cov_3.326234	0	3013	0	0	3013	0.0000000
Rat_14_NODE_542_length_2998_cov_3.694869	0	2998	0	0	2998	0.0000000
Rat_14_NODE_544_length_2977_cov_3.811431	0	2977	0	0	2977	0.0000000
Rat_14_NODE_556_length_2900_cov_3.311072	0	2900	31	2276	2900	0.7848276
Rat_14_NODE_557_length_2891_cov_4.045839	0	2891	41	1732	2891	0.5991006
Rat_14_NODE_558_length_2880_cov_4.250973	0	2880	1	105	2880	0.0364583
Rat_14_NODE_560_length_2865_cov_2.740569	0	2865	19	1698	2865	0.5926701
Rat_14_NODE_562_length_2860_cov_3.632442	0	2860	0	0	2860	0.0000000
Rat_14_NODE_563_length_2858_cov_4.257938	0	2858	0	0	2858	0.0000000
Rat_14_NODE_567_length_2843_cov_3.812410	0	2843	1	118	2843	0.0415055
Rat_14_NODE_572_length_2822_cov_3.838815	0	2822	3	158	2822	0.0559887
Rat_14_NODE_573_length_2819_cov_3.440304	0	2819	3	434	2819	0.1539553
Rat_14_NODE_574_length_2814_cov_3.320043	0	2814	0	0	2814	0.0000000
Rat_14_NODE_575_length_2810_cov_4.989837	0	2810	3	331	2810	0.1177936
Rat_14_NODE_576_length_2788_cov_3.589462	0	2788	3	412	2788	0.1477762
Rat_14_NODE_578_length_2776_cov_4.073502	0	2776	1	144	2776	0.0518732
Rat_14_NODE_583_length_2734_cov_3.772303	0	2734	1	76	2734	0.0277981
Rat_14_NODE_594_length_2676_cov_2.451354	0	2676	19	1564	2676	0.5844544
Rat_14_NODE_596_length_2671_cov_3.967508	0	2671	1	151	2671	0.0565331
Rat_14_NODE_601_length_2627_cov_4.516719	0	2627	67	2543	2627	0.9680244
Rat_14_NODE_605_length_2610_cov_22.209785	0	2610	185	2539	2610	0.9727969
Rat_14_NODE_608_length_2603_cov_3.386578	0	2603	14	1097	2603	0.4214368
Rat_14_NODE_615_length_2570_cov_2.972167	0	2570	11	1029	2570	0.4003891
Rat_14_NODE_619_length_2561_cov_2.593376	0	2561	55	1897	2561	0.7407263
Rat_14_NODE_620_length_2555_cov_4.258400	0	2555	0	0	2555	0.0000000
Rat_14_NODE_624_length_2550_cov_3.064930	0	2550	0	0	2550	0.0000000
Rat_14_NODE_627_length_2543_cov_3.736334	0	2543	0	0	2543	0.0000000
Rat_14_NODE_630_length_2530_cov_3.964444	0	2530	0	0	2530	0.0000000
Rat_14_NODE_633_length_2524_cov_4.056703	0	2524	23	1596	2524	0.6323296
Rat_14_NODE_640_length_2511_cov_4.345684	0	2511	0	0	2511	0.0000000
Rat_14_NODE_666_length_2417_cov_3.116850	0	2417	1	151	2417	0.0624741
Rat_14_NODE_669_length_2400_cov_5.131770	0	2400	7	772	2400	0.3216667
Rat_14_NODE_675_length_2373_cov_3.774806	0	2373	1	72	2373	0.0303413
Rat_14_NODE_691_length_2312_cov_3.947275	0	2312	3	364	2312	0.1574394
Rat_14_NODE_698_length_2284_cov_2.549574	0	2284	13	1422	2284	0.6225920
Rat_14_NODE_701_length_2279_cov_3.033273	0	2279	2	241	2279	0.1057481
Rat_14_NODE_704_length_2275_cov_48.540090	0	2275	196	2255	2275	0.9912088
Rat_14_NODE_706_length_2274_cov_2.979270	0	2274	0	0	2274	0.0000000
Rat_14_NODE_707_length_2273_cov_2.383679	0	2273	164	2095	2273	0.9216894
Rat_14_NODE_712_length_2243_cov_4.164077	0	2243	0	0	2243	0.0000000
Rat_14_NODE_713_length_2241_cov_2.656908	0	2241	0	0	2241	0.0000000
Rat_14_NODE_714_length_2230_cov_6.754023	0	2230	0	0	2230	0.0000000
Rat_14_NODE_716_length_2214_cov_4.794349	0	2214	30	1926	2214	0.8699187
Rat_14_NODE_726_length_2204_cov_2.256398	0	2204	21	1583	2204	0.7182395
Rat_14_NODE_729_length_2194_cov_3.718560	0	2194	4	435	2194	0.1982680
Rat_14_NODE_730_length_2187_cov_10.002814	0	2187	12	1097	2187	0.5016004
Rat_14_NODE_734_length_2179_cov_1.975047	0	2179	0	0	2179	0.0000000
Rat_14_NODE_735_length_2176_cov_3.527581	0	2176	0	0	2176	0.0000000
Rat_14_NODE_737_length_2172_cov_4.012754	0	2172	2	210	2172	0.0966851
Rat_14_NODE_739_length_2171_cov_3.035917	0	2171	6	723	2171	0.3330263
Rat_14_NODE_753_length_2138_cov_7.768123	0	2138	10	937	2138	0.4382600
Rat_14_NODE_754_length_2138_cov_3.610658	0	2138	0	0	2138	0.0000000
Rat_14_NODE_757_length_2127_cov_3.286680	0	2127	10	906	2127	0.4259520
Rat_14_NODE_758_length_2117_cov_2.949079	0	2117	27	1650	2117	0.7794048
Rat_14_NODE_759_length_2116_cov_2.956817	0	2116	10	798	2116	0.3771267
Rat_14_NODE_763_length_2109_cov_2.681597	0	2109	3	362	2109	0.1716453
Rat_14_NODE_768_length_2093_cov_2.773307	0	2093	18	1443	2093	0.6894410
Rat_14_NODE_769_length_2092_cov_3.705940	0	2092	0	0	2092	0.0000000
Rat_14_NODE_778_length_2068_cov_4.546945	0	2068	21	1694	2068	0.8191490
Rat_14_NODE_788_length_2045_cov_16.933668	0	2045	27	1678	2045	0.8205379
Rat_14_NODE_791_length_2039_cov_3.753528	0	2039	27	1771	2039	0.8685630
Rat_14_NODE_797_length_2019_cov_3.711303	0	2019	0	0	2019	0.0000000
Rat_14_NODE_801_length_2007_cov_3.542520	0	2007	1	151	2007	0.0752367
Rat_14_NODE_802_length_2006_cov_3.148129	0	2006	12	975	2006	0.4860419
Rat_14_NODE_811_length_1994_cov_2.310469	0	1994	15	1274	1994	0.6389167
Rat_14_NODE_815_length_1987_cov_3.326605	0	1987	3	350	1987	0.1761449
Rat_14_NODE_819_length_1974_cov_4.017718	0	1974	35	1668	1974	0.8449848
Rat_14_NODE_821_length_1965_cov_4.226178	0	1965	0	0	1965	0.0000000
Rat_14_NODE_831_length_1945_cov_2.141270	0	1945	89	1895	1945	0.9742931
Rat_14_NODE_839_length_1935_cov_2.161170	0	1935	20	1463	1935	0.7560723
Rat_14_NODE_841_length_1928_cov_4.911372	0	1928	0	0	1928	0.0000000
Rat_14_NODE_844_length_1918_cov_2.983360	0	1918	28	1412	1918	0.7361835
Rat_14_NODE_855_length_1907_cov_4.152268	0	1907	1	151	1907	0.0791820
Rat_14_NODE_856_length_1906_cov_3.329552	0	1906	13	910	1906	0.4774397
Rat_14_NODE_861_length_1897_cov_3.900109	0	1897	0	0	1897	0.0000000
Rat_14_NODE_864_length_1888_cov_2.199673	0	1888	0	0	1888	0.0000000
Rat_14_NODE_868_length_1884_cov_22.713505	0	1884	40	1642	1884	0.8715499
Rat_14_NODE_871_length_1876_cov_3.375069	0	1876	0	0	1876	0.0000000
Rat_14_NODE_879_length_1862_cov_3.758163	0	1862	24	944	1862	0.5069817
Rat_14_NODE_881_length_1857_cov_2.170366	0	1857	9	837	1857	0.4507270
Rat_14_NODE_893_length_1831_cov_2.626126	0	1831	14	1012	1831	0.5527034
Rat_14_NODE_899_length_1821_cov_2.355040	0	1821	6	661	1821	0.3629874
Rat_14_NODE_901_length_1819_cov_3.166667	0	1819	3	408	1819	0.2242991
Rat_14_NODE_904_length_1817_cov_3.587401	0	1817	1	73	1817	0.0401761
Rat_14_NODE_908_length_1806_cov_3.782981	0	1806	0	0	1806	0.0000000
Rat_14_NODE_913_length_1799_cov_3.529817	0	1799	1	91	1799	0.0505837
Rat_14_NODE_915_length_1798_cov_2.825014	0	1798	3	378	1798	0.2102336
Rat_14_NODE_918_length_1792_cov_3.695452	0	1792	0	0	1792	0.0000000
Rat_14_NODE_921_length_1790_cov_4.802882	0	1790	12	944	1790	0.5273743
Rat_14_NODE_924_length_1784_cov_6.002892	0	1784	3	407	1784	0.2281390
Rat_14_NODE_930_length_1772_cov_1.755387	0	1772	12	1259	1772	0.7104966
Rat_14_NODE_935_length_1766_cov_1.888369	0	1766	1	150	1766	0.0849377
Rat_14_NODE_937_length_1765_cov_3.970760	0	1765	0	0	1765	0.0000000
Rat_14_NODE_939_length_1765_cov_1.978363	0	1765	0	0	1765	0.0000000
Rat_14_NODE_940_length_1763_cov_3.959602	0	1763	18	1339	1763	0.7595009
[truncated: 6,410 more rows]
