# Supplementary material for: Alpha-synuclein alters the faecal viromes of rats in a gut-initiated model of Parkinson’s disease
Source: Commun Biol. 2021 Sep 29;4:1140. doi: 10.1038/s42003-021-02666-1 (PMC8481466; doi:10.1038/s42003-021-02666-1)
Supplement: Supplementary file 3 — Supplementary data [file 42003_2021_2666_MOESM3_ESM.zip › Supp_data_RatPD_wDarkMatter/Input_files/volcano_BSA_final_df]

"","rwNames","log2FoldChange","yaxis","colr","labels","Timepoints"
"1484","C10-R1-T1_NODE_119_length_7472_cov_4.701497",6.9544085829224,5.43393149725017,"#DD1E2F","C10-R1-T1_NODE_1024_length_2423_cov_4.060811","Significant in T1 and T5"
"1507","C12-R1-T5_NODE_66_length_2804_cov_11.128047",8.95551499226766,7.86208537913678,"#DD1E2F","C10-R1-T1_NODE_119_length_7472_cov_4.701497","Significant in T1 and T5"
"15","C10-R2-T5_NODE_6_length_4590_cov_9.581036",7.32968796494759,8.59400927342258,"#06A2CB","C10-R1-T1_NODE_1192_length_2201_cov_3.299161","Significant in T5"
"62","C14-R3-T5_NODE_209_length_2396_cov_7.952157",5.7753405995679,5.75439467246151,"#06A2CB","C10-R1-T1_NODE_1773_length_1803_cov_2.831808","Significant in T5"
"75","C15-R2-T5_NODE_1904_length_1063_cov_5.178571",6.07747863222091,5.75439467246151,"#06A2CB","C10-R1-T1_NODE_1799_length_1789_cov_34.192618","Significant in T5"
"115","C22-R1-T5_NODE_102_length_3426_cov_2.959953",6.93407694274067,5.60677498126355,"#06A2CB","C10-R1-T1_NODE_195_length_5495_cov_4.028309","Significant in T5"
"142","C24-R2-3-4-18_NODE_513_length_5516_cov_3.527010",5.23742532201182,5.34084461728877,"#06A2CB","C10-R1-T1_NODE_3057_length_1357_cov_1.470046","Significant in T5"
"820","Rat_15_NODE_1829_length_1188_cov_3.973522",7.83150433216807,7.61730994339786,"#06A2CB","C10-R1-T1_NODE_923_length_2551_cov_4.681490","Significant in T5"
"1387","VC_646",7.15764653636075,5.10344924838813,"#06A2CB","C10-R1-T5_NODE_1212_length_1137_cov_1.630314","Significant in T5"
"1565","C16-R2-Base_NODE_59_length_14955_cov_6.009329",-7.341562776437,6.24963248641473,"#EBB035","C10-R1-T5_NODE_1231_length_1132_cov_1.950789","Significant in T1"
"51","C13-R3-Base_NODE_633_length_2496_cov_6.616551",-7.33380471217368,7.0684631846019,"#06A2CB","C10-R1-T5_NODE_146_length_2360_cov_2.494143","Significant in T5"
"80","C15-R3-T1_NODE_204_length_7125_cov_4.094059",-6.48611356423087,5.73674105559613,"#06A2CB","C10-R1-T5_NODE_314_length_1819_cov_14.701814","Significant in T5"
"82","C15-R3-T1_NODE_237_length_6402_cov_5.153773",-6.43439055925746,5.75439467246151,"#06A2CB","C10-R2-Base_NODE_426_length_1876_cov_10.399780","Significant in T5"
"1280","VC_146",-6.29532761189707,5.75439467246151,"#06A2CB","C10-R2-T1_NODE_656_length_2250_cov_4.782688","Significant in T5"
"1285","VC_162",-8.20424831848842,9.47710604327856,"#06A2CB","C10-R2-T5_NODE_6_length_4590_cov_9.581036","Significant in T5"
"1296","VC_198",-5.72680793915301,5.75439467246151,"#06A2CB","C10-R2-T5_NODE_871_length_1223_cov_8.360445","Significant in T5"
"1315","VC_315",-6.67039793686214,6.26206028365049,"#06A2CB","C10-R3-Base_NODE_23_length_4425_cov_4.162700","Significant in T5"
"1","C10-R1-T1_NODE_1024_length_2423_cov_4.060811",2.92531602185587,1.62467750748414,"#218559",NA,"Altered, but not significant"
"6","C10-R1-T1_NODE_195_length_5495_cov_4.028309",4.14886213499299,2.44839847828231,"#218559",NA,"Altered, but not significant"
"10","C10-R1-T5_NODE_1231_length_1132_cov_1.950789",4.17200774829097,2.47068112156849,"#218559",NA,"Altered, but not significant"
"11","C10-R1-T5_NODE_146_length_2360_cov_2.494143",3.7617063792463,1.93394171611509,"#218559",NA,"Altered, but not significant"
"14","C10-R2-T1_NODE_656_length_2250_cov_4.782688",4.23670995795244,2.52792854373024,"#218559",NA,"Altered, but not significant"
"16","C10-R2-T5_NODE_871_length_1223_cov_8.360445",5.08068454118294,3.24121314051326,"#218559",NA,"Altered, but not significant"
"18","C11-R1-Base_NODE_63_length_6627_cov_4.781193",4.69765887755828,2.52067308379246,"#218559",NA,"Altered, but not significant"
"27","C11-R3-Base_NODE_1147_length_1712_cov_2.522028",3.6006538379604,1.99137415152244,"#218559",NA,"Altered, but not significant"
"28","C11-R3-Base_NODE_300_length_4118_cov_3.714251",5.94538274358175,4.14601688451746,"#218559",NA,"Altered, but not significant"
"49","C13-R2-T5_NODE_3108_length_1184_cov_8.125775",5.14515715618601,2.88054727339592,"#218559",NA,"Altered, but not significant"
"59","C14-R3-T1_NODE_2208_length_1629_cov_1.980940",3.12430880318296,1.75096814271864,"#218559",NA,"Altered, but not significant"
"61","C14-R3-T5_NODE_1835_length_1024_cov_3.983488",4.4728545308272,2.62141753748229,"#218559",NA,"Altered, but not significant"
"70","C15-R1-T5_NODE_613_length_1170_cov_4.834081",5.09338853642531,2.84628296217595,"#218559",NA,"Altered, but not significant"
"71","C15-R1-T5_NODE_775_length_1072_cov_2.008850",3.2831517315089,1.82624006659495,"#218559",NA,"Altered, but not significant"
"76","C15-R2-T5_NODE_305_length_3353_cov_8.973014",4.3224522589558,2.37501969977039,"#218559",NA,"Altered, but not significant"
"84","C15-R3-T1_NODE_4706_length_1107_cov_2.837452",2.13497029261978,1.26972228166293,"#218559",NA,"Altered, but not significant"
"93","C16-R2-T5_NODE_446_length_3052_cov_3.875876",2.97267159181278,1.66192594380099,"#218559",NA,"Altered, but not significant"
"97","C16-R3-T1_NODE_421_length_2753_cov_2.918458",3.0744813615376,1.81851500415006,"#218559",NA,"Altered, but not significant"
"109","C21-R3-1-5-18_NODE_1553_length_1411_cov_3.982301",2.52893375258211,1.16765528483002,"#218559",NA,"Altered, but not significant"
"113","C22-R1-1-5-18_NODE_293_length_3120_cov_2.983034",5.15866702918491,4.11785697456162,"#218559",NA,"Altered, but not significant"
"114","C22-R1-3-4-18_NODE_338_length_1664_cov_13.704164",5.04773567234994,3.35004003017377,"#218559",NA,"Altered, but not significant"
"118","C22-R1-T5_NODE_861_length_1835_cov_2.085393",2.91809126043624,1.77789726560093,"#218559",NA,"Altered, but not significant"
"121","C22-R3-T5_NODE_1344_length_1425_cov_2.706569",2.28669981270933,1.26283481542608,"#218559",NA,"Altered, but not significant"
"127","C23-R3-1-5-18_NODE_143_length_4314_cov_3.581122",3.99881901645664,2.41519353831204,"#218559",NA,"Altered, but not significant"
"130","C23-R3-1-5-18_NODE_918_length_2497_cov_3.321458",4.52395311814593,2.97044690003657,"#218559",NA,"Altered, but not significant"
"140","C24-R2-3-4-18_NODE_3632_length_1775_cov_2.618605",2.23487990084494,1.12204941649892,"#218559",NA,"Altered, but not significant"
"143","C24-R2-3-4-18_NODE_7543_length_1181_cov_2.051510",2.76896794552107,1.81534273476715,"#218559",NA,"Altered, but not significant"
"157","C9-R2-T5_NODE_550_length_3594_cov_5.040124",5.26938908730733,3.05808098245268,"#218559",NA,"Altered, but not significant"
"166","C9-R3-T5_NODE_147_length_6581_cov_4.757125",6.33836468895404,3.44048638001854,"#218559",NA,"Altered, but not significant"
"167","C9-R3-T5_NODE_466_length_3562_cov_3.203023",4.99725981547847,2.63903547090089,"#218559",NA,"Altered, but not significant"
"168","C9-R3-T5_NODE_816_length_2540_cov_3.292555",4.53448125810279,2.42476427420899,"#218559",NA,"Altered, but not significant"
"209","Rat_11_NODE_1027_length_1727_cov_1.760766",3.04652439983812,1.69778283607386,"#218559",NA,"Altered, but not significant"
"210","Rat_11_NODE_1102_length_1631_cov_1.735406",3.63479356260632,2.01630535335584,"#218559",NA,"Altered, but not significant"
"212","Rat_11_NODE_1160_length_1568_cov_2.091870",3.23203000324246,1.95975694084107,"#218559",NA,"Altered, but not significant"
"213","Rat_11_NODE_1214_length_1510_cov_1.993127",2.72299300821739,1.51884687553421,"#218559",NA,"Altered, but not significant"
"214","Rat_11_NODE_1217_length_1507_cov_1.940083",3.14157815687743,1.90549551874019,"#218559",NA,"Altered, but not significant"
"215","Rat_11_NODE_1224_length_1501_cov_2.206086",3.36569669600925,2.00744185975673,"#218559",NA,"Altered, but not significant"
"216","Rat_11_NODE_1287_length_1442_cov_2.357606",3.38374805599399,2.02854285615533,"#218559",NA,"Altered, but not significant"
"217","Rat_11_NODE_1303_length_1429_cov_2.100437",2.4598295461482,1.35218036402619,"#218559",NA,"Altered, but not significant"
"218","Rat_11_NODE_1307_length_1426_cov_2.698031",2.21671566163054,1.22015956416972,"#218559",NA,"Altered, but not significant"
"221","Rat_11_NODE_1474_length_1297_cov_2.929147",3.44423468515981,2.19648033341862,"#218559",NA,"Altered, but not significant"
"222","Rat_11_NODE_1550_length_1239_cov_1.862331",2.57865490125541,1.43560743947891,"#218559",NA,"Altered, but not significant"
"223","Rat_11_NODE_1560_length_1231_cov_1.734694",2.44136803609457,1.35046721270845,"#218559",NA,"Altered, but not significant"
"224","Rat_11_NODE_1624_length_1197_cov_1.960595",2.74879643939465,1.53119696189369,"#218559",NA,"Altered, but not significant"
"227","Rat_11_NODE_1711_length_1154_cov_2.606915",3.2591622674823,1.97551537790826,"#218559",NA,"Altered, but not significant"
"228","Rat_11_NODE_1792_length_1119_cov_2.440789",2.85636941852541,1.74475119271279,"#218559",NA,"Altered, but not significant"
"229","Rat_11_NODE_1799_length_1118_cov_2.543744",2.9405777974828,1.79710201796165,"#218559",NA,"Altered, but not significant"
"230","Rat_11_NODE_1854_length_1096_cov_3.129683",2.6582331867178,1.61770747594488,"#218559",NA,"Altered, but not significant"
"231","Rat_11_NODE_1863_length_1090_cov_2.160386",2.42618939910029,1.34099831620289,"#218559",NA,"Altered, but not significant"
"232","Rat_11_NODE_1876_length_1085_cov_1.823301",3.09513745003305,1.88325566525633,"#218559",NA,"Altered, but not significant"
"233","Rat_11_NODE_1885_length_1083_cov_1.937743",2.57877054604423,1.44209223220663,"#218559",NA,"Altered, but not significant"
"234","Rat_11_NODE_1897_length_1081_cov_1.731969",2.72299300821739,1.51884687553421,"#218559",NA,"Altered, but not significant"
"235","Rat_11_NODE_1914_length_1075_cov_2.119608",2.18645743534251,1.2977361769593,"#218559",NA,"Altered, but not significant"
"240","Rat_11_NODE_2097_length_1011_cov_3.158996",2.76701173092799,1.69569040422025,"#218559",NA,"Altered, but not significant"
"241","Rat_11_NODE_2098_length_1011_cov_2.141213",2.4598295461482,1.35218036402619,"#218559",NA,"Altered, but not significant"
"242","Rat_11_NODE_2120_length_1006_cov_1.628812",2.18922695747171,1.22015956416972,"#218559",NA,"Altered, but not significant"
"244","Rat_11_NODE_750_length_2299_cov_4.198752",2.48758751647974,1.36570764231947,"#218559",NA,"Altered, but not significant"
"246","Rat_11_NODE_884_length_1953_cov_2.724447",3.56645155452852,2.15308380087375,"#218559",NA,"Altered, but not significant"
"247","Rat_11_NODE_904_length_1904_cov_2.338561",3.66559349519798,2.19940376760148,"#218559",NA,"Altered, but not significant"
"274","Rat_12_NODE_11_length_51393_cov_41.807355",2.18831286469957,0.780871143052548,"#218559",NA,"Altered, but not significant"
"328","Rat_12_NODE_1431_length_1813_cov_4.915813",2.44579538649124,1.34835686358887,"#218559",NA,"Altered, but not significant"
"341","Rat_12_NODE_1556_length_1691_cov_2.071516",2.75817274017691,1.88325566525633,"#218559",NA,"Altered, but not significant"
"413","Rat_12_NODE_2317_length_1233_cov_1.661290",2.54856101216047,1.41262530391938,"#218559",NA,"Altered, but not significant"
"425","Rat_12_NODE_2442_length_1183_cov_2.389184",3.46699152577852,2.09709839463045,"#218559",NA,"Altered, but not significant"
"452","Rat_12_NODE_2793_length_1084_cov_1.937804",2.53490744058338,1.52110625305028,"#218559",NA,"Altered, but not significant"
"459","Rat_12_NODE_2844_length_1072_cov_1.868240",3.49022975997648,2.46092062999265,"#218559",NA,"Altered, but not significant"
"469","Rat_12_NODE_2949_length_1045_cov_2.050505",2.3586759341583,1.29970938148563,"#218559",NA,"Altered, but not significant"
"477","Rat_12_NODE_3097_length_1012_cov_2.835946",3.58978378961211,2.55730521312177,"#218559",NA,"Altered, but not significant"
"602","Rat_13_NODE_1007_length_1575_cov_4.140789",2.90237607269575,1.62095454530415,"#218559",NA,"Altered, but not significant"
"605","Rat_13_NODE_1030_length_1556_cov_2.772152",3.18887568292562,1.8000259544836,"#218559",NA,"Altered, but not significant"
"613","Rat_13_NODE_1177_length_1445_cov_2.059712",3.25449811043182,1.9528417695908,"#218559",NA,"Altered, but not significant"
"621","Rat_13_NODE_1255_length_1389_cov_2.353073",2.33095806436615,1.2977361769593,"#218559",NA,"Altered, but not significant"
"623","Rat_13_NODE_1268_length_1381_cov_3.720965",2.94542741129316,1.64912453751332,"#218559",NA,"Altered, but not significant"
"632","Rat_13_NODE_1362_length_1327_cov_2.151730",2.08618511841592,1.1532262563913,"#218559",NA,"Altered, but not significant"
"639","Rat_13_NODE_1422_length_1289_cov_2.262561",2.33095806436615,1.2977361769593,"#218559",NA,"Altered, but not significant"
"642","Rat_13_NODE_1484_length_1255_cov_3.485833",3.27157094398138,1.98378532536775,"#218559",NA,"Altered, but not significant"
"645","Rat_13_NODE_1553_length_1219_cov_2.298969",3.5206849083633,2.0917762523914,"#218559",NA,"Altered, but not significant"
"646","Rat_13_NODE_1559_length_1216_cov_2.156761",3.85374669897616,3.17738683519535,"#218559",NA,"Altered, but not significant"
"652","Rat_13_NODE_1617_length_1197_cov_1.973730",2.56756061064855,1.42858571011988,"#218559",NA,"Altered, but not significant"
"669","Rat_13_NODE_1733_length_1135_cov_2.516667",2.87386101293344,1.73588732536545,"#218559",NA,"Altered, but not significant"
"691","Rat_13_NODE_1928_length_1064_cov_2.046581",3.47522685544067,2.11147311086823,"#218559",NA,"Altered, but not significant"
"696","Rat_13_NODE_1993_length_1044_cov_2.928210",3.21791072415144,2.11830647846129,"#218559",NA,"Altered, but not significant"
"705","Rat_13_NODE_2031_length_1031_cov_1.480533",2.54376437605692,1.40859058627367,"#218559",NA,"Altered, but not significant"
"719","Rat_13_NODE_506_length_2532_cov_4.192572",2.75701521868309,1.54059785746468,"#218559",NA,"Altered, but not significant"
"721","Rat_13_NODE_547_length_2370_cov_3.219006",4.3544581035473,2.82628633080639,"#218559",NA,"Altered, but not significant"
"724","Rat_13_NODE_598_length_2190_cov_4.145667",3.66156581337613,1.44818802473033,"#218559",NA,"Altered, but not significant"
"725","Rat_13_NODE_608_length_2158_cov_2.090823",3.42572706300979,1.90763877833168,"#218559",NA,"Altered, but not significant"
"726","Rat_13_NODE_673_length_2028_cov_2.081602",3.67492132967341,2.21032337723922,"#218559",NA,"Altered, but not significant"
"731","Rat_13_NODE_735_length_1918_cov_4.357488",4.17110073972712,2.47068112156849,"#218559",NA,"Altered, but not significant"
"735","Rat_13_NODE_960_length_1625_cov_1.998726",3.19246538813795,1.94153776563166,"#218559",NA,"Altered, but not significant"
"739","Rat_14_NODE_1061_length_1622_cov_2.530313",2.63603819447341,1.45660047714206,"#218559",NA,"Altered, but not significant"
"744","Rat_14_NODE_1099_length_1580_cov_1.899672",3.37625764595561,2.02020733400143,"#218559",NA,"Altered, but not significant"
"746","Rat_14_NODE_1133_length_1539_cov_2.100404",2.18592745211185,1.09613002917242,"#218559",NA,"Altered, but not significant"
"747","Rat_14_NODE_1150_length_1530_cov_3.307797",4.30838376414407,2.33396044538142,"#218559",NA,"Altered, but not significant"
"749","Rat_14_NODE_1183_length_1507_cov_2.230716",2.7987792868823,1.68642543552352,"#218559",NA,"Altered, but not significant"
"750","Rat_14_NODE_1193_length_1497_cov_3.408460",2.17243301839363,1.12779029543984,"#218559",NA,"Altered, but not significant"
"753","Rat_14_NODE_1239_length_1460_cov_3.341637",2.28522288894631,1.27066246677789,"#218559",NA,"Altered, but not significant"
"756","Rat_14_NODE_1252_length_1453_cov_2.133763",3.20420916751182,1.92478471874097,"#218559",NA,"Altered, but not significant"
"760","Rat_14_NODE_1309_length_1413_cov_3.394698",2.86577327205241,1.72228967797404,"#218559",NA,"Altered, but not significant"
"761","Rat_14_NODE_1409_length_1356_cov_2.166795",2.85410802280729,1.58211561301885,"#218559",NA,"Altered, but not significant"
"763","Rat_14_NODE_1525_length_1281_cov_2.119086",2.5007952849103,1.3951947335728,"#218559",NA,"Altered, but not significant"
"767","Rat_14_NODE_1690_length_1198_cov_1.784777",2.15534801478995,1.18622058932754,"#218559",NA,"Altered, but not significant"
"768","Rat_14_NODE_1762_length_1163_cov_2.111011",2.8720141760403,1.75369677441581,"#218559",NA,"Altered, but not significant"
"769","Rat_14_NODE_1765_length_1162_cov_1.986450",2.47314473679565,1.36785102294324,"#218559",NA,"Altered, but not significant"
"770","Rat_14_NODE_1790_length_1152_cov_2.548769",2.41806033031663,1.33248664874906,"#218559",NA,"Altered, but not significant"
"773","Rat_14_NODE_2062_length_1057_cov_1.805389",2.19449728460083,1.26099356716666,"#218559",NA,"Altered, but not significant"
"774","Rat_14_NODE_2094_length_1046_cov_1.621594",2.13525921911795,1.07456575294281,"#218559",NA,"Altered, but not significant"
"775","Rat_14_NODE_2101_length_1043_cov_1.764170",3.12971131609771,2.02937457817465,"#218559",NA,"Altered, but not significant"
"781","Rat_14_NODE_2155_length_1030_cov_1.548718",2.23487990084495,1.12204941649892,"#218559",NA,"Altered, but not significant"
"786","Rat_14_NODE_413_length_4025_cov_3.296725",5.50165531934488,3.7251252323626,"#218559",NA,"Altered, but not significant"
"795","Rat_14_NODE_739_length_2171_cov_3.035917",4.09480072688194,2.47068112156849,"#218559",NA,"Altered, but not significant"
"796","Rat_14_NODE_757_length_2127_cov_3.286680",3.20304854874623,1.77874854645599,"#218559",NA,"Altered, but not significant"
"797","Rat_14_NODE_759_length_2116_cov_2.956817",3.65192807451739,2.18061729124263,"#218559",NA,"Altered, but not significant"
"798","Rat_14_NODE_802_length_2006_cov_3.148129",4.16297370388398,2.70840059691047,"#218559",NA,"Altered, but not significant"
"803","Rat_14_NODE_998_length_1685_cov_3.022086",2.23487990084495,1.12204941649892,"#218559",NA,"Altered, but not significant"
"805","Rat_15_NODE_1061_length_1849_cov_2.290412",3.34164162191092,2.19017172819735,"#218559",NA,"Altered, but not significant"
"833","Rat_15_NODE_508_length_3296_cov_2.486887",3.75736112074448,2.0888599682871,"#218559",NA,"Altered, but not significant"
"839","Rat_16_NODE_142_length_5939_cov_5.147519",2.06438840524601,1.02934967479996,"#218559",NA,"Altered, but not significant"
"841","Rat_16_NODE_159_length_5640_cov_9.726947",4.64949638699365,2.70663149332622,"#218559",NA,"Altered, but not significant"
"845","Rat_16_NODE_1906_length_1068_cov_3.835143",2.431719670099,1.33705751676414,"#218559",NA,"Altered, but not significant"
"847","Rat_17_NODE_1020_length_2207_cov_3.454461",3.97474591409679,2.17949495786519,"#218559",NA,"Altered, but not significant"
"849","Rat_17_NODE_1125_length_2000_cov_35.832905",3.02815548984332,1.69569040422025,"#218559",NA,"Altered, but not significant"
"856","Rat_17_NODE_1413_length_1647_cov_2.851759",3.54920399068684,1.97346484795372,"#218559",NA,"Altered, but not significant"
"857","Rat_17_NODE_1523_length_1518_cov_3.777170",2.31153597484091,1.15316132808403,"#218559",NA,"Altered, but not significant"
"858","Rat_17_NODE_1524_length_1518_cov_2.954887",2.69677355930274,1.50071105055951,"#218559",NA,"Altered, but not significant"
"859","Rat_17_NODE_1583_length_1467_cov_1.550283",2.41837157396527,1.34339167634398,"#218559",NA,"Altered, but not significant"
"863","Rat_17_NODE_1709_length_1365_cov_2.889313",2.98380367650869,1.62828994011243,"#218559",NA,"Altered, but not significant"
"867","Rat_17_NODE_1807_length_1292_cov_3.666936",2.0222183496592,1.01577935226883,"#218559",NA,"Altered, but not significant"
"868","Rat_17_NODE_1835_length_1272_cov_1.792933",2.28522288894631,1.27066246677789,"#218559",NA,"Altered, but not significant"
"872","Rat_17_NODE_2094_length_1105_cov_3.149524",3.26022218098138,1.978118033997,"#218559",NA,"Altered, but not significant"
"877","Rat_17_NODE_2341_length_1007_cov_3.412815",2.52473514897518,1.477876475779,"#218559",NA,"Altered, but not significant"
"879","Rat_17_NODE_351_length_5305_cov_6.828762",3.00218699297678,1.67917695293261,"#218559",NA,"Altered, but not significant"
"882","Rat_17_NODE_590_length_3525_cov_2.889049",4.47677582170328,2.43590863217515,"#218559",NA,"Altered, but not significant"
"887","Rat_17_NODE_941_length_2358_cov_3.357360",3.14498847074302,1.9129601703718,"#218559",NA,"Altered, but not significant"
"1064","Rat_18_NODE_974_length_2602_cov_3.018453",2.13525921911795,1.07456575294281,"#218559",NA,"Altered, but not significant"
"1073","Rat_2_NODE_1357_length_1457_cov_1.528531",2.86123441449484,1.83206920731222,"#218559",NA,"Altered, but not significant"
"1082","Rat_2_NODE_973_length_1958_cov_2.497110",2.46296597428342,1.53119696189369,"#218559",NA,"Altered, but not significant"
"1084","Rat_3_NODE_1388_length_2118_cov_2.524479",3.13807047764715,1.7550336803349,"#218559",NA,"Altered, but not significant"
"1088","Rat_3_NODE_1774_length_1794_cov_1.715929",3.66187978053542,2.38277644948266,"#218559",NA,"Altered, but not significant"
"1089","Rat_3_NODE_1881_length_1718_cov_2.078172",3.35924731077459,2.01630535335584,"#218559",NA,"Altered, but not significant"
"1090","Rat_3_NODE_1987_length_1657_cov_1.556804",3.10411393945994,1.73279729662597,"#218559",NA,"Altered, but not significant"
"1091","Rat_3_NODE_2190_length_1537_cov_2.643050",3.60681230502982,2.16573167069965,"#218559",NA,"Altered, but not significant"
"1092","Rat_3_NODE_2253_length_1505_cov_3.380690",3.03123287764061,1.7085215380699,"#218559",NA,"Altered, but not significant"
"1095","Rat_3_NODE_2468_length_1407_cov_2.380917",2.79000182395667,1.5467676591845,"#218559",NA,"Altered, but not significant"
"1096","Rat_3_NODE_2679_length_1335_cov_2.458594",3.41670260911321,2.05184655386729,"#218559",NA,"Altered, but not significant"
"1097","Rat_3_NODE_2707_length_1326_cov_2.763965",2.02826016909063,1.02816218175629,"#218559",NA,"Altered, but not significant"
"1098","Rat_3_NODE_2728_length_1319_cov_1.871835",2.82346158513841,1.57249976720203,"#218559",NA,"Altered, but not significant"
"1099","Rat_3_NODE_2931_length_1259_cov_2.230897",2.7317216428587,1.52001420185751,"#218559",NA,"Altered, but not significant"
"1100","Rat_3_NODE_2932_length_1259_cov_1.788206",3.3834156619755,2.24095653200503,"#218559",NA,"Altered, but not significant"
"1102","Rat_3_NODE_3281_length_1157_cov_1.464610",2.88046403305102,1.86127595422277,"#218559",NA,"Altered, but not significant"
"1103","Rat_3_NODE_3295_length_1153_cov_2.092896",2.14196141678994,1.29295786452117,"#218559",NA,"Altered, but not significant"
"1104","Rat_3_NODE_3316_length_1147_cov_1.855311",2.33055453638552,1.27996571432905,"#218559",NA,"Altered, but not significant"
"1106","Rat_3_NODE_3341_length_1138_cov_2.212373",2.37403056048315,1.2977361769593,"#218559",NA,"Altered, but not significant"
"1108","Rat_3_NODE_3633_length_1073_cov_2.038310",2.42109206389995,1.33705751676414,"#218559",NA,"Altered, but not significant"
"1109","Rat_3_NODE_3670_length_1063_cov_1.533730",3.23795388218746,2.09709839463045,"#218559",NA,"Altered, but not significant"
"1110","Rat_3_NODE_3671_length_1063_cov_1.364087",2.08618511841592,1.1532262563913,"#218559",NA,"Altered, but not significant"
"1146","Rat_8_NODE_1510_length_1860_cov_4.128532",2.64321034844694,1.60236714200461,"#218559",NA,"Altered, but not significant"
"1152","Rat_8_NODE_1678_length_1718_cov_2.824414",2.91577758001027,1.63845180487895,"#218559",NA,"Altered, but not significant"
"1163","Rat_8_NODE_2046_length_1458_cov_4.435495",2.81022803717418,1.70944488774841,"#218559",NA,"Altered, but not significant"
"1174","Rat_8_NODE_2372_length_1294_cov_2.380145",2.2245318096126,1.22116545348046,"#218559",NA,"Altered, but not significant"
"1176","Rat_8_NODE_24_length_38809_cov_15.639547",5.39223999418978,4.12298206861287,"#218559",NA,"Altered, but not significant"
"1185","Rat_8_NODE_2799_length_1131_cov_3.311338",2.4834187504387,1.48683546672585,"#218559",NA,"Altered, but not significant"
"1198","Rat_8_NODE_432_length_5053_cov_5.126651",2.08492872616139,1.04013925606614,"#218559",NA,"Altered, but not significant"
"1200","Rat_8_NODE_54_length_23589_cov_5.917949",2.12731626149573,0.955811565090272,"#218559",NA,"Altered, but not significant"
"1206","Rat_8_NODE_886_length_2838_cov_3.899748",4.35227971892635,2.59368302436802,"#218559",NA,"Altered, but not significant"
"1212","Rat_9_NODE_1085_length_1784_cov_3.209370",2.14374155584759,1.17856099940276,"#218559",NA,"Altered, but not significant"
"1246","VC_110",5.87497817429243,3.19872514808576,"#218559",NA,"Altered, but not significant"
"1260","VC_1167",2.18592745211185,1.09613002917242,"#218559",NA,"Altered, but not significant"
"1264","VC_1183",2.33103270673057,1.2977361769593,"#218559",NA,"Altered, but not significant"
"1267","VC_1205",2.02826016909063,1.02816218175629,"#218559",NA,"Altered, but not significant"
"1268","VC_1224",2.92402899656537,1.61759277723702,"#218559",NA,"Altered, but not significant"
"1281","VC_147",2.24300407267318,1.07941754199868,"#218559",NA,"Altered, but not significant"
"1290","VC_183",3.36984089757625,2.18071586866844,"#218559",NA,"Altered, but not significant"
"1293","VC_192",4.05250701082809,2.09709839463045,"#218559",NA,"Altered, but not significant"
"1297","VC_199",4.38866439803643,2.62141753748229,"#218559",NA,"Altered, but not significant"
"1300","VC_224",2.29779036509219,1.29566283991642,"#218559",NA,"Altered, but not significant"
"1311","VC_274",2.37327668330618,1.30832126217303,"#218559",NA,"Altered, but not significant"
"1325","VC_376",4.61681639577236,2.51561675757702,"#218559",NA,"Altered, but not significant"
"1334","VC_397",2.12367104350703,0.632454160635176,"#218559",NA,"Altered, but not significant"
"1351","VC_463",2.18971796390335,1.08243455753568,"#218559",NA,"Altered, but not significant"
"1353","VC_476",3.08537418268585,1.85857652836645,"#218559",NA,"Altered, but not significant"
"1355","VC_480",2.61807608552864,1.54400314835257,"#218559",NA,"Altered, but not significant"
"1359","VC_49",2.25814463953017,1.12204941649892,"#218559",NA,"Altered, but not significant"
"1371","VC_520",4.76654857619056,2.78479395159687,"#218559",NA,"Altered, but not significant"
"1385","VC_642",5.20860549082794,3.04730567694228,"#218559",NA,"Altered, but not significant"
"1396","VC_661",5.00293802062199,2.67026473541356,"#218559",NA,"Altered, but not significant"
"1409","VC_684",2.38707916959411,0.68675575170823,"#218559",NA,"Altered, but not significant"
"1414","VC_713",5.3760709524733,2.91637146913641,"#218559",NA,"Altered, but not significant"
"1415","VC_753",5.77127225827116,3.44048638001854,"#218559",NA,"Altered, but not significant"
"1420","VC_776",2.02826016909063,1.02816218175629,"#218559",NA,"Altered, but not significant"
"1421","VC_788",5.19580189387694,2.79304221567339,"#218559",NA,"Altered, but not significant"
"1422","VC_791",3.58522771204783,2.1503024666367,"#218559",NA,"Altered, but not significant"
"1425","VC_803",2.48334852024461,1.42573678787843,"#218559",NA,"Altered, but not significant"
"1426","VC_805",4.06179343616775,2.60297454391946,"#218559",NA,"Altered, but not significant"
"1427","VC_811",2.4472410521584,1.1996793822657,"#218559",NA,"Altered, but not significant"
"1428","VC_812",2.86026149173737,1.59219737138992,"#218559",NA,"Altered, but not significant"
"1430","VC_832",2.82179484197605,1.7223547703218,"#218559",NA,"Altered, but not significant"
"1446","VC_888",5.22922097929723,3.08959010158362,"#218559",NA,"Altered, but not significant"
"1448","VC_89",5.92306206456475,3.57996932443703,"#218559",NA,"Altered, but not significant"
"1455","VC_90",6.09031671403418,3.35480198664585,"#218559",NA,"Altered, but not significant"
"1463","VC_92",3.68274003503401,1.85355437719469,"#218559",NA,"Altered, but not significant"
"1475","VC_942",3.94965360427542,2.37856224443415,"#218559",NA,"Altered, but not significant"
"1476","VC_946",2.03399472880087,0.91973969298812,"#218559",NA,"Altered, but not significant"
"1481","VC_967",3.21253721132947,1.90549551874019,"#218559",NA,"Altered, but not significant"
"1483","C10-R1-T1_NODE_1024_length_2423_cov_4.060811",4.65161703872156,1.9206903000484,"#218559",NA,"Altered, but not significant"
"1485","C10-R1-T1_NODE_1192_length_2201_cov_3.299161",4.26818607288329,1.77868230840609,"#218559",NA,"Altered, but not significant"
"1487","C10-R1-T1_NODE_195_length_5495_cov_4.028309",5.94802713830096,3.24320281143117,"#218559",NA,"Altered, but not significant"
"1490","C10-R1-T5_NODE_146_length_2360_cov_2.494143",3.03840616760321,1.18168169013332,"#218559",NA,"Altered, but not significant"
"1494","C10-R2-T1_NODE_656_length_2250_cov_4.782688",5.01323650223717,2.10379266554079,"#218559",NA,"Altered, but not significant"
"1504","C11-R3-Base_NODE_300_length_4118_cov_3.714251",5.82022041961774,3.81285249472496,"#218559",NA,"Altered, but not significant"
"1519","C13-R1-Base_NODE_7_length_24297_cov_6.828521",5.06731209132416,2.1821265430822,"#218559",NA,"Altered, but not significant"
"1520","C13-R1-T1_NODE_1863_length_1029_cov_5.131417",5.09224667271162,2.32310601214275,"#218559",NA,"Altered, but not significant"
"1524","C13-R2-Base_NODE_3321_length_1311_cov_2.201433",3.70046816357706,1.5854721122949,"#218559",NA,"Altered, but not significant"
"1527","C13-R3-Base_NODE_1225_length_1620_cov_2.042812",3.95453982917476,1.65689169116348,"#218559",NA,"Altered, but not significant"
"1531","C14-R1-Base_NODE_1927_length_2077_cov_2.989120",2.51665673014764,1.03386253064178,"#218559",NA,"Altered, but not significant"
"1535","C14-R1-T1_NODE_322_length_3251_cov_2.822278",2.24834912942984,0.964465955638516,"#218559",NA,"Altered, but not significant"
"1539","C14-R3-T1_NODE_2028_length_1724_cov_3.397843",2.12004304483315,0.920789980279174,"#218559",NA,"Altered, but not significant"
"1552","C15-R3-Base_NODE_2989_length_1142_cov_2.365225",2.5031686602028,1.02652447893767,"#218559",NA,"Altered, but not significant"
"1559","C15-R3-T1_NODE_4706_length_1107_cov_2.837452",2.15521464115609,0.948802701935291,"#218559",NA,"Altered, but not significant"
"1563","C16-R2-Base_NODE_288_length_4274_cov_5.235838",4.81981482322567,2.08984354555112,"#218559",NA,"Altered, but not significant"
"1572","C16-R3-T1_NODE_421_length_2753_cov_2.918458",3.14885891776719,1.18955659026941,"#218559",NA,"Altered, but not significant"
"1573","C16-R3-T5_NODE_259_length_4212_cov_3.792398",2.54580794027727,1.03345455976599,"#218559",NA,"Altered, but not significant"
"1575","C21-R1-1-5-18_NODE_945_length_1043_cov_3.202429",2.13778965718911,0.742915895672039,"#218559",NA,"Altered, but not significant"
"1577","C21-R2-1-5-18_NODE_885_length_1945_cov_8.332275",3.02801365889034,1.02652447893767,"#218559",NA,"Altered, but not significant"
"1581","C21-R3-1-5-18_NODE_1034_length_1729_cov_1.844683",3.77255599855629,1.60545265959664,"#218559",NA,"Altered, but not significant"
"1584","C21-R3-1-5-18_NODE_1553_length_1411_cov_3.982301",2.85102355927489,1.18675905347239,"#218559",NA,"Altered, but not significant"
"1586","C21-R3-1-5-18_NODE_664_length_2177_cov_3.396795",4.12821227259641,1.72986987658911,"#218559",NA,"Altered, but not significant"
"1589","C22-R1-1-5-18_NODE_293_length_3120_cov_2.983034",6.0623083531427,4.20547142611544,"#218559",NA,"Altered, but not significant"
"1590","C22-R1-3-4-18_NODE_338_length_1664_cov_13.704164",5.37977307266,2.66881141059977,"#218559",NA,"Altered, but not significant"
"1593","C22-R2-1-5-18_NODE_2551_length_1447_cov_2.154454",3.76501209677387,1.61370905038804,"#218559",NA,"Altered, but not significant"
"1602","C23-R3-1-5-18_NODE_1206_length_2238_cov_3.179111",3.09927501000702,1.34179029918506,"#218559",NA,"Altered, but not significant"
"1603","C23-R3-1-5-18_NODE_143_length_4314_cov_3.581122",5.22298748879951,2.69495863996649,"#218559",NA,"Altered, but not significant"
"1606","C23-R3-1-5-18_NODE_918_length_2497_cov_3.321458",5.9556156441274,4.10523454480875,"#218559",NA,"Altered, but not significant"
"1618","C24-R2-3-4-18_NODE_513_length_5516_cov_3.527010",5.689202297506,2.9567964911183,"#218559",NA,"Altered, but not significant"
"1619","C24-R2-3-4-18_NODE_7543_length_1181_cov_2.051510",3.55210100574665,1.79649409314756,"#218559",NA,"Altered, but not significant"
"1628","C9-R2-T5_NODE_550_length_3594_cov_5.040124",4.36251646722854,1.83863335847303,"#218559",NA,"Altered, but not significant"
"1663","Rat_10_NODE_1040_length_1552_cov_2.633267",2.416344847849,1.07199526102079,"#218559",NA,"Altered, but not significant"
"1665","Rat_10_NODE_1392_length_1287_cov_3.060877",2.41966603524337,1.07209687113585,"#218559",NA,"Altered, but not significant"
"1671","Rat_10_NODE_694_length_2069_cov_6.280040",2.5590478459231,0.819001998963721,"#218559",NA,"Altered, but not significant"
"1672","Rat_10_NODE_895_length_1709_cov_2.334341",2.38051354910767,1.05067599260376,"#218559",NA,"Altered, but not significant"
"1673","Rat_10_NODE_93_length_11013_cov_4.923617",2.49053068822553,0.854684569288877,"#218559",NA,"Altered, but not significant"
"2045","Rat_13_NODE_1554_length_1218_cov_4.531384",2.43408561253836,1.01311473258811,"#218559",NA,"Altered, but not significant"
"2046","Rat_13_NODE_1559_length_1216_cov_2.156761",2.32647997740272,1.02652447893767,"#218559",NA,"Altered, but not significant"
"2087","Rat_13_NODE_270_length_4469_cov_5.925238",2.37260241721486,1.00948822799327,"#218559",NA,"Altered, but not significant"
"2089","Rat_13_NODE_506_length_2532_cov_4.192572",3.83659964495988,1.63258589705747,"#218559",NA,"Altered, but not significant"
"2108","Rat_14_NODE_1252_length_1453_cov_2.133763",2.03504173157776,0.897114169259035,"#218559",NA,"Altered, but not significant"
"2110","Rat_14_NODE_1283_length_1431_cov_6.297238",2.86155786672697,1.24984289352551,"#218559",NA,"Altered, but not significant"
"2118","Rat_14_NODE_2061_length_1057_cov_1.818363",2.09537698337161,0.92520435383364,"#218559",NA,"Altered, but not significant"
"2119","Rat_14_NODE_2090_length_1046_cov_2.488396",2.45567250116241,1.07209687113585,"#218559",NA,"Altered, but not significant"
"2120","Rat_14_NODE_2101_length_1043_cov_1.764170",2.44921446437402,1.18168169013332,"#218559",NA,"Altered, but not significant"
"2126","Rat_14_NODE_413_length_4025_cov_3.296725",3.58957837002122,1.55142929113426,"#218559",NA,"Altered, but not significant"
"2132","Rat_14_NODE_759_length_2116_cov_2.956817",2.32122707057673,1.00298924316035,"#218559",NA,"Altered, but not significant"
"2133","Rat_14_NODE_768_length_2093_cov_2.773307",2.15521464115609,0.948802701935291,"#218559",NA,"Altered, but not significant"
"2134","Rat_14_NODE_802_length_2006_cov_3.148129",2.8568787988599,1.25185977636941,"#218559",NA,"Altered, but not significant"
"2138","Rat_15_NODE_1018_length_1912_cov_2.533118",2.60071912382305,1.15385904775405,"#218559",NA,"Altered, but not significant"
"2139","Rat_15_NODE_1090_length_1810_cov_2.831339",4.42882007636344,1.84915193806376,"#218559",NA,"Altered, but not significant"
"2151","Rat_15_NODE_1645_length_1297_cov_5.404992",2.29831807310808,0.826803821895621,"#218559",NA,"Altered, but not significant"
"2152","Rat_15_NODE_1661_length_1291_cov_2.461165",2.3905729970805,1.05067599260376,"#218559",NA,"Altered, but not significant"
"2155","Rat_15_NODE_1903_length_1156_cov_3.379655",2.08887964423677,0.983968403109247,"#218559",NA,"Altered, but not significant"
"2164","Rat_15_NODE_2312_length_1011_cov_3.083682",2.93563771997526,1.26874526785499,"#218559",NA,"Altered, but not significant"
"2181","Rat_17_NODE_1523_length_1518_cov_3.777170",2.51392543903314,1.02652447893767,"#218559",NA,"Altered, but not significant"
"2190","Rat_17_NODE_2094_length_1105_cov_3.149524",2.50254639488839,1.09541024907003,"#218559",NA,"Altered, but not significant"
"2191","Rat_17_NODE_2098_length_1104_cov_3.884652",2.12219958534811,0.983968403109247,"#218559",NA,"Altered, but not significant"
"2197","Rat_17_NODE_824_length_2668_cov_47.032912",2.47020741697889,1.02652447893767,"#218559",NA,"Altered, but not significant"
"2200","Rat_17_NODE_980_length_2279_cov_2.700090",2.31296080990711,0.983968403109247,"#218559",NA,"Altered, but not significant"
"2212","Rat_18_NODE_1589_length_1810_cov_9.941880",2.47020741697889,1.02652447893767,"#218559",NA,"Altered, but not significant"
"2219","Rat_18_NODE_1837_length_1659_cov_1.671446",2.42222407516657,1.02182067518975,"#218559",NA,"Altered, but not significant"
"2220","Rat_18_NODE_1855_length_1648_cov_2.798493",2.32122707057673,1.00298924316035,"#218559",NA,"Altered, but not significant"
"2316","Rat_18_NODE_505_length_4401_cov_3.102163",3.29000011216531,1.31808018066575,"#218559",NA,"Altered, but not significant"
"2321","Rat_2_NODE_1017_length_1878_cov_2.268239",2.12921499540793,0.922662008411875,"#218559",NA,"Altered, but not significant"
"2332","Rat_2_NODE_1595_length_1262_cov_2.579122",2.12921499540793,0.922662008411875,"#218559",NA,"Altered, but not significant"
"2337","Rat_2_NODE_989_length_1937_cov_2.810840",2.62226076378871,1.05067599260376,"#218559",NA,"Altered, but not significant"
"2339","Rat_3_NODE_1060_length_2477_cov_3.183732",2.42222407516657,1.02182067518975,"#218559",NA,"Altered, but not significant"
"2340","Rat_3_NODE_1112_length_2418_cov_2.606009",2.32122707057673,1.00298924316035,"#218559",NA,"Altered, but not significant"
"2342","Rat_3_NODE_1259_length_2243_cov_2.840951",2.03295901076233,0.911958577714609,"#218559",NA,"Altered, but not significant"
"2343","Rat_3_NODE_1339_length_2164_cov_2.617828",2.47020741697889,1.02652447893767,"#218559",NA,"Altered, but not significant"
"2344","Rat_3_NODE_1340_length_2163_cov_6.545541",2.42222407516657,1.02182067518975,"#218559",NA,"Altered, but not significant"
"2345","Rat_3_NODE_1366_length_2138_cov_2.771483",2.47020741697889,1.02652447893767,"#218559",NA,"Altered, but not significant"
"2346","Rat_3_NODE_1387_length_2118_cov_2.796898",2.32122707057673,1.00298924316035,"#218559",NA,"Altered, but not significant"
"2348","Rat_3_NODE_1465_length_2036_cov_3.559313",2.47020741697889,1.02652447893767,"#218559",NA,"Altered, but not significant"
"2350","Rat_3_NODE_1539_length_1985_cov_3.893264",2.26796819130942,0.983968403109247,"#218559",NA,"Altered, but not significant"
"2351","Rat_3_NODE_1622_length_1901_cov_2.709642",2.37260241721486,1.00948822799327,"#218559",NA,"Altered, but not significant"
"2352","Rat_3_NODE_1627_length_1898_cov_2.733044",2.32122707057673,1.00298924316035,"#218559",NA,"Altered, but not significant"
"2357","Rat_3_NODE_1813_length_1769_cov_2.079347",2.47020741697889,1.02652447893767,"#218559",NA,"Altered, but not significant"
"2358","Rat_3_NODE_1821_length_1762_cov_3.180434",2.09537698337161,0.92520435383364,"#218559",NA,"Altered, but not significant"
"2359","Rat_3_NODE_1848_length_1747_cov_3.043144",2.03295901076233,0.911958577714609,"#218559",NA,"Altered, but not significant"
"2360","Rat_3_NODE_1908_length_1699_cov_2.523723",2.15521464115609,0.948802701935291,"#218559",NA,"Altered, but not significant"
"2361","Rat_3_NODE_1929_length_1687_cov_2.384191",2.15521464115609,0.948802701935291,"#218559",NA,"Altered, but not significant"
"2362","Rat_3_NODE_1999_length_1650_cov_2.587461",2.32122707057673,1.00298924316035,"#218559",NA,"Altered, but not significant"
"2363","Rat_3_NODE_2094_length_1590_cov_2.180456",2.15521464115609,0.948802701935291,"#218559",NA,"Altered, but not significant"
"2364","Rat_3_NODE_2109_length_1576_cov_5.535832",2.32122707057673,1.00298924316035,"#218559",NA,"Altered, but not significant"
"2365","Rat_3_NODE_2115_length_1574_cov_2.682028",2.37260241721486,1.00948822799327,"#218559",NA,"Altered, but not significant"
"2366","Rat_3_NODE_2231_length_1519_cov_2.398224",2.15521464115609,0.948802701935291,"#218559",NA,"Altered, but not significant"
"2367","Rat_3_NODE_2280_length_1493_cov_2.579972",2.42222407516657,1.02182067518975,"#218559",NA,"Altered, but not significant"
"2369","Rat_3_NODE_2317_length_1472_cov_2.742414",2.32122707057673,1.00298924316035,"#218559",NA,"Altered, but not significant"
"2370","Rat_3_NODE_2324_length_1470_cov_2.540636",2.21268636641471,0.964465955638516,"#218559",NA,"Altered, but not significant"
"2371","Rat_3_NODE_2334_length_1467_cov_1.858357",2.42222407516657,1.02182067518975,"#218559",NA,"Altered, but not significant"
"2372","Rat_3_NODE_2350_length_1458_cov_2.870991",2.21268636641471,0.964465955638516,"#218559",NA,"Altered, but not significant"
"2373","Rat_3_NODE_2389_length_1447_cov_3.203305",2.26796819130942,0.983968403109247,"#218559",NA,"Altered, but not significant"
"2376","Rat_3_NODE_2487_length_1401_cov_3.198366",2.03295901076233,0.911958577714609,"#218559",NA,"Altered, but not significant"
"2377","Rat_3_NODE_2505_length_1392_cov_2.603590",2.09537698337161,0.92520435383364,"#218559",NA,"Altered, but not significant"
"2379","Rat_3_NODE_2511_length_1390_cov_2.589513",2.15521464115609,0.948802701935291,"#218559",NA,"Altered, but not significant"
"2380","Rat_3_NODE_2574_length_1367_cov_2.875000",2.47020741697889,1.02652447893767,"#218559",NA,"Altered, but not significant"
"2381","Rat_3_NODE_2585_length_1363_cov_2.070336",2.03295901076233,0.911958577714609,"#218559",NA,"Altered, but not significant"
"2382","Rat_3_NODE_2589_length_1361_cov_2.702910",2.32122707057673,1.00298924316035,"#218559",NA,"Altered, but not significant"
"2384","Rat_3_NODE_2660_length_1341_cov_2.680404",2.03295901076233,0.911958577714609,"#218559",NA,"Altered, but not significant"
"2385","Rat_3_NODE_2668_length_1339_cov_2.406542",2.42222407516657,1.02182067518975,"#218559",NA,"Altered, but not significant"
"2386","Rat_3_NODE_2712_length_1324_cov_2.601261",2.47020741697889,1.02652447893767,"#218559",NA,"Altered, but not significant"
"2387","Rat_3_NODE_2720_length_1323_cov_2.014984",2.03295901076233,0.911958577714609,"#218559",NA,"Altered, but not significant"
"2388","Rat_3_NODE_2729_length_1318_cov_2.330958",2.26796819130942,0.983968403109247,"#218559",NA,"Altered, but not significant"
"2389","Rat_3_NODE_2778_length_1305_cov_2.263200",2.21268636641471,0.964465955638516,"#218559",NA,"Altered, but not significant"
"2390","Rat_3_NODE_2912_length_1263_cov_4.304636",2.42222407516657,1.02182067518975,"#218559",NA,"Altered, but not significant"
"2391","Rat_3_NODE_2916_length_1263_cov_1.992550",2.15521464115609,0.948802701935291,"#218559",NA,"Altered, but not significant"
"2394","Rat_3_NODE_2948_length_1254_cov_3.004170",2.37260241721486,1.00948822799327,"#218559",NA,"Altered, but not significant"
"2395","Rat_3_NODE_2956_length_1252_cov_3.194653",2.47020741697889,1.02652447893767,"#218559",NA,"Altered, but not significant"
"2397","Rat_3_NODE_306_length_5553_cov_7.166424",2.45653579029889,1.02182067518975,"#218559",NA,"Altered, but not significant"
"2398","Rat_3_NODE_3103_length_1211_cov_2.273356",2.32122707057673,1.00298924316035,"#218559",NA,"Altered, but not significant"
"2400","Rat_3_NODE_3263_length_1160_cov_2.952941",2.09537698337161,0.92520435383364,"#218559",NA,"Altered, but not significant"
"2402","Rat_3_NODE_3345_length_1137_cov_2.705176",2.37260241721486,1.00948822799327,"#218559",NA,"Altered, but not significant"
"2403","Rat_3_NODE_3351_length_1136_cov_2.535615",2.37260241721486,1.00948822799327,"#218559",NA,"Altered, but not significant"
"2404","Rat_3_NODE_3370_length_1132_cov_1.776230",2.42222407516657,1.02182067518975,"#218559",NA,"Altered, but not significant"
"2406","Rat_3_NODE_3537_length_1092_cov_2.656702",2.15521464115609,0.948802701935291,"#218559",NA,"Altered, but not significant"
"2407","Rat_3_NODE_3555_length_1089_cov_2.639265",2.15521464115609,0.948802701935291,"#218559",NA,"Altered, but not significant"
"2408","Rat_3_NODE_3578_length_1085_cov_1.817476",2.32122707057673,1.00298924316035,"#218559",NA,"Altered, but not significant"
"2409","Rat_3_NODE_3626_length_1075_cov_2.451961",2.32122707057673,1.00298924316035,"#218559",NA,"Altered, but not significant"
"2410","Rat_3_NODE_3654_length_1066_cov_2.665678",2.03295901076233,0.911958577714609,"#218559",NA,"Altered, but not significant"
"2411","Rat_3_NODE_3730_length_1052_cov_2.571715",2.03295901076233,0.911958577714609,"#218559",NA,"Altered, but not significant"
"2413","Rat_3_NODE_3882_length_1018_cov_2.611630",2.32122707057673,1.00298924316035,"#218559",NA,"Altered, but not significant"
"2414","Rat_4_NODE_1727_length_1023_cov_3.238636",2.50203252057554,1.18168169013332,"#218559",NA,"Altered, but not significant"
"2418","Rat_7_NODE_1000_length_2430_cov_3.328000",2.56911153844035,1.03620562601924,"#218559",NA,"Altered, but not significant"
"2419","Rat_7_NODE_1126_length_2148_cov_52.355948",2.45653579029889,1.02182067518975,"#218559",NA,"Altered, but not significant"
"2421","Rat_7_NODE_1177_length_2048_cov_2.721024",2.73444834103053,1.20384140560953,"#218559",NA,"Altered, but not significant"
"2425","Rat_7_NODE_1686_length_1368_cov_4.150800",2.21268636641471,0.964465955638516,"#218559",NA,"Altered, but not significant"
"2438","Rat_7_NODE_2350_length_1020_cov_2.364767",2.09537698337161,0.92520435383364,"#218559",NA,"Altered, but not significant"
"2442","Rat_7_NODE_800_length_3048_cov_5.528233",3.92964847144149,1.83981897970812,"#218559",NA,"Altered, but not significant"
"2443","Rat_7_NODE_821_length_2972_cov_4.263284",2.20091098431109,0.948802701935291,"#218559",NA,"Altered, but not significant"
"2446","Rat_7_NODE_996_length_2434_cov_3.713745",2.12921499540793,0.922662008411875,"#218559",NA,"Altered, but not significant"
"2447","Rat_8_NODE_1003_length_2578_cov_2.487911",2.31296080990711,0.983968403109247,"#218559",NA,"Altered, but not significant"
"2450","Rat_8_NODE_1200_length_2232_cov_5.504364",2.5985776425991,1.04411578392883,"#218559",NA,"Altered, but not significant"
"2451","Rat_8_NODE_1212_length_2211_cov_2.507885",2.03295901076233,0.911958577714609,"#218559",NA,"Altered, but not significant"
"2455","Rat_8_NODE_1510_length_1860_cov_4.128532",3.16871115700505,1.37298659701173,"#218559",NA,"Altered, but not significant"
"2458","Rat_8_NODE_1621_length_1765_cov_2.051462",2.33439551786531,0.991142089552808,"#218559",NA,"Altered, but not significant"
"2465","Rat_8_NODE_1959_length_1512_cov_2.205903",2.44338195155014,1.05980245363143,"#218559",NA,"Altered, but not significant"
"2468","Rat_8_NODE_2079_length_1445_cov_2.145324",2.55807891991054,1.12816210925778,"#218559",NA,"Altered, but not significant"
"2476","Rat_8_NODE_2372_length_1294_cov_2.380145",2.51665673014764,1.03386253064178,"#218559",NA,"Altered, but not significant"
"2478","Rat_8_NODE_24_length_38809_cov_15.639547",5.39814963743257,2.32310601214275,"#218559",NA,"Altered, but not significant"
"2487","Rat_8_NODE_2799_length_1131_cov_3.311338",2.6592242643576,1.18023112949502,"#218559",NA,"Altered, but not significant"
"2495","Rat_8_NODE_3183_length_1021_cov_3.303313",2.04495150472729,0.899068739748341,"#218559",NA,"Altered, but not significant"
"2496","Rat_8_NODE_3257_length_1005_cov_1.841053",2.38134610476962,1.04411578392883,"#218559",NA,"Altered, but not significant"
"2501","Rat_8_NODE_54_length_23589_cov_5.917949",2.19400638644386,0.773837923802779,"#218559",NA,"Altered, but not significant"
"2505","Rat_8_NODE_759_length_3208_cov_3.895972",2.26796819130942,0.983968403109247,"#218559",NA,"Altered, but not significant"
"2514","Rat_9_NODE_1361_length_1524_cov_1.963240",2.38643910247391,1.00298924316035,"#218559",NA,"Altered, but not significant"
"2515","Rat_9_NODE_1370_length_1517_cov_2.170999",2.25939859461587,0.964465955638516,"#218559",NA,"Altered, but not significant"
"2517","Rat_9_NODE_1461_length_1433_cov_12.126270",2.05375502270699,0.901303902395823,"#218559",NA,"Altered, but not significant"
"2520","Rat_9_NODE_1929_length_1146_cov_2.806599",2.24261947009722,1.02491819948069,"#218559",NA,"Altered, but not significant"
"2522","Rat_9_NODE_2056_length_1080_cov_3.697561",2.04136194347876,0.965587136914025,"#218559",NA,"Altered, but not significant"
"2523","Rat_9_NODE_208_length_6119_cov_11.299142",2.18485700581044,0.767673012895466,"#218559",NA,"Altered, but not significant"
"2549","VC_1115",2.37260241721486,1.00948822799327,"#218559",NA,"Altered, but not significant"
"2553","VC_1140",2.05375502270699,0.901303902395823,"#218559",NA,"Altered, but not significant"
"2554","VC_1145",2.21268636641471,0.964465955638516,"#218559",NA,"Altered, but not significant"
"2560","VC_1171",3.46257855845484,1.79649409314756,"#218559",NA,"Altered, but not significant"
"2565","VC_1205",4.08755429293093,1.72986987658911,"#218559",NA,"Altered, but not significant"
"2566","VC_1224",2.47020741697889,1.02652447893767,"#218559",NA,"Altered, but not significant"
"2570","VC_1245",4.65955994921612,1.9206903000484,"#218559",NA,"Altered, but not significant"
"2572","VC_1257",2.17545810753002,1.00948822799327,"#218559",NA,"Altered, but not significant"
"2573","VC_1261",2.5031686602028,1.02652447893767,"#218559",NA,"Altered, but not significant"
"2578","VC_145",4.2343541132446,1.7264541105847,"#218559",NA,"Altered, but not significant"
"2587","VC_173",3.27894037333771,1.02182067518975,"#218559",NA,"Altered, but not significant"
"2601","VC_249",2.40036040881697,0.585258336964757,"#218559",NA,"Altered, but not significant"
"2615","VC_326",2.05375502270699,0.901303902395823,"#218559",NA,"Altered, but not significant"
"2652","VC_491",2.51665673014764,1.03386253064178,"#218559",NA,"Altered, but not significant"
"2661","VC_520",3.71069601558084,1.60545265959664,"#218559",NA,"Altered, but not significant"
"2665","VC_57",2.01265632951878,0.699962992432767,"#218559",NA,"Altered, but not significant"
"2666","VC_570",2.30589540064261,0.69315502927314,"#218559",NA,"Altered, but not significant"
"2679","VC_654",3.04739407810413,1.32665692377133,"#218559",NA,"Altered, but not significant"
"2702","VC_773",3.04816911455312,1.08427104702061,"#218559",NA,"Altered, but not significant"
"2704","VC_788",6.8841099169217,4.35617883525758,"#218559",NA,"Altered, but not significant"
"2705","VC_789",2.39676147743778,1.00298924316035,"#218559",NA,"Altered, but not significant"
"2708","VC_832",2.0190108925313,0.763319812281796,"#218559",NA,"Altered, but not significant"
"2711","VC_841",2.21268636641471,0.964465955638516,"#218559",NA,"Altered, but not significant"
"2713","VC_847",2.03295901076233,0.911958577714609,"#218559",NA,"Altered, but not significant"
"2723","VC_880",2.15521464115609,0.948802701935291,"#218559",NA,"Altered, but not significant"
"2725","VC_888",4.4878300859584,1.8763746394679,"#218559",NA,"Altered, but not significant"
"2733","VC_90",7.5764220209296,3.94536677998633,"#218559",NA,"Altered, but not significant"
"2741","VC_923",2.98110224441361,1.2753375154775,"#218559",NA,"Altered, but not significant"
"5","C10-R1-T1_NODE_1799_length_1789_cov_34.192618",-3.52369208527606,2.12047509435536,"#218559",NA,"Altered, but not significant"
"13","C10-R2-Base_NODE_426_length_1876_cov_10.399780",-4.70053345496137,3.38683802844092,"#218559",NA,"Altered, but not significant"
"17","C10-R3-Base_NODE_23_length_4425_cov_4.162700",-5.55778428226908,2.97678190574858,"#218559",NA,"Altered, but not significant"
"23","C11-R2-Base_NODE_2632_length_1137_cov_2.911275",-2.02976734558912,1.09613002917242,"#218559",NA,"Altered, but not significant"
"24","C11-R2-Base_NODE_525_length_3221_cov_10.784270",-3.31678848718602,1.69569040422025,"#218559",NA,"Altered, but not significant"
"25","C11-R2-Base_NODE_549_length_3110_cov_4.167921",-4.0164036787135,2.42258447635089,"#218559",NA,"Altered, but not significant"
"29","C11-R3-T1_NODE_1477_length_1597_cov_11.238003",-3.1023882948843,1.69637572488496,"#218559",NA,"Altered, but not significant"
"32","C12-R2-Base_NODE_1490_length_2490_cov_8.564271",-3.9701126662323,2.5586896747847,"#218559",NA,"Altered, but not significant"
"40","C12-R3-Base_NODE_356_length_1995_cov_3.432474",-4.29843957917895,2.35214562077458,"#218559",NA,"Altered, but not significant"
"41","C12-R3-Base_NODE_550_length_1722_cov_42.643671",-4.69260454239746,2.985400792279,"#218559",NA,"Altered, but not significant"
"42","C12-R3-T5_NODE_174_length_3183_cov_3.948210",-4.12235609738415,2.45977732143865,"#218559",NA,"Altered, but not significant"
"43","C13-R1-T5_NODE_138_length_2773_cov_6.600074",-3.13054330182332,1.74647726683794,"#218559",NA,"Altered, but not significant"
"44","C13-R2-Base_NODE_1007_length_2204_cov_2.853420",-2.17505845781201,1.0618703210394,"#218559",NA,"Altered, but not significant"
"47","C13-R2-Base_NODE_667_length_2622_cov_3.125049",-2.08066304565355,0.874758981921069,"#218559",NA,"Altered, but not significant"
"52","C14-R1-Base_NODE_1706_length_2267_cov_2.969259",-2.9768877552915,1.62389912719621,"#218559",NA,"Altered, but not significant"
"53","C14-R1-Base_NODE_2073_length_1971_cov_2.500522",-2.37325092982148,1.28716496316357,"#218559",NA,"Altered, but not significant"
"56","C14-R2-Base_NODE_43_length_17842_cov_14.781020",-3.76370802044192,1.94153776563166,"#218559",NA,"Altered, but not significant"
"57","C14-R2-Base_NODE_48_length_15724_cov_11.368434",-3.62138614419337,2.03055798267376,"#218559",NA,"Altered, but not significant"
"58","C14-R2-Base_NODE_71_length_11150_cov_11.531501",-3.12843397222391,1.54059785746468,"#218559",NA,"Altered, but not significant"
"60","C14-R3-T1_NODE_4237_length_1037_cov_2.864562",-3.02859232419837,1.978118033997,"#218559",NA,"Altered, but not significant"
"65","C15-R1-Base_NODE_2891_length_1678_cov_25.123229",-3.49597642899974,1.978118033997,"#218559",NA,"Altered, but not significant"
"67","C15-R1-Base_NODE_723_length_4025_cov_3.240806",-4.80857429669887,2.809617800694,"#218559",NA,"Altered, but not significant"
"68","C15-R1-T1_NODE_1544_length_1593_cov_5.633940",-3.13639707441267,1.99137415152244,"#218559",NA,"Altered, but not significant"
"73","C15-R2-Base_NODE_355_length_1830_cov_3.521690",-2.9263064647819,1.62389912719621,"#218559",NA,"Altered, but not significant"
"77","C15-R3-Base_NODE_1535_length_1609_cov_3.304376",-4.82911843463078,3.11454157380979,"#218559",NA,"Altered, but not significant"
"78","C15-R3-T1_NODE_177_length_7599_cov_3.789369",-4.07719840109621,2.44584740542074,"#218559",NA,"Altered, but not significant"
"79","C15-R3-T1_NODE_203_length_7151_cov_3.878241",-6.34280580261461,4.65373900933623,"#218559",NA,"Altered, but not significant"
"81","C15-R3-T1_NODE_2050_length_1786_cov_21.681109",-3.67081999600739,2.63219550595359,"#218559",NA,"Altered, but not significant"
"83","C15-R3-T1_NODE_290_length_5573_cov_3.712939",-3.44062061078581,1.95824365928158,"#218559",NA,"Altered, but not significant"
"85","C15-R3-T1_NODE_801_length_3053_cov_4.520680",-4.86274087511455,2.79304221567339,"#218559",NA,"Altered, but not significant"
"87","C16-R1-T5_NODE_323_length_1605_cov_4.345161",-4.51712486553741,2.60297454391946,"#218559",NA,"Altered, but not significant"
"88","C16-R2-Base_NODE_563_length_3141_cov_2.404083",-3.09081685117231,1.72397367868087,"#218559",NA,"Altered, but not significant"
"89","C16-R2-Base_NODE_59_length_14955_cov_6.009329",-3.8176518696064,2.0757343885637,"#218559",NA,"Altered, but not significant"
"90","C16-R2-T1_NODE_2547_length_1324_cov_8.921198",-3.35415021160308,1.89555725141242,"#218559",NA,"Altered, but not significant"
"94","C16-R3-Base_NODE_1188_length_2810_cov_3.889655",-2.72900517162617,1.33705751676414,"#218559",NA,"Altered, but not significant"
"98","C16-R3-T5_NODE_633_length_2365_cov_2.719913",-4.06703477139367,2.19648033341862,"#218559",NA,"Altered, but not significant"
"100","C21-R1-T5_NODE_217_length_1483_cov_6.440476",-3.02635038317771,2.11199125628198,"#218559",NA,"Altered, but not significant"
"103","C21-R2-3-4-18_NODE_1801_length_1424_cov_4.130752",-3.42460956430445,1.83722349762593,"#218559",NA,"Altered, but not significant"
"104","C21-R2-3-4-18_NODE_367_length_4870_cov_8.799585",-2.97063602274528,1.66520825600001,"#218559",NA,"Altered, but not significant"
"108","C21-R3-1-5-18_NODE_1245_length_1569_cov_4.652576",-2.33510658341923,1.07004863354713,"#218559",NA,"Altered, but not significant"
"110","C21-R3-1-5-18_NODE_281_length_3210_cov_6.064659",-5.49616122115073,3.75313344855798,"#218559",NA,"Altered, but not significant"
"111","C21-R3-3-4-18_NODE_434_length_1538_cov_9.297370",-4.70973982939991,4.12298206861287,"#218559",NA,"Altered, but not significant"
"112","C21-R3-T5_NODE_639_length_1734_cov_6.440739",-5.12513977820403,3.7251252323626,"#218559",NA,"Altered, but not significant"
"117","C22-R1-T5_NODE_4198_length_1026_cov_3.697219",-3.39453851906033,1.16045774162534,"#218559",NA,"Altered, but not significant"
"122","C23-R1-1-5-18_NODE_1846_length_1582_cov_11.874263",-3.42493512990772,1.93675282553516,"#218559",NA,"Altered, but not significant"
"123","C23-R2-1-5-18_NODE_550_length_1630_cov_8.493968",-4.52657898957078,2.63219550595359,"#218559",NA,"Altered, but not significant"
"125","C23-R2-T5_NODE_233_length_1890_cov_5.947139",-3.26411452929208,1.73588732536545,"#218559",NA,"Altered, but not significant"
"128","C23-R3-1-5-18_NODE_1644_length_1990_cov_12.799483",-5.43991320886851,4.10291859919356,"#218559",NA,"Altered, but not significant"
"131","C23-R3-3-4-18_NODE_962_length_2006_cov_14.463865",-4.99583485667003,3.20020033518879,"#218559",NA,"Altered, but not significant"
"132","C24-R1-1-5-18_NODE_276_length_2903_cov_9.038624",-2.7779151073925,1.64124153207773,"#218559",NA,"Altered, but not significant"
"134","C24-R1-T5_NODE_590_length_1687_cov_5.362132",-3.71362751107919,2.21755910463549,"#218559",NA,"Altered, but not significant"
"135","C24-R2-1-5-18_NODE_1167_length_1525_cov_8.074830",-4.01981259452494,2.56333055953559,"#218559",NA,"Altered, but not significant"
"136","C24-R2-3-4-18_NODE_1086_length_3481_cov_3.304145",-4.19495555147442,2.2995916739066,"#218559",NA,"Altered, but not significant"
"138","C24-R2-3-4-18_NODE_2255_length_2314_cov_7.083223",-4.56869046638575,2.4371823583238,"#218559",NA,"Altered, but not significant"
"139","C24-R2-3-4-18_NODE_2637_length_2113_cov_3.249757",-2.35150301684322,1.01732160080157,"#218559",NA,"Altered, but not significant"
"144","C24-R2-T5_NODE_897_length_1294_cov_1.367232",-3.57246578561599,2.1503024666367,"#218559",NA,"Altered, but not significant"
"150","C9-R1-T1_NODE_352_length_5141_cov_6.034605",-4.59640813470623,2.43763652507797,"#218559",NA,"Altered, but not significant"
"155","C9-R2-T1_NODE_2583_length_1039_cov_3.453252",-2.94731101717712,1.80656395973167,"#218559",NA,"Altered, but not significant"
"159","C9-R3-Base_NODE_1603_length_1910_cov_2.627493",-2.32507950280578,1.08086700541621,"#218559",NA,"Altered, but not significant"
"160","C9-R3-Base_NODE_285_length_4095_cov_2.668317",-4.7650992975435,2.55678527652425,"#218559",NA,"Altered, but not significant"
"161","C9-R3-Base_NODE_915_length_2520_cov_3.163489",-4.54443726251236,2.63219550595359,"#218559",NA,"Altered, but not significant"
"164","C9-R3-T1_NODE_764_length_1802_cov_4.777905",-3.26645421420655,1.90549551874019,"#218559",NA,"Altered, but not significant"
"165","C9-R3-T5_NODE_1276_length_1947_cov_14.687104",-2.24769564854948,0.967407746871757,"#218559",NA,"Altered, but not significant"
"169","Rat_1_NODE_1110_length_1396_cov_2.002237",-2.91004228405116,1.326535769667,"#218559",NA,"Altered, but not significant"
"173","Rat_1_NODE_1223_length_1300_cov_4.412048",-3.71271537524689,2.03271691769461,"#218559",NA,"Altered, but not significant"
"174","Rat_1_NODE_1260_length_1283_cov_5.509772",-2.02729681610264,1.01577935226883,"#218559",NA,"Altered, but not significant"
"176","Rat_1_NODE_1314_length_1243_cov_3.515152",-2.30495426853759,1.09613002917242,"#218559",NA,"Altered, but not significant"
"177","Rat_1_NODE_1346_length_1226_cov_2.057216",-2.02976734558912,1.09613002917242,"#218559",NA,"Altered, but not significant"
"178","Rat_1_NODE_1383_length_1196_cov_2.416301",-4.05584034029948,2.21755910463549,"#218559",NA,"Altered, but not significant"
"179","Rat_1_NODE_1406_length_1180_cov_2.220444",-4.3328363474634,2.37856224443415,"#218559",NA,"Altered, but not significant"
"182","Rat_1_NODE_1489_length_1144_cov_1.616162",-2.89696303241838,1.60835743198605,"#218559",NA,"Altered, but not significant"
"188","Rat_1_NODE_591_length_2260_cov_6.431746",-4.25401579266616,2.33762897973299,"#218559",NA,"Altered, but not significant"
"189","Rat_1_NODE_592_length_2256_cov_4.316674",-5.22180927543894,2.98469167202003,"#218559",NA,"Altered, but not significant"
"190","Rat_1_NODE_645_length_2114_cov_7.451676",-3.23561375345342,1.54533456690326,"#218559",NA,"Altered, but not significant"
"193","Rat_1_NODE_837_length_1721_cov_1.611645",-2.89696985684664,1.60835743198605,"#218559",NA,"Altered, but not significant"
"195","Rat_1_NODE_907_length_1608_cov_1.846104",-2.92623790474237,1.61834667676719,"#218559",NA,"Altered, but not significant"
"199","Rat_10_NODE_1377_length_1294_cov_2.379338",-2.94107364280204,1.86720938520832,"#218559",NA,"Altered, but not significant"
"200","Rat_10_NODE_1649_length_1154_cov_2.723385",-2.42210274717589,1.30925686345053,"#218559",NA,"Altered, but not significant"
"203","Rat_10_NODE_384_length_3275_cov_3.569565",-3.14814153265151,1.477876475779,"#218559",NA,"Altered, but not significant"
"204","Rat_10_NODE_452_length_2934_cov_2.534561",-3.03121824362793,1.75277752705053,"#218559",NA,"Altered, but not significant"
"211","Rat_11_NODE_1136_length_1590_cov_3.263844",-3.02715716699881,1.978118033997,"#218559",NA,"Altered, but not significant"
"251","Rat_12_NODE_1000_length_2410_cov_6.142251",-4.12072063636318,2.2454916350296,"#218559",NA,"Altered, but not significant"
"252","Rat_12_NODE_1002_length_2405_cov_4.991915",-3.49498022983905,1.93394171611509,"#218559",NA,"Altered, but not significant"
"253","Rat_12_NODE_1007_length_2388_cov_4.153879",-3.51444379715513,1.94153776563166,"#218559",NA,"Altered, but not significant"
"254","Rat_12_NODE_1017_length_2364_cov_4.985275",-3.94551022054726,2.16325734015071,"#218559",NA,"Altered, but not significant"
"255","Rat_12_NODE_1023_length_2357_cov_4.971329",-3.51443418635117,1.94153776563166,"#218559",NA,"Altered, but not significant"
"256","Rat_12_NODE_1024_length_2356_cov_3.868753",-3.11646913162254,1.73588732536545,"#218559",NA,"Altered, but not significant"
"257","Rat_12_NODE_1026_length_2351_cov_3.506098",-3.23848681088255,1.80656395973167,"#218559",NA,"Altered, but not significant"
"258","Rat_12_NODE_1034_length_2336_cov_4.367821",-3.55251540874899,1.9528417695908,"#218559",NA,"Altered, but not significant"
"259","Rat_12_NODE_1039_length_2329_cov_5.757256",-2.55175940775486,1.08863784705565,"#218559",NA,"Altered, but not significant"
"260","Rat_12_NODE_1043_length_2328_cov_3.934448",-3.45528023814824,1.9129601703718,"#218559",NA,"Altered, but not significant"
"261","Rat_12_NODE_1048_length_2323_cov_4.882275",-3.64372546082503,2.00827052661546,"#218559",NA,"Altered, but not significant"
"262","Rat_12_NODE_1049_length_2317_cov_3.616711",-3.58972751844302,1.98209171198037,"#218559",NA,"Altered, but not significant"
"263","Rat_12_NODE_1061_length_2292_cov_5.058561",-4.10799919993357,2.2454916350296,"#218559",NA,"Altered, but not significant"
"264","Rat_12_NODE_1062_length_2290_cov_4.579866",-3.91655640456328,2.15017173036251,"#218559",NA,"Altered, but not significant"
"265","Rat_12_NODE_1064_length_2279_cov_4.224371",-3.62595068547436,1.99803503755429,"#218559",NA,"Altered, but not significant"
"266","Rat_12_NODE_1075_length_2263_cov_4.793931",-3.32915204552467,1.85355437719469,"#218559",NA,"Altered, but not significant"
"267","Rat_12_NODE_1076_length_2261_cov_3.696283",-3.90185533848904,2.14421834732028,"#218559",NA,"Altered, but not significant"
"268","Rat_12_NODE_1085_length_2241_cov_4.649588",-4.25402128441504,2.33802882198367,"#218559",NA,"Altered, but not significant"
"270","Rat_12_NODE_1090_length_2232_cov_5.691778",-2.9263032996462,1.62389912719621,"#218559",NA,"Altered, but not significant"
"271","Rat_12_NODE_1097_length_2214_cov_4.150069",-2.02729681610264,1.01577935226883,"#218559",NA,"Altered, but not significant"
"272","Rat_12_NODE_1098_length_2214_cov_3.805002",-3.90186438683872,2.14421834732028,"#218559",NA,"Altered, but not significant"
"273","Rat_12_NODE_1099_length_2213_cov_4.142261",-3.43499209886247,1.90549551874019,"#218559",NA,"Altered, but not significant"
"275","Rat_12_NODE_1102_length_2209_cov_3.714485",-3.55257737765604,1.96158630781092,"#218559",NA,"Altered, but not significant"
"276","Rat_12_NODE_1109_length_2206_cov_4.519758",-3.37239533172403,1.86719033991086,"#218559",NA,"Altered, but not significant"
"277","Rat_12_NODE_1113_length_2201_cov_3.721808",-2.80514049887362,1.54533456690326,"#218559",NA,"Altered, but not significant"
"278","Rat_12_NODE_1115_length_2199_cov_6.325093",-4.26552620047738,2.33802882198367,"#218559",NA,"Altered, but not significant"
"279","Rat_12_NODE_1121_length_2192_cov_3.705194",-3.84152310692062,2.11147311086823,"#218559",NA,"Altered, but not significant"
"280","Rat_12_NODE_1123_length_2190_cov_3.702108",-3.47527507151087,1.92478471874097,"#218559",NA,"Altered, but not significant"
"281","Rat_12_NODE_1127_length_2185_cov_4.280751",-3.64372262723985,2.00827052661546,"#218559",NA,"Altered, but not significant"
"282","Rat_12_NODE_1147_length_2150_cov_6.377566",-3.69576232035693,2.02854285615533,"#218559",NA,"Altered, but not significant"
"283","Rat_12_NODE_1160_length_2132_cov_4.843043",-2.83641432470938,1.56655808739858,"#218559",NA,"Altered, but not significant"
"284","Rat_12_NODE_1165_length_2125_cov_4.390338",-3.6079480314352,1.99137415152244,"#218559",NA,"Altered, but not significant"
"285","Rat_12_NODE_1168_length_2117_cov_4.242483",-3.69577475482238,2.02854285615533,"#218559",NA,"Altered, but not significant"
"286","Rat_12_NODE_1170_length_2117_cov_3.237633",-2.46099746006759,1.19520132826667,"#218559",NA,"Altered, but not significant"
"287","Rat_12_NODE_1171_length_2116_cov_5.227559",-3.32907023487811,1.84101765499787,"#218559",NA,"Altered, but not significant"
"288","Rat_12_NODE_1174_length_2114_cov_3.776105",-3.39356498149775,1.87733512997424,"#218559",NA,"Altered, but not significant"
"289","Rat_12_NODE_1178_length_2109_cov_4.148004",-3.16653547156667,1.76459944918407,"#218559",NA,"Altered, but not significant"
"291","Rat_12_NODE_1213_length_2058_cov_5.261608",-3.49499232912109,1.93394171611509,"#218559",NA,"Altered, but not significant"
"293","Rat_12_NODE_1218_length_2050_cov_5.211529",-3.64372546082503,2.00827052661546,"#218559",NA,"Altered, but not significant"
"294","Rat_12_NODE_1221_length_2048_cov_4.000000",-3.32914966822019,1.85355437719469,"#218559",NA,"Altered, but not significant"
"295","Rat_12_NODE_1228_length_2043_cov_5.985915",-3.37243173850538,1.87108381076078,"#218559",NA,"Altered, but not significant"
"296","Rat_12_NODE_1239_length_2036_cov_5.170116",-3.58973008364329,1.98209171198037,"#218559",NA,"Altered, but not significant"
"297","Rat_12_NODE_1248_length_2024_cov_6.453022",-3.06466483373494,1.70924249443583,"#218559",NA,"Altered, but not significant"
"298","Rat_12_NODE_1252_length_2016_cov_3.930138",-3.77853793992133,2.07460691062581,"#218559",NA,"Altered, but not significant"
"299","Rat_12_NODE_1255_length_2011_cov_4.527096",-3.06465116424702,1.70882509397408,"#218559",NA,"Altered, but not significant"
"300","Rat_12_NODE_1264_length_2000_cov_4.138817",-4.0290414662226,2.20095292989033,"#218559",NA,"Altered, but not significant"
"301","Rat_12_NODE_1269_length_1995_cov_4.878866",-3.37243495104266,1.87108381076078,"#218559",NA,"Altered, but not significant"
"302","Rat_12_NODE_1272_length_1986_cov_5.357846",-3.16652927201899,1.76443580230619,"#218559",NA,"Altered, but not significant"
"303","Rat_12_NODE_1275_length_1978_cov_4.120125",-3.26164748015256,1.81264615529539,"#218559",NA,"Altered, but not significant"
"304","Rat_12_NODE_1276_length_1976_cov_3.641333",-2.67300891171364,1.47761819657744,"#218559",NA,"Altered, but not significant"
"305","Rat_12_NODE_1290_length_1963_cov_3.881551",-3.67859038430622,2.01630535335584,"#218559",NA,"Altered, but not significant"
"306","Rat_12_NODE_1298_length_1956_cov_3.283535",-3.43498489608593,1.9052005287722,"#218559",NA,"Altered, but not significant"
"307","Rat_12_NODE_1308_length_1944_cov_5.928004",-3.39357977875801,1.87947294440636,"#218559",NA,"Altered, but not significant"
"308","Rat_12_NODE_1313_length_1937_cov_4.886291",-3.30700539770322,1.84101765499787,"#218559",NA,"Altered, but not significant"
"309","Rat_12_NODE_1332_length_1921_cov_3.885316",-3.14174098899509,1.75335400206984,"#218559",NA,"Altered, but not significant"
"310","Rat_12_NODE_1333_length_1920_cov_4.071314",-2.77327418052465,1.53211414006775,"#218559",NA,"Altered, but not significant"
"311","Rat_12_NODE_1335_length_1918_cov_2.981750",-2.83641432470938,1.56655808739858,"#218559",NA,"Altered, but not significant"
"312","Rat_12_NODE_1342_length_1904_cov_3.404002",-3.3724285103772,1.87108381076078,"#218559",NA,"Altered, but not significant"
"313","Rat_12_NODE_1347_length_1898_cov_4.247423",-3.58972751844302,1.98209171198037,"#218559",NA,"Altered, but not significant"
"314","Rat_12_NODE_1350_length_1895_cov_3.671196",-2.56523139577549,1.41136596427088,"#218559",NA,"Altered, but not significant"
"316","Rat_12_NODE_1372_length_1867_cov_3.549117",-3.51442480652782,1.94093908908123,"#218559",NA,"Altered, but not significant"
"317","Rat_12_NODE_1375_length_1866_cov_4.625621",-3.35095152885435,1.86127595422277,"#218559",NA,"Altered, but not significant"
"318","Rat_12_NODE_1378_length_1864_cov_4.803759",-3.16642997818723,1.75335400206984,"#218559",NA,"Altered, but not significant"
"319","Rat_12_NODE_138_length_13542_cov_5.418996",-6.14602957141305,3.39158501442635,"#218559",NA,"Altered, but not significant"
"320","Rat_12_NODE_1385_length_1859_cov_5.265521",-3.26158565017602,1.80656395973167,"#218559",NA,"Altered, but not significant"
"321","Rat_12_NODE_1393_length_1851_cov_5.155345",-3.37360179448689,2.01630535335584,"#218559",NA,"Altered, but not significant"
"323","Rat_12_NODE_1397_length_1846_cov_3.561139",-3.28448319021286,1.82485425110652,"#218559",NA,"Altered, but not significant"
"324","Rat_12_NODE_1401_length_1843_cov_4.116331",-3.11642148511292,1.73064362398037,"#218559",NA,"Altered, but not significant"
"325","Rat_12_NODE_1402_length_1842_cov_4.151091",-3.0907866803034,1.72228967797404,"#218559",NA,"Altered, but not significant"
"326","Rat_12_NODE_1415_length_1831_cov_3.954392",-3.16646929101125,1.75584087680156,"#218559",NA,"Altered, but not significant"
"327","Rat_12_NODE_1429_length_1815_cov_12.363068",-3.86711243675076,1.90549551874019,"#218559",NA,"Altered, but not significant"
"329","Rat_12_NODE_1433_length_1812_cov_3.874787",-3.43500765646342,1.90549551874019,"#218559",NA,"Altered, but not significant"
"330","Rat_12_NODE_1445_length_1796_cov_3.148765",-2.5275136525316,1.39187968742818,"#218559",NA,"Altered, but not significant"
"331","Rat_12_NODE_1474_length_1768_cov_4.894337",-3.11647862555685,1.73588732536545,"#218559",NA,"Altered, but not significant"
"332","Rat_12_NODE_1483_length_1760_cov_4.051026",-2.83644644285341,1.56816977712097,"#218559",NA,"Altered, but not significant"
"333","Rat_12_NODE_1494_length_1750_cov_5.845428",-3.3070148342258,1.84101765499787,"#218559",NA,"Altered, but not significant"
"335","Rat_12_NODE_151_length_12516_cov_6.164995",-6.13978016551819,3.39158501442635,"#218559",NA,"Altered, but not significant"
"337","Rat_12_NODE_1529_length_1722_cov_5.716857",-3.16651129159546,1.76222613914793,"#218559",NA,"Altered, but not significant"
"338","Rat_12_NODE_1535_length_1714_cov_4.443038",-2.83637289414715,1.56244759589639,"#218559",NA,"Altered, but not significant"
"339","Rat_12_NODE_154_length_12346_cov_5.715564",-6.20709201040722,3.43744238187842,"#218559",NA,"Altered, but not significant"
"340","Rat_12_NODE_1545_length_1699_cov_3.783455",-3.19090114157647,1.77789726560093,"#218559",NA,"Altered, but not significant"
"342","Rat_12_NODE_156_length_12330_cov_4.928228",-6.05595641398081,3.35004003017377,"#218559",NA,"Altered, but not significant"
"343","Rat_12_NODE_1560_length_1689_cov_4.892289",-3.62797416415427,2.33396044538142,"#218559",NA,"Altered, but not significant"
"344","Rat_12_NODE_1561_length_1689_cov_3.428397",-2.83641432470938,1.56655808739858,"#218559",NA,"Altered, but not significant"
"345","Rat_12_NODE_1573_length_1676_cov_4.773597",-3.11646913162254,1.73588732536545,"#218559",NA,"Altered, but not significant"
"346","Rat_12_NODE_1575_length_1675_cov_4.303704",-3.60795359386862,1.99137415152244,"#218559",NA,"Altered, but not significant"
"347","Rat_12_NODE_1585_length_1668_cov_5.712957",-3.35093606293812,1.85991969060347,"#218559",NA,"Altered, but not significant"
"348","Rat_12_NODE_1595_length_1660_cov_5.548910",-3.03803676337029,1.69569040422025,"#218559",NA,"Altered, but not significant"
"349","Rat_12_NODE_1610_length_1651_cov_4.178571",-3.28452831165422,1.83072254377075,"#218559",NA,"Altered, but not significant"
"350","Rat_12_NODE_1614_length_1649_cov_3.478043",-2.60209911886644,1.43560743947891,"#218559",NA,"Altered, but not significant"
"351","Rat_12_NODE_163_length_11909_cov_5.647967",-2.86017300099356,1.31589889787316,"#218559",NA,"Altered, but not significant"
"352","Rat_12_NODE_1631_length_1634_cov_3.680177",-3.14174098899509,1.75335400206984,"#218559",NA,"Altered, but not significant"
"355","Rat_12_NODE_1654_length_1609_cov_4.925354",-3.39353376026765,1.87163139297064,"#218559",NA,"Altered, but not significant"
"356","Rat_12_NODE_1671_length_1589_cov_4.054759",-3.06466821872146,1.70924249443583,"#218559",NA,"Altered, but not significant"
"357","Rat_12_NODE_1686_length_1577_cov_7.174113",-3.32913523068596,1.85272509130742,"#218559",NA,"Altered, but not significant"
"358","Rat_12_NODE_1687_length_1577_cov_4.632720",-3.23843185530244,1.8000259544836,"#218559",NA,"Altered, but not significant"
"359","Rat_12_NODE_1698_length_1566_cov_5.149570",-2.98319230474378,1.65236400775087,"#218559",NA,"Altered, but not significant"
"360","Rat_12_NODE_1701_length_1564_cov_3.960239",-2.9263064647819,1.62389912719621,"#218559",NA,"Altered, but not significant"
"361","Rat_12_NODE_1702_length_1564_cov_3.798542",-3.5723651499216,2.14098449059104,"#218559",NA,"Altered, but not significant"
"362","Rat_12_NODE_1721_length_1547_cov_3.483914",-3.30695008027795,1.8341380024041,"#218559",NA,"Altered, but not significant"
"363","Rat_12_NODE_1752_length_1523_cov_5.045640",-3.03800003515478,1.69305109610337,"#218559",NA,"Altered, but not significant"
"364","Rat_12_NODE_1758_length_1517_cov_4.720930",-3.03802224767285,1.69539473569686,"#218559",NA,"Altered, but not significant"
"365","Rat_12_NODE_1760_length_1516_cov_3.965092",-2.67293322703173,1.47126536152521,"#218559",NA,"Altered, but not significant"
"366","Rat_12_NODE_180_length_10497_cov_6.220552",-6.14914579589028,3.39158501442635,"#218559",NA,"Altered, but not significant"
"367","Rat_12_NODE_1802_length_1486_cov_4.155136",-3.69577072963618,2.02854285615533,"#218559",NA,"Altered, but not significant"
"368","Rat_12_NODE_1805_length_1485_cov_4.089510",-2.67302115032378,1.47761819657744,"#218559",NA,"Altered, but not significant"
"369","Rat_12_NODE_1810_length_1482_cov_4.313945",-3.43499209886247,1.90549551874019,"#218559",NA,"Altered, but not significant"
"370","Rat_12_NODE_1812_length_1482_cov_3.053259",-3.11643980562448,1.73279729662597,"#218559",NA,"Altered, but not significant"
"372","Rat_12_NODE_1823_length_1477_cov_4.784810",-2.32194941952363,1.25641816520398,"#218559",NA,"Altered, but not significant"
"373","Rat_12_NODE_1825_length_1474_cov_3.317125",-2.7731913210735,1.52636534662571,"#218559",NA,"Altered, but not significant"
"374","Rat_12_NODE_1827_length_1473_cov_4.952045",-3.23848238056268,1.80656395973167,"#218559",NA,"Altered, but not significant"
"375","Rat_12_NODE_183_length_10441_cov_5.508184",-6.10490625278338,3.36856476209152,"#218559",NA,"Altered, but not significant"
"376","Rat_12_NODE_1835_length_1469_cov_6.064356",-2.3656856517888,1.2977361769593,"#218559",NA,"Altered, but not significant"
"377","Rat_12_NODE_1855_length_1461_cov_4.025605",-2.56526037829605,1.41262530391938,"#218559",NA,"Altered, but not significant"
"378","Rat_12_NODE_1879_length_1446_cov_5.920201",-3.49623936617987,2.11147311086823,"#218559",NA,"Altered, but not significant"
"379","Rat_12_NODE_1884_length_1444_cov_6.354932",-3.32915204552467,1.85355437719469,"#218559",NA,"Altered, but not significant"
"381","Rat_12_NODE_1908_length_1433_cov_5.144412",-2.86691678925494,1.57670772177907,"#218559",NA,"Altered, but not significant"
"383","Rat_12_NODE_1930_length_1421_cov_5.327233",-3.30699967490736,1.84101765499787,"#218559",NA,"Altered, but not significant"
"385","Rat_12_NODE_1978_length_1391_cov_5.018713",-3.49623199641571,2.11147311086823,"#218559",NA,"Altered, but not significant"
"386","Rat_12_NODE_1981_length_1389_cov_5.359820",-2.95502257724385,1.63725155575896,"#218559",NA,"Altered, but not significant"
"388","Rat_12_NODE_202_length_9601_cov_6.618898",-5.73371354355578,3.10721620431719,"#218559",NA,"Altered, but not significant"
"390","Rat_12_NODE_2031_length_1364_cov_4.838808",-2.80520231978135,1.54884765409421,"#218559",NA,"Altered, but not significant"
"392","Rat_12_NODE_2047_length_1355_cov_6.376154",-2.74062111208599,1.51884687553421,"#218559",NA,"Altered, but not significant"
"393","Rat_12_NODE_2048_length_1355_cov_5.216923",-2.63797326798229,1.4560625130118,"#218559",NA,"Altered, but not significant"
"394","Rat_12_NODE_2056_length_1352_cov_5.113338",-2.3656856517888,1.2977361769593,"#218559",NA,"Altered, but not significant"
"395","Rat_12_NODE_2065_length_1347_cov_6.899381",-3.37231190948281,1.85773978432297,"#218559",NA,"Altered, but not significant"
"396","Rat_12_NODE_2112_length_1327_cov_3.832547",-2.36569944460556,1.2977361769593,"#218559",NA,"Altered, but not significant"
"398","Rat_12_NODE_2145_length_1311_cov_4.492834",-2.77315848110474,1.52333620990646,"#218559",NA,"Altered, but not significant"
"401","Rat_12_NODE_2214_length_1274_cov_3.963084",-2.02976734558912,1.09613002917242,"#218559",NA,"Altered, but not significant"
"404","Rat_12_NODE_223_length_8888_cov_5.450583",-5.89826864738003,3.21335067770898,"#218559",NA,"Altered, but not significant"
"405","Rat_12_NODE_2248_length_1262_cov_4.697597",-3.21488860284497,1.79189282645574,"#218559",NA,"Altered, but not significant"
"406","Rat_12_NODE_2260_length_1257_cov_3.918469",-2.27738832772132,1.24479626229038,"#218559",NA,"Altered, but not significant"
"408","Rat_12_NODE_2266_length_1254_cov_3.612177",-2.63799012148182,1.45660047714206,"#218559",NA,"Altered, but not significant"
"409","Rat_12_NODE_227_length_8831_cov_5.782133",-2.39442277021434,0.779703035099077,"#218559",NA,"Altered, but not significant"
"410","Rat_12_NODE_2272_length_1252_cov_5.791980",-2.89696815573062,1.60835743198605,"#218559",NA,"Altered, but not significant"
"411","Rat_12_NODE_2293_length_1244_cov_5.013457",-2.67299035909608,1.47642896460265,"#218559",NA,"Altered, but not significant"
"412","Rat_12_NODE_2307_length_1239_cov_2.867399",-2.70711928251194,1.48767391697726,"#218559",NA,"Altered, but not significant"
"414","Rat_12_NODE_2320_length_1230_cov_4.314894",-2.7406262135007,1.51884687553421,"#218559",NA,"Altered, but not significant"
"415","Rat_12_NODE_2326_length_1229_cov_3.412266",-2.56519337403376,1.40859058627367,"#218559",NA,"Altered, but not significant"
"416","Rat_12_NODE_2331_length_1226_cov_4.632792",-2.74054756578397,1.51221582332905,"#218559",NA,"Altered, but not significant"
"418","Rat_12_NODE_2356_length_1217_cov_4.242685",-2.44884175014589,1.34141514354596,"#218559",NA,"Altered, but not significant"
"420","Rat_12_NODE_238_length_8384_cov_5.079361",-5.81833421195401,3.16567896086144,"#218559",NA,"Altered, but not significant"
"422","Rat_12_NODE_242_length_8287_cov_5.477405",-5.70436638514492,3.09784931408134,"#218559",NA,"Altered, but not significant"
"423","Rat_12_NODE_2437_length_1183_cov_4.578014",-2.77325529290374,1.53119696189369,"#218559",NA,"Altered, but not significant"
"424","Rat_12_NODE_244_length_8188_cov_6.057297",-3.41845397496304,1.27549856762135,"#218559",NA,"Altered, but not significant"
"427","Rat_12_NODE_2473_length_1173_cov_5.466905",-2.40778693248849,1.31585586434394,"#218559",NA,"Altered, but not significant"
"428","Rat_12_NODE_2503_length_1165_cov_3.553153",-2.86691678925494,1.57670772177907,"#218559",NA,"Altered, but not significant"
"429","Rat_12_NODE_2508_length_1164_cov_4.342651",-2.02729681610264,1.01577935226883,"#218559",NA,"Altered, but not significant"
"430","Rat_12_NODE_2511_length_1163_cov_3.626354",-2.56526037829605,1.41262530391938,"#218559",NA,"Altered, but not significant"
"431","Rat_12_NODE_2532_length_1157_cov_5.512704",-3.30700539770322,1.84101765499787,"#218559",NA,"Altered, but not significant"
"432","Rat_12_NODE_255_length_7935_cov_4.811041",-5.35687407557763,3.13821323405952,"#218559",NA,"Altered, but not significant"
"433","Rat_12_NODE_2551_length_1151_cov_3.946168",-2.1832935569838,1.18456127780566,"#218559",NA,"Altered, but not significant"
"434","Rat_12_NODE_257_length_7888_cov_4.667943",-4.94792505427462,2.63903547090089,"#218559",NA,"Altered, but not significant"
"435","Rat_12_NODE_2570_length_1145_cov_3.730275",-2.5275136525316,1.39187968742818,"#218559",NA,"Altered, but not significant"
"437","Rat_12_NODE_2584_length_1141_cov_6.285451",-2.48872923179738,1.36570764231947,"#218559",NA,"Altered, but not significant"
"438","Rat_12_NODE_2592_length_1138_cov_4.370268",-2.3656856517888,1.2977361769593,"#218559",NA,"Altered, but not significant"
"439","Rat_12_NODE_265_length_7703_cov_6.212082",-5.22679680303204,2.79304221567339,"#218559",NA,"Altered, but not significant"
"440","Rat_12_NODE_2678_length_1112_cov_3.435194",-3.21488144389772,1.79152465737917,"#218559",NA,"Altered, but not significant"
"442","Rat_12_NODE_2685_length_1111_cov_3.077652",-2.23116411680675,1.22015956416972,"#218559",NA,"Altered, but not significant"
"443","Rat_12_NODE_2704_length_1107_cov_4.554183",-2.40788126572184,1.32170362963345,"#218559",NA,"Altered, but not significant"
"445","Rat_12_NODE_273_length_7420_cov_5.898167",-5.40413019849715,2.90772727227425,"#218559",NA,"Altered, but not significant"
"446","Rat_12_NODE_274_length_7416_cov_7.206765",-5.50483031012937,2.97413271173029,"#218559",NA,"Altered, but not significant"
"447","Rat_12_NODE_2741_length_1096_cov_4.414986",-2.2772585590865,1.2394732342458,"#218559",NA,"Altered, but not significant"
"448","Rat_12_NODE_2749_length_1095_cov_3.527885",-2.56528077791081,1.41262530391938,"#218559",NA,"Altered, but not significant"
"450","Rat_12_NODE_2758_length_1092_cov_5.776278",-3.06465916350778,1.7092158981772,"#218559",NA,"Altered, but not significant"
"453","Rat_12_NODE_2794_length_1083_cov_3.953307",-2.27744100142808,1.24595239111363,"#218559",NA,"Altered, but not significant"
"455","Rat_12_NODE_281_length_7166_cov_6.195191",-5.43508355075394,2.92433506422864,"#218559",NA,"Altered, but not significant"
"456","Rat_12_NODE_2817_length_1078_cov_3.978495",-2.67302723149342,1.47761819657744,"#218559",NA,"Altered, but not significant"
"457","Rat_12_NODE_2822_length_1077_cov_3.060665",-2.67289382689544,1.46792031110957,"#218559",NA,"Altered, but not significant"
"458","Rat_12_NODE_2839_length_1072_cov_5.845624",-3.19091630742278,1.77874854645599,"#218559",NA,"Altered, but not significant"
"461","Rat_12_NODE_286_length_7006_cov_6.144296",-5.47534929024839,2.95607949361278,"#218559",NA,"Altered, but not significant"
"462","Rat_12_NODE_2866_length_1067_cov_6.777668",-2.67300891171364,1.47761819657744,"#218559",NA,"Altered, but not significant"
"463","Rat_12_NODE_287_length_6991_cov_5.848328",-5.5943954310832,3.0117227788897,"#218559",NA,"Altered, but not significant"
"464","Rat_12_NODE_2871_length_1066_cov_4.941642",-2.13401452605038,1.16045774162534,"#218559",NA,"Altered, but not significant"
"465","Rat_12_NODE_289_length_6943_cov_4.719077",-5.0646984485869,2.70663149332622,"#218559",NA,"Altered, but not significant"
"466","Rat_12_NODE_290_length_6929_cov_5.098196",-5.12921366950777,2.74171201493067,"#218559",NA,"Altered, but not significant"
"467","Rat_12_NODE_2901_length_1055_cov_5.005000",-3.11649483968945,1.73598658338967,"#218559",NA,"Altered, but not significant"
"468","Rat_12_NODE_2920_length_1050_cov_3.491457",-2.2772585590865,1.2394732342458,"#218559",NA,"Altered, but not significant"
"470","Rat_12_NODE_2962_length_1042_cov_3.486322",-2.74062111208599,1.51884687553421,"#218559",NA,"Altered, but not significant"
"471","Rat_12_NODE_2973_length_1038_cov_4.782299",-2.44887500972303,1.34339167634398,"#218559",NA,"Altered, but not significant"
"472","Rat_12_NODE_3003_length_1030_cov_2.750769",-2.1832935569838,1.18456127780566,"#218559",NA,"Altered, but not significant"
"473","Rat_12_NODE_305_length_6709_cov_4.656898",-4.7892901126595,2.56845206359074,"#218559",NA,"Altered, but not significant"
"474","Rat_12_NODE_3063_length_1016_cov_4.597294",-2.08283953476138,1.1268542393574,"#218559",NA,"Altered, but not significant"
"476","Rat_12_NODE_3093_length_1012_cov_3.212121",-2.83622914215333,1.54780577764786,"#218559",NA,"Altered, but not significant"
"479","Rat_12_NODE_3130_length_1004_cov_4.131718",-2.27733454689519,1.24312446289122,"#218559",NA,"Altered, but not significant"
"480","Rat_12_NODE_338_length_6004_cov_3.879812",-4.65550524303518,2.52067308379246,"#218559",NA,"Altered, but not significant"
"481","Rat_12_NODE_339_length_6002_cov_6.019506",-5.17272411215368,2.77258723143038,"#218559",NA,"Altered, but not significant"
"482","Rat_12_NODE_345_length_5910_cov_4.709137",-5.19700158894982,2.78077405620448,"#218559",NA,"Altered, but not significant"
"483","Rat_12_NODE_358_length_5668_cov_5.145199",-5.26175090829155,2.809617800694,"#218559",NA,"Altered, but not significant"
"484","Rat_12_NODE_362_length_5583_cov_4.049928",-4.88206488755112,2.62141753748229,"#218559",NA,"Altered, but not significant"
"485","Rat_12_NODE_369_length_5501_cov_4.417003",-4.69013017547265,2.52792854373024,"#218559",NA,"Altered, but not significant"
"486","Rat_12_NODE_371_length_5494_cov_4.551756",-4.7569882633761,2.55730521312177,"#218559",NA,"Altered, but not significant"
"487","Rat_12_NODE_384_length_5388_cov_4.723983",-2.83464601951797,1.21801452622272,"#218559",NA,"Altered, but not significant"
"488","Rat_12_NODE_385_length_5377_cov_5.109733",-5.00406049820193,2.67026473541356,"#218559",NA,"Altered, but not significant"
"490","Rat_12_NODE_396_length_5262_cov_6.418475",-5.09085135122394,2.71639186160987,"#218559",NA,"Altered, but not significant"
"491","Rat_12_NODE_413_length_5111_cov_5.673655",-4.62897640900865,2.50844632842314,"#218559",NA,"Altered, but not significant"
"492","Rat_12_NODE_417_length_5054_cov_4.289858",-4.67290727827637,2.52067308379246,"#218559",NA,"Altered, but not significant"
"493","Rat_12_NODE_418_length_5038_cov_3.946016",-2.64885191612806,1.08243455753568,"#218559",NA,"Altered, but not significant"
"494","Rat_12_NODE_420_length_5006_cov_5.210866",-5.11015830531803,2.72780686859727,"#218559",NA,"Altered, but not significant"
"495","Rat_12_NODE_424_length_4929_cov_4.345302",-4.72394417405416,2.54654014475499,"#218559",NA,"Altered, but not significant"
"496","Rat_12_NODE_426_length_4895_cov_7.442149",-5.18491523200279,2.77783157520932,"#218559",NA,"Altered, but not significant"
"497","Rat_12_NODE_434_length_4830_cov_3.913508",-4.85180096041588,2.60297454391946,"#218559",NA,"Altered, but not significant"
"498","Rat_12_NODE_435_length_4828_cov_5.821496",-5.21495389420734,2.78659606518824,"#218559",NA,"Altered, but not significant"
"499","Rat_12_NODE_436_length_4825_cov_4.581132",-4.76513307208438,2.5586896747847,"#218559",NA,"Altered, but not significant"
"500","Rat_12_NODE_438_length_4821_cov_5.120856",-4.120748464921,2.25119199978379,"#218559",NA,"Altered, but not significant"
"501","Rat_12_NODE_448_length_4762_cov_5.487147",-4.7488000368551,2.55730521312177,"#218559",NA,"Altered, but not significant"
"502","Rat_12_NODE_455_length_4679_cov_4.648573",-5.0040606847834,2.67026473541356,"#218559",NA,"Altered, but not significant"
"503","Rat_12_NODE_457_length_4664_cov_4.536125",-4.55574092492244,2.46747361894161,"#218559",NA,"Altered, but not significant"
"504","Rat_12_NODE_459_length_4658_cov_5.408429",-4.53684592453876,2.46092062999265,"#218559",NA,"Altered, but not significant"
"505","Rat_12_NODE_463_length_4619_cov_4.091586",-4.29958590007364,2.36650433542522,"#218559",NA,"Altered, but not significant"
"506","Rat_12_NODE_464_length_4618_cov_4.856454",-3.26169342636101,1.81851500415006,"#218559",NA,"Altered, but not significant"
"507","Rat_12_NODE_470_length_4538_cov_4.310506",-3.85682949739551,2.11199125628198,"#218559",NA,"Altered, but not significant"
"508","Rat_12_NODE_471_length_4532_cov_4.518874",-4.33282622882698,2.37676849531756,"#218559",NA,"Altered, but not significant"
"509","Rat_12_NODE_475_length_4483_cov_6.440831",-4.81304942055948,2.5819864060164,"#218559",NA,"Altered, but not significant"
"510","Rat_12_NODE_477_length_4474_cov_5.022177",-4.40756279390884,2.41337576440374,"#218559",NA,"Altered, but not significant"
"511","Rat_12_NODE_495_length_4362_cov_5.061063",-4.94793384582683,2.63903547090089,"#218559",NA,"Altered, but not significant"
"512","Rat_12_NODE_499_length_4332_cov_4.452654",-4.50803387266599,2.45470543718729,"#218559",NA,"Altered, but not significant"
"513","Rat_12_NODE_502_length_4316_cov_4.462333",-4.4786214479119,2.44367736976999,"#218559",NA,"Altered, but not significant"
"514","Rat_12_NODE_503_length_4314_cov_5.036394",-4.43844691852728,2.42546056926604,"#218559",NA,"Altered, but not significant"
"515","Rat_12_NODE_508_length_4277_cov_4.074609",-4.09512100229291,2.23793110273048,"#218559",NA,"Altered, but not significant"
"516","Rat_12_NODE_510_length_4267_cov_6.712013",-4.60195399794094,2.49470633669538,"#218559",NA,"Altered, but not significant"
"517","Rat_12_NODE_512_length_4254_cov_5.220767",-4.44859520468965,2.4293916357006,"#218559",NA,"Altered, but not significant"
"518","Rat_12_NODE_514_length_4242_cov_4.159303",-4.00172904335262,2.19017172819735,"#218559",NA,"Altered, but not significant"
"519","Rat_12_NODE_516_length_4237_cov_4.280966",-4.69012024889168,2.52646124876681,"#218559",NA,"Altered, but not significant"
"520","Rat_12_NODE_517_length_4235_cov_5.069378",-4.39712408034055,2.41292594705768,"#218559",NA,"Altered, but not significant"
"521","Rat_12_NODE_520_length_4217_cov_4.298174",-4.40756810495298,2.41376694575723,"#218559",NA,"Altered, but not significant"
"522","Rat_12_NODE_527_length_4169_cov_4.438746",-4.43844764036093,2.42546056926604,"#218559",NA,"Altered, but not significant"
"523","Rat_12_NODE_540_length_4083_cov_6.470209",-4.95506983677724,2.63903547090089,"#218559",NA,"Altered, but not significant"
"524","Rat_12_NODE_542_length_4052_cov_4.978484",-4.06905765926983,2.22203036275044,"#218559",NA,"Altered, but not significant"
"525","Rat_12_NODE_544_length_4047_cov_5.777806",-4.78928938553763,2.56845206359074,"#218559",NA,"Altered, but not significant"
"526","Rat_12_NODE_563_length_3919_cov_5.420807",-4.04250411072629,2.21032337723922,"#218559",NA,"Altered, but not significant"
"527","Rat_12_NODE_568_length_3911_cov_4.293050",-4.41792566192998,2.41376694575723,"#218559",NA,"Altered, but not significant"
"528","Rat_12_NODE_570_length_3904_cov_4.483242",-3.69576845067594,2.02854285615533,"#218559",NA,"Altered, but not significant"
"529","Rat_12_NODE_571_length_3889_cov_5.524257",-4.45867389514173,2.43590863217515,"#218559",NA,"Altered, but not significant"
"530","Rat_12_NODE_577_length_3879_cov_5.404289",-4.5557580601182,2.47068112156849,"#218559",NA,"Altered, but not significant"
"531","Rat_12_NODE_581_length_3853_cov_4.882833",-4.27698254938145,2.35214562077458,"#218559",NA,"Altered, but not significant"
"532","Rat_12_NODE_586_length_3834_cov_4.179942",-4.01545204153168,2.19648033341862,"#218559",NA,"Altered, but not significant"
"533","Rat_12_NODE_593_length_3791_cov_4.532388",-4.3107369708429,2.36650433542522,"#218559",NA,"Altered, but not significant"
"534","Rat_12_NODE_597_length_3750_cov_4.917727",-4.94076190842325,2.63903547090089,"#218559",NA,"Altered, but not significant"
"535","Rat_12_NODE_601_length_3738_cov_6.806136",-3.64372546082503,2.00827052661546,"#218559",NA,"Altered, but not significant"
"536","Rat_12_NODE_604_length_3723_cov_8.627863",-5.15423314304942,2.75488300278373,"#218559",NA,"Altered, but not significant"
"537","Rat_12_NODE_613_length_3683_cov_5.456450",-4.49829716943985,2.44925735394306,"#218559",NA,"Altered, but not significant"
"538","Rat_12_NODE_617_length_3666_cov_4.595403",-4.60195470970729,2.49470633669538,"#218559",NA,"Altered, but not significant"
"539","Rat_12_NODE_618_length_3663_cov_5.286308",-4.48849170186228,2.44584740542074,"#218559",NA,"Altered, but not significant"
"540","Rat_12_NODE_655_length_3462_cov_3.764309",-4.09513316380381,2.24095653200503,"#218559",NA,"Altered, but not significant"
"541","Rat_12_NODE_656_length_3459_cov_4.325206",-4.51770479982043,2.45977732143865,"#218559",NA,"Altered, but not significant"
"542","Rat_12_NODE_658_length_3442_cov_3.652790",-3.82603602891855,2.10417562264593,"#218559",NA,"Altered, but not significant"
"543","Rat_12_NODE_659_length_3431_cov_3.692536",-3.98788445081348,2.18399167316317,"#218559",NA,"Altered, but not significant"
"544","Rat_12_NODE_662_length_3417_cov_5.226353",-4.98325506422488,2.64662705685638,"#218559",NA,"Altered, but not significant"
"545","Rat_12_NODE_666_length_3400_cov_4.179671",-3.6786217522528,2.01981290093607,"#218559",NA,"Altered, but not significant"
"546","Rat_12_NODE_686_length_3326_cov_4.852644",-4.10799290983112,2.24518437101201,"#218559",NA,"Altered, but not significant"
"547","Rat_12_NODE_689_length_3320_cov_4.456049",-4.09513598293303,2.24095653200503,"#218559",NA,"Altered, but not significant"
"548","Rat_12_NODE_690_length_3319_cov_4.519914",-4.14590143771928,2.26389262130389,"#218559",NA,"Altered, but not significant"
"549","Rat_12_NODE_692_length_3299_cov_4.997842",-3.4949899290979,1.93394171611509,"#218559",NA,"Altered, but not significant"
"550","Rat_12_NODE_696_length_3289_cov_5.013915",-3.41445528842329,1.89625145340991,"#218559",NA,"Altered, but not significant"
"551","Rat_12_NODE_708_length_3231_cov_4.316121",-3.16653987090932,1.76459944918407,"#218559",NA,"Altered, but not significant"
"553","Rat_12_NODE_714_length_3184_cov_4.692234",-3.94550830208696,2.16325734015071,"#218559",NA,"Altered, but not significant"
"554","Rat_12_NODE_718_length_3170_cov_3.521669",-3.55256894127488,1.9606715285859,"#218559",NA,"Altered, but not significant"
"555","Rat_12_NODE_720_length_3161_cov_5.027688",-4.05584429991594,2.21755910463549,"#218559",NA,"Altered, but not significant"
"556","Rat_12_NODE_726_length_3143_cov_7.225065",-4.34374831255241,2.38030982755935,"#218559",NA,"Altered, but not significant"
"557","Rat_12_NODE_728_length_3140_cov_3.859319",-3.91656139372794,2.1503024666367,"#218559",NA,"Altered, but not significant"
"558","Rat_12_NODE_730_length_3133_cov_4.749188",-4.32183553100077,2.37501969977039,"#218559",NA,"Altered, but not significant"
"559","Rat_12_NODE_732_length_3123_cov_4.199804",-4.35458507367207,2.38423949786556,"#218559",NA,"Altered, but not significant"
"560","Rat_12_NODE_737_length_3104_cov_5.888160",-3.97389915531935,2.17949495786519,"#218559",NA,"Altered, but not significant"
"561","Rat_12_NODE_739_length_3103_cov_4.286417",-3.88701408645704,2.1371368573443,"#218559",NA,"Altered, but not significant"
"562","Rat_12_NODE_741_length_3100_cov_5.983251",-4.47862082663682,2.44367736976999,"#218559",NA,"Altered, but not significant"
"563","Rat_12_NODE_743_length_3088_cov_5.509067",-3.74601030739888,2.05647435468015,"#218559",NA,"Altered, but not significant"
"564","Rat_12_NODE_745_length_3068_cov_5.792897",-4.39712610284527,2.41292594705768,"#218559",NA,"Altered, but not significant"
"565","Rat_12_NODE_748_length_3059_cov_3.365180",-3.93107852491637,2.1503024666367,"#218559",NA,"Altered, but not significant"
"566","Rat_12_NODE_750_length_3052_cov_4.228896",-3.66127154398282,2.01380534340824,"#218559",NA,"Altered, but not significant"
"567","Rat_12_NODE_752_length_3030_cov_4.684706",-4.00173216811867,2.19017172819735,"#218559",NA,"Altered, but not significant"
"568","Rat_12_NODE_755_length_3023_cov_5.529650",-4.19495720043323,2.2995916739066,"#218559",NA,"Altered, but not significant"
"569","Rat_12_NODE_766_length_3003_cov_3.934193",-3.90186438683872,2.14421834732028,"#218559",NA,"Altered, but not significant"
"570","Rat_12_NODE_767_length_2993_cov_4.078965",-3.97389710125679,2.17949495786519,"#218559",NA,"Altered, but not significant"
"571","Rat_12_NODE_769_length_2984_cov_4.109252",-3.91654623275969,2.14824312952225,"#218559",NA,"Altered, but not significant"
"572","Rat_12_NODE_782_length_2936_cov_5.606734",-2.60528164680755,1.44671726189317,"#218559",NA,"Altered, but not significant"
"573","Rat_12_NODE_786_length_2928_cov_3.991646",-3.53362550662887,1.95159814389381,"#218559",NA,"Altered, but not significant"
"574","Rat_12_NODE_801_length_2871_cov_5.022372",-4.24239892681607,2.33396044538142,"#218559",NA,"Altered, but not significant"
"575","Rat_12_NODE_810_length_2837_cov_5.257009",-4.40756810495298,2.41376694575723,"#218559",NA,"Altered, but not significant"
"576","Rat_12_NODE_818_length_2810_cov_5.636661",-4.39712576681644,2.41292594705768,"#218559",NA,"Altered, but not significant"
"577","Rat_12_NODE_824_length_2802_cov_4.641063",-3.69574344584268,2.02450770640891,"#218559",NA,"Altered, but not significant"
"578","Rat_12_NODE_829_length_2797_cov_5.564916",-4.00170762607273,2.18399167316317,"#218559",NA,"Altered, but not significant"
"579","Rat_12_NODE_830_length_2792_cov_4.279868",-3.32914966822019,1.85355437719469,"#218559",NA,"Altered, but not significant"
"580","Rat_12_NODE_836_length_2784_cov_3.710150",-3.14173913091848,1.75335400206984,"#218559",NA,"Altered, but not significant"
"581","Rat_12_NODE_837_length_2783_cov_3.745601",-3.32914128294675,1.85294848956965,"#218559",NA,"Altered, but not significant"
"582","Rat_12_NODE_842_length_2774_cov_3.461567",-3.76236831983858,2.06568049407953,"#218559",NA,"Altered, but not significant"
"583","Rat_12_NODE_845_length_2761_cov_4.832225",-3.9597581053503,2.16633700617863,"#218559",NA,"Altered, but not significant"
"584","Rat_12_NODE_852_length_2752_cov_4.516871",-3.43500765646342,1.90549551874019,"#218559",NA,"Altered, but not significant"
"585","Rat_12_NODE_853_length_2744_cov_5.496467",-3.64372546082503,2.00827052661546,"#218559",NA,"Altered, but not significant"
"586","Rat_12_NODE_859_length_2721_cov_6.741560",-4.53685803055286,2.464041160652,"#218559",NA,"Altered, but not significant"
"587","Rat_12_NODE_877_length_2663_cov_4.519172",-2.74062111208599,1.51884687553421,"#218559",NA,"Altered, but not significant"
"588","Rat_12_NODE_878_length_2661_cov_3.610130",-3.47527507151087,1.92478471874097,"#218559",NA,"Altered, but not significant"
"590","Rat_12_NODE_914_length_2578_cov_5.354340",-4.20696865448975,2.30810080408906,"#218559",NA,"Altered, but not significant"
"591","Rat_12_NODE_919_length_2565_cov_4.393227",-4.05584331412698,2.21755910463549,"#218559",NA,"Altered, but not significant"
"592","Rat_12_NODE_930_length_2544_cov_3.607473",-3.97388806858787,2.17949495786519,"#218559",NA,"Altered, but not significant"
"593","Rat_12_NODE_938_length_2535_cov_3.581452",-3.67863281926273,2.0202433523703,"#218559",NA,"Altered, but not significant"
"594","Rat_12_NODE_950_length_2509_cov_4.495925",-3.93110954008402,2.15436210876079,"#218559",NA,"Altered, but not significant"
"595","Rat_12_NODE_963_length_2492_cov_3.956094",-3.88698185646396,2.12781325280565,"#218559",NA,"Altered, but not significant"
"596","Rat_12_NODE_966_length_2488_cov_3.247842",-3.28443953898873,1.81851500415006,"#218559",NA,"Altered, but not significant"
"597","Rat_12_NODE_971_length_2478_cov_6.734214",-3.71269769167476,2.03038123772239,"#218559",NA,"Altered, but not significant"
"598","Rat_12_NODE_972_length_2478_cov_3.337598",-3.19082990460874,1.76613854089918,"#218559",NA,"Altered, but not significant"
"599","Rat_12_NODE_975_length_2471_cov_5.126656",-3.60795359386862,1.99137415152244,"#218559",NA,"Altered, but not significant"
"600","Rat_12_NODE_983_length_2448_cov_5.089845",-3.35090947021311,1.85747093800498,"#218559",NA,"Altered, but not significant"
"607","Rat_13_NODE_1069_length_1519_cov_3.016393",-2.13163066345946,1.05704980651553,"#218559",NA,"Altered, but not significant"
"617","Rat_13_NODE_1235_length_1405_cov_2.371111",-2.02729681610264,1.01577935226883,"#218559",NA,"Altered, but not significant"
"618","Rat_13_NODE_1236_length_1403_cov_3.097923",-2.02729681610264,1.01577935226883,"#218559",NA,"Altered, but not significant"
"629","Rat_13_NODE_1334_length_1337_cov_3.487520",-2.02729681610264,1.01577935226883,"#218559",NA,"Altered, but not significant"
"671","Rat_13_NODE_1745_length_1131_cov_3.096654",-2.08040467747883,1.03260893682081,"#218559",NA,"Altered, but not significant"
"672","Rat_13_NODE_1754_length_1128_cov_2.632805",-2.1811023607097,1.07699138642021,"#218559",NA,"Altered, but not significant"
"673","Rat_13_NODE_1769_length_1121_cov_2.377111",-2.40788740705457,1.32170362963345,"#218559",NA,"Altered, but not significant"
"689","Rat_13_NODE_1922_length_1066_cov_2.781405",-2.1811023607097,1.07699138642021,"#218559",NA,"Altered, but not significant"
"695","Rat_13_NODE_1990_length_1046_cov_2.879919",-2.08040467747883,1.03260893682081,"#218559",NA,"Altered, but not significant"
"715","Rat_13_NODE_2094_length_1010_cov_1.450262",-3.01179200458081,1.95975694084107,"#218559",NA,"Altered, but not significant"
"718","Rat_13_NODE_452_length_2773_cov_2.437086",-2.02729681610264,1.01577935226883,"#218559",NA,"Altered, but not significant"
"730","Rat_13_NODE_700_length_1970_cov_2.665796",-2.1811023607097,1.07699138642021,"#218559",NA,"Altered, but not significant"
"752","Rat_14_NODE_1238_length_1461_cov_5.821479",-4.15832246664123,2.273067415056,"#218559",NA,"Altered, but not significant"
"754","Rat_14_NODE_1240_length_1460_cov_2.404270",-2.70703282228771,1.48059227584581,"#218559",NA,"Altered, but not significant"
"759","Rat_14_NODE_1300_length_1420_cov_4.345055",-3.28442129008338,1.81664048585634,"#218559",NA,"Altered, but not significant"
"765","Rat_14_NODE_1626_length_1232_cov_1.971963",-2.89696815573062,1.60835743198605,"#218559",NA,"Altered, but not significant"
"772","Rat_14_NODE_1845_length_1129_cov_1.899441",-2.27733454689519,1.24312446289122,"#218559",NA,"Altered, but not significant"
"788","Rat_14_NODE_497_length_3284_cov_5.553732",-5.16137444737734,3.46743462678699,"#218559",NA,"Altered, but not significant"
"789","Rat_14_NODE_502_length_3251_cov_3.334481",-2.02729681610264,1.01577935226883,"#218559",NA,"Altered, but not significant"
"790","Rat_14_NODE_556_length_2900_cov_3.311072",-2.1811023607097,1.07699138642021,"#218559",NA,"Altered, but not significant"
"794","Rat_14_NODE_726_length_2204_cov_2.256398",-2.19323855993699,0.965079637831051,"#218559",NA,"Altered, but not significant"
"800","Rat_14_NODE_91_length_20813_cov_13.184604",-3.7634224685772,2.2526116160502,"#218559",NA,"Altered, but not significant"
"801","Rat_14_NODE_935_length_1766_cov_1.888369",-2.92628733010414,1.62262257596783,"#218559",NA,"Altered, but not significant"
"802","Rat_14_NODE_939_length_1765_cov_1.978363",-2.48860857819442,1.35824443270745,"#218559",NA,"Altered, but not significant"
"807","Rat_15_NODE_1150_length_1740_cov_3.246291",-2.67279016863765,1.4581033951981,"#218559",NA,"Altered, but not significant"
"810","Rat_15_NODE_1223_length_1631_cov_2.819797",-2.70703282228771,1.48059227584581,"#218559",NA,"Altered, but not significant"
"811","Rat_15_NODE_1260_length_1584_cov_2.796599",-2.60181929057792,1.41314877676111,"#218559",NA,"Altered, but not significant"
"812","Rat_15_NODE_1292_length_1558_cov_2.721224",-2.80518060031687,1.54780577764786,"#218559",NA,"Altered, but not significant"
"813","Rat_15_NODE_1379_length_1488_cov_2.022331",-3.07830421443741,1.84101765499787,"#218559",NA,"Altered, but not significant"
"814","Rat_15_NODE_1479_length_1408_cov_2.249076",-3.24110606057724,1.92413638851925,"#218559",NA,"Altered, but not significant"
"819","Rat_15_NODE_1738_length_1239_cov_2.298142",-2.29516055413133,1.12011261058004,"#218559",NA,"Altered, but not significant"
"822","Rat_15_NODE_1940_length_1141_cov_2.823204",-2.05153996710902,1.17659069943474,"#218559",NA,"Altered, but not significant"
"828","Rat_15_NODE_2197_length_1045_cov_2.230303",-2.13163066345945,1.05704980651553,"#218559",NA,"Altered, but not significant"
"830","Rat_15_NODE_2253_length_1029_cov_2.097536",-2.13401452605038,1.16045774162534,"#218559",NA,"Altered, but not significant"
"834","Rat_15_NODE_589_length_2859_cov_3.621255",-3.72938024272846,2.02924602342096,"#218559",NA,"Altered, but not significant"
"835","Rat_15_NODE_690_length_2527_cov_4.917476",-4.30610607947754,2.35218376603471,"#218559",NA,"Altered, but not significant"
"837","Rat_15_NODE_869_length_2149_cov_2.737345",-2.18057688043483,1.06380004552966,"#218559",NA,"Altered, but not significant"
"848","Rat_17_NODE_1100_length_2048_cov_2.143001",-4.02624900101341,2.38767193123025,"#218559",NA,"Altered, but not significant"
"850","Rat_17_NODE_1160_length_1937_cov_5.346440",-2.08040467747883,1.03260893682081,"#218559",NA,"Altered, but not significant"
"852","Rat_17_NODE_1241_length_1841_cov_2.480963",-3.04318680345298,1.68785113086506,"#218559",NA,"Altered, but not significant"
"855","Rat_17_NODE_1400_length_1661_cov_3.667497",-4.24663007770439,2.98469167202003,"#218559",NA,"Altered, but not significant"
"860","Rat_17_NODE_1598_length_1454_cov_4.045747",-2.30859371290398,1.36802996484504,"#218559",NA,"Altered, but not significant"
"869","Rat_17_NODE_1907_length_1217_cov_5.549053",-3.25429524332357,2.11147311086823,"#218559",NA,"Altered, but not significant"
"870","Rat_17_NODE_2062_length_1122_cov_3.864105",-3.05265832432627,2.05898416659526,"#218559",NA,"Altered, but not significant"
"871","Rat_17_NODE_2091_length_1107_cov_2.464829",-2.08286963503936,1.12779029543984,"#218559",NA,"Altered, but not significant"
"880","Rat_17_NODE_514_length_3993_cov_4.925851",-3.85506703256286,2.10978770786841,"#218559",NA,"Altered, but not significant"
"881","Rat_17_NODE_533_length_3875_cov_5.137435",-3.89266514116708,2.19017172819735,"#218559",NA,"Altered, but not significant"
"883","Rat_17_NODE_657_length_3222_cov_4.403852",-2.47937480724584,1.42858571011988,"#218559",NA,"Altered, but not significant"
"884","Rat_17_NODE_803_length_2753_cov_5.205337",-2.77056838239486,1.56244759589639,"#218559",NA,"Altered, but not significant"
"885","Rat_17_NODE_846_length_2602_cov_3.880251",-2.99066965371718,1.86868106749981,"#218559",NA,"Altered, but not significant"
"888","Rat_17_NODE_988_length_2264_cov_4.550928",-4.66546550183515,2.97413271173029,"#218559",NA,"Altered, but not significant"
"892","Rat_18_NODE_1132_length_2323_cov_2.823192",-3.68156674038738,2.01512840629769,"#218559",NA,"Altered, but not significant"
"893","Rat_18_NODE_1165_length_2276_cov_17.476812",-3.31970094295285,1.83722349762593,"#218559",NA,"Altered, but not significant"
"896","Rat_18_NODE_1262_length_2141_cov_2.869607",-3.81125212419343,2.0757343885637,"#218559",NA,"Altered, but not significant"
"897","Rat_18_NODE_1270_length_2132_cov_5.187289",-4.61101895745471,2.4972039204586,"#218559",NA,"Altered, but not significant"
"902","Rat_18_NODE_1436_length_1943_cov_3.282839",-2.23119397433192,1.22015956416972,"#218559",NA,"Altered, but not significant"
"903","Rat_18_NODE_1509_length_1875_cov_3.823626",-4.67345379028632,2.69840817647452,"#218559",NA,"Altered, but not significant"
"907","Rat_18_NODE_1569_length_1822_cov_2.665535",-2.1811023607097,1.07699138642021,"#218559",NA,"Altered, but not significant"
"908","Rat_18_NODE_1581_length_1815_cov_2.390341",-2.13163066345946,1.05704980651553,"#218559",NA,"Altered, but not significant"
"914","Rat_18_NODE_1731_length_1722_cov_2.379124",-2.08040467747883,1.03260893682081,"#218559",NA,"Altered, but not significant"
"915","Rat_18_NODE_1753_length_1706_cov_3.657783",-3.23848681088255,1.80656395973167,"#218559",NA,"Altered, but not significant"
"926","Rat_18_NODE_1984_length_1576_cov_2.422748",-2.02729681610264,1.01577935226883,"#218559",NA,"Altered, but not significant"
"931","Rat_18_NODE_2021_length_1560_cov_2.293688",-2.08040467747883,1.03260893682081,"#218559",NA,"Altered, but not significant"
"935","Rat_18_NODE_2137_length_1511_cov_3.050824",-2.02729681610264,1.01577935226883,"#218559",NA,"Altered, but not significant"
"936","Rat_18_NODE_2139_length_1511_cov_1.769918",-2.05388943535874,0.978972933406458,"#218559",NA,"Altered, but not significant"
"942","Rat_18_NODE_2318_length_1426_cov_3.072210",-2.92472125921215,1.60284225176678,"#218559",NA,"Altered, but not significant"
"961","Rat_18_NODE_2710_length_1279_cov_3.399510",-2.15224052723417,1.04881351102055,"#218559",NA,"Altered, but not significant"
"964","Rat_18_NODE_2768_length_1260_cov_3.191701",-2.08040467747883,1.03260893682081,"#218559",NA,"Altered, but not significant"
"986","Rat_18_NODE_3014_length_1188_cov_2.611650",-2.02729681610264,1.01577935226883,"#218559",NA,"Altered, but not significant"
"1005","Rat_18_NODE_3277_length_1119_cov_3.620301",-3.10451284480735,1.72228967797404,"#218559",NA,"Altered, but not significant"
"1019","Rat_18_NODE_3387_length_1095_cov_2.115385",-2.33555093179541,1.2552789432615,"#218559",NA,"Altered, but not significant"
"1020","Rat_18_NODE_3393_length_1093_cov_2.653179",-2.02729681610264,1.01577935226883,"#218559",NA,"Altered, but not significant"
"1028","Rat_18_NODE_3532_length_1062_cov_2.813307",-2.08040467747883,1.03260893682081,"#218559",NA,"Altered, but not significant"
"1052","Rat_18_NODE_3809_length_1010_cov_1.790576",-2.58616248145627,1.41151568581092,"#218559",NA,"Altered, but not significant"
"1053","Rat_18_NODE_3820_length_1008_cov_2.118573",-2.05466211293511,1.01577935226883,"#218559",NA,"Altered, but not significant"
"1063","Rat_18_NODE_873_length_2841_cov_4.723259",-3.50332360826846,1.33301426007224,"#218559",NA,"Altered, but not significant"
"1066","Rat_2_NODE_107_length_16026_cov_16.349258",-4.7487941425783,2.55730521312177,"#218559",NA,"Altered, but not significant"
"1067","Rat_2_NODE_1110_length_1723_cov_4.139688",-4.72391371465555,3.49050060922346,"#218559",NA,"Altered, but not significant"
"1068","Rat_2_NODE_1262_length_1542_cov_2.349697",-2.13163066345945,1.05704980651553,"#218559",NA,"Altered, but not significant"
"1072","Rat_2_NODE_1353_length_1458_cov_4.374911",-2.08268499689264,1.12194117486293,"#218559",NA,"Altered, but not significant"
"1075","Rat_2_NODE_1412_length_1407_cov_3.613166",-2.6376269865697,1.42858571011988,"#218559",NA,"Altered, but not significant"
"1076","Rat_2_NODE_1535_length_1296_cov_3.298952",-2.02729681610264,1.01577935226883,"#218559",NA,"Altered, but not significant"
"1077","Rat_2_NODE_1555_length_1282_cov_1.967400",-2.74043087599534,1.50071105055951,"#218559",NA,"Altered, but not significant"
"1080","Rat_2_NODE_450_length_4487_cov_3.267599",-2.1500637504518,0.973650848046828,"#218559",NA,"Altered, but not significant"
"1101","Rat_3_NODE_3274_length_1158_cov_2.554850",-2.13163066345945,1.05704980651553,"#218559",NA,"Altered, but not significant"
"1112","Rat_6_NODE_1009_length_1982_cov_4.546964",-3.49377012105448,1.90644565207374,"#218559",NA,"Altered, but not significant"
"1113","Rat_6_NODE_1794_length_1171_cov_1.552867",-3.6436111853891,1.99509141402206,"#218559",NA,"Altered, but not significant"
"1117","Rat_7_NODE_1534_length_1519_cov_2.487705",-2.53312248380139,1.35853523042477,"#218559",NA,"Altered, but not significant"
"1123","Rat_7_NODE_1753_length_1324_cov_2.806147",-2.50770185726623,1.36076676752164,"#218559",NA,"Altered, but not significant"
"1127","Rat_7_NODE_2275_length_1051_cov_1.891566",-2.29143374359507,1.33000170115411,"#218559",NA,"Altered, but not significant"
"1130","Rat_7_NODE_446_length_5652_cov_27.242630",-2.48853687604641,0.992847479128241,"#218559",NA,"Altered, but not significant"
"1131","Rat_7_NODE_513_length_5034_cov_22.260293",-2.42950533247907,1.06232067628783,"#218559",NA,"Altered, but not significant"
"1133","Rat_7_NODE_882_length_2762_cov_2.719616",-2.13163066345945,1.05704980651553,"#218559",NA,"Altered, but not significant"
"1134","Rat_8_NODE_1016_length_2555_cov_2.631600",-4.13745150607092,2.45977732143865,"#218559",NA,"Altered, but not significant"
"1149","Rat_8_NODE_1551_length_1829_cov_2.216460",-2.1811023607097,1.07699138642021,"#218559",NA,"Altered, but not significant"
"1160","Rat_8_NODE_1926_length_1534_cov_1.908046",-2.05466211293511,1.01577935226883,"#218559",NA,"Altered, but not significant"
"1164","Rat_8_NODE_2047_length_1458_cov_2.494654",-2.63770656793049,1.43453500827613,"#218559",NA,"Altered, but not significant"
"1167","Rat_8_NODE_2096_length_1440_cov_3.021661",-3.03942416089445,1.8341380024041,"#218559",NA,"Altered, but not significant"
"1168","Rat_8_NODE_2123_length_1425_cov_3.264234",-2.66776565321051,1.70457760503795,"#218559",NA,"Altered, but not significant"
"1170","Rat_8_NODE_2261_length_1353_cov_2.456857",-2.84564618606,1.82860264493478,"#218559",NA,"Altered, but not significant"
"1180","Rat_8_NODE_2567_length_1212_cov_2.691443",-2.80765080722571,2.00603539874461,"#218559",NA,"Altered, but not significant"
"1183","Rat_8_NODE_2680_length_1169_cov_2.301616",-3.09941980596875,1.71131658193929,"#218559",NA,"Altered, but not significant"
"1186","Rat_8_NODE_280_length_7578_cov_7.491160",-6.8825813243476,4.623747050273,"#218559",NA,"Altered, but not significant"
"1187","Rat_8_NODE_288_length_7235_cov_24.514485",-4.66973308822186,2.51338177495184,"#218559",NA,"Altered, but not significant"
"1202","Rat_8_NODE_655_length_3540_cov_8.196844",-3.45521294823272,1.90549551874019,"#218559",NA,"Altered, but not significant"
"1204","Rat_8_NODE_699_length_3367_cov_4.099336",-3.69576232035693,2.02854285615533,"#218559",NA,"Altered, but not significant"
"1205","Rat_8_NODE_77_length_18655_cov_6.791720",-2.39509826466198,0.749504101039707,"#218559",NA,"Altered, but not significant"
"1207","Rat_8_NODE_943_length_2687_cov_4.590046",-2.58969959122271,1.33720343397189,"#218559",NA,"Altered, but not significant"
"1208","Rat_8_NODE_951_length_2673_cov_4.406417",-3.35095604442139,1.86127595422277,"#218559",NA,"Altered, but not significant"
"1211","Rat_9_NODE_1082_length_1787_cov_3.898383",-4.20696691770084,2.30810080408906,"#218559",NA,"Altered, but not significant"
"1213","Rat_9_NODE_109_length_10004_cov_4.672831",-3.81037007066515,2.09456009152887,"#218559",NA,"Altered, but not significant"
"1221","Rat_9_NODE_260_length_5085_cov_14.423658",-3.53283903704535,1.93924459522053,"#218559",NA,"Altered, but not significant"
"1222","Rat_9_NODE_652_length_2613_cov_8.058249",-2.05466211293511,1.01577935226883,"#218559",NA,"Altered, but not significant"
"1225","Rat_9_NODE_889_length_2067_cov_6.647614",-5.69480019616276,3.35679048635108,"#218559",NA,"Altered, but not significant"
"1228","Rat_9_NODE_980_length_1920_cov_2.164075",-3.11382906479524,1.80367805489272,"#218559",NA,"Altered, but not significant"
"1229","VC_1000",-3.19091630742277,1.77874854645599,"#218559",NA,"Altered, but not significant"
"1230","VC_1007",-4.34375226614719,2.38030982755935,"#218559",NA,"Altered, but not significant"
"1231","VC_101",-5.86128126908687,3.57996932443703,"#218559",NA,"Altered, but not significant"
"1233","VC_1018",-2.13163066345945,1.05704980651553,"#218559",NA,"Altered, but not significant"
"1235","VC_103",-2.85362112811516,2.52792854373024,"#218559",NA,"Altered, but not significant"
"1236","VC_1030",-2.49193662350103,1.53784145221139,"#218559",NA,"Altered, but not significant"
"1238","VC_1037",-3.47522261640642,1.9158957739652,"#218559",NA,"Altered, but not significant"
"1239","VC_104",-5.66834955091575,4.65373900933623,"#218559",NA,"Altered, but not significant"
"1241","VC_1043",-2.48854704770442,1.07941754199868,"#218559",NA,"Altered, but not significant"
"1242","VC_105",-4.56511179039863,2.47068112156849,"#218559",NA,"Altered, but not significant"
"1247","VC_1101",-2.12909200732429,0.965079637831051,"#218559",NA,"Altered, but not significant"
"1248","VC_1104",-2.02729681610264,1.01577935226883,"#218559",NA,"Altered, but not significant"
"1250","VC_1118",-2.32475921233236,1.22015956416972,"#218559",NA,"Altered, but not significant"
"1254","VC_1123",-4.69235859401102,2.52067308379246,"#218559",NA,"Altered, but not significant"
"1266","VC_1197",-5.97004387041774,3.22466421628605,"#218559",NA,"Altered, but not significant"
"1270","VC_1240",-3.16653987090932,1.76459944918407,"#218559",NA,"Altered, but not significant"
"1271","VC_1243",-4.36533659476674,2.38806022556856,"#218559",NA,"Altered, but not significant"
"1274","VC_127",-2.81190825910812,1.51884687553421,"#218559",NA,"Altered, but not significant"
"1279","VC_144",-2.50142095987166,1.44331787490367,"#218559",NA,"Altered, but not significant"
"1294","VC_194",-3.45497508480005,1.53119696189369,"#218559",NA,"Altered, but not significant"
"1299","VC_215",-2.70719774480303,1.49533288819508,"#218559",NA,"Altered, but not significant"
"1301","VC_229",-3.72944449178442,2.04115406889096,"#218559",NA,"Altered, but not significant"
"1303","VC_235",-3.12046914896634,1.94153776563166,"#218559",NA,"Altered, but not significant"
"1304","VC_237",-2.29089450339484,0.973650848046828,"#218559",NA,"Altered, but not significant"
"1306","VC_257",-2.83273907525885,1.24479626229038,"#218559",NA,"Altered, but not significant"
"1312","VC_276",-2.73351333080795,1.93394171611509,"#218559",NA,"Altered, but not significant"
"1313","VC_278",-3.79291024160825,2.07460691062581,"#218559",NA,"Altered, but not significant"
"1316","VC_319",-2.46837422020242,1.22015956416972,"#218559",NA,"Altered, but not significant"
"1317","VC_324",-2.34081831621162,2.14421834732028,"#218559",NA,"Altered, but not significant"
"1322","VC_34",-2.92167362387592,0.967407746871757,"#218559",NA,"Altered, but not significant"
"1324","VC_373",-2.89198541930739,1.33855572488133,"#218559",NA,"Altered, but not significant"
"1326","VC_378",-3.40470462190646,2.09709839463045,"#218559",NA,"Altered, but not significant"
"1327","VC_379",-3.19961588906673,1.24595239111363,"#218559",NA,"Altered, but not significant"
"1330","VC_383",-3.38714208911816,1.978118033997,"#218559",NA,"Altered, but not significant"
"1337","VC_402",-5.22700745060155,2.75004295621961,"#218559",NA,"Altered, but not significant"
"1339","VC_411",-5.97248559075239,3.19872514808576,"#218559",NA,"Altered, but not significant"
"1340","VC_415",-5.03172708730783,1.66032608073965,"#218559",NA,"Altered, but not significant"
"1343","VC_445",-2.75425486876544,1.61837496963788,"#218559",NA,"Altered, but not significant"
"1345","VC_447",-3.26162030841434,1.80841901430601,"#218559",NA,"Altered, but not significant"
"1346","VC_450",-4.36528206354845,2.37856224443415,"#218559",NA,"Altered, but not significant"
"1347","VC_451",-2.23104132296896,1.21383705301756,"#218559",NA,"Altered, but not significant"
"1350","VC_458",-5.50883559761734,3.78173187008294,"#218559",NA,"Altered, but not significant"
"1356","VC_481",-2.85075334810747,1.64467814606386,"#218559",NA,"Altered, but not significant"
"1360","VC_490",-3.21488860284497,1.79189282645574,"#218559",NA,"Altered, but not significant"
"1362","VC_494",-6.24543935136392,3.44703996061706,"#218559",NA,"Altered, but not significant"
"1363","VC_495",-3.37356931879144,2.01383244901305,"#218559",NA,"Altered, but not significant"
"1364","VC_497",-5.07811227759652,2.63219550595359,"#218559",NA,"Altered, but not significant"
"1365","VC_502",-2.73580263296051,1.87108381076078,"#218559",NA,"Altered, but not significant"
"1367","VC_506",-4.18285769609606,2.29537887795502,"#218559",NA,"Altered, but not significant"
"1368","VC_513",-3.19091630742278,1.77874854645599,"#218559",NA,"Altered, but not significant"
"1372","VC_546",-3.06449249572994,1.69305109610337,"#218559",NA,"Altered, but not significant"
"1373","VC_56",-3.64362171897219,1.99137415152244,"#218559",NA,"Altered, but not significant"
"1378","VC_62",-2.13084363545505,0.862971313475315,"#218559",NA,"Altered, but not significant"
"1380","VC_627",-2.52941399701185,1.51884687553421,"#218559",NA,"Altered, but not significant"
"1382","VC_639",-4.29922309877419,2.55678527652425,"#218559",NA,"Altered, but not significant"
"1383","VC_640",-5.07634324864271,2.3694308115085,"#218559",NA,"Altered, but not significant"
"1386","VC_645",-2.27688105575164,1.4581033951981,"#218559",NA,"Altered, but not significant"
"1392","VC_655",-4.77217560187226,2.52646124876681,"#218559",NA,"Altered, but not significant"
"1393","VC_656",-5.28770437138095,2.78077405620448,"#218559",NA,"Altered, but not significant"
"1394","VC_659",-2.44694871625865,1.30200581305589,"#218559",NA,"Altered, but not significant"
"1398","VC_666",-4.69186286784722,3.11454157380979,"#218559",NA,"Altered, but not significant"
"1399","VC_668",-3.60969905495942,1.90579618976064,"#218559",NA,"Altered, but not significant"
"1400","VC_670",-3.48750918990753,2.29537887795502,"#218559",NA,"Altered, but not significant"
"1401","VC_671",-2.76702831770346,1.24312446289122,"#218559",NA,"Altered, but not significant"
"1402","VC_673",-5.2768769324478,4.72122012914804,"#218559",NA,"Altered, but not significant"
"1404","VC_677",-4.37646763274149,2.55730521312177,"#218559",NA,"Altered, but not significant"
"1406","VC_679",-3.46049401103675,1.86127595422277,"#218559",NA,"Altered, but not significant"
"1411","VC_687",-5.05334733705136,3.33219500027953,"#218559",NA,"Altered, but not significant"
"1413","VC_699",-5.71701264280942,3.09784931408134,"#218559",NA,"Altered, but not significant"
"1419","VC_775",-4.98345178033506,3.46743462678699,"#218559",NA,"Altered, but not significant"
"1423","VC_795",-3.47526024403732,1.92357803825677,"#218559",NA,"Altered, but not significant"
"1431","VC_836",-2.74061085080363,1.51849819261911,"#218559",NA,"Altered, but not significant"
"1432","VC_837",-4.1207360565689,2.24802299363214,"#218559",NA,"Altered, but not significant"
"1433","VC_845",-2.27738832772132,1.24479626229038,"#218559",NA,"Altered, but not significant"
"1434","VC_849",-4.55575723533541,2.47068112156849,"#218559",NA,"Altered, but not significant"
"1436","VC_857",-2.9171509226832,1.99137415152244,"#218559",NA,"Altered, but not significant"
"1437","VC_86",-4.18643388860862,2.51561675757702,"#218559",NA,"Altered, but not significant"
"1438","VC_862",-5.50968596208901,2.97413271173029,"#218559",NA,"Altered, but not significant"
"1439","VC_869",-2.13163066345945,1.05704980651553,"#218559",NA,"Altered, but not significant"
"1440","VC_871",-5.7085954148497,3.09784931408134,"#218559",NA,"Altered, but not significant"
"1441","VC_874",-5.57599730600112,3.00174585245032,"#218559",NA,"Altered, but not significant"
"1442","VC_876",-3.26146067771049,1.79014691314831,"#218559",NA,"Altered, but not significant"
"1445","VC_886",-3.35094755295758,1.86127595422277,"#218559",NA,"Altered, but not significant"
"1447","VC_889",-4.90435564286071,2.62881563242157,"#218559",NA,"Altered, but not significant"
"1449","VC_891",-4.29958487466377,2.36650433542522,"#218559",NA,"Altered, but not significant"
"1450","VC_892",-4.55575542602036,2.47068112156849,"#218559",NA,"Altered, but not significant"
"1452","VC_894",-4.91171162279561,2.63219550595359,"#218559",NA,"Altered, but not significant"
"1453","VC_895",-4.66423747660055,2.52067308379246,"#218559",NA,"Altered, but not significant"
"1454","VC_896",-3.987845140912,2.17949495786519,"#218559",NA,"Altered, but not significant"
"1456","VC_901",-3.84152829090546,2.11147311086823,"#218559",NA,"Altered, but not significant"
"1457","VC_902",-3.82603556541815,2.10417562264593,"#218559",NA,"Altered, but not significant"
"1469","VC_929",-2.13163066345946,1.05704980651553,"#218559",NA,"Altered, but not significant"
"1470","VC_930",-2.1811023607097,1.07699138642021,"#218559",NA,"Altered, but not significant"
"1472","VC_935",-2.13163066345946,1.05704980651553,"#218559",NA,"Altered, but not significant"
"1482","VC_978",-2.2773381014051,1.01732160080157,"#218559",NA,"Altered, but not significant"
"1486","C10-R1-T1_NODE_1799_length_1789_cov_34.192618",-2.15777871713785,0.801376377469768,"#218559",NA,"Altered, but not significant"
"1491","C10-R1-T5_NODE_314_length_1819_cov_14.701814",-3.26502674679539,1.20384140560953,"#218559",NA,"Altered, but not significant"
"1493","C10-R2-Base_NODE_426_length_1876_cov_10.399780",-2.92668376858214,1.25157776120953,"#218559",NA,"Altered, but not significant"
"1495","C10-R3-Base_NODE_23_length_4425_cov_4.162700",-5.48365906388921,2.08984354555112,"#218559",NA,"Altered, but not significant"
"1501","C11-R2-Base_NODE_525_length_3221_cov_10.784270",-3.18059131062518,1.11719634973255,"#218559",NA,"Altered, but not significant"
"1503","C11-R2-Base_NODE_843_length_2245_cov_5.992694",-2.67377386550299,1.03620562601924,"#218559",NA,"Altered, but not significant"
"1505","C11-R3-T1_NODE_1477_length_1597_cov_11.238003",-2.39927502657012,0.892367522643667,"#218559",NA,"Altered, but not significant"
"1508","C12-R2-Base_NODE_1490_length_2490_cov_8.564271",-2.93494472219522,1.18023112949502,"#218559",NA,"Altered, but not significant"
"1516","C12-R3-Base_NODE_356_length_1995_cov_3.432474",-4.22208009950311,1.60545265959664,"#218559",NA,"Altered, but not significant"
"1517","C12-R3-Base_NODE_550_length_1722_cov_42.643671",-2.34405928322343,0.860700814958247,"#218559",NA,"Altered, but not significant"
"1521","C13-R1-T5_NODE_138_length_2773_cov_6.600074",-2.73543287181041,1.06199500634362,"#218559",NA,"Altered, but not significant"
"1529","C13-R3-Base_NODE_633_length_2496_cov_6.616551",-3.21757061491216,1.0505334291666,"#218559",NA,"Altered, but not significant"
"1532","C14-R1-Base_NODE_2073_length_1971_cov_2.500522",-2.37380621800156,0.951229004422049,"#218559",NA,"Altered, but not significant"
"1536","C14-R2-Base_NODE_43_length_17842_cov_14.781020",-3.42642617809858,1.13514889517884,"#218559",NA,"Altered, but not significant"
"1537","C14-R2-Base_NODE_48_length_15724_cov_11.368434",-2.95405882679954,1.15390573083067,"#218559",NA,"Altered, but not significant"
"1538","C14-R2-Base_NODE_71_length_11150_cov_11.531501",-3.06681178122671,1.00298924316035,"#218559",NA,"Altered, but not significant"
"1540","C14-R3-T1_NODE_4237_length_1037_cov_2.864562",-2.99631703836568,1.35251851376307,"#218559",NA,"Altered, but not significant"
"1543","C15-R1-Base_NODE_2891_length_1678_cov_25.123229",-3.21216711114315,1.25934662433165,"#218559",NA,"Altered, but not significant"
"1546","C15-R1-T1_NODE_1544_length_1593_cov_5.633940",-3.14200242405162,1.48739483337098,"#218559",NA,"Altered, but not significant"
"1549","C15-R2-Base_NODE_355_length_1830_cov_3.521690",-2.83646490709233,1.09541024907003,"#218559",NA,"Altered, but not significant"
"1551","C15-R3-Base_NODE_1535_length_1609_cov_3.304376",-2.47673713227159,0.912708956876234,"#218559",NA,"Altered, but not significant"
"1553","C15-R3-T1_NODE_177_length_7599_cov_3.789369",-6.46998374198265,4.4125929283697,"#218559",NA,"Altered, but not significant"
"1554","C15-R3-T1_NODE_203_length_7151_cov_3.878241",-6.2723681393999,3.51375992930353,"#218559",NA,"Altered, but not significant"
"1555","C15-R3-T1_NODE_204_length_7125_cov_4.094059",-6.42057740344955,4.3391304352423,"#218559",NA,"Altered, but not significant"
"1556","C15-R3-T1_NODE_2050_length_1786_cov_21.681109",-3.02672451575321,1.41841323009696,"#218559",NA,"Altered, but not significant"
"1557","C15-R3-T1_NODE_237_length_6402_cov_5.153773",-6.37013743639475,4.35617883525758,"#218559",NA,"Altered, but not significant"
"1558","C15-R3-T1_NODE_290_length_5573_cov_3.712939",-3.37535763393998,1.37708990419757,"#218559",NA,"Altered, but not significant"
"1560","C15-R3-T1_NODE_801_length_3053_cov_4.520680",-4.78062005346816,1.91748023351844,"#218559",NA,"Altered, but not significant"
"1562","C16-R1-T5_NODE_323_length_1605_cov_4.345161",-2.58897398999255,0.922662008411875,"#218559",NA,"Altered, but not significant"
"1566","C16-R2-T1_NODE_2547_length_1324_cov_8.921198",-2.99805319574358,1.25281800312967,"#218559",NA,"Altered, but not significant"
"1569","C16-R3-Base_NODE_1188_length_2810_cov_3.889655",-3.2406477676417,1.25085292245421,"#218559",NA,"Altered, but not significant"
"1571","C16-R3-Base_NODE_4132_length_1041_cov_4.454361",-2.22860342058124,0.901303902395823,"#218559",NA,"Altered, but not significant"
"1576","C21-R1-T5_NODE_217_length_1483_cov_6.440476",-2.87974640158055,1.21618303383981,"#218559",NA,"Altered, but not significant"
"1583","C21-R3-1-5-18_NODE_1245_length_1569_cov_4.652576",-2.87747937765561,1.07276609826373,"#218559",NA,"Altered, but not significant"
"1587","C21-R3-3-4-18_NODE_434_length_1538_cov_9.297370",-2.41841321035324,1.05067599260376,"#218559",NA,"Altered, but not significant"
"1588","C21-R3-T5_NODE_639_length_1734_cov_6.440739",-2.46557814768708,0.942719383932959,"#218559",NA,"Altered, but not significant"
"1597","C23-R1-1-5-18_NODE_1846_length_1582_cov_11.874263",-3.22706723487725,1.27212439719668,"#218559",NA,"Altered, but not significant"
"1598","C23-R2-1-5-18_NODE_550_length_1630_cov_8.493968",-2.34343803400823,0.830713397318005,"#218559",NA,"Altered, but not significant"
"1600","C23-R2-T5_NODE_233_length_1890_cov_5.947139",-2.45154062466517,0.873182418582715,"#218559",NA,"Altered, but not significant"
"1604","C23-R3-1-5-18_NODE_1644_length_1990_cov_12.799483",-3.31328432983829,1.37708990419757,"#218559",NA,"Altered, but not significant"
"1607","C23-R3-3-4-18_NODE_962_length_2006_cov_14.463865",-2.59575524396505,0.948802701935291,"#218559",NA,"Altered, but not significant"
"1608","C24-R1-1-5-18_NODE_276_length_2903_cov_9.038624",-2.99274193811257,1.18168169013332,"#218559",NA,"Altered, but not significant"
"1610","C24-R1-T5_NODE_590_length_1687_cov_5.362132",-2.4836358308701,0.912708956876234,"#218559",NA,"Altered, but not significant"
"1611","C24-R2-1-5-18_NODE_1167_length_1525_cov_8.074830",-2.84269529260294,1.08615805569607,"#218559",NA,"Altered, but not significant"
"1622","C24-R3-3-4-18_NODE_3452_length_1440_cov_3.123466",-2.10139252878646,0.892510576543964,"#218559",NA,"Altered, but not significant"
"1630","C9-R3-Base_NODE_1603_length_1910_cov_2.627493",-4.7429244445759,2.17749581804185,"#218559",NA,"Altered, but not significant"
"1632","C9-R3-Base_NODE_915_length_2520_cov_3.163489",-4.4520002951672,1.79608951616822,"#218559",NA,"Altered, but not significant"
"1635","C9-R3-T1_NODE_764_length_1802_cov_4.777905",-2.43611791791752,0.94487391923759,"#218559",NA,"Altered, but not significant"
"1636","C9-R3-T5_NODE_1276_length_1947_cov_14.687104",-2.61242166705723,0.935190669255607,"#218559",NA,"Altered, but not significant"
"1638","Rat_1_NODE_1110_length_1396_cov_2.002237",-4.86055482202709,1.84915193806376,"#218559",NA,"Altered, but not significant"
"1641","Rat_1_NODE_1223_length_1300_cov_4.412048",-3.61815432759697,1.37708990419757,"#218559",NA,"Altered, but not significant"
"1646","Rat_1_NODE_1406_length_1180_cov_2.220444",-4.23611959367792,1.61370905038804,"#218559",NA,"Altered, but not significant"
"1651","Rat_1_NODE_298_length_4003_cov_4.638551",-2.29293187252223,0.878162213371563,"#218559",NA,"Altered, but not significant"
"1652","Rat_1_NODE_327_length_3716_cov_6.172357",-4.86463873226523,1.94701861881067,"#218559",NA,"Altered, but not significant"
"1655","Rat_1_NODE_591_length_2260_cov_6.431746",-4.157512883053,1.59508863990241,"#218559",NA,"Altered, but not significant"
"1656","Rat_1_NODE_592_length_2256_cov_4.316674",-5.14923821569911,2.08984354555112,"#218559",NA,"Altered, but not significant"
"1658","Rat_1_NODE_737_length_1924_cov_2.294275",-2.03626795995712,0.806169335123515,"#218559",NA,"Altered, but not significant"
"1660","Rat_1_NODE_907_length_1608_cov_1.846104",-2.83637352184426,1.08967605190247,"#218559",NA,"Altered, but not significant"
"1669","Rat_10_NODE_384_length_3275_cov_3.569565",-4.99855667839297,1.95684869512652,"#218559",NA,"Altered, but not significant"
"1677","Rat_11_NODE_2009_length_1044_cov_2.259858",-2.65913185946626,1.02182067518975,"#218559",NA,"Altered, but not significant"
"1682","Rat_12_NODE_1000_length_2410_cov_6.142251",-4.02461796694767,1.5416546354517,"#218559",NA,"Altered, but not significant"
"1683","Rat_12_NODE_1002_length_2405_cov_4.991915",-3.40144869308639,1.30248157219974,"#218559",NA,"Altered, but not significant"
"1686","Rat_12_NODE_1023_length_2357_cov_4.971329",-3.42080392341554,1.31176505588878,"#218559",NA,"Altered, but not significant"
"1687","Rat_12_NODE_1024_length_2356_cov_3.868753",-3.02521365866703,1.18168169013332,"#218559",NA,"Altered, but not significant"
"1688","Rat_12_NODE_1026_length_2351_cov_3.506098",-3.14643860162918,1.22203995049774,"#218559",NA,"Altered, but not significant"
"1689","Rat_12_NODE_1034_length_2336_cov_4.367821",-3.45868242073444,1.32006625313186,"#218559",NA,"Altered, but not significant"
"1690","Rat_12_NODE_1039_length_2329_cov_5.757256",-2.54076715143962,0.892510576543964,"#218559",NA,"Altered, but not significant"
"1691","Rat_12_NODE_1042_length_2328_cov_4.722833",-2.14536175354842,0.842842558432124,"#218559",NA,"Altered, but not significant"
"1693","Rat_12_NODE_1048_length_2323_cov_4.882275",-3.54947319589933,1.36530828082299,"#218559",NA,"Altered, but not significant"
"1694","Rat_12_NODE_1049_length_2317_cov_3.616711",-3.49572796165866,1.34179029918506,"#218559",NA,"Altered, but not significant"
"1695","Rat_12_NODE_1061_length_2292_cov_5.058561",-4.01194149892135,1.5416546354517,"#218559",NA,"Altered, but not significant"
"1696","Rat_12_NODE_1062_length_2290_cov_4.579866",-3.82116430102707,1.46964657844032,"#218559",NA,"Altered, but not significant"
"1697","Rat_12_NODE_1064_length_2279_cov_4.224371",-3.53178071325342,1.3554477143445,"#218559",NA,"Altered, but not significant"
"1699","Rat_12_NODE_1076_length_2261_cov_3.696283",-3.80651817648236,1.46703760277255,"#218559",NA,"Altered, but not significant"
"1700","Rat_12_NODE_1085_length_2241_cov_4.649588",-4.1575192989965,1.59508863990241,"#218559",NA,"Altered, but not significant"
"1702","Rat_12_NODE_1090_length_2232_cov_5.691778",-2.83646068698652,1.09541024907003,"#218559",NA,"Altered, but not significant"
"1704","Rat_12_NODE_1098_length_2214_cov_3.805002",-2.0946782941358,0.763319812281796,"#218559",NA,"Altered, but not significant"
"1705","Rat_12_NODE_1099_length_2213_cov_4.142261",-3.34177399567702,1.2753375154775,"#218559",NA,"Altered, but not significant"
"1707","Rat_12_NODE_1102_length_2209_cov_3.714485",-3.45875875819722,1.32665692377133,"#218559",NA,"Altered, but not significant"
"1709","Rat_12_NODE_1110_length_2206_cov_3.848443",-2.14536175354842,0.842842558432124,"#218559",NA,"Altered, but not significant"
"1710","Rat_12_NODE_1113_length_2201_cov_3.721808",-2.71627171944016,1.05067599260376,"#218559",NA,"Altered, but not significant"
"1711","Rat_12_NODE_1115_length_2199_cov_6.325093",-2.00614805400851,0.684488936450238,"#218559",NA,"Altered, but not significant"
"1712","Rat_12_NODE_1121_length_2192_cov_3.705194",-3.74642169813772,1.44266984324681,"#218559",NA,"Altered, but not significant"
"1713","Rat_12_NODE_1123_length_2190_cov_3.702108",-3.38184861196771,1.29794386837987,"#218559",NA,"Altered, but not significant"
"1715","Rat_12_NODE_1147_length_2150_cov_6.377566",-3.60127303077162,1.37708990419757,"#218559",NA,"Altered, but not significant"
"1716","Rat_12_NODE_1160_length_2132_cov_4.843043",-2.74729252250845,1.06199500634362,"#218559",NA,"Altered, but not significant"
"1719","Rat_12_NODE_1170_length_2117_cov_3.237633",-4.01176442881348,1.65512603641208,"#218559",NA,"Altered, but not significant"
"1720","Rat_12_NODE_1171_length_2116_cov_5.227559",-3.23644069302321,1.24750040867405,"#218559",NA,"Altered, but not significant"
"1721","Rat_12_NODE_1174_length_2114_cov_3.776105",-3.30057318366227,1.26055367616838,"#218559",NA,"Altered, but not significant"
"1727","Rat_12_NODE_1221_length_2048_cov_4.000000",-3.23654113730152,1.25157776120953,"#218559",NA,"Altered, but not significant"
"1729","Rat_12_NODE_1239_length_2036_cov_5.170116",-3.49573110745532,1.34179029918506,"#218559",NA,"Altered, but not significant"
"1730","Rat_12_NODE_1248_length_2024_cov_6.453022",-2.97378499137796,1.16372345009054,"#218559",NA,"Altered, but not significant"
"1731","Rat_12_NODE_1252_length_2016_cov_3.930138",-3.68369266200062,1.40601331167141,"#218559",NA,"Altered, but not significant"
"1732","Rat_12_NODE_1255_length_2011_cov_4.527096",-2.97376710696454,1.16357138562408,"#218559",NA,"Altered, but not significant"
"1733","Rat_12_NODE_1264_length_2000_cov_4.138817",-3.93324637173182,1.50858557007289,"#218559",NA,"Altered, but not significant"
"1734","Rat_12_NODE_1269_length_1995_cov_4.878866",-3.27957241482576,1.25934662433165,"#218559",NA,"Altered, but not significant"
"1735","Rat_12_NODE_1272_length_1986_cov_5.357846",-3.07494035289095,1.19159403639051,"#218559",NA,"Altered, but not significant"
"1736","Rat_12_NODE_1275_length_1978_cov_4.120125",-3.16944027894806,1.225818227161,"#218559",NA,"Altered, but not significant"
"1737","Rat_12_NODE_1276_length_1976_cov_3.641333",-2.58534589049212,1.02491819948069,"#218559",NA,"Altered, but not significant"
"1740","Rat_12_NODE_1308_length_1944_cov_5.928004",-3.30059173206377,1.26105671492663,"#218559",NA,"Altered, but not significant"
"1744","Rat_12_NODE_1335_length_1918_cov_2.981750",-2.74729252250845,1.06199500634362,"#218559",NA,"Altered, but not significant"
"1745","Rat_12_NODE_1339_length_1907_cov_3.895248",-2.14536175354842,0.842842558432124,"#218559",NA,"Altered, but not significant"
"1746","Rat_12_NODE_1342_length_1904_cov_3.404002",-3.27956432181618,1.25934662433165,"#218559",NA,"Altered, but not significant"
"1748","Rat_12_NODE_1350_length_1895_cov_3.671196",-2.4786262806275,1.00298924316035,"#218559",NA,"Altered, but not significant"
"1752","Rat_12_NODE_1378_length_1864_cov_4.803759",-3.07481410284103,1.18675905347239,"#218559",NA,"Altered, but not significant"
"1753","Rat_12_NODE_138_length_13542_cov_5.418996",-2.83491425996988,0.790330674427675,"#218559",NA,"Altered, but not significant"
"1755","Rat_12_NODE_1393_length_1851_cov_5.155345",-3.31531946632358,1.37708990419757,"#218559",NA,"Altered, but not significant"
"1756","Rat_12_NODE_1397_length_1846_cov_3.561139",-3.19213337783889,1.23494710955481,"#218559",NA,"Altered, but not significant"
"1757","Rat_12_NODE_1401_length_1843_cov_4.116331",-3.02515121967181,1.18023112949502,"#218559",NA,"Altered, but not significant"
"1759","Rat_12_NODE_1415_length_1831_cov_3.954392",-3.07486490658863,1.1883112855126,"#218559",NA,"Altered, but not significant"
"1760","Rat_12_NODE_1429_length_1815_cov_12.363068",-2.28503229287929,0.763319812281796,"#218559",NA,"Altered, but not significant"
"1762","Rat_12_NODE_1433_length_1812_cov_3.874787",-3.3417933979125,1.2759278031083,"#218559",NA,"Altered, but not significant"
"1763","Rat_12_NODE_1445_length_1796_cov_3.148765",-2.44132717973054,0.997883152653326,"#218559",NA,"Altered, but not significant"
"1764","Rat_12_NODE_1474_length_1768_cov_4.894337",-3.02522839010707,1.18168169013332,"#218559",NA,"Altered, but not significant"
"1765","Rat_12_NODE_1483_length_1760_cov_4.051026",-2.74733569042792,1.06199500634362,"#218559",NA,"Altered, but not significant"
"1766","Rat_12_NODE_1494_length_1750_cov_5.845428",-3.21454063382237,1.24750040867405,"#218559",NA,"Altered, but not significant"
"1767","Rat_12_NODE_151_length_12516_cov_6.164995",-2.24413001901516,0.558997482436173,"#218559",NA,"Altered, but not significant"
"1769","Rat_12_NODE_1529_length_1722_cov_5.716857",-3.07491689154531,1.19079099004474,"#218559",NA,"Altered, but not significant"
"1770","Rat_12_NODE_1535_length_1714_cov_4.443038",-2.74723684973644,1.05980245363143,"#218559",NA,"Altered, but not significant"
"1771","Rat_12_NODE_154_length_12346_cov_5.715564",-6.10774824460714,2.45504877237262,"#218559",NA,"Altered, but not significant"
"1774","Rat_12_NODE_156_length_12330_cov_4.928228",-2.16030868439162,0.532205100996362,"#218559",NA,"Altered, but not significant"
"1775","Rat_12_NODE_1560_length_1689_cov_4.892289",-3.56618743961477,1.59508863990241,"#218559",NA,"Altered, but not significant"
"1776","Rat_12_NODE_1561_length_1689_cov_3.428397",-2.74729252250845,1.06199500634362,"#218559",NA,"Altered, but not significant"
"1777","Rat_12_NODE_1573_length_1676_cov_4.773597",-3.02521365866703,1.18168169013332,"#218559",NA,"Altered, but not significant"
"1778","Rat_12_NODE_1575_length_1675_cov_4.303704",-2.04927272121873,0.764628450940008,"#218559",NA,"Altered, but not significant"
"1779","Rat_12_NODE_1585_length_1668_cov_5.712957",-3.2581935502566,1.25281800312967,"#218559",NA,"Altered, but not significant"
"1781","Rat_12_NODE_1595_length_1660_cov_5.548910",-2.94735040289415,1.15385904775405,"#218559",NA,"Altered, but not significant"
"1782","Rat_12_NODE_1610_length_1651_cov_4.178571",-3.19219075989935,1.24019588104314,"#218559",NA,"Altered, but not significant"
"1783","Rat_12_NODE_1614_length_1649_cov_3.478043",-2.51513781336993,1.00948822799327,"#218559",NA,"Altered, but not significant"
"1784","Rat_12_NODE_163_length_11909_cov_5.647967",-2.5182125395043,0.891747392971307,"#218559",NA,"Altered, but not significant"
"1787","Rat_12_NODE_1654_length_1609_cov_4.925354",-3.30053403410168,1.25934662433165,"#218559",NA,"Altered, but not significant"
"1788","Rat_12_NODE_1671_length_1589_cov_4.054759",-2.97378942053272,1.16372345009054,"#218559",NA,"Altered, but not significant"
"1790","Rat_12_NODE_1687_length_1577_cov_4.632720",-3.14636829422696,1.21623065870714,"#218559",NA,"Altered, but not significant"
"1792","Rat_12_NODE_1701_length_1564_cov_3.960239",-2.83646490709233,1.09541024907003,"#218559",NA,"Altered, but not significant"
"1793","Rat_12_NODE_1702_length_1564_cov_3.798542",-3.58259303954473,1.49032188045873,"#218559",NA,"Altered, but not significant"
"1794","Rat_12_NODE_1721_length_1547_cov_3.483914",-3.21445851961293,1.2435038976028,"#218559",NA,"Altered, but not significant"
"1795","Rat_12_NODE_1752_length_1523_cov_5.045640",-2.94730220397248,1.15266490301516,"#218559",NA,"Altered, but not significant"
"1796","Rat_12_NODE_1758_length_1517_cov_4.720930",-2.94733135143223,1.15385904775405,"#218559",NA,"Altered, but not significant"
"1797","Rat_12_NODE_1760_length_1516_cov_3.965092",-2.58524318999676,1.02182067518975,"#218559",NA,"Altered, but not significant"
"1799","Rat_12_NODE_1802_length_1486_cov_4.155136",-3.60128322587112,1.37708990419757,"#218559",NA,"Altered, but not significant"
"1800","Rat_12_NODE_1805_length_1485_cov_4.089510",-2.58536249922872,1.02491819948069,"#218559",NA,"Altered, but not significant"
"1801","Rat_12_NODE_1810_length_1482_cov_4.313945",-2.1884809093606,0.819001998963721,"#218559",NA,"Altered, but not significant"
"1802","Rat_12_NODE_1812_length_1482_cov_3.053259",-3.0251752348022,1.18023112949502,"#218559",NA,"Altered, but not significant"
"1804","Rat_12_NODE_1823_length_1477_cov_4.784810",-2.23801752951706,0.917076441101972,"#218559",NA,"Altered, but not significant"
"1805","Rat_12_NODE_1825_length_1474_cov_3.317125",-2.68459292296931,1.03765651279022,"#218559",NA,"Altered, but not significant"
"1806","Rat_12_NODE_1827_length_1473_cov_4.952045",-3.14643293444913,1.22203995049774,"#218559",NA,"Altered, but not significant"
"1807","Rat_12_NODE_183_length_10441_cov_5.508184",-2.9418305410618,0.819001998963721,"#218559",NA,"Altered, but not significant"
"1808","Rat_12_NODE_1835_length_1469_cov_6.064356",-2.28133312423021,0.94468159787337,"#218559",NA,"Altered, but not significant"
"1809","Rat_12_NODE_1855_length_1461_cov_4.025605",-2.47866604784256,1.00298924316035,"#218559",NA,"Altered, but not significant"
"1810","Rat_12_NODE_1879_length_1446_cov_5.920201",-2.07882701476527,0.819001998963721,"#218559",NA,"Altered, but not significant"
"1811","Rat_12_NODE_1884_length_1444_cov_6.354932",-3.23654414213594,1.25157776120953,"#218559",NA,"Altered, but not significant"
"1813","Rat_12_NODE_1908_length_1433_cov_5.144412",-2.77751539640052,1.06566672061327,"#218559",NA,"Altered, but not significant"
"1817","Rat_12_NODE_1978_length_1391_cov_5.018713",-3.45975127857692,1.45762101360152,"#218559",NA,"Altered, but not significant"
"1818","Rat_12_NODE_1981_length_1389_cov_5.359820",-2.86494459104024,1.10471688603737,"#218559",NA,"Altered, but not significant"
"1819","Rat_12_NODE_202_length_9601_cov_6.618898",-5.63474663534181,2.17749581804185,"#218559",NA,"Altered, but not significant"
"1822","Rat_12_NODE_2047_length_1355_cov_6.376154",-2.65234088060584,1.03620562601924,"#218559",NA,"Altered, but not significant"
"1823","Rat_12_NODE_2048_length_1355_cov_5.216923",-2.55064495721385,1.02182067518975,"#218559",NA,"Altered, but not significant"
"1824","Rat_12_NODE_2056_length_1352_cov_5.113338",-2.28133312423021,0.94468159787337,"#218559",NA,"Altered, but not significant"
"1825","Rat_12_NODE_2065_length_1347_cov_6.899381",-2.0077618214916,0.763989354284431,"#218559",NA,"Altered, but not significant"
"1826","Rat_12_NODE_2112_length_1327_cov_3.832547",-2.28135221993199,0.94468159787337,"#218559",NA,"Altered, but not significant"
"1828","Rat_12_NODE_2145_length_1311_cov_4.492834",-2.68454813989726,1.03620562601924,"#218559",NA,"Altered, but not significant"
"1833","Rat_12_NODE_223_length_8888_cov_5.450583",-2.09448436827619,0.517635339099752,"#218559",NA,"Altered, but not significant"
"1834","Rat_12_NODE_2248_length_1262_cov_4.697597",-3.12298799109918,1.21109543789206,"#218559",NA,"Altered, but not significant"
"1835","Rat_12_NODE_2260_length_1257_cov_3.918469",-2.19411265084025,0.911958577714609,"#218559",NA,"Altered, but not significant"
"1837","Rat_12_NODE_2266_length_1254_cov_3.612177",-2.55066789773262,1.02182067518975,"#218559",NA,"Altered, but not significant"
"1839","Rat_12_NODE_2272_length_1252_cov_5.791980",-2.80735963109355,1.08427104702061,"#218559",NA,"Altered, but not significant"
"1840","Rat_12_NODE_2293_length_1244_cov_5.013457",-2.58532070884444,1.02456210354401,"#218559",NA,"Altered, but not significant"
"1841","Rat_12_NODE_2307_length_1239_cov_2.867399",-2.61910862893773,1.02652447893767,"#218559",NA,"Altered, but not significant"
"1843","Rat_12_NODE_2326_length_1229_cov_3.412266",-2.478574107508,1.00298924316035,"#218559",NA,"Altered, but not significant"
"1846","Rat_12_NODE_2356_length_1217_cov_4.242685",-2.36351434648715,0.964465955638516,"#218559",NA,"Altered, but not significant"
"1848","Rat_12_NODE_238_length_8384_cov_5.079361",-2.69116154409055,0.773837923802779,"#218559",NA,"Altered, but not significant"
"1850","Rat_12_NODE_242_length_8287_cov_5.477405",-2.68834029729832,0.776687383212309,"#218559",NA,"Altered, but not significant"
"1851","Rat_12_NODE_2437_length_1183_cov_4.578014",-2.68468012585631,1.04104889030225,"#218559",NA,"Altered, but not significant"
"1852","Rat_12_NODE_244_length_8188_cov_6.057297",-5.87833792472208,2.32310601214275,"#218559",NA,"Altered, but not significant"
"1855","Rat_12_NODE_2473_length_1173_cov_5.466905",-2.32290394870998,0.948802701935291,"#218559",NA,"Altered, but not significant"
"1856","Rat_12_NODE_2503_length_1165_cov_3.553153",-2.77751539640052,1.06566672061327,"#218559",NA,"Altered, but not significant"
"1858","Rat_12_NODE_2511_length_1163_cov_3.626354",-2.47866604784256,1.00298924316035,"#218559",NA,"Altered, but not significant"
"1859","Rat_12_NODE_2532_length_1157_cov_5.512704",-3.21452867037038,1.24750040867405,"#218559",NA,"Altered, but not significant"
"1860","Rat_12_NODE_255_length_7935_cov_4.811041",-5.27882822345219,2.1821265430822,"#218559",NA,"Altered, but not significant"
"1862","Rat_12_NODE_257_length_7888_cov_4.667943",-4.84992830500713,1.80090073814674,"#218559",NA,"Altered, but not significant"
"1863","Rat_12_NODE_2570_length_1145_cov_3.730275",-2.44132717973054,0.997883152653326,"#218559",NA,"Altered, but not significant"
"1866","Rat_12_NODE_2592_length_1138_cov_4.370268",-2.28133312423021,0.94468159787337,"#218559",NA,"Altered, but not significant"
"1867","Rat_12_NODE_265_length_7703_cov_6.212082",-2.17826089757964,0.616570117434075,"#218559",NA,"Altered, but not significant"
"1868","Rat_12_NODE_2678_length_1112_cov_3.435194",-3.12297880577432,1.21109543789206,"#218559",NA,"Altered, but not significant"
"1871","Rat_12_NODE_2704_length_1107_cov_4.554183",-2.32303396182032,0.951229004422049,"#218559",NA,"Altered, but not significant"
"1872","Rat_12_NODE_273_length_7420_cov_5.898167",-2.67719221667384,0.801376377469768,"#218559",NA,"Altered, but not significant"
"1873","Rat_12_NODE_274_length_7416_cov_7.206765",-3.05886795183155,0.912164754676934,"#218559",NA,"Altered, but not significant"
"1875","Rat_12_NODE_2749_length_1095_cov_3.527885",-2.47869403877128,1.00298924316035,"#218559",NA,"Altered, but not significant"
"1878","Rat_12_NODE_2794_length_1083_cov_3.953307",-2.19418268374333,0.911958577714609,"#218559",NA,"Altered, but not significant"
"1880","Rat_12_NODE_2817_length_1078_cov_3.978495",-2.58537075218767,1.02491819948069,"#218559",NA,"Altered, but not significant"
"1882","Rat_12_NODE_2839_length_1072_cov_5.845624",-3.0991667573211,1.20338925192863,"#218559",NA,"Altered, but not significant"
"1883","Rat_12_NODE_286_length_7006_cov_6.144296",-2.1377037460382,0.569602603421211,"#218559",NA,"Altered, but not significant"
"1885","Rat_12_NODE_287_length_6991_cov_5.848328",-5.49556392981116,2.10379266554079,"#218559",NA,"Altered, but not significant"
"1888","Rat_12_NODE_290_length_6929_cov_5.098196",-2.14616433063201,0.612113864198099,"#218559",NA,"Altered, but not significant"
"1889","Rat_12_NODE_2901_length_1055_cov_5.005000",-3.02524947078119,1.18168169013332,"#218559",NA,"Altered, but not significant"
"1890","Rat_12_NODE_2920_length_1050_cov_3.491457",-2.19393382953305,0.911958577714609,"#218559",NA,"Altered, but not significant"
"1891","Rat_12_NODE_2962_length_1042_cov_3.486322",-2.65234088060584,1.03620562601924,"#218559",NA,"Altered, but not significant"
"1894","Rat_12_NODE_305_length_6709_cov_4.656898",-4.69155937584114,1.74736428526137,"#218559",NA,"Altered, but not significant"
"1895","Rat_12_NODE_3063_length_1016_cov_4.597294",-2.002256691613,0.846385582196472,"#218559",NA,"Altered, but not significant"
"1896","Rat_12_NODE_3093_length_1012_cov_3.212121",-2.7470438328952,1.05067599260376,"#218559",NA,"Altered, but not significant"
"1897","Rat_12_NODE_3130_length_1004_cov_4.131718",-2.19403697400962,0.911958577714609,"#218559",NA,"Altered, but not significant"
"1898","Rat_12_NODE_338_length_6004_cov_3.879812",-2.1900381978797,0.735913945227859,"#218559",NA,"Altered, but not significant"
"1899","Rat_12_NODE_339_length_6002_cov_6.019506",-5.07438527660785,1.89416518235049,"#218559",NA,"Altered, but not significant"
"1900","Rat_12_NODE_345_length_5910_cov_4.709137",-2.59536822698055,0.790330674427675,"#218559",NA,"Altered, but not significant"
"1901","Rat_12_NODE_358_length_5668_cov_5.145199",-3.06038623295162,0.948802701935291,"#218559",NA,"Altered, but not significant"
"1903","Rat_12_NODE_369_length_5501_cov_4.417003",-2.32407587407004,0.773837923802779,"#218559",NA,"Altered, but not significant"
"1904","Rat_12_NODE_371_length_5494_cov_4.551756",-2.07037939825311,0.616041723552091,"#218559",NA,"Altered, but not significant"
"1906","Rat_12_NODE_385_length_5377_cov_5.109733",-2.02098489803802,0.561689558754077,"#218559",NA,"Altered, but not significant"
"1907","Rat_12_NODE_396_length_5262_cov_6.418475",-2.53349199507266,0.77850397408078,"#218559",NA,"Altered, but not significant"
"1908","Rat_12_NODE_413_length_5111_cov_5.673655",-2.6106012906152,0.883005023414167,"#218559",NA,"Altered, but not significant"
"1912","Rat_12_NODE_424_length_4929_cov_4.345302",-4.62633601564495,1.7264541105847,"#218559",NA,"Altered, but not significant"
"1913","Rat_12_NODE_426_length_4895_cov_7.442149",-2.07372174796117,0.568370782884605,"#218559",NA,"Altered, but not significant"
"1914","Rat_12_NODE_434_length_4830_cov_3.913508",-4.75395823829557,1.77431247913297,"#218559",NA,"Altered, but not significant"
"1915","Rat_12_NODE_435_length_4828_cov_5.821496",-5.11655762422881,1.91748023351844,"#218559",NA,"Altered, but not significant"
"1917","Rat_12_NODE_438_length_4821_cov_5.120856",-4.02464962725033,1.5416546354517,"#218559",NA,"Altered, but not significant"
"1918","Rat_12_NODE_448_length_4762_cov_5.487147",-4.65114490136324,1.72986987658911,"#218559",NA,"Altered, but not significant"
"1919","Rat_12_NODE_455_length_4679_cov_4.648573",-2.53965284344236,0.790330674427675,"#218559",NA,"Altered, but not significant"
"1920","Rat_12_NODE_457_length_4664_cov_4.536125",-4.45847822820708,1.65689169116348,"#218559",NA,"Altered, but not significant"
"1921","Rat_12_NODE_459_length_4658_cov_5.408429",-4.43962593105373,1.65689169116348,"#218559",NA,"Altered, but not significant"
"1922","Rat_12_NODE_463_length_4619_cov_4.091586",-4.20295653358817,1.60545265959664,"#218559",NA,"Altered, but not significant"
"1923","Rat_12_NODE_464_length_4618_cov_4.856454",-3.16949888540893,1.23106186865203,"#218559",NA,"Altered, but not significant"
"1924","Rat_12_NODE_470_length_4538_cov_4.310506",-3.76166381147409,1.44351498656617,"#218559",NA,"Altered, but not significant"
"1925","Rat_12_NODE_471_length_4532_cov_4.518874",-4.23610859935503,1.61370905038804,"#218559",NA,"Altered, but not significant"
"1926","Rat_12_NODE_475_length_4483_cov_6.440831",-4.71527537740624,1.7515124050918,"#218559",NA,"Altered, but not significant"
"1927","Rat_12_NODE_477_length_4474_cov_5.022177",-4.31065381282212,1.63258589705747,"#218559",NA,"Altered, but not significant"
"1928","Rat_12_NODE_495_length_4362_cov_5.061063",-4.84993727118117,1.80090073814674,"#218559",NA,"Altered, but not significant"
"1929","Rat_12_NODE_499_length_4332_cov_4.452654",-4.41087935599139,1.65586850477942,"#218559",NA,"Altered, but not significant"
"1931","Rat_12_NODE_503_length_4314_cov_5.036394",-4.34146071402532,1.63448419423941,"#218559",NA,"Altered, but not significant"
"1932","Rat_12_NODE_508_length_4277_cov_4.074609",-3.99910151321232,1.54057269571423,"#218559",NA,"Altered, but not significant"
"1933","Rat_12_NODE_510_length_4267_cov_6.712013",-4.50459410179673,1.67653455084608,"#218559",NA,"Altered, but not significant"
"1935","Rat_12_NODE_514_length_4242_cov_4.159303",-3.90602871114523,1.49819342279101,"#218559",NA,"Altered, but not significant"
"1936","Rat_12_NODE_516_length_4237_cov_4.280966",-4.59257721478016,1.71808743476091,"#218559",NA,"Altered, but not significant"
"1937","Rat_12_NODE_517_length_4235_cov_5.069378",-4.30024140521202,1.63258589705747,"#218559",NA,"Altered, but not significant"
"1939","Rat_12_NODE_527_length_4169_cov_4.438746",-4.34146145825829,1.63448419423941,"#218559",NA,"Altered, but not significant"
"1940","Rat_12_NODE_540_length_4083_cov_6.470209",-2.44338569781123,0.763327687734947,"#218559",NA,"Altered, but not significant"
"1941","Rat_12_NODE_542_length_4052_cov_4.978484",-3.97312793979127,1.52988091908289,"#218559",NA,"Altered, but not significant"
"1942","Rat_12_NODE_544_length_4047_cov_5.777806",-4.69155854794335,1.74736428526137,"#218559",NA,"Altered, but not significant"
"1944","Rat_12_NODE_568_length_3911_cov_4.293050",-4.32098526304876,1.63258589705747,"#218559",NA,"Altered, but not significant"
"1945","Rat_12_NODE_570_length_3904_cov_4.483242",-3.60128046322356,1.37708990419757,"#218559",NA,"Altered, but not significant"
"1946","Rat_12_NODE_571_length_3889_cov_5.524257",-4.3616385999532,1.63997257483205,"#218559",NA,"Altered, but not significant"
"1947","Rat_12_NODE_577_length_3879_cov_5.404289",-4.45849839505397,1.65898683102592,"#218559",NA,"Altered, but not significant"
"1948","Rat_12_NODE_581_length_3853_cov_4.882833",-4.18041558934221,1.60152096144144,"#218559",NA,"Altered, but not significant"
"1949","Rat_12_NODE_586_length_3834_cov_4.179942",-3.91970418436146,1.50247832412382,"#218559",NA,"Altered, but not significant"
"1950","Rat_12_NODE_593_length_3791_cov_4.532388",-4.21407781203015,1.60545265959664,"#218559",NA,"Altered, but not significant"
"1954","Rat_12_NODE_613_length_3683_cov_5.456450",-4.40116517365558,1.65512603641208,"#218559",NA,"Altered, but not significant"
"1955","Rat_12_NODE_617_length_3666_cov_4.595403",-4.50459476431989,1.67653455084608,"#218559",NA,"Altered, but not significant"
"1957","Rat_12_NODE_655_length_3462_cov_3.764309",-3.99911687722098,1.54150992484496,"#218559",NA,"Altered, but not significant"
"1958","Rat_12_NODE_656_length_3459_cov_4.325206",-4.42052916979298,1.65689169116348,"#218559",NA,"Altered, but not significant"
"1959","Rat_12_NODE_658_length_3442_cov_3.652790",-3.73100013008355,1.43519714059645,"#218559",NA,"Altered, but not significant"
"1960","Rat_12_NODE_659_length_3431_cov_3.692536",-3.89223408402201,1.4935093695016,"#218559",NA,"Altered, but not significant"
"1961","Rat_12_NODE_662_length_3417_cov_5.226353",-4.88520316008392,1.80987975944788,"#218559",NA,"Altered, but not significant"
"1962","Rat_12_NODE_666_length_3400_cov_4.179671",-3.58420894712987,1.37412592778341,"#218559",NA,"Altered, but not significant"
"1963","Rat_12_NODE_686_length_3326_cov_4.852644",-4.01193406718965,1.5416546354517,"#218559",NA,"Altered, but not significant"
"1964","Rat_12_NODE_689_length_3320_cov_4.456049",-3.99912021101885,1.54150992484496,"#218559",NA,"Altered, but not significant"
"1965","Rat_12_NODE_690_length_3319_cov_4.519914",-4.04972102286641,1.54614140123931,"#218559",NA,"Altered, but not significant"
"1966","Rat_12_NODE_692_length_3299_cov_4.997842",-3.40146070955926,1.30248157219974,"#218559",NA,"Altered, but not significant"
"1968","Rat_12_NODE_708_length_3231_cov_4.316121",-3.07495417797809,1.19159403639051,"#218559",NA,"Altered, but not significant"
"1971","Rat_12_NODE_718_length_3170_cov_3.521669",-3.45874837155478,1.32665692377133,"#218559",NA,"Altered, but not significant"
"1973","Rat_12_NODE_726_length_3143_cov_7.225065",-4.247002436383,1.61370905038804,"#218559",NA,"Altered, but not significant"
"1976","Rat_12_NODE_732_length_3123_cov_4.199804",-4.25781112643285,1.61370905038804,"#218559",NA,"Altered, but not significant"
"1977","Rat_12_NODE_737_length_3104_cov_5.888160",-3.87829878955393,1.49032188045873,"#218559",NA,"Altered, but not significant"
"1978","Rat_12_NODE_739_length_3103_cov_4.286417",-3.79173499160213,1.46153525735694,"#218559",NA,"Altered, but not significant"
"1979","Rat_12_NODE_741_length_3100_cov_5.983251",-4.38153450500397,1.64861938027415,"#218559",NA,"Altered, but not significant"
"1981","Rat_12_NODE_745_length_3068_cov_5.792897",-4.30024358052087,1.63258589705747,"#218559",NA,"Altered, but not significant"
"1983","Rat_12_NODE_750_length_3052_cov_4.228896",-3.56693635021919,1.36804947649154,"#218559",NA,"Altered, but not significant"
"1984","Rat_12_NODE_752_length_3030_cov_4.684706",-3.90603228915984,1.49819342279101,"#218559",NA,"Altered, but not significant"
"1986","Rat_12_NODE_766_length_3003_cov_3.934193",-3.80652882115567,1.46703760277255,"#218559",NA,"Altered, but not significant"
"1987","Rat_12_NODE_767_length_2993_cov_4.078965",-3.87829642583862,1.49032188045873,"#218559",NA,"Altered, but not significant"
"1988","Rat_12_NODE_769_length_2984_cov_4.109252",-3.82115234172001,1.46964657844032,"#218559",NA,"Altered, but not significant"
"1990","Rat_12_NODE_786_length_2928_cov_3.991646",-3.43989831254515,1.32006625313186,"#218559",NA,"Altered, but not significant"
"1991","Rat_12_NODE_801_length_2871_cov_5.022372",-2.29090974113063,0.801376377469768,"#218559",NA,"Altered, but not significant"
"1992","Rat_12_NODE_810_length_2837_cov_5.257009",-2.20470690565495,0.763319812281796,"#218559",NA,"Altered, but not significant"
"1993","Rat_12_NODE_818_length_2810_cov_5.636661",-4.30024321908896,1.63258589705747,"#218559",NA,"Altered, but not significant"
"1994","Rat_12_NODE_824_length_2802_cov_4.641063",-3.60125013738936,1.37708990419757,"#218559",NA,"Altered, but not significant"
"1995","Rat_12_NODE_829_length_2797_cov_5.564916",-4.04699086283366,1.5416546354517,"#218559",NA,"Altered, but not significant"
"1996","Rat_12_NODE_830_length_2792_cov_4.279868",-3.23654113730152,1.25157776120953,"#218559",NA,"Altered, but not significant"
"1997","Rat_12_NODE_836_length_2784_cov_3.710150",-3.05032117396488,1.18675905347239,"#218559",NA,"Altered, but not significant"
"1998","Rat_12_NODE_837_length_2783_cov_3.745601",-3.23653053807783,1.25157776120953,"#218559",NA,"Altered, but not significant"
"1999","Rat_12_NODE_842_length_2774_cov_3.461567",-3.66759295844062,1.40018434655251,"#218559",NA,"Altered, but not significant"
"2000","Rat_12_NODE_845_length_2761_cov_4.832225",-3.86420588117923,1.48739483337098,"#218559",NA,"Altered, but not significant"
"2003","Rat_12_NODE_859_length_2721_cov_6.741560",-4.43963942917602,1.65689169116348,"#218559",NA,"Altered, but not significant"
"2004","Rat_12_NODE_877_length_2663_cov_4.519172",-2.65234088060584,1.03620562601924,"#218559",NA,"Altered, but not significant"
"2005","Rat_12_NODE_878_length_2661_cov_3.610130",-3.38184861196771,1.29794386837987,"#218559",NA,"Altered, but not significant"
"2007","Rat_12_NODE_914_length_2578_cov_5.354340",-2.00403298567011,0.691693392516227,"#218559",NA,"Altered, but not significant"
"2009","Rat_12_NODE_930_length_2544_cov_3.607473",-3.87828603396283,1.49032188045873,"#218559",NA,"Altered, but not significant"
"2012","Rat_12_NODE_963_length_2492_cov_3.956094",-3.79169700507155,1.45762101360152,"#218559",NA,"Altered, but not significant"
"2013","Rat_12_NODE_966_length_2488_cov_3.247842",-3.19207784113437,1.23106186865203,"#218559",NA,"Altered, but not significant"
"2014","Rat_12_NODE_971_length_2478_cov_6.734214",-3.61813292713715,1.37708990419757,"#218559",NA,"Altered, but not significant"
"2015","Rat_12_NODE_972_length_2478_cov_3.337598",-3.09905793779187,1.19267775917771,"#218559",NA,"Altered, but not significant"
"2016","Rat_12_NODE_975_length_2471_cov_5.126656",-3.51386790453202,1.34770733039633,"#218559",NA,"Altered, but not significant"
"2020","Rat_13_NODE_1069_length_1519_cov_3.016393",-2.04931694607577,0.819001998963721,"#218559",NA,"Altered, but not significant"
"2022","Rat_13_NODE_1128_length_1477_cov_2.770042",-2.09813455236803,0.830713397318005,"#218559",NA,"Altered, but not significant"
"2023","Rat_13_NODE_1138_length_1474_cov_2.634954",-2.09813455236803,0.830713397318005,"#218559",NA,"Altered, but not significant"
"2026","Rat_13_NODE_1219_length_1414_cov_3.108904",-2.14536175354842,0.842842558432124,"#218559",NA,"Altered, but not significant"
"2030","Rat_13_NODE_1246_length_1395_cov_2.628358",-2.09813455236803,0.830713397318005,"#218559",NA,"Altered, but not significant"
"2033","Rat_13_NODE_1307_length_1355_cov_2.426923",-2.14536175354842,0.842842558432124,"#218559",NA,"Altered, but not significant"
"2034","Rat_13_NODE_1321_length_1345_cov_2.919380",-2.04931694607577,0.819001998963721,"#218559",NA,"Altered, but not significant"
"2043","Rat_13_NODE_1434_length_1285_cov_2.722764",-2.14536175354842,0.842842558432124,"#218559",NA,"Altered, but not significant"
"2044","Rat_13_NODE_1527_length_1233_cov_2.616299",-2.21255829426243,0.842842558432124,"#218559",NA,"Altered, but not significant"
"2047","Rat_13_NODE_1577_length_1210_cov_3.187013",-2.04931694607577,0.819001998963721,"#218559",NA,"Altered, but not significant"
"2052","Rat_13_NODE_1640_length_1182_cov_2.235138",-2.09813455236803,0.830713397318005,"#218559",NA,"Altered, but not significant"
"2053","Rat_13_NODE_1652_length_1173_cov_2.754919",-2.14536175354842,0.842842558432124,"#218559",NA,"Altered, but not significant"
"2059","Rat_13_NODE_1722_length_1139_cov_2.762915",-2.42124554854901,0.981010668093649,"#218559",NA,"Altered, but not significant"
"2061","Rat_13_NODE_1726_length_1138_cov_2.481071",-3.02525986203526,1.18168169013332,"#218559",NA,"Altered, but not significant"
"2063","Rat_13_NODE_1754_length_1128_cov_2.632805",-2.09813455236803,0.830713397318005,"#218559",NA,"Altered, but not significant"
"2064","Rat_13_NODE_1769_length_1121_cov_2.377111",-2.32304242765827,0.951229004422049,"#218559",NA,"Altered, but not significant"
"2072","Rat_13_NODE_1922_length_1066_cov_2.781405",-2.09813455236803,0.830713397318005,"#218559",NA,"Altered, but not significant"
"2080","Rat_13_NODE_2041_length_1027_cov_3.434156",-2.04931694607577,0.819001998963721,"#218559",NA,"Altered, but not significant"
"2090","Rat_13_NODE_528_length_2431_cov_3.546296",-3.51364184951767,1.32665692377133,"#218559",NA,"Altered, but not significant"
"2092","Rat_13_NODE_700_length_1970_cov_2.665796",-2.09813455236803,0.830713397318005,"#218559",NA,"Altered, but not significant"
"2098","Rat_13_NODE_992_length_1594_cov_2.051982",-2.14536175354842,0.842842558432124,"#218559",NA,"Altered, but not significant"
"2102","Rat_14_NODE_1131_length_1540_cov_2.964983",-2.44390499895359,0.984812439917357,"#218559",NA,"Altered, but not significant"
"2105","Rat_14_NODE_1238_length_1461_cov_5.821479",-4.06210382498519,1.55142929113426,"#218559",NA,"Altered, but not significant"
"2112","Rat_14_NODE_1548_length_1269_cov_2.651565",-2.55085309504954,1.06199500634362,"#218559",NA,"Altered, but not significant"
"2113","Rat_14_NODE_1626_length_1232_cov_1.971963",-2.80735963109355,1.08427104702061,"#218559",NA,"Altered, but not significant"
"2121","Rat_14_NODE_2114_length_1039_cov_2.386179",-2.55051647036023,1.01536185941772,"#218559",NA,"Altered, but not significant"
"2128","Rat_14_NODE_497_length_3284_cov_5.553732",-2.22288570432331,0.801376377469768,"#218559",NA,"Altered, but not significant"
"2129","Rat_14_NODE_556_length_2900_cov_3.311072",-2.09813455236803,0.830713397318005,"#218559",NA,"Altered, but not significant"
"2135","Rat_14_NODE_91_length_20813_cov_13.184604",-3.72217208473839,1.55142929113426,"#218559",NA,"Altered, but not significant"
"2137","Rat_14_NODE_939_length_1765_cov_1.978363",-2.40279769809791,0.978053869489479,"#218559",NA,"Altered, but not significant"
"2143","Rat_15_NODE_1155_length_1733_cov_3.713349",-2.68449546813118,1.03620562601924,"#218559",NA,"Altered, but not significant"
"2145","Rat_15_NODE_1260_length_1584_cov_2.796599",-2.64921414892636,1.02491819948069,"#218559",NA,"Altered, but not significant"
"2146","Rat_15_NODE_1292_length_1558_cov_2.721224",-2.7163262156148,1.05067599260376,"#218559",NA,"Altered, but not significant"
"2147","Rat_15_NODE_1379_length_1488_cov_2.022331",-3.05374789476303,1.25281800312967,"#218559",NA,"Altered, but not significant"
"2157","Rat_15_NODE_1948_length_1137_cov_2.990758",-2.2594818371522,0.916248423496247,"#218559",NA,"Altered, but not significant"
"2159","Rat_15_NODE_2031_length_1108_cov_2.005698",-2.13466046454727,0.896798428091266,"#218559",NA,"Altered, but not significant"
"2162","Rat_15_NODE_2197_length_1045_cov_2.230303",-2.20396727098156,0.843620786834056,"#218559",NA,"Altered, but not significant"
"2163","Rat_15_NODE_2253_length_1029_cov_2.097536",-2.13466046454727,0.896798428091266,"#218559",NA,"Altered, but not significant"
"2167","Rat_15_NODE_589_length_2859_cov_3.621255",-3.63472667846786,1.37708990419757,"#218559",NA,"Altered, but not significant"
"2170","Rat_15_NODE_869_length_2149_cov_2.737345",-3.94540367294218,1.71808743476091,"#218559",NA,"Altered, but not significant"
"2171","Rat_16_NODE_1391_length_1319_cov_3.575158",-2.33661094649447,0.948802701935291,"#218559",NA,"Altered, but not significant"
"2176","Rat_17_NODE_1241_length_1841_cov_2.480963",-2.96825645316478,1.15385904775405,"#218559",NA,"Altered, but not significant"
"2189","Rat_17_NODE_2091_length_1107_cov_2.464829",-2.00229951904819,0.84685673385771,"#218559",NA,"Altered, but not significant"
"2202","Rat_18_NODE_1132_length_2323_cov_2.823192",-3.60346489748125,1.37412592778341,"#218559",NA,"Altered, but not significant"
"2205","Rat_18_NODE_1270_length_2132_cov_5.187289",-4.5136393652909,1.67653455084608,"#218559",NA,"Altered, but not significant"
"2206","Rat_18_NODE_1288_length_2108_cov_3.719435",-2.09813455236803,0.830713397318005,"#218559",NA,"Altered, but not significant"
"2208","Rat_18_NODE_1509_length_1875_cov_3.823626",-4.59526092523033,1.83863335847303,"#218559",NA,"Altered, but not significant"
"2209","Rat_18_NODE_1529_length_1859_cov_9.280488",-2.65669966068376,0.773837923802779,"#218559",NA,"Altered, but not significant"
"2210","Rat_18_NODE_1569_length_1822_cov_2.665535",-2.09813455236803,0.830713397318005,"#218559",NA,"Altered, but not significant"
"2211","Rat_18_NODE_1581_length_1815_cov_2.390341",-2.04931694607577,0.819001998963721,"#218559",NA,"Altered, but not significant"
"2218","Rat_18_NODE_1833_length_1661_cov_3.240971",-2.14536175354842,0.842842558432124,"#218559",NA,"Altered, but not significant"
"2221","Rat_18_NODE_1925_length_1610_cov_3.275884",-3.38901413286333,1.36804947649154,"#218559",NA,"Altered, but not significant"
"2227","Rat_18_NODE_2050_length_1547_cov_2.698391",-2.14536175354842,0.842842558432124,"#218559",NA,"Altered, but not significant"
"2232","Rat_18_NODE_2299_length_1435_cov_3.126812",-2.04931694607577,0.819001998963721,"#218559",NA,"Altered, but not significant"
"2233","Rat_18_NODE_2314_length_1427_cov_3.967201",-3.32612932774752,1.26105671492663,"#218559",NA,"Altered, but not significant"
"2234","Rat_18_NODE_2318_length_1426_cov_3.072210",-2.85616298650873,1.08615805569607,"#218559",NA,"Altered, but not significant"
"2239","Rat_18_NODE_2483_length_1357_cov_2.215054",-2.09813455236803,0.830713397318005,"#218559",NA,"Altered, but not significant"
"2240","Rat_18_NODE_2518_length_1348_cov_2.412993",-2.14536175354842,0.842842558432124,"#218559",NA,"Altered, but not significant"
"2243","Rat_18_NODE_2652_length_1297_cov_2.528986",-2.4729907388857,1.03620562601924,"#218559",NA,"Altered, but not significant"
"2248","Rat_18_NODE_2774_length_1259_cov_4.139535",-2.14536175354842,0.842842558432124,"#218559",NA,"Altered, but not significant"
"2256","Rat_18_NODE_2862_length_1230_cov_3.184681",-2.04931694607577,0.819001998963721,"#218559",NA,"Altered, but not significant"
"2257","Rat_18_NODE_2902_length_1217_cov_2.626506",-2.14536175354842,0.842842558432124,"#218559",NA,"Altered, but not significant"
"2269","Rat_18_NODE_3093_length_1164_cov_3.546438",-2.14536175354842,0.842842558432124,"#218559",NA,"Altered, but not significant"
"2271","Rat_18_NODE_3116_length_1158_cov_2.483228",-2.09813455236803,0.830713397318005,"#218559",NA,"Altered, but not significant"
"2272","Rat_18_NODE_3125_length_1155_cov_2.009091",-2.24794189330403,0.920762237983971,"#218559",NA,"Altered, but not significant"
"2273","Rat_18_NODE_3144_length_1149_cov_3.111517",-2.6465849750433,1.02652447893767,"#218559",NA,"Altered, but not significant"
"2274","Rat_18_NODE_3191_length_1138_cov_3.979686",-2.14536175354842,0.842842558432124,"#218559",NA,"Altered, but not significant"
"2278","Rat_18_NODE_3277_length_1119_cov_3.620301",-3.03008752627789,1.18023112949502,"#218559",NA,"Altered, but not significant"
"2279","Rat_18_NODE_3312_length_1111_cov_3.035985",-2.14536175354842,0.842842558432124,"#218559",NA,"Altered, but not significant"
"2288","Rat_18_NODE_3387_length_1095_cov_2.115385",-2.27068730327468,0.922292345613129,"#218559",NA,"Altered, but not significant"
"2293","Rat_18_NODE_3517_length_1064_cov_4.428147",-2.14536175354842,0.842842558432124,"#218559",NA,"Altered, but not significant"
"2294","Rat_18_NODE_3520_length_1064_cov_2.943508",-2.14536175354842,0.842842558432124,"#218559",NA,"Altered, but not significant"
"2312","Rat_18_NODE_3809_length_1010_cov_1.790576",-2.51703511487119,1.00298924316035,"#218559",NA,"Altered, but not significant"
"2315","Rat_18_NODE_3861_length_1000_cov_2.930159",-2.14536175354842,0.842842558432124,"#218559",NA,"Altered, but not significant"
"2317","Rat_18_NODE_585_length_3879_cov_7.888337",-4.17433551088043,1.58934063213274,"#218559",NA,"Altered, but not significant"
"2319","Rat_18_NODE_873_length_2841_cov_4.723259",-2.84673736036701,0.801376377469768,"#218559",NA,"Altered, but not significant"
"2325","Rat_2_NODE_1262_length_1542_cov_2.349697",-2.04931694607577,0.819001998963721,"#218559",NA,"Altered, but not significant"
"2326","Rat_2_NODE_1353_length_1458_cov_4.374911",-2.05103613319717,0.857299638963457,"#218559",NA,"Altered, but not significant"
"2329","Rat_2_NODE_1412_length_1407_cov_3.613166",-2.55017778903841,1.00948822799327,"#218559",NA,"Altered, but not significant"
"2335","Rat_2_NODE_807_length_2377_cov_9.148579",-4.93174987633068,1.95403758202588,"#218559",NA,"Altered, but not significant"
"2415","Rat_4_NODE_214_length_5038_cov_4.211318",-2.24048231769662,0.854684569288877,"#218559",NA,"Altered, but not significant"
"2436","Rat_7_NODE_2275_length_1051_cov_1.891566",-2.27293874467569,0.973093419010776,"#218559",NA,"Altered, but not significant"
"2437","Rat_7_NODE_2309_length_1037_cov_2.142566",-2.40249591364945,0.965587136914025,"#218559",NA,"Altered, but not significant"
"2445","Rat_7_NODE_882_length_2762_cov_2.719616",-2.04931694607577,0.819001998963721,"#218559",NA,"Altered, but not significant"
"2467","Rat_8_NODE_2047_length_1458_cov_2.494654",-2.5502821074957,1.00948822799327,"#218559",NA,"Altered, but not significant"
"2470","Rat_8_NODE_2082_length_1444_cov_2.588193",-2.56913467842512,1.00948822799327,"#218559",NA,"Altered, but not significant"
"2474","Rat_8_NODE_2261_length_1353_cov_2.456857",-2.7921704888668,1.24750040867405,"#218559",NA,"Altered, but not significant"
"2484","Rat_8_NODE_2680_length_1169_cov_2.301616",-3.02891874612044,1.17586528171286,"#218559",NA,"Altered, but not significant"
"2488","Rat_8_NODE_280_length_7578_cov_7.491160",-2.32837264939391,0.595109080216209,"#218559",NA,"Altered, but not significant"
"2490","Rat_8_NODE_2910_length_1099_cov_2.243295",-2.19342538901561,0.899068739748341,"#218559",NA,"Altered, but not significant"
"2499","Rat_8_NODE_424_length_5158_cov_5.129140",-2.11920853126235,0.829061458343268,"#218559",NA,"Altered, but not significant"
"2508","Rat_8_NODE_951_length_2673_cov_4.406417",-3.25821873276731,1.25281800312967,"#218559",NA,"Altered, but not significant"
"2510","Rat_9_NODE_1082_length_1787_cov_3.898383",-4.11060266469778,1.57414251079375,"#218559",NA,"Altered, but not significant"
"2511","Rat_9_NODE_109_length_10004_cov_4.672831",-3.71539118804259,1.42315874203806,"#218559",NA,"Altered, but not significant"
"2529","Rat_9_NODE_889_length_2067_cov_6.647614",-5.72356209691577,2.44202658794787,"#218559",NA,"Altered, but not significant"
"2531","Rat_9_NODE_980_length_1920_cov_2.164075",-2.35779241312097,0.897114169259035,"#218559",NA,"Altered, but not significant"
"2533","VC_1007",-4.24700672129901,1.61370905038804,"#218559",NA,"Altered, but not significant"
"2535","VC_1018",-2.04931694607577,0.819001998963721,"#218559",NA,"Altered, but not significant"
"2540","VC_1037",-3.38178346180405,1.29240103527887,"#218559",NA,"Altered, but not significant"
"2542","VC_1043",-3.98609973504207,1.51986448103658,"#218559",NA,"Altered, but not significant"
"2543","VC_105",-4.46783003130442,1.65898683102592,"#218559",NA,"Altered, but not significant"
"2550","VC_1118",-3.23576653507608,1.32665692377133,"#218559",NA,"Altered, but not significant"
"2551","VC_1119",-2.60553932252634,1.02182067518975,"#218559",NA,"Altered, but not significant"
"2563","VC_1197",-2.62281581312809,0.728647241635932,"#218559",NA,"Altered, but not significant"
"2574","VC_127",-2.74762870262715,1.03765651279022,"#218559",NA,"Altered, but not significant"
"2598","VC_229",-3.63480771225202,1.37805812197893,"#218559",NA,"Altered, but not significant"
"2600","VC_237",-3.86415379354338,1.48018315383381,"#218559",NA,"Altered, but not significant"
"2617","VC_330",-4.90597364829004,1.82394461633074,"#218559",NA,"Altered, but not significant"
"2618","VC_34",-5.94003898961736,2.33380517281793,"#218559",NA,"Altered, but not significant"
"2621","VC_378",-3.18416134673209,1.30240598293524,"#218559",NA,"Altered, but not significant"
"2625","VC_383",-2.86290155359878,1.13406560713643,"#218559",NA,"Altered, but not significant"
"2630","VC_397",-3.27357030094463,1.18168169013332,"#218559",NA,"Altered, but not significant"
"2631","VC_400",-3.45866928773169,1.32006625313186,"#218559",NA,"Altered, but not significant"
"2637","VC_42",-6.84450640719581,2.66881141059977,"#218559",NA,"Altered, but not significant"
"2641","VC_447",-3.1694056144782,1.22345177942339,"#218559",NA,"Altered, but not significant"
"2642","VC_450",-4.26846877764246,1.61370905038804,"#218559",NA,"Altered, but not significant"
"2643","VC_451",-2.14832150378061,0.897114169259035,"#218559",NA,"Altered, but not significant"
"2645","VC_455",-3.36177515367358,1.27126733076076,"#218559",NA,"Altered, but not significant"
"2653","VC_494",-2.10475011607309,0.541794507516277,"#218559",NA,"Altered, but not significant"
"2654","VC_495",-3.28102866279228,1.36804947649154,"#218559",NA,"Altered, but not significant"
"2655","VC_497",-3.66490872282125,1.06891617218206,"#218559",NA,"Altered, but not significant"
"2659","VC_513",-3.0991667573211,1.20338925192863,"#218559",NA,"Altered, but not significant"
"2669","VC_62",-5.69374813652052,2.93293467066132,"#218559",NA,"Altered, but not significant"
"2673","VC_639",-3.09478045893914,1.24750040867405,"#218559",NA,"Altered, but not significant"
"2677","VC_649",-6.68269919144019,2.45504877237262,"#218559",NA,"Altered, but not significant"
"2680","VC_655",-4.70417681707206,1.7264541105847,"#218559",NA,"Altered, but not significant"
"2681","VC_656",-5.21909191393343,1.91748023351844,"#218559",NA,"Altered, but not significant"
"2685","VC_665",-2.29293187252223,0.878162213371563,"#218559",NA,"Altered, but not significant"
"2687","VC_668",-3.08103909392082,1.06659174231049,"#218559",NA,"Altered, but not significant"
"2688","VC_670",-3.00061882342678,1.4883841808987,"#218559",NA,"Altered, but not significant"
"2694","VC_679",-2.77312535512606,1.03620562601924,"#218559",NA,"Altered, but not significant"
"2699","VC_699",-5.61806156988399,2.17749581804185,"#218559",NA,"Altered, but not significant"
"2701","VC_757",-4.12236006920812,1.55142929113426,"#218559",NA,"Altered, but not significant"
"2706","VC_795",-3.38183020268418,1.29733479827702,"#218559",NA,"Altered, but not significant"
"2709","VC_836",-2.65232707253819,1.03620562601924,"#218559",NA,"Altered, but not significant"
"2710","VC_837",-4.02463459166926,1.5416546354517,"#218559",NA,"Altered, but not significant"
"2714","VC_849",-4.45849742623248,1.65898683102592,"#218559",NA,"Altered, but not significant"
"2717","VC_862",-2.30939069961673,0.650968066154273,"#218559",NA,"Altered, but not significant"
"2718","VC_869",-2.04931694607577,0.819001998963721,"#218559",NA,"Altered, but not significant"
"2719","VC_871",-5.60965204329279,2.17749581804185,"#218559",NA,"Altered, but not significant"
"2724","VC_886",-3.25820803169018,1.25281800312967,"#218559",NA,"Altered, but not significant"
"2730","VC_894",-4.81377423524397,1.79649409314756,"#218559",NA,"Altered, but not significant"
"2734","VC_901",-3.74642777949711,1.44266984324681,"#218559",NA,"Altered, but not significant"
"2742","VC_928",-2.54141968301989,1.04594956392276,"#218559",NA,"Altered, but not significant"
"2743","VC_929",-2.04931694607577,0.819001998963721,"#218559",NA,"Altered, but not significant"
"2744","VC_930",-2.09813455236803,0.830713397318005,"#218559",NA,"Altered, but not significant"
"2746","VC_935",-2.04931694607577,0.819001998963721,"#218559",NA,"Altered, but not significant"
"3","C10-R1-T1_NODE_1192_length_2201_cov_3.299161",1.57480855150451,0.834822993722344,"#D0C6B1",NA,"Not altered"
"4","C10-R1-T1_NODE_1773_length_1803_cov_2.831808",1.49632514368437,0.791951095015957,"#D0C6B1",NA,"Not altered"
"7","C10-R1-T1_NODE_3057_length_1357_cov_1.470046",-1.79565251395405,0.983075529117276,"#D0C6B1",NA,"Not altered"
"8","C10-R1-T1_NODE_923_length_2551_cov_4.681490",-0.536925709356125,0.112596629175452,"#D0C6B1",NA,"Not altered"
"9","C10-R1-T5_NODE_1212_length_1137_cov_1.630314",-0.0974131851437686,0.0204081645888954,"#D0C6B1",NA,"Not altered"
"12","C10-R1-T5_NODE_314_length_1819_cov_14.701814",-1.67780434858764,0.650954876938189,"#D0C6B1",NA,"Not altered"
"19","C11-R1-Base_NODE_90_length_5797_cov_4.567398",-1.32650886360368,0.319691000568176,"#D0C6B1",NA,"Not altered"
"20","C11-R1-T5_NODE_3202_length_1120_cov_8.643192",1.08117071444325,0.521867826186821,"#D0C6B1",NA,"Not altered"
"21","C11-R1-T5_NODE_3855_length_1019_cov_2.173237",0.179581279211539,0.0429692817166189,"#D0C6B1",NA,"Not altered"
"22","C11-R2-Base_NODE_13_length_19197_cov_8.501306",-0.140261700204792,0.0224464717693438,"#D0C6B1",NA,"Not altered"
"26","C11-R2-Base_NODE_843_length_2245_cov_5.992694",0.251282432882244,0.0579518838853871,"#D0C6B1",NA,"Not altered"
"30","C11-R3-T1_NODE_40_length_6588_cov_3.976427",-1.44461160792697,0.460528892043533,"#D0C6B1",NA,"Not altered"
"33","C12-R2-Base_NODE_1641_length_2327_cov_3.610035",-1.86177862380454,0.934274777018568,"#D0C6B1",NA,"Not altered"
"34","C12-R2-Base_NODE_769_length_4109_cov_5.782930",-0.216930300994922,0.043569047017517,"#D0C6B1",NA,"Not altered"
"35","C12-R2-T1_NODE_116_length_4111_cov_5.602811",0.828107425568153,0.459043976606395,"#D0C6B1",NA,"Not altered"
"36","C12-R2-T5_NODE_1052_length_1838_cov_2.241167",0.95980952999517,0.322993299691827,"#D0C6B1",NA,"Not altered"
"37","C12-R2-T5_NODE_205_length_2987_cov_3.546385",-0.531859260515987,0.208192215888947,"#D0C6B1",NA,"Not altered"
"38","C12-R2-T5_NODE_28_length_5873_cov_4.459608",0.61234363979452,0.245302783685874,"#D0C6B1",NA,"Not altered"
"39","C12-R2-T5_NODE_697_length_2078_cov_3.231340",0.459657038567345,0.0852153401484131,"#D0C6B1",NA,"Not altered"
"45","C13-R2-Base_NODE_2598_length_1464_cov_3.217175",-1.91482663495403,0.967407746871757,"#D0C6B1",NA,"Not altered"
"46","C13-R2-Base_NODE_3321_length_1311_cov_2.201433",1.78698965014821,0.933222198291756,"#D0C6B1",NA,"Not altered"
"48","C13-R2-T1_NODE_809_length_1547_cov_2.183646",1.51294540616622,0.789817290313904,"#D0C6B1",NA,"Not altered"
"50","C13-R3-Base_NODE_59_length_14223_cov_7.880082",0.975466121118845,0.212329906155032,"#D0C6B1",NA,"Not altered"
"54","C14-R1-T1_NODE_2002_length_1408_cov_7.127864",-1.50715470895784,0.581292967771926,"#D0C6B1",NA,"Not altered"
"55","C14-R1-T1_NODE_285_length_3469_cov_3.919742",0.887362224411672,0.339659915625973,"#D0C6B1",NA,"Not altered"
"63","C15-R1-Base_NODE_2034_length_2097_cov_2.410382",-1.93265395943966,0.964131239612209,"#D0C6B1",NA,"Not altered"
"64","C15-R1-Base_NODE_2273_length_1957_cov_2.070978",-1.86177862380454,0.934274777018568,"#D0C6B1",NA,"Not altered"
"66","C15-R1-Base_NODE_3709_length_1418_cov_2.275128",-1.62555105199292,0.828652438171474,"#D0C6B1",NA,"Not altered"
"69","C15-R1-T1_NODE_515_length_2272_cov_6.108705",-0.247966770145661,0.0482684854953463,"#D0C6B1",NA,"Not altered"
"72","C15-R2-Base_NODE_1279_length_1199_cov_2.180070",-0.0709437928718505,0.0150119563194448,"#D0C6B1",NA,"Not altered"
"74","C15-R2-T1_NODE_2731_length_1239_cov_3.022804",-1.3794927847232,0.601146585266926,"#D0C6B1",NA,"Not altered"
"86","C15-R3-T1_NODE_845_length_2946_cov_2.682809",-1.76124941181202,0.820512254286722,"#D0C6B1",NA,"Not altered"
"91","C16-R2-T1_NODE_3569_length_1133_cov_3.179035",-1.43263336847073,0.748674131959884,"#D0C6B1",NA,"Not altered"
"92","C16-R2-T1_NODE_4031_length_1069_cov_6.677515",-0.57663831597617,0.156846288353741,"#D0C6B1",NA,"Not altered"
"95","C16-R3-Base_NODE_36_length_21441_cov_7.352287",-1.53730370093179,0.834822993722344,"#D0C6B1",NA,"Not altered"
"96","C16-R3-Base_NODE_4132_length_1041_cov_4.454361",-0.998963261907062,0.370055918458723,"#D0C6B1",NA,"Not altered"
"99","C21-R1-1-5-18_NODE_945_length_1043_cov_3.202429",0.713628700674723,0.191269728034997,"#D0C6B1",NA,"Not altered"
"101","C21-R2-1-5-18_NODE_2520_length_1064_cov_2.117939",1.49632514368437,0.791951095015957,"#D0C6B1",NA,"Not altered"
"102","C21-R2-1-5-18_NODE_885_length_1945_cov_8.332275",1.7951876425208,0.748674131959884,"#D0C6B1",NA,"Not altered"
"105","C21-R2-T5_NODE_343_length_2447_cov_3.352425",1.25614306449987,0.423393864170125,"#D0C6B1",NA,"Not altered"
"106","C21-R3-1-5-18_NODE_1034_length_1729_cov_1.844683",1.85121872251333,0.957502622871831,"#D0C6B1",NA,"Not altered"
"107","C21-R3-1-5-18_NODE_122_length_4369_cov_3.205378",0.246821436895378,0.0568074003066506,"#D0C6B1",NA,"Not altered"
"116","C22-R1-T5_NODE_37_length_5242_cov_3.183343",1.02844097087759,0.451507743611473,"#D0C6B1",NA,"Not altered"
"119","C22-R2-3-4-18_NODE_1969_length_1601_cov_5.158473",-1.94190027862772,0.837318991366103,"#D0C6B1",NA,"Not altered"
"120","C22-R2-3-4-18_NODE_2229_length_1500_cov_2.462284",-1.44378139319785,0.739205853350142,"#D0C6B1",NA,"Not altered"
"124","C23-R2-3-4-18_NODE_16_length_11311_cov_4.364161",0.982609433395336,0.301596142401914,"#D0C6B1",NA,"Not altered"
"126","C23-R2-T5_NODE_73_length_2902_cov_2.650509",-0.248532898806955,0.0828524391588964,"#D0C6B1",NA,"Not altered"
"129","C23-R3-1-5-18_NODE_5470_length_1109_cov_2.111006",-1.20529845373779,0.513966109646586,"#D0C6B1",NA,"Not altered"
"133","C24-R1-T5_NODE_2283_length_1034_cov_4.239019",-1.07587882416847,0.359392619656485,"#D0C6B1",NA,"Not altered"
"137","C24-R2-3-4-18_NODE_1155_length_3367_cov_3.189614",-1.42970245836281,0.531477983354619,"#D0C6B1",NA,"Not altered"
"141","C24-R2-3-4-18_NODE_3664_length_1765_cov_4.132164",-0.298707877237104,0.073900752203612,"#D0C6B1",NA,"Not altered"
"145","C24-R3-3-4-18_NODE_3452_length_1440_cov_3.123466",-0.508852413825913,0.146086699462008,"#D0C6B1",NA,"Not altered"
"146","C9-R1-T1_NODE_1666_length_1976_cov_2.577824",0.316609354536766,0.0779890838661221,"#D0C6B1",NA,"Not altered"
"147","C9-R1-T1_NODE_1876_length_1849_cov_2.964326",-0.454470974649748,0.116617059906278,"#D0C6B1",NA,"Not altered"
"148","C9-R1-T1_NODE_3055_length_1412_cov_2.955048",1.71972901757283,0.90082653098254,"#D0C6B1",NA,"Not altered"
"149","C9-R1-T1_NODE_323_length_5510_cov_4.169936",-0.631812861916766,0.156697619967597,"#D0C6B1",NA,"Not altered"
"151","C9-R1-T1_NODE_5441_length_1046_cov_2.898083",-0.412460580032177,0.108689162046625,"#D0C6B1",NA,"Not altered"
"152","C9-R1-T1_NODE_5939_length_1000_cov_3.122751",-1.35730062043284,0.556480037512656,"#D0C6B1",NA,"Not altered"
"153","C9-R1-T5_NODE_643_length_1646_cov_6.274041",-0.61831291840625,0.137859505183554,"#D0C6B1",NA,"Not altered"
"154","C9-R2-T1_NODE_197_length_2304_cov_2.955091",-0.151964209361721,0.032283699411466,"#D0C6B1",NA,"Not altered"
"156","C9-R2-T1_NODE_74_length_2960_cov_3.930120",-0.108366452756247,0.0204081645888954,"#D0C6B1",NA,"Not altered"
"158","C9-R3-Base_NODE_116_length_5545_cov_6.098361",0.177970076444858,0.0495455888753003,"#D0C6B1",NA,"Not altered"
"162","C9-R3-Base_NODE_928_length_2504_cov_2.983258",-0.135441550024424,0.0332529856915457,"#D0C6B1",NA,"Not altered"
"163","C9-R3-T1_NODE_18_length_8071_cov_4.555389",0.21896993542243,0.0738151250387522,"#D0C6B1",NA,"Not altered"
"170","Rat_1_NODE_1116_length_1391_cov_2.294910",-1.51235427631686,0.789817290313904,"#D0C6B1",NA,"Not altered"
"171","Rat_1_NODE_1165_length_1342_cov_2.686869",-1.70863795883055,0.86565288468685,"#D0C6B1",NA,"Not altered"
"172","Rat_1_NODE_1185_length_1326_cov_2.742722",-1.51235427631686,0.789817290313904,"#D0C6B1",NA,"Not altered"
"175","Rat_1_NODE_1303_length_1249_cov_1.406198",-1.34811683213758,0.702859542537365,"#D0C6B1",NA,"Not altered"
"180","Rat_1_NODE_1410_length_1178_cov_2.033838",-1.54816010019,0.705508161669567,"#D0C6B1",NA,"Not altered"
"181","Rat_1_NODE_1438_length_1165_cov_3.726126",-1.65042719443631,0.90082653098254,"#D0C6B1",NA,"Not altered"
"183","Rat_1_NODE_1609_length_1089_cov_2.029981",-1.58781514182265,0.826864033139094,"#D0C6B1",NA,"Not altered"
"184","Rat_1_NODE_223_length_5123_cov_5.972770",-1.58781514182265,0.826864033139094,"#D0C6B1",NA,"Not altered"
"185","Rat_1_NODE_327_length_3716_cov_6.172357",-1.13369023397211,0.318723069533727,"#D0C6B1",NA,"Not altered"
"186","Rat_1_NODE_367_length_3412_cov_3.477510",-0.594346081833056,0.142733866623049,"#D0C6B1",NA,"Not altered"
"187","Rat_1_NODE_529_length_2500_cov_3.401636",1.03448390548009,0.318723069533727,"#D0C6B1",NA,"Not altered"
"191","Rat_1_NODE_734_length_1926_cov_2.326029",-1.34811683213758,0.702859542537365,"#D0C6B1",NA,"Not altered"
"192","Rat_1_NODE_737_length_1924_cov_2.294275",-1.97215836960697,0.987770203372935,"#D0C6B1",NA,"Not altered"
"194","Rat_1_NODE_863_length_1682_cov_2.250768",-1.34384612706331,0.683949311716338,"#D0C6B1",NA,"Not altered"
"196","Rat_1_NODE_951_length_1555_cov_1.765333",1.49632514368437,0.791951095015957,"#D0C6B1",NA,"Not altered"
"197","Rat_1_NODE_966_length_1544_cov_2.704500",-1.8551207043656,0.947070850089147,"#D0C6B1",NA,"Not altered"
"198","Rat_10_NODE_1276_length_1359_cov_2.000767",-1.43263336847073,0.748674131959884,"#D0C6B1",NA,"Not altered"
"201","Rat_10_NODE_1656_length_1151_cov_6.403285",1.80347387037534,0.983075529117276,"#D0C6B1",NA,"Not altered"
"202","Rat_10_NODE_1891_length_1058_cov_1.718843",-1.43263336847073,0.748674131959884,"#D0C6B1",NA,"Not altered"
"205","Rat_10_NODE_692_length_2073_cov_2.574331",1.4140186360939,0.738008745797784,"#D0C6B1",NA,"Not altered"
"206","Rat_10_NODE_694_length_2069_cov_6.280040",1.98438634739803,0.748486060761256,"#D0C6B1",NA,"Not altered"
"207","Rat_10_NODE_93_length_11013_cov_4.923617",1.44302443756286,0.337021440553984,"#D0C6B1",NA,"Not altered"
"208","Rat_10_NODE_961_length_1621_cov_2.865900",0.381205978189963,0.103748292633379,"#D0C6B1",NA,"Not altered"
"219","Rat_11_NODE_1359_length_1384_cov_12.895410",-1.34811683213758,0.702859542537365,"#D0C6B1",NA,"Not altered"
"220","Rat_11_NODE_1361_length_1382_cov_2.350414",1.91268896264533,0.980178729243215,"#D0C6B1",NA,"Not altered"
"225","Rat_11_NODE_1654_length_1180_cov_2.175111",0.0223236594891154,0.00544905996928492,"#D0C6B1",NA,"Not altered"
"226","Rat_11_NODE_1668_length_1177_cov_1.868093",1.71972901757283,0.90082653098254,"#D0C6B1",NA,"Not altered"
"236","Rat_11_NODE_1956_length_1062_cov_2.683217",-1.85787711066264,1.01577935226883,"#D0C6B1",NA,"Not altered"
"237","Rat_11_NODE_2009_length_1044_cov_2.259858",-1.15219934614155,0.425259137909895,"#D0C6B1",NA,"Not altered"
"238","Rat_11_NODE_2027_length_1038_cov_2.130214",1.97450189838544,1.07004863354713,"#D0C6B1",NA,"Not altered"
"239","Rat_11_NODE_2052_length_1029_cov_2.990760",1.35085191829618,0.513820054237614,"#D0C6B1",NA,"Not altered"
"243","Rat_11_NODE_682_length_2488_cov_4.431155",-0.439028082630307,0.116252061180117,"#D0C6B1",NA,"Not altered"
"245","Rat_11_NODE_850_length_2032_cov_2.192210",1.91268896264533,0.980178729243215,"#D0C6B1",NA,"Not altered"
"248","Rat_11_NODE_933_length_1861_cov_11.691030",-1.79282716168162,0.918399719482116,"#D0C6B1",NA,"Not altered"
"249","Rat_11_NODE_993_length_1766_cov_3.681473",-0.442354841398909,0.116252061180117,"#D0C6B1",NA,"Not altered"
"250","Rat_11_NODE_997_length_1763_cov_2.747073",1.78698965014821,0.933222198291756,"#D0C6B1",NA,"Not altered"
"269","Rat_12_NODE_1087_length_2237_cov_4.133364",-1.39972445685172,0.492840857378119,"#D0C6B1",NA,"Not altered"
"290","Rat_12_NODE_1205_length_2067_cov_4.250497",-1.91482663495403,0.967407746871757,"#D0C6B1",NA,"Not altered"
"292","Rat_12_NODE_1215_length_2054_cov_3.730365",-1.65947507161919,0.862161322424472,"#D0C6B1",NA,"Not altered"
"315","Rat_12_NODE_1371_length_1867_cov_4.665563",-1.97215836960697,0.987770203372935,"#D0C6B1",NA,"Not altered"
"322","Rat_12_NODE_1394_length_1851_cov_4.066258",-1.65947507161919,0.862161322424472,"#D0C6B1",NA,"Not altered"
"334","Rat_12_NODE_1495_length_1750_cov_3.130383",1.41313964021356,0.750035348138017,"#D0C6B1",NA,"Not altered"
"336","Rat_12_NODE_1521_length_1726_cov_5.092160",1.85315310436461,0.947070850089147,"#D0C6B1",NA,"Not altered"
"353","Rat_12_NODE_1633_length_1631_cov_3.170685",-1.43263336847073,0.748674131959884,"#D0C6B1",NA,"Not altered"
"354","Rat_12_NODE_1641_length_1619_cov_3.132353",-1.8551207043656,0.947070850089147,"#D0C6B1",NA,"Not altered"
"371","Rat_12_NODE_1818_length_1479_cov_11.785815",-1.31060219053471,0.702859542537365,"#D0C6B1",NA,"Not altered"
"380","Rat_12_NODE_1891_length_1440_cov_2.129964",1.54726973120382,0.667217193527262,"#D0C6B1",NA,"Not altered"
"382","Rat_12_NODE_1917_length_1429_cov_4.082242",-0.286783856557256,0.0852153401484131,"#D0C6B1",NA,"Not altered"
"384","Rat_12_NODE_1971_length_1395_cov_4.844030",-1.97215836960697,0.987770203372935,"#D0C6B1",NA,"Not altered"
"387","Rat_12_NODE_2010_length_1375_cov_3.279545",-1.65947507161919,0.862161322424472,"#D0C6B1",NA,"Not altered"
"389","Rat_12_NODE_2022_length_1368_cov_4.811881",-1.66220123912297,0.918399719482116,"#D0C6B1",NA,"Not altered"
"391","Rat_12_NODE_2043_length_1357_cov_5.328725",-1.79282716168162,0.918399719482116,"#D0C6B1",NA,"Not altered"
"397","Rat_12_NODE_2142_length_1313_cov_5.369634",-1.72770375732217,0.890260938356901,"#D0C6B1",NA,"Not altered"
"399","Rat_12_NODE_2170_length_1297_cov_3.527375",-1.51235427631686,0.789817290313904,"#D0C6B1",NA,"Not altered"
"400","Rat_12_NODE_2196_length_1287_cov_3.966721",-1.91482663495403,0.967407746871757,"#D0C6B1",NA,"Not altered"
"402","Rat_12_NODE_2226_length_1271_cov_3.979441",-1.91742416481877,1.03766508963676,"#D0C6B1",NA,"Not altered"
"403","Rat_12_NODE_2227_length_1271_cov_3.004112",-1.9174955327578,1.04007081488156,"#D0C6B1",NA,"Not altered"
"407","Rat_12_NODE_2261_length_1257_cov_3.247088",1.04804217199628,0.407909482103128,"#D0C6B1",NA,"Not altered"
"417","Rat_12_NODE_2353_length_1220_cov_3.366524",-0.108341188941148,0.0244398096807831,"#D0C6B1",NA,"Not altered"
"419","Rat_12_NODE_2377_length_1210_cov_3.038095",-1.9174955327578,1.04007081488156,"#D0C6B1",NA,"Not altered"
"421","Rat_12_NODE_2399_length_1201_cov_3.054101",1.69514899259799,0.896535900455595,"#D0C6B1",NA,"Not altered"
"426","Rat_12_NODE_2465_length_1175_cov_5.918750",-1.85770583841604,1.01332317638715,"#D0C6B1",NA,"Not altered"
"436","Rat_12_NODE_2583_length_1142_cov_2.220791",1.2681973785176,0.605521426174535,"#D0C6B1",NA,"Not altered"
"441","Rat_12_NODE_2684_length_1112_cov_1.449385",0.634780562730196,0.19262325202007,"#D0C6B1",NA,"Not altered"
"444","Rat_12_NODE_2722_length_1103_cov_2.477099",-1.51235427631686,0.789817290313904,"#D0C6B1",NA,"Not altered"
"449","Rat_12_NODE_2757_length_1093_cov_2.400771",-1.51235427631686,0.789817290313904,"#D0C6B1",NA,"Not altered"
"451","Rat_12_NODE_2765_length_1091_cov_3.566602",-1.78489361429801,0.967407746871757,"#D0C6B1",NA,"Not altered"
"454","Rat_12_NODE_2804_length_1080_cov_3.291707",0.791371927088048,0.301055768767307,"#D0C6B1",NA,"Not altered"
"460","Rat_12_NODE_2847_length_1071_cov_2.726378",-1.33792959435607,0.681524088290051,"#D0C6B1",NA,"Not altered"
"475","Rat_12_NODE_3077_length_1014_cov_2.984359",-1.34811683213758,0.702859542537365,"#D0C6B1",NA,"Not altered"
"478","Rat_12_NODE_3125_length_1005_cov_3.624211",-1.34811683213758,0.702859542537365,"#D0C6B1",NA,"Not altered"
"489","Rat_12_NODE_388_length_5365_cov_5.663842",1.85315310436461,0.947070850089147,"#D0C6B1",NA,"Not altered"
"552","Rat_12_NODE_713_length_3187_cov_2.303959",0.867853168280444,0.239198098417802,"#D0C6B1",NA,"Not altered"
"589","Rat_12_NODE_884_length_2638_cov_5.018970",-1.65947507161919,0.862161322424472,"#D0C6B1",NA,"Not altered"
"601","Rat_13_NODE_1003_length_1580_cov_2.231475",-0.0566540401639663,0.0133049803840049,"#D0C6B1",NA,"Not altered"
"603","Rat_13_NODE_1013_length_1572_cov_2.278840",-1.58781514182265,0.826864033139094,"#D0C6B1",NA,"Not altered"
"604","Rat_13_NODE_1021_length_1566_cov_2.896757",-0.290576582435068,0.0657605534307347,"#D0C6B1",NA,"Not altered"
"606","Rat_13_NODE_1036_length_1549_cov_1.843373",-0.396123474836963,0.0972936545605281,"#D0C6B1",NA,"Not altered"
"608","Rat_13_NODE_1125_length_1478_cov_3.407590",-1.8551207043656,0.947070850089147,"#D0C6B1",NA,"Not altered"
"609","Rat_13_NODE_1128_length_1477_cov_2.770042",-1.0068056215687,0.358611567082621,"#D0C6B1",NA,"Not altered"
"610","Rat_13_NODE_1138_length_1474_cov_2.634954",-0.441163576837251,0.114235466129018,"#D0C6B1",NA,"Not altered"
"611","Rat_13_NODE_1167_length_1453_cov_3.045064",-0.130630378878604,0.0285062433362322,"#D0C6B1",NA,"Not altered"
"612","Rat_13_NODE_1171_length_1449_cov_2.774749",0.463868805837371,0.131881893486296,"#D0C6B1",NA,"Not altered"
"614","Rat_13_NODE_1202_length_1426_cov_2.789934",-1.51235427631686,0.789817290313904,"#D0C6B1",NA,"Not altered"
"615","Rat_13_NODE_1204_length_1425_cov_2.413869",-0.479570670715503,0.130393681159098,"#D0C6B1",NA,"Not altered"
"616","Rat_13_NODE_1220_length_1413_cov_4.432253",-0.251902590897349,0.0621355655571706,"#D0C6B1",NA,"Not altered"
"619","Rat_13_NODE_1246_length_1395_cov_2.628358",-0.509015283155057,0.142987181061973,"#D0C6B1",NA,"Not altered"
"620","Rat_13_NODE_1252_length_1390_cov_2.950562",-1.97215836960697,0.987770203372935,"#D0C6B1",NA,"Not altered"
"622","Rat_13_NODE_1262_length_1386_cov_2.979715",0.537913840165307,0.156594139415961,"#D0C6B1",NA,"Not altered"
"624","Rat_13_NODE_1287_length_1363_cov_1.945719",1.57480855150451,0.834822993722344,"#D0C6B1",NA,"Not altered"
"625","Rat_13_NODE_1308_length_1354_cov_4.321016",0.0519732370669945,0.0113249237635476,"#D0C6B1",NA,"Not altered"
"626","Rat_13_NODE_1321_length_1345_cov_2.919380",-0.325656726182849,0.082904372747706,"#D0C6B1",NA,"Not altered"
"627","Rat_13_NODE_1322_length_1345_cov_2.544186",-1.72770375732217,0.890260938356901,"#D0C6B1",NA,"Not altered"
"628","Rat_13_NODE_1333_length_1338_cov_1.869057",-1.97215836960697,0.987770203372935,"#D0C6B1",NA,"Not altered"
"630","Rat_13_NODE_1336_length_1337_cov_2.276911",-1.51235427631686,0.789817290313904,"#D0C6B1",NA,"Not altered"
"631","Rat_13_NODE_1340_length_1334_cov_3.519937",-1.8551207043656,0.947070850089147,"#D0C6B1",NA,"Not altered"
"633","Rat_13_NODE_1364_length_1326_cov_2.416208",-1.79282716168162,0.918399719482116,"#D0C6B1",NA,"Not altered"
"634","Rat_13_NODE_1365_length_1326_cov_2.107002",-0.0675362229194952,0.0166593802901302,"#D0C6B1",NA,"Not altered"
"635","Rat_13_NODE_1374_length_1321_cov_2.739336",0.167777319057998,0.0395075863500549,"#D0C6B1",NA,"Not altered"
"636","Rat_13_NODE_1400_length_1306_cov_2.675460",-0.905211185863472,0.315327286680271,"#D0C6B1",NA,"Not altered"
"637","Rat_13_NODE_1410_length_1300_cov_1.887550",-1.91482663495403,0.967407746871757,"#D0C6B1",NA,"Not altered"
"638","Rat_13_NODE_1413_length_1298_cov_2.757039",-1.65947507161919,0.862161322424472,"#D0C6B1",NA,"Not altered"
"640","Rat_13_NODE_1471_length_1261_cov_3.997512",0.320877532848212,0.0806992241809548,"#D0C6B1",NA,"Not altered"
"641","Rat_13_NODE_1478_length_1258_cov_2.418121",1.85499128095917,1.02671909893437,"#D0C6B1",NA,"Not altered"
"643","Rat_13_NODE_1527_length_1233_cov_2.616299",-1.00056991559547,0.321302197215303,"#D0C6B1",NA,"Not altered"
"644","Rat_13_NODE_1535_length_1229_cov_3.095400",0.151795804511486,0.0387237779185398,"#D0C6B1",NA,"Not altered"
"647","Rat_13_NODE_1566_length_1213_cov_2.459413",-1.51235427631686,0.789817290313904,"#D0C6B1",NA,"Not altered"
"648","Rat_13_NODE_1577_length_1210_cov_3.187013",-0.860928429113189,0.289011438752294,"#D0C6B1",NA,"Not altered"
"649","Rat_13_NODE_1582_length_1209_cov_3.481802",-0.49167215679875,0.141154676417627,"#D0C6B1",NA,"Not altered"
"650","Rat_13_NODE_1585_length_1205_cov_7.240000",-0.152451484787583,0.0296771372130783,"#D0C6B1",NA,"Not altered"
"651","Rat_13_NODE_1612_length_1198_cov_2.141732",-1.72770375732217,0.890260938356901,"#D0C6B1",NA,"Not altered"
"653","Rat_13_NODE_1619_length_1195_cov_3.367544",-0.505543948179588,0.131866391009614,"#D0C6B1",NA,"Not altered"
"654","Rat_13_NODE_1630_length_1187_cov_1.859541",-0.82880125766343,0.301596142401914,"#D0C6B1",NA,"Not altered"
"655","Rat_13_NODE_1633_length_1186_cov_2.185676",-1.8551207043656,0.947070850089147,"#D0C6B1",NA,"Not altered"
"656","Rat_13_NODE_1640_length_1182_cov_2.235138",-1.1097900407317,0.417500516746223,"#D0C6B1",NA,"Not altered"
"657","Rat_13_NODE_1652_length_1173_cov_2.754919",-0.48896153730353,0.134522267841301,"#D0C6B1",NA,"Not altered"
"658","Rat_13_NODE_1669_length_1165_cov_2.648649",-0.677551027091564,0.217117529234763,"#D0C6B1",NA,"Not altered"
"659","Rat_13_NODE_1692_length_1152_cov_2.445761",-0.737938698501261,0.243853706447364,"#D0C6B1",NA,"Not altered"
"660","Rat_13_NODE_1695_length_1151_cov_3.145073",-1.01008830768162,0.383873754538317,"#D0C6B1",NA,"Not altered"
"661","Rat_13_NODE_1702_length_1148_cov_2.566331",-0.708490249208438,0.210699547885625,"#D0C6B1",NA,"Not altered"
"662","Rat_13_NODE_1712_length_1145_cov_1.896330",-1.24010250700778,0.512685817281636,"#D0C6B1",NA,"Not altered"
"663","Rat_13_NODE_1714_length_1144_cov_3.266299",-0.651625924439653,0.214064368065804,"#D0C6B1",NA,"Not altered"
"664","Rat_13_NODE_1716_length_1143_cov_2.519301",-0.584935541198436,0.203499606023716,"#D0C6B1",NA,"Not altered"
"665","Rat_13_NODE_1722_length_1139_cov_2.762915",-0.401842789933751,0.108305891823713,"#D0C6B1",NA,"Not altered"
"666","Rat_13_NODE_1724_length_1138_cov_2.585411",-1.8551207043656,0.947070850089147,"#D0C6B1",NA,"Not altered"
"667","Rat_13_NODE_1726_length_1138_cov_2.481071",-0.280015310399279,0.0658332093823091,"#D0C6B1",NA,"Not altered"
"668","Rat_13_NODE_1729_length_1136_cov_2.300648",-1.65947507161919,0.862161322424472,"#D0C6B1",NA,"Not altered"
"670","Rat_13_NODE_1741_length_1132_cov_2.831941",0.142497239269347,0.0332529856915457,"#D0C6B1",NA,"Not altered"
"674","Rat_13_NODE_1779_length_1118_cov_2.451552",-0.814765163636671,0.306706412187144,"#D0C6B1",NA,"Not altered"
"675","Rat_13_NODE_1780_length_1118_cov_2.234243",-1.43263336847073,0.748674131959884,"#D0C6B1",NA,"Not altered"
"676","Rat_13_NODE_1791_length_1113_cov_2.812854",0.0752520742741604,0.0163570091375461,"#D0C6B1",NA,"Not altered"
"677","Rat_13_NODE_1794_length_1113_cov_1.703214",1.81282650525438,0.948606290682266,"#D0C6B1",NA,"Not altered"
"678","Rat_13_NODE_1808_length_1107_cov_2.636882",1.69294035138466,0.871965806025889,"#D0C6B1",NA,"Not altered"
"679","Rat_13_NODE_1819_length_1103_cov_3.110687",-0.954596243151354,0.345071935833906,"#D0C6B1",NA,"Not altered"
"680","Rat_13_NODE_1829_length_1099_cov_2.660920",0.42124439010709,0.116252061180117,"#D0C6B1",NA,"Not altered"
"681","Rat_13_NODE_1851_length_1093_cov_2.684971",-0.560006185118504,0.156697619967597,"#D0C6B1",NA,"Not altered"
"682","Rat_13_NODE_1863_length_1088_cov_2.209100",-0.311877470338118,0.0825543931226256,"#D0C6B1",NA,"Not altered"
"683","Rat_13_NODE_1870_length_1085_cov_2.483495",-0.208552356677332,0.055881613887441,"#D0C6B1",NA,"Not altered"
"684","Rat_13_NODE_1873_length_1084_cov_2.754130",-1.97215836960697,0.987770203372935,"#D0C6B1",NA,"Not altered"
"685","Rat_13_NODE_1909_length_1071_cov_1.919291",-1.51235427631686,0.789817290313904,"#D0C6B1",NA,"Not altered"
"686","Rat_13_NODE_1913_length_1070_cov_2.043350",1.74860566098849,0.965712620152539,"#D0C6B1",NA,"Not altered"
"687","Rat_13_NODE_1914_length_1069_cov_3.132150",0.0145638873820637,0.0036866215654383,"#D0C6B1",NA,"Not altered"
"688","Rat_13_NODE_1921_length_1067_cov_2.013834",-1.34811683213758,0.702859542537365,"#D0C6B1",NA,"Not altered"
"690","Rat_13_NODE_1924_length_1065_cov_1.689109",-0.582504107373437,0.187303797641884,"#D0C6B1",NA,"Not altered"
"692","Rat_13_NODE_1959_length_1055_cov_1.860000",-0.422581490765367,0.108958545052567,"#D0C6B1",NA,"Not altered"
"693","Rat_13_NODE_1963_length_1054_cov_1.811812",-0.499240363712266,0.168493432922842,"#D0C6B1",NA,"Not altered"
"694","Rat_13_NODE_1971_length_1052_cov_3.001003",-1.91482663495403,0.967407746871757,"#D0C6B1",NA,"Not altered"
"697","Rat_13_NODE_1994_length_1043_cov_2.998988",0.287142271872583,0.0806992241809548,"#D0C6B1",NA,"Not altered"
"698","Rat_13_NODE_1996_length_1042_cov_3.109422",0.662580923588887,0.198607631207094,"#D0C6B1",NA,"Not altered"
"699","Rat_13_NODE_1999_length_1039_cov_3.222561",-0.954596243151353,0.345071935833906,"#D0C6B1",NA,"Not altered"
"700","Rat_13_NODE_2000_length_1039_cov_3.126016",-1.72770375732217,0.890260938356901,"#D0C6B1",NA,"Not altered"
"701","Rat_13_NODE_2006_length_1038_cov_2.162767",-0.580814707757011,0.164995623226778,"#D0C6B1",NA,"Not altered"
"702","Rat_13_NODE_2010_length_1037_cov_2.241344",-0.163933217823483,0.0392289250892362,"#D0C6B1",NA,"Not altered"
"703","Rat_13_NODE_2016_length_1034_cov_3.551583",-0.240175107735707,0.0603462427785901,"#D0C6B1",NA,"Not altered"
"704","Rat_13_NODE_2019_length_1033_cov_3.365031",-0.665728054060787,0.203347942212665,"#D0C6B1",NA,"Not altered"
"706","Rat_13_NODE_2032_length_1030_cov_2.973333",0.243625677491946,0.07318305477542,"#D0C6B1",NA,"Not altered"
"707","Rat_13_NODE_2036_length_1029_cov_3.845996",-1.65947507161919,0.862161322424472,"#D0C6B1",NA,"Not altered"
"708","Rat_13_NODE_2037_length_1029_cov_1.860370",-1.58781514182265,0.826864033139094,"#D0C6B1",NA,"Not altered"
"709","Rat_13_NODE_2041_length_1027_cov_3.434156",-1.17103404693966,0.460991993974077,"#D0C6B1",NA,"Not altered"
"710","Rat_13_NODE_2060_length_1020_cov_2.213472",-1.8551207043656,0.947070850089147,"#D0C6B1",NA,"Not altered"
"711","Rat_13_NODE_2064_length_1018_cov_2.199377",-0.651625924439653,0.214064368065804,"#D0C6B1",NA,"Not altered"
"712","Rat_13_NODE_2066_length_1017_cov_2.654886",-0.651625924439652,0.214064368065804,"#D0C6B1",NA,"Not altered"
"713","Rat_13_NODE_2068_length_1016_cov_3.529657",-1.91482663495403,0.967407746871757,"#D0C6B1",NA,"Not altered"
"714","Rat_13_NODE_2081_length_1013_cov_2.566806",1.79430443341834,0.983075529117276,"#D0C6B1",NA,"Not altered"
"716","Rat_13_NODE_2097_length_1008_cov_1.947534",-0.905211185863471,0.315327286680271,"#D0C6B1",NA,"Not altered"
"717","Rat_13_NODE_409_length_3027_cov_6.716016",-0.242419747530402,0.0424154434092892,"#D0C6B1",NA,"Not altered"
"720","Rat_13_NODE_528_length_2431_cov_3.546296",-0.929368492482308,0.27231787633829,"#D0C6B1",NA,"Not altered"
"722","Rat_13_NODE_563_length_2311_cov_3.953457",0.362086213533063,0.0857839707475672,"#D0C6B1",NA,"Not altered"
"723","Rat_13_NODE_577_length_2261_cov_3.368540",-0.116185961438111,0.0244398096807831,"#D0C6B1",NA,"Not altered"
"727","Rat_13_NODE_677_length_2020_cov_2.133842",-0.479570670715503,0.130393681159098,"#D0C6B1",NA,"Not altered"
"728","Rat_13_NODE_679_length_2011_cov_3.378834",-0.496273569616453,0.12958506614266,"#D0C6B1",NA,"Not altered"
"729","Rat_13_NODE_696_length_1977_cov_2.612903",-0.625321660931898,0.162094593480368,"#D0C6B1",NA,"Not altered"
"732","Rat_13_NODE_827_length_1784_cov_2.477154",-0.0669524107551525,0.0138705209732813,"#D0C6B1",NA,"Not altered"
"733","Rat_13_NODE_835_length_1777_cov_3.163763",0.210662970200053,0.0452553889115493,"#D0C6B1",NA,"Not altered"
"734","Rat_13_NODE_925_length_1661_cov_2.000000",-0.285949372675541,0.0699416013733845,"#D0C6B1",NA,"Not altered"
"736","Rat_13_NODE_969_length_1617_cov_2.887964",-0.699897931213478,0.219631496395267,"#D0C6B1",NA,"Not altered"
"737","Rat_13_NODE_973_length_1613_cov_2.862644",-0.552066351456125,0.162094593480368,"#D0C6B1",NA,"Not altered"
"738","Rat_13_NODE_978_length_1608_cov_2.976175",-0.677551027091564,0.217117529234763,"#D0C6B1",NA,"Not altered"
"740","Rat_14_NODE_1071_length_1606_cov_2.749839",-0.257784222784193,0.0597792620055072,"#D0C6B1",NA,"Not altered"
"741","Rat_14_NODE_1074_length_1601_cov_1.410737",0.89029794109435,0.338750421969479,"#D0C6B1",NA,"Not altered"
"742","Rat_14_NODE_1082_length_1593_cov_2.780884",-0.316465945268705,0.0755607991648549,"#D0C6B1",NA,"Not altered"
"743","Rat_14_NODE_1085_length_1592_cov_2.577749",-1.77856867466222,0.897879260089552,"#D0C6B1",NA,"Not altered"
"745","Rat_14_NODE_1131_length_1540_cov_2.964983",-0.892768610593378,0.297543696649172,"#D0C6B1",NA,"Not altered"
"748","Rat_14_NODE_1165_length_1516_cov_2.507871",0.111603797282257,0.0221976288993881,"#D0C6B1",NA,"Not altered"
"751","Rat_14_NODE_1229_length_1468_cov_3.090587",-1.06612916938343,0.400605343820814,"#D0C6B1",NA,"Not altered"
"755","Rat_14_NODE_1247_length_1456_cov_2.887937",1.27605863550938,0.465187722196553,"#D0C6B1",NA,"Not altered"
"757","Rat_14_NODE_1262_length_1446_cov_1.512581",-1.58781514182265,0.826864033139094,"#D0C6B1",NA,"Not altered"
"758","Rat_14_NODE_1276_length_1437_cov_4.493488",0.267603483967257,0.0779890838661221,"#D0C6B1",NA,"Not altered"
"762","Rat_14_NODE_1489_length_1309_cov_1.737640",1.91654290184383,1.05853701055251,"#D0C6B1",NA,"Not altered"
"764","Rat_14_NODE_1548_length_1269_cov_2.651565",-0.0149558010366105,0.0036866215654383,"#D0C6B1",NA,"Not altered"
"766","Rat_14_NODE_1676_length_1205_cov_2.937391",-1.70041600059071,0.862620839884129,"#D0C6B1",NA,"Not altered"
"771","Rat_14_NODE_1808_length_1143_cov_2.432904",-0.940875012578421,0.340272387399339,"#D0C6B1",NA,"Not altered"
"776","Rat_14_NODE_2106_length_1041_cov_2.063895",1.64912657446357,0.868682055516606,"#D0C6B1",NA,"Not altered"
"777","Rat_14_NODE_2114_length_1039_cov_2.386179",-1.6091308344052,0.740038149225413,"#D0C6B1",NA,"Not altered"
"778","Rat_14_NODE_2120_length_1038_cov_1.633774",0.031211582081133,0.00864063301758865,"#D0C6B1",NA,"Not altered"
"779","Rat_14_NODE_2131_length_1036_cov_1.801223",-0.183822296778601,0.0453856716188986,"#D0C6B1",NA,"Not altered"
"780","Rat_14_NODE_2132_length_1036_cov_1.622834",1.5788019390654,0.890260938356901,"#D0C6B1",NA,"Not altered"
"782","Rat_14_NODE_2170_length_1025_cov_2.009278",0.996126377904241,0.393310376705286,"#D0C6B1",NA,"Not altered"
"783","Rat_14_NODE_2196_length_1019_cov_1.868257",-1.42016382680278,0.638152996908774,"#D0C6B1",NA,"Not altered"
"784","Rat_14_NODE_2197_length_1019_cov_1.748963",1.41313964021356,0.750035348138017,"#D0C6B1",NA,"Not altered"
"785","Rat_14_NODE_2253_length_1004_cov_2.317176",1.05536986607242,0.336488063813671,"#D0C6B1",NA,"Not altered"
"787","Rat_14_NODE_476_length_3427_cov_2.717378",-0.557168911686598,0.133683385263107,"#D0C6B1",NA,"Not altered"
"791","Rat_14_NODE_605_length_2610_cov_22.209785",1.91268896264533,0.980178729243215,"#D0C6B1",NA,"Not altered"
"792","Rat_14_NODE_669_length_2400_cov_5.131770",-0.122466371050081,0.0216952164975556,"#D0C6B1",NA,"Not altered"
"793","Rat_14_NODE_698_length_2284_cov_2.549574",-1.74275947948693,0.776259414040368,"#D0C6B1",NA,"Not altered"
"799","Rat_14_NODE_819_length_1974_cov_4.017718",-1.34811683213758,0.702859542537365,"#D0C6B1",NA,"Not altered"
"804","Rat_15_NODE_1018_length_1912_cov_2.533118",1.78698965014821,0.933222198291756,"#D0C6B1",NA,"Not altered"
"806","Rat_15_NODE_1119_length_1773_cov_2.792782",-1.16666483497589,0.397564409867789,"#D0C6B1",NA,"Not altered"
"808","Rat_15_NODE_1151_length_1740_cov_2.969139",-1.65947507161919,0.862161322424472,"#D0C6B1",NA,"Not altered"
"809","Rat_15_NODE_1155_length_1733_cov_3.713349",-1.48431532181689,0.629998772226307,"#D0C6B1",NA,"Not altered"
"815","Rat_15_NODE_1505_length_1387_cov_2.659910",0.553199011033733,0.137833842177779,"#D0C6B1",NA,"Not altered"
"816","Rat_15_NODE_1610_length_1316_cov_2.778747",-1.91482663495403,0.967407746871757,"#D0C6B1",NA,"Not altered"
"817","Rat_15_NODE_1645_length_1297_cov_5.404992",1.65998821099728,0.609169240843399,"#D0C6B1",NA,"Not altered"
"818","Rat_15_NODE_1661_length_1291_cov_2.461165",1.57480855150451,0.834822993722344,"#D0C6B1",NA,"Not altered"
"821","Rat_15_NODE_1856_length_1177_cov_2.403743",-0.554565383274855,0.162094593480368,"#D0C6B1",NA,"Not altered"
"823","Rat_15_NODE_1948_length_1137_cov_2.990758",-1.05445370220544,0.413497492385431,"#D0C6B1",NA,"Not altered"
"824","Rat_15_NODE_2004_length_1118_cov_1.651929",1.71123330246077,0.76306419703851,"#D0C6B1",NA,"Not altered"
"825","Rat_15_NODE_2031_length_1108_cov_2.005698",-1.05934035338453,0.432319744576221,"#D0C6B1",NA,"Not altered"
"826","Rat_15_NODE_2037_length_1105_cov_2.301905",-1.8551207043656,0.947070850089147,"#D0C6B1",NA,"Not altered"
"827","Rat_15_NODE_2139_length_1063_cov_3.283730",-1.8551207043656,0.947070850089147,"#D0C6B1",NA,"Not altered"
"829","Rat_15_NODE_2230_length_1035_cov_3.143878",1.63220562656166,0.907482648329753,"#D0C6B1",NA,"Not altered"
"831","Rat_15_NODE_2256_length_1027_cov_2.690329",-1.51235427631686,0.789817290313904,"#D0C6B1",NA,"Not altered"
"832","Rat_15_NODE_2315_length_1011_cov_2.581590",1.3384127148858,0.573629029714347,"#D0C6B1",NA,"Not altered"
"836","Rat_15_NODE_700_length_2497_cov_16.342752",0.0126012003828789,0.00337460971257465,"#D0C6B1",NA,"Not altered"
"838","Rat_16_NODE_1391_length_1319_cov_3.575158",-0.692765097258348,0.211994555082468,"#D0C6B1",NA,"Not altered"
"840","Rat_16_NODE_1574_length_1223_cov_4.734589",-1.65947507161919,0.862161322424472,"#D0C6B1",NA,"Not altered"
"842","Rat_16_NODE_1612_length_1205_cov_2.644348",1.30878022183195,0.579128165423368,"#D0C6B1",NA,"Not altered"
"843","Rat_16_NODE_1613_length_1205_cov_2.486087",0.875314865366173,0.276652801373734,"#D0C6B1",NA,"Not altered"
"844","Rat_16_NODE_1823_length_1097_cov_1.765835",1.57480855150451,0.834822993722344,"#D0C6B1",NA,"Not altered"
"846","Rat_16_NODE_1979_length_1037_cov_2.846232",-0.287403895229985,0.0882776941047836,"#D0C6B1",NA,"Not altered"
"851","Rat_17_NODE_1181_length_1909_cov_4.391046",-1.18000120111787,0.45520686625189,"#D0C6B1",NA,"Not altered"
"853","Rat_17_NODE_1292_length_1779_cov_3.800464",-1.9628289300362,0.973650848046828,"#D0C6B1",NA,"Not altered"
"854","Rat_17_NODE_135_length_11242_cov_4.336462",-1.66386500193906,1.55216385553169,"#D0C6B1",NA,"Not altered"
"861","Rat_17_NODE_1683_length_1382_cov_2.787491",-1.60247483486796,0.738474342984429,"#D0C6B1",NA,"Not altered"
"862","Rat_17_NODE_1700_length_1371_cov_3.028875",-1.72250256217255,0.811228605405882,"#D0C6B1",NA,"Not altered"
"864","Rat_17_NODE_1746_length_1335_cov_4.255469",-1.37695523058596,0.567915572012476,"#D0C6B1",NA,"Not altered"
"865","Rat_17_NODE_1747_length_1335_cov_2.176562",1.48467953202951,0.779128085079207,"#D0C6B1",NA,"Not altered"
"866","Rat_17_NODE_1785_length_1306_cov_4.235012",1.65967327320428,0.862320185169856,"#D0C6B1",NA,"Not altered"
"873","Rat_17_NODE_2147_length_1086_cov_2.514064",1.57480855150451,0.834822993722344,"#D0C6B1",NA,"Not altered"
"874","Rat_17_NODE_2166_length_1075_cov_2.559804",0.399315249564034,0.136403465180968,"#D0C6B1",NA,"Not altered"
"875","Rat_17_NODE_2171_length_1073_cov_1.667976",1.76166598579845,0.973650848046828,"#D0C6B1",NA,"Not altered"
"876","Rat_17_NODE_2203_length_1059_cov_1.773904",-0.0123904866225295,0.0036866215654383,"#D0C6B1",NA,"Not altered"
"878","Rat_17_NODE_244_length_7296_cov_5.183538",-1.65567341806161,1.05704980651553,"#D0C6B1",NA,"Not altered"
"886","Rat_17_NODE_921_length_2411_cov_4.332767",-1.50343149809026,0.646202201301529,"#D0C6B1",NA,"Not altered"
"889","Rat_17_NODE_992_length_2251_cov_3.336066",1.71972901757283,0.90082653098254,"#D0C6B1",NA,"Not altered"
"890","Rat_18_NODE_1056_length_2436_cov_3.166737",1.49632514368437,0.791951095015957,"#D0C6B1",NA,"Not altered"
"891","Rat_18_NODE_1131_length_2323_cov_3.138448",-0.0133136028144848,0.00337460971257465,"#D0C6B1",NA,"Not altered"
"894","Rat_18_NODE_1180_length_2258_cov_3.452565",-0.762983834076672,0.177868254077268,"#D0C6B1",NA,"Not altered"
"895","Rat_18_NODE_1196_length_2228_cov_3.173493",-1.09840338497522,0.3248614415237,"#D0C6B1",NA,"Not altered"
"898","Rat_18_NODE_1288_length_2108_cov_3.719435",-0.253927897014675,0.0581740945800018,"#D0C6B1",NA,"Not altered"
"899","Rat_18_NODE_1308_length_2089_cov_3.224189",1.49632514368437,0.791951095015957,"#D0C6B1",NA,"Not altered"
"900","Rat_18_NODE_1369_length_2019_cov_2.942974",0.0596571126328539,0.0116896258913396,"#D0C6B1",NA,"Not altered"
"901","Rat_18_NODE_1417_length_1959_cov_3.148109",-0.476965517419662,0.116252061180117,"#D0C6B1",NA,"Not altered"
"904","Rat_18_NODE_1518_length_1867_cov_2.596578",1.57480855150451,0.834822993722344,"#D0C6B1",NA,"Not altered"
"905","Rat_18_NODE_1529_length_1859_cov_9.280488",-0.758153383293603,0.179478057927439,"#D0C6B1",NA,"Not altered"
"906","Rat_18_NODE_1563_length_1830_cov_3.883380",-1.02515655060177,0.312345511628807,"#D0C6B1",NA,"Not altered"
"909","Rat_18_NODE_1665_length_1763_cov_3.193794",-1.34811683213758,0.702859542537365,"#D0C6B1",NA,"Not altered"
"910","Rat_18_NODE_1703_length_1740_cov_1.502077",1.41313964021356,0.750035348138017,"#D0C6B1",NA,"Not altered"
"911","Rat_18_NODE_1718_length_1733_cov_4.242551",1.09354115865029,0.356046295066925,"#D0C6B1",NA,"Not altered"
"912","Rat_18_NODE_1724_length_1728_cov_3.913927",-0.215192839341023,0.0464568132343717,"#D0C6B1",NA,"Not altered"
"913","Rat_18_NODE_1726_length_1725_cov_2.643114",0.586527917088358,0.164099962605625,"#D0C6B1",NA,"Not altered"
"916","Rat_18_NODE_1826_length_1665_cov_2.954037",-1.52949269609809,0.642252711380549,"#D0C6B1",NA,"Not altered"
"917","Rat_18_NODE_1837_length_1659_cov_1.671446",1.57480855150451,0.834822993722344,"#D0C6B1",NA,"Not altered"
"918","Rat_18_NODE_1886_length_1631_cov_3.107234",0.0387723559132274,0.00864063301758865,"#D0C6B1",NA,"Not altered"
"919","Rat_18_NODE_1890_length_1629_cov_2.693774",0.0715281950035987,0.0146594413687969,"#D0C6B1",NA,"Not altered"
"920","Rat_18_NODE_1925_length_1610_cov_3.275884",-1.12640347603847,0.397564409867789,"#D0C6B1",NA,"Not altered"
"921","Rat_18_NODE_1934_length_1603_cov_2.461240",-0.0859993348539557,0.0166593802901302,"#D0C6B1",NA,"Not altered"
"922","Rat_18_NODE_1935_length_1602_cov_2.428571",0.211191658675072,0.0579518838853871,"#D0C6B1",NA,"Not altered"
"923","Rat_18_NODE_1938_length_1601_cov_3.130660",1.71972901757283,0.90082653098254,"#D0C6B1",NA,"Not altered"
"924","Rat_18_NODE_1947_length_1596_cov_3.335496",0.734518177090576,0.212123587061813,"#D0C6B1",NA,"Not altered"
"925","Rat_18_NODE_1960_length_1590_cov_2.873616",0.326565449686582,0.0806992241809548,"#D0C6B1",NA,"Not altered"
"927","Rat_18_NODE_1993_length_1573_cov_4.115942",-0.58121954306251,0.168493096055553,"#D0C6B1",NA,"Not altered"
"928","Rat_18_NODE_1994_length_1573_cov_2.623188",-0.762891556789392,0.27231787633829,"#D0C6B1",NA,"Not altered"
"929","Rat_18_NODE_2007_length_1567_cov_3.150794",-0.0863074241337016,0.0166593802901302,"#D0C6B1",NA,"Not altered"
"930","Rat_18_NODE_2008_length_1567_cov_3.102513",0.194270368525216,0.0424154434092892,"#D0C6B1",NA,"Not altered"
"932","Rat_18_NODE_2047_length_1550_cov_2.433445",-0.851588527646507,0.293002800725026,"#D0C6B1",NA,"Not altered"
"933","Rat_18_NODE_2108_length_1522_cov_2.880709",1.41313964021356,0.750035348138017,"#D0C6B1",NA,"Not altered"
"934","Rat_18_NODE_2119_length_1517_cov_2.527360",-0.176830701428162,0.040351935475727,"#D0C6B1",NA,"Not altered"
"937","Rat_18_NODE_2179_length_1493_cov_23.924896",-0.135987902178451,0.0317826349516217,"#D0C6B1",NA,"Not altered"
"938","Rat_18_NODE_2209_length_1474_cov_3.811135",0.0275022899772408,0.00544905996928492,"#D0C6B1",NA,"Not altered"
"939","Rat_18_NODE_2231_length_1466_cov_3.496811",-0.603932796111482,0.175468982099084,"#D0C6B1",NA,"Not altered"
"940","Rat_18_NODE_2299_length_1435_cov_3.126812",-0.956905968168354,0.337268938198699,"#D0C6B1",NA,"Not altered"
"941","Rat_18_NODE_2314_length_1427_cov_3.967201",-1.16282296976733,0.397002916547552,"#D0C6B1",NA,"Not altered"
"943","Rat_18_NODE_2342_length_1414_cov_3.142016",-0.437395512104535,0.114620861365808,"#D0C6B1",NA,"Not altered"
"944","Rat_18_NODE_2343_length_1413_cov_3.301178",-0.220882656697385,0.0579518838853871,"#D0C6B1",NA,"Not altered"
"945","Rat_18_NODE_2350_length_1409_cov_3.869276",-0.343527181421886,0.0964712159812676,"#D0C6B1",NA,"Not altered"
"946","Rat_18_NODE_2359_length_1404_cov_2.853966",-0.954596243151354,0.345071935833906,"#D0C6B1",NA,"Not altered"
"947","Rat_18_NODE_2392_length_1389_cov_3.947526",-0.295558890621435,0.0852153401484131,"#D0C6B1",NA,"Not altered"
"948","Rat_18_NODE_2435_length_1376_cov_2.571537",-0.581551462328388,0.176209328087673,"#D0C6B1",NA,"Not altered"
"949","Rat_18_NODE_2473_length_1360_cov_2.563218",-1.72770375732217,0.890260938356901,"#D0C6B1",NA,"Not altered"
"950","Rat_18_NODE_2481_length_1358_cov_2.572525",1.49632514368437,0.791951095015957,"#D0C6B1",NA,"Not altered"
"951","Rat_18_NODE_2483_length_1357_cov_2.215054",-0.820964036390404,0.266128052077772,"#D0C6B1",NA,"Not altered"
"952","Rat_18_NODE_2488_length_1354_cov_3.488068",-0.0675362229194962,0.0166593802901302,"#D0C6B1",NA,"Not altered"
"953","Rat_18_NODE_2509_length_1349_cov_3.249614",-0.348381124607609,0.0859333055483212,"#D0C6B1",NA,"Not altered"
"954","Rat_18_NODE_2513_length_1349_cov_2.523184",1.41313964021356,0.750035348138017,"#D0C6B1",NA,"Not altered"
"955","Rat_18_NODE_2534_length_1341_cov_3.689736",-0.54856392415255,0.168990999527022,"#D0C6B1",NA,"Not altered"
"956","Rat_18_NODE_2592_length_1319_cov_4.097310",-0.392108742334609,0.0886121135353347,"#D0C6B1",NA,"Not altered"
"957","Rat_18_NODE_2607_length_1313_cov_2.457075",-0.286783856557257,0.0852153401484131,"#D0C6B1",NA,"Not altered"
"958","Rat_18_NODE_2641_length_1302_cov_2.974338",-0.25190259089735,0.0621355655571706,"#D0C6B1",NA,"Not altered"
"959","Rat_18_NODE_2652_length_1297_cov_2.528986",-1.31332665399634,0.610073200632074,"#D0C6B1",NA,"Not altered"
"960","Rat_18_NODE_2655_length_1296_cov_2.410153",-1.79282716168162,0.918399719482116,"#D0C6B1",NA,"Not altered"
"962","Rat_18_NODE_2740_length_1269_cov_4.377265",-0.269223943030604,0.0744676139593199,"#D0C6B1",NA,"Not altered"
"963","Rat_18_NODE_2744_length_1268_cov_2.978566",-1.65947507161919,0.862161322424472,"#D0C6B1",NA,"Not altered"
"965","Rat_18_NODE_2785_length_1255_cov_2.985833",-0.82880125766343,0.301596142401914,"#D0C6B1",NA,"Not altered"
"966","Rat_18_NODE_2795_length_1252_cov_2.723475",-0.841063909702911,0.257393081206727,"#D0C6B1",NA,"Not altered"
"967","Rat_18_NODE_2797_length_1250_cov_3.319665",-0.211641577567462,0.0507303400459237,"#D0C6B1",NA,"Not altered"
"968","Rat_18_NODE_2825_length_1239_cov_2.639358",0.305523331656261,0.0850461637746146,"#D0C6B1",NA,"Not altered"
"969","Rat_18_NODE_2828_length_1238_cov_2.480981",-0.0128186444339353,0.0036866215654383,"#D0C6B1",NA,"Not altered"
"970","Rat_18_NODE_2835_length_1237_cov_1.835025",1.54771356651091,0.662491234179371,"#D0C6B1",NA,"Not altered"
"971","Rat_18_NODE_2845_length_1234_cov_2.698897",-0.755604005798548,0.244099324529172,"#D0C6B1",NA,"Not altered"
"972","Rat_18_NODE_2852_length_1233_cov_3.296265",-1.72770375732217,0.890260938356901,"#D0C6B1",NA,"Not altered"
"973","Rat_18_NODE_2862_length_1230_cov_3.184681",-0.956905968168353,0.337268938198699,"#D0C6B1",NA,"Not altered"
"974","Rat_18_NODE_2898_length_1218_cov_2.901978",0.362195094429077,0.0890564944173766,"#D0C6B1",NA,"Not altered"
"975","Rat_18_NODE_2912_length_1213_cov_2.822971",-0.719356735279728,0.221928056838302,"#D0C6B1",NA,"Not altered"
"976","Rat_18_NODE_2924_length_1210_cov_2.710823",-1.01008830768162,0.383873754538317,"#D0C6B1",NA,"Not altered"
"977","Rat_18_NODE_2929_length_1209_cov_2.946274",-1.72770375732217,0.890260938356901,"#D0C6B1",NA,"Not altered"
"978","Rat_18_NODE_2932_length_1209_cov_2.389081",-0.69379318342395,0.241822449946926,"#D0C6B1",NA,"Not altered"
"979","Rat_18_NODE_2953_length_1203_cov_2.464286",-0.840966028896153,0.297313204725624,"#D0C6B1",NA,"Not altered"
"980","Rat_18_NODE_2968_length_1200_cov_2.565066",1.41313964021356,0.750035348138017,"#D0C6B1",NA,"Not altered"
"981","Rat_18_NODE_2969_length_1200_cov_2.313537",-0.17973093824301,0.0441893470647933,"#D0C6B1",NA,"Not altered"
"982","Rat_18_NODE_2973_length_1198_cov_2.301837",-0.641944045553739,0.198661507211693,"#D0C6B1",NA,"Not altered"
"983","Rat_18_NODE_2978_length_1197_cov_2.745184",-0.755604005798548,0.244099324529172,"#D0C6B1",NA,"Not altered"
"984","Rat_18_NODE_2991_length_1195_cov_2.088596",-1.51235427631686,0.789817290313904,"#D0C6B1",NA,"Not altered"
"985","Rat_18_NODE_2998_length_1192_cov_3.919965",0.306572592289532,0.0755607991648549,"#D0C6B1",NA,"Not altered"
"987","Rat_18_NODE_3065_length_1173_cov_2.442755",0.292662773873218,0.0779890838661221,"#D0C6B1",NA,"Not altered"
"988","Rat_18_NODE_3079_length_1169_cov_3.342011",-0.952167989159866,0.35577963634173,"#D0C6B1",NA,"Not altered"
"989","Rat_18_NODE_3086_length_1168_cov_2.125786",0.214071186470152,0.0552436435048081,"#D0C6B1",NA,"Not altered"
"990","Rat_18_NODE_3102_length_1162_cov_3.401084",-1.14502391924038,0.482807785194639,"#D0C6B1",NA,"Not altered"
"991","Rat_18_NODE_3109_length_1161_cov_3.335443",-0.144336365618205,0.0370237460059396,"#D0C6B1",NA,"Not altered"
"992","Rat_18_NODE_3116_length_1158_cov_2.483228",-1.22091467175775,0.484900628522106,"#D0C6B1",NA,"Not altered"
"993","Rat_18_NODE_3125_length_1155_cov_2.009091",-1.35683049237343,0.609177572262072,"#D0C6B1",NA,"Not altered"
"994","Rat_18_NODE_3132_length_1153_cov_2.357013",-1.43263336847073,0.748674131959884,"#D0C6B1",NA,"Not altered"
"995","Rat_18_NODE_3144_length_1149_cov_3.111517",-1.65617738004584,0.753229708732815,"#D0C6B1",NA,"Not altered"
"996","Rat_18_NODE_3148_length_1149_cov_2.394881",0.122081299858059,0.0340295597897887,"#D0C6B1",NA,"Not altered"
"997","Rat_18_NODE_3172_length_1140_cov_3.304147",1.41313964021356,0.750035348138017,"#D0C6B1",NA,"Not altered"
"998","Rat_18_NODE_3186_length_1139_cov_3.498155",-0.0797763962847253,0.0166593802901302,"#D0C6B1",NA,"Not altered"
"999","Rat_18_NODE_3191_length_1138_cov_3.979686",0.617170975837311,0.175545278599856,"#D0C6B1",NA,"Not altered"
"1000","Rat_18_NODE_3209_length_1134_cov_2.725672",-1.34811683213758,0.702859542537365,"#D0C6B1",NA,"Not altered"
"1001","Rat_18_NODE_3236_length_1127_cov_3.441231",-0.044384680058321,0.010085424977278,"#D0C6B1",NA,"Not altered"
"1002","Rat_18_NODE_3251_length_1125_cov_1.477570",1.76731094885902,0.973650848046828,"#D0C6B1",NA,"Not altered"
"1003","Rat_18_NODE_3267_length_1121_cov_1.641651",1.81579084687589,0.933513047828464,"#D0C6B1",NA,"Not altered"
"1004","Rat_18_NODE_3272_length_1120_cov_2.875117",-0.717559291808827,0.243162124703268,"#D0C6B1",NA,"Not altered"
"1006","Rat_18_NODE_3294_length_1117_cov_2.165725",-0.66019060305269,0.187747593806294,"#D0C6B1",NA,"Not altered"
"1007","Rat_18_NODE_3312_length_1111_cov_3.035985",-0.557247459393711,0.160160456108795,"#D0C6B1",NA,"Not altered"
"1008","Rat_18_NODE_3318_length_1110_cov_3.092891",-1.34811683213758,0.702859542537365,"#D0C6B1",NA,"Not altered"
"1009","Rat_18_NODE_3324_length_1109_cov_2.583491",-1.91482663495403,0.967407746871757,"#D0C6B1",NA,"Not altered"
"1010","Rat_18_NODE_3325_length_1109_cov_2.202087",-1.11936180007351,0.435651630063618,"#D0C6B1",NA,"Not altered"
"1011","Rat_18_NODE_3329_length_1108_cov_1.685660",-1.91482663495403,0.967407746871757,"#D0C6B1",NA,"Not altered"
"1012","Rat_18_NODE_3330_length_1106_cov_2.482398",-0.762891556789393,0.27231787633829,"#D0C6B1",NA,"Not altered"
"1013","Rat_18_NODE_3334_length_1105_cov_1.925714",-1.65947507161919,0.862161322424472,"#D0C6B1",NA,"Not altered"
"1014","Rat_18_NODE_3344_length_1103_cov_2.568702",-0.286783856557256,0.0852153401484131,"#D0C6B1",NA,"Not altered"
"1015","Rat_18_NODE_3361_length_1099_cov_2.485632",0.0159461326402394,0.0036866215654383,"#D0C6B1",NA,"Not altered"
"1016","Rat_18_NODE_3373_length_1096_cov_3.423631",-0.94429020183391,0.381811747736395,"#D0C6B1",NA,"Not altered"
"1017","Rat_18_NODE_3377_length_1096_cov_1.891451",-1.79282716168162,0.918399719482116,"#D0C6B1",NA,"Not altered"
"1018","Rat_18_NODE_3384_length_1095_cov_3.031731",-0.81254760553666,0.31004556822927,"#D0C6B1",NA,"Not altered"
"1021","Rat_18_NODE_3457_length_1076_cov_1.953967",-0.0443846800583208,0.010085424977278,"#D0C6B1",NA,"Not altered"
"1022","Rat_18_NODE_3477_length_1072_cov_1.718781",-0.175365004216729,0.0481364820118547,"#D0C6B1",NA,"Not altered"
"1023","Rat_18_NODE_3495_length_1069_cov_2.544379",0.615873303099222,0.210775023862033,"#D0C6B1",NA,"Not altered"
"1024","Rat_18_NODE_3504_length_1068_cov_2.920039",-0.273963619673785,0.0692601035203817,"#D0C6B1",NA,"Not altered"
"1025","Rat_18_NODE_3506_length_1068_cov_2.123396",0.482587653465059,0.131881893486296,"#D0C6B1",NA,"Not altered"
"1026","Rat_18_NODE_3517_length_1064_cov_4.428147",0.269663411352336,0.0623230495685732,"#D0C6B1",NA,"Not altered"
"1027","Rat_18_NODE_3521_length_1064_cov_2.598612",-1.8551207043656,0.947070850089147,"#D0C6B1",NA,"Not altered"
"1029","Rat_18_NODE_3566_length_1056_cov_2.629371",-0.54856392415255,0.168990999527022,"#D0C6B1",NA,"Not altered"
"1030","Rat_18_NODE_3584_length_1053_cov_2.703407",-0.82880125766343,0.301596142401914,"#D0C6B1",NA,"Not altered"
"1031","Rat_18_NODE_3605_length_1049_cov_2.664990",-1.8551207043656,0.947070850089147,"#D0C6B1",NA,"Not altered"
"1032","Rat_18_NODE_3606_length_1049_cov_2.105634",-0.762891556789392,0.27231787633829,"#D0C6B1",NA,"Not altered"
"1033","Rat_18_NODE_3627_length_1045_cov_2.666667",-1.08210469354854,0.451537758891975,"#D0C6B1",NA,"Not altered"
"1034","Rat_18_NODE_3633_length_1044_cov_3.100101",-0.163554616455553,0.043569047017517,"#D0C6B1",NA,"Not altered"
"1035","Rat_18_NODE_3639_length_1042_cov_5.548126",-0.550488291532327,0.154095521798903,"#D0C6B1",NA,"Not altered"
"1036","Rat_18_NODE_3644_length_1042_cov_3.444782",-1.65947507161919,0.862161322424472,"#D0C6B1",NA,"Not altered"
"1037","Rat_18_NODE_3645_length_1042_cov_3.379939",-0.229795429091837,0.0579518838853871,"#D0C6B1",NA,"Not altered"
"1038","Rat_18_NODE_3682_length_1030_cov_3.087179",-1.43263336847073,0.748674131959884,"#D0C6B1",NA,"Not altered"
"1039","Rat_18_NODE_3690_length_1028_cov_3.381295",-0.0307861397191304,0.00864063301758865,"#D0C6B1",NA,"Not altered"
"1040","Rat_18_NODE_3697_length_1027_cov_3.691358",-0.509870289969328,0.160495028456663,"#D0C6B1",NA,"Not altered"
"1041","Rat_18_NODE_3698_length_1027_cov_3.467078",-0.808883832287973,0.279022713409506,"#D0C6B1",NA,"Not altered"
"1042","Rat_18_NODE_3705_length_1026_cov_2.219361",1.02277581206219,0.468038192310052,"#D0C6B1",NA,"Not altered"
"1043","Rat_18_NODE_3710_length_1025_cov_3.019588",-1.13796593791189,0.465187722196553,"#D0C6B1",NA,"Not altered"
"1044","Rat_18_NODE_3713_length_1024_cov_2.990712",0.314303245880817,0.0779890838661221,"#D0C6B1",NA,"Not altered"
"1045","Rat_18_NODE_3719_length_1023_cov_2.834711",-1.51235427631686,0.789817290313904,"#D0C6B1",NA,"Not altered"
"1046","Rat_18_NODE_3720_length_1023_cov_2.746901",-0.883818373219425,0.337360742138743,"#D0C6B1",NA,"Not altered"
"1047","Rat_18_NODE_3728_length_1022_cov_2.458118",-0.15331675476212,0.040351935475727,"#D0C6B1",NA,"Not altered"
"1048","Rat_18_NODE_3745_length_1020_cov_2.115026",-1.72770375732217,0.890260938356901,"#D0C6B1",NA,"Not altered"
"1049","Rat_18_NODE_3769_length_1016_cov_2.198751",-1.27389225815035,0.532004179655753,"#D0C6B1",NA,"Not altered"
"1050","Rat_18_NODE_3778_length_1014_cov_2.506778",-0.614508742691602,0.193488981704776,"#D0C6B1",NA,"Not altered"
"1051","Rat_18_NODE_3800_length_1010_cov_3.420942",-0.0707149267879046,0.0146594413687969,"#D0C6B1",NA,"Not altered"
"1054","Rat_18_NODE_3839_length_1004_cov_2.868282",0.081673131514814,0.0166593802901302,"#D0C6B1",NA,"Not altered"
"1055","Rat_18_NODE_3843_length_1003_cov_4.806962",-1.72770375732217,0.890260938356901,"#D0C6B1",NA,"Not altered"
"1056","Rat_18_NODE_3861_length_1000_cov_2.930159",-0.423782861129255,0.113275973871429,"#D0C6B1",NA,"Not altered"
"1057","Rat_18_NODE_407_length_5330_cov_3.414028",1.85315310436461,0.947070850089147,"#D0C6B1",NA,"Not altered"
"1058","Rat_18_NODE_505_length_4401_cov_3.102163",1.80032022547593,0.659776227468522,"#D0C6B1",NA,"Not altered"
"1059","Rat_18_NODE_585_length_3879_cov_7.888337",-0.683551353587437,0.160495028456663,"#D0C6B1",NA,"Not altered"
"1060","Rat_18_NODE_704_length_3383_cov_3.416767",-0.772905549485624,0.169226758657082,"#D0C6B1",NA,"Not altered"
"1061","Rat_18_NODE_722_length_3314_cov_4.793495",-1.84888191222306,0.785479541506366,"#D0C6B1",NA,"Not altered"
"1062","Rat_18_NODE_824_length_2981_cov_2.566986",-0.49898206025342,0.113181513536839,"#D0C6B1",NA,"Not altered"
"1065","Rat_2_NODE_1062_length_1800_cov_2.261318",-1.34581904498743,0.478886073966585,"#D0C6B1",NA,"Not altered"
"1069","Rat_2_NODE_1277_length_1522_cov_3.361282",1.64912657446357,0.868682055516606,"#D0C6B1",NA,"Not altered"
"1070","Rat_2_NODE_1292_length_1500_cov_3.033910",1.86053548991387,1.01577935226883,"#D0C6B1",NA,"Not altered"
"1071","Rat_2_NODE_1323_length_1479_cov_2.950843",1.77525733345762,0.911051605707022,"#D0C6B1",NA,"Not altered"
"1074","Rat_2_NODE_1385_length_1428_cov_3.257101",-1.1707315136208,0.397002916547552,"#D0C6B1",NA,"Not altered"
"1078","Rat_2_NODE_1595_length_1262_cov_2.579122",1.64912657446357,0.868682055516606,"#D0C6B1",NA,"Not altered"
"1079","Rat_2_NODE_1934_length_1074_cov_2.466143",1.51294540616622,0.789817290313904,"#D0C6B1",NA,"Not altered"
"1081","Rat_2_NODE_807_length_2377_cov_9.148579",-0.447877760881578,0.101951096392258,"#D0C6B1",NA,"Not altered"
"1083","Rat_3_NODE_1004_length_2563_cov_3.347687",-1.78723348604828,0.90082653098254,"#D0C6B1",NA,"Not altered"
"1085","Rat_3_NODE_1414_length_2085_cov_2.836946",-1.62555105199292,0.828652438171474,"#D0C6B1",NA,"Not altered"
"1086","Rat_3_NODE_1526_length_1994_cov_2.971119",-1.8551207043656,0.947070850089147,"#D0C6B1",NA,"Not altered"
"1087","Rat_3_NODE_1769_length_1795_cov_2.058621",-1.77856867466222,0.897879260089552,"#D0C6B1",NA,"Not altered"
"1093","Rat_3_NODE_2350_length_1458_cov_2.870991",1.48467953202951,0.779128085079207,"#D0C6B1",NA,"Not altered"
"1094","Rat_3_NODE_2452_length_1413_cov_2.891016",-1.8551207043656,0.947070850089147,"#D0C6B1",NA,"Not altered"
"1105","Rat_3_NODE_3322_length_1145_cov_2.363303",1.57480855150451,0.834822993722344,"#D0C6B1",NA,"Not altered"
"1107","Rat_3_NODE_3354_length_1136_cov_1.887142",1.91268896264533,0.980178729243215,"#D0C6B1",NA,"Not altered"
"1111","Rat_4_NODE_1727_length_1023_cov_3.238636",1.69294035138466,0.871965806025889,"#D0C6B1",NA,"Not altered"
"1114","Rat_7_NODE_1006_length_2413_cov_4.518660",1.92706592425215,0.973650848046828,"#D0C6B1",NA,"Not altered"
"1115","Rat_7_NODE_1019_length_2394_cov_22.342454",-1.65947507161919,0.862161322424472,"#D0C6B1",NA,"Not altered"
"1116","Rat_7_NODE_1173_length_2060_cov_1.911721",0.212740924654193,0.0489763379225432,"#D0C6B1",NA,"Not altered"
"1118","Rat_7_NODE_1570_length_1479_cov_3.304073",1.99737042730954,1.00373551659918,"#D0C6B1",NA,"Not altered"
"1119","Rat_7_NODE_1582_length_1462_cov_2.816631",-1.44674182573531,0.665934808354654,"#D0C6B1",NA,"Not altered"
"1120","Rat_7_NODE_1605_length_1442_cov_5.228551",-1.34811683213758,0.702859542537365,"#D0C6B1",NA,"Not altered"
"1121","Rat_7_NODE_1688_length_1368_cov_2.597867",0.415742424321745,0.131866391009614,"#D0C6B1",NA,"Not altered"
"1122","Rat_7_NODE_1706_length_1360_cov_2.718774",-1.72770375732217,0.890260938356901,"#D0C6B1",NA,"Not altered"
"1124","Rat_7_NODE_1867_length_1249_cov_3.328308",0.178451921877135,0.0452223549059237,"#D0C6B1",NA,"Not altered"
"1125","Rat_7_NODE_210_length_10309_cov_37.061439",-1.45107926371806,0.389421046877505,"#D0C6B1",NA,"Not altered"
"1126","Rat_7_NODE_2195_length_1085_cov_2.857282",-0.214891068359683,0.0597792620055072,"#D0C6B1",NA,"Not altered"
"1128","Rat_7_NODE_2309_length_1037_cov_2.142566",-1.12783964140758,0.451972439106244,"#D0C6B1",NA,"Not altered"
"1129","Rat_7_NODE_385_length_6521_cov_4.092793",0.934748651425938,0.270627628001869,"#D0C6B1",NA,"Not altered"
"1132","Rat_7_NODE_866_length_2815_cov_3.435507",-0.179268658802187,0.038960088056754,"#D0C6B1",NA,"Not altered"
"1135","Rat_8_NODE_1115_length_2373_cov_2.902934",-1.4489841991377,0.513966109646586,"#D0C6B1",NA,"Not altered"
"1136","Rat_8_NODE_1119_length_2365_cov_6.545455",1.92706592425215,0.973650848046828,"#D0C6B1",NA,"Not altered"
"1137","Rat_8_NODE_1182_length_2265_cov_5.423529",1.92706592425215,0.973650848046828,"#D0C6B1",NA,"Not altered"
"1138","Rat_8_NODE_1200_length_2232_cov_5.504364",1.69294035138466,0.871965806025889,"#D0C6B1",NA,"Not altered"
"1139","Rat_8_NODE_123_length_13686_cov_5.307021",-1.92562614791624,0.670989282776796,"#D0C6B1",NA,"Not altered"
"1140","Rat_8_NODE_1274_length_2116_cov_2.597283",1.88794071219045,0.964131239612209,"#D0C6B1",NA,"Not altered"
"1141","Rat_8_NODE_1395_length_1979_cov_4.177235",-1.62880374236558,0.918399719482116,"#D0C6B1",NA,"Not altered"
"1142","Rat_8_NODE_144_length_12254_cov_10.245430",-0.0156584927412521,0.00544905996928492,"#D0C6B1",NA,"Not altered"
"1143","Rat_8_NODE_1463_length_1894_cov_2.374116",-1.65947507161919,0.862161322424472,"#D0C6B1",NA,"Not altered"
"1144","Rat_8_NODE_1482_length_1877_cov_2.618002",-1.34811683213758,0.702859542537365,"#D0C6B1",NA,"Not altered"
"1145","Rat_8_NODE_1488_length_1875_cov_4.381868",1.99737042730954,1.00373551659918,"#D0C6B1",NA,"Not altered"
"1147","Rat_8_NODE_1524_length_1849_cov_4.442586",1.78698965014821,0.933222198291756,"#D0C6B1",NA,"Not altered"
"1148","Rat_8_NODE_1543_length_1836_cov_6.762493",1.92706592425215,0.973650848046828,"#D0C6B1",NA,"Not altered"
"1150","Rat_8_NODE_1577_length_1798_cov_4.885255",-1.26359969802639,0.49397234212425,"#D0C6B1",NA,"Not altered"
"1151","Rat_8_NODE_1644_length_1744_cov_2.119005",0.196383741740631,0.0430957446959917,"#D0C6B1",NA,"Not altered"
"1153","Rat_8_NODE_1727_length_1676_cov_2.615669",-1.72770375732217,0.890260938356901,"#D0C6B1",NA,"Not altered"
"1154","Rat_8_NODE_1770_length_1647_cov_4.205402",1.51294540616622,0.789817290313904,"#D0C6B1",NA,"Not altered"
"1155","Rat_8_NODE_1787_length_1632_cov_2.383640",1.85315310436461,0.947070850089147,"#D0C6B1",NA,"Not altered"
"1156","Rat_8_NODE_1799_length_1624_cov_2.265137",-0.243030007743801,0.0579518838853871,"#D0C6B1",NA,"Not altered"
"1157","Rat_8_NODE_1817_length_1610_cov_3.906752",-1.07393318995499,0.384651857640571,"#D0C6B1",NA,"Not altered"
"1158","Rat_8_NODE_1824_length_1605_cov_2.276774",1.4140186360939,0.738008745797784,"#D0C6B1",NA,"Not altered"
"1159","Rat_8_NODE_1847_length_1587_cov_2.684726",-1.79282716168162,0.918399719482116,"#D0C6B1",NA,"Not altered"
"1161","Rat_8_NODE_1959_length_1512_cov_2.205903",1.42905142093019,0.657970738808479,"#D0C6B1",NA,"Not altered"
"1162","Rat_8_NODE_1964_length_1507_cov_3.104683",0.620182611725627,0.181298461317295,"#D0C6B1",NA,"Not altered"
"1165","Rat_8_NODE_208_length_9633_cov_54.862811",-1.52954029070722,0.483365659091741,"#D0C6B1",NA,"Not altered"
"1166","Rat_8_NODE_2082_length_1444_cov_2.588193",-1.25694416233596,0.484900628522106,"#D0C6B1",NA,"Not altered"
"1169","Rat_8_NODE_2218_length_1380_cov_2.343396",-1.79282716168162,0.918399719482116,"#D0C6B1",NA,"Not altered"
"1171","Rat_8_NODE_2300_length_1330_cov_2.875294",1.85499128095917,1.02671909893437,"#D0C6B1",NA,"Not altered"
"1172","Rat_8_NODE_2301_length_1330_cov_2.296471",1.90864236484387,1.03000189918497,"#D0C6B1",NA,"Not altered"
"1173","Rat_8_NODE_2357_length_1304_cov_2.321057",0.115667851251417,0.0240679946222163,"#D0C6B1",NA,"Not altered"
"1175","Rat_8_NODE_2391_length_1288_cov_2.350365",-0.059848392712405,0.0142478671819114,"#D0C6B1",NA,"Not altered"
"1177","Rat_8_NODE_2437_length_1268_cov_3.483100",1.97292952630548,1.03275630784095,"#D0C6B1",NA,"Not altered"
"1178","Rat_8_NODE_244_length_8549_cov_17.068872",-1.47085784397902,0.46405973361886,"#D0C6B1",NA,"Not altered"
"1179","Rat_8_NODE_2564_length_1214_cov_1.516825",-1.43719958373074,0.738008745797784,"#D0C6B1",NA,"Not altered"
"1181","Rat_8_NODE_2568_length_1212_cov_1.910977",0.388198507679436,0.104417302830347,"#D0C6B1",NA,"Not altered"
"1182","Rat_8_NODE_2619_length_1191_cov_1.319542",1.85528689565667,0.784277174639619,"#D0C6B1",NA,"Not altered"
"1184","Rat_8_NODE_2683_length_1166_cov_3.752475",1.75330301402294,0.962017694324724,"#D0C6B1",NA,"Not altered"
"1188","Rat_8_NODE_2910_length_1099_cov_2.243295",-0.786692404813867,0.257393081206727,"#D0C6B1",NA,"Not altered"
"1189","Rat_8_NODE_2951_length_1087_cov_4.419574",-0.443525593266202,0.154398298346396,"#D0C6B1",NA,"Not altered"
"1190","Rat_8_NODE_3031_length_1062_cov_2.989076",-1.51235427631686,0.789817290313904,"#D0C6B1",NA,"Not altered"
"1191","Rat_8_NODE_3044_length_1058_cov_3.680957",0.243625677491946,0.07318305477542,"#D0C6B1",NA,"Not altered"
"1192","Rat_8_NODE_3144_length_1030_cov_2.266667",-1.8551207043656,0.947070850089147,"#D0C6B1",NA,"Not altered"
"1193","Rat_8_NODE_3147_length_1029_cov_1.713552",-1.58781514182265,0.826864033139094,"#D0C6B1",NA,"Not altered"
"1194","Rat_8_NODE_3198_length_1018_cov_2.102804",-0.0307861397191309,0.00864063301758865,"#D0C6B1",NA,"Not altered"
"1195","Rat_8_NODE_3270_length_1002_cov_2.829989",1.23057868327285,0.566666673398964,"#D0C6B1",NA,"Not altered"
"1196","Rat_8_NODE_377_length_5637_cov_4.303296",-1.01566445137272,0.278852433394252,"#D0C6B1",NA,"Not altered"
"1197","Rat_8_NODE_424_length_5158_cov_5.129140",-0.511304728607344,0.135871268409299,"#D0C6B1",NA,"Not altered"
"1199","Rat_8_NODE_493_length_4508_cov_4.413654",-1.77621669696705,0.655949660792017,"#D0C6B1",NA,"Not altered"
"1201","Rat_8_NODE_59_length_22207_cov_6.057241",1.79908025152588,0.751958815009985,"#D0C6B1",NA,"Not altered"
"1203","Rat_8_NODE_660_length_3527_cov_3.541475",-1.74739085832871,0.652763629693856,"#D0C6B1",NA,"Not altered"
"1209","Rat_8_NODE_955_length_2667_cov_3.820444",-1.2053474618618,0.406966780860483,"#D0C6B1",NA,"Not altered"
"1210","Rat_9_NODE_1020_length_1869_cov_2.968578",-0.229795429091837,0.0579518838853871,"#D0C6B1",NA,"Not altered"
"1214","Rat_9_NODE_1121_length_1744_cov_2.582001",0.485805249565562,0.142398177708494,"#D0C6B1",NA,"Not altered"
"1215","Rat_9_NODE_1204_length_1671_cov_1.987005",0.0915759759097733,0.0204081645888954,"#D0C6B1",NA,"Not altered"
"1216","Rat_9_NODE_1453_length_1438_cov_2.820680",-1.51235427631686,0.789817290313904,"#D0C6B1",NA,"Not altered"
"1217","Rat_9_NODE_1701_length_1271_cov_3.672697",1.65967327320428,0.862320185169856,"#D0C6B1",NA,"Not altered"
"1218","Rat_9_NODE_1995_length_1112_cov_2.471145",-0.225468790348788,0.0707432562034073,"#D0C6B1",NA,"Not altered"
"1219","Rat_9_NODE_208_length_6119_cov_11.299142",0.423493800650441,0.093968595280783,"#D0C6B1",NA,"Not altered"
"1220","Rat_9_NODE_2128_length_1046_cov_3.280525",0.0365025494637502,0.00907343655425944,"#D0C6B1",NA,"Not altered"
"1223","Rat_9_NODE_844_length_2132_cov_2.617718",-1.58781514182265,0.826864033139094,"#D0C6B1",NA,"Not altered"
"1224","Rat_9_NODE_879_length_2078_cov_2.697973",-1.0758987370941,0.355428990478082,"#D0C6B1",NA,"Not altered"
"1226","Rat_9_NODE_953_length_1958_cov_2.072517",-1.8551207043656,0.947070850089147,"#D0C6B1",NA,"Not altered"
"1227","Rat_9_NODE_969_length_1938_cov_2.296336",0.515285245405801,0.154398298346396,"#D0C6B1",NA,"Not altered"
"1232","VC_1012",-0.15331675476212,0.040351935475727,"#D0C6B1",NA,"Not altered"
"1234","VC_1029",-1.80423938429626,0.905406919002862,"#D0C6B1",NA,"Not altered"
"1237","VC_1034",-1.83735357454576,0.994143060136205,"#D0C6B1",NA,"Not altered"
"1240","VC_1042",1.57480855150451,0.834822993722344,"#D0C6B1",NA,"Not altered"
"1243","VC_1066",0.99384476316518,0.370772082769461,"#D0C6B1",NA,"Not altered"
"1244","VC_1071",1.60569893257839,0.834391981859192,"#D0C6B1",NA,"Not altered"
"1245","VC_1083",-1.6558285935933,0.947070850089147,"#D0C6B1",NA,"Not altered"
"1249","VC_1113",-0.610022019681371,0.181305549372913,"#D0C6B1",NA,"Not altered"
"1251","VC_1119",-1.12416820344843,0.40442799470446,"#D0C6B1",NA,"Not altered"
"1252","VC_1120",0.0150975079127872,0.0036866215654383,"#D0C6B1",NA,"Not altered"
"1253","VC_1121",-0.602001350520392,0.169226758657082,"#D0C6B1",NA,"Not altered"
"1255","VC_1141",-1.58781514182265,0.826864033139094,"#D0C6B1",NA,"Not altered"
"1256","VC_1146",-0.077735769055274,0.0204081645888954,"#D0C6B1",NA,"Not altered"
"1257","VC_1147",-1.90862785859056,0.82455681251435,"#D0C6B1",NA,"Not altered"
"1258","VC_1156",-1.5924370900079,0.609166058091815,"#D0C6B1",NA,"Not altered"
"1259","VC_1165",-1.90156318525346,0.58115597019768,"#D0C6B1",NA,"Not altered"
"1261","VC_117",-1.13889577322302,0.268759736240083,"#D0C6B1",NA,"Not altered"
"1262","VC_1173",-1.34811683213758,0.702859542537365,"#D0C6B1",NA,"Not altered"
"1263","VC_1177",-0.54467790162137,0.179478057927439,"#D0C6B1",NA,"Not altered"
"1265","VC_119",-1.34042871277359,0.463455854395382,"#D0C6B1",NA,"Not altered"
"1269","VC_1232",-0.266673636375806,0.0767795466741073,"#D0C6B1",NA,"Not altered"
"1272","VC_1251",-1.8551207043656,0.947070850089147,"#D0C6B1",NA,"Not altered"
"1273","VC_1253",-1.79282716168162,0.918399719482116,"#D0C6B1",NA,"Not altered"
"1275","VC_130",1.64912657446357,0.868682055516606,"#D0C6B1",NA,"Not altered"
"1276","VC_135",0.482348054785571,0.131217841448379,"#D0C6B1",NA,"Not altered"
"1277","VC_138",0.726556120453313,0.117994310960266,"#D0C6B1",NA,"Not altered"
"1278","VC_140",-1.6818023721467,0.983075529117276,"#D0C6B1",NA,"Not altered"
"1282","VC_148",0.270788553725691,0.0623230495685732,"#D0C6B1",NA,"Not altered"
"1283","VC_149",1.55235875080709,0.565623800135634,"#D0C6B1",NA,"Not altered"
"1284","VC_16",0.738999783747423,0.493595740901591,"#D0C6B1",NA,"Not altered"
"1286","VC_164",-1.82725721965371,0.862161322424472,"#D0C6B1",NA,"Not altered"
"1287","VC_166",0.0035990287032974,0.0010601813673338,"#D0C6B1",NA,"Not altered"
"1288","VC_167",0.484508269972785,0.128066151567933,"#D0C6B1",NA,"Not altered"
"1289","VC_181",0.417738070535514,0.134402802970175,"#D0C6B1",NA,"Not altered"
"1291","VC_185",-0.407935255864971,0.0900593234907507,"#D0C6B1",NA,"Not altered"
"1292","VC_190",0.635666632614814,0.12114958066514,"#D0C6B1",NA,"Not altered"
"1295","VC_197",-0.617789322068415,0.37200908980735,"#D0C6B1",NA,"Not altered"
"1298","VC_20",0.593773245912225,0.315327286680271,"#D0C6B1",NA,"Not altered"
"1302","VC_231",0.032396028885075,0.0113249237635476,"#D0C6B1",NA,"Not altered"
"1305","VC_249",0.496734252152223,0.0864232725858409,"#D0C6B1",NA,"Not altered"
"1307","VC_266",1.27613029191559,0.684534621682275,"#D0C6B1",NA,"Not altered"
"1308","VC_271",0.519131964393715,0.112113299911407,"#D0C6B1",NA,"Not altered"
"1309","VC_272",0.711517191957156,0.26927905105109,"#D0C6B1",NA,"Not altered"
"1310","VC_273",-0.620323097638021,0.448050477720421,"#D0C6B1",NA,"Not altered"
"1314","VC_279",-1.72012988261918,0.799940957746811,"#D0C6B1",NA,"Not altered"
"1318","VC_325",-0.621185296084083,0.210330196319192,"#D0C6B1",NA,"Not altered"
"1319","VC_327",0.670667178267103,0.181298461317295,"#D0C6B1",NA,"Not altered"
"1320","VC_330",-1.74040156738685,0.486143482900191,"#D0C6B1",NA,"Not altered"
"1321","VC_333",-1.00134516902527,0.312040140515484,"#D0C6B1",NA,"Not altered"
"1323","VC_369",1.18962500181747,0.389083293556502,"#D0C6B1",NA,"Not altered"
"1328","VC_381",-0.15106782056688,0.0299113993827104,"#D0C6B1",NA,"Not altered"
"1329","VC_382",-0.942096439670194,0.296197492522829,"#D0C6B1",NA,"Not altered"
"1331","VC_385",1.18149431132826,0.738008745797784,"#D0C6B1",NA,"Not altered"
"1332","VC_388",1.41096595866231,1.11982977414914,"#D0C6B1",NA,"Not altered"
"1333","VC_390",0.688175146951867,0.117994310960266,"#D0C6B1",NA,"Not altered"
"1335","VC_400",-1.32999328696035,0.448050477720421,"#D0C6B1",NA,"Not altered"
"1336","VC_401",-0.853796779920704,0.270627628001869,"#D0C6B1",NA,"Not altered"
"1338","VC_404",-1.99365716902279,0.625032036144812,"#D0C6B1",NA,"Not altered"
"1341","VC_42",-1.03119912581829,0.217117529234763,"#D0C6B1",NA,"Not altered"
"1342","VC_442",-1.72770375732217,0.890260938356901,"#D0C6B1",NA,"Not altered"
"1344","VC_446",-1.53397117988027,0.680255529788232,"#D0C6B1",NA,"Not altered"
"1348","VC_453",1.78536784157481,0.521867826186821,"#D0C6B1",NA,"Not altered"
"1349","VC_455",-0.749973388497297,0.203499606023716,"#D0C6B1",NA,"Not altered"
"1352","VC_47",1.72444401044407,0.60856242677951,"#D0C6B1",NA,"Not altered"
"1354","VC_478",1.78698965014821,0.933222198291756,"#D0C6B1",NA,"Not altered"
"1357","VC_484",0.259455061365531,0.0707330822550858,"#D0C6B1",NA,"Not altered"
"1358","VC_487",1.66236365855176,0.538244513168621,"#D0C6B1",NA,"Not altered"
"1361","VC_491",1.38864738520793,0.725910188196828,"#D0C6B1",NA,"Not altered"
"1366","VC_503",-0.587536380839792,0.135871268409299,"#D0C6B1",NA,"Not altered"
"1369","VC_515",-1.83568573209457,0.662491234179371,"#D0C6B1",NA,"Not altered"
"1370","VC_516",-0.559461819100383,0.156697619967597,"#D0C6B1",NA,"Not altered"
"1374","VC_560",1.77525733345762,0.911051605707022,"#D0C6B1",NA,"Not altered"
"1375","VC_57",1.17256704231806,0.374773351970942,"#D0C6B1",NA,"Not altered"
"1376","VC_582",0.451536565171721,0.130393681159098,"#D0C6B1",NA,"Not altered"
"1377","VC_618",-1.29560670994978,0.244300398883255,"#D0C6B1",NA,"Not altered"
"1379","VC_624",-0.175953114778663,0.0283213711496759,"#D0C6B1",NA,"Not altered"
"1381","VC_63",-0.77709869849761,0.297549163441786,"#D0C6B1",NA,"Not altered"
"1384","VC_641",1.64912657446357,0.868682055516606,"#D0C6B1",NA,"Not altered"
"1388","VC_647",0.201456432126633,0.043569047017517,"#D0C6B1",NA,"Not altered"
"1389","VC_649",-1.43285460756958,0.285301845600415,"#D0C6B1",NA,"Not altered"
"1390","VC_65",0.926761203617643,0.318525983538899,"#D0C6B1",NA,"Not altered"
"1391","VC_654",1.64912657446357,0.868682055516606,"#D0C6B1",NA,"Not altered"
"1395","VC_66",-0.663737271916078,0.156912041374744,"#D0C6B1",NA,"Not altered"
"1397","VC_662",1.88794071219045,0.964131239612209,"#D0C6B1",NA,"Not altered"
"1403","VC_676",-1.08654429921943,0.334861561625046,"#D0C6B1",NA,"Not altered"
"1405","VC_678",-0.580331128565169,0.184557335350025,"#D0C6B1",NA,"Not altered"
"1407","VC_680",-0.858334746500389,0.22350133880613,"#D0C6B1",NA,"Not altered"
"1408","VC_682",-0.398079205194706,0.0857839707475672,"#D0C6B1",NA,"Not altered"
"1410","VC_685",-1.10501771076221,0.419101050197071,"#D0C6B1",NA,"Not altered"
"1412","VC_688",-0.428622971161728,0.120496375029596,"#D0C6B1",NA,"Not altered"
"1416","VC_754",-1.05761091595887,0.471368853743395,"#D0C6B1",NA,"Not altered"
"1417","VC_757",-1.28805064866673,0.39950744535055,"#D0C6B1",NA,"Not altered"
"1418","VC_773",1.29825426472276,0.34092877469261,"#D0C6B1",NA,"Not altered"
"1424","VC_802",1.64912657446357,0.868682055516606,"#D0C6B1",NA,"Not altered"
"1429","VC_83",-1.34811683213758,0.702859542537365,"#D0C6B1",NA,"Not altered"
"1435","VC_850",1.57480855150451,0.834822993722344,"#D0C6B1",NA,"Not altered"
"1443","VC_88",1.48008863496863,1.10389554908863,"#D0C6B1",NA,"Not altered"
"1444","VC_880",1.64912657446357,0.868682055516606,"#D0C6B1",NA,"Not altered"
"1451","VC_893",-1.44649785141199,0.565623800135634,"#D0C6B1",NA,"Not altered"
"1458","VC_91",0.812626639025777,0.162273889851717,"#D0C6B1",NA,"Not altered"
"1459","VC_910",0.55005529254158,0.156697619967597,"#D0C6B1",NA,"Not altered"
"1460","VC_912",0.173038717881514,0.040351935475727,"#D0C6B1",NA,"Not altered"
"1461","VC_915",-0.147767417142605,0.030775995891365,"#D0C6B1",NA,"Not altered"
"1462","VC_916",-0.755604005798548,0.244099324529172,"#D0C6B1",NA,"Not altered"
"1464","VC_920",-0.614508742691602,0.193488981704776,"#D0C6B1",NA,"Not altered"
"1465","VC_922",-1.07298966973412,0.428077962804222,"#D0C6B1",NA,"Not altered"
"1466","VC_926",0.3771262166951,0.0830282539769128,"#D0C6B1",NA,"Not altered"
"1467","VC_927",-0.544677901621371,0.179478057927439,"#D0C6B1",NA,"Not altered"
"1468","VC_928",-0.644227618026635,0.208011936379278,"#D0C6B1",NA,"Not altered"
"1471","VC_932",-0.354230129491899,0.0876880192019115,"#D0C6B1",NA,"Not altered"
"1473","VC_938",-0.791810094091665,0.188023393768798,"#D0C6B1",NA,"Not altered"
"1474","VC_941",-0.468543874184304,0.12114958066514,"#D0C6B1",NA,"Not altered"
"1477","VC_949",-1.8551207043656,0.947070850089147,"#D0C6B1",NA,"Not altered"
"1478","VC_951",0.165020637819388,0.0346118107108605,"#D0C6B1",NA,"Not altered"
"1479","VC_962",-1.34811683213758,0.702859542537365,"#D0C6B1",NA,"Not altered"
"1480","VC_964",-0.665728054060786,0.203347942212665,"#D0C6B1",NA,"Not altered"
"1488","C10-R1-T1_NODE_3057_length_1357_cov_1.470046",1.13931508732945,0.405132202527784,"#D0C6B1",NA,"Not altered"
"1489","C10-R1-T1_NODE_923_length_2551_cov_4.681490",1.83713609915786,0.55432628958351,"#D0C6B1",NA,"Not altered"
"1492","C10-R1-T5_NODE_585_length_1478_cov_2.200984",0.673260422909873,0.184923111313288,"#D0C6B1",NA,"Not altered"
"1496","C11-R1-Base_NODE_90_length_5797_cov_4.567398",-0.0906320029843703,0.0152585463925169,"#D0C6B1",NA,"Not altered"
"1497","C11-R1-T5_NODE_3202_length_1120_cov_8.643192",0.0280776933982088,0.00694385574980451,"#D0C6B1",NA,"Not altered"
"1498","C11-R1-T5_NODE_3855_length_1019_cov_2.173237",-1.78090802387546,0.801376377469768,"#D0C6B1",NA,"Not altered"
"1499","C11-R2-Base_NODE_13_length_19197_cov_8.501306",-1.95974954640843,0.630407819820046,"#D0C6B1",NA,"Not altered"
"1500","C11-R2-Base_NODE_2632_length_1137_cov_2.911275",-0.249756171749809,0.0643245454912803,"#D0C6B1",NA,"Not altered"
"1502","C11-R2-Base_NODE_549_length_3110_cov_4.167921",-0.299569444858989,0.0630771350324064,"#D0C6B1",NA,"Not altered"
"1506","C11-R3-T1_NODE_40_length_6588_cov_3.976427",0.118744907019187,0.0208816164917203,"#D0C6B1",NA,"Not altered"
"1509","C12-R2-Base_NODE_769_length_4109_cov_5.782930",0.130193811098122,0.0228329468406299,"#D0C6B1",NA,"Not altered"
"1510","C12-R2-T1_NODE_116_length_4111_cov_5.602811",0.833467690211607,0.286734714714877,"#D0C6B1",NA,"Not altered"
"1511","C12-R2-T5_NODE_1052_length_1838_cov_2.241167",0.455157077427549,0.113795923969617,"#D0C6B1",NA,"Not altered"
"1512","C12-R2-T5_NODE_1684_length_1571_cov_2.399736",1.88981925673631,0.843658332294543,"#D0C6B1",NA,"Not altered"
"1513","C12-R2-T5_NODE_205_length_2987_cov_3.546385",-1.94225879033857,0.830713397318005,"#D0C6B1",NA,"Not altered"
"1514","C12-R2-T5_NODE_28_length_5873_cov_4.459608",-0.994529305871116,0.323612340545518,"#D0C6B1",NA,"Not altered"
"1515","C12-R2-T5_NODE_697_length_2078_cov_3.231340",0.922925478601889,0.269416882951889,"#D0C6B1",NA,"Not altered"
"1518","C12-R3-T5_NODE_174_length_3183_cov_3.948210",-1.76494348169184,0.597628605317229,"#D0C6B1",NA,"Not altered"
"1522","C13-R2-Base_NODE_1007_length_2204_cov_2.853420",1.98439688460838,0.70761404088528,"#D0C6B1",NA,"Not altered"
"1523","C13-R2-Base_NODE_2598_length_1464_cov_3.217175",-1.83566567870972,0.773837923802779,"#D0C6B1",NA,"Not altered"
"1525","C13-R2-Base_NODE_3931_length_1209_cov_2.951473",1.9657248701168,0.879087695920559,"#D0C6B1",NA,"Not altered"
"1526","C13-R2-Base_NODE_667_length_2622_cov_3.125049",0.385611977965264,0.0935373318951924,"#D0C6B1",NA,"Not altered"
"1528","C13-R3-Base_NODE_59_length_14223_cov_7.880082",1.97264552762935,0.51463601234439,"#D0C6B1",NA,"Not altered"
"1530","C14-R1-Base_NODE_1706_length_2267_cov_2.969259",-0.914040963825715,0.25635723097155,"#D0C6B1",NA,"Not altered"
"1533","C14-R1-T1_NODE_2002_length_1408_cov_7.127864",0.918179589172906,0.232236337986349,"#D0C6B1",NA,"Not altered"
"1534","C14-R1-T1_NODE_285_length_3469_cov_3.919742",0.222378164010678,0.0471632455609174,"#D0C6B1",NA,"Not altered"
"1541","C15-R1-Base_NODE_2034_length_2097_cov_2.410382",-1.87773549323189,0.773837923802779,"#D0C6B1",NA,"Not altered"
"1542","C15-R1-Base_NODE_2273_length_1957_cov_2.070978",-1.80723757868182,0.762909557414913,"#D0C6B1",NA,"Not altered"
"1544","C15-R1-Base_NODE_3709_length_1418_cov_2.275128",-1.5722853785736,0.674731032689027,"#D0C6B1",NA,"Not altered"
"1545","C15-R1-Base_NODE_723_length_4025_cov_3.240806",-0.788124261566405,0.193202969265117,"#D0C6B1",NA,"Not altered"
"1547","C15-R1-T1_NODE_515_length_2272_cov_6.108705",1.48623609079343,0.487839177365287,"#D0C6B1",NA,"Not altered"
"1548","C15-R2-Base_NODE_1279_length_1199_cov_2.180070",-0.980455229910467,0.33969944160708,"#D0C6B1",NA,"Not altered"
"1550","C15-R2-T1_NODE_2731_length_1239_cov_3.022804",1.28230246586235,0.430909710151902,"#D0C6B1",NA,"Not altered"
"1561","C15-R3-T1_NODE_845_length_2946_cov_2.682809",-0.799011279847515,0.229730307482163,"#D0C6B1",NA,"Not altered"
"1564","C16-R2-Base_NODE_563_length_3141_cov_2.404083",1.34403117781399,0.429120498144201,"#D0C6B1",NA,"Not altered"
"1567","C16-R2-T1_NODE_3569_length_1133_cov_3.179035",1.41919460088054,0.512572746819697,"#D0C6B1",NA,"Not altered"
"1568","C16-R2-T1_NODE_4031_length_1069_cov_6.677515",0.474355769842503,0.110405577293996,"#D0C6B1",NA,"Not altered"
"1570","C16-R3-Base_NODE_36_length_21441_cov_7.352287",0.233537037081148,0.0676436389750803,"#D0C6B1",NA,"Not altered"
"1574","C16-R3-T5_NODE_633_length_2365_cov_2.719913",-0.506878666263699,0.109672581607638,"#D0C6B1",NA,"Not altered"
"1578","C21-R2-3-4-18_NODE_1801_length_1424_cov_4.130752",-0.227069301093053,0.0473473758205309,"#D0C6B1",NA,"Not altered"
"1579","C21-R2-3-4-18_NODE_367_length_4870_cov_8.799585",-1.82335404546017,1.00298924316035,"#D0C6B1",NA,"Not altered"
"1580","C21-R2-T5_NODE_343_length_2447_cov_3.352425",0.63829495133674,0.170158917906232,"#D0C6B1",NA,"Not altered"
"1582","C21-R3-1-5-18_NODE_122_length_4369_cov_3.205378",0.217571620791162,0.052472368314601,"#D0C6B1",NA,"Not altered"
"1585","C21-R3-1-5-18_NODE_281_length_3210_cov_6.064659",-0.974858394436422,0.272805011275263,"#D0C6B1",NA,"Not altered"
"1591","C22-R1-T5_NODE_37_length_5242_cov_3.183343",0.471066858095867,0.13457579692128,"#D0C6B1",NA,"Not altered"
"1592","C22-R1-T5_NODE_4198_length_1026_cov_3.697219",-0.65141805810121,0.107278384643449,"#D0C6B1",NA,"Not altered"
"1594","C22-R2-3-4-18_NODE_1969_length_1601_cov_5.158473",-0.534861599297214,0.12307799946004,"#D0C6B1",NA,"Not altered"
"1595","C22-R2-3-4-18_NODE_2229_length_1500_cov_2.462284",-0.116382977737484,0.0293303646724797,"#D0C6B1",NA,"Not altered"
"1596","C22-R2-3-4-18_NODE_3262_length_1238_cov_2.648352",0.968765250434537,0.342305806101586,"#D0C6B1",NA,"Not altered"
"1599","C23-R2-3-4-18_NODE_16_length_11311_cov_4.364161",0.824576131953037,0.211349053231381,"#D0C6B1",NA,"Not altered"
"1601","C23-R2-T5_NODE_73_length_2902_cov_2.650509",-0.797587593367075,0.332724084944498,"#D0C6B1",NA,"Not altered"
"1605","C23-R3-1-5-18_NODE_5470_length_1109_cov_2.111006",-1.83566567870972,0.773837923802779,"#D0C6B1",NA,"Not altered"
"1609","C24-R1-T5_NODE_2283_length_1034_cov_4.239019",-1.01914378497186,0.302774204850335,"#D0C6B1",NA,"Not altered"
"1612","C24-R2-1-5-18_NODE_56_length_3782_cov_3.323585",1.4678615260811,0.451848892463547,"#D0C6B1",NA,"Not altered"
"1613","C24-R2-3-4-18_NODE_1086_length_3481_cov_3.304145",-1.11621455672233,0.264201654597867,"#D0C6B1",NA,"Not altered"
"1614","C24-R2-3-4-18_NODE_1155_length_3367_cov_3.189614",-0.928073526490318,0.227873449373548,"#D0C6B1",NA,"Not altered"
"1615","C24-R2-3-4-18_NODE_2255_length_2314_cov_7.083223",-1.23307544024812,0.274673045964421,"#D0C6B1",NA,"Not altered"
"1616","C24-R2-3-4-18_NODE_2637_length_2113_cov_3.249757",-1.39059237876966,0.405132202527784,"#D0C6B1",NA,"Not altered"
"1617","C24-R2-3-4-18_NODE_3664_length_1765_cov_4.132164",1.58442729415922,0.648800107916584,"#D0C6B1",NA,"Not altered"
"1620","C24-R2-3-4-18_NODE_9079_length_1061_cov_2.699801",0.366012535975143,0.101230888793172,"#D0C6B1",NA,"Not altered"
"1621","C24-R2-T5_NODE_897_length_1294_cov_1.367232",-1.6834313365214,0.622000277967802,"#D0C6B1",NA,"Not altered"
"1623","C9-R1-T1_NODE_5939_length_1000_cov_3.122751",0.28742897999264,0.0643245454912803,"#D0C6B1",NA,"Not altered"
"1624","C9-R1-T5_NODE_643_length_1646_cov_6.274041",0.51984957770823,0.0960047612010124,"#D0C6B1",NA,"Not altered"
"1625","C9-R2-T1_NODE_197_length_2304_cov_2.955091",0.338683126963974,0.0712030823906211,"#D0C6B1",NA,"Not altered"
"1626","C9-R2-T1_NODE_2583_length_1039_cov_3.453252",-1.41542390013246,0.51892705394698,"#D0C6B1",NA,"Not altered"
"1627","C9-R2-T1_NODE_74_length_2960_cov_3.930120",0.0868673336976576,0.0152585463925169,"#D0C6B1",NA,"Not altered"
"1629","C9-R3-Base_NODE_116_length_5545_cov_6.098361",-0.304672085031904,0.0713027367343423,"#D0C6B1",NA,"Not altered"
"1631","C9-R3-Base_NODE_285_length_4095_cov_2.668317",-0.988282596677639,0.22337090456028,"#D0C6B1",NA,"Not altered"
"1633","C9-R3-Base_NODE_928_length_2504_cov_2.983258",0.578096510576559,0.188599953743269,"#D0C6B1",NA,"Not altered"
"1634","C9-R3-T1_NODE_18_length_8071_cov_4.555389",0.724188266507838,0.288657856171415,"#D0C6B1",NA,"Not altered"
"1637","C9-R3-T5_NODE_14_length_13725_cov_5.349598",-0.302542385006123,0.0576472464640525,"#D0C6B1",NA,"Not altered"
"1639","Rat_1_NODE_1165_length_1342_cov_2.686869",-1.65492737327998,0.710046379965573,"#D0C6B1",NA,"Not altered"
"1640","Rat_1_NODE_12_length_50589_cov_25.399553",-0.158501677510207,0.0227680863618128,"#D0C6B1",NA,"Not altered"
"1642","Rat_1_NODE_1260_length_1283_cov_5.509772",-1.94643508149334,0.801376377469768,"#D0C6B1",NA,"Not altered"
"1643","Rat_1_NODE_1314_length_1243_cov_3.515152",-1.56363963935235,0.536152666578964,"#D0C6B1",NA,"Not altered"
"1644","Rat_1_NODE_1346_length_1226_cov_2.057216",-1.9499686235958,0.838619695991412,"#D0C6B1",NA,"Not altered"
"1645","Rat_1_NODE_1383_length_1196_cov_2.416301",-1.14137185017953,0.280220146864342,"#D0C6B1",NA,"Not altered"
"1647","Rat_1_NODE_1410_length_1178_cov_2.033838",-1.78299864045437,0.757563549767235,"#D0C6B1",NA,"Not altered"
"1648","Rat_1_NODE_1438_length_1165_cov_3.726126",-1.58823618099925,0.733280102786052,"#D0C6B1",NA,"Not altered"
"1649","Rat_1_NODE_1489_length_1144_cov_1.616162",-1.4317110170012,0.512086013057445,"#D0C6B1",NA,"Not altered"
"1650","Rat_1_NODE_223_length_5123_cov_5.972770",-1.62745936978356,0.701324876376317,"#D0C6B1",NA,"Not altered"
"1653","Rat_1_NODE_367_length_3412_cov_3.477510",-0.766500967888364,0.197546744276782,"#D0C6B1",NA,"Not altered"
"1654","Rat_1_NODE_529_length_2500_cov_3.401636",1.69352135130473,0.636428421785459,"#D0C6B1",NA,"Not altered"
"1657","Rat_1_NODE_645_length_2114_cov_7.451676",-1.84251985677748,0.509890280023955,"#D0C6B1",NA,"Not altered"
"1659","Rat_1_NODE_837_length_1721_cov_1.611645",-1.43170333145651,0.512086013057445,"#D0C6B1",NA,"Not altered"
"1661","Rat_1_NODE_943_length_1560_cov_3.671761",1.95628233273105,0.878162213371563,"#D0C6B1",NA,"Not altered"
"1662","Rat_1_NODE_966_length_1544_cov_2.704500",-1.91249812942886,0.781475832003822,"#D0C6B1",NA,"Not altered"
"1664","Rat_10_NODE_1377_length_1294_cov_2.379338",-0.346958000892851,0.104554731510656,"#D0C6B1",NA,"Not altered"
"1666","Rat_10_NODE_1649_length_1154_cov_2.723385",-1.07914624973808,0.369628319494502,"#D0C6B1",NA,"Not altered"
"1667","Rat_10_NODE_1891_length_1058_cov_1.718843",0.673077409459808,0.202543289165495,"#D0C6B1",NA,"Not altered"
"1668","Rat_10_NODE_1916_length_1049_cov_2.498994",-0.746587401241755,0.216352203462402,"#D0C6B1",NA,"Not altered"
"1670","Rat_10_NODE_452_length_2934_cov_2.534561",-1.39682330450593,0.484771931450435,"#D0C6B1",NA,"Not altered"
"1674","Rat_11_NODE_1027_length_1727_cov_1.760766",1.87296281571221,0.842842558432124,"#D0C6B1",NA,"Not altered"
"1675","Rat_11_NODE_1136_length_1590_cov_3.263844",-1.37731444055785,0.544298518072074,"#D0C6B1",NA,"Not altered"
"1676","Rat_11_NODE_1956_length_1062_cov_2.683217",0.0239612126005834,0.00648288901940476,"#D0C6B1",NA,"Not altered"
"1678","Rat_11_NODE_2052_length_1029_cov_2.990760",-0.556332393934978,0.173915011370747,"#D0C6B1",NA,"Not altered"
"1679","Rat_11_NODE_682_length_2488_cov_4.431155",-0.0933507517662776,0.0228329468406299,"#D0C6B1",NA,"Not altered"
"1680","Rat_11_NODE_933_length_1861_cov_11.691030",-1.71568527528693,0.742915895672039,"#D0C6B1",NA,"Not altered"
"1681","Rat_11_NODE_993_length_1766_cov_3.681473",0.244075795747662,0.0533347240599398,"#D0C6B1",NA,"Not altered"
"1684","Rat_12_NODE_1007_length_2388_cov_4.153879",-1.37026631373257,0.429401814715824,"#D0C6B1",NA,"Not altered"
"1685","Rat_12_NODE_1017_length_2364_cov_4.985275",-1.52879321812976,0.467959178861346,"#D0C6B1",NA,"Not altered"
"1692","Rat_12_NODE_1043_length_2328_cov_3.934448",-1.33779572132157,0.417083305346048,"#D0C6B1",NA,"Not altered"
"1698","Rat_12_NODE_1075_length_2263_cov_4.793931",-1.18503093196528,0.359371113403993,"#D0C6B1",NA,"Not altered"
"1701","Rat_12_NODE_1087_length_2237_cov_4.133364",-1.0026243462971,0.264201654597867,"#D0C6B1",NA,"Not altered"
"1703","Rat_12_NODE_1097_length_2214_cov_4.150069",-1.94643508149334,0.801376377469768,"#D0C6B1",NA,"Not altered"
"1706","Rat_12_NODE_11_length_51393_cov_41.807355",0.36248925394713,0.0873712270945221,"#D0C6B1",NA,"Not altered"
"1708","Rat_12_NODE_1109_length_2206_cov_4.519758",-0.907198564673414,0.243652539521294,"#D0C6B1",NA,"Not altered"
"1714","Rat_12_NODE_1127_length_2185_cov_4.280751",-1.62491668674857,0.537837300052165,"#D0C6B1",NA,"Not altered"
"1717","Rat_12_NODE_1165_length_2125_cov_4.390338",-1.58914764839943,0.52255549767132,"#D0C6B1",NA,"Not altered"
"1718","Rat_12_NODE_1168_length_2117_cov_4.242483",-0.724305714973831,0.186160947706348,"#D0C6B1",NA,"Not altered"
"1722","Rat_12_NODE_1178_length_2109_cov_4.148004",-1.43729706797814,0.48858951070528,"#D0C6B1",NA,"Not altered"
"1723","Rat_12_NODE_1205_length_2067_cov_4.250497",-1.83566567870972,0.773837923802779,"#D0C6B1",NA,"Not altered"
"1724","Rat_12_NODE_1213_length_2058_cov_5.261608",-1.35081905785188,0.421961141631705,"#D0C6B1",NA,"Not altered"
"1725","Rat_12_NODE_1215_length_2054_cov_3.730365",0.761355467113332,0.235671973804582,"#D0C6B1",NA,"Not altered"
"1726","Rat_12_NODE_1218_length_2050_cov_5.211529",-1.67875163780599,0.562505993793359,"#D0C6B1",NA,"Not altered"
"1728","Rat_12_NODE_1228_length_2043_cov_5.985915",-1.42069198730453,0.464459103391141,"#D0C6B1",NA,"Not altered"
"1738","Rat_12_NODE_1290_length_1963_cov_3.881551",-1.94955290377795,0.721915188016715,"#D0C6B1",NA,"Not altered"
"1739","Rat_12_NODE_1298_length_1956_cov_3.283535",-1.48330262882128,0.487709648022614,"#D0C6B1",NA,"Not altered"
"1741","Rat_12_NODE_1313_length_1937_cov_4.886291",-1.4256552020557,0.470945391539672,"#D0C6B1",NA,"Not altered"
"1742","Rat_12_NODE_1332_length_1921_cov_3.885316",-0.88251734651027,0.244593617204455,"#D0C6B1",NA,"Not altered"
"1743","Rat_12_NODE_1333_length_1920_cov_4.071314",0.0736978602789214,0.0165339264104451,"#D0C6B1",NA,"Not altered"
"1747","Rat_12_NODE_1347_length_1898_cov_4.247423",-1.782427648568,0.635162204439605,"#D0C6B1",NA,"Not altered"
"1749","Rat_12_NODE_1371_length_1867_cov_4.665563",-1.89210987995098,0.782727687397466,"#D0C6B1",NA,"Not altered"
"1750","Rat_12_NODE_1372_length_1867_cov_3.549117",-1.49565539485848,0.487476136268629,"#D0C6B1",NA,"Not altered"
"1751","Rat_12_NODE_1375_length_1866_cov_4.625621",-1.14805592401754,0.341806323989635,"#D0C6B1",NA,"Not altered"
"1754","Rat_12_NODE_1385_length_1859_cov_5.265521",-1.31009081275482,0.418250147172125,"#D0C6B1",NA,"Not altered"
"1758","Rat_12_NODE_1402_length_1842_cov_4.151091",-1.07214138411906,0.325747430136109,"#D0C6B1",NA,"Not altered"
"1761","Rat_12_NODE_1431_length_1813_cov_4.915813",1.96770896224442,0.897114169259035,"#D0C6B1",NA,"Not altered"
"1768","Rat_12_NODE_1521_length_1726_cov_5.092160",1.96770896224442,0.897114169259035,"#D0C6B1",NA,"Not altered"
"1772","Rat_12_NODE_1545_length_1699_cov_3.783455",-1.54434410241285,0.539724884551927,"#D0C6B1",NA,"Not altered"
"1773","Rat_12_NODE_1556_length_1691_cov_2.071516",-0.371870563404995,0.100802485106175,"#D0C6B1",NA,"Not altered"
"1780","Rat_12_NODE_1588_length_1667_cov_2.342432",1.96770896224442,0.897114169259035,"#D0C6B1",NA,"Not altered"
"1785","Rat_12_NODE_1631_length_1634_cov_3.680177",-0.125937485084647,0.0251992027887575,"#D0C6B1",NA,"Not altered"
"1786","Rat_12_NODE_1641_length_1619_cov_3.132353",-1.77692472491101,0.763319812281796,"#D0C6B1",NA,"Not altered"
"1789","Rat_12_NODE_1686_length_1577_cov_7.174113",-1.31037953103741,0.41592899149298,"#D0C6B1",NA,"Not altered"
"1791","Rat_12_NODE_1698_length_1566_cov_5.149570",-1.10200041810198,0.342929615475318,"#D0C6B1",NA,"Not altered"
"1798","Rat_12_NODE_180_length_10497_cov_6.220552",-1.78624909702516,0.397049570578151,"#D0C6B1",NA,"Not altered"
"1803","Rat_12_NODE_1818_length_1479_cov_11.785815",-1.57988443921076,0.689046909086797,"#D0C6B1",NA,"Not altered"
"1812","Rat_12_NODE_1891_length_1440_cov_2.129964",1.16916053212258,0.392411056628475,"#D0C6B1",NA,"Not altered"
"1814","Rat_12_NODE_1917_length_1429_cov_4.082242",-0.119219751913704,0.03215922767408,"#D0C6B1",NA,"Not altered"
"1815","Rat_12_NODE_1930_length_1421_cov_5.327233",-0.98938280207353,0.292260554323761,"#D0C6B1",NA,"Not altered"
"1816","Rat_12_NODE_1971_length_1395_cov_4.844030",-1.89210987995098,0.782727687397466,"#D0C6B1",NA,"Not altered"
"1820","Rat_12_NODE_2031_length_1364_cov_4.838808",-0.403027669874279,0.101644492422585,"#D0C6B1",NA,"Not altered"
"1821","Rat_12_NODE_2043_length_1357_cov_5.328725",-1.71568527528693,0.742915895672039,"#D0C6B1",NA,"Not altered"
"1827","Rat_12_NODE_2142_length_1313_cov_5.369634",-1.65171501784794,0.723798128390534,"#D0C6B1",NA,"Not altered"
"1829","Rat_12_NODE_2196_length_1287_cov_3.966721",-1.83566567870972,0.773837923802779,"#D0C6B1",NA,"Not altered"
"1830","Rat_12_NODE_2214_length_1274_cov_3.963084",-0.664187401021938,0.211508987960993,"#D0C6B1",NA,"Not altered"
"1831","Rat_12_NODE_2226_length_1271_cov_3.979441",-1.83940530274637,0.806169335123515,"#D0C6B1",NA,"Not altered"
"1832","Rat_12_NODE_2227_length_1271_cov_3.004112",-1.83950802370636,0.806169335123515,"#D0C6B1",NA,"Not altered"
"1836","Rat_12_NODE_2261_length_1257_cov_3.247088",-0.109840664498708,0.0242211105702992,"#D0C6B1",NA,"Not altered"
"1838","Rat_12_NODE_227_length_8831_cov_5.782133",-1.0991883638204,0.237353406971278,"#D0C6B1",NA,"Not altered"
"1842","Rat_12_NODE_2320_length_1230_cov_4.314894",-0.722079713651945,0.204814622049487,"#D0C6B1",NA,"Not altered"
"1844","Rat_12_NODE_2331_length_1226_cov_4.632792",-1.25448292184877,0.432378024064776,"#D0C6B1",NA,"Not altered"
"1845","Rat_12_NODE_2353_length_1220_cov_3.366524",-1.14105423162339,0.347650545704669,"#D0C6B1",NA,"Not altered"
"1847","Rat_12_NODE_2377_length_1210_cov_3.038095",-1.83950802370636,0.806169335123515,"#D0C6B1",NA,"Not altered"
"1849","Rat_12_NODE_2399_length_1201_cov_3.054101",1.20637596567624,0.465434405798138,"#D0C6B1",NA,"Not altered"
"1853","Rat_12_NODE_2442_length_1183_cov_2.389184",1.92354810584858,0.911958577714609,"#D0C6B1",NA,"Not altered"
"1854","Rat_12_NODE_2465_length_1175_cov_5.918750",-1.7806636205586,0.798152638317547,"#D0C6B1",NA,"Not altered"
"1857","Rat_12_NODE_2508_length_1164_cov_4.342651",-1.94643508149334,0.801376377469768,"#D0C6B1",NA,"Not altered"
"1861","Rat_12_NODE_2551_length_1151_cov_3.946168",0.129377049381565,0.0293303646724797,"#D0C6B1",NA,"Not altered"
"1864","Rat_12_NODE_2583_length_1142_cov_2.220791",0.10689759358499,0.0251992027887575,"#D0C6B1",NA,"Not altered"
"1865","Rat_12_NODE_2584_length_1141_cov_6.285451",-1.12367630420744,0.393701297908323,"#D0C6B1",NA,"Not altered"
"1869","Rat_12_NODE_2684_length_1112_cov_1.449385",-1.71899469292272,0.773837923802779,"#D0C6B1",NA,"Not altered"
"1870","Rat_12_NODE_2685_length_1111_cov_3.077652",-0.974006025464976,0.33969944160708,"#D0C6B1",NA,"Not altered"
"1874","Rat_12_NODE_2741_length_1096_cov_4.414986",-0.718479721607751,0.220438915513722,"#D0C6B1",NA,"Not altered"
"1876","Rat_12_NODE_2758_length_1092_cov_5.776278",-0.541784290878787,0.137668719580902,"#D0C6B1",NA,"Not altered"
"1877","Rat_12_NODE_2765_length_1091_cov_3.566602",-1.71973781770099,0.773837923802779,"#D0C6B1",NA,"Not altered"
"1879","Rat_12_NODE_281_length_7166_cov_6.195191",-1.94821511245704,0.496370876995574,"#D0C6B1",NA,"Not altered"
"1881","Rat_12_NODE_2822_length_1077_cov_3.060665",-1.43135533279441,0.526592548247877,"#D0C6B1",NA,"Not altered"
"1884","Rat_12_NODE_2866_length_1067_cov_6.777668",-1.30804653417857,0.46917681248993,"#D0C6B1",NA,"Not altered"
"1886","Rat_12_NODE_2871_length_1066_cov_4.941642",-0.326561113017202,0.0870404048551831,"#D0C6B1",NA,"Not altered"
"1887","Rat_12_NODE_289_length_6943_cov_4.719077",-1.78039198544987,0.45938375147682,"#D0C6B1",NA,"Not altered"
"1892","Rat_12_NODE_2973_length_1038_cov_4.782299",-1.30907758656754,0.491587980195778,"#D0C6B1",NA,"Not altered"
"1893","Rat_12_NODE_3003_length_1030_cov_2.750769",-0.818141178091999,0.267330923241455,"#D0C6B1",NA,"Not altered"
"1902","Rat_12_NODE_362_length_5583_cov_4.049928",-1.86680847794319,0.585258336964757,"#D0C6B1",NA,"Not altered"
"1905","Rat_12_NODE_384_length_5388_cov_4.723983",-1.55662422178251,0.394041446941044,"#D0C6B1",NA,"Not altered"
"1909","Rat_12_NODE_417_length_5054_cov_4.289858",-1.22474470913936,0.325747430136109,"#D0C6B1",NA,"Not altered"
"1910","Rat_12_NODE_418_length_5038_cov_3.946016",-1.44180506644843,0.354377496452089,"#D0C6B1",NA,"Not altered"
"1911","Rat_12_NODE_420_length_5006_cov_5.210866",-1.50513862807435,0.386793692763358,"#D0C6B1",NA,"Not altered"
"1916","Rat_12_NODE_436_length_4825_cov_4.581132",-1.99847831042727,0.576846059676492,"#D0C6B1",NA,"Not altered"
"1930","Rat_12_NODE_502_length_4316_cov_4.462333",-1.33708046376886,0.330113398186697,"#D0C6B1",NA,"Not altered"
"1934","Rat_12_NODE_512_length_4254_cov_5.220767",-1.56960754992693,0.421873993179021,"#D0C6B1",NA,"Not altered"
"1938","Rat_12_NODE_520_length_4217_cov_4.298174",-1.56504700032609,0.421961141631705,"#D0C6B1",NA,"Not altered"
"1943","Rat_12_NODE_563_length_3919_cov_5.420807",-1.83952636560878,0.614928257989241,"#D0C6B1",NA,"Not altered"
"1951","Rat_12_NODE_597_length_3750_cov_4.917727",-1.86052097786501,0.499686684707408,"#D0C6B1",NA,"Not altered"
"1952","Rat_12_NODE_601_length_3738_cov_6.806136",-1.44073516438953,0.452214429075768,"#D0C6B1",NA,"Not altered"
"1953","Rat_12_NODE_604_length_3723_cov_8.627863",-1.01376102119788,0.204814622049487,"#D0C6B1",NA,"Not altered"
"1956","Rat_12_NODE_618_length_3663_cov_5.286308",-1.40824442190034,0.354391880811804,"#D0C6B1",NA,"Not altered"
"1967","Rat_12_NODE_696_length_3289_cov_5.013915",-0.856318658819625,0.225714390475605,"#D0C6B1",NA,"Not altered"
"1969","Rat_12_NODE_713_length_3187_cov_2.303959",-0.110720632727277,0.0218400240397408,"#D0C6B1",NA,"Not altered"
"1970","Rat_12_NODE_714_length_3184_cov_4.692234",-1.38710203728125,0.405945522189435,"#D0C6B1",NA,"Not altered"
"1972","Rat_12_NODE_720_length_3161_cov_5.027688",-1.49739960401029,0.447093561921089,"#D0C6B1",NA,"Not altered"
"1974","Rat_12_NODE_728_length_3140_cov_3.859319",-1.60271918928173,0.504387803934729,"#D0C6B1",NA,"Not altered"
"1975","Rat_12_NODE_730_length_3133_cov_4.749188",-1.67609579621074,0.505731905352295,"#D0C6B1",NA,"Not altered"
"1980","Rat_12_NODE_743_length_3088_cov_5.509067",-1.60181187214061,0.516881878487716,"#D0C6B1",NA,"Not altered"
"1982","Rat_12_NODE_748_length_3059_cov_3.365180",-1.67166513012002,0.532618804476453,"#D0C6B1",NA,"Not altered"
"1985","Rat_12_NODE_755_length_3023_cov_5.529650",-1.549240707996,0.460083183292999,"#D0C6B1",NA,"Not altered"
"1989","Rat_12_NODE_782_length_2936_cov_5.606734",-0.763599397585651,0.22796672155307,"#D0C6B1",NA,"Not altered"
"2001","Rat_12_NODE_852_length_2752_cov_4.516871",-0.520393064342296,0.11875763271694,"#D0C6B1",NA,"Not altered"
"2002","Rat_12_NODE_853_length_2744_cov_5.496467",-1.04116770037184,0.280710396655404,"#D0C6B1",NA,"Not altered"
"2006","Rat_12_NODE_884_length_2638_cov_5.018970",0.288977050084519,0.0722380328262125,"#D0C6B1",NA,"Not altered"
"2008","Rat_12_NODE_919_length_2565_cov_4.393227",-1.79793893790713,0.585341069351314,"#D0C6B1",NA,"Not altered"
"2010","Rat_12_NODE_938_length_2535_cov_3.581452",-1.59575146682109,0.51940750454372,"#D0C6B1",NA,"Not altered"
"2011","Rat_12_NODE_950_length_2509_cov_4.495925",-1.56490587945111,0.486462083379283,"#D0C6B1",NA,"Not altered"
"2017","Rat_12_NODE_983_length_2448_cov_5.089845",-1.33221751706622,0.422276845046574,"#D0C6B1",NA,"Not altered"
"2018","Rat_13_NODE_1013_length_1572_cov_2.278840",0.491544916077249,0.133874395708774,"#D0C6B1",NA,"Not altered"
"2019","Rat_13_NODE_1021_length_1566_cov_2.896757",-0.505997184462242,0.125530824692182,"#D0C6B1",NA,"Not altered"
"2021","Rat_13_NODE_1125_length_1478_cov_3.407590",-1.77692472491101,0.763319812281796,"#D0C6B1",NA,"Not altered"
"2024","Rat_13_NODE_1171_length_1449_cov_2.774749",-1.83566567870972,0.773837923802779,"#D0C6B1",NA,"Not altered"
"2025","Rat_13_NODE_1204_length_1425_cov_2.413869",-1.99879060730574,0.806169335123515,"#D0C6B1",NA,"Not altered"
"2027","Rat_13_NODE_1220_length_1413_cov_4.432253",-1.77692472491101,0.763319812281796,"#D0C6B1",NA,"Not altered"
"2028","Rat_13_NODE_1235_length_1405_cov_2.371111",-1.94643508149334,0.801376377469768,"#D0C6B1",NA,"Not altered"
"2029","Rat_13_NODE_1236_length_1403_cov_3.097923",-1.94643508149334,0.801376377469768,"#D0C6B1",NA,"Not altered"
"2031","Rat_13_NODE_1252_length_1390_cov_2.950562",-1.89210987995098,0.782727687397466,"#D0C6B1",NA,"Not altered"
"2032","Rat_13_NODE_1262_length_1386_cov_2.979715",-1.89210987995098,0.782727687397466,"#D0C6B1",NA,"Not altered"
"2035","Rat_13_NODE_1322_length_1345_cov_2.544186",-1.65171501784794,0.723798128390534,"#D0C6B1",NA,"Not altered"
"2036","Rat_13_NODE_1333_length_1338_cov_1.869057",-1.89210987995098,0.782727687397466,"#D0C6B1",NA,"Not altered"
"2037","Rat_13_NODE_1334_length_1337_cov_3.487520",-1.94643508149334,0.801376377469768,"#D0C6B1",NA,"Not altered"
"2038","Rat_13_NODE_1340_length_1334_cov_3.519937",-1.77692472491101,0.763319812281796,"#D0C6B1",NA,"Not altered"
"2039","Rat_13_NODE_1364_length_1326_cov_2.416208",-1.71568527528693,0.742915895672039,"#D0C6B1",NA,"Not altered"
"2040","Rat_13_NODE_1374_length_1321_cov_2.739336",-1.94643508149334,0.801376377469768,"#D0C6B1",NA,"Not altered"
"2041","Rat_13_NODE_1400_length_1306_cov_2.675460",-1.99879060730574,0.806169335123515,"#D0C6B1",NA,"Not altered"
"2042","Rat_13_NODE_1410_length_1300_cov_1.887550",-1.83566567870972,0.773837923802779,"#D0C6B1",NA,"Not altered"
"2048","Rat_13_NODE_1582_length_1209_cov_3.481802",-1.77692472491101,0.763319812281796,"#D0C6B1",NA,"Not altered"
"2049","Rat_13_NODE_1612_length_1198_cov_2.141732",-1.65171501784794,0.723798128390534,"#D0C6B1",NA,"Not altered"
"2050","Rat_13_NODE_1630_length_1187_cov_1.859541",-1.71568527528693,0.742915895672039,"#D0C6B1",NA,"Not altered"
"2051","Rat_13_NODE_1633_length_1186_cov_2.185676",-1.77692472491101,0.763319812281796,"#D0C6B1",NA,"Not altered"
"2054","Rat_13_NODE_1669_length_1165_cov_2.648649",-1.77692472491101,0.763319812281796,"#D0C6B1",NA,"Not altered"
"2055","Rat_13_NODE_1692_length_1152_cov_2.445761",-1.83566567870972,0.773837923802779,"#D0C6B1",NA,"Not altered"
"2056","Rat_13_NODE_1695_length_1151_cov_3.145073",-1.89210987995098,0.782727687397466,"#D0C6B1",NA,"Not altered"
"2057","Rat_13_NODE_1712_length_1145_cov_1.896330",-1.99879060730574,0.806169335123515,"#D0C6B1",NA,"Not altered"
"2058","Rat_13_NODE_1714_length_1144_cov_3.266299",-1.65171501784794,0.723798128390534,"#D0C6B1",NA,"Not altered"
"2060","Rat_13_NODE_1724_length_1138_cov_2.585411",-1.77692472491101,0.763319812281796,"#D0C6B1",NA,"Not altered"
"2062","Rat_13_NODE_1745_length_1131_cov_3.096654",-1.99879060730574,0.806169335123515,"#D0C6B1",NA,"Not altered"
"2065","Rat_13_NODE_1791_length_1113_cov_2.812854",-1.77692472491101,0.763319812281796,"#D0C6B1",NA,"Not altered"
"2066","Rat_13_NODE_1794_length_1113_cov_1.703214",1.0266049649643,0.337231200616136,"#D0C6B1",NA,"Not altered"
"2067","Rat_13_NODE_1819_length_1103_cov_3.110687",-1.94643508149334,0.801376377469768,"#D0C6B1",NA,"Not altered"
"2068","Rat_13_NODE_1829_length_1099_cov_2.660920",-1.65171501784794,0.723798128390534,"#D0C6B1",NA,"Not altered"
"2069","Rat_13_NODE_1863_length_1088_cov_2.209100",-1.83566567870972,0.773837923802779,"#D0C6B1",NA,"Not altered"
"2070","Rat_13_NODE_1873_length_1084_cov_2.754130",-1.89210987995098,0.782727687397466,"#D0C6B1",NA,"Not altered"
"2071","Rat_13_NODE_1914_length_1069_cov_3.132150",0.69699523325882,0.21052972163125,"#D0C6B1",NA,"Not altered"
"2073","Rat_13_NODE_1971_length_1052_cov_3.001003",-1.83566567870972,0.773837923802779,"#D0C6B1",NA,"Not altered"
"2074","Rat_13_NODE_1990_length_1046_cov_2.879919",-1.99879060730574,0.806169335123515,"#D0C6B1",NA,"Not altered"
"2075","Rat_13_NODE_1996_length_1042_cov_3.109422",-1.94643508149334,0.801376377469768,"#D0C6B1",NA,"Not altered"
"2076","Rat_13_NODE_1999_length_1039_cov_3.222561",-1.94643508149334,0.801376377469768,"#D0C6B1",NA,"Not altered"
"2077","Rat_13_NODE_2000_length_1039_cov_3.126016",-1.65171501784794,0.723798128390534,"#D0C6B1",NA,"Not altered"
"2078","Rat_13_NODE_2016_length_1034_cov_3.551583",-1.83566567870972,0.773837923802779,"#D0C6B1",NA,"Not altered"
"2079","Rat_13_NODE_2019_length_1033_cov_3.365031",-1.94643508149334,0.801376377469768,"#D0C6B1",NA,"Not altered"
"2081","Rat_13_NODE_2060_length_1020_cov_2.213472",-1.77692472491101,0.763319812281796,"#D0C6B1",NA,"Not altered"
"2082","Rat_13_NODE_2064_length_1018_cov_2.199377",-1.65171501784794,0.723798128390534,"#D0C6B1",NA,"Not altered"
"2083","Rat_13_NODE_2066_length_1017_cov_2.654886",-1.65171501784794,0.723798128390534,"#D0C6B1",NA,"Not altered"
"2084","Rat_13_NODE_2068_length_1016_cov_3.529657",-1.83566567870972,0.773837923802779,"#D0C6B1",NA,"Not altered"
"2085","Rat_13_NODE_2094_length_1010_cov_1.450262",-1.92596611150843,0.842842558432124,"#D0C6B1",NA,"Not altered"
"2086","Rat_13_NODE_2097_length_1008_cov_1.947534",-1.99879060730574,0.806169335123515,"#D0C6B1",NA,"Not altered"
"2088","Rat_13_NODE_452_length_2773_cov_2.437086",-1.94643508149334,0.801376377469768,"#D0C6B1",NA,"Not altered"
"2091","Rat_13_NODE_677_length_2020_cov_2.133842",-1.99879060730574,0.806169335123515,"#D0C6B1",NA,"Not altered"
"2093","Rat_13_NODE_735_length_1918_cov_4.357488",1.95628233273105,0.878162213371563,"#D0C6B1",NA,"Not altered"
"2094","Rat_13_NODE_925_length_1661_cov_2.000000",-1.94643508149334,0.801376377469768,"#D0C6B1",NA,"Not altered"
"2095","Rat_13_NODE_969_length_1617_cov_2.887964",-1.89210987995098,0.782727687397466,"#D0C6B1",NA,"Not altered"
"2096","Rat_13_NODE_973_length_1613_cov_2.862644",-1.83566567870972,0.773837923802779,"#D0C6B1",NA,"Not altered"
"2097","Rat_13_NODE_978_length_1608_cov_2.976175",-1.77692472491101,0.763319812281796,"#D0C6B1",NA,"Not altered"
"2099","Rat_14_NODE_1071_length_1606_cov_2.749839",0.492810323610792,0.126210010586466,"#D0C6B1",NA,"Not altered"
"2100","Rat_14_NODE_1082_length_1593_cov_2.780884",-0.846356451603473,0.254846612256687,"#D0C6B1",NA,"Not altered"
"2101","Rat_14_NODE_1085_length_1592_cov_2.577749",-1.72462889923979,0.734001457860997,"#D0C6B1",NA,"Not altered"
"2103","Rat_14_NODE_1193_length_1497_cov_3.408460",0.209267455722663,0.0576472464640525,"#D0C6B1",NA,"Not altered"
"2104","Rat_14_NODE_1229_length_1468_cov_3.090587",-0.785255774695131,0.240651892504182,"#D0C6B1",NA,"Not altered"
"2106","Rat_14_NODE_1240_length_1460_cov_2.404270",-1.1485321799232,0.386037066951579,"#D0C6B1",NA,"Not altered"
"2107","Rat_14_NODE_1247_length_1456_cov_2.887937",0.717788548297045,0.202581403437706,"#D0C6B1",NA,"Not altered"
"2109","Rat_14_NODE_1276_length_1437_cov_4.493488",1.93059637993918,0.842842558432124,"#D0C6B1",NA,"Not altered"
"2111","Rat_14_NODE_1300_length_1420_cov_4.345055",-0.868190064381263,0.232790130578766,"#D0C6B1",NA,"Not altered"
"2114","Rat_14_NODE_1648_length_1222_cov_2.209083",0.425019548606801,0.130734386409956,"#D0C6B1",NA,"Not altered"
"2115","Rat_14_NODE_1676_length_1205_cov_2.937391",-1.6468769084723,0.70761404088528,"#D0C6B1",NA,"Not altered"
"2116","Rat_14_NODE_1808_length_1143_cov_2.432904",0.107921968095175,0.0251992027887575,"#D0C6B1",NA,"Not altered"
"2117","Rat_14_NODE_1845_length_1129_cov_1.899441",-0.396246321332693,0.103621920640606,"#D0C6B1",NA,"Not altered"
"2122","Rat_14_NODE_2131_length_1036_cov_1.801223",-1.04593556247956,0.374076266947472,"#D0C6B1",NA,"Not altered"
"2123","Rat_14_NODE_2170_length_1025_cov_2.009278",0.26541375225341,0.0694423028381334,"#D0C6B1",NA,"Not altered"
"2124","Rat_14_NODE_2196_length_1019_cov_1.868257",-1.41184968184056,0.529715655847337,"#D0C6B1",NA,"Not altered"
"2125","Rat_14_NODE_2253_length_1004_cov_2.317176",-0.483561682559906,0.125530824692182,"#D0C6B1",NA,"Not altered"
"2127","Rat_14_NODE_476_length_3427_cov_2.717378",-0.630397389336065,0.134709034355064,"#D0C6B1",NA,"Not altered"
"2130","Rat_14_NODE_698_length_2284_cov_2.549574",-1.21107000179444,0.444778643807259,"#D0C6B1",NA,"Not altered"
"2131","Rat_14_NODE_726_length_2204_cov_2.256398",-1.46496592082737,0.459234120681156,"#D0C6B1",NA,"Not altered"
"2136","Rat_14_NODE_935_length_1766_cov_1.888369",-0.974703752958759,0.291826159859636,"#D0C6B1",NA,"Not altered"
"2140","Rat_15_NODE_1119_length_1773_cov_2.792782",-1.42261613978004,0.466622342164558,"#D0C6B1",NA,"Not altered"
"2141","Rat_15_NODE_1150_length_1740_cov_3.246291",-0.488118084918627,0.12307799946004,"#D0C6B1",NA,"Not altered"
"2142","Rat_15_NODE_1151_length_1740_cov_2.969139",0.170508991206208,0.0407400840143823,"#D0C6B1",NA,"Not altered"
"2144","Rat_15_NODE_1223_length_1631_cov_2.819797",-1.3380789869327,0.474457237318616,"#D0C6B1",NA,"Not altered"
"2148","Rat_15_NODE_1479_length_1408_cov_2.249076",-0.831055539124626,0.245487084340065,"#D0C6B1",NA,"Not altered"
"2149","Rat_15_NODE_1505_length_1387_cov_2.659910",-0.29821647098227,0.0676234179178535,"#D0C6B1",NA,"Not altered"
"2150","Rat_15_NODE_1610_length_1316_cov_2.778747",-1.83566567870972,0.773837923802779,"#D0C6B1",NA,"Not altered"
"2153","Rat_15_NODE_1738_length_1239_cov_2.298142",-1.53101092220243,0.558590071901432,"#D0C6B1",NA,"Not altered"
"2154","Rat_15_NODE_1856_length_1177_cov_2.403743",-0.679971594169695,0.206471038628569,"#D0C6B1",NA,"Not altered"
"2156","Rat_15_NODE_1940_length_1141_cov_2.823204",-1.69700595770132,0.758166506624513,"#D0C6B1",NA,"Not altered"
"2158","Rat_15_NODE_2004_length_1118_cov_1.651929",1.28201473867322,0.446021023458969,"#D0C6B1",NA,"Not altered"
"2160","Rat_15_NODE_2037_length_1105_cov_2.301905",-1.77692472491101,0.763319812281796,"#D0C6B1",NA,"Not altered"
"2161","Rat_15_NODE_2139_length_1063_cov_3.283730",-1.77692472491101,0.763319812281796,"#D0C6B1",NA,"Not altered"
"2165","Rat_15_NODE_2315_length_1011_cov_2.581590",1.67878411577859,0.706456656921509,"#D0C6B1",NA,"Not altered"
"2166","Rat_15_NODE_286_length_5121_cov_11.005527",0.77952820385833,0.196983470465746,"#D0C6B1",NA,"Not altered"
"2168","Rat_15_NODE_690_length_2527_cov_4.917476",-1.03741368836727,0.2623736314255,"#D0C6B1",NA,"Not altered"
"2169","Rat_15_NODE_700_length_2497_cov_16.342752",0.833966214506558,0.250825089164637,"#D0C6B1",NA,"Not altered"
"2172","Rat_16_NODE_1613_length_1205_cov_2.486087",-1.77692472491101,0.763319812281796,"#D0C6B1",NA,"Not altered"
"2173","Rat_16_NODE_900_length_1803_cov_5.436499",1.96770896224442,0.897114169259035,"#D0C6B1",NA,"Not altered"
"2174","Rat_17_NODE_1100_length_2048_cov_2.143001",-1.51451910554696,0.480403824836823,"#D0C6B1",NA,"Not altered"
"2175","Rat_17_NODE_1181_length_1909_cov_4.391046",0.829716342096504,0.276454327129275,"#D0C6B1",NA,"Not altered"
"2177","Rat_17_NODE_1292_length_1779_cov_3.800464",-1.80129218727677,0.750228971577628,"#D0C6B1",NA,"Not altered"
"2178","Rat_17_NODE_135_length_11242_cov_4.336462",-0.890256510608242,0.500710523391551,"#D0C6B1",NA,"Not altered"
"2179","Rat_17_NODE_1400_length_1661_cov_3.667497",-0.54384778551456,0.176598997050321,"#D0C6B1",NA,"Not altered"
"2180","Rat_17_NODE_1413_length_1647_cov_2.851759",1.97411779665519,0.881952938653995,"#D0C6B1",NA,"Not altered"
"2182","Rat_17_NODE_1598_length_1454_cov_4.045747",-1.3495549919136,0.55125439346911,"#D0C6B1",NA,"Not altered"
"2183","Rat_17_NODE_1683_length_1382_cov_2.787491",0.308954046588615,0.0691253799937423,"#D0C6B1",NA,"Not altered"
"2184","Rat_17_NODE_1700_length_1371_cov_3.028875",-1.62505279767091,0.653816701713423,"#D0C6B1",NA,"Not altered"
"2185","Rat_17_NODE_1746_length_1335_cov_4.255469",-0.361942941320988,0.0920484773001653,"#D0C6B1",NA,"Not altered"
"2186","Rat_17_NODE_1907_length_1217_cov_5.549053",-1.1885517062095,0.422725814706107,"#D0C6B1",NA,"Not altered"
"2187","Rat_17_NODE_1967_length_1170_cov_3.894170",0.353606348009071,0.0851116011687798,"#D0C6B1",NA,"Not altered"
"2188","Rat_17_NODE_2062_length_1122_cov_3.864105",-0.680886173991294,0.220438915513722,"#D0C6B1",NA,"Not altered"
"2192","Rat_17_NODE_244_length_7296_cov_5.183538",-0.534962275521687,0.243310073250078,"#D0C6B1",NA,"Not altered"
"2193","Rat_17_NODE_514_length_3993_cov_4.925851",-0.153238675448348,0.0293303646724797,"#D0C6B1",NA,"Not altered"
"2194","Rat_17_NODE_533_length_3875_cov_5.137435",-1.41899884306022,0.529499507409697,"#D0C6B1",NA,"Not altered"
"2195","Rat_17_NODE_657_length_3222_cov_4.403852",-0.576565894843754,0.201396071364218,"#D0C6B1",NA,"Not altered"
"2196","Rat_17_NODE_803_length_2753_cov_5.205337",-1.04680769223405,0.389128790025523,"#D0C6B1",NA,"Not altered"
"2198","Rat_17_NODE_846_length_2602_cov_3.880251",-0.650712512421999,0.196983470465746,"#D0C6B1",NA,"Not altered"
"2199","Rat_17_NODE_921_length_2411_cov_4.332767",-1.33401562733053,0.466622342164558,"#D0C6B1",NA,"Not altered"
"2201","Rat_17_NODE_988_length_2264_cov_4.550928",-1.36143004611807,0.467941030057629,"#D0C6B1",NA,"Not altered"
"2203","Rat_18_NODE_1165_length_2276_cov_17.476812",-1.3037712331488,0.398280641231386,"#D0C6B1",NA,"Not altered"
"2204","Rat_18_NODE_1262_length_2141_cov_2.869607",-1.95444505355697,0.70029449350941,"#D0C6B1",NA,"Not altered"
"2207","Rat_18_NODE_1436_length_1943_cov_3.282839",-0.337631980583146,0.0875293573372941,"#D0C6B1",NA,"Not altered"
"2213","Rat_18_NODE_1718_length_1733_cov_4.242551",0.934501969947331,0.278264994889265,"#D0C6B1",NA,"Not altered"
"2214","Rat_18_NODE_1726_length_1725_cov_2.643114",-1.83566567870972,0.773837923802779,"#D0C6B1",NA,"Not altered"
"2215","Rat_18_NODE_1731_length_1722_cov_2.379124",-1.99879060730574,0.806169335123515,"#D0C6B1",NA,"Not altered"
"2216","Rat_18_NODE_1753_length_1706_cov_3.657783",-0.924892958473901,0.256360521299386,"#D0C6B1",NA,"Not altered"
"2217","Rat_18_NODE_1826_length_1665_cov_2.954037",-1.37329158425309,0.476474536759644,"#D0C6B1",NA,"Not altered"
"2222","Rat_18_NODE_1984_length_1576_cov_2.422748",-1.94643508149334,0.801376377469768,"#D0C6B1",NA,"Not altered"
"2223","Rat_18_NODE_1993_length_1573_cov_4.115942",-1.94643508149334,0.801376377469768,"#D0C6B1",NA,"Not altered"
"2224","Rat_18_NODE_1994_length_1573_cov_2.623188",-1.65171501784794,0.723798128390534,"#D0C6B1",NA,"Not altered"
"2225","Rat_18_NODE_2021_length_1560_cov_2.293688",-1.99879060730574,0.806169335123515,"#D0C6B1",NA,"Not altered"
"2226","Rat_18_NODE_2047_length_1550_cov_2.433445",-1.94643508149334,0.801376377469768,"#D0C6B1",NA,"Not altered"
"2228","Rat_18_NODE_2137_length_1511_cov_3.050824",-1.94643508149334,0.801376377469768,"#D0C6B1",NA,"Not altered"
"2229","Rat_18_NODE_2139_length_1511_cov_1.769918",-1.19669972544209,0.405231048271312,"#D0C6B1",NA,"Not altered"
"2230","Rat_18_NODE_2179_length_1493_cov_23.924896",0.670592036743047,0.180140136741378,"#D0C6B1",NA,"Not altered"
"2231","Rat_18_NODE_2252_length_1456_cov_2.876517",1.87296281571221,0.842842558432124,"#D0C6B1",NA,"Not altered"
"2235","Rat_18_NODE_2350_length_1409_cov_3.869276",1.15184736203855,0.374447239814801,"#D0C6B1",NA,"Not altered"
"2236","Rat_18_NODE_2359_length_1404_cov_2.853966",-1.94643508149334,0.801376377469768,"#D0C6B1",NA,"Not altered"
"2237","Rat_18_NODE_2435_length_1376_cov_2.571537",-1.77692472491101,0.763319812281796,"#D0C6B1",NA,"Not altered"
"2238","Rat_18_NODE_2473_length_1360_cov_2.563218",-1.65171501784794,0.723798128390534,"#D0C6B1",NA,"Not altered"
"2241","Rat_18_NODE_2534_length_1341_cov_3.689736",-1.65171501784794,0.723798128390534,"#D0C6B1",NA,"Not altered"
"2242","Rat_18_NODE_2641_length_1302_cov_2.974338",-1.77692472491101,0.763319812281796,"#D0C6B1",NA,"Not altered"
"2244","Rat_18_NODE_2655_length_1296_cov_2.410153",-1.71568527528693,0.742915895672039,"#D0C6B1",NA,"Not altered"
"2245","Rat_18_NODE_2710_length_1279_cov_3.399510",-1.55006407169217,0.606924644623976,"#D0C6B1",NA,"Not altered"
"2246","Rat_18_NODE_2740_length_1269_cov_4.377265",-0.108951456104895,0.0273687059512461,"#D0C6B1",NA,"Not altered"
"2247","Rat_18_NODE_2768_length_1260_cov_3.191701",-1.99879060730574,0.806169335123515,"#D0C6B1",NA,"Not altered"
"2249","Rat_18_NODE_2785_length_1255_cov_2.985833",-1.71568527528693,0.742915895672039,"#D0C6B1",NA,"Not altered"
"2250","Rat_18_NODE_2797_length_1250_cov_3.319665",-1.99879060730574,0.806169335123515,"#D0C6B1",NA,"Not altered"
"2251","Rat_18_NODE_2825_length_1239_cov_2.639358",-1.9759240392223,0.838728687431044,"#D0C6B1",NA,"Not altered"
"2252","Rat_18_NODE_2828_length_1238_cov_2.480981",0.425819254896282,0.132453141620444,"#D0C6B1",NA,"Not altered"
"2253","Rat_18_NODE_2835_length_1237_cov_1.835025",0.769092194610964,0.229997638827581,"#D0C6B1",NA,"Not altered"
"2254","Rat_18_NODE_2845_length_1234_cov_2.698897",-1.94643508149334,0.801376377469768,"#D0C6B1",NA,"Not altered"
"2255","Rat_18_NODE_2852_length_1233_cov_3.296265",-1.65171501784794,0.723798128390534,"#D0C6B1",NA,"Not altered"
"2258","Rat_18_NODE_2912_length_1213_cov_2.822971",-1.99879060730574,0.806169335123515,"#D0C6B1",NA,"Not altered"
"2259","Rat_18_NODE_2924_length_1210_cov_2.710823",-1.89210987995098,0.782727687397466,"#D0C6B1",NA,"Not altered"
"2260","Rat_18_NODE_2929_length_1209_cov_2.946274",-1.65171501784794,0.723798128390534,"#D0C6B1",NA,"Not altered"
"2261","Rat_18_NODE_2953_length_1203_cov_2.464286",-1.83566567870972,0.773837923802779,"#D0C6B1",NA,"Not altered"
"2262","Rat_18_NODE_2969_length_1200_cov_2.313537",-1.77692472491101,0.763319812281796,"#D0C6B1",NA,"Not altered"
"2263","Rat_18_NODE_2973_length_1198_cov_2.301837",-1.83566567870972,0.773837923802779,"#D0C6B1",NA,"Not altered"
"2264","Rat_18_NODE_2978_length_1197_cov_2.745184",-0.92454645612166,0.300697147505769,"#D0C6B1",NA,"Not altered"
"2265","Rat_18_NODE_2998_length_1192_cov_3.919965",-1.94643508149334,0.801376377469768,"#D0C6B1",NA,"Not altered"
"2266","Rat_18_NODE_3014_length_1188_cov_2.611650",-1.94643508149334,0.801376377469768,"#D0C6B1",NA,"Not altered"
"2267","Rat_18_NODE_3065_length_1173_cov_2.442755",-1.77692472491101,0.763319812281796,"#D0C6B1",NA,"Not altered"
"2268","Rat_18_NODE_3079_length_1169_cov_3.342011",-1.83566567870972,0.773837923802779,"#D0C6B1",NA,"Not altered"
"2270","Rat_18_NODE_3102_length_1162_cov_3.401084",-1.77692472491101,0.763319812281796,"#D0C6B1",NA,"Not altered"
"2275","Rat_18_NODE_3236_length_1127_cov_3.441231",-1.83566567870972,0.773837923802779,"#D0C6B1",NA,"Not altered"
"2276","Rat_18_NODE_3247_length_1125_cov_2.727103",0.821417572674652,0.266250583877051,"#D0C6B1",NA,"Not altered"
"2277","Rat_18_NODE_3272_length_1120_cov_2.875117",-1.71568527528693,0.742915895672039,"#D0C6B1",NA,"Not altered"
"2280","Rat_18_NODE_3324_length_1109_cov_2.583491",-1.83566567870972,0.773837923802779,"#D0C6B1",NA,"Not altered"
"2281","Rat_18_NODE_3325_length_1109_cov_2.202087",-1.99879060730574,0.806169335123515,"#D0C6B1",NA,"Not altered"
"2282","Rat_18_NODE_3329_length_1108_cov_1.685660",-1.83566567870972,0.773837923802779,"#D0C6B1",NA,"Not altered"
"2283","Rat_18_NODE_3330_length_1106_cov_2.482398",-1.65171501784794,0.723798128390534,"#D0C6B1",NA,"Not altered"
"2284","Rat_18_NODE_3347_length_1102_cov_1.867240",0.820661034324611,0.305702649958639,"#D0C6B1",NA,"Not altered"
"2285","Rat_18_NODE_3361_length_1099_cov_2.485632",-1.77692472491101,0.763319812281796,"#D0C6B1",NA,"Not altered"
"2286","Rat_18_NODE_3373_length_1096_cov_3.423631",-0.662345712239495,0.216352203462402,"#D0C6B1",NA,"Not altered"
"2287","Rat_18_NODE_3377_length_1096_cov_1.891451",-1.71568527528693,0.742915895672039,"#D0C6B1",NA,"Not altered"
"2289","Rat_18_NODE_3393_length_1093_cov_2.653179",-1.94643508149334,0.801376377469768,"#D0C6B1",NA,"Not altered"
"2290","Rat_18_NODE_3457_length_1076_cov_1.953967",-1.83566567870972,0.773837923802779,"#D0C6B1",NA,"Not altered"
"2291","Rat_18_NODE_3504_length_1068_cov_2.920039",-1.99879060730574,0.806169335123515,"#D0C6B1",NA,"Not altered"
"2292","Rat_18_NODE_3506_length_1068_cov_2.123396",0.828060181725029,0.250825089164637,"#D0C6B1",NA,"Not altered"
"2295","Rat_18_NODE_3521_length_1064_cov_2.598612",-1.77692472491101,0.763319812281796,"#D0C6B1",NA,"Not altered"
"2296","Rat_18_NODE_3532_length_1062_cov_2.813307",-1.99879060730574,0.806169335123515,"#D0C6B1",NA,"Not altered"
"2297","Rat_18_NODE_3566_length_1056_cov_2.629371",-1.65171501784794,0.723798128390534,"#D0C6B1",NA,"Not altered"
"2298","Rat_18_NODE_3584_length_1053_cov_2.703407",-1.71568527528693,0.742915895672039,"#D0C6B1",NA,"Not altered"
"2299","Rat_18_NODE_3605_length_1049_cov_2.664990",-1.77692472491101,0.763319812281796,"#D0C6B1",NA,"Not altered"
"2300","Rat_18_NODE_3606_length_1049_cov_2.105634",-1.65171501784794,0.723798128390534,"#D0C6B1",NA,"Not altered"
"2301","Rat_18_NODE_3627_length_1045_cov_2.666667",-1.71568527528693,0.742915895672039,"#D0C6B1",NA,"Not altered"
"2302","Rat_18_NODE_3633_length_1044_cov_3.100101",0.01572002260046,0.00479779867364445,"#D0C6B1",NA,"Not altered"
"2303","Rat_18_NODE_3639_length_1042_cov_5.548126",-0.921377588323526,0.274532540588548,"#D0C6B1",NA,"Not altered"
"2304","Rat_18_NODE_3645_length_1042_cov_3.379939",-1.89210987995098,0.782727687397466,"#D0C6B1",NA,"Not altered"
"2305","Rat_18_NODE_3698_length_1027_cov_3.467078",-1.99879060730574,0.806169335123515,"#D0C6B1",NA,"Not altered"
"2306","Rat_18_NODE_3705_length_1026_cov_2.219361",-0.471396046230492,0.12674416499897,"#D0C6B1",NA,"Not altered"
"2307","Rat_18_NODE_3710_length_1025_cov_3.019588",-1.83566567870972,0.773837923802779,"#D0C6B1",NA,"Not altered"
"2308","Rat_18_NODE_3720_length_1023_cov_2.746901",-1.65171501784794,0.723798128390534,"#D0C6B1",NA,"Not altered"
"2309","Rat_18_NODE_3745_length_1020_cov_2.115026",-1.65171501784794,0.723798128390534,"#D0C6B1",NA,"Not altered"
"2310","Rat_18_NODE_3769_length_1016_cov_2.198751",-0.684191793470658,0.1969177195859,"#D0C6B1",NA,"Not altered"
"2311","Rat_18_NODE_3778_length_1014_cov_2.506778",-1.71568527528693,0.742915895672039,"#D0C6B1",NA,"Not altered"
"2313","Rat_18_NODE_3820_length_1008_cov_2.118573",-1.9993473521542,0.801376377469768,"#D0C6B1",NA,"Not altered"
"2314","Rat_18_NODE_3843_length_1003_cov_4.806962",-1.65171501784794,0.723798128390534,"#D0C6B1",NA,"Not altered"
"2318","Rat_18_NODE_722_length_3314_cov_4.793495",1.10261936850018,0.310864010312805,"#D0C6B1",NA,"Not altered"
"2320","Rat_18_NODE_974_length_2602_cov_3.018453",1.97411779665519,0.881952938653995,"#D0C6B1",NA,"Not altered"
"2322","Rat_2_NODE_1062_length_1800_cov_2.261318",0.0615426759022008,0.0152585463925169,"#D0C6B1",NA,"Not altered"
"2323","Rat_2_NODE_107_length_16026_cov_16.349258",-0.876186051393207,0.179969614525707,"#D0C6B1",NA,"Not altered"
"2324","Rat_2_NODE_1110_length_1723_cov_4.139688",-1.16387350858107,0.389090627248443,"#D0C6B1",NA,"Not altered"
"2327","Rat_2_NODE_1357_length_1457_cov_1.528531",1.61902988625657,0.684488936450238,"#D0C6B1",NA,"Not altered"
"2328","Rat_2_NODE_1385_length_1428_cov_3.257101",-1.44977132811216,0.496501539651309,"#D0C6B1",NA,"Not altered"
"2330","Rat_2_NODE_1535_length_1296_cov_3.298952",-1.94643508149334,0.801376377469768,"#D0C6B1",NA,"Not altered"
"2331","Rat_2_NODE_1555_length_1282_cov_1.967400",-1.49835149062951,0.555157974014388,"#D0C6B1",NA,"Not altered"
"2333","Rat_2_NODE_1856_length_1111_cov_2.174242",1.88981925673631,0.843658332294543,"#D0C6B1",NA,"Not altered"
"2334","Rat_2_NODE_450_length_4487_cov_3.267599",-0.84914928834509,0.303919346126229,"#D0C6B1",NA,"Not altered"
"2336","Rat_2_NODE_973_length_1958_cov_2.497110",1.45680495452338,0.4819735143183,"#D0C6B1",NA,"Not altered"
"2338","Rat_3_NODE_1004_length_2563_cov_3.347687",-1.73309591108504,0.735913945227859,"#D0C6B1",NA,"Not altered"
"2341","Rat_3_NODE_1187_length_2328_cov_3.080510",1.96770896224442,0.897114169259035,"#D0C6B1",NA,"Not altered"
"2347","Rat_3_NODE_1414_length_2085_cov_2.836946",-1.5722853785736,0.674731032689027,"#D0C6B1",NA,"Not altered"
"2349","Rat_3_NODE_1526_length_1994_cov_2.971119",-1.77692472491101,0.763319812281796,"#D0C6B1",NA,"Not altered"
"2353","Rat_3_NODE_1688_length_1846_cov_2.422669",1.96770896224442,0.897114169259035,"#D0C6B1",NA,"Not altered"
"2354","Rat_3_NODE_1738_length_1812_cov_2.305635",1.96770896224442,0.897114169259035,"#D0C6B1",NA,"Not altered"
"2355","Rat_3_NODE_1769_length_1795_cov_2.058621",-1.72462889923979,0.734001457860997,"#D0C6B1",NA,"Not altered"
"2356","Rat_3_NODE_1805_length_1776_cov_2.765253",1.96770896224442,0.897114169259035,"#D0C6B1",NA,"Not altered"
"2368","Rat_3_NODE_2302_length_1481_cov_2.354839",1.96770896224442,0.897114169259035,"#D0C6B1",NA,"Not altered"
"2374","Rat_3_NODE_2399_length_1440_cov_3.018051",1.96770896224442,0.897114169259035,"#D0C6B1",NA,"Not altered"
"2375","Rat_3_NODE_2452_length_1413_cov_2.891016",-0.124406473218555,0.0278817986066024,"#D0C6B1",NA,"Not altered"
"2378","Rat_3_NODE_2509_length_1391_cov_2.342066",1.96770896224442,0.897114169259035,"#D0C6B1",NA,"Not altered"
"2383","Rat_3_NODE_2592_length_1360_cov_2.902682",1.96770896224442,0.897114169259035,"#D0C6B1",NA,"Not altered"
"2392","Rat_3_NODE_2920_length_1261_cov_3.490050",1.96770896224442,0.897114169259035,"#D0C6B1",NA,"Not altered"
"2393","Rat_3_NODE_2934_length_1258_cov_2.655029",1.96770896224442,0.897114169259035,"#D0C6B1",NA,"Not altered"
"2396","Rat_3_NODE_3040_length_1229_cov_2.843271",1.96770896224442,0.897114169259035,"#D0C6B1",NA,"Not altered"
"2399","Rat_3_NODE_3139_length_1199_cov_2.049825",1.96770896224442,0.897114169259035,"#D0C6B1",NA,"Not altered"
"2401","Rat_3_NODE_3274_length_1158_cov_2.554850",-1.28269196713414,0.447110604271117,"#D0C6B1",NA,"Not altered"
"2405","Rat_3_NODE_3396_length_1126_cov_3.749767",1.96770896224442,0.897114169259035,"#D0C6B1",NA,"Not altered"
"2412","Rat_3_NODE_3761_length_1046_cov_2.484359",1.96770896224442,0.897114169259035,"#D0C6B1",NA,"Not altered"
"2416","Rat_6_NODE_1009_length_1982_cov_4.546964",0.0206098175155062,0.00479779867364445,"#D0C6B1",NA,"Not altered"
"2417","Rat_6_NODE_1794_length_1171_cov_1.552867",-1.15389317308227,0.342305806101586,"#D0C6B1",NA,"Not altered"
"2420","Rat_7_NODE_1173_length_2060_cov_1.911721",1.36175375301246,0.441160068141498,"#D0C6B1",NA,"Not altered"
"2422","Rat_7_NODE_1422_length_1646_cov_2.969202",1.9222971908804,0.830713397318005,"#D0C6B1",NA,"Not altered"
"2423","Rat_7_NODE_1534_length_1519_cov_2.487705",-0.531294612268071,0.135835708679754,"#D0C6B1",NA,"Not altered"
"2424","Rat_7_NODE_1582_length_1462_cov_2.816631",-0.713611639354186,0.206471038628569,"#D0C6B1",NA,"Not altered"
"2426","Rat_7_NODE_1688_length_1368_cov_2.597867",0.345493831524207,0.103621920640606,"#D0C6B1",NA,"Not altered"
"2427","Rat_7_NODE_1706_length_1360_cov_2.718774",-1.77703623181118,0.752296916896357,"#D0C6B1",NA,"Not altered"
"2428","Rat_7_NODE_1753_length_1324_cov_2.806147",-0.133415756193444,0.0301321777296162,"#D0C6B1",NA,"Not altered"
"2429","Rat_7_NODE_1867_length_1249_cov_3.328308",0.982934405794872,0.298151465346714,"#D0C6B1",NA,"Not altered"
"2430","Rat_7_NODE_1875_length_1245_cov_2.730252",0.433314519937905,0.134144386023821,"#D0C6B1",NA,"Not altered"
"2431","Rat_7_NODE_1911_length_1221_cov_2.837050",1.88981925673631,0.843658332294543,"#D0C6B1",NA,"Not altered"
"2432","Rat_7_NODE_1962_length_1191_cov_2.581866",0.647559346099244,0.229268082830419,"#D0C6B1",NA,"Not altered"
"2433","Rat_7_NODE_2001_length_1176_cov_2.321142",1.88981925673631,0.843658332294543,"#D0C6B1",NA,"Not altered"
"2434","Rat_7_NODE_210_length_10309_cov_37.061439",0.49884868397585,0.0935373318951924,"#D0C6B1",NA,"Not altered"
"2435","Rat_7_NODE_2195_length_1085_cov_2.857282",-1.57331053522194,0.683269561364856,"#D0C6B1",NA,"Not altered"
"2439","Rat_7_NODE_385_length_6521_cov_4.092793",0.661384201068609,0.135254107733511,"#D0C6B1",NA,"Not altered"
"2440","Rat_7_NODE_446_length_5652_cov_27.242630",0.060309089925523,0.012277568899144,"#D0C6B1",NA,"Not altered"
"2441","Rat_7_NODE_513_length_5034_cov_22.260293",0.119138004394523,0.0227747493446753,"#D0C6B1",NA,"Not altered"
"2444","Rat_7_NODE_866_length_2815_cov_3.435507",-0.192385340151007,0.0473473758205309,"#D0C6B1",NA,"Not altered"
"2448","Rat_8_NODE_1016_length_2555_cov_2.631600",-1.38060287941649,0.445092892247234,"#D0C6B1",NA,"Not altered"
"2449","Rat_8_NODE_1115_length_2373_cov_2.902934",0.531426832638295,0.117493216574706,"#D0C6B1",NA,"Not altered"
"2452","Rat_8_NODE_123_length_13686_cov_5.307021",0.336906802971428,0.0691253799937423,"#D0C6B1",NA,"Not altered"
"2453","Rat_8_NODE_1395_length_1979_cov_4.177235",-1.09842024870211,0.473666678584177,"#D0C6B1",NA,"Not altered"
"2454","Rat_8_NODE_144_length_12254_cov_10.245430",-0.500415231692425,0.176813746953021,"#D0C6B1",NA,"Not altered"
"2456","Rat_8_NODE_1551_length_1829_cov_2.216460",0.180917891489031,0.0407400840143823,"#D0C6B1",NA,"Not altered"
"2457","Rat_8_NODE_1577_length_1798_cov_4.885255",-0.195513885657402,0.044499363891942,"#D0C6B1",NA,"Not altered"
"2459","Rat_8_NODE_1644_length_1744_cov_2.119005",0.277327886932204,0.0643245454912803,"#D0C6B1",NA,"Not altered"
"2460","Rat_8_NODE_1727_length_1676_cov_2.615669",-1.77703623181118,0.752296916896357,"#D0C6B1",NA,"Not altered"
"2461","Rat_8_NODE_1799_length_1624_cov_2.265137",0.958193387639879,0.274532540588548,"#D0C6B1",NA,"Not altered"
"2462","Rat_8_NODE_1817_length_1610_cov_3.906752",-0.27054477025134,0.0643245454912803,"#D0C6B1",NA,"Not altered"
"2463","Rat_8_NODE_1847_length_1587_cov_2.684726",-1.71568527528693,0.742915895672039,"#D0C6B1",NA,"Not altered"
"2464","Rat_8_NODE_1926_length_1534_cov_1.908046",0.397179960813625,0.0894348888792168,"#D0C6B1",NA,"Not altered"
"2466","Rat_8_NODE_1964_length_1507_cov_3.104683",0.707350000192257,0.197546744276782,"#D0C6B1",NA,"Not altered"
"2469","Rat_8_NODE_208_length_9633_cov_54.862811",0.304480278320599,0.0631754786183743,"#D0C6B1",NA,"Not altered"
"2471","Rat_8_NODE_2096_length_1440_cov_3.021661",0.00598401234986558,0.00190298020197136,"#D0C6B1",NA,"Not altered"
"2472","Rat_8_NODE_2123_length_1425_cov_3.264234",-0.315579275460646,0.0870404048551831,"#D0C6B1",NA,"Not altered"
"2473","Rat_8_NODE_2218_length_1380_cov_2.343396",-1.71568527528693,0.742915895672039,"#D0C6B1",NA,"Not altered"
"2475","Rat_8_NODE_2357_length_1304_cov_2.321057",0.788913183046216,0.211428441588188,"#D0C6B1",NA,"Not altered"
"2477","Rat_8_NODE_2391_length_1288_cov_2.350365",0.292371507999895,0.0768455310629849,"#D0C6B1",NA,"Not altered"
"2479","Rat_8_NODE_2437_length_1268_cov_3.483100",1.81439348872784,0.734801133939734,"#D0C6B1",NA,"Not altered"
"2480","Rat_8_NODE_244_length_8549_cov_17.068872",0.14246127933973,0.0238280694430852,"#D0C6B1",NA,"Not altered"
"2481","Rat_8_NODE_2567_length_1212_cov_2.691443",-0.514541274897455,0.187489872014694,"#D0C6B1",NA,"Not altered"
"2482","Rat_8_NODE_2568_length_1212_cov_1.910977",1.3329621860364,0.464222406252948,"#D0C6B1",NA,"Not altered"
"2483","Rat_8_NODE_2619_length_1191_cov_1.319542",0.836648805741206,0.243652539521294,"#D0C6B1",NA,"Not altered"
"2485","Rat_8_NODE_2740_length_1154_cov_2.269336",1.34871331542705,0.55612314390247,"#D0C6B1",NA,"Not altered"
"2486","Rat_8_NODE_276_length_7694_cov_6.728629",1.1941497522962,0.329263529412378,"#D0C6B1",NA,"Not altered"
"2489","Rat_8_NODE_288_length_7235_cov_24.514485",-0.378138317441028,0.0689019655523601,"#D0C6B1",NA,"Not altered"
"2491","Rat_8_NODE_2936_length_1092_cov_2.636451",1.0017603262355,0.371586670359324,"#D0C6B1",NA,"Not altered"
"2492","Rat_8_NODE_3134_length_1032_cov_2.940635",1.88981925673631,0.843658332294543,"#D0C6B1",NA,"Not altered"
"2493","Rat_8_NODE_3139_length_1031_cov_2.722336",1.8884428489172,0.897114169259035,"#D0C6B1",NA,"Not altered"
"2494","Rat_8_NODE_3144_length_1030_cov_2.266667",-1.91249812942886,0.781475832003822,"#D0C6B1",NA,"Not altered"
"2497","Rat_8_NODE_3270_length_1002_cov_2.829989",1.46741384133579,0.635451789821069,"#D0C6B1",NA,"Not altered"
"2498","Rat_8_NODE_377_length_5637_cov_4.303296",0.158886781201693,0.0331548447551739,"#D0C6B1",NA,"Not altered"
"2500","Rat_8_NODE_493_length_4508_cov_4.413654",-0.101081918398976,0.0194311167097516,"#D0C6B1",NA,"Not altered"
"2502","Rat_8_NODE_655_length_3540_cov_8.196844",-1.11118441075726,0.317099697221288,"#D0C6B1",NA,"Not altered"
"2503","Rat_8_NODE_660_length_3527_cov_3.541475",0.0541956797205195,0.0112592098979425,"#D0C6B1",NA,"Not altered"
"2504","Rat_8_NODE_699_length_3367_cov_4.099336",0.391692113802575,0.089367110697829,"#D0C6B1",NA,"Not altered"
"2506","Rat_8_NODE_77_length_18655_cov_6.791720",-0.0504599266555062,0.0092607275357424,"#D0C6B1",NA,"Not altered"
"2507","Rat_8_NODE_943_length_2687_cov_4.590046",0.0673366722504965,0.0161937611253857,"#D0C6B1",NA,"Not altered"
"2509","Rat_8_NODE_955_length_2667_cov_3.820444",-0.491593214955028,0.113795923969617,"#D0C6B1",NA,"Not altered"
"2512","Rat_9_NODE_1190_length_1681_cov_6.292743",0.515082519467498,0.123878956418061,"#D0C6B1",NA,"Not altered"
"2513","Rat_9_NODE_1204_length_1671_cov_1.987005",0.394979321460441,0.0988034527754151,"#D0C6B1",NA,"Not altered"
"2516","Rat_9_NODE_1384_length_1504_cov_3.411318",0.425019548606801,0.130734386409956,"#D0C6B1",NA,"Not altered"
"2518","Rat_9_NODE_1593_length_1347_cov_2.563467",1.97269353522722,0.92520435383364,"#D0C6B1",NA,"Not altered"
"2519","Rat_9_NODE_1726_length_1255_cov_2.501667",0.534690865465895,0.180196746781994,"#D0C6B1",NA,"Not altered"
"2521","Rat_9_NODE_1995_length_1112_cov_2.471145",0.332997617279636,0.0998238839502424,"#D0C6B1",NA,"Not altered"
"2524","Rat_9_NODE_260_length_5085_cov_14.423658",0.304368912383865,0.0643245454912803,"#D0C6B1",NA,"Not altered"
"2525","Rat_9_NODE_652_length_2613_cov_8.058249",0.268945618138625,0.0639611731428816,"#D0C6B1",NA,"Not altered"
"2526","Rat_9_NODE_775_length_2293_cov_2.374888",1.87296281571221,0.842842558432124,"#D0C6B1",NA,"Not altered"
"2527","Rat_9_NODE_844_length_2132_cov_2.617718",0.658089571988935,0.190193316384056,"#D0C6B1",NA,"Not altered"
"2528","Rat_9_NODE_879_length_2078_cov_2.697973",-0.00970720160628335,0.00221023649901972,"#D0C6B1",NA,"Not altered"
"2530","Rat_9_NODE_953_length_1958_cov_2.072517",-1.77692472491101,0.763319812281796,"#D0C6B1",NA,"Not altered"
"2532","VC_1000",0.504276918025243,0.11587965719407,"#D0C6B1",NA,"Not altered"
"2534","VC_101",-0.685336938964989,0.133874395708774,"#D0C6B1",NA,"Not altered"
"2536","VC_1029",-0.587949740505966,0.273109149277457,"#D0C6B1",NA,"Not altered"
"2537","VC_103",-1.69795709532176,0.999178782846084,"#D0C6B1",NA,"Not altered"
"2538","VC_1030",-1.031771403768,0.414412594499291,"#D0C6B1",NA,"Not altered"
"2539","VC_1034",-1.98623395178464,0.885040207000991,"#D0C6B1",NA,"Not altered"
"2541","VC_104",-1.17422050747188,0.389841557762927,"#D0C6B1",NA,"Not altered"
"2544","VC_1069",0.904071358564829,0.25635723097155,"#D0C6B1",NA,"Not altered"
"2545","VC_1083",-1.25494482987093,0.556167492069522,"#D0C6B1",NA,"Not altered"
"2546","VC_1101",0.302050744581687,0.0712336833497417,"#D0C6B1",NA,"Not altered"
"2547","VC_1104",-1.94643508149334,0.801376377469768,"#D0C6B1",NA,"Not altered"
"2548","VC_1113",-1.89210987995098,0.782727687397466,"#D0C6B1",NA,"Not altered"
"2552","VC_1123",0.219232073949151,0.0424262983802866,"#D0C6B1",NA,"Not altered"
"2555","VC_1147",1.55845938124606,0.505775311859875,"#D0C6B1",NA,"Not altered"
"2556","VC_1156",-1.38855592555353,0.433549163738724,"#D0C6B1",NA,"Not altered"
"2557","VC_1161",1.87591191223992,0.897114169259035,"#D0C6B1",NA,"Not altered"
"2558","VC_1165",0.0940932461369231,0.0190119607221476,"#D0C6B1",NA,"Not altered"
"2559","VC_117",0.208445426456487,0.0366154459407821,"#D0C6B1",NA,"Not altered"
"2561","VC_1177",-0.37465742047114,0.109217834593477,"#D0C6B1",NA,"Not altered"
"2562","VC_119",0.82258065876168,0.212318654938393,"#D0C6B1",NA,"Not altered"
"2564","VC_1202",1.82023767130324,0.505775311859875,"#D0C6B1",NA,"Not altered"
"2567","VC_1232",0.667655831835245,0.205681302512978,"#D0C6B1",NA,"Not altered"
"2568","VC_1240",1.16338710810108,0.349595407826867,"#D0C6B1",NA,"Not altered"
"2569","VC_1243",-0.339840971975298,0.0685332065532779,"#D0C6B1",NA,"Not altered"
"2571","VC_1251",-1.77692472491101,0.763319812281796,"#D0C6B1",NA,"Not altered"
"2575","VC_135",0.721013897423248,0.176813746953021,"#D0C6B1",NA,"Not altered"
"2576","VC_140",0.203603103367142,0.0643245454912803,"#D0C6B1",NA,"Not altered"
"2577","VC_144",-1.06501690280861,0.499961972652272,"#D0C6B1",NA,"Not altered"
"2579","VC_146",-0.410106006854871,0.0988034527754151,"#D0C6B1",NA,"Not altered"
"2580","VC_147",1.36536196067637,0.393829679285343,"#D0C6B1",NA,"Not altered"
"2581","VC_148",-1.69068375195128,0.550383172857186,"#D0C6B1",NA,"Not altered"
"2582","VC_16",0.798122601413271,0.421873993179021,"#D0C6B1",NA,"Not altered"
"2583","VC_162",-0.699808288243109,0.204814622049487,"#D0C6B1",NA,"Not altered"
"2584","VC_164",-0.15860669575291,0.0371476553659835,"#D0C6B1",NA,"Not altered"
"2585","VC_166",-1.89656608581094,0.7208016381792,"#D0C6B1",NA,"Not altered"
"2586","VC_167",1.37981644131062,0.403871558296416,"#D0C6B1",NA,"Not altered"
"2588","VC_181",-0.0784462884372266,0.0177388658071403,"#D0C6B1",NA,"Not altered"
"2589","VC_185",-0.790839691918486,0.187489872014694,"#D0C6B1",NA,"Not altered"
"2590","VC_189",-0.876712419162454,0.391470738047163,"#D0C6B1",NA,"Not altered"
"2591","VC_190",1.55375833634072,0.50504163198242,"#D0C6B1",NA,"Not altered"
"2592","VC_192",1.05351438286214,0.197546744276782,"#D0C6B1",NA,"Not altered"
"2593","VC_194",-0.431600538907182,0.091070250445423,"#D0C6B1",NA,"Not altered"
"2594","VC_197",-0.685778389457294,0.36573636652315,"#D0C6B1",NA,"Not altered"
"2595","VC_198",-0.692339883655265,0.205650625820523,"#D0C6B1",NA,"Not altered"
"2596","VC_20",0.22857002037478,0.0768455310629849,"#D0C6B1",NA,"Not altered"
"2597","VC_215",-0.236611061704997,0.0533347240599398,"#D0C6B1",NA,"Not altered"
"2599","VC_231",-0.681138075530166,0.245487084340065,"#D0C6B1",NA,"Not altered"
"2602","VC_257",-0.500223717454559,0.130734386409956,"#D0C6B1",NA,"Not altered"
"2603","VC_266",1.71235687806026,0.7048726145226,"#D0C6B1",NA,"Not altered"
"2604","VC_270",-0.576990666148206,0.0936190840196798,"#D0C6B1",NA,"Not altered"
"2605","VC_271",-0.8298899004651,0.202859139486654,"#D0C6B1",NA,"Not altered"
"2606","VC_272",0.0663452988633657,0.0152585463925169,"#D0C6B1",NA,"Not altered"
"2607","VC_273",-0.800807403746257,0.464222406252948,"#D0C6B1",NA,"Not altered"
"2608","VC_276",-1.07334979031309,0.641553264425141,"#D0C6B1",NA,"Not altered"
"2609","VC_278",-1.88532864758632,0.67490624748714,"#D0C6B1",NA,"Not altered"
"2610","VC_279",-0.953151002766276,0.292260554323761,"#D0C6B1",NA,"Not altered"
"2611","VC_315",-0.478091795886679,0.129730064787124,"#D0C6B1",NA,"Not altered"
"2612","VC_317",-1.23767167003577,0.342231166803262,"#D0C6B1",NA,"Not altered"
"2613","VC_319",-0.845292862311401,0.217669330309758,"#D0C6B1",NA,"Not altered"
"2614","VC_324",-1.38180182618637,0.819001998963721,"#D0C6B1",NA,"Not altered"
"2616","VC_327",0.754261175518446,0.18578429527236,"#D0C6B1",NA,"Not altered"
"2619","VC_369",-0.826740676015739,0.205795720668392,"#D0C6B1",NA,"Not altered"
"2620","VC_373",-0.416718234573726,0.0965134830091829,"#D0C6B1",NA,"Not altered"
"2622","VC_379",-1.11866026386965,0.243310073250078,"#D0C6B1",NA,"Not altered"
"2623","VC_381",-0.0922797435711227,0.0158321211728513,"#D0C6B1",NA,"Not altered"
"2624","VC_382",-1.39981229912889,0.635451789821069,"#D0C6B1",NA,"Not altered"
"2626","VC_385",1.39180255904137,0.773837923802779,"#D0C6B1",NA,"Not altered"
"2627","VC_387",0.524123807784683,0.139369247907339,"#D0C6B1",NA,"Not altered"
"2628","VC_388",0.735612175280509,0.333326616628499,"#D0C6B1",NA,"Not altered"
"2629","VC_390",-1.62846834111526,0.332055606484566,"#D0C6B1",NA,"Not altered"
"2632","VC_401",1.0192265487584,0.272020950191442,"#D0C6B1",NA,"Not altered"
"2633","VC_402",-0.528236245014261,0.0937560664788128,"#D0C6B1",NA,"Not altered"
"2634","VC_404",-0.544984913910254,0.104181721789076,"#D0C6B1",NA,"Not altered"
"2635","VC_409",1.30829688716936,0.288123752194393,"#D0C6B1",NA,"Not altered"
"2636","VC_415",-1.55000660905498,0.259589471586915,"#D0C6B1",NA,"Not altered"
"2638","VC_442",-1.65171501784794,0.723798128390534,"#D0C6B1",NA,"Not altered"
"2639","VC_445",-1.98955479856922,0.830713397318005,"#D0C6B1",NA,"Not altered"
"2640","VC_446",-0.918301673438262,0.276551740012062,"#D0C6B1",NA,"Not altered"
"2644","VC_453",0.861909846116844,0.184923111313288,"#D0C6B1",NA,"Not altered"
"2646","VC_458",-0.924032485535359,0.236302632154605,"#D0C6B1",NA,"Not altered"
"2647","VC_47",1.81268846398341,0.438919989559168,"#D0C6B1",NA,"Not altered"
"2648","VC_481",0.546730562170727,0.11875763271694,"#D0C6B1",NA,"Not altered"
"2649","VC_484",0.178400942014127,0.0453924585055807,"#D0C6B1",NA,"Not altered"
"2650","VC_487",1.74732581880727,0.443275519638657,"#D0C6B1",NA,"Not altered"
"2651","VC_490",-1.26319709308448,0.402873687989019,"#D0C6B1",NA,"Not altered"
"2656","VC_502",-1.583550006225,0.804712476091126,"#D0C6B1",NA,"Not altered"
"2657","VC_503",0.735189830032627,0.168841847173296,"#D0C6B1",NA,"Not altered"
"2658","VC_506",-1.2336514126195,0.307950726144264,"#D0C6B1",NA,"Not altered"
"2660","VC_515",-1.34488892062263,0.333926063072138,"#D0C6B1",NA,"Not altered"
"2662","VC_546",1.00527345371036,0.261555749518962,"#D0C6B1",NA,"Not altered"
"2663","VC_559",-0.236235346210143,0.0689019655523601,"#D0C6B1",NA,"Not altered"
"2664","VC_56",-1.20131835459946,0.342231166803262,"#D0C6B1",NA,"Not altered"
"2667","VC_582",1.6661636977234,0.635451789821069,"#D0C6B1",NA,"Not altered"
"2668","VC_618",0.277305718307956,0.0486233343866374,"#D0C6B1",NA,"Not altered"
"2670","VC_627",-0.977076670752259,0.337231200616136,"#D0C6B1",NA,"Not altered"
"2671","VC_63",-0.916864543185082,0.360349391758331,"#D0C6B1",NA,"Not altered"
"2672","VC_637",-0.0877295540139135,0.0152585463925169,"#D0C6B1",NA,"Not altered"
"2674","VC_640",-0.257312463198965,0.0533347240599398,"#D0C6B1",NA,"Not altered"
"2675","VC_645",-1.57068939396638,0.798152638317547,"#D0C6B1",NA,"Not altered"
"2676","VC_647",1.86927461991213,0.721183424916966,"#D0C6B1",NA,"Not altered"
"2678","VC_65",1.09264059694121,0.366085979625774,"#D0C6B1",NA,"Not altered"
"2682","VC_659",-0.0333964190353009,0.0082815115420013,"#D0C6B1",NA,"Not altered"
"2683","VC_66",1.01029519775866,0.277368397075733,"#D0C6B1",NA,"Not altered"
"2684","VC_663",-0.916146783185332,0.153335094695657,"#D0C6B1",NA,"Not altered"
"2686","VC_666",0.573854829773996,0.160725254554608,"#D0C6B1",NA,"Not altered"
"2689","VC_671",0.82813599426985,0.197488389588217,"#D0C6B1",NA,"Not altered"
"2690","VC_673",-1.03981321216387,0.411438119770438,"#D0C6B1",NA,"Not altered"
"2691","VC_676",-0.690471331673495,0.148404150298402,"#D0C6B1",NA,"Not altered"
"2692","VC_677",-0.910778076225715,0.240488765343621,"#D0C6B1",NA,"Not altered"
"2693","VC_678",-1.26481301935656,0.514160327445119,"#D0C6B1",NA,"Not altered"
"2695","VC_680",-1.18836397276174,0.240488765343621,"#D0C6B1",NA,"Not altered"
"2696","VC_682",-0.835699286838508,0.186160947706348,"#D0C6B1",NA,"Not altered"
"2697","VC_685",-0.781280386684534,0.223528589845347,"#D0C6B1",NA,"Not altered"
"2698","VC_687",-1.96690050014403,0.691693392516227,"#D0C6B1",NA,"Not altered"
"2700","VC_754",0.170576651694148,0.0464943819312073,"#D0C6B1",NA,"Not altered"
"2703","VC_775",-1.0011837450648,0.310824986498257,"#D0C6B1",NA,"Not altered"
"2707","VC_83",0.335572820640705,0.0935373318951924,"#D0C6B1",NA,"Not altered"
"2712","VC_845",-0.259011101016511,0.0643528517925033,"#D0C6B1",NA,"Not altered"
"2715","VC_857",-0.270199274532357,0.0694423028381334,"#D0C6B1",NA,"Not altered"
"2716","VC_86",-1.25194183371536,0.360349391758331,"#D0C6B1",NA,"Not altered"
"2720","VC_874",-1.95390877381616,0.488340314370005,"#D0C6B1",NA,"Not altered"
"2721","VC_876",-1.2431879313896,0.386037066951579,"#D0C6B1",NA,"Not altered"
"2722","VC_88",0.853493084046614,0.377482159736378,"#D0C6B1",NA,"Not altered"
"2726","VC_889",-0.690762731945996,0.127255844386789,"#D0C6B1",NA,"Not altered"
"2727","VC_891",-0.78946208484109,0.168551947721987,"#D0C6B1",NA,"Not altered"
"2728","VC_892",-1.66896194646219,0.512572746819697,"#D0C6B1",NA,"Not altered"
"2729","VC_893",-1.59072474023429,0.454363503343895,"#D0C6B1",NA,"Not altered"
"2731","VC_895",-1.78532329498604,0.48858951070528,"#D0C6B1",NA,"Not altered"
"2732","VC_896",-0.477966442874458,0.0935373318951924,"#D0C6B1",NA,"Not altered"
"2735","VC_902",-1.18043383969346,0.329229800331379,"#D0C6B1",NA,"Not altered"
"2736","VC_91",-0.414371998843406,0.0917904973448939,"#D0C6B1",NA,"Not altered"
"2737","VC_910",-0.267321870621369,0.0675718242911905,"#D0C6B1",NA,"Not altered"
"2738","VC_916",-1.94643508149334,0.801376377469768,"#D0C6B1",NA,"Not altered"
"2739","VC_920",-1.71568527528693,0.742915895672039,"#D0C6B1",NA,"Not altered"
"2740","VC_922",-1.83566567870972,0.773837923802779,"#D0C6B1",NA,"Not altered"
"2745","VC_932",-1.94643508149334,0.801376377469768,"#D0C6B1",NA,"Not altered"
"2747","VC_941",-1.13359216203478,0.397511452455016,"#D0C6B1",NA,"Not altered"
"2748","VC_946",0.960183257626689,0.216352203462402,"#D0C6B1",NA,"Not altered"
"2749","VC_949",-1.77692472491101,0.763319812281796,"#D0C6B1",NA,"Not altered"
"2750","VC_964",-1.94643508149334,0.801376377469768,"#D0C6B1",NA,"Not altered"
"2751","VC_978",0.724004750582883,0.181919170460243,"#D0C6B1",NA,"Not altered"
