# Supplementary material for: Alpha-synuclein alters the faecal viromes of rats in a gut-initiated model of Parkinson’s disease
Source: Commun Biol. 2021 Sep 29;4:1140. doi: 10.1038/s42003-021-02666-1 (PMC8481466; doi:10.1038/s42003-021-02666-1)
Supplement: Supplementary file 3 — Supplementary data [file 42003_2021_2666_MOESM3_ESM.zip › Supp_data_RatPD_wDarkMatter/Input_files/volcano_LPS_final_df]

"","rwNames","log2FoldChange","yaxis","colr","labels","Timepoints"
"872","C12-R2-T5_NODE_29_length_5818_cov_5.175950",7.81376753467643,5.90955319107867,"#EBB035","C10-R1-T1_NODE_1024_length_2423_cov_4.060811","Significant in T1"
"1511","VC_643",10.1778986798079,10.0780953269498,"#EBB035","C10-R1-T1_NODE_119_length_7472_cov_4.701497","Significant in T1"
"27","C12-R1-T5_NODE_66_length_2804_cov_11.128047",8.3641215100643,7.96527187138351,"#06A2CB","C10-R1-T1_NODE_1192_length_2201_cov_3.299161","Significant in T5"
"109","C22-R1-T5_NODE_102_length_3426_cov_2.959953",6.77037803880896,5.34807031300958,"#06A2CB","C10-R1-T1_NODE_1224_length_2173_cov_3.550992","Significant in T5"
"337","Rat_13_NODE_598_length_2190_cov_4.145667",7.48111954948195,10.799869136003,"#06A2CB","C10-R1-T1_NODE_1799_length_1789_cov_34.192618","Significant in T5"
"400","Rat_15_NODE_1829_length_1188_cov_3.973522",7.55457867230962,7.67304540949432,"#06A2CB","C10-R1-T1_NODE_195_length_5495_cov_4.028309","Significant in T5"
"798","VC_753",6.0732410011233,5.0877942924435,"#06A2CB","C10-R1-T1_NODE_923_length_2551_cov_4.681490","Significant in T5"
"47","C13-R3-Base_NODE_633_length_2496_cov_6.616551",-7.69230788028392,6.77380357966876,"#06A2CB","C10-R1-T5_NODE_1231_length_1132_cov_1.950789","Significant in T5"
"53","C14-R2-Base_NODE_48_length_15724_cov_11.368434",-8.64863366885076,7.0097241289338,"#06A2CB","C10-R1-T5_NODE_146_length_2360_cov_2.494143","Significant in T5"
"162","C9-R3-T1_NODE_764_length_1802_cov_4.777905",-7.02050140462909,5.63346821472418,"#06A2CB","C10-R1-T5_NODE_314_length_1819_cov_14.701814","Significant in T5"
"700","VC_271",-6.95418351753922,6.61573360769139,"#06A2CB","C10-R2-Base_NODE_426_length_1876_cov_10.399780","Significant in T5"
"715","VC_368",-8.37573773834446,5.93264300754461,"#06A2CB","C10-R2-T1_NODE_656_length_2250_cov_4.782688","Significant in T5"
"719","VC_378",-8.35532923665526,6.82509735248784,"#06A2CB","C10-R2-T5_NODE_6_length_4590_cov_9.581036","Significant in T5"
"768","VC_639",-7.95901485841787,6.16244572372144,"#06A2CB","C10-R2-T5_NODE_871_length_1223_cov_8.360445","Significant in T5"
"777","VC_656",-7.92082341621645,5.0182033240408,"#06A2CB","C10-R3-Base_NODE_23_length_4425_cov_4.162700","Significant in T5"
"12","C10-R2-T1_NODE_656_length_2250_cov_4.782688",4.55458203238574,2.58791338349209,"#218559",NA,"Altered, but not significant"
"19","C11-R1-T5_NODE_3855_length_1019_cov_2.173237",2.87446582821178,1.588495410176,"#218559",NA,"Altered, but not significant"
"34","C12-R2-T5_NODE_1052_length_1838_cov_2.241167",3.2976765545504,1.86095096499056,"#218559",NA,"Altered, but not significant"
"36","C12-R2-T5_NODE_28_length_5873_cov_4.459608",2.06377626906578,1.11206305960811,"#218559",NA,"Altered, but not significant"
"57","C14-R3-T1_NODE_2208_length_1629_cov_1.980940",2.93859581490368,1.53961650245721,"#218559",NA,"Altered, but not significant"
"80","C16-R2-Base_NODE_563_length_3141_cov_2.404083",3.62448625321598,2.06719840481582,"#218559",NA,"Altered, but not significant"
"85","C16-R2-T5_NODE_446_length_3052_cov_3.875876",3.39231276220313,1.7655521729272,"#218559",NA,"Altered, but not significant"
"91","C16-R3-T5_NODE_259_length_4212_cov_3.792398",4.56477770882467,2.58024170438985,"#218559",NA,"Altered, but not significant"
"114","C22-R2-3-4-18_NODE_2980_length_1298_cov_2.592920",2.16992251756497,1.00547282349517,"#218559",NA,"Altered, but not significant"
"117","C22-R3-1-5-18_NODE_35_length_4817_cov_4.404452",5.76375580931015,3.48679299936772,"#218559",NA,"Altered, but not significant"
"118","C22-R3-T5_NODE_1344_length_1425_cov_2.706569",2.27301610295149,1.1436819217475,"#218559",NA,"Altered, but not significant"
"138","C24-R2-3-4-18_NODE_2637_length_2113_cov_3.249757",2.50249752371225,1.28377533190547,"#218559",NA,"Altered, but not significant"
"148","C9-R1-T1_NODE_1666_length_1976_cov_2.577824",3.08745930043127,1.75393808155702,"#218559",NA,"Altered, but not significant"
"149","C9-R1-T1_NODE_2246_length_1671_cov_3.676980",2.36923124774756,1.19831249341774,"#218559",NA,"Altered, but not significant"
"158","C9-R3-Base_NODE_285_length_4095_cov_2.668317",3.95419098345862,2.2231557056699,"#218559",NA,"Altered, but not significant"
"159","C9-R3-Base_NODE_915_length_2520_cov_3.163489",3.85797647098238,2.39892702619526,"#218559",NA,"Altered, but not significant"
"165","C9-R3-T5_NODE_466_length_3562_cov_3.203023",2.11547483890389,1.00370952511415,"#218559",NA,"Altered, but not significant"
"167","Rat_1_NODE_1314_length_1243_cov_3.515152",2.58495984937255,1.45394483553824,"#218559",NA,"Altered, but not significant"
"168","Rat_1_NODE_1383_length_1196_cov_2.416301",2.1699227609582,1.07432340100097,"#218559",NA,"Altered, but not significant"
"171","Rat_1_NODE_440_length_2968_cov_4.035015",2.22238983560532,1.02114658423786,"#218559",NA,"Altered, but not significant"
"174","Rat_1_NODE_591_length_2260_cov_6.431746",2.16992251756497,1.00547282349517,"#218559",NA,"Altered, but not significant"
"189","Rat_11_NODE_1027_length_1727_cov_1.760766",3.11547313644458,1.61549159751468,"#218559",NA,"Altered, but not significant"
"190","Rat_11_NODE_1102_length_1631_cov_1.735406",3.85797637159081,2.36283980889852,"#218559",NA,"Altered, but not significant"
"191","Rat_11_NODE_1160_length_1568_cov_2.091870",3.90688591527398,2.40462741348125,"#218559",NA,"Altered, but not significant"
"192","Rat_11_NODE_1214_length_1510_cov_1.993127",3.0588898256573,1.6008514480129,"#218559",NA,"Altered, but not significant"
"193","Rat_11_NODE_1217_length_1507_cov_1.940083",3.24792317485917,1.69218939367272,"#218559",NA,"Altered, but not significant"
"194","Rat_11_NODE_1224_length_1501_cov_2.206086",3.7004353762253,2.23822709977306,"#218559",NA,"Altered, but not significant"
"195","Rat_11_NODE_1287_length_1442_cov_2.357606",3.73696074209616,2.13510545736085,"#218559",NA,"Altered, but not significant"
"196","Rat_11_NODE_1303_length_1429_cov_2.100437",3.52355804238081,2.15965732732572,"#218559",NA,"Altered, but not significant"
"197","Rat_11_NODE_1307_length_1426_cov_2.698031",3.64385089428058,1.8923870192216,"#218559",NA,"Altered, but not significant"
"198","Rat_11_NODE_1361_length_1382_cov_2.350414",2.96962305325217,1.69851567902995,"#218559",NA,"Altered, but not significant"
"199","Rat_11_NODE_1437_length_1328_cov_1.795758",3.36922918918011,1.75019533380944,"#218559",NA,"Altered, but not significant"
"201","Rat_11_NODE_1550_length_1239_cov_1.862331",3.45942732059895,1.9481279046248,"#218559",NA,"Altered, but not significant"
"202","Rat_11_NODE_1560_length_1231_cov_1.734694",2.77258617149446,1.44014793165234,"#218559",NA,"Altered, but not significant"
"203","Rat_11_NODE_1624_length_1197_cov_1.960595",2.93859581490368,1.53961650245721,"#218559",NA,"Altered, but not significant"
"205","Rat_11_NODE_1659_length_1179_cov_2.451957",6.42625322916894,4.07770585307577,"#218559",NA,"Altered, but not significant"
"206","Rat_11_NODE_1668_length_1177_cov_1.868093",3.24792362503013,1.83154160910071,"#218559",NA,"Altered, but not significant"
"207","Rat_11_NODE_1711_length_1154_cov_2.606915",3.02974382939116,1.69419039501783,"#218559",NA,"Altered, but not significant"
"208","Rat_11_NODE_1792_length_1119_cov_2.440789",2.1154750855389,1.04796931422528,"#218559",NA,"Altered, but not significant"
"209","Rat_11_NODE_1799_length_1118_cov_2.543744",2.99999661726948,1.70604909925619,"#218559",NA,"Altered, but not significant"
"210","Rat_11_NODE_1854_length_1096_cov_3.129683",2.77258659932955,1.58681061522122,"#218559",NA,"Altered, but not significant"
"211","Rat_11_NODE_1863_length_1090_cov_2.160386",3.05889021291404,1.74198275815742,"#218559",NA,"Altered, but not significant"
"212","Rat_11_NODE_1876_length_1085_cov_1.823301",3.48112224633015,1.93606161855814,"#218559",NA,"Altered, but not significant"
"213","Rat_11_NODE_1885_length_1083_cov_1.937743",3.16992126443602,1.78777087328891,"#218559",NA,"Altered, but not significant"
"214","Rat_11_NODE_1897_length_1081_cov_1.731969",2.99999663712732,1.71518696289852,"#218559",NA,"Altered, but not significant"
"215","Rat_11_NODE_1914_length_1075_cov_2.119608",3.1963942183871,2.14221729705847,"#218559",NA,"Altered, but not significant"
"218","Rat_11_NODE_2027_length_1038_cov_2.130214",2.73696233985967,1.42667655505268,"#218559",NA,"Altered, but not significant"
"221","Rat_11_NODE_2097_length_1011_cov_3.158996",2.58495982368134,1.43222029353738,"#218559",NA,"Altered, but not significant"
"226","Rat_11_NODE_850_length_2032_cov_2.192210",3.80734987953841,2.14221729705847,"#218559",NA,"Altered, but not significant"
"227","Rat_11_NODE_884_length_1953_cov_2.724447",3.43740108421068,1.94796701122564,"#218559",NA,"Altered, but not significant"
"228","Rat_11_NODE_904_length_1904_cov_2.338561",4.502494373518,2.86223954894509,"#218559",NA,"Altered, but not significant"
"231","Rat_12_NODE_1017_length_2364_cov_4.985275",2.16992251756497,1.00547282349517,"#218559",NA,"Altered, but not significant"
"232","Rat_12_NODE_1039_length_2329_cov_5.757256",2.16992251756497,1.00547282349517,"#218559",NA,"Altered, but not significant"
"233","Rat_12_NODE_1061_length_2292_cov_5.058561",2.16992251756497,1.00547282349517,"#218559",NA,"Altered, but not significant"
"234","Rat_12_NODE_1064_length_2279_cov_4.224371",2.16992251756497,1.00547282349517,"#218559",NA,"Altered, but not significant"
"236","Rat_12_NODE_1076_length_2261_cov_3.696283",2.16992251756497,1.00547282349517,"#218559",NA,"Altered, but not significant"
"242","Rat_12_NODE_1178_length_2109_cov_4.148004",2.11547483890389,1.00370952511415,"#218559",NA,"Altered, but not significant"
"246","Rat_12_NODE_1275_length_1978_cov_4.120125",2.11547483890389,1.00370952511415,"#218559",NA,"Altered, but not significant"
"248","Rat_12_NODE_1308_length_1944_cov_5.928004",2.22238983560532,1.02114658423786,"#218559",NA,"Altered, but not significant"
"249","Rat_12_NODE_1332_length_1921_cov_3.885316",2.05889141833887,0.993712960084517,"#218559",NA,"Altered, but not significant"
"252","Rat_12_NODE_1495_length_1750_cov_3.130383",3.58495735405523,1.8596875827711,"#218559",NA,"Altered, but not significant"
"259","Rat_12_NODE_1758_length_1517_cov_4.720930",2.22238983560532,1.02114658423786,"#218559",NA,"Altered, but not significant"
"272","Rat_12_NODE_2317_length_1233_cov_1.661290",2.99999654825872,1.68468577443704,"#218559",NA,"Altered, but not significant"
"283","Rat_12_NODE_2844_length_1072_cov_1.868240",3.1963934637142,1.82016338016761,"#218559",NA,"Altered, but not significant"
"286","Rat_12_NODE_369_length_5501_cov_4.417003",2.22238983560532,1.02114658423786,"#218559",NA,"Altered, but not significant"
"288","Rat_12_NODE_388_length_5365_cov_5.663842",3.22238815489396,1.68717628939977,"#218559",NA,"Altered, but not significant"
"289","Rat_12_NODE_516_length_4237_cov_4.280966",2.11547483890389,1.00370952511415,"#218559",NA,"Altered, but not significant"
"291","Rat_12_NODE_593_length_3791_cov_4.532388",2.05889141833887,0.993712960084517,"#218559",NA,"Altered, but not significant"
"292","Rat_12_NODE_601_length_3738_cov_6.806136",2.05889141833887,0.993712960084517,"#218559",NA,"Altered, but not significant"
"293","Rat_12_NODE_613_length_3683_cov_5.456450",2.22238983560532,1.02114658423786,"#218559",NA,"Altered, but not significant"
"294","Rat_12_NODE_658_length_3442_cov_3.652790",2.11547483890389,1.00370952511415,"#218559",NA,"Altered, but not significant"
"295","Rat_12_NODE_666_length_3400_cov_4.179671",2.11547483890389,1.00370952511415,"#218559",NA,"Altered, but not significant"
"296","Rat_12_NODE_689_length_3320_cov_4.456049",2.05889141833887,0.993712960084517,"#218559",NA,"Altered, but not significant"
"298","Rat_12_NODE_714_length_3184_cov_4.692234",2.16992251756497,1.00547282349517,"#218559",NA,"Altered, but not significant"
"299","Rat_12_NODE_720_length_3161_cov_5.027688",2.22238983560532,1.02114658423786,"#218559",NA,"Altered, but not significant"
"301","Rat_12_NODE_743_length_3088_cov_5.509067",2.11547483890389,1.00370952511415,"#218559",NA,"Altered, but not significant"
"302","Rat_12_NODE_745_length_3068_cov_5.792897",2.05889141833887,0.993712960084517,"#218559",NA,"Altered, but not significant"
"303","Rat_12_NODE_752_length_3030_cov_4.684706",2.05889141833887,0.993712960084517,"#218559",NA,"Altered, but not significant"
"306","Rat_12_NODE_818_length_2810_cov_5.636661",2.05889141833887,0.993712960084517,"#218559",NA,"Altered, but not significant"
"307","Rat_12_NODE_837_length_2783_cov_3.745601",2.11547483890389,1.00370952511415,"#218559",NA,"Altered, but not significant"
"311","Rat_12_NODE_975_length_2471_cov_5.126656",2.11547483890389,1.00370952511415,"#218559",NA,"Altered, but not significant"
"313","Rat_13_NODE_1007_length_1575_cov_4.140789",3.66296088746675,2.26624778737507,"#218559",NA,"Altered, but not significant"
"314","Rat_13_NODE_1030_length_1556_cov_2.772152",3.34577026870101,1.73590726169804,"#218559",NA,"Altered, but not significant"
"315","Rat_13_NODE_1177_length_1445_cov_2.059712",2.70043653649534,1.40758054806119,"#218559",NA,"Altered, but not significant"
"316","Rat_13_NODE_1255_length_1389_cov_2.353073",2.93859581135216,1.53961650245721,"#218559",NA,"Altered, but not significant"
"317","Rat_13_NODE_1268_length_1381_cov_3.720965",3.24792364554684,1.84010399475556,"#218559",NA,"Altered, but not significant"
"318","Rat_13_NODE_1362_length_1327_cov_2.151730",3.39231377121515,2.12199046840621,"#218559",NA,"Altered, but not significant"
"319","Rat_13_NODE_1422_length_1289_cov_2.262561",3.05888982842663,1.59316642991755,"#218559",NA,"Altered, but not significant"
"320","Rat_13_NODE_1426_length_1288_cov_2.425791",2.41503479997963,1.20217835556081,"#218559",NA,"Altered, but not significant"
"321","Rat_13_NODE_1484_length_1255_cov_3.485833",4.01494540716584,2.46815360276496,"#218559",NA,"Altered, but not significant"
"323","Rat_13_NODE_1553_length_1219_cov_2.298969",3.24792355820891,1.8111239520069,"#218559",NA,"Altered, but not significant"
"325","Rat_13_NODE_1617_length_1197_cov_1.973730",2.11547483890389,1.00370952511415,"#218559",NA,"Altered, but not significant"
"327","Rat_13_NODE_1733_length_1135_cov_2.516667",3.64385153175916,2.07315697789566,"#218559",NA,"Altered, but not significant"
"328","Rat_13_NODE_1767_length_1121_cov_3.473734",2.87446625754998,1.75393808155702,"#218559",NA,"Altered, but not significant"
"330","Rat_13_NODE_1928_length_1064_cov_2.046581",3.14295468026905,1.93606161855814,"#218559",NA,"Altered, but not significant"
"332","Rat_13_NODE_1993_length_1044_cov_2.928210",2.19639561685309,1.1436819217475,"#218559",NA,"Altered, but not significant"
"333","Rat_13_NODE_2031_length_1031_cov_1.480533",3.19639299890966,1.67352079780255,"#218559",NA,"Altered, but not significant"
"335","Rat_13_NODE_547_length_2370_cov_3.219006",4.23521040879676,2.38257561440755,"#218559",NA,"Altered, but not significant"
"338","Rat_13_NODE_608_length_2158_cov_2.090823",3.54431605047094,2.00259622043944,"#218559",NA,"Altered, but not significant"
"339","Rat_13_NODE_673_length_2028_cov_2.081602",3.02974352970114,1.58867747406111,"#218559",NA,"Altered, but not significant"
"340","Rat_13_NODE_735_length_1918_cov_4.357488",4.01494491245284,2.23822709977306,"#218559",NA,"Altered, but not significant"
"341","Rat_13_NODE_960_length_1625_cov_1.998726",3.48112236906478,1.97292884893967,"#218559",NA,"Altered, but not significant"
"343","Rat_14_NODE_1099_length_1580_cov_1.899672",3.27301403638388,1.68872234891765,"#218559",NA,"Altered, but not significant"
"345","Rat_14_NODE_1133_length_1539_cov_2.100404",3.50249646750229,2.14996308492581,"#218559",NA,"Altered, but not significant"
"346","Rat_14_NODE_1150_length_1530_cov_3.307797",2.05889141833887,0.993712960084517,"#218559",NA,"Altered, but not significant"
"347","Rat_14_NODE_1183_length_1507_cov_2.230716",3.19639300658963,1.67486997605371,"#218559",NA,"Altered, but not significant"
"348","Rat_14_NODE_1193_length_1497_cov_3.408460",3.41503382022247,2.14221729705847,"#218559",NA,"Altered, but not significant"
"349","Rat_14_NODE_1238_length_1461_cov_5.821479",2.05889141833887,0.993712960084517,"#218559",NA,"Altered, but not significant"
"350","Rat_14_NODE_1239_length_1460_cov_3.341637",3.02974352930784,1.58867747406111,"#218559",NA,"Altered, but not significant"
"352","Rat_14_NODE_1252_length_1453_cov_2.133763",2.93859619204841,1.67571047652646,"#218559",NA,"Altered, but not significant"
"353","Rat_14_NODE_1276_length_1437_cov_4.493488",2.05889141833887,0.993712960084517,"#218559",NA,"Altered, but not significant"
"354","Rat_14_NODE_1309_length_1413_cov_3.394698",3.41503383542089,2.14221729705847,"#218559",NA,"Altered, but not significant"
"355","Rat_14_NODE_1409_length_1356_cov_2.166795",3.45942781624616,2.14221729705847,"#218559",NA,"Altered, but not significant"
"357","Rat_14_NODE_1525_length_1281_cov_2.119086",3.84129710394703,2.14221729705847,"#218559",NA,"Altered, but not significant"
"359","Rat_14_NODE_1690_length_1198_cov_1.784777",3.32192400255219,1.8596875827711,"#218559",NA,"Altered, but not significant"
"360","Rat_14_NODE_1762_length_1163_cov_2.111011",3.11547397098697,1.9156092894817,"#218559",NA,"Altered, but not significant"
"361","Rat_14_NODE_1765_length_1162_cov_1.986450",3.08745924096873,1.73464598561287,"#218559",NA,"Altered, but not significant"
"362","Rat_14_NODE_1790_length_1152_cov_2.548769",2.62448783484135,1.36207900577712,"#218559",NA,"Altered, but not significant"
"363","Rat_14_NODE_1932_length_1093_cov_2.302505",3.39231395967142,2.17884100398232,"#218559",NA,"Altered, but not significant"
"364","Rat_14_NODE_2062_length_1057_cov_1.805389",2.77258618737314,1.44446646195624,"#218559",NA,"Altered, but not significant"
"365","Rat_14_NODE_2094_length_1046_cov_1.621594",3.32192448884473,2.03945509502096,"#218559",NA,"Altered, but not significant"
"367","Rat_14_NODE_2106_length_1041_cov_2.063895",2.36923122675042,1.19064812400549,"#218559",NA,"Altered, but not significant"
"368","Rat_14_NODE_2132_length_1036_cov_1.622834",2.32192560899723,1.1680310751043,"#218559",NA,"Altered, but not significant"
"369","Rat_14_NODE_2155_length_1030_cov_1.548718",2.70043645200486,1.37365564413089,"#218559",NA,"Altered, but not significant"
"372","Rat_14_NODE_413_length_4025_cov_3.296725",5.10153097958596,3.40123968347797,"#218559",NA,"Altered, but not significant"
"374","Rat_14_NODE_556_length_2900_cov_3.311072",3.16992082850494,1.65152422399948,"#218559",NA,"Altered, but not significant"
"375","Rat_14_NODE_605_length_2610_cov_22.209785",2.05889141833887,0.993712960084517,"#218559",NA,"Altered, but not significant"
"376","Rat_14_NODE_739_length_2171_cov_3.035917",4.27301233248904,2.39737656122392,"#218559",NA,"Altered, but not significant"
"377","Rat_14_NODE_757_length_2127_cov_3.286680",3.95419098197198,2.2231557056699,"#218559",NA,"Altered, but not significant"
"378","Rat_14_NODE_759_length_2116_cov_2.956817",4.20944658540558,2.14305430251582,"#218559",NA,"Altered, but not significant"
"380","Rat_14_NODE_802_length_2006_cov_3.148129",4.02974168291246,2.2231557056699,"#218559",NA,"Altered, but not significant"
"381","Rat_14_NODE_864_length_1888_cov_2.199673",3.80734984584228,2.14221729705847,"#218559",NA,"Altered, but not significant"
"385","Rat_14_NODE_998_length_1685_cov_3.022086",2.70043654383676,1.40909609771524,"#218559",NA,"Altered, but not significant"
"387","Rat_15_NODE_1061_length_1849_cov_2.290412",3.41503381952772,2.14221729705847,"#218559",NA,"Altered, but not significant"
"389","Rat_15_NODE_1150_length_1740_cov_3.246291",2.73696233985967,1.42667655505268,"#218559",NA,"Altered, but not significant"
"390","Rat_15_NODE_1155_length_1733_cov_3.713349",2.05889168889746,1.02114658423786,"#218559",NA,"Altered, but not significant"
"391","Rat_15_NODE_1227_length_1625_cov_3.093631",2.62448781150076,1.35236798691928,"#218559",NA,"Altered, but not significant"
"396","Rat_15_NODE_1485_length_1403_cov_2.946588",2.41503511377285,1.34896950380071,"#218559",NA,"Altered, but not significant"
"410","Rat_15_NODE_508_length_3296_cov_2.486887",4.5749037596363,3.40123968347797,"#218559",NA,"Altered, but not significant"
"412","Rat_15_NODE_589_length_2859_cov_3.621255",2.8073515412445,1.46465629058236,"#218559",NA,"Altered, but not significant"
"419","Rat_16_NODE_1613_length_1205_cov_2.486087",2.90688769007432,1.77801023077328,"#218559",NA,"Altered, but not significant"
"420","Rat_16_NODE_1639_length_1192_cov_2.752858",2.11547483890389,1.00370952511415,"#218559",NA,"Altered, but not significant"
"435","Rat_17_NODE_1523_length_1518_cov_3.777170",2.11547483890389,1.00370952511415,"#218559",NA,"Altered, but not significant"
"436","Rat_17_NODE_1524_length_1518_cov_2.954887",2.87446554000124,1.47470278717484,"#218559",NA,"Altered, but not significant"
"437","Rat_17_NODE_1583_length_1467_cov_1.550283",3.66296022844308,2.05847496668529,"#218559",NA,"Altered, but not significant"
"441","Rat_17_NODE_1709_length_1365_cov_2.889313",2.32192561980027,1.16969339021976,"#218559",NA,"Altered, but not significant"
"443","Rat_17_NODE_1835_length_1272_cov_1.792933",2.96962262665283,1.54034255095347,"#218559",NA,"Altered, but not significant"
"450","Rat_17_NODE_351_length_5305_cov_6.828762",2.96962264781103,1.55505284506204,"#218559",NA,"Altered, but not significant"
"460","Rat_17_NODE_992_length_2251_cov_3.336066",2.5443176323141,1.31290927155294,"#218559",NA,"Altered, but not significant"
"463","Rat_18_NODE_1621_length_1795_cov_2.652874",2.11547483890389,1.00370952511415,"#218559",NA,"Altered, but not significant"
"464","Rat_18_NODE_1718_length_1733_cov_4.242551",2.62448816135533,1.48419399091903,"#218559",NA,"Altered, but not significant"
"477","Rat_18_NODE_3373_length_1096_cov_3.423631",3.71881500688695,2.93020859089065,"#218559",NA,"Altered, but not significant"
"478","Rat_18_NODE_3506_length_1068_cov_2.123396",2.51457120871227,1.32159473058434,"#218559",NA,"Altered, but not significant"
"482","Rat_18_NODE_372_length_5776_cov_3.699703",3.1154732779474,1.63642170105785,"#218559",NA,"Altered, but not significant"
"487","Rat_2_NODE_1054_length_1815_cov_3.557386",2.87446556957619,1.48829005943127,"#218559",NA,"Altered, but not significant"
"490","Rat_2_NODE_1110_length_1723_cov_4.139688",2.70043652273744,1.40257755128937,"#218559",NA,"Altered, but not significant"
"495","Rat_2_NODE_1412_length_1407_cov_3.613166",2.2223901209629,1.11206305960811,"#218559",NA,"Altered, but not significant"
"496","Rat_2_NODE_1535_length_1296_cov_3.298952",2.16992278826484,1.08320251057259,"#218559",NA,"Altered, but not significant"
"504","Rat_2_NODE_935_length_2051_cov_6.621743",2.22238983560532,1.02114658423786,"#218559",NA,"Altered, but not significant"
"507","Rat_3_NODE_1388_length_2118_cov_2.524479",3.70043430481676,1.92326426604875,"#218559",NA,"Altered, but not significant"
"508","Rat_3_NODE_1774_length_1794_cov_1.715929",3.45942679122293,1.7979179628043,"#218559",NA,"Altered, but not significant"
"509","Rat_3_NODE_1881_length_1718_cov_2.078172",3.54431656360847,2.1678684477199,"#218559",NA,"Altered, but not significant"
"510","Rat_3_NODE_1987_length_1657_cov_1.556804",3.32192358885578,1.73003154884645,"#218559",NA,"Altered, but not significant"
"511","Rat_3_NODE_2190_length_1537_cov_2.643050",2.54431763589478,1.31290927155294,"#218559",NA,"Altered, but not significant"
"512","Rat_3_NODE_2253_length_1505_cov_3.380690",3.3219241156798,1.90589281761063,"#218559",NA,"Altered, but not significant"
"514","Rat_3_NODE_2468_length_1407_cov_2.380917",2.66296191093404,1.3858900472099,"#218559",NA,"Altered, but not significant"
"515","Rat_3_NODE_2609_length_1355_cov_1.913846",3.54431598735531,1.98216387918599,"#218559",NA,"Altered, but not significant"
"516","Rat_3_NODE_2679_length_1335_cov_2.458594",3.24792359436727,1.82522121408597,"#218559",NA,"Altered, but not significant"
"517","Rat_3_NODE_2707_length_1326_cov_2.763965",2.87446556957619,1.48829005943127,"#218559",NA,"Altered, but not significant"
"518","Rat_3_NODE_2728_length_1319_cov_1.871835",3.48112225810121,1.93606161855814,"#218559",NA,"Altered, but not significant"
"519","Rat_3_NODE_2904_length_1266_cov_2.066887",2.8073515412445,1.46465629058236,"#218559",NA,"Altered, but not significant"
"520","Rat_3_NODE_2931_length_1259_cov_2.230897",3.73696007737817,1.92931735901206,"#218559",NA,"Altered, but not significant"
"521","Rat_3_NODE_2932_length_1259_cov_1.788206",3.22238854804615,1.8079489947634,"#218559",NA,"Altered, but not significant"
"523","Rat_3_NODE_3281_length_1157_cov_1.464610",3.05889014664256,1.72300704919333,"#218559",NA,"Altered, but not significant"
"524","Rat_3_NODE_3295_length_1153_cov_2.092896",2.58495954669592,1.33893860230848,"#218559",NA,"Altered, but not significant"
"525","Rat_3_NODE_3316_length_1147_cov_1.855311",2.22238983560532,1.02114658423786,"#218559",NA,"Altered, but not significant"
"526","Rat_3_NODE_3322_length_1145_cov_2.363303",2.1699227609582,1.07432340100097,"#218559",NA,"Altered, but not significant"
"527","Rat_3_NODE_3341_length_1138_cov_2.212373",2.77258616303909,1.43936844000915,"#218559",NA,"Altered, but not significant"
"528","Rat_3_NODE_3354_length_1136_cov_1.887142",2.16992278244318,1.08148601925719,"#218559",NA,"Altered, but not significant"
"529","Rat_3_NODE_3566_length_1087_cov_2.495155",2.7369623482844,1.42748591867473,"#218559",NA,"Altered, but not significant"
"530","Rat_3_NODE_3633_length_1073_cov_2.038310",3.27301495414495,1.98785605329089,"#218559",NA,"Altered, but not significant"
"531","Rat_3_NODE_3634_length_1073_cov_1.949902",2.11547483890389,1.00370952511415,"#218559",NA,"Altered, but not significant"
"533","Rat_3_NODE_3671_length_1063_cov_1.364087",3.39231320217454,1.9081768093866,"#218559",NA,"Altered, but not significant"
"534","Rat_3_NODE_3957_length_1003_cov_2.223629",2.1699227609582,1.07432340100097,"#218559",NA,"Altered, but not significant"
"535","Rat_3_NODE_43_length_20287_cov_10.145364",2.22238983560532,1.02114658423786,"#218559",NA,"Altered, but not significant"
"537","Rat_4_NODE_1727_length_1023_cov_3.238636",2.22239010873426,1.10920188009338,"#218559",NA,"Altered, but not significant"
"539","Rat_6_NODE_1009_length_1982_cov_4.546964",2.50249782510626,1.41052427538506,"#218559",NA,"Altered, but not significant"
"542","Rat_7_NODE_1173_length_2060_cov_1.911721",3.75488322804772,2.32458729210739,"#218559",NA,"Altered, but not significant"
"552","Rat_7_NODE_385_length_6521_cov_4.092793",2.15704287142331,0.909269459973731,"#218559",NA,"Altered, but not significant"
"553","Rat_7_NODE_446_length_5652_cov_27.242630",3.77258456222434,2.14221729705847,"#218559",NA,"Altered, but not significant"
"568","Rat_8_NODE_1510_length_1860_cov_4.128532",2.87446560291183,1.5020605744967,"#218559",NA,"Altered, but not significant"
"578","Rat_8_NODE_1959_length_1512_cov_2.205903",3.11547363990428,1.77801023077328,"#218559",NA,"Altered, but not significant"
"592","Rat_8_NODE_2401_length_1285_cov_1.872358",2.27301632334473,1.24810984096024,"#218559",NA,"Altered, but not significant"
"597","Rat_8_NODE_2568_length_1212_cov_1.910977",3.29767704784527,2.05592428509074,"#218559",NA,"Altered, but not significant"
"598","Rat_8_NODE_2619_length_1191_cov_1.319542",2.41503509455098,1.33893860230848,"#218559",NA,"Altered, but not significant"
"602","Rat_8_NODE_2799_length_1131_cov_3.311338",2.73696273335481,1.55508213684863,"#218559",NA,"Altered, but not significant"
"603","Rat_8_NODE_294_length_7117_cov_4.996743",2.11547483890389,1.00370952511415,"#218559",NA,"Altered, but not significant"
"618","Rat_9_NODE_1190_length_1681_cov_6.292743",2.50249753818414,1.28794709221672,"#218559",NA,"Altered, but not significant"
"620","Rat_9_NODE_1204_length_1671_cov_1.987005",2.87446597142624,1.63642170105785,"#218559",NA,"Altered, but not significant"
"622","Rat_9_NODE_1361_length_1524_cov_1.963240",2.58495983970504,1.44880594336775,"#218559",NA,"Altered, but not significant"
"624","Rat_9_NODE_208_length_6119_cov_11.299142",3.54431543747699,1.82578590679502,"#218559",NA,"Altered, but not significant"
"625","Rat_9_NODE_447_length_3520_cov_2.845887",4.04438864145701,2.26624778737507,"#218559",NA,"Altered, but not significant"
"627","Rat_9_NODE_711_length_2446_cov_5.096612",2.11547483890389,1.00370952511415,"#218559",NA,"Altered, but not significant"
"643","VC_1072",2.45942888376259,1.25442549735,"#218559",NA,"Altered, but not significant"
"645","VC_110",2.41181256030936,0.672383435255171,"#218559",NA,"Altered, but not significant"
"648","VC_1123",3.32192360036617,1.73247197112444,"#218559",NA,"Altered, but not significant"
"655","VC_1171",2.8073518712217,1.58867747406111,"#218559",NA,"Altered, but not significant"
"659","VC_1205",2.22238983560532,1.02114658423786,"#218559",NA,"Altered, but not significant"
"670","VC_148",2.68732269788497,1.46465629058236,"#218559",NA,"Altered, but not significant"
"675","VC_166",2.05889141833887,0.993712960084517,"#218559",NA,"Altered, but not significant"
"683","VC_192",3.29302494487728,1.86860713946216,"#218559",NA,"Altered, but not significant"
"690","VC_216",2.80735152614966,1.4591632542354,"#218559",NA,"Altered, but not significant"
"692","VC_224",3.64385153049741,2.07315697789566,"#218559",NA,"Altered, but not significant"
"695","VC_245",5.18981498134097,2.7131644882097,"#218559",NA,"Altered, but not significant"
"696","VC_246",4.71881007218101,2.42463908142456,"#218559",NA,"Altered, but not significant"
"707","VC_306",3.39231276279126,1.7655521729272,"#218559",NA,"Altered, but not significant"
"709","VC_317",4.19082650623217,2.56068301629605,"#218559",NA,"Altered, but not significant"
"710","VC_318",3.43740052868808,1.78228422965727,"#218559",NA,"Altered, but not significant"
"713","VC_327",3.1699207642445,1.63642170105785,"#218559",NA,"Altered, but not significant"
"718","VC_376",2.38354603338853,0.859069158562289,"#218559",NA,"Altered, but not significant"
"721","VC_380",2.16992251756497,1.00547282349517,"#218559",NA,"Altered, but not significant"
"736","VC_446",2.36923124323635,1.19747730558652,"#218559",NA,"Altered, but not significant"
"739","VC_454",2.66296189929416,1.3818461916247,"#218559",NA,"Altered, but not significant"
"740","VC_455",2.11547483890389,1.00370952511415,"#218559",NA,"Altered, but not significant"
"741","VC_456",3.24792316337765,1.6893079447798,"#218559",NA,"Altered, but not significant"
"745","VC_476",3.54431603292166,1.99655351097408,"#218559",NA,"Altered, but not significant"
"746","VC_478",2.58496008437341,1.28794709221672,"#218559",NA,"Altered, but not significant"
"747","VC_480",3.41503332458374,1.93839735188449,"#218559",NA,"Altered, but not significant"
"750","VC_487",2.05256833744915,0.769041333061432,"#218559",NA,"Altered, but not significant"
"757","VC_56",2.77258617149446,1.44014793165234,"#218559",NA,"Altered, but not significant"
"760","VC_582",3.64385149998668,2.06719840481582,"#218559",NA,"Altered, but not significant"
"764","VC_620",3.05888982549331,1.6008514480129,"#218559",NA,"Altered, but not significant"
"772","VC_646",6.84338566957987,4.86472238821216,"#218559",NA,"Altered, but not significant"
"791","VC_682",4.20944802242345,2.59128663375588,"#218559",NA,"Altered, but not significant"
"802","VC_771",2.32192561505854,1.16969339021976,"#218559",NA,"Altered, but not significant"
"807","VC_791",2.22239008530241,1.09991672870011,"#218559",NA,"Altered, but not significant"
"808","VC_800",3.79007129867211,1.94796701122564,"#218559",NA,"Altered, but not significant"
"809","VC_802",3.66296019460796,2.04537371517625,"#218559",NA,"Altered, but not significant"
"811","VC_805",4.39231225268546,3.00168695178132,"#218559",NA,"Altered, but not significant"
"812","VC_811",3.96962087545018,2.20002937846533,"#218559",NA,"Altered, but not significant"
"813","VC_82",3.34577078273439,1.9081768093866,"#218559",NA,"Altered, but not significant"
"815","VC_839",2.45942914892,1.37207875534497,"#218559",NA,"Altered, but not significant"
"817","VC_855",2.16992278826484,1.08320251057259,"#218559",NA,"Altered, but not significant"
"822","VC_888",3.73696006262434,1.92726741165833,"#218559",NA,"Altered, but not significant"
"824","VC_891",2.05889141833887,0.993712960084517,"#218559",NA,"Altered, but not significant"
"832","VC_942",3.87446390690386,2.14996308492581,"#218559",NA,"Altered, but not significant"
"833","VC_946",4.12927862686684,2.94706068698671,"#218559",NA,"Altered, but not significant"
"834","VC_953",3.64385151738781,2.06963642115969,"#218559",NA,"Altered, but not significant"
"835","VC_955",2.7725861630391,1.43936844000915,"#218559",NA,"Altered, but not significant"
"836","VC_967",3.70043493637058,2.10883553294228,"#218559",NA,"Altered, but not significant"
"860","C11-R3-T1_NODE_176_length_3556_cov_3.971437",2.02856814409324,0.539948935291753,"#218559",NA,"Altered, but not significant"
"876","C12-R3-T1_NODE_216_length_3728_cov_3.294310",2.17983898979418,0.564785580316818,"#218559",NA,"Altered, but not significant"
"896","C14-R3-T1_NODE_1776_length_1859_cov_2.910754",2.07038703916604,0.799128594984831,"#218559",NA,"Altered, but not significant"
"898","C14-R3-T1_NODE_2208_length_1629_cov_1.980940",3.07038535288322,1.2181976294651,"#218559",NA,"Altered, but not significant"
"907","C15-R2-Base_NODE_355_length_1830_cov_3.521690",2.07038779950495,0.780918667358666,"#218559",NA,"Altered, but not significant"
"919","C15-R3-T1_NODE_845_length_2946_cov_2.682809",3.26302997327458,1.30600740152865,"#218559",NA,"Altered, but not significant"
"950","C22-R1-T5_NODE_861_length_1835_cov_2.085393",2.63226516975331,1.04953224992729,"#218559",NA,"Altered, but not significant"
"951","C22-R2-1-5-18_NODE_2551_length_1447_cov_2.154454",2.43295640668067,0.871431856603649,"#218559",NA,"Altered, but not significant"
"983","C9-R1-T1_NODE_1666_length_1976_cov_2.577824",3.40598817009718,1.55275097456149,"#218559",NA,"Altered, but not significant"
"996","Rat_1_NODE_1410_length_1178_cov_2.033838",2.48542436632918,1.08437982885463,"#218559",NA,"Altered, but not significant"
"1002","Rat_1_NODE_814_length_1756_cov_4.501470",2.53605005566683,1.0199498052981,"#218559",NA,"Altered, but not significant"
"1004","Rat_1_NODE_951_length_1555_cov_1.765333",2.63226518189445,1.04964139351451,"#218559",NA,"Altered, but not significant"
"1005","Rat_10_NODE_1040_length_1552_cov_2.633267",3.29277785266142,1.50194251622137,"#218559",NA,"Altered, but not significant"
"1010","Rat_10_NODE_1768_length_1102_cov_3.713467",2.07038729467083,0.844347690905324,"#218559",NA,"Altered, but not significant"
"1016","Rat_10_NODE_895_length_1709_cov_2.334341",2.32192531625142,0.869447818785609,"#218559",NA,"Altered, but not significant"
"1019","Rat_11_NODE_1136_length_1590_cov_3.263844",2.53605005417781,1.0199498052981,"#218559",NA,"Altered, but not significant"
"1021","Rat_11_NODE_1346_length_1395_cov_2.944776",3.26302997839065,1.30600740152865,"#218559",NA,"Altered, but not significant"
"1028","Rat_11_NODE_993_length_1766_cov_3.681473",3.48542249136779,1.56360682339342,"#218559",NA,"Altered, but not significant"
"1032","Rat_12_NODE_1431_length_1813_cov_4.915813",2.70883139514162,0.842169855326379,"#218559",NA,"Altered, but not significant"
"1033","Rat_12_NODE_1495_length_1750_cov_3.130383",2.20163132308814,0.828200532806867,"#218559",NA,"Altered, but not significant"
"1034","Rat_12_NODE_1521_length_1726_cov_5.092160",3.02105774491295,0.965484525437309,"#218559",NA,"Altered, but not significant"
"1035","Rat_12_NODE_1588_length_1667_cov_2.342432",2.13750110939992,0.808889664410339,"#218559",NA,"Altered, but not significant"
"1037","Rat_12_NODE_1702_length_1564_cov_3.798542",2.13750110939992,0.808889664410339,"#218559",NA,"Altered, but not significant"
"1040","Rat_12_NODE_1917_length_1429_cov_4.082242",2.14755509330111,0.761856281001317,"#218559",NA,"Altered, but not significant"
"1041","Rat_12_NODE_1978_length_1391_cov_5.018713",2.13750110939992,0.808889664410339,"#218559",NA,"Altered, but not significant"
"1044","Rat_12_NODE_2070_length_1345_cov_5.101550",3.37850694856914,1.34393562880265,"#218559",NA,"Altered, but not significant"
"1050","Rat_12_NODE_2751_length_1094_cov_3.743985",2.53604994111585,0.989170945158654,"#218559",NA,"Altered, but not significant"
"1055","Rat_12_NODE_413_length_5111_cov_5.673655",2.43295640668067,0.871431856603649,"#218559",NA,"Altered, but not significant"
"1056","Rat_12_NODE_449_length_4746_cov_6.752078",4.94484966888529,2.11240599691194,"#218559",NA,"Altered, but not significant"
"1057","Rat_12_NODE_450_length_4736_cov_5.685751",4.89723169990557,2.08572859321648,"#218559",NA,"Altered, but not significant"
"1058","Rat_12_NODE_562_length_3930_cov_5.071484",2.27738841245764,0.625528059110726,"#218559",NA,"Altered, but not significant"
"1059","Rat_12_NODE_575_length_3880_cov_6.311373",4.73334602695542,2.00596426288474,"#218559",NA,"Altered, but not significant"
"1060","Rat_12_NODE_590_length_3812_cov_4.330317",4.32192094503983,1.76854883671388,"#218559",NA,"Altered, but not significant"
"1061","Rat_12_NODE_731_length_3125_cov_4.278502",3.65534643624732,1.50194251622137,"#218559",NA,"Altered, but not significant"
"1064","Rat_12_NODE_838_length_2782_cov_5.190686",2.13750110939992,0.808889664410339,"#218559",NA,"Altered, but not significant"
"1065","Rat_12_NODE_884_length_2638_cov_5.018970",4.10433010675497,1.68809313895262,"#218559",NA,"Altered, but not significant"
"1067","Rat_13_NODE_1007_length_1575_cov_4.140789",2.13750138444208,0.869447818785609,"#218559",NA,"Altered, but not significant"
"1069","Rat_13_NODE_1329_length_1340_cov_2.540078",2.58495956071141,1.02792328806313,"#218559",NA,"Altered, but not significant"
"1073","Rat_13_NODE_1741_length_1132_cov_2.831941",2.13750137633003,0.869447818785609,"#218559",NA,"Altered, but not significant"
"1076","Rat_13_NODE_598_length_2190_cov_4.145667",5.81248923615011,3.44620070528822,"#218559",NA,"Altered, but not significant"
"1078","Rat_14_NODE_1071_length_1606_cov_2.749839",2.13750110939992,0.808889664410339,"#218559",NA,"Altered, but not significant"
"1079","Rat_14_NODE_1074_length_1601_cov_1.410737",3.58495794028452,1.61109793059184,"#218559",NA,"Altered, but not significant"
"1082","Rat_14_NODE_1276_length_1437_cov_4.493488",2.53605003093817,1.01189912136522,"#218559",NA,"Altered, but not significant"
"1087","Rat_14_NODE_1845_length_1129_cov_1.899441",2.88752211186497,1.27714482026953,"#218559",NA,"Altered, but not significant"
"1090","Rat_14_NODE_2131_length_1036_cov_1.801223",2.7224627620117,1.08064478281342,"#218559",NA,"Altered, but not significant"
"1094","Rat_14_NODE_476_length_3427_cov_2.717378",2.13750110939992,0.808889664410339,"#218559",NA,"Altered, but not significant"
"1098","Rat_14_NODE_739_length_2171_cov_3.035917",2.13750110939992,0.808889664410339,"#218559",NA,"Altered, but not significant"
"1101","Rat_15_NODE_1090_length_1810_cov_2.831339",2.07038703916604,0.799128594984831,"#218559",NA,"Altered, but not significant"
"1102","Rat_15_NODE_1151_length_1740_cov_2.969139",2.37850906134054,0.943686083660234,"#218559",NA,"Altered, but not significant"
"1103","Rat_15_NODE_1227_length_1625_cov_3.093631",2.26303174614043,0.844347690905324,"#218559",NA,"Altered, but not significant"
"1109","Rat_15_NODE_1661_length_1291_cov_2.461165",2.13750136481984,0.869447818785609,"#218559",NA,"Altered, but not significant"
"1111","Rat_15_NODE_1856_length_1177_cov_2.403743",2.32192531625142,0.869447818785609,"#218559",NA,"Altered, but not significant"
"1121","Rat_15_NODE_286_length_5121_cov_11.005527",4.48542029741509,2.15959295769411,"#218559",NA,"Altered, but not significant"
"1122","Rat_15_NODE_508_length_3296_cov_2.486887",4.83793588729727,2.35172650769898,"#218559",NA,"Altered, but not significant"
"1123","Rat_15_NODE_690_length_2527_cov_4.917476",2.43295640668067,0.871431856603649,"#218559",NA,"Altered, but not significant"
"1132","Rat_16_NODE_1639_length_1192_cov_2.752858",2.92599575667412,1.15573795925829,"#218559",NA,"Altered, but not significant"
"1134","Rat_16_NODE_2079_length_1006_cov_1.842271",2.584959531055,1.0234706980593,"#218559",NA,"Altered, but not significant"
"1138","Rat_16_NODE_47_length_12369_cov_6.125629",2.40209715965414,0.71714598839909,"#218559",NA,"Altered, but not significant"
"1146","Rat_17_NODE_1205_length_1884_cov_3.506834",3.80734913340796,1.55310721154978,"#218559",NA,"Altered, but not significant"
"1148","Rat_17_NODE_1274_length_1802_cov_5.349742",2.07038703916604,0.799128594984831,"#218559",NA,"Altered, but not significant"
"1151","Rat_17_NODE_1386_length_1680_cov_3.999385",3.82781319580958,1.55658803252339,"#218559",NA,"Altered, but not significant"
"1153","Rat_17_NODE_1524_length_1518_cov_2.954887",2.58495987901182,1.11476378577808,"#218559",NA,"Altered, but not significant"
"1165","Rat_17_NODE_351_length_5305_cov_6.828762",2.32192531625142,0.869447818785609,"#218559",NA,"Altered, but not significant"
"1170","Rat_17_NODE_762_length_2859_cov_3.333809",4.78658789412883,2.02084380512917,"#218559",NA,"Altered, but not significant"
"1176","Rat_18_NODE_1165_length_2276_cov_17.476812",3.6088039324229,1.47055098088539,"#218559",NA,"Altered, but not significant"
"1177","Rat_18_NODE_1185_length_2247_cov_4.519161",2.37850872982792,0.869447818785609,"#218559",NA,"Altered, but not significant"
"1178","Rat_18_NODE_1205_length_2213_cov_4.580167",2.26303174614043,0.844347690905324,"#218559",NA,"Altered, but not significant"
"1184","Rat_18_NODE_1662_length_1766_cov_5.149036",2.32192531625142,0.869447818785609,"#218559",NA,"Altered, but not significant"
"1185","Rat_18_NODE_1665_length_1763_cov_3.193794",2.20163132308814,0.828200532806867,"#218559",NA,"Altered, but not significant"
"1187","Rat_18_NODE_1826_length_1665_cov_2.954037",2.62560260344074,1.2181976294651,"#218559",NA,"Altered, but not significant"
"1192","Rat_18_NODE_2335_length_1417_cov_3.595448",3.35049263374354,1.34393562880265,"#218559",NA,"Altered, but not significant"
"1193","Rat_18_NODE_2350_length_1409_cov_3.869276",2.7224627620117,1.08064478281342,"#218559",NA,"Altered, but not significant"
"1199","Rat_18_NODE_2710_length_1279_cov_3.399510",3.03562048824442,1.34393562880265,"#218559",NA,"Altered, but not significant"
"1205","Rat_18_NODE_3373_length_1096_cov_3.423631",2.88752207774033,1.26178777571106,"#218559",NA,"Altered, but not significant"
"1206","Rat_18_NODE_3506_length_1068_cov_2.123396",3.73179987773082,1.70051258542464,"#218559",NA,"Altered, but not significant"
"1209","Rat_18_NODE_383_length_5612_cov_3.506208",2.07038703916604,0.799128594984831,"#218559",NA,"Altered, but not significant"
"1214","Rat_2_NODE_1110_length_1723_cov_4.139688",3.76552976905699,1.70051258542464,"#218559",NA,"Altered, but not significant"
"1223","Rat_2_NODE_584_length_3305_cov_3.290769",2.37850872982792,0.869447818785609,"#218559",NA,"Altered, but not significant"
"1227","Rat_3_NODE_2573_length_1367_cov_2.998476",2.07038703916604,0.799128594984831,"#218559",NA,"Altered, but not significant"
"1229","Rat_3_NODE_2861_length_1279_cov_2.945261",2.32192531625142,0.869447818785609,"#218559",NA,"Altered, but not significant"
"1231","Rat_3_NODE_3274_length_1158_cov_2.554850",2.37850872982792,0.869447818785609,"#218559",NA,"Altered, but not significant"
"1234","Rat_6_NODE_1009_length_1982_cov_4.546964",3.1043325812105,1.22460292787721,"#218559",NA,"Altered, but not significant"
"1237","Rat_7_NODE_1173_length_2060_cov_1.911721",4.27797867443493,2.02084380512917,"#218559",NA,"Altered, but not significant"
"1238","Rat_7_NODE_1177_length_2048_cov_2.721024",3.03561998460717,1.19526219536777,"#218559",NA,"Altered, but not significant"
"1239","Rat_7_NODE_1422_length_1646_cov_2.969202",2.32192531625142,0.869447818785609,"#218559",NA,"Altered, but not significant"
"1246","Rat_7_NODE_210_length_10309_cov_37.061439",2.34585914321875,0.686425613895125,"#218559",NA,"Altered, but not significant"
"1250","Rat_7_NODE_446_length_5652_cov_27.242630",4.8678890553708,2.3569464405609,"#218559",NA,"Altered, but not significant"
"1251","Rat_7_NODE_513_length_5034_cov_22.260293",2.63386957215929,0.816713741604129,"#218559",NA,"Altered, but not significant"
"1252","Rat_7_NODE_580_length_4457_cov_7.553839",3.84799102399662,1.56286035057464,"#218559",NA,"Altered, but not significant"
"1253","Rat_7_NODE_665_length_3748_cov_43.171405",3.80734914597735,1.55310721154978,"#218559",NA,"Altered, but not significant"
"1254","Rat_7_NODE_800_length_3048_cov_5.528233",3.35049263494684,1.34393562880265,"#218559",NA,"Altered, but not significant"
"1257","Rat_8_NODE_1027_length_2537_cov_3.184126",2.43295640668067,0.871431856603649,"#218559",NA,"Altered, but not significant"
"1269","Rat_8_NODE_1510_length_1860_cov_4.128532",3.26302996737469,1.30600740152865,"#218559",NA,"Altered, but not significant"
"1270","Rat_8_NODE_1512_length_1860_cov_3.098615",2.07038703916604,0.799128594984831,"#218559",NA,"Altered, but not significant"
"1271","Rat_8_NODE_1536_length_1842_cov_5.126469",2.32192531625142,0.869447818785609,"#218559",NA,"Altered, but not significant"
"1272","Rat_8_NODE_1551_length_1829_cov_2.216460",2.92599576785091,1.15573795925829,"#218559",NA,"Altered, but not significant"
"1282","Rat_8_NODE_1959_length_1512_cov_2.205903",4.12100967345968,1.92868216526174,"#218559",NA,"Altered, but not significant"
"1283","Rat_8_NODE_1964_length_1507_cov_3.104683",2.66513017426437,0.972421712556472,"#218559",NA,"Altered, but not significant"
"1285","Rat_8_NODE_208_length_9633_cov_54.862811",2.68929677284024,0.773726901958356,"#218559",NA,"Altered, but not significant"
"1296","Rat_8_NODE_2372_length_1294_cov_2.380145",2.07038729467083,0.844347690905324,"#218559",NA,"Altered, but not significant"
"1299","Rat_8_NODE_2401_length_1285_cov_1.872358",2.8479934190422,1.11645944735426,"#218559",NA,"Altered, but not significant"
"1300","Rat_8_NODE_2417_length_1279_cov_1.674020",2.48542406909873,0.992209653023471,"#218559",NA,"Altered, but not significant"
"1304","Rat_8_NODE_2564_length_1214_cov_1.516825",2.48542405914624,0.992209653023471,"#218559",NA,"Altered, but not significant"
"1306","Rat_8_NODE_2568_length_1212_cov_1.910977",3.90688532394414,1.76854883671388,"#218559",NA,"Altered, but not significant"
"1308","Rat_8_NODE_2619_length_1191_cov_1.319542",2.8479934190422,1.11645944735426,"#218559",NA,"Altered, but not significant"
"1311","Rat_8_NODE_276_length_7694_cov_6.728629",2.38772837168252,0.780918667358666,"#218559",NA,"Altered, but not significant"
"1313","Rat_8_NODE_280_length_7578_cov_7.491160",4.24792051012024,1.7121576944761,"#218559",NA,"Altered, but not significant"
"1315","Rat_8_NODE_288_length_7235_cov_24.514485",4.85797360977738,2.3569464405609,"#218559",NA,"Altered, but not significant"
"1317","Rat_8_NODE_2991_length_1073_cov_3.096267",2.13750136481984,0.869447818785609,"#218559",NA,"Altered, but not significant"
"1321","Rat_8_NODE_3134_length_1032_cov_2.940635",2.20163162019815,0.869447818785609,"#218559",NA,"Altered, but not significant"
"1328","Rat_8_NODE_424_length_5158_cov_5.129140",2.43295640668067,0.871431856603649,"#218559",NA,"Altered, but not significant"
"1334","Rat_8_NODE_660_length_3527_cov_3.541475",2.24078004775052,0.714783967371741,"#218559",NA,"Altered, but not significant"
"1335","Rat_8_NODE_695_length_3384_cov_3.547312",2.37850872982792,0.869447818785609,"#218559",NA,"Altered, but not significant"
"1336","Rat_8_NODE_77_length_18655_cov_6.791720",2.24876477404222,0.609937024484433,"#218559",NA,"Altered, but not significant"
"1337","Rat_8_NODE_811_length_3038_cov_2.658062",2.32192531625142,0.869447818785609,"#218559",NA,"Altered, but not significant"
"1339","Rat_8_NODE_920_length_2754_cov_3.424972",2.32192531625142,0.869447818785609,"#218559",NA,"Altered, but not significant"
"1344","Rat_9_NODE_1121_length_1744_cov_2.582001",2.92599575667412,1.15573795925829,"#218559",NA,"Altered, but not significant"
"1345","Rat_9_NODE_1190_length_1681_cov_6.292743",3.48542245763701,1.56286035057464,"#218559",NA,"Altered, but not significant"
"1347","Rat_9_NODE_1204_length_1671_cov_1.987005",3.82781387389255,1.7121576944761,"#218559",NA,"Altered, but not significant"
"1349","Rat_9_NODE_1257_length_1623_cov_3.919005",2.07038703916604,0.799128594984831,"#218559",NA,"Altered, but not significant"
"1350","Rat_9_NODE_1361_length_1524_cov_1.963240",3.16992132392473,1.43320358446353,"#218559",NA,"Altered, but not significant"
"1351","Rat_9_NODE_1370_length_1517_cov_2.170999",2.72246279669973,1.08437982885463,"#218559",NA,"Altered, but not significant"
"1352","Rat_9_NODE_1591_length_1350_cov_2.284170",2.48542407873925,0.992209653023471,"#218559",NA,"Altered, but not significant"
"1353","Rat_9_NODE_1593_length_1347_cov_2.563467",2.13750138855948,0.869447818785609,"#218559",NA,"Altered, but not significant"
"1354","Rat_9_NODE_1851_length_1184_cov_1.909655",2.92599617686893,1.29632742567923,"#218559",NA,"Altered, but not significant"
"1355","Rat_9_NODE_1870_length_1171_cov_2.362903",2.32192568115973,0.919067779101853,"#218559",NA,"Altered, but not significant"
"1356","Rat_9_NODE_1981_length_1119_cov_3.033835",2.26303207295155,0.871648941168259,"#218559",NA,"Altered, but not significant"
"1357","Rat_9_NODE_1995_length_1112_cov_2.471145",2.32192531625142,0.869447818785609,"#218559",NA,"Altered, but not significant"
"1359","Rat_9_NODE_208_length_6119_cov_11.299142",5.08745614821035,3.01865443306389,"#218559",NA,"Altered, but not significant"
"1361","Rat_9_NODE_2210_length_1018_cov_3.021807",2.72246280760497,1.08437982885463,"#218559",NA,"Altered, but not significant"
"1362","Rat_9_NODE_260_length_5085_cov_14.423658",3.03562000225694,1.19805647987906,"#218559",NA,"Altered, but not significant"
"1364","Rat_9_NODE_652_length_2613_cov_8.058249",3.74415619690241,1.70051258542464,"#218559",NA,"Altered, but not significant"
"1372","Rat_9_NODE_980_length_1920_cov_2.164075",3.90688453406782,1.57134182558243,"#218559",NA,"Altered, but not significant"
"1389","VC_1123",5.24030585295458,2.64275134181832,"#218559",NA,"Altered, but not significant"
"1392","VC_1161",2.7655313693241,1.08437982885463,"#218559",NA,"Altered, but not significant"
"1396","VC_1171",2.67806875267572,1.06569042286934,"#218559",NA,"Altered, but not significant"
"1398","VC_1177",2.07038703916604,0.799128594984831,"#218559",NA,"Altered, but not significant"
"1399","VC_1180",2.07038703916604,0.799128594984831,"#218559",NA,"Altered, but not significant"
"1400","VC_1183",2.26303174614044,0.844347690905324,"#218559",NA,"Altered, but not significant"
"1403","VC_1205",3.03561997315169,1.19518241666393,"#218559",NA,"Altered, but not significant"
"1405","VC_1232",2.13750138444208,0.869447818785609,"#218559",NA,"Altered, but not significant"
"1406","VC_1235",2.48542405914624,0.992209653023471,"#218559",NA,"Altered, but not significant"
"1408","VC_1247",2.20163132308814,0.828200532806867,"#218559",NA,"Altered, but not significant"
"1411","VC_1261",2.20163132308814,0.828200532806867,"#218559",NA,"Altered, but not significant"
"1424","VC_166",3.56070980498707,1.46086960569128,"#218559",NA,"Altered, but not significant"
"1439","VC_227",2.20163132308814,0.828200532806867,"#218559",NA,"Altered, but not significant"
"1455","VC_318",6.66390270617121,4.32935359896865,"#218559",NA,"Altered, but not significant"
"1457","VC_327",4.12100969925634,1.92868216526174,"#218559",NA,"Altered, but not significant"
"1459","VC_344",2.53605005566683,1.0199498052981,"#218559",NA,"Altered, but not significant"
"1460","VC_346",2.13750110939992,0.808889664410339,"#218559",NA,"Altered, but not significant"
"1461","VC_362",5.13749385556393,2.17596116654551,"#218559",NA,"Altered, but not significant"
"1462","VC_363",5.16991539994782,2.20032629249875,"#218559",NA,"Altered, but not significant"
"1495","VC_546",2.20163132308814,0.828200532806867,"#218559",NA,"Altered, but not significant"
"1498","VC_570",2.16681714431796,0.644258860760659,"#218559",NA,"Altered, but not significant"
"1499","VC_575",2.07038703916604,0.799128594984831,"#218559",NA,"Altered, but not significant"
"1500","VC_582",4.80734854683661,2.64275134181832,"#218559",NA,"Altered, but not significant"
"1532","VC_682",4.1210088041078,1.69060966030418,"#218559",NA,"Altered, but not significant"
"1539","VC_776",2.37850872982792,0.869447818785609,"#218559",NA,"Altered, but not significant"
"1552","VC_910",3.82781388547295,1.7121576944761,"#218559",NA,"Altered, but not significant"
"1556","VC_946",2.37850872982792,0.869447818785609,"#218559",NA,"Altered, but not significant"
"1557","VC_955",2.07038703916604,0.799128594984831,"#218559",NA,"Altered, but not significant"
"1558","VC_978",4.58495574344108,2.19426577929375,"#218559",NA,"Altered, but not significant"
"5","C10-R1-T1_NODE_1799_length_1789_cov_34.192618",-5.38656780039154,3.01461666948634,"#218559",NA,"Altered, but not significant"
"10","C10-R1-T5_NODE_314_length_1819_cov_14.701814",-5.2288071747918,3.13204046919039,"#218559",NA,"Altered, but not significant"
"11","C10-R2-Base_NODE_426_length_1876_cov_10.399780",-5.14294591546724,2.93020859089065,"#218559",NA,"Altered, but not significant"
"16","C11-R1-Base_NODE_63_length_6627_cov_4.781193",-6.59492752901525,3.78263845385139,"#218559",NA,"Altered, but not significant"
"17","C11-R1-Base_NODE_90_length_5797_cov_4.567398",-6.46214285998539,3.66443583993553,"#218559",NA,"Altered, but not significant"
"20","C11-R2-Base_NODE_2632_length_1137_cov_2.911275",-3.0588881108728,1.56371305654475,"#218559",NA,"Altered, but not significant"
"21","C11-R2-Base_NODE_525_length_3221_cov_10.784270",-4.72680850417294,1.9081768093866,"#218559",NA,"Altered, but not significant"
"22","C11-R2-Base_NODE_549_length_3110_cov_4.167921",-2.60089469227288,0.946755742434544,"#218559",NA,"Altered, but not significant"
"24","C11-R3-T1_NODE_1477_length_1597_cov_11.238003",-5.35166239538716,3.01449195751917,"#218559",NA,"Altered, but not significant"
"25","C11-R3-T1_NODE_176_length_3556_cov_3.971437",-3.32192184779789,1.73003154884645,"#218559",NA,"Altered, but not significant"
"28","C12-R2-Base_NODE_1490_length_2490_cov_8.564271",-5.75931895145076,3.36558834257563,"#218559",NA,"Altered, but not significant"
"29","C12-R2-Base_NODE_1641_length_2327_cov_3.610035",-4.30984519362669,2.15965732732572,"#218559",NA,"Altered, but not significant"
"30","C12-R2-Base_NODE_1836_length_2147_cov_4.126673",-4.51305872933152,2.26624778737507,"#218559",NA,"Altered, but not significant"
"31","C12-R2-Base_NODE_4521_length_1147_cov_4.023810",-3.48112052874122,1.92868242286453,"#218559",NA,"Altered, but not significant"
"32","C12-R2-Base_NODE_769_length_4109_cov_5.782930",-6.1154614757706,3.66443583993553,"#218559",NA,"Altered, but not significant"
"38","C12-R3-Base_NODE_356_length_1995_cov_3.432474",-2.26588730370704,0.898213826629587,"#218559",NA,"Altered, but not significant"
"39","C12-R3-Base_NODE_550_length_1722_cov_42.643671",-5.17657658364873,2.94245157218467,"#218559",NA,"Altered, but not significant"
"43","C13-R1-T5_NODE_138_length_2773_cov_6.600074",-4.71587740338618,2.26624778737507,"#218559",NA,"Altered, but not significant"
"44","C13-R2-Base_NODE_667_length_2622_cov_3.125049",-2.93859442892218,1.53961650245721,"#218559",NA,"Altered, but not significant"
"48","C14-R1-Base_NODE_1706_length_2267_cov_2.969259",-3.95418871661883,2.17884100398232,"#218559",NA,"Altered, but not significant"
"49","C14-R1-Base_NODE_2073_length_1971_cov_2.500522",-3.11547157397749,1.61549159751468,"#218559",NA,"Altered, but not significant"
"52","C14-R2-Base_NODE_43_length_17842_cov_14.781020",-5.75903047267655,2.52082528708454,"#218559",NA,"Altered, but not significant"
"54","C14-R2-Base_NODE_71_length_11150_cov_11.531501",-5.34607495454088,2.5520355600132,"#218559",NA,"Altered, but not significant"
"55","C14-R2-T1_NODE_266_length_3281_cov_3.356479",-2.22238884395789,1.02114658423786,"#218559",NA,"Altered, but not significant"
"56","C14-R3-T1_NODE_2028_length_1724_cov_3.397843",-2.115473931703,1.00370952511415,"#218559",NA,"Altered, but not significant"
"58","C14-R3-T1_NODE_4237_length_1037_cov_2.864562",-2.18219905593225,1.00370952511415,"#218559",NA,"Altered, but not significant"
"62","C15-R1-Base_NODE_2891_length_1678_cov_25.123229",-5.42065018136516,3.37969416778485,"#218559",NA,"Altered, but not significant"
"63","C15-R1-Base_NODE_723_length_4025_cov_3.240806",-4.1015289494409,2.1109730191649,"#218559",NA,"Altered, but not significant"
"64","C15-R1-T1_NODE_1544_length_1593_cov_5.633940",-5.0660774628441,2.88858547267269,"#218559",NA,"Altered, but not significant"
"69","C15-R2-T1_NODE_2731_length_1239_cov_3.022804",-3.02974262699905,1.71981369825999,"#218559",NA,"Altered, but not significant"
"71","C15-R3-Base_NODE_1535_length_1609_cov_3.304376",-5.32191660732386,3.30890662296911,"#218559",NA,"Altered, but not significant"
"72","C15-R3-T1_NODE_177_length_7599_cov_3.789369",-3.52746525932049,1.50730516768556,"#218559",NA,"Altered, but not significant"
"74","C15-R3-T1_NODE_204_length_7125_cov_4.094059",-2.28433533584963,0.841733944859128,"#218559",NA,"Altered, but not significant"
"75","C15-R3-T1_NODE_2050_length_1786_cov_21.681109",-5.25422895731868,3.01449195751917,"#218559",NA,"Altered, but not significant"
"77","C15-R3-T1_NODE_290_length_5573_cov_3.712939",-2.59673069729936,1.00370952511415,"#218559",NA,"Altered, but not significant"
"78","C15-R3-T1_NODE_801_length_3053_cov_4.520680",-2.86506163632509,1.10920188009338,"#218559",NA,"Altered, but not significant"
"79","C16-R1-T5_NODE_323_length_1605_cov_4.345161",-5.03707778184587,2.88858547267269,"#218559",NA,"Altered, but not significant"
"81","C16-R2-Base_NODE_59_length_14955_cov_6.009329",-3.00516639641833,1.04128209679004,"#218559",NA,"Altered, but not significant"
"82","C16-R2-T1_NODE_2547_length_1324_cov_8.921198",-3.88134439341765,1.83084036404228,"#218559",NA,"Altered, but not significant"
"86","C16-R3-Base_NODE_1188_length_2810_cov_3.889655",-5.83287319629448,3.04083458743585,"#218559",NA,"Altered, but not significant"
"88","C16-R3-Base_NODE_4132_length_1041_cov_4.454361",-3.5647781902638,1.96116906067354,"#218559",NA,"Altered, but not significant"
"89","C16-R3-Base_NODE_77_length_14875_cov_6.760594",-7.53913178489733,4.04186140875569,"#218559",NA,"Altered, but not significant"
"94","C21-R1-T5_NODE_217_length_1483_cov_6.440476",-5.10252421271003,2.79488187193595,"#218559",NA,"Altered, but not significant"
"96","C21-R2-3-4-18_NODE_367_length_4870_cov_8.799585",-3.91673756029806,2.58791338349209,"#218559",NA,"Altered, but not significant"
"100","C21-R3-1-5-18_NODE_1245_length_1569_cov_4.652576",-5.04438239930492,2.86223954894509,"#218559",NA,"Altered, but not significant"
"103","C21-R3-3-4-18_NODE_434_length_1538_cov_9.297370",-4.60485214995595,2.57080419728683,"#218559",NA,"Altered, but not significant"
"104","C21-R3-T5_NODE_639_length_1734_cov_6.440739",-5.36922102313679,3.0466228832581,"#218559",NA,"Altered, but not significant"
"107","C22-R1-3-4-18_NODE_312_length_1717_cov_3.040915",-4.24791903063233,2.381775084997,"#218559",NA,"Altered, but not significant"
"111","C22-R1-T5_NODE_4198_length_1026_cov_3.697219",-3.95050378757301,1.82522121408597,"#218559",NA,"Altered, but not significant"
"112","C22-R2-3-4-18_NODE_1969_length_1601_cov_5.158473",-3.2882363664552,1.48419399091903,"#218559",NA,"Altered, but not significant"
"113","C22-R2-3-4-18_NODE_2229_length_1500_cov_2.462284",-3.16991913436944,1.63642170105785,"#218559",NA,"Altered, but not significant"
"119","C23-R1-1-5-18_NODE_1846_length_1582_cov_11.874263",-4.93858836550221,2.83835668491501,"#218559",NA,"Altered, but not significant"
"120","C23-R2-1-5-18_NODE_550_length_1630_cov_8.493968",-4.71880664695229,2.39045648608719,"#218559",NA,"Altered, but not significant"
"122","C23-R2-T5_NODE_233_length_1890_cov_5.947139",-5.58995074398199,3.48679299936772,"#218559",NA,"Altered, but not significant"
"124","C23-R3-1-5-18_NODE_143_length_4314_cov_3.581122",-4.22238279902411,2.14221729705847,"#218559",NA,"Altered, but not significant"
"125","C23-R3-1-5-18_NODE_1644_length_1990_cov_12.799483",-5.59493272062527,3.21504028272644,"#218559",NA,"Altered, but not significant"
"127","C23-R3-3-4-18_NODE_2929_length_1237_cov_2.661591",-2.99999453628311,1.52047342022177,"#218559",NA,"Altered, but not significant"
"128","C23-R3-3-4-18_NODE_962_length_2006_cov_14.463865",-5.46487284301883,3.13481445635403,"#218559",NA,"Altered, but not significant"
"129","C24-R1-1-5-18_NODE_276_length_2903_cov_9.038624",-5.33589737114396,2.27362190060659,"#218559",NA,"Altered, but not significant"
"130","C24-R1-T5_NODE_2283_length_1034_cov_4.239019",-4.55458062083348,2.93020859089065,"#218559",NA,"Altered, but not significant"
"131","C24-R1-T5_NODE_590_length_1687_cov_5.362132",-5.16321815804639,2.93020859089065,"#218559",NA,"Altered, but not significant"
"132","C24-R2-1-5-18_NODE_1167_length_1525_cov_8.074830",-5.06607747480825,2.88858547267269,"#218559",NA,"Altered, but not significant"
"135","C24-R2-3-4-18_NODE_2255_length_2314_cov_7.083223",-4.39230698976436,2.20002937846533,"#218559",NA,"Altered, but not significant"
"136","C24-R2-3-4-18_NODE_2507_length_2175_cov_4.350000",-4.87445959332617,3.04083458743585,"#218559",NA,"Altered, but not significant"
"137","C24-R2-3-4-18_NODE_2585_length_2133_cov_4.976901",-3.50249339583458,1.79984236663592,"#218559",NA,"Altered, but not significant"
"143","C24-R2-3-4-18_NODE_9079_length_1061_cov_2.699801",-2.73696104016179,1.40909609771524,"#218559",NA,"Altered, but not significant"
"144","C24-R2-T5_NODE_897_length_1294_cov_1.367232",-3.14295226279207,1.63642170105785,"#218559",NA,"Altered, but not significant"
"145","C24-R3-3-4-18_NODE_254_length_7398_cov_4.729675",-4.08745379677189,2.1014600889996,"#218559",NA,"Altered, but not significant"
"146","C24-R3-3-4-18_NODE_3533_length_1423_cov_3.575292",-2.54431652203505,1.30338652626775,"#218559",NA,"Altered, but not significant"
"147","C9-R1-T1_NODE_1640_length_1998_cov_2.277406",-2.115473931703,1.00370952511415,"#218559",NA,"Altered, but not significant"
"151","C9-R1-T1_NODE_352_length_5141_cov_6.034605",-4.19638768113327,2.14221729705847,"#218559",NA,"Altered, but not significant"
"155","C9-R2-T1_NODE_2583_length_1039_cov_3.453252",-4.19638932173988,2.43071113332126,"#218559",NA,"Altered, but not significant"
"163","C9-R3-T5_NODE_1276_length_1947_cov_14.687104",-4.90687929592871,2.72892313141081,"#218559",NA,"Altered, but not significant"
"164","C9-R3-T5_NODE_14_length_13725_cov_5.349598",-2.96682300089579,1.19926168877751,"#218559",NA,"Altered, but not significant"
"166","Rat_1_NODE_1110_length_1396_cov_2.002237",-3.58495607125817,1.98785605329089,"#218559",NA,"Altered, but not significant"
"172","Rat_1_NODE_500_length_2643_cov_2.796368",-2.16992156777395,1.00547282349517,"#218559",NA,"Altered, but not significant"
"180","Rat_10_NODE_1276_length_1359_cov_2.000767",-2.27301522365321,1.1436819217475,"#218559",NA,"Altered, but not significant"
"182","Rat_10_NODE_1649_length_1154_cov_2.723385",-2.11547437163175,1.05085940354476,"#218559",NA,"Altered, but not significant"
"183","Rat_10_NODE_1891_length_1058_cov_1.718843",-2.27301522365321,1.1436819217475,"#218559",NA,"Altered, but not significant"
"184","Rat_10_NODE_384_length_3275_cov_3.569565",-2.115473931703,1.00370952511415,"#218559",NA,"Altered, but not significant"
"188","Rat_10_NODE_961_length_1621_cov_2.865900",-3.84129397163446,1.93839735188449,"#218559",NA,"Altered, but not significant"
"217","Rat_11_NODE_2009_length_1044_cov_2.259858",-2.30484846600705,0.946327308051003,"#218559",NA,"Altered, but not significant"
"264","Rat_12_NODE_1843_length_1466_cov_13.153792",-2.05889094896128,1.02114658423786,"#218559",NA,"Altered, but not significant"
"267","Rat_12_NODE_2004_length_1377_cov_2.020424",-2.05889055432586,0.993712960084517,"#218559",NA,"Altered, but not significant"
"287","Rat_12_NODE_370_length_5499_cov_4.469508",-2.22238884395789,1.02114658423786,"#218559",NA,"Altered, but not significant"
"290","Rat_12_NODE_562_length_3930_cov_5.071484",-3.64384886241407,1.89972795898742,"#218559",NA,"Altered, but not significant"
"394","Rat_15_NODE_1469_length_1416_cov_2.835415",-2.05889055432586,0.993712960084517,"#218559",NA,"Altered, but not significant"
"395","Rat_15_NODE_1479_length_1408_cov_2.249076",-2.27301521228441,1.14245718778917,"#218559",NA,"Altered, but not significant"
"404","Rat_15_NODE_2031_length_1108_cov_2.005698",-2.11547428472837,1.04327302143685,"#218559",NA,"Altered, but not significant"
"407","Rat_15_NODE_2197_length_1045_cov_2.230303",-2.32192469732913,1.16969339021976,"#218559",NA,"Altered, but not significant"
"415","Rat_15_NODE_860_length_2165_cov_6.417062",-2.16992156777395,1.00547282349517,"#218559",NA,"Altered, but not significant"
"416","Rat_15_NODE_869_length_2149_cov_2.737345",-3.92282583696713,2.45903671290283,"#218559",NA,"Altered, but not significant"
"422","Rat_16_NODE_2084_length_1004_cov_2.109589",-2.36923067320446,1.31819439183182,"#218559",NA,"Altered, but not significant"
"423","Rat_16_NODE_664_length_2159_cov_3.443441",-2.22238884395789,1.02114658423786,"#218559",NA,"Altered, but not significant"
"426","Rat_17_NODE_1125_length_2000_cov_35.832905",-3.29020827733935,1.31290927155294,"#218559",NA,"Altered, but not significant"
"434","Rat_17_NODE_1400_length_1661_cov_3.667497",-3.70043308431416,2.09718662877612,"#218559",NA,"Altered, but not significant"
"442","Rat_17_NODE_1746_length_1335_cov_4.255469",-3.77258399258538,2.4732125364877,"#218559",NA,"Altered, but not significant"
"447","Rat_17_NODE_2098_length_1104_cov_3.884652",-3.2479227814699,1.97950817803073,"#218559",NA,"Altered, but not significant"
"471","Rat_18_NODE_2528_length_1342_cov_4.817405",-3.08745722726328,1.58867747406111,"#218559",NA,"Altered, but not significant"
"472","Rat_18_NODE_2740_length_1269_cov_4.377265",-2.22238884395789,1.02114658423786,"#218559",NA,"Altered, but not significant"
"475","Rat_18_NODE_3251_length_1125_cov_1.477570",-2.22238922015244,1.09991672870011,"#218559",NA,"Altered, but not significant"
"489","Rat_2_NODE_107_length_16026_cov_16.349258",-4.98488044743278,2.58024170438985,"#218559",NA,"Altered, but not significant"
"493","Rat_2_NODE_1292_length_1500_cov_3.033910",-2.87446481630453,1.63642170105785,"#218559",NA,"Altered, but not significant"
"499","Rat_2_NODE_1714_length_1183_cov_2.417553",-2.70043585999041,1.52095523199379,"#218559",NA,"Altered, but not significant"
"501","Rat_2_NODE_39_length_35353_cov_26.132982",-6.67946085999212,3.9037924457214,"#218559",NA,"Altered, but not significant"
"506","Rat_3_NODE_1370_length_2132_cov_8.724603",-2.90688565992267,1.52095523199379,"#218559",NA,"Altered, but not significant"
"536","Rat_3_NODE_565_length_3727_cov_3.404684",-3.14295229673587,1.64170481058849,"#218559",NA,"Altered, but not significant"
"550","Rat_7_NODE_2275_length_1051_cov_1.891566",-2.05889055432586,0.993712960084517,"#218559",NA,"Altered, but not significant"
"561","Rat_8_NODE_1295_length_2089_cov_2.915438",-2.05889055432586,0.993712960084517,"#218559",NA,"Altered, but not significant"
"562","Rat_8_NODE_1303_length_2079_cov_2.265316",-2.22238884395789,1.02114658423786,"#218559",NA,"Altered, but not significant"
"569","Rat_8_NODE_1522_length_1850_cov_2.540390",-2.16992156777395,1.00547282349517,"#218559",NA,"Altered, but not significant"
"606","Rat_8_NODE_339_length_6218_cov_5.594029",-3.68181657720889,1.91480173983884,"#218559",NA,"Altered, but not significant"
"609","Rat_8_NODE_432_length_5053_cov_5.126651",-3.39231095982411,1.7655521729272,"#218559",NA,"Altered, but not significant"
"632","VC_100",-3.7188106510173,1.92814711515932,"#218559",NA,"Altered, but not significant"
"633","VC_101",-2.24582691464328,0.858727890897528,"#218559",NA,"Altered, but not significant"
"639","VC_104",-2.10260708103777,0.826876034578722,"#218559",NA,"Altered, but not significant"
"647","VC_1119",-3.27301229596452,1.68717628939977,"#218559",NA,"Altered, but not significant"
"650","VC_1156",-4.08745493468265,2.27362190060659,"#218559",NA,"Altered, but not significant"
"661","VC_1255",-4.3098454325398,2.20002937846533,"#218559",NA,"Altered, but not significant"
"668","VC_146",-3.16473594762458,1.588495410176,"#218559",NA,"Altered, but not significant"
"673","VC_162",-2.16037554313263,0.791579766672755,"#218559",NA,"Altered, but not significant"
"684","VC_194",-2.4450088001503,1.42267287506766,"#218559",NA,"Altered, but not significant"
"689","VC_215",-3.71881062501743,1.92579037152078,"#218559",NA,"Altered, but not significant"
"691","VC_219",-2.30432122672975,0.664732952047633,"#218559",NA,"Altered, but not significant"
"705","VC_278",-2.3152522976277,1.65970267844394,"#218559",NA,"Altered, but not significant"
"708","VC_315",-2.09900263007181,0.923284067885507,"#218559",NA,"Altered, but not significant"
"724","VC_383",-6.17578811908801,3.66443583993553,"#218559",NA,"Altered, but not significant"
"732","VC_415",-3.16004811531019,0.936795836160973,"#218559",NA,"Altered, but not significant"
"733","VC_42",-2.34644156967025,0.858727890897528,"#218559",NA,"Altered, but not significant"
"738","VC_453",-6.28538421415597,3.48679299936772,"#218559",NA,"Altered, but not significant"
"742","VC_458",-2.29473367111537,0.854108453691652,"#218559",NA,"Altered, but not significant"
"751","VC_49",-3.32192184004472,1.73001320207714,"#218559",NA,"Altered, but not significant"
"758","VC_567",-2.115473931703,1.00370952511415,"#218559",NA,"Altered, but not significant"
"759","VC_57",-3.08745720000323,1.588495410176,"#218559",NA,"Altered, but not significant"
"761","VC_602",-6.95417885711157,4.91960006967497,"#218559",NA,"Altered, but not significant"
"762","VC_610",-5.52354877285003,3.23471501357147,"#218559",NA,"Altered, but not significant"
"763","VC_62",-2.9856830067012,1.28485860314595,"#218559",NA,"Altered, but not significant"
"765","VC_627",-2.84129737885106,1.45282449035877,"#218559",NA,"Altered, but not significant"
"769","VC_640",-3.19230941137519,1.00370952511415,"#218559",NA,"Altered, but not significant"
"770","VC_642",-6.79439625379376,4.04186140875569,"#218559",NA,"Altered, but not significant"
"774","VC_649",-3.61563974594524,1.1436819217475,"#218559",NA,"Altered, but not significant"
"781","VC_664",-6.30680415765466,3.6831899716287,"#218559",NA,"Altered, but not significant"
"783","VC_668",-5.61405301688538,2.58791338349209,"#218559",NA,"Altered, but not significant"
"784","VC_670",-4.60819140812628,3.00168695178132,"#218559",NA,"Altered, but not significant"
"786","VC_676",-3.32191208563086,1.08380701299246,"#218559",NA,"Altered, but not significant"
"787","VC_677",-4.16991558678555,2.13554909273494,"#218559",NA,"Altered, but not significant"
"789","VC_679",-4.62676953288047,2.32061762009487,"#218559",NA,"Altered, but not significant"
"790","VC_680",-2.14789061367335,0.796172426359321,"#218559",NA,"Altered, but not significant"
"796","VC_687",-2.14683317178148,0.780519042750388,"#218559",NA,"Altered, but not significant"
"803","VC_773",-4.30115193071664,1.73464598561287,"#218559",NA,"Altered, but not significant"
"804","VC_775",-3.45168723761212,1.67048033490232,"#218559",NA,"Altered, but not significant"
"805","VC_788",-5.96961131290071,3.55272573875562,"#218559",NA,"Altered, but not significant"
"816","VC_840",-2.93859439001946,1.52702299848019,"#218559",NA,"Altered, but not significant"
"819","VC_86",-2.08298025076119,0.723535538515045,"#218559",NA,"Altered, but not significant"
"837","VC_979",-3.79006894519336,1.93606161855814,"#218559",NA,"Altered, but not significant"
"842","C10-R1-T1_NODE_1799_length_1789_cov_34.192618",-2.18493807844284,0.622150422059771,"#218559",NA,"Altered, but not significant"
"847","C10-R1-T5_NODE_314_length_1819_cov_14.701814",-3.02717522736478,0.910029407620604,"#218559",NA,"Altered, but not significant"
"848","C10-R2-Base_NODE_426_length_1876_cov_10.399780",-2.37741462652075,0.723108972383301,"#218559",NA,"Altered, but not significant"
"851","C11-R1-Base_NODE_63_length_6627_cov_4.781193",-2.87246277088192,0.667043432043949,"#218559",NA,"Altered, but not significant"
"852","C11-R1-Base_NODE_90_length_5797_cov_4.567398",-2.63432727859445,0.640658677966657,"#218559",NA,"Altered, but not significant"
"855","C11-R2-Base_NODE_2632_length_1137_cov_2.911275",-3.05888723816252,1.04953224992729,"#218559",NA,"Altered, but not significant"
"856","C11-R2-Base_NODE_525_length_3221_cov_10.784270",-2.08341980749803,0.443160913435874,"#218559",NA,"Altered, but not significant"
"857","C11-R2-Base_NODE_549_length_3110_cov_4.167921",-2.1154678585323,0.543897501533259,"#218559",NA,"Altered, but not significant"
"859","C11-R3-T1_NODE_1477_length_1597_cov_11.238003",-3.08863022855892,0.871431856603649,"#218559",NA,"Altered, but not significant"
"863","C12-R2-Base_NODE_1641_length_2327_cov_3.610035",-4.30984371897784,1.55275097456149,"#218559",NA,"Altered, but not significant"
"864","C12-R2-Base_NODE_1836_length_2147_cov_4.126673",-4.513057145452,1.61109793059184,"#218559",NA,"Altered, but not significant"
"866","C12-R2-Base_NODE_4521_length_1147_cov_4.023810",-3.48111953726914,1.31370935152196,"#218559",NA,"Altered, but not significant"
"870","C12-R2-T5_NODE_205_length_2987_cov_3.546385",-4.60485104690147,1.90429681382293,"#218559",NA,"Altered, but not significant"
"875","C12-R3-Base_NODE_550_length_1722_cov_42.643671",-2.36922447148736,0.686425613895125,"#218559",NA,"Altered, but not significant"
"887","C13-R3-Base_NODE_633_length_2496_cov_6.616551",-2.74745141193222,0.727553472403595,"#218559",NA,"Altered, but not significant"
"888","C14-R1-Base_NODE_1706_length_2267_cov_2.969259",-3.95418754458318,1.55310721154978,"#218559",NA,"Altered, but not significant"
"889","C14-R1-Base_NODE_2073_length_1971_cov_2.500522",-3.11547068121178,1.08437982885463,"#218559",NA,"Altered, but not significant"
"892","C14-R2-Base_NODE_43_length_17842_cov_14.781020",-2.26959476469236,0.592795893508101,"#218559",NA,"Altered, but not significant"
"893","C14-R2-Base_NODE_48_length_15724_cov_11.368434",-2.46674615649742,0.702990621403529,"#218559",NA,"Altered, but not significant"
"894","C14-R2-Base_NODE_71_length_11150_cov_11.531501",-2.64144742793682,0.723108972383301,"#218559",NA,"Altered, but not significant"
"895","C14-R2-T1_NODE_266_length_3281_cov_3.356479",-2.22238839707251,0.780918667358666,"#218559",NA,"Altered, but not significant"
"897","C14-R3-T1_NODE_2028_length_1724_cov_3.397843",-2.1154735213231,0.760721781747257,"#218559",NA,"Altered, but not significant"
"899","C14-R3-T1_NODE_4237_length_1037_cov_2.864562",-3.29767407320042,1.23880063305152,"#218559",NA,"Altered, but not significant"
"900","C15-R1-Base_NODE_2034_length_2097_cov_2.410382",-2.90688487662984,1.0199498052981,"#218559",NA,"Altered, but not significant"
"902","C15-R1-Base_NODE_2891_length_1678_cov_25.123229",-2.45717937327564,0.760088382860713,"#218559",NA,"Altered, but not significant"
"904","C15-R1-T1_NODE_1544_length_1593_cov_5.633940",-2.86444569988053,0.842169855326379,"#218559",NA,"Altered, but not significant"
"910","C15-R3-Base_NODE_1535_length_1609_cov_3.304376",-2.99999044986517,0.905420501966864,"#218559",NA,"Altered, but not significant"
"914","C15-R3-T1_NODE_2050_length_1786_cov_21.681109",-2.25423263751897,0.665298223808506,"#218559",NA,"Altered, but not significant"
"920","C16-R1-T5_NODE_323_length_1605_cov_4.345161",-3.11108012196305,0.942973288165296,"#218559",NA,"Altered, but not significant"
"922","C16-R2-T1_NODE_2547_length_1324_cov_8.921198",-2.61831048591052,0.740634400508811,"#218559",NA,"Altered, but not significant"
"923","C16-R2-T1_NODE_3569_length_1133_cov_3.179035",-2.09685608881552,0.702990621403529,"#218559",NA,"Altered, but not significant"
"926","C16-R3-Base_NODE_1188_length_2810_cov_3.889655",-2.83287506219929,0.702990621403529,"#218559",NA,"Altered, but not significant"
"928","C16-R3-Base_NODE_4132_length_1041_cov_4.454361",-2.3017447695642,0.780918667358666,"#218559",NA,"Altered, but not significant"
"929","C16-R3-Base_NODE_77_length_14875_cov_6.760594",-7.539127664471,2.95599126238511,"#218559",NA,"Altered, but not significant"
"944","C21-R3-T5_NODE_639_length_1734_cov_6.440739",-2.40575064836719,0.717692072911387,"#218559",NA,"Altered, but not significant"
"952","C22-R2-3-4-18_NODE_2229_length_1500_cov_2.462284",-3.16991820805258,1.08437982885463,"#218559",NA,"Altered, but not significant"
"953","C22-R2-3-4-18_NODE_3262_length_1238_cov_2.648352",-2.50249589449697,0.869447818785609,"#218559",NA,"Altered, but not significant"
"954","C23-R1-1-5-18_NODE_1846_length_1582_cov_11.874263",-2.93859018023355,0.869447818785609,"#218559",NA,"Altered, but not significant"
"955","C23-R2-1-5-18_NODE_550_length_1630_cov_8.493968",-2.79280928319449,0.799128594984831,"#218559",NA,"Altered, but not significant"
"957","C23-R2-T5_NODE_233_length_1890_cov_5.947139",-3.10452606938788,0.925970383559888,"#218559",NA,"Altered, but not significant"
"964","C23-R3-3-4-18_NODE_962_length_2006_cov_14.463865",-2.57735117137104,0.760721781747257,"#218559",NA,"Altered, but not significant"
"965","C24-R1-1-5-18_NODE_276_length_2903_cov_9.038624",-2.06373233908308,0.533581551964145,"#218559",NA,"Altered, but not significant"
"967","C24-R1-T5_NODE_590_length_1687_cov_5.362132",-2.2756965121359,0.67928129045109,"#218559",NA,"Altered, but not significant"
"968","C24-R2-1-5-18_NODE_1167_length_1525_cov_8.074830",-2.74415160355848,0.799128594984831,"#218559",NA,"Altered, but not significant"
"972","C24-R2-3-4-18_NODE_2507_length_2175_cov_4.350000",-3.1963889281835,1.09038545041737,"#218559",NA,"Altered, but not significant"
"978","C24-R2-3-4-18_NODE_9079_length_1061_cov_2.699801",-2.73696037640517,0.94484246043262,"#218559",NA,"Altered, but not significant"
"979","C24-R2-T5_NODE_897_length_1294_cov_1.367232",-3.14295135887605,1.08437982885463,"#218559",NA,"Altered, but not significant"
"980","C24-R3-3-4-18_NODE_254_length_7398_cov_4.729675",-4.08745244214268,1.478123600382,"#218559",NA,"Altered, but not significant"
"982","C9-R1-T1_NODE_1640_length_1998_cov_2.277406",-2.1154735213231,0.760721781747257,"#218559",NA,"Altered, but not significant"
"984","C9-R1-T1_NODE_352_length_5141_cov_6.034605",-4.19638626354511,1.50965451483268,"#218559",NA,"Altered, but not significant"
"987","C9-R2-T1_NODE_2583_length_1039_cov_3.453252",-3.05888661387231,1.08437982885463,"#218559",NA,"Altered, but not significant"
"992","C9-R3-T1_NODE_764_length_1802_cov_4.777905",-2.12326743063099,0.657114953132203,"#218559",NA,"Altered, but not significant"
"998","Rat_1_NODE_500_length_2643_cov_2.796368",-2.16992113921399,0.770581163830798,"#218559",NA,"Altered, but not significant"
"1007","Rat_10_NODE_1276_length_1359_cov_2.000767",-2.27301480655245,0.828200532806867,"#218559",NA,"Altered, but not significant"
"1009","Rat_10_NODE_1649_length_1154_cov_2.723385",-2.11547400321326,0.794057607746507,"#218559",NA,"Altered, but not significant"
"1018","Rat_10_NODE_961_length_1621_cov_2.865900",-3.84129271794583,1.3402289947527,"#218559",NA,"Altered, but not significant"
"1025","Rat_11_NODE_487_length_3500_cov_2.394194",-2.16992113921399,0.770581163830798,"#218559",NA,"Altered, but not significant"
"1039","Rat_12_NODE_1843_length_1466_cov_13.153792",-2.05889059634485,0.780918667358666,"#218559",NA,"Altered, but not significant"
"1043","Rat_12_NODE_2004_length_1377_cov_2.020424",-2.05889016097746,0.747793610894109,"#218559",NA,"Altered, but not significant"
"1046","Rat_12_NODE_227_length_8831_cov_5.782133",-4.11546677801361,1.50194251622137,"#218559",NA,"Altered, but not significant"
"1049","Rat_12_NODE_2684_length_1112_cov_1.449385",-3.27301122763267,1.10467277398558,"#218559",NA,"Altered, but not significant"
"1051","Rat_12_NODE_2793_length_1084_cov_1.937804",-3.29767318147195,1.11476378577808,"#218559",NA,"Altered, but not significant"
"1052","Rat_12_NODE_286_length_7006_cov_6.144296",-2.3219237670605,0.799128594984831,"#218559",NA,"Altered, but not significant"
"1053","Rat_12_NODE_370_length_5499_cov_4.469508",-2.22238839707251,0.780918667358666,"#218559",NA,"Altered, but not significant"
"1072","Rat_13_NODE_1559_length_1216_cov_2.156761",-2.82442104551096,0.875513420916352,"#218559",NA,"Altered, but not significant"
"1075","Rat_13_NODE_270_length_4469_cov_5.925238",-4.2094424505861,1.52891170126536,"#218559",NA,"Altered, but not significant"
"1089","Rat_14_NODE_2101_length_1043_cov_1.764170",-3.48111856808945,1.18192505390043,"#218559",NA,"Altered, but not significant"
"1100","Rat_15_NODE_1018_length_1912_cov_2.533118",-2.1154735213231,0.760721781747257,"#218559",NA,"Altered, but not significant"
"1135","Rat_16_NODE_2084_length_1004_cov_2.109589",-2.36923026094306,0.891257483393336,"#218559",NA,"Altered, but not significant"
"1142","Rat_17_NODE_1125_length_2000_cov_35.832905",-5.22880264801848,1.92868216526174,"#218559",NA,"Altered, but not significant"
"1143","Rat_17_NODE_1141_length_1965_cov_2.359162",-2.93859365065462,1.02792328806313,"#218559",NA,"Altered, but not significant"
"1145","Rat_17_NODE_1181_length_1909_cov_4.391046",-4.4918449654739,2.2538236958303,"#218559",NA,"Altered, but not significant"
"1152","Rat_17_NODE_1400_length_1661_cov_3.667497",-3.70043202596954,1.47055098088539,"#218559",NA,"Altered, but not significant"
"1156","Rat_17_NODE_1700_length_1371_cov_3.028875",-2.62448611760413,0.919067779101853,"#218559",NA,"Altered, but not significant"
"1157","Rat_17_NODE_1746_length_1335_cov_4.255469",-2.18762246812073,0.799128594984831,"#218559",NA,"Altered, but not significant"
"1159","Rat_17_NODE_1967_length_1170_cov_3.894170",-2.23172543424491,0.780918667358666,"#218559",NA,"Altered, but not significant"
"1161","Rat_17_NODE_2098_length_1104_cov_3.884652",-3.24792198909188,1.34393562880265,"#218559",NA,"Altered, but not significant"
"1167","Rat_17_NODE_514_length_3993_cov_4.925851",-2.14095699131241,0.657114953132203,"#218559",NA,"Altered, but not significant"
"1169","Rat_17_NODE_657_length_3222_cov_4.403852",-2.06880373231323,0.770581163830798,"#218559",NA,"Altered, but not significant"
"1172","Rat_17_NODE_846_length_2602_cov_3.880251",-2.21808633183897,0.780918667358666,"#218559",NA,"Altered, but not significant"
"1194","Rat_18_NODE_2392_length_1389_cov_3.947526",-2.80734939927897,0.9635077465078,"#218559",NA,"Altered, but not significant"
"1196","Rat_18_NODE_2528_length_1342_cov_4.817405",-3.08745634401465,1.06569042286934,"#218559",NA,"Altered, but not significant"
"1216","Rat_2_NODE_1292_length_1500_cov_3.033910",-2.87446414274455,1.08437982885463,"#218559",NA,"Altered, but not significant"
"1219","Rat_2_NODE_1714_length_1183_cov_2.417553",-2.70043528411837,1.0234706980593,"#218559",NA,"Altered, but not significant"
"1221","Rat_2_NODE_39_length_35353_cov_26.132982",-6.67945831234211,2.93716909500034,"#218559",NA,"Altered, but not significant"
"1224","Rat_2_NODE_807_length_2377_cov_9.148579",-2.90688489251689,1.0199498052981,"#218559",NA,"Altered, but not significant"
"1230","Rat_3_NODE_306_length_5553_cov_7.166424",-4.5024880858282,1.61109793059184,"#218559",NA,"Altered, but not significant"
"1232","Rat_3_NODE_565_length_3727_cov_3.404684",-3.14295139646349,1.08437982885463,"#218559",NA,"Altered, but not significant"
"1261","Rat_8_NODE_1303_length_2079_cov_2.265316",-2.22238839707251,0.780918667358666,"#218559",NA,"Altered, but not significant"
"1281","Rat_8_NODE_1926_length_1534_cov_1.908046",-2.80734956638334,0.992209653023471,"#218559",NA,"Altered, but not significant"
"1438","VC_219",-2.38524049954695,0.54839655917752,"#218559",NA,"Altered, but not significant"
"1447","VC_271",-3.27611458577839,1.17248137517316,"#218559",NA,"Altered, but not significant"
"1463","VC_368",-8.3757338401056,4.39176243253326,"#218559",NA,"Altered, but not significant"
"1466","VC_378",-2.49238877571697,0.654822234457676,"#218559",NA,"Altered, but not significant"
"1470","VC_383",-2.12370648177305,0.579713789831197,"#218559",NA,"Altered, but not significant"
"1475","VC_397",-3.22238539145599,1.09038545041737,"#218559",NA,"Altered, but not significant"
"1477","VC_404",-5.26677231638377,2.17596116654551,"#218559",NA,"Altered, but not significant"
"1478","VC_406",-2.16992113921399,0.770581163830798,"#218559",NA,"Altered, but not significant"
"1479","VC_409",-5.16321478608103,1.92176399870105,"#218559",NA,"Altered, but not significant"
"1490","VC_49",-3.32192084568617,1.15573795925829,"#218559",NA,"Altered, but not significant"
"1496","VC_567",-2.1154735213231,0.760721781747257,"#218559",NA,"Altered, but not significant"
"1501","VC_602",-6.95417638322977,3.63495979580084,"#218559",NA,"Altered, but not significant"
"1502","VC_610",-3.20162286600471,0.942973288165296,"#218559",NA,"Altered, but not significant"
"1506","VC_638",-2.26052158178837,0.728451747216346,"#218559",NA,"Altered, but not significant"
"1507","VC_639",-2.92339458124645,0.728451747216346,"#218559",NA,"Altered, but not significant"
"1510","VC_642",-3.00780053262403,0.702990621403529,"#218559",NA,"Altered, but not significant"
"1513","VC_647",-2.53775252708366,0.747793610894109,"#218559",NA,"Altered, but not significant"
"1516","VC_654",-3.70043089391527,1.29632742567923,"#218559",NA,"Altered, but not significant"
"1522","VC_664",-6.30680196733539,2.76869061832743,"#218559",NA,"Altered, but not significant"
"1524","VC_668",-2.36467144501191,0.842169855326379,"#218559",NA,"Altered, but not significant"
"1525","VC_670",-2.38840283332897,0.94484246043262,"#218559",NA,"Altered, but not significant"
"1526","VC_673",-4.10152856501896,1.57134182558243,"#218559",NA,"Altered, but not significant"
"1530","VC_679",-2.61831089434492,0.770581163830798,"#218559",NA,"Altered, but not significant"
"1538","VC_775",-2.06666364835268,0.625528059110726,"#218559",NA,"Altered, but not significant"
"1559","VC_979",-3.79006772078742,1.33334665781451,"#218559",NA,"Altered, but not significant"
"1","C10-R1-T1_NODE_1024_length_2423_cov_4.060811",2.24821019756801e-06,2.61088713315191e-07,"#D0C6B1",NA,"Not altered"
"2","C10-R1-T1_NODE_119_length_7472_cov_4.701497",0.840935679114967,0.222643426340264,"#D0C6B1",NA,"Not altered"
"3","C10-R1-T1_NODE_1192_length_2201_cov_3.299161",1.03242140475501,0.312036441224346,"#D0C6B1",NA,"Not altered"
"4","C10-R1-T1_NODE_1224_length_2173_cov_3.550992",-1.73696324328677,0.883563161852905,"#D0C6B1",NA,"Not altered"
"6","C10-R1-T1_NODE_195_length_5495_cov_4.028309",-0.648347603137034,0.183368697175173,"#D0C6B1",NA,"Not altered"
"7","C10-R1-T1_NODE_923_length_2551_cov_4.681490",-0.854145473777115,0.235926810917599,"#D0C6B1",NA,"Not altered"
"8","C10-R1-T5_NODE_1231_length_1132_cov_1.950789",0.670433405629958,0.155968060726111,"#D0C6B1",NA,"Not altered"
"9","C10-R1-T5_NODE_146_length_2360_cov_2.494143",0.393666196329584,0.0855003741288425,"#D0C6B1",NA,"Not altered"
"13","C10-R2-T5_NODE_6_length_4590_cov_9.581036",1.16947430598361,0.269010060527133,"#D0C6B1",NA,"Not altered"
"14","C10-R2-T5_NODE_871_length_1223_cov_8.360445",1.05004212064532,0.259257090773993,"#D0C6B1",NA,"Not altered"
"15","C10-R3-Base_NODE_23_length_4425_cov_4.162700",0.207236469790452,0.0361770242088492,"#D0C6B1",NA,"Not altered"
"18","C11-R1-T5_NODE_3202_length_1120_cov_8.643192",0.269609117320491,0.0685156110029883,"#D0C6B1",NA,"Not altered"
"23","C11-R3-Base_NODE_300_length_4118_cov_3.714251",-1.45035086618807,0.420277131623353,"#D0C6B1",NA,"Not altered"
"26","C11-R3-T1_NODE_40_length_6588_cov_3.976427",-1.70400504877795,0.418714979673555,"#D0C6B1",NA,"Not altered"
"33","C12-R2-T1_NODE_116_length_4111_cov_5.602811",-0.131962637819202,0.0367677946085218,"#D0C6B1",NA,"Not altered"
"35","C12-R2-T5_NODE_205_length_2987_cov_3.546385",1.14109387148458,0.358450997329498,"#D0C6B1",NA,"Not altered"
"37","C12-R2-T5_NODE_697_length_2078_cov_3.231340",1.33342408079062,0.399566275499015,"#D0C6B1",NA,"Not altered"
"40","C12-R3-T5_NODE_174_length_3183_cov_3.948210",0.200302734242939,0.0319866292431913,"#D0C6B1",NA,"Not altered"
"41","C13-R1-T1_NODE_1863_length_1029_cov_5.131417",1.66296342120858,0.858727890897528,"#D0C6B1",NA,"Not altered"
"42","C13-R1-T1_NODE_983_length_1328_cov_2.300079",-1.87446644805726,0.936795836160973,"#D0C6B1",NA,"Not altered"
"45","C13-R2-T1_NODE_809_length_1547_cov_2.183646",1.93859740500367,0.946755742434544,"#D0C6B1",NA,"Not altered"
"46","C13-R3-Base_NODE_59_length_14223_cov_7.880082",-0.850311640299044,0.136070374862869,"#D0C6B1",NA,"Not altered"
"50","C14-R1-T1_NODE_2002_length_1408_cov_7.127864",-1.76004341047776,0.637761017511632,"#D0C6B1",NA,"Not altered"
"51","C14-R1-T1_NODE_285_length_3469_cov_3.919742",0.48542928269342,0.139887119082484,"#D0C6B1",NA,"Not altered"
"59","C14-R3-T5_NODE_1835_length_1024_cov_3.983488",0.868756934406078,0.211046237510379,"#D0C6B1",NA,"Not altered"
"60","C14-R3-T5_NODE_209_length_2396_cov_7.952157",1.36847206580541,0.388762754859904,"#D0C6B1",NA,"Not altered"
"61","C15-R1-Base_NODE_2034_length_2097_cov_2.410382",-1.03241834929585,0.311638308694164,"#D0C6B1",NA,"Not altered"
"65","C15-R1-T1_NODE_515_length_2272_cov_6.108705",-0.554309120266395,0.150183747239883,"#D0C6B1",NA,"Not altered"
"66","C15-R1-T5_NODE_775_length_1072_cov_2.008850",1.0183790221549,0.290943279038498,"#D0C6B1",NA,"Not altered"
"67","C15-R2-Base_NODE_1279_length_1199_cov_2.180070",1.05889323992418,0.407655057240182,"#D0C6B1",NA,"Not altered"
"68","C15-R2-Base_NODE_355_length_1830_cov_3.521690",0.152003794770751,0.0361770242088492,"#D0C6B1",NA,"Not altered"
"70","C15-R2-T5_NODE_1904_length_1063_cov_5.178571",0.812578591309508,0.224804287365755,"#D0C6B1",NA,"Not altered"
"73","C15-R3-T1_NODE_203_length_7151_cov_3.878241",-1.93127826787992,0.633300044589898,"#D0C6B1",NA,"Not altered"
"76","C15-R3-T1_NODE_237_length_6402_cov_5.153773",-1.74873427244242,0.558952340638852,"#D0C6B1",NA,"Not altered"
"83","C16-R2-T1_NODE_3569_length_1133_cov_3.179035",-1.22238842709665,0.39538119909678,"#D0C6B1",NA,"Not altered"
"84","C16-R2-T1_NODE_4031_length_1069_cov_6.677515",-0.530512112460893,0.13666123687215,"#D0C6B1",NA,"Not altered"
"87","C16-R3-Base_NODE_36_length_21441_cov_7.352287",-1.61259093637341,0.904877762014468,"#D0C6B1",NA,"Not altered"
"90","C16-R3-T1_NODE_421_length_2753_cov_2.918458",-0.243553868771338,0.0504566502153214,"#D0C6B1",NA,"Not altered"
"92","C16-R3-T5_NODE_633_length_2365_cov_2.719913",0.744960319830539,0.187037631035409,"#D0C6B1",NA,"Not altered"
"93","C21-R1-1-5-18_NODE_945_length_1043_cov_3.202429",0.347924749793864,0.0773565205407053,"#D0C6B1",NA,"Not altered"
"95","C21-R2-1-5-18_NODE_885_length_1945_cov_8.332275",-1.54474032488801,0.639142202345216,"#D0C6B1",NA,"Not altered"
"97","C21-R2-T5_NODE_343_length_2447_cov_3.352425",-0.574690670299879,0.130959593637718,"#D0C6B1",NA,"Not altered"
"98","C21-R3-1-5-18_NODE_1034_length_1729_cov_1.844683",-0.398546981644252,0.0966582157467686,"#D0C6B1",NA,"Not altered"
"99","C21-R3-1-5-18_NODE_122_length_4369_cov_3.205378",-0.159195200518462,0.0361770242088492,"#D0C6B1",NA,"Not altered"
"101","C21-R3-1-5-18_NODE_1553_length_1411_cov_3.982301",-0.0220237680598958,0.00378306289790601,"#D0C6B1",NA,"Not altered"
"102","C21-R3-1-5-18_NODE_281_length_3210_cov_6.064659",-1.68649170849069,0.487363338691683,"#D0C6B1",NA,"Not altered"
"105","C22-R1-1-5-18_NODE_293_length_3120_cov_2.983034",1.08376959629797,0.312036441224346,"#D0C6B1",NA,"Not altered"
"106","C22-R1-1-5-18_NODE_856_length_2024_cov_2.776536",1.73696388631999,0.883563161852905,"#D0C6B1",NA,"Not altered"
"108","C22-R1-3-4-18_NODE_338_length_1664_cov_13.704164",-0.0999123921849328,0.0140192147133017,"#D0C6B1",NA,"Not altered"
"110","C22-R1-T5_NODE_37_length_5242_cov_3.183343",-0.280105495540544,0.0820787578822226,"#D0C6B1",NA,"Not altered"
"115","C22-R2-3-4-18_NODE_3262_length_1238_cov_2.648352",-1.38702036460219,0.570183897459734,"#D0C6B1",NA,"Not altered"
"116","C22-R3-1-5-18_NODE_1604_length_1353_cov_2.268105",1.80735309870751,0.907748006171597,"#D0C6B1",NA,"Not altered"
"121","C23-R2-3-4-18_NODE_16_length_11311_cov_4.364161",-0.284503277258264,0.0874578934685985,"#D0C6B1",NA,"Not altered"
"123","C23-R2-T5_NODE_73_length_2902_cov_2.650509",0.715884085353439,0.202669234583678,"#D0C6B1",NA,"Not altered"
"126","C23-R3-1-5-18_NODE_918_length_2497_cov_3.321458",0.0506293579887521,0.00943296518766154,"#D0C6B1",NA,"Not altered"
"133","C24-R2-3-4-18_NODE_1086_length_3481_cov_3.304145",1.79007580820903,0.660555466348078,"#D0C6B1",NA,"Not altered"
"134","C24-R2-3-4-18_NODE_1155_length_3367_cov_3.189614",-0.108930698883327,0.020681134844053,"#D0C6B1",NA,"Not altered"
"139","C24-R2-3-4-18_NODE_3664_length_1765_cov_4.132164",-0.253753675327523,0.0508237014856369,"#D0C6B1",NA,"Not altered"
"140","C24-R2-3-4-18_NODE_513_length_5516_cov_3.527010",0.795769072825429,0.198322876707176,"#D0C6B1",NA,"Not altered"
"141","C24-R2-3-4-18_NODE_5829_length_1364_cov_1.495034",-1.66296282280271,0.858727890897528,"#D0C6B1",NA,"Not altered"
"142","C24-R2-3-4-18_NODE_7543_length_1181_cov_2.051510",0.584962997833324,0.155968060726111,"#D0C6B1",NA,"Not altered"
"150","C9-R1-T1_NODE_323_length_5510_cov_4.169936",1.09784825552863,0.277146841514023,"#D0C6B1",NA,"Not altered"
"152","C9-R1-T1_NODE_5939_length_1000_cov_3.122751",1.93859762416273,1.00370952511415,"#D0C6B1",NA,"Not altered"
"153","C9-R1-T5_NODE_643_length_1646_cov_6.274041",-1.24392034156344,0.408838266535764,"#D0C6B1",NA,"Not altered"
"154","C9-R2-T1_NODE_197_length_2304_cov_2.955091",0.493041998533861,0.121134738998188,"#D0C6B1",NA,"Not altered"
"156","C9-R2-T1_NODE_74_length_2960_cov_3.930120",0.51265072456603,0.12105326807521,"#D0C6B1",NA,"Not altered"
"157","C9-R3-Base_NODE_116_length_5545_cov_6.098361",0.220404625265161,0.0813747055209204,"#D0C6B1",NA,"Not altered"
"160","C9-R3-Base_NODE_928_length_2504_cov_2.983258",-1.10962099270332,0.450942984491526,"#D0C6B1",NA,"Not altered"
"161","C9-R3-T1_NODE_18_length_8071_cov_4.555389",-0.975015638651851,0.715970438880958,"#D0C6B1",NA,"Not altered"
"169","Rat_1_NODE_1664_length_1062_cov_1.698113",-0.115476681757264,0.0315544585302001,"#D0C6B1",NA,"Not altered"
"170","Rat_1_NODE_367_length_3412_cov_3.477510",1.70695237817451,0.607433918793464,"#D0C6B1",NA,"Not altered"
"173","Rat_1_NODE_529_length_2500_cov_3.401636",0.510963259928097,0.111976479600523,"#D0C6B1",NA,"Not altered"
"175","Rat_1_NODE_734_length_1926_cov_2.326029",1.87446718037656,0.936795836160973,"#D0C6B1",NA,"Not altered"
"176","Rat_1_NODE_771_length_1833_cov_14.917323",-1.66296282280271,0.858727890897528,"#D0C6B1",NA,"Not altered"
"177","Rat_1_NODE_796_length_1784_cov_7.998843",-1.8073524109466,0.907748006171597,"#D0C6B1",NA,"Not altered"
"178","Rat_1_NODE_943_length_1560_cov_3.671761",-0.415036210875413,0.111431488197578,"#D0C6B1",NA,"Not altered"
"179","Rat_10_NODE_1258_length_1368_cov_3.562833",-1.23703660907999,0.472855276185997,"#D0C6B1",NA,"Not altered"
"181","Rat_10_NODE_1377_length_1294_cov_2.379338",-1.08745955860028,0.39538119909678,"#D0C6B1",NA,"Not altered"
"185","Rat_10_NODE_452_length_2934_cov_2.534561",-1.51456669760682,0.441754701074545,"#D0C6B1",NA,"Not altered"
"186","Rat_10_NODE_694_length_2069_cov_6.280040",-0.321237339463386,0.0533508905534721,"#D0C6B1",NA,"Not altered"
"187","Rat_10_NODE_93_length_11013_cov_4.923617",-1.03550412977191,0.211046237510379,"#D0C6B1",NA,"Not altered"
"200","Rat_11_NODE_1474_length_1297_cov_2.929147",1.24392516251524,0.458237290162493,"#D0C6B1",NA,"Not altered"
"204","Rat_11_NODE_1654_length_1180_cov_2.175111",1.99999783871269,0.969318874105396,"#D0C6B1",NA,"Not altered"
"216","Rat_11_NODE_1923_length_1073_cov_1.428291",1.66296357333019,0.898213826629587,"#D0C6B1",NA,"Not altered"
"219","Rat_11_NODE_2052_length_1029_cov_2.990760",-0.217588736626987,0.041949691750851,"#D0C6B1",NA,"Not altered"
"220","Rat_11_NODE_2067_length_1026_cov_1.710608",1.73696405603498,0.936795836160973,"#D0C6B1",NA,"Not altered"
"222","Rat_11_NODE_2098_length_1011_cov_2.141213",1.93859759990888,0.993712960084517,"#D0C6B1",NA,"Not altered"
"223","Rat_11_NODE_2120_length_1006_cov_1.628812",1.93859762416273,1.00370952511415,"#D0C6B1",NA,"Not altered"
"224","Rat_11_NODE_682_length_2488_cov_4.431155",1.77760693029324,0.705925145957659,"#D0C6B1",NA,"Not altered"
"225","Rat_11_NODE_750_length_2299_cov_4.198752",-0.643854346507924,0.180514937719681,"#D0C6B1",NA,"Not altered"
"229","Rat_11_NODE_997_length_1763_cov_2.747073",1.66296342120858,0.858727890897528,"#D0C6B1",NA,"Not altered"
"230","Rat_12_NODE_1002_length_2405_cov_4.991915",1.8073530987075,0.907748006171597,"#D0C6B1",NA,"Not altered"
"235","Rat_12_NODE_1075_length_2263_cov_4.793931",1.87446718037656,0.936795836160973,"#D0C6B1",NA,"Not altered"
"237","Rat_12_NODE_11_length_51393_cov_41.807355",-1.0411940221243,0.534730658566495,"#D0C6B1",NA,"Not altered"
"238","Rat_12_NODE_1110_length_2206_cov_3.848443",1.8073530987075,0.907748006171597,"#D0C6B1",NA,"Not altered"
"239","Rat_12_NODE_1121_length_2192_cov_3.705194",1.99999783871269,0.969318874105396,"#D0C6B1",NA,"Not altered"
"240","Rat_12_NODE_1147_length_2150_cov_6.377566",1.73696388631999,0.883563161852905,"#D0C6B1",NA,"Not altered"
"241","Rat_12_NODE_1156_length_2136_cov_4.767900",1.93859740500367,0.946755742434544,"#D0C6B1",NA,"Not altered"
"243","Rat_12_NODE_1215_length_2054_cov_3.730365",1.66296342120858,0.858727890897528,"#D0C6B1",NA,"Not altered"
"244","Rat_12_NODE_1218_length_2050_cov_5.211529",1.87446718037656,0.936795836160973,"#D0C6B1",NA,"Not altered"
"245","Rat_12_NODE_1252_length_2016_cov_3.930138",1.66296342120858,0.858727890897528,"#D0C6B1",NA,"Not altered"
"247","Rat_12_NODE_1307_length_1945_cov_4.424868",1.87446718037656,0.936795836160973,"#D0C6B1",NA,"Not altered"
"250","Rat_12_NODE_1347_length_1898_cov_4.247423",1.93859740500367,0.946755742434544,"#D0C6B1",NA,"Not altered"
"251","Rat_12_NODE_1393_length_1851_cov_5.155345",1.87446718037656,0.936795836160973,"#D0C6B1",NA,"Not altered"
"253","Rat_12_NODE_1595_length_1660_cov_5.548910",1.8073530987075,0.907748006171597,"#D0C6B1",NA,"Not altered"
"254","Rat_12_NODE_163_length_11909_cov_5.647967",-0.795174617898009,0.16605983056844,"#D0C6B1",NA,"Not altered"
"255","Rat_12_NODE_1676_length_1587_cov_4.005875",1.66296342120858,0.858727890897528,"#D0C6B1",NA,"Not altered"
"256","Rat_12_NODE_1686_length_1577_cov_7.174113",0.115477534303327,0.0315544585302001,"#D0C6B1",NA,"Not altered"
"257","Rat_12_NODE_1687_length_1577_cov_4.632720",1.73696388631999,0.883563161852905,"#D0C6B1",NA,"Not altered"
"258","Rat_12_NODE_1721_length_1547_cov_3.483914",1.87446718037656,0.936795836160973,"#D0C6B1",NA,"Not altered"
"260","Rat_12_NODE_1812_length_1482_cov_3.053259",1.8073530987075,0.907748006171597,"#D0C6B1",NA,"Not altered"
"261","Rat_12_NODE_1818_length_1479_cov_11.785815",0.442519265545647,0.114268328700616,"#D0C6B1",NA,"Not altered"
"262","Rat_12_NODE_1827_length_1473_cov_4.952045",1.66296342120858,0.858727890897528,"#D0C6B1",NA,"Not altered"
"263","Rat_12_NODE_1835_length_1469_cov_6.064356",1.87446718037656,0.936795836160973,"#D0C6B1",NA,"Not altered"
"265","Rat_12_NODE_1879_length_1446_cov_5.920201",0.371969214806848,0.0934236607394163,"#D0C6B1",NA,"Not altered"
"266","Rat_12_NODE_1891_length_1440_cov_2.129964",0.594009192382342,0.132987394227415,"#D0C6B1",NA,"Not altered"
"268","Rat_12_NODE_2065_length_1347_cov_6.899381",1.66296342120858,0.858727890897528,"#D0C6B1",NA,"Not altered"
"269","Rat_12_NODE_2261_length_1257_cov_3.247088",-0.29277797250748,0.0565204570809854,"#D0C6B1",NA,"Not altered"
"270","Rat_12_NODE_227_length_8831_cov_5.782133",-0.415032158040501,0.0705749685292625,"#D0C6B1",NA,"Not altered"
"271","Rat_12_NODE_2293_length_1244_cov_5.013457",1.8073530987075,0.907748006171597,"#D0C6B1",NA,"Not altered"
"273","Rat_12_NODE_2353_length_1220_cov_3.366524",0.237040218707671,0.0542465219336245,"#D0C6B1",NA,"Not altered"
"274","Rat_12_NODE_2399_length_1201_cov_3.054101",0.122622195664288,0.0233048306060457,"#D0C6B1",NA,"Not altered"
"275","Rat_12_NODE_2442_length_1183_cov_2.389184",0.712718878341296,0.180514937719681,"#D0C6B1",NA,"Not altered"
"276","Rat_12_NODE_2511_length_1163_cov_3.626354",1.66296342120858,0.858727890897528,"#D0C6B1",NA,"Not altered"
"277","Rat_12_NODE_2532_length_1157_cov_5.512704",0.222392664350936,0.0613269341283131,"#D0C6B1",NA,"Not altered"
"278","Rat_12_NODE_2570_length_1145_cov_3.730275",1.87446718037656,0.936795836160973,"#D0C6B1",NA,"Not altered"
"279","Rat_12_NODE_2583_length_1142_cov_2.220791",0.563902122996023,0.135074909033234,"#D0C6B1",NA,"Not altered"
"280","Rat_12_NODE_2684_length_1112_cov_1.449385",-0.500426171335159,0.119934798150198,"#D0C6B1",NA,"Not altered"
"281","Rat_12_NODE_2757_length_1093_cov_2.400771",1.66296342120858,0.858727890897528,"#D0C6B1",NA,"Not altered"
"282","Rat_12_NODE_2793_length_1084_cov_1.937804",-0.753356926705792,0.201941715449253,"#D0C6B1",NA,"Not altered"
"284","Rat_12_NODE_3097_length_1012_cov_2.835946",-0.473928434639374,0.109318329635721,"#D0C6B1",NA,"Not altered"
"285","Rat_12_NODE_3130_length_1004_cov_4.131718",0.321928264866291,0.0912292462312124,"#D0C6B1",NA,"Not altered"
"297","Rat_12_NODE_713_length_3187_cov_2.303959",-0.739931076724579,0.14883105050226,"#D0C6B1",NA,"Not altered"
"300","Rat_12_NODE_732_length_3123_cov_4.199804",1.93859740500367,0.946755742434544,"#D0C6B1",NA,"Not altered"
"304","Rat_12_NODE_755_length_3023_cov_5.529650",1.73696388631999,0.883563161852905,"#D0C6B1",NA,"Not altered"
"305","Rat_12_NODE_782_length_2936_cov_5.606734",-0.174327005980608,0.0361770242088492,"#D0C6B1",NA,"Not altered"
"308","Rat_12_NODE_852_length_2752_cov_4.516871",1.99999783871269,0.969318874105396,"#D0C6B1",NA,"Not altered"
"309","Rat_12_NODE_963_length_2492_cov_3.956094",1.99999783871269,0.969318874105396,"#D0C6B1",NA,"Not altered"
"310","Rat_12_NODE_971_length_2478_cov_6.734214",1.87446718037656,0.936795836160973,"#D0C6B1",NA,"Not altered"
"312","Rat_12_NODE_983_length_2448_cov_5.089845",-1.73696324328677,0.883563161852905,"#D0C6B1",NA,"Not altered"
"322","Rat_13_NODE_1527_length_1233_cov_2.616299",-0.845669721763775,0.363469974356959,"#D0C6B1",NA,"Not altered"
"324","Rat_13_NODE_1554_length_1218_cov_4.531384",-1.66296282280271,0.858727890897528,"#D0C6B1",NA,"Not altered"
"326","Rat_13_NODE_1726_length_1138_cov_2.481071",1.66296342120858,0.858727890897528,"#D0C6B1",NA,"Not altered"
"329","Rat_13_NODE_1794_length_1113_cov_1.703214",-0.0115846191990174,0.00118368420724385,"#D0C6B1",NA,"Not altered"
"331","Rat_13_NODE_1929_length_1064_cov_1.727453",1.93859760927244,0.99488100951505,"#D0C6B1",NA,"Not altered"
"334","Rat_13_NODE_270_length_4469_cov_5.925238",-1.62448451782566,0.506923999148403,"#D0C6B1",NA,"Not altered"
"336","Rat_13_NODE_563_length_2311_cov_3.953457",1.93859740500367,0.946755742434544,"#D0C6B1",NA,"Not altered"
"342","Rat_14_NODE_1074_length_1601_cov_1.410737",1.73696405603498,0.936795836160973,"#D0C6B1",NA,"Not altered"
"344","Rat_14_NODE_1131_length_1540_cov_2.964983",1.8073530987075,0.907748006171597,"#D0C6B1",NA,"Not altered"
"351","Rat_14_NODE_1247_length_1456_cov_2.887937",0.169925587674564,0.0407723763832956,"#D0C6B1",NA,"Not altered"
"356","Rat_14_NODE_1469_length_1320_cov_7.652174",-0.584961305885554,0.180514937719681,"#D0C6B1",NA,"Not altered"
"358","Rat_14_NODE_1676_length_1205_cov_2.937391",-0.0931086579372291,0.0213539401164317,"#D0C6B1",NA,"Not altered"
"366","Rat_14_NODE_2101_length_1043_cov_1.764170",2.34674866610752e-06,2.61088713315191e-07,"#D0C6B1",NA,"Not altered"
"370","Rat_14_NODE_2170_length_1025_cov_2.009278",-0.0351868262595357,0.00665361215527453,"#D0C6B1",NA,"Not altered"
"371","Rat_14_NODE_2253_length_1004_cov_2.317176",1.06140048020387,0.34534058864606,"#D0C6B1",NA,"Not altered"
"373","Rat_14_NODE_497_length_3284_cov_5.553732",0.74284323844949,0.190012793713484,"#D0C6B1",NA,"Not altered"
"379","Rat_14_NODE_768_length_2093_cov_2.773307",1.73696388631999,0.883563161852905,"#D0C6B1",NA,"Not altered"
"382","Rat_14_NODE_91_length_20813_cov_13.184604",-0.824424243887816,0.202017399271362,"#D0C6B1",NA,"Not altered"
"383","Rat_14_NODE_972_length_1717_cov_4.745487",1.87446718037656,0.936795836160973,"#D0C6B1",NA,"Not altered"
"384","Rat_14_NODE_992_length_1691_cov_28.487164",1.73696388631999,0.883563161852905,"#D0C6B1",NA,"Not altered"
"386","Rat_15_NODE_1018_length_1912_cov_2.533118",-0.0565821182913641,0.010765148684684,"#D0C6B1",NA,"Not altered"
"388","Rat_15_NODE_1119_length_1773_cov_2.792782",1.66296342120858,0.858727890897528,"#D0C6B1",NA,"Not altered"
"392","Rat_15_NODE_1292_length_1558_cov_2.721224",1.73696388631999,0.883563161852905,"#D0C6B1",NA,"Not altered"
"393","Rat_15_NODE_1379_length_1488_cov_2.022331",0.874468776559609,0.29090249230411,"#D0C6B1",NA,"Not altered"
"397","Rat_15_NODE_1505_length_1387_cov_2.659910",-0.169923418771374,0.0388998960710191,"#D0C6B1",NA,"Not altered"
"398","Rat_15_NODE_1645_length_1297_cov_5.404992",-0.45438218993149,0.0820787578822226,"#D0C6B1",NA,"Not altered"
"399","Rat_15_NODE_1738_length_1239_cov_2.298142",0.3625710592278,0.0820787578822226,"#D0C6B1",NA,"Not altered"
"401","Rat_15_NODE_1948_length_1137_cov_2.990758",-1.66296302765563,0.892541553381276,"#D0C6B1",NA,"Not altered"
"402","Rat_15_NODE_1992_length_1120_cov_8.257277",-1.93859695407719,1.00370952511415,"#D0C6B1",NA,"Not altered"
"403","Rat_15_NODE_2004_length_1118_cov_1.651929",0.476439511418224,0.105527878976592,"#D0C6B1",NA,"Not altered"
"405","Rat_15_NODE_2139_length_1063_cov_3.283730",1.80735328491866,0.946755742434544,"#D0C6B1",NA,"Not altered"
"406","Rat_15_NODE_2143_length_1062_cov_4.277061",0.736965422313131,0.255813629902871,"#D0C6B1",NA,"Not altered"
"408","Rat_15_NODE_2225_length_1038_cov_2.301119",-0.321926873131732,0.0813747055209204,"#D0C6B1",NA,"Not altered"
"409","Rat_15_NODE_2315_length_1011_cov_2.581590",-0.943413809076738,0.312036441224346,"#D0C6B1",NA,"Not altered"
"411","Rat_15_NODE_534_length_3143_cov_3.930376",1.99999783871269,0.969318874105396,"#D0C6B1",NA,"Not altered"
"413","Rat_15_NODE_700_length_2497_cov_16.342752",-0.332572174361664,0.0685156110029883,"#D0C6B1",NA,"Not altered"
"414","Rat_15_NODE_741_length_2394_cov_3.817871",0.0703902336362397,0.0140192147133017,"#D0C6B1",NA,"Not altered"
"417","Rat_16_NODE_1391_length_1319_cov_3.575158",-0.758989287738611,0.212618349033302,"#D0C6B1",NA,"Not altered"
"418","Rat_16_NODE_1612_length_1205_cov_2.644348",-0.678070790112941,0.232426274133348,"#D0C6B1",NA,"Not altered"
"421","Rat_16_NODE_1823_length_1097_cov_1.765835",-1.45942892459658,0.640259153975647,"#D0C6B1",NA,"Not altered"
"424","Rat_17_NODE_1020_length_2207_cov_3.454461",1.87446718037656,0.936795836160973,"#D0C6B1",NA,"Not altered"
"425","Rat_17_NODE_1100_length_2048_cov_2.143001",-0.959354111485126,0.259534958739092,"#D0C6B1",NA,"Not altered"
"427","Rat_17_NODE_1141_length_1965_cov_2.359162",-1.35363355424158,0.491915094696,"#D0C6B1",NA,"Not altered"
"428","Rat_17_NODE_1160_length_1937_cov_5.346440",1.73696388631999,0.883563161852905,"#D0C6B1",NA,"Not altered"
"429","Rat_17_NODE_1181_length_1909_cov_4.391046",-1.98934800229724,0.936795836160973,"#D0C6B1",NA,"Not altered"
"430","Rat_17_NODE_1241_length_1841_cov_2.480963",-1.99999701822293,0.969318874105396,"#D0C6B1",NA,"Not altered"
"431","Rat_17_NODE_1292_length_1779_cov_3.800464",-1.32970183436024,0.523936686064619,"#D0C6B1",NA,"Not altered"
"432","Rat_17_NODE_135_length_11242_cov_4.336462",-0.713776140341093,0.388762754859904,"#D0C6B1",NA,"Not altered"
"433","Rat_17_NODE_1386_length_1680_cov_3.999385",1.66296342120858,0.858727890897528,"#D0C6B1",NA,"Not altered"
"438","Rat_17_NODE_1598_length_1454_cov_4.045747",-0.473928820348655,0.116649682568133,"#D0C6B1",NA,"Not altered"
"439","Rat_17_NODE_1683_length_1382_cov_2.787491",7.55618913650055e-07,2.61088713315191e-07,"#D0C6B1",NA,"Not altered"
"440","Rat_17_NODE_1700_length_1371_cov_3.028875",-1.3025599331806,0.500379508835887,"#D0C6B1",NA,"Not altered"
"444","Rat_17_NODE_1907_length_1217_cov_5.549053",-1.293728090708,0.525534545183659,"#D0C6B1",NA,"Not altered"
"445","Rat_17_NODE_1967_length_1170_cov_3.894170",-1.25375316902627,0.450341697115169,"#D0C6B1",NA,"Not altered"
"446","Rat_17_NODE_2062_length_1122_cov_3.864105",-1.72791721025066,0.858727890897528,"#D0C6B1",NA,"Not altered"
"448","Rat_17_NODE_2203_length_1059_cov_1.773904",-0.678070318043888,0.211046237510379,"#D0C6B1",NA,"Not altered"
"449","Rat_17_NODE_244_length_7296_cov_5.183538",-0.623103386979997,0.290236682732572,"#D0C6B1",NA,"Not altered"
"451","Rat_17_NODE_36_length_28638_cov_8.743064",0.415042226393689,0.068421470166726,"#D0C6B1",NA,"Not altered"
"452","Rat_17_NODE_514_length_3993_cov_4.925851",-1.98018484772156,0.802573767065765,"#D0C6B1",NA,"Not altered"
"453","Rat_17_NODE_533_length_3875_cov_5.137435",0.548306197054118,0.122496439148186,"#D0C6B1",NA,"Not altered"
"454","Rat_17_NODE_657_length_3222_cov_4.403852",-1.31945537692922,0.525522556212831,"#D0C6B1",NA,"Not altered"
"455","Rat_17_NODE_762_length_2859_cov_3.333809",1.87446718037656,0.936795836160973,"#D0C6B1",NA,"Not altered"
"456","Rat_17_NODE_803_length_2753_cov_5.205337",-0.865246990733846,0.283590860314472,"#D0C6B1",NA,"Not altered"
"457","Rat_17_NODE_846_length_2602_cov_3.880251",-1.81815608825032,0.775668782675445,"#D0C6B1",NA,"Not altered"
"458","Rat_17_NODE_921_length_2411_cov_4.332767",-0.341033478570865,0.0685156110029883,"#D0C6B1",NA,"Not altered"
"459","Rat_17_NODE_988_length_2264_cov_4.550928",1.37345785212637,0.465892246609097,"#D0C6B1",NA,"Not altered"
"461","Rat_18_NODE_1473_length_1909_cov_2.935814",1.73696388631999,0.883563161852905,"#D0C6B1",NA,"Not altered"
"462","Rat_18_NODE_1509_length_1875_cov_3.823626",0.432959961287914,0.105527878976592,"#D0C6B1",NA,"Not altered"
"465","Rat_18_NODE_1753_length_1706_cov_3.657783",-1.66296282280271,0.858727890897528,"#D0C6B1",NA,"Not altered"
"466","Rat_18_NODE_1826_length_1665_cov_2.954037",0.362570377018433,0.0970738922438978,"#D0C6B1",NA,"Not altered"
"467","Rat_18_NODE_2139_length_1511_cov_1.769918",-0.459430292110674,0.129820986614088,"#D0C6B1",NA,"Not altered"
"468","Rat_18_NODE_2179_length_1493_cov_23.924896",-0.798363063482667,0.232426274133348,"#D0C6B1",NA,"Not altered"
"469","Rat_18_NODE_2252_length_1456_cov_2.876517",0.275635034411421,0.0685156110029883,"#D0C6B1",NA,"Not altered"
"470","Rat_18_NODE_2392_length_1389_cov_3.947526",-0.807352072343405,0.217218444917056,"#D0C6B1",NA,"Not altered"
"473","Rat_18_NODE_2828_length_1238_cov_2.480981",1.28950611110868,0.491915094696,"#D0C6B1",NA,"Not altered"
"474","Rat_18_NODE_2835_length_1237_cov_1.835025",-0.565593406184052,0.122496439148186,"#D0C6B1",NA,"Not altered"
"476","Rat_18_NODE_3267_length_1121_cov_1.641651",0.76553444180674,0.268970539088061,"#D0C6B1",NA,"Not altered"
"479","Rat_18_NODE_3518_length_1064_cov_4.325074",1.87446738448454,0.983211501057503,"#D0C6B1",NA,"Not altered"
"480","Rat_18_NODE_3639_length_1042_cov_5.548126",0.506960337181332,0.142169841077904,"#D0C6B1",NA,"Not altered"
"481","Rat_18_NODE_3705_length_1026_cov_2.219361",0.866733950555773,0.262308722152245,"#D0C6B1",NA,"Not altered"
"483","Rat_18_NODE_3769_length_1016_cov_2.198751",-1.93859695907069,1.00370952511415,"#D0C6B1",NA,"Not altered"
"484","Rat_18_NODE_505_length_4401_cov_3.102163",-0.398542066864809,0.0616894764255322,"#D0C6B1",NA,"Not altered"
"485","Rat_18_NODE_722_length_3314_cov_4.793495",-1.08572468793037,0.285557460673459,"#D0C6B1",NA,"Not altered"
"486","Rat_2_NODE_1038_length_1835_cov_3.710674",-1.73696324328677,0.883563161852905,"#D0C6B1",NA,"Not altered"
"488","Rat_2_NODE_1062_length_1800_cov_2.261318",-1.58495916759705,0.674752621109819,"#D0C6B1",NA,"Not altered"
"491","Rat_2_NODE_1134_length_1693_cov_2.971917",-1.87446644805726,0.936795836160973,"#D0C6B1",NA,"Not altered"
"492","Rat_2_NODE_1262_length_1542_cov_2.349697",1.66296342120858,0.858727890897528,"#D0C6B1",NA,"Not altered"
"494","Rat_2_NODE_1357_length_1457_cov_1.528531",-0.367727388089724,0.0700128418654326,"#D0C6B1",NA,"Not altered"
"497","Rat_2_NODE_1595_length_1262_cov_2.579122",1.9385976272677,1.00370952511415,"#D0C6B1",NA,"Not altered"
"498","Rat_2_NODE_1642_length_1226_cov_3.118702",-0.0995349978986587,0.0233048306060457,"#D0C6B1",NA,"Not altered"
"500","Rat_2_NODE_2082_length_1015_cov_3.841667",-1.87446644805726,0.936795836160973,"#D0C6B1",NA,"Not altered"
"502","Rat_2_NODE_450_length_4487_cov_3.267599",0.559125078407511,0.134060945944293,"#D0C6B1",NA,"Not altered"
"503","Rat_2_NODE_807_length_2377_cov_9.148579",0.616672507005907,0.150183747239883,"#D0C6B1",NA,"Not altered"
"505","Rat_2_NODE_973_length_1958_cov_2.497110",-0.027477410803736,0.00423756943672136,"#D0C6B1",NA,"Not altered"
"513","Rat_3_NODE_2350_length_1458_cov_2.870991",1.66296342120858,0.858727890897528,"#D0C6B1",NA,"Not altered"
"522","Rat_3_NODE_306_length_5553_cov_7.166424",-1.44359978194463,0.39538119909678,"#D0C6B1",NA,"Not altered"
"532","Rat_3_NODE_3670_length_1063_cov_1.533730",1.772588124938,0.832642081765403,"#D0C6B1",NA,"Not altered"
"538","Rat_5_NODE_649_length_1560_cov_6.358140",-1.99999701822293,0.969318874105396,"#D0C6B1",NA,"Not altered"
"540","Rat_6_NODE_1105_length_1840_cov_35.146218",-1.55253759711801,0.640259153975647,"#D0C6B1",NA,"Not altered"
"541","Rat_6_NODE_1794_length_1171_cov_1.552867",-0.951086943669112,0.267605284478224,"#D0C6B1",NA,"Not altered"
"543","Rat_7_NODE_1534_length_1519_cov_2.487705",-0.943414405585557,0.31012893016234,"#D0C6B1",NA,"Not altered"
"544","Rat_7_NODE_1838_length_1271_cov_2.256579",1.66296342120858,0.858727890897528,"#D0C6B1",NA,"Not altered"
"545","Rat_7_NODE_1867_length_1249_cov_3.328308",-0.247926422939188,0.0613269341283131,"#D0C6B1",NA,"Not altered"
"546","Rat_7_NODE_1875_length_1245_cov_2.730252",1.73696405373111,0.936795836160973,"#D0C6B1",NA,"Not altered"
"547","Rat_7_NODE_1924_length_1215_cov_2.185345",-0.884520839769232,0.285557460673459,"#D0C6B1",NA,"Not altered"
"548","Rat_7_NODE_210_length_10309_cov_37.061439",1.36838783787106,0.389147238438788,"#D0C6B1",NA,"Not altered"
"549","Rat_7_NODE_2195_length_1085_cov_2.857282",0.643856280098125,0.203610552183874,"#D0C6B1",NA,"Not altered"
"551","Rat_7_NODE_2309_length_1037_cov_2.142566",0.206451197390389,0.0542465219336245,"#D0C6B1",NA,"Not altered"
"554","Rat_7_NODE_513_length_5034_cov_22.260293",0.923379061682007,0.246758595716693,"#D0C6B1",NA,"Not altered"
"555","Rat_7_NODE_866_length_2815_cov_3.435507",-0.231322433526148,0.0469936905040562,"#D0C6B1",NA,"Not altered"
"556","Rat_8_NODE_1016_length_2555_cov_2.631600",-0.610050354481588,0.143590564938952,"#D0C6B1",NA,"Not altered"
"557","Rat_8_NODE_1115_length_2373_cov_2.902934",-0.643061042179816,0.142129070635599,"#D0C6B1",NA,"Not altered"
"558","Rat_8_NODE_1200_length_2232_cov_5.504364",1.8073530987075,0.907748006171597,"#D0C6B1",NA,"Not altered"
"559","Rat_8_NODE_123_length_13686_cov_5.307021",-0.693438380253138,0.120564133299752,"#D0C6B1",NA,"Not altered"
"560","Rat_8_NODE_1274_length_2116_cov_2.597283",1.87446718037656,0.936795836160973,"#D0C6B1",NA,"Not altered"
"563","Rat_8_NODE_1383_length_1989_cov_4.418304",-1.87446644805726,0.936795836160973,"#D0C6B1",NA,"Not altered"
"564","Rat_8_NODE_1395_length_1979_cov_4.177235",-0.617749099353284,0.151673456306378,"#D0C6B1",NA,"Not altered"
"565","Rat_8_NODE_1425_length_1945_cov_2.821693",-0.436097579853233,0.111976479600523,"#D0C6B1",NA,"Not altered"
"566","Rat_8_NODE_144_length_12254_cov_10.245430",1.19264665992767,0.525534545183659,"#D0C6B1",NA,"Not altered"
"567","Rat_8_NODE_1463_length_1894_cov_2.374116",-0.152002000652311,0.0361770242088492,"#D0C6B1",NA,"Not altered"
"570","Rat_8_NODE_1577_length_1798_cov_4.885255",1.99999783871269,0.969318874105396,"#D0C6B1",NA,"Not altered"
"571","Rat_8_NODE_1644_length_1744_cov_2.119005",0.672836989697867,0.151532164836024,"#D0C6B1",NA,"Not altered"
"572","Rat_8_NODE_1668_length_1728_cov_2.438135",-1.93859662836149,0.946755742434544,"#D0C6B1",NA,"Not altered"
"573","Rat_8_NODE_1727_length_1676_cov_2.615669",-1.93859662836149,0.946755742434544,"#D0C6B1",NA,"Not altered"
"574","Rat_8_NODE_1799_length_1624_cov_2.265137",-0.621483920266035,0.139887119082484,"#D0C6B1",NA,"Not altered"
"575","Rat_8_NODE_1817_length_1610_cov_3.906752",-0.688054060143402,0.202017399271362,"#D0C6B1",NA,"Not altered"
"576","Rat_8_NODE_1819_length_1610_cov_2.695820",-1.73696324328677,0.883563161852905,"#D0C6B1",NA,"Not altered"
"577","Rat_8_NODE_1926_length_1534_cov_1.908046",-1.80735143060709,0.853430243665197,"#D0C6B1",NA,"Not altered"
"579","Rat_8_NODE_1964_length_1507_cov_3.104683",1.74723276797739,0.845874149581328,"#D0C6B1",NA,"Not altered"
"580","Rat_8_NODE_2046_length_1458_cov_4.435495",1.99999864604567,1.01927096321585,"#D0C6B1",NA,"Not altered"
"581","Rat_8_NODE_208_length_9633_cov_54.862811",1.84369643534211,0.659382159534359,"#D0C6B1",NA,"Not altered"
"582","Rat_8_NODE_2096_length_1440_cov_3.021661",-0.567038047521463,0.13666123687215,"#D0C6B1",NA,"Not altered"
"583","Rat_8_NODE_2123_length_1425_cov_3.264234",0.246161936492007,0.0567161246548879,"#D0C6B1",NA,"Not altered"
"584","Rat_8_NODE_2151_length_1410_cov_2.590406",1.9385976272677,1.00370952511415,"#D0C6B1",NA,"Not altered"
"585","Rat_8_NODE_2202_length_1387_cov_2.003003",-1.73696324328677,0.883563161852905,"#D0C6B1",NA,"Not altered"
"586","Rat_8_NODE_2218_length_1380_cov_2.343396",1.87446738448454,0.983211501057503,"#D0C6B1",NA,"Not altered"
"587","Rat_8_NODE_2251_length_1359_cov_3.117331",-1.93859695907069,1.00370952511415,"#D0C6B1",NA,"Not altered"
"588","Rat_8_NODE_2261_length_1353_cov_2.456857",-1.25153583262982,0.484314423267313,"#D0C6B1",NA,"Not altered"
"589","Rat_8_NODE_2300_length_1330_cov_2.875294",0.782408892218343,0.224804287365755,"#D0C6B1",NA,"Not altered"
"590","Rat_8_NODE_2357_length_1304_cov_2.321057",-0.765530809731147,0.20187481875452,"#D0C6B1",NA,"Not altered"
"591","Rat_8_NODE_24_length_38809_cov_15.639547",1.18877805182214,0.39538119909678,"#D0C6B1",NA,"Not altered"
"593","Rat_8_NODE_2437_length_1268_cov_3.483100",-0.843271915833379,0.270263322501451,"#D0C6B1",NA,"Not altered"
"594","Rat_8_NODE_244_length_8549_cov_17.068872",0.0651716065097513,0.00943296518766154,"#D0C6B1",NA,"Not altered"
"595","Rat_8_NODE_2534_length_1224_cov_2.113772",-0.46948416142272,0.135074909033234,"#D0C6B1",NA,"Not altered"
"596","Rat_8_NODE_2567_length_1212_cov_2.691443",-0.03476387909767,0.00710087433821583,"#D0C6B1",NA,"Not altered"
"599","Rat_8_NODE_2680_length_1169_cov_2.301616",-0.0671132324679519,0.0140192147133017,"#D0C6B1",NA,"Not altered"
"600","Rat_8_NODE_2683_length_1166_cov_3.752475",-0.447458083947479,0.136591898124651,"#D0C6B1",NA,"Not altered"
"601","Rat_8_NODE_276_length_7694_cov_6.728629",0.807355700677027,0.199106507862144,"#D0C6B1",NA,"Not altered"
"604","Rat_8_NODE_3031_length_1062_cov_2.989076",1.66296356827388,0.89777131234188,"#D0C6B1",NA,"Not altered"
"605","Rat_8_NODE_3044_length_1058_cov_3.680957",0.868755623265515,0.262541762529987,"#D0C6B1",NA,"Not altered"
"607","Rat_8_NODE_377_length_5637_cov_4.303296",-0.614341209917206,0.124986015015174,"#D0C6B1",NA,"Not altered"
"608","Rat_8_NODE_424_length_5158_cov_5.129140",1.87446718037656,0.936795836160973,"#D0C6B1",NA,"Not altered"
"610","Rat_8_NODE_54_length_23589_cov_5.917949",-1.98631841147949,0.81927820442454,"#D0C6B1",NA,"Not altered"
"611","Rat_8_NODE_59_length_22207_cov_6.057241",0.73696792431931,0.165174208424925,"#D0C6B1",NA,"Not altered"
"612","Rat_8_NODE_629_length_3657_cov_3.140755",1.3219278265463,0.405870741923941,"#D0C6B1",NA,"Not altered"
"613","Rat_8_NODE_77_length_18655_cov_6.791720",0.0934721235406285,0.0107952198216321,"#D0C6B1",NA,"Not altered"
"614","Rat_8_NODE_886_length_2838_cov_3.899748",0.296983953983827,0.0613269341283131,"#D0C6B1",NA,"Not altered"
"615","Rat_8_NODE_943_length_2687_cov_4.590046",-1.04653807993046,0.298558028624633,"#D0C6B1",NA,"Not altered"
"616","Rat_9_NODE_1020_length_1869_cov_2.968578",0.371969214806848,0.0934236607394163,"#D0C6B1",NA,"Not altered"
"617","Rat_9_NODE_1085_length_1784_cov_3.209370",1.87446718037656,0.936795836160973,"#D0C6B1",NA,"Not altered"
"619","Rat_9_NODE_1203_length_1671_cov_2.434406",-1.73696324328677,0.883563161852905,"#D0C6B1",NA,"Not altered"
"621","Rat_9_NODE_1209_length_1667_cov_1.887097",0.0703902336362395,0.0140192147133017,"#D0C6B1",NA,"Not altered"
"623","Rat_9_NODE_1981_length_1119_cov_3.033835",1.73696405373112,0.936795836160973,"#D0C6B1",NA,"Not altered"
"626","Rat_9_NODE_652_length_2613_cov_8.058249",1.93859740500367,0.946755742434544,"#D0C6B1",NA,"Not altered"
"628","Rat_9_NODE_756_length_2333_cov_3.355136",-1.66296282280271,0.858727890897528,"#D0C6B1",NA,"Not altered"
"629","Rat_9_NODE_879_length_2078_cov_2.697973",-0.354178428929917,0.0746294921148175,"#D0C6B1",NA,"Not altered"
"630","Rat_9_NODE_969_length_1938_cov_2.296336",-1.87446644805726,0.936795836160973,"#D0C6B1",NA,"Not altered"
"631","Rat_9_NODE_972_length_1936_cov_1.879851",-1.8073524109466,0.907748006171597,"#D0C6B1",NA,"Not altered"
"634","VC_1012",1.66296342120858,0.858727890897528,"#D0C6B1",NA,"Not altered"
"635","VC_1029",-1.04063673120729,0.339114305105693,"#D0C6B1",NA,"Not altered"
"636","VC_103",-0.333923873168455,0.14037477286499,"#D0C6B1",NA,"Not altered"
"637","VC_1030",0.164388808049238,0.041949691750851,"#D0C6B1",NA,"Not altered"
"638","VC_1034",-1.12391963970696,0.44232072283497,"#D0C6B1",NA,"Not altered"
"640","VC_1043",1.80735309870751,0.907748006171597,"#D0C6B1",NA,"Not altered"
"641","VC_105",-1.26302767465407,0.320273168547394,"#D0C6B1",NA,"Not altered"
"642","VC_1069",0.366783774551985,0.07726430376199,"#D0C6B1",NA,"Not altered"
"644","VC_1083",-0.929112977530095,0.296435157610068,"#D0C6B1",NA,"Not altered"
"646","VC_1101",-0.864339206961594,0.195722665980707,"#D0C6B1",NA,"Not altered"
"649","VC_1147",-0.445795001410336,0.0912292462312124,"#D0C6B1",NA,"Not altered"
"651","VC_1161",1.93859761806834,1.00052915548,"#D0C6B1",NA,"Not altered"
"652","VC_1165",-0.606325970288839,0.0958496656169203,"#D0C6B1",NA,"Not altered"
"653","VC_117",-1.08142074911768,0.269010060527133,"#D0C6B1",NA,"Not altered"
"654","VC_1170",-1.87446644805726,0.936795836160973,"#D0C6B1",NA,"Not altered"
"656","VC_1175",-1.66296282280271,0.858727890897528,"#D0C6B1",NA,"Not altered"
"657","VC_119",-0.451148169154372,0.0970738922438978,"#D0C6B1",NA,"Not altered"
"658","VC_1202",2.69153930659605e-06,2.61088713315191e-07,"#D0C6B1",NA,"Not altered"
"660","VC_1235",1.87446718037656,0.936795836160973,"#D0C6B1",NA,"Not altered"
"662","VC_1261",1.73696388631999,0.883563161852905,"#D0C6B1",NA,"Not altered"
"663","VC_127",1.99999808279881,1.00547282349517,"#D0C6B1",NA,"Not altered"
"664","VC_135",0.991124024918501,0.234172801272906,"#D0C6B1",NA,"Not altered"
"665","VC_140",-1.74794502420898,0.965712788575424,"#D0C6B1",NA,"Not altered"
"666","VC_144",0.718676321268827,0.232426274133348,"#D0C6B1",NA,"Not altered"
"667","VC_145",-1.93859662836149,0.946755742434544,"#D0C6B1",NA,"Not altered"
"669","VC_147",-0.319816361601799,0.0664621483990088,"#D0C6B1",NA,"Not altered"
"671","VC_16",-1.05002811067745,0.386872987830225,"#D0C6B1",NA,"Not altered"
"672","VC_161",1.80735328069127,0.946755742434544,"#D0C6B1",NA,"Not altered"
"674","VC_164",-0.790071685109987,0.216223476399568,"#D0C6B1",NA,"Not altered"
"676","VC_167",-0.341033027934052,0.078445848515858,"#D0C6B1",NA,"Not altered"
"677","VC_173",-0.0588914840363532,0.010765148684684,"#D0C6B1",NA,"Not altered"
"678","VC_181",0.0466025768910463,0.0135326854296731,"#D0C6B1",NA,"Not altered"
"679","VC_183",1.43609841529978,0.599660830599804,"#D0C6B1",NA,"Not altered"
"680","VC_185",0.910451415254771,0.165141549134813,"#D0C6B1",NA,"Not altered"
"681","VC_186",1.11280290692555,0.271851455208227,"#D0C6B1",NA,"Not altered"
"682","VC_190",-0.672289020709683,0.142169841077904,"#D0C6B1",NA,"Not altered"
"685","VC_197",0.689999441248546,0.357095333329307,"#D0C6B1",NA,"Not altered"
"686","VC_198",1.8716753456002,0.635507244505306,"#D0C6B1",NA,"Not altered"
"687","VC_20",0.136760130849362,0.0504566502153214,"#D0C6B1",NA,"Not altered"
"688","VC_209",1.87446737685436,0.979558341899222,"#D0C6B1",NA,"Not altered"
"693","VC_231",1.4296116493635,0.853971073884236,"#D0C6B1",NA,"Not altered"
"694","VC_235",-0.0641270871969829,0.010765148684684,"#D0C6B1",NA,"Not altered"
"697","VC_249",-0.9656755097611,0.204741920956032,"#D0C6B1",NA,"Not altered"
"698","VC_257",0.635906490147806,0.198411051249496,"#D0C6B1",NA,"Not altered"
"699","VC_266",-0.42505225824511,0.120564133299752,"#D0C6B1",NA,"Not altered"
"701","VC_272",0.309170982866095,0.110081871672168,"#D0C6B1",NA,"Not altered"
"702","VC_273",0.124981815657192,0.0407723763832956,"#D0C6B1",NA,"Not altered"
"703","VC_274",1.80735327206881,0.946755742434544,"#D0C6B1",NA,"Not altered"
"704","VC_276",-0.629466796098346,0.31012893016234,"#D0C6B1",NA,"Not altered"
"706","VC_279",-0.627483731303627,0.224804287365755,"#D0C6B1",NA,"Not altered"
"711","VC_319",1.87446718037656,0.936795836160973,"#D0C6B1",NA,"Not altered"
"712","VC_324",-0.020509214045242,0.00687742177276243,"#D0C6B1",NA,"Not altered"
"714","VC_330",-0.482056357840251,0.0905503267659531,"#D0C6B1",NA,"Not altered"
"716","VC_369",0.562028303750763,0.145216824762429,"#D0C6B1",NA,"Not altered"
"717","VC_373",-1.91487886423701,1.05291025004158,"#D0C6B1",NA,"Not altered"
"720","VC_379",-1.07137713353368,0.239993090467474,"#D0C6B1",NA,"Not altered"
"722","VC_381",-1.37485728958169,0.489496226193303,"#D0C6B1",NA,"Not altered"
"723","VC_382",-0.241292775733062,0.052569134896823,"#D0C6B1",NA,"Not altered"
"725","VC_385",-0.363243081429825,0.157682700303306,"#D0C6B1",NA,"Not altered"
"726","VC_387",-0.81815823475441,0.217218444917056,"#D0C6B1",NA,"Not altered"
"727","VC_388",-0.572514200649955,0.235926810917599,"#D0C6B1",NA,"Not altered"
"728","VC_390",-0.910982141334076,0.173529334533707,"#D0C6B1",NA,"Not altered"
"729","VC_401",-0.594739826744857,0.134060945944293,"#D0C6B1",NA,"Not altered"
"730","VC_404",-1.01885050573074,0.203610552183874,"#D0C6B1",NA,"Not altered"
"731","VC_409",-0.296976059140527,0.0522474095786677,"#D0C6B1",NA,"Not altered"
"734","VC_442",1.66296342120858,0.858727890897528,"#D0C6B1",NA,"Not altered"
"735","VC_445",-1.1454264352944,0.39538119909678,"#D0C6B1",NA,"Not altered"
"737","VC_447",1.93859740500366,0.946755742434544,"#D0C6B1",NA,"Not altered"
"743","VC_463",-1.8073524109466,0.907748006171597,"#D0C6B1",NA,"Not altered"
"744","VC_47",1.0907668737381,0.262308722152245,"#D0C6B1",NA,"Not altered"
"748","VC_481",-1.33441500700224,0.441465192609438,"#D0C6B1",NA,"Not altered"
"749","VC_484",0.996259477845367,0.303517174354919,"#D0C6B1",NA,"Not altered"
"752","VC_495",1.73696388631999,0.883563161852905,"#D0C6B1",NA,"Not altered"
"753","VC_502",0.0448910294047161,0.00943296518766154,"#D0C6B1",NA,"Not altered"
"754","VC_503",-0.226422625806971,0.0377099632499391,"#D0C6B1",NA,"Not altered"
"755","VC_506",1.93859740500367,0.946755742434544,"#D0C6B1",NA,"Not altered"
"756","VC_515",-1.00984177034468,0.235926810917599,"#D0C6B1",NA,"Not altered"
"766","VC_63",0.166361079648705,0.0504495905536582,"#D0C6B1",NA,"Not altered"
"767","VC_638",-1.30116526330702,0.414654531513378,"#D0C6B1",NA,"Not altered"
"771","VC_645",-0.164384677808387,0.0469936905040562,"#D0C6B1",NA,"Not altered"
"773","VC_647",-1.09156794205356,0.239993090467474,"#D0C6B1",NA,"Not altered"
"775","VC_65",-1.22747714868575,0.786903538640155,"#D0C6B1",NA,"Not altered"
"776","VC_654",-1.70043446775054,0.606063833944384,"#D0C6B1",NA,"Not altered"
"778","VC_659",-0.527244050286943,0.120564133299752,"#D0C6B1",NA,"Not altered"
"779","VC_66",-0.52724070380225,0.100094971578273,"#D0C6B1",NA,"Not altered"
"780","VC_661",-1.96436945987127,0.759760687199524,"#D0C6B1",NA,"Not altered"
"782","VC_666",-0.422685033521109,0.0700128418654326,"#D0C6B1",NA,"Not altered"
"785","VC_673",-0.328944641557094,0.0653632506977994,"#D0C6B1",NA,"Not altered"
"788","VC_678",-0.574574463416479,0.217218444917056,"#D0C6B1",NA,"Not altered"
"792","VC_683",1.66296342120858,0.858727890897528,"#D0C6B1",NA,"Not altered"
"793","VC_684",-0.843022716099953,0.152361707931302,"#D0C6B1",NA,"Not altered"
"794","VC_685",-0.060686106700349,0.020681134844053,"#D0C6B1",NA,"Not altered"
"795","VC_686",0.121993430699437,0.020681134844053,"#D0C6B1",NA,"Not altered"
"797","VC_699",0.438576026489849,0.0766804996091481,"#D0C6B1",NA,"Not altered"
"799","VC_754",-0.108490000853251,0.0361770242088492,"#D0C6B1",NA,"Not altered"
"800","VC_757",1.85505088640884,0.763610981244879,"#D0C6B1",NA,"Not altered"
"801","VC_767",0.807354653216242,0.263851477927121,"#D0C6B1",NA,"Not altered"
"806","VC_789",-1.73696324328677,0.883563161852905,"#D0C6B1",NA,"Not altered"
"810","VC_803",1.66296356827388,0.89777131234188,"#D0C6B1",NA,"Not altered"
"814","VC_832",0.449309618762068,0.102386601933733,"#D0C6B1",NA,"Not altered"
"818","VC_857",0.10691622673748,0.0233048306060457,"#D0C6B1",NA,"Not altered"
"820","VC_877",-1.99999701822293,0.969318874105396,"#D0C6B1",NA,"Not altered"
"821","VC_88",-0.882171099662856,0.322184675285878,"#D0C6B1",NA,"Not altered"
"823","VC_89",0.921998175872181,0.229021268243418,"#D0C6B1",NA,"Not altered"
"825","VC_893",-0.875067262084895,0.216223476399568,"#D0C6B1",NA,"Not altered"
"826","VC_91",-1.13939625020931,0.290943279038498,"#D0C6B1",NA,"Not altered"
"827","VC_910",1.80735309870751,0.907748006171597,"#D0C6B1",NA,"Not altered"
"828","VC_92",0.687275577237251,0.153217693439227,"#D0C6B1",NA,"Not altered"
"829","VC_925",-1.87446644805726,0.936795836160973,"#D0C6B1",NA,"Not altered"
"830","VC_937",1.87446718037656,0.936795836160973,"#D0C6B1",NA,"Not altered"
"831","VC_941",-1.12398422063863,0.312036441224346,"#D0C6B1",NA,"Not altered"
"838","C10-R1-T1_NODE_1024_length_2423_cov_4.060811",1.3439544456349,0.336423554263083,"#D0C6B1",NA,"Not altered"
"839","C10-R1-T1_NODE_119_length_7472_cov_4.701497",1.57541997306094,0.382847508042297,"#D0C6B1",NA,"Not altered"
"840","C10-R1-T1_NODE_1224_length_2173_cov_3.550992",-1.73696293607172,0.664952801732436,"#D0C6B1",NA,"Not altered"
"841","C10-R1-T1_NODE_1773_length_1803_cov_2.831808",1.84799500383322,0.747793610894109,"#D0C6B1",NA,"Not altered"
"843","C10-R1-T1_NODE_195_length_5495_cov_4.028309",0.645059026516562,0.147798492226205,"#D0C6B1",NA,"Not altered"
"844","C10-R1-T1_NODE_3057_length_1357_cov_1.470046",1.26303359671486,0.367064301255732,"#D0C6B1",NA,"Not altered"
"845","C10-R1-T1_NODE_923_length_2551_cov_4.681490",-0.832118658214279,0.171692998072738,"#D0C6B1",NA,"Not altered"
"846","C10-R1-T5_NODE_146_length_2360_cov_2.494143",0.160467104412224,0.0280856102841489,"#D0C6B1",NA,"Not altered"
"849","C10-R2-T5_NODE_6_length_4590_cov_9.581036",-0.615516702748328,0.080554380084772,"#D0C6B1",NA,"Not altered"
"850","C10-R3-Base_NODE_23_length_4425_cov_4.162700",0.14070367297392,0.0151274418286272,"#D0C6B1",NA,"Not altered"
"853","C11-R1-T5_NODE_3202_length_1120_cov_8.643192",-0.268576105893412,0.0605696479949051,"#D0C6B1",NA,"Not altered"
"854","C11-R1-T5_NODE_3855_length_1019_cov_2.173237",1.76553297566891,0.728451747216346,"#D0C6B1",NA,"Not altered"
"858","C11-R3-Base_NODE_300_length_4118_cov_3.714251",-0.741517854785036,0.13833414602393,"#D0C6B1",NA,"Not altered"
"861","C11-R3-T1_NODE_40_length_6588_cov_3.976427",1.83364320136739,0.307285026739445,"#D0C6B1",NA,"Not altered"
"862","C12-R2-Base_NODE_1490_length_2490_cov_8.564271",-1.68893590133782,0.413726285939376,"#D0C6B1",NA,"Not altered"
"865","C12-R2-Base_NODE_2368_length_1798_cov_3.161216",-0.831288246944009,0.152717472568029,"#D0C6B1",NA,"Not altered"
"867","C12-R2-Base_NODE_769_length_4109_cov_5.782930",-1.63004192435634,0.390984243286745,"#D0C6B1",NA,"Not altered"
"868","C12-R2-T1_NODE_116_length_4111_cov_5.602811",0.428095193490398,0.148345895146312,"#D0C6B1",NA,"Not altered"
"869","C12-R2-T5_NODE_1052_length_1838_cov_2.241167",1.99999783835644,0.780918667358666,"#D0C6B1",NA,"Not altered"
"871","C12-R2-T5_NODE_28_length_5873_cov_4.459608",0.563615046395833,0.137426113152573,"#D0C6B1",NA,"Not altered"
"873","C12-R2-T5_NODE_697_length_2078_cov_3.231340",1.02856983405512,0.218223556052627,"#D0C6B1",NA,"Not altered"
"874","C12-R3-Base_NODE_356_length_1995_cov_3.432474",-1.75131420321745,0.443160913435874,"#D0C6B1",NA,"Not altered"
"877","C12-R3-T5_NODE_174_length_3183_cov_3.948210",-1.59110860974475,0.390984243286745,"#D0C6B1",NA,"Not altered"
"878","C13-R1-Base_NODE_7_length_24297_cov_6.828521",-0.00458203622185733,0.000917775513351349,"#D0C6B1",NA,"Not altered"
"879","C13-R1-T1_NODE_1863_length_1029_cov_5.131417",1.99999783835644,0.780918667358666,"#D0C6B1",NA,"Not altered"
"880","C13-R1-T1_NODE_983_length_1328_cov_2.300079",-1.87446610651232,0.702990621403529,"#D0C6B1",NA,"Not altered"
"881","C13-R1-T5_NODE_138_length_2773_cov_6.600074",-1.98296522990664,0.686425613895125,"#D0C6B1",NA,"Not altered"
"882","C13-R2-Base_NODE_3321_length_1311_cov_2.201433",1.84799535960124,0.625528059110726,"#D0C6B1",NA,"Not altered"
"883","C13-R2-Base_NODE_667_length_2622_cov_3.125049",1.24726726040601,0.311397020663404,"#D0C6B1",NA,"Not altered"
"884","C13-R2-T1_NODE_200_length_2316_cov_3.007077",0.96347376731345,0.246300230047335,"#D0C6B1",NA,"Not altered"
"885","C13-R3-Base_NODE_1225_length_1620_cov_2.042812",1.76553297566891,0.728451747216346,"#D0C6B1",NA,"Not altered"
"886","C13-R3-Base_NODE_59_length_14223_cov_7.880082",-0.042494352466654,0.00406825417126506,"#D0C6B1",NA,"Not altered"
"890","C14-R1-T1_NODE_2002_length_1408_cov_7.127864",-0.643851870669687,0.127446218830662,"#D0C6B1",NA,"Not altered"
"891","C14-R1-T1_NODE_285_length_3469_cov_3.919742",0.236257941303291,0.0522326872925449,"#D0C6B1",NA,"Not altered"
"901","C15-R1-Base_NODE_2619_length_1787_cov_3.057737",-1.58496023776548,0.603601036414815,"#D0C6B1",NA,"Not altered"
"903","C15-R1-Base_NODE_723_length_4025_cov_3.240806",-0.21400876815952,0.0324585354257508,"#D0C6B1",NA,"Not altered"
"905","C15-R1-T1_NODE_515_length_2272_cov_6.108705",0.0942180859687993,0.0140590386904417,"#D0C6B1",NA,"Not altered"
"906","C15-R2-Base_NODE_1279_length_1199_cov_2.180070",0.584962414465227,0.152307204723953,"#D0C6B1",NA,"Not altered"
"908","C15-R2-T1_NODE_2731_length_1239_cov_3.022804",-1.65123201831771,0.564785580316818,"#D0C6B1",NA,"Not altered"
"909","C15-R2-T5_NODE_1904_length_1063_cov_5.178571",-1.1495579419398,0.249733656616916,"#D0C6B1",NA,"Not altered"
"911","C15-R3-T1_NODE_177_length_7599_cov_3.789369",-1.1351514786129,0.218492648070391,"#D0C6B1",NA,"Not altered"
"912","C15-R3-T1_NODE_203_length_7151_cov_3.878241",-0.401024742064474,0.0675756064084867,"#D0C6B1",NA,"Not altered"
"913","C15-R3-T1_NODE_204_length_7125_cov_4.094059",-0.784264650985726,0.144652536305937,"#D0C6B1",NA,"Not altered"
"915","C15-R3-T1_NODE_237_length_6402_cov_5.153773",-0.570949066832376,0.10174027797922,"#D0C6B1",NA,"Not altered"
"916","C15-R3-T1_NODE_290_length_5573_cov_3.712939",-1.14549501639767,0.251198081358569,"#D0C6B1",NA,"Not altered"
"917","C15-R3-T1_NODE_4706_length_1107_cov_2.837452",1.91510939922256,0.686425613895125,"#D0C6B1",NA,"Not altered"
"918","C15-R3-T1_NODE_801_length_3053_cov_4.520680",-0.906884402257319,0.163130348736358,"#D0C6B1",NA,"Not altered"
"921","C16-R2-Base_NODE_59_length_14955_cov_6.009329",-0.25374831987657,0.0353726890005785,"#D0C6B1",NA,"Not altered"
"924","C16-R2-T1_NODE_4031_length_1069_cov_6.677515",0.285062730054091,0.0524700256442013,"#D0C6B1",NA,"Not altered"
"925","C16-R2-T5_NODE_600_length_2696_cov_3.200682",1.11103132474855,0.256849321302701,"#D0C6B1",NA,"Not altered"
"927","C16-R3-Base_NODE_36_length_21441_cov_7.352287",-0.546298943496069,0.152307204723953,"#D0C6B1",NA,"Not altered"
"930","C16-R3-T1_NODE_421_length_2753_cov_2.918458",-0.54081908654467,0.104436329981797,"#D0C6B1",NA,"Not altered"
"931","C16-R3-T5_NODE_633_length_2365_cov_2.719913",0.180575007695006,0.0293516892184215,"#D0C6B1",NA,"Not altered"
"932","C21-R1-1-5-18_NODE_144_length_5122_cov_4.299586",-1.19277145227834,0.179349876423601,"#D0C6B1",NA,"Not altered"
"933","C21-R1-1-5-18_NODE_945_length_1043_cov_3.202429",1.88041751008789,0.574342158883103,"#D0C6B1",NA,"Not altered"
"934","C21-R1-T5_NODE_217_length_1483_cov_6.440476",-1.47692664612564,0.382847508042297,"#D0C6B1",NA,"Not altered"
"935","C21-R2-1-5-18_NODE_885_length_1945_cov_8.332275",1.49775572908596,0.523467972733532,"#D0C6B1",NA,"Not altered"
"936","C21-R2-3-4-18_NODE_367_length_4870_cov_8.799585",-1.7536538914362,0.728451747216346,"#D0C6B1",NA,"Not altered"
"937","C21-R2-T5_NODE_343_length_2447_cov_3.352425",0.0163972061082172,0.00228714112593733,"#D0C6B1",NA,"Not altered"
"938","C21-R3-1-5-18_NODE_1034_length_1729_cov_1.844683",0.38233507264614,0.0711918505009191,"#D0C6B1",NA,"Not altered"
"939","C21-R3-1-5-18_NODE_122_length_4369_cov_3.205378",0.576326223731327,0.126418607941749,"#D0C6B1",NA,"Not altered"
"940","C21-R3-1-5-18_NODE_1245_length_1569_cov_4.652576",-1.50833450322892,0.374373418122516,"#D0C6B1",NA,"Not altered"
"941","C21-R3-1-5-18_NODE_1553_length_1411_cov_3.982301",0.773230485642932,0.152307204723953,"#D0C6B1",NA,"Not altered"
"942","C21-R3-1-5-18_NODE_281_length_3210_cov_6.064659",0.759760591312567,0.119083886612778,"#D0C6B1",NA,"Not altered"
"943","C21-R3-3-4-18_NODE_434_length_1538_cov_9.297370",-1.88238934722798,0.548051333624013,"#D0C6B1",NA,"Not altered"
"945","C22-R1-1-5-18_NODE_293_length_3120_cov_2.983034",1.41189846205057,0.353122772956952,"#D0C6B1",NA,"Not altered"
"946","C22-R1-3-4-18_NODE_312_length_1717_cov_3.040915",-1.21229850416318,0.279967639010534,"#D0C6B1",NA,"Not altered"
"947","C22-R1-3-4-18_NODE_338_length_1664_cov_13.704164",1.54912548119102,0.412914099242141,"#D0C6B1",NA,"Not altered"
"948","C22-R1-T5_NODE_37_length_5242_cov_3.183343",-0.0420175282909241,0.00850680234771102,"#D0C6B1",NA,"Not altered"
"949","C22-R1-T5_NODE_4198_length_1026_cov_3.697219",-1.52177539710202,0.435763948377799,"#D0C6B1",NA,"Not altered"
"956","C23-R2-3-4-18_NODE_16_length_11311_cov_4.364161",0.667791085168612,0.19210550009772,"#D0C6B1",NA,"Not altered"
"958","C23-R2-T5_NODE_73_length_2902_cov_2.650509",-1.13959304816681,0.275115574168656,"#D0C6B1",NA,"Not altered"
"959","C23-R3-1-5-18_NODE_1206_length_2238_cov_3.179111",1.09953600396094,0.248596037258058,"#D0C6B1",NA,"Not altered"
"960","C23-R3-1-5-18_NODE_143_length_4314_cov_3.581122",1.0331100532365,0.204512721679168,"#D0C6B1",NA,"Not altered"
"961","C23-R3-1-5-18_NODE_1644_length_1990_cov_12.799483",-1.80834134043808,0.436946306844555,"#D0C6B1",NA,"Not altered"
"962","C23-R3-1-5-18_NODE_918_length_2497_cov_3.321458",0.534633513077173,0.10174027797922,"#D0C6B1",NA,"Not altered"
"963","C23-R3-3-4-18_NODE_2929_length_1237_cov_2.661591",-0.62148547082358,0.13368517557058,"#D0C6B1",NA,"Not altered"
"966","C24-R1-T5_NODE_2283_length_1034_cov_4.239019",-0.726765848047265,0.152883562450157,"#D0C6B1",NA,"Not altered"
"969","C24-R2-3-4-18_NODE_1086_length_3481_cov_3.304145",-1.99999664218539,0.728451747216346,"#D0C6B1",NA,"Not altered"
"970","C24-R2-3-4-18_NODE_1155_length_3367_cov_3.189614",0.0766245077934587,0.0122034632440374,"#D0C6B1",NA,"Not altered"
"971","C24-R2-3-4-18_NODE_2255_length_2314_cov_7.083223",-1.54431335866576,0.350513975309034,"#D0C6B1",NA,"Not altered"
"973","C24-R2-3-4-18_NODE_2585_length_2133_cov_4.976901",-1.12398450195887,0.262463719390734,"#D0C6B1",NA,"Not altered"
"974","C24-R2-3-4-18_NODE_3664_length_1765_cov_4.132164",0.417364521440214,0.0744421174363628,"#D0C6B1",NA,"Not altered"
"975","C24-R2-3-4-18_NODE_513_length_5516_cov_3.527010",1.29725141321961,0.289811115875333,"#D0C6B1",NA,"Not altered"
"976","C24-R2-3-4-18_NODE_5829_length_1364_cov_1.495034",-1.66296253319046,0.63775333631663,"#D0C6B1",NA,"Not altered"
"977","C24-R2-3-4-18_NODE_7543_length_1181_cov_2.051510",0.632268586169423,0.147798492226205,"#D0C6B1",NA,"Not altered"
"981","C24-R3-3-4-18_NODE_3533_length_1423_cov_3.575292",0.455680505905265,0.0953588701682755,"#D0C6B1",NA,"Not altered"
"985","C9-R1-T5_NODE_643_length_1646_cov_6.274041",-0.346171323941805,0.0661780348389566,"#D0C6B1",NA,"Not altered"
"986","C9-R2-T1_NODE_197_length_2304_cov_2.955091",0.627089883483053,0.133720832043662,"#D0C6B1",NA,"Not altered"
"988","C9-R2-T1_NODE_74_length_2960_cov_3.930120",0.692429482878794,0.138927804863356,"#D0C6B1",NA,"Not altered"
"989","C9-R3-Base_NODE_116_length_5545_cov_6.098361",0.0465589328898188,0.0123369262757854,"#D0C6B1",NA,"Not altered"
"990","C9-R3-Base_NODE_928_length_2504_cov_2.983258",-0.760613190474699,0.191414841799289,"#D0C6B1",NA,"Not altered"
"991","C9-R3-T1_NODE_18_length_8071_cov_4.555389",-0.551951222614845,0.228746538609009,"#D0C6B1",NA,"Not altered"
"993","C9-R3-T5_NODE_1276_length_1947_cov_14.687104",-0.999994236221536,0.20663205550969,"#D0C6B1",NA,"Not altered"
"994","C9-R3-T5_NODE_14_length_13725_cov_5.349598",-1.1453012034499,0.244515094351121,"#D0C6B1",NA,"Not altered"
"995","Rat_1_NODE_1110_length_1396_cov_2.002237",1.6088093173903,0.407879619792672,"#D0C6B1",NA,"Not altered"
"997","Rat_1_NODE_367_length_3412_cov_3.477510",1.46097326971272,0.361230210559947,"#D0C6B1",NA,"Not altered"
"999","Rat_1_NODE_529_length_2500_cov_3.401636",1.59931724557353,0.419022882817975,"#D0C6B1",NA,"Not altered"
"1000","Rat_1_NODE_771_length_1833_cov_14.917323",-1.66296253319046,0.63775333631663,"#D0C6B1",NA,"Not altered"
"1001","Rat_1_NODE_796_length_1784_cov_7.998843",-1.80735208671109,0.686425613895125,"#D0C6B1",NA,"Not altered"
"1003","Rat_1_NODE_943_length_1560_cov_3.671761",-1.73696293607172,0.664952801732436,"#D0C6B1",NA,"Not altered"
"1006","Rat_10_NODE_1258_length_1368_cov_3.562833",0.0259966403071986,0.00406825417126506,"#D0C6B1",NA,"Not altered"
"1008","Rat_10_NODE_1377_length_1294_cov_2.379338",-0.321925851156662,0.0744421174363628,"#D0C6B1",NA,"Not altered"
"1011","Rat_10_NODE_1891_length_1058_cov_1.718843",-0.594944653015826,0.13833414602393,"#D0C6B1",NA,"Not altered"
"1012","Rat_10_NODE_1924_length_1047_cov_2.819556",1.11103066253007,0.390984243286745,"#D0C6B1",NA,"Not altered"
"1013","Rat_10_NODE_384_length_3275_cov_3.569565",1.58496155323379,0.428284471994262,"#D0C6B1",NA,"Not altered"
"1014","Rat_10_NODE_452_length_2934_cov_2.534561",-0.713113726631212,0.133720832043662,"#D0C6B1",NA,"Not altered"
"1015","Rat_10_NODE_694_length_2069_cov_6.280040",0.203694963076839,0.0274820533596351,"#D0C6B1",NA,"Not altered"
"1017","Rat_10_NODE_93_length_11013_cov_4.923617",-0.827433663529771,0.117438161221363,"#D0C6B1",NA,"Not altered"
"1020","Rat_11_NODE_1277_length_1450_cov_2.832975",1.84799500383322,0.747793610894109,"#D0C6B1",NA,"Not altered"
"1022","Rat_11_NODE_1474_length_1297_cov_2.929147",-1.66296253319046,0.63775333631663,"#D0C6B1",NA,"Not altered"
"1023","Rat_11_NODE_1956_length_1062_cov_2.683217",0.147557529294594,0.0324585354257508,"#D0C6B1",NA,"Not altered"
"1024","Rat_11_NODE_2009_length_1044_cov_2.259858",-1.32192258601277,0.29706622742065,"#D0C6B1",NA,"Not altered"
"1026","Rat_11_NODE_682_length_2488_cov_4.431155",1.19984055145904,0.271636949206564,"#D0C6B1",NA,"Not altered"
"1027","Rat_11_NODE_750_length_2299_cov_4.198752",-0.293357356445738,0.0605696479949051,"#D0C6B1",NA,"Not altered"
"1029","Rat_11_NODE_997_length_1763_cov_2.747073",1.84799500383322,0.747793610894109,"#D0C6B1",NA,"Not altered"
"1030","Rat_12_NODE_1087_length_2237_cov_4.133364",1.89238963770613,0.52585984976451,"#D0C6B1",NA,"Not altered"
"1031","Rat_12_NODE_11_length_51393_cov_41.807355",0.0151084042393792,0.00406825417126506,"#D0C6B1",NA,"Not altered"
"1036","Rat_12_NODE_163_length_11909_cov_5.647967",-0.0960425813378255,0.0123369262757854,"#D0C6B1",NA,"Not altered"
"1038","Rat_12_NODE_1818_length_1479_cov_11.785815",1.4038967329917,0.374422164095881,"#D0C6B1",NA,"Not altered"
"1042","Rat_12_NODE_1999_length_1378_cov_2.847317",1.76553297566891,0.728451747216346,"#D0C6B1",NA,"Not altered"
"1045","Rat_12_NODE_2261_length_1257_cov_3.247088",-1.4936880576271,0.344769175937212,"#D0C6B1",NA,"Not altered"
"1047","Rat_12_NODE_2353_length_1220_cov_3.366524",1.23703888646736,0.29706622742065,"#D0C6B1",NA,"Not altered"
"1048","Rat_12_NODE_2394_length_1203_cov_3.087108",-1.58496042483118,0.644258860760659,"#D0C6B1",NA,"Not altered"
"1054","Rat_12_NODE_371_length_5494_cov_4.551756",-1.73696293607172,0.664952801732436,"#D0C6B1",NA,"Not altered"
"1062","Rat_12_NODE_782_length_2936_cov_5.606734",0.127877128489651,0.0244144389129478,"#D0C6B1",NA,"Not altered"
"1063","Rat_12_NODE_801_length_2871_cov_5.022372",-1.58496023776548,0.603601036414815,"#D0C6B1",NA,"Not altered"
"1066","Rat_12_NODE_983_length_2448_cov_5.089845",-1.73696293607172,0.664952801732436,"#D0C6B1",NA,"Not altered"
"1068","Rat_13_NODE_1013_length_1572_cov_2.278840",1.76553297566891,0.728451747216346,"#D0C6B1",NA,"Not altered"
"1070","Rat_13_NODE_1527_length_1233_cov_2.616299",-1.01873358192282,0.315176868526547,"#D0C6B1",NA,"Not altered"
"1071","Rat_13_NODE_1554_length_1218_cov_4.531384",-1.66296253319046,0.63775333631663,"#D0C6B1",NA,"Not altered"
"1074","Rat_13_NODE_1993_length_1044_cov_2.928210",0.378511715231394,0.0980401381815053,"#D0C6B1",NA,"Not altered"
"1077","Rat_13_NODE_735_length_1918_cov_4.357488",1.92599738563214,0.770581163830798,"#D0C6B1",NA,"Not altered"
"1080","Rat_14_NODE_1165_length_1516_cov_2.507871",1.67807030155439,0.702990621403529,"#D0C6B1",NA,"Not altered"
"1081","Rat_14_NODE_1247_length_1456_cov_2.887937",1.21723007840618,0.361634521912402,"#D0C6B1",NA,"Not altered"
"1083","Rat_14_NODE_1283_length_1431_cov_6.297238",-0.344646330929065,0.0683544079295825,"#D0C6B1",NA,"Not altered"
"1084","Rat_14_NODE_1400_length_1359_cov_2.546012",1.67807030155439,0.702990621403529,"#D0C6B1",NA,"Not altered"
"1085","Rat_14_NODE_1469_length_1320_cov_7.652174",0.847996798867856,0.218223556052627,"#D0C6B1",NA,"Not altered"
"1086","Rat_14_NODE_1548_length_1269_cov_2.651565",1.3625692044812,0.438903477451779,"#D0C6B1",NA,"Not altered"
"1088","Rat_14_NODE_2090_length_1046_cov_2.488396",1.84799519828206,0.780918667358666,"#D0C6B1",NA,"Not altered"
"1091","Rat_14_NODE_2170_length_1025_cov_2.009278",-0.790073377888823,0.166627344200012,"#D0C6B1",NA,"Not altered"
"1092","Rat_14_NODE_2196_length_1019_cov_1.868257",0.263034714385073,0.0610823414061687,"#D0C6B1",NA,"Not altered"
"1093","Rat_14_NODE_2253_length_1004_cov_2.317176",-0.260526142375706,0.0533945760218381,"#D0C6B1",NA,"Not altered"
"1095","Rat_14_NODE_497_length_3284_cov_5.553732",-0.596784870947423,0.122161376409836,"#D0C6B1",NA,"Not altered"
"1096","Rat_14_NODE_605_length_2610_cov_22.209785",1.67807030155439,0.702990621403529,"#D0C6B1",NA,"Not altered"
"1097","Rat_14_NODE_698_length_2284_cov_2.549574",1.46181404479116,0.364658849359473,"#D0C6B1",NA,"Not altered"
"1099","Rat_14_NODE_91_length_20813_cov_13.184604",-1.23946065367157,0.272251286233624,"#D0C6B1",NA,"Not altered"
"1104","Rat_15_NODE_1260_length_1584_cov_2.796599",0.362570305853355,0.0886529483226055,"#D0C6B1",NA,"Not altered"
"1105","Rat_15_NODE_1379_length_1488_cov_2.022331",0.485426826670537,0.129894566234251,"#D0C6B1",NA,"Not altered"
"1106","Rat_15_NODE_1469_length_1416_cov_2.835415",-0.05889234249007,0.00936524916345163,"#D0C6B1",NA,"Not altered"
"1107","Rat_15_NODE_1479_length_1408_cov_2.249076",-0.594944647316349,0.13833414602393,"#D0C6B1",NA,"Not altered"
"1108","Rat_15_NODE_1505_length_1387_cov_2.659910",1.32192795066228,0.381879868843597,"#D0C6B1",NA,"Not altered"
"1110","Rat_15_NODE_1738_length_1239_cov_2.298142",0.313661384016876,0.0654417345592812,"#D0C6B1",NA,"Not altered"
"1112","Rat_15_NODE_1940_length_1141_cov_2.823204",-0.347017158068186,0.0683544079295825,"#D0C6B1",NA,"Not altered"
"1113","Rat_15_NODE_1948_length_1137_cov_2.990758",1.01510667286303,0.305098852515285,"#D0C6B1",NA,"Not altered"
"1114","Rat_15_NODE_1992_length_1120_cov_8.257277",0.0614015283850529,0.0107836087707782,"#D0C6B1",NA,"Not altered"
"1115","Rat_15_NODE_2031_length_1108_cov_2.005698",-0.115475878185655,0.0207206499250989,"#D0C6B1",NA,"Not altered"
"1116","Rat_15_NODE_2037_length_1105_cov_2.301905",1.76553297566891,0.728451747216346,"#D0C6B1",NA,"Not altered"
"1117","Rat_15_NODE_2143_length_1062_cov_4.277061",0.584962414465227,0.152307204723953,"#D0C6B1",NA,"Not altered"
"1118","Rat_15_NODE_2197_length_1045_cov_2.230303",-1.18442208347763,0.35981751621399,"#D0C6B1",NA,"Not altered"
"1119","Rat_15_NODE_2225_length_1038_cov_2.301119",-1.73696293607172,0.664952801732436,"#D0C6B1",NA,"Not altered"
"1120","Rat_15_NODE_2315_length_1011_cov_2.581590",-0.426622935810476,0.0886529483226055,"#D0C6B1",NA,"Not altered"
"1124","Rat_15_NODE_700_length_2497_cov_16.342752",-0.654499479485253,0.127446218830662,"#D0C6B1",NA,"Not altered"
"1125","Rat_15_NODE_741_length_2394_cov_3.817871",-1.73696293607172,0.664952801732436,"#D0C6B1",NA,"Not altered"
"1126","Rat_15_NODE_860_length_2165_cov_6.417062",-0.584960483906022,0.13368517557058,"#D0C6B1",NA,"Not altered"
"1127","Rat_15_NODE_869_length_2149_cov_2.737345",-0.489869430488671,0.101986666592059,"#D0C6B1",NA,"Not altered"
"1128","Rat_16_NODE_100_length_7640_cov_4.505208",0.944860277971305,0.169892993405692,"#D0C6B1",NA,"Not altered"
"1129","Rat_16_NODE_1315_length_1377_cov_2.757943",1.76553297566891,0.728451747216346,"#D0C6B1",NA,"Not altered"
"1130","Rat_16_NODE_1391_length_1319_cov_3.575158",-0.389039930139229,0.076684868408561,"#D0C6B1",NA,"Not altered"
"1131","Rat_16_NODE_142_length_5939_cov_5.147519",1.3155033388043,0.271818589388517,"#D0C6B1",NA,"Not altered"
"1133","Rat_16_NODE_1823_length_1097_cov_1.765835",-0.974002269766522,0.255074933560204,"#D0C6B1",NA,"Not altered"
"1136","Rat_16_NODE_223_length_4560_cov_4.497225",0.644126821560762,0.110208157350993,"#D0C6B1",NA,"Not altered"
"1137","Rat_16_NODE_393_length_3058_cov_5.115218",1.40888520150277,0.311397020663404,"#D0C6B1",NA,"Not altered"
"1139","Rat_16_NODE_664_length_2159_cov_3.443441",-0.222390699703527,0.0412173038844327,"#D0C6B1",NA,"Not altered"
"1140","Rat_17_NODE_1064_length_2128_cov_5.176073",1.92599738563214,0.770581163830798,"#D0C6B1",NA,"Not altered"
"1141","Rat_17_NODE_1100_length_2048_cov_2.143001",-1.69631830705392,0.47053556052118,"#D0C6B1",NA,"Not altered"
"1144","Rat_17_NODE_1160_length_1937_cov_5.346440",1.99999783835644,0.780918667358666,"#D0C6B1",NA,"Not altered"
"1147","Rat_17_NODE_1241_length_1841_cov_2.480963",0.263035328789157,0.052111148071887,"#D0C6B1",NA,"Not altered"
"1149","Rat_17_NODE_1292_length_1779_cov_3.800464",-1.23172623346601,0.336423554263083,"#D0C6B1",NA,"Not altered"
"1150","Rat_17_NODE_135_length_11242_cov_4.336462",-0.400874279041628,0.147798492226205,"#D0C6B1",NA,"Not altered"
"1154","Rat_17_NODE_1598_length_1454_cov_4.045747",-0.522837726971542,0.102183139041956,"#D0C6B1",NA,"Not altered"
"1155","Rat_17_NODE_1683_length_1382_cov_2.787491",0.263034898327801,0.0579322990523731,"#D0C6B1",NA,"Not altered"
"1158","Rat_17_NODE_1907_length_1217_cov_5.549053",-0.699488129206828,0.163600364074624,"#D0C6B1",NA,"Not altered"
"1160","Rat_17_NODE_2062_length_1122_cov_3.864105",0.579509163135363,0.133720832043662,"#D0C6B1",NA,"Not altered"
"1162","Rat_17_NODE_2171_length_1073_cov_1.667976",0.36994975302084,0.0980401381815053,"#D0C6B1",NA,"Not altered"
"1163","Rat_17_NODE_2203_length_1059_cov_1.773904",-1.99999703892831,0.770581163830798,"#D0C6B1",NA,"Not altered"
"1164","Rat_17_NODE_244_length_7296_cov_5.183538",-0.629048065134029,0.230058196533666,"#D0C6B1",NA,"Not altered"
"1166","Rat_17_NODE_36_length_28638_cov_8.743064",-1.75487927588494,0.405642246717639,"#D0C6B1",NA,"Not altered"
"1168","Rat_17_NODE_533_length_3875_cov_5.137435",1.46534307056847,0.407265635937756,"#D0C6B1",NA,"Not altered"
"1171","Rat_17_NODE_803_length_2753_cov_5.205337",-1.08947695258861,0.272251286233624,"#D0C6B1",NA,"Not altered"
"1173","Rat_17_NODE_921_length_2411_cov_4.332767",-1.07799771135918,0.229351720920895,"#D0C6B1",NA,"Not altered"
"1174","Rat_17_NODE_941_length_2358_cov_3.357360",-0.456855710713949,0.0977147150659426,"#D0C6B1",NA,"Not altered"
"1175","Rat_17_NODE_988_length_2264_cov_4.550928",1.50404164289622,0.419022882817975,"#D0C6B1",NA,"Not altered"
"1179","Rat_18_NODE_1270_length_2132_cov_5.187289",1.92599738563214,0.770581163830798,"#D0C6B1",NA,"Not altered"
"1180","Rat_18_NODE_1389_length_1991_cov_3.307335",1.99999783835644,0.780918667358666,"#D0C6B1",NA,"Not altered"
"1181","Rat_18_NODE_1465_length_1916_cov_5.383127",1.84799500383322,0.747793610894109,"#D0C6B1",NA,"Not altered"
"1182","Rat_18_NODE_1509_length_1875_cov_3.823626",0.641546271418756,0.139721703158238,"#D0C6B1",NA,"Not altered"
"1183","Rat_18_NODE_1621_length_1795_cov_2.652874",1.92599738563214,0.770581163830798,"#D0C6B1",NA,"Not altered"
"1186","Rat_18_NODE_1753_length_1706_cov_3.657783",0.263035023170587,0.0548925538154149,"#D0C6B1",NA,"Not altered"
"1188","Rat_18_NODE_1855_length_1648_cov_2.798493",1.84799500383322,0.747793610894109,"#D0C6B1",NA,"Not altered"
"1189","Rat_18_NODE_2139_length_1511_cov_1.769918",0.327165408551441,0.0683544079295825,"#D0C6B1",NA,"Not altered"
"1190","Rat_18_NODE_2179_length_1493_cov_23.924896",0.627608097631295,0.148345895146312,"#D0C6B1",NA,"Not altered"
"1191","Rat_18_NODE_2252_length_1456_cov_2.876517",-1.66296253319046,0.63775333631663,"#D0C6B1",NA,"Not altered"
"1195","Rat_18_NODE_2488_length_1354_cov_3.488068",1.16349820896091,0.379032227935085,"#D0C6B1",NA,"Not altered"
"1197","Rat_18_NODE_2623_length_1308_cov_8.653631",1.76553297566891,0.728451747216346,"#D0C6B1",NA,"Not altered"
"1198","Rat_18_NODE_2652_length_1297_cov_2.528986",1.76553297566891,0.728451747216346,"#D0C6B1",NA,"Not altered"
"1200","Rat_18_NODE_2740_length_1269_cov_4.377265",-0.736963357088133,0.166029595895543,"#D0C6B1",NA,"Not altered"
"1201","Rat_18_NODE_2825_length_1239_cov_2.639358",1.76553297566891,0.728451747216346,"#D0C6B1",NA,"Not altered"
"1202","Rat_18_NODE_2828_length_1238_cov_2.480981",1.41503662487032,0.412914099242141,"#D0C6B1",NA,"Not altered"
"1203","Rat_18_NODE_3114_length_1158_cov_3.060743",0.263034652701511,0.0632548100096329,"#D0C6B1",NA,"Not altered"
"1204","Rat_18_NODE_3251_length_1125_cov_1.477570",-0.637427989605969,0.148345895146312,"#D0C6B1",NA,"Not altered"
"1207","Rat_18_NODE_3639_length_1042_cov_5.548126",-0.399929516088909,0.10174027797922,"#D0C6B1",NA,"Not altered"
"1208","Rat_18_NODE_3769_length_1016_cov_2.198751",0.383329298744434,0.080554380084772,"#D0C6B1",NA,"Not altered"
"1210","Rat_18_NODE_722_length_3314_cov_4.793495",0.276843084506018,0.0469664103355379,"#D0C6B1",NA,"Not altered"
"1211","Rat_2_NODE_1038_length_1835_cov_3.710674",-1.73696293607172,0.664952801732436,"#D0C6B1",NA,"Not altered"
"1212","Rat_2_NODE_1062_length_1800_cov_2.261318",0.936806693876079,0.219012961284824,"#D0C6B1",NA,"Not altered"
"1213","Rat_2_NODE_107_length_16026_cov_16.349258",-1.47392281919531,0.297544052882409,"#D0C6B1",NA,"Not altered"
"1215","Rat_2_NODE_1134_length_1693_cov_2.971917",-0.196395939281687,0.0378877241271967,"#D0C6B1",NA,"Not altered"
"1217","Rat_2_NODE_1323_length_1479_cov_2.950843",1.67807030155439,0.702990621403529,"#D0C6B1",NA,"Not altered"
"1218","Rat_2_NODE_1385_length_1428_cov_3.257101",1.99999783835644,0.780918667358666,"#D0C6B1",NA,"Not altered"
"1220","Rat_2_NODE_2082_length_1015_cov_3.841667",-1.87446610651232,0.702990621403529,"#D0C6B1",NA,"Not altered"
"1222","Rat_2_NODE_450_length_4487_cov_3.267599",0.92285230128086,0.258232262705334,"#D0C6B1",NA,"Not altered"
"1225","Rat_3_NODE_1370_length_2132_cov_8.724603",-1.05889034555361,0.258232262705334,"#D0C6B1",NA,"Not altered"
"1226","Rat_3_NODE_2253_length_1505_cov_3.380690",1.76553297566891,0.728451747216346,"#D0C6B1",NA,"Not altered"
"1228","Rat_3_NODE_2709_length_1325_cov_9.583465",-0.115476676020809,0.0256472820222117,"#D0C6B1",NA,"Not altered"
"1233","Rat_5_NODE_649_length_1560_cov_6.358140",-1.99999664218539,0.728451747216346,"#D0C6B1",NA,"Not altered"
"1235","Rat_6_NODE_1105_length_1840_cov_35.146218",-1.38903869480974,0.394210724758185,"#D0C6B1",NA,"Not altered"
"1236","Rat_6_NODE_1794_length_1171_cov_1.552867",-1.89450191033347,0.612153511468791,"#D0C6B1",NA,"Not altered"
"1240","Rat_7_NODE_1534_length_1519_cov_2.487705",0.374066481991899,0.0765780497321679,"#D0C6B1",NA,"Not altered"
"1241","Rat_7_NODE_1688_length_1368_cov_2.597867",1.76553297566891,0.728451747216346,"#D0C6B1",NA,"Not altered"
"1242","Rat_7_NODE_1770_length_1316_cov_1.977002",1.76553297566891,0.728451747216346,"#D0C6B1",NA,"Not altered"
"1243","Rat_7_NODE_1867_length_1249_cov_3.328308",0.600069609985877,0.14083852837308,"#D0C6B1",NA,"Not altered"
"1244","Rat_7_NODE_1875_length_1245_cov_2.730252",1.67807030155439,0.702990621403529,"#D0C6B1",NA,"Not altered"
"1245","Rat_7_NODE_1924_length_1215_cov_2.185345",0.137504590987091,0.0248048167428761,"#D0C6B1",NA,"Not altered"
"1247","Rat_7_NODE_2103_length_1121_cov_1.456848",1.67807030155439,0.702990621403529,"#D0C6B1",NA,"Not altered"
"1248","Rat_7_NODE_2275_length_1051_cov_1.891566",0.573375009092797,0.133720832043662,"#D0C6B1",NA,"Not altered"
"1249","Rat_7_NODE_385_length_6521_cov_4.092793",1.06212237707902,0.215768618271135,"#D0C6B1",NA,"Not altered"
"1255","Rat_7_NODE_866_length_2815_cov_3.435507",1.4545661917539,0.480856952763054,"#D0C6B1",NA,"Not altered"
"1256","Rat_8_NODE_1016_length_2555_cov_2.631600",-0.00998163551405343,0.00150610618048643,"#D0C6B1",NA,"Not altered"
"1258","Rat_8_NODE_1115_length_2373_cov_2.902934",0.0883592274360643,0.0123369262757854,"#D0C6B1",NA,"Not altered"
"1259","Rat_8_NODE_123_length_13686_cov_5.307021",1.43805003056687,0.376729908495331,"#D0C6B1",NA,"Not altered"
"1260","Rat_8_NODE_1295_length_2089_cov_2.915438",0.976730207468639,0.229351720920895,"#D0C6B1",NA,"Not altered"
"1262","Rat_8_NODE_1383_length_1989_cov_4.418304",-1.87446610651232,0.702990621403529,"#D0C6B1",NA,"Not altered"
"1263","Rat_8_NODE_1395_length_1979_cov_4.177235",-0.00324301730043798,0.000917775513351349,"#D0C6B1",NA,"Not altered"
"1264","Rat_8_NODE_1425_length_1945_cov_2.821693",-1.93859626961363,0.723108972383301,"#D0C6B1",NA,"Not altered"
"1265","Rat_8_NODE_144_length_12254_cov_10.245430",0.559373142681406,0.137426113152573,"#D0C6B1",NA,"Not altered"
"1266","Rat_8_NODE_1463_length_1894_cov_2.374116",-1.73696293607172,0.664952801732436,"#D0C6B1",NA,"Not altered"
"1267","Rat_8_NODE_1482_length_1877_cov_2.618002",1.76553297566891,0.728451747216346,"#D0C6B1",NA,"Not altered"
"1268","Rat_8_NODE_1487_length_1875_cov_5.186813",1.84799500383322,0.747793610894109,"#D0C6B1",NA,"Not altered"
"1273","Rat_8_NODE_1621_length_1765_cov_2.051462",1.76553297566891,0.728451747216346,"#D0C6B1",NA,"Not altered"
"1274","Rat_8_NODE_1629_length_1756_cov_4.534392",1.99999783835644,0.780918667358666,"#D0C6B1",NA,"Not altered"
"1275","Rat_8_NODE_1644_length_1744_cov_2.119005",1.07337391846904,0.274840597081562,"#D0C6B1",NA,"Not altered"
"1276","Rat_8_NODE_1668_length_1728_cov_2.438135",0.948925767569052,0.228746538609009,"#D0C6B1",NA,"Not altered"
"1277","Rat_8_NODE_1727_length_1676_cov_2.615669",-1.93859626961363,0.723108972383301,"#D0C6B1",NA,"Not altered"
"1278","Rat_8_NODE_1799_length_1624_cov_2.265137",-0.0980609271001794,0.0140590386904417,"#D0C6B1",NA,"Not altered"
"1279","Rat_8_NODE_1817_length_1610_cov_3.906752",1.47114206993457,0.440876300643669,"#D0C6B1",NA,"Not altered"
"1280","Rat_8_NODE_1819_length_1610_cov_2.695820",-1.73696293607172,0.664952801732436,"#D0C6B1",NA,"Not altered"
"1284","Rat_8_NODE_2046_length_1458_cov_4.435495",0.584962414465227,0.152307204723953,"#D0C6B1",NA,"Not altered"
"1286","Rat_8_NODE_2096_length_1440_cov_3.021661",1.24488710274248,0.322871844775562,"#D0C6B1",NA,"Not altered"
"1287","Rat_8_NODE_2123_length_1425_cov_3.264234",-0.639665805302,0.139414954217716,"#D0C6B1",NA,"Not altered"
"1288","Rat_8_NODE_2202_length_1387_cov_2.003003",-1.73696293607172,0.664952801732436,"#D0C6B1",NA,"Not altered"
"1289","Rat_8_NODE_2208_length_1385_cov_2.372932",0.362570305853355,0.0886529483226055,"#D0C6B1",NA,"Not altered"
"1290","Rat_8_NODE_2239_length_1367_cov_2.222561",0.0824628194445672,0.0140590386904417,"#D0C6B1",NA,"Not altered"
"1291","Rat_8_NODE_2251_length_1359_cov_3.117331",-1.93859663680804,0.760088382860713,"#D0C6B1",NA,"Not altered"
"1292","Rat_8_NODE_2261_length_1353_cov_2.456857",-1.68037826974091,0.574342158883103,"#D0C6B1",NA,"Not altered"
"1293","Rat_8_NODE_2300_length_1330_cov_2.875294",0.426533840321634,0.0912617065757831,"#D0C6B1",NA,"Not altered"
"1294","Rat_8_NODE_2309_length_1325_cov_3.181890",-0.123987889124395,0.0255606693381979,"#D0C6B1",NA,"Not altered"
"1295","Rat_8_NODE_2357_length_1304_cov_2.321057",-1.07718920283938,0.229351720920895,"#D0C6B1",NA,"Not altered"
"1297","Rat_8_NODE_2391_length_1288_cov_2.350365",1.67807030155439,0.702990621403529,"#D0C6B1",NA,"Not altered"
"1298","Rat_8_NODE_24_length_38809_cov_15.639547",1.76311057308947,0.388874232427033,"#D0C6B1",NA,"Not altered"
"1301","Rat_8_NODE_2437_length_1268_cov_3.483100",-0.382297972527614,0.0744421174363628,"#D0C6B1",NA,"Not altered"
"1302","Rat_8_NODE_244_length_8549_cov_17.068872",0.652859822036316,0.109510707173672,"#D0C6B1",NA,"Not altered"
"1303","Rat_8_NODE_2534_length_1224_cov_2.113772",0.736965615614068,0.179349876423601,"#D0C6B1",NA,"Not altered"
"1305","Rat_8_NODE_2567_length_1212_cov_2.691443",0.263035791132114,0.0524700256442013,"#D0C6B1",NA,"Not altered"
"1307","Rat_8_NODE_2587_length_1204_cov_2.957354",1.92599759882921,0.799128594984831,"#D0C6B1",NA,"Not altered"
"1309","Rat_8_NODE_2680_length_1169_cov_2.301616",-0.736964047722412,0.201179017943101,"#D0C6B1",NA,"Not altered"
"1310","Rat_8_NODE_2758_length_1146_cov_2.654445",1.44745799599911,0.540831326507781,"#D0C6B1",NA,"Not altered"
"1312","Rat_8_NODE_2782_length_1138_cov_2.783010",0.263034782185656,0.0605696479949051,"#D0C6B1",NA,"Not altered"
"1314","Rat_8_NODE_2840_length_1119_cov_2.218045",1.76553297566891,0.728451747216346,"#D0C6B1",NA,"Not altered"
"1316","Rat_8_NODE_2912_length_1098_cov_1.865772",-0.0588918963480605,0.00922212419489001,"#D0C6B1",NA,"Not altered"
"1318","Rat_8_NODE_3044_length_1058_cov_3.680957",-0.801094043438534,0.204976873607376,"#D0C6B1",NA,"Not altered"
"1319","Rat_8_NODE_3061_length_1053_cov_1.816633",0.847996742371521,0.228678170139557,"#D0C6B1",NA,"Not altered"
"1320","Rat_8_NODE_3098_length_1041_cov_2.902637",1.76553297566891,0.728451747216346,"#D0C6B1",NA,"Not altered"
"1322","Rat_8_NODE_3183_length_1021_cov_3.303313",1.84799519828206,0.780918667358666,"#D0C6B1",NA,"Not altered"
"1323","Rat_8_NODE_3234_length_1011_cov_3.168410",1.84799500383322,0.747793610894109,"#D0C6B1",NA,"Not altered"
"1324","Rat_8_NODE_3257_length_1005_cov_1.841053",0.847996614976234,0.222653931525256,"#D0C6B1",NA,"Not altered"
"1325","Rat_8_NODE_3270_length_1002_cov_2.829989",0.469485355961928,0.121084749603406,"#D0C6B1",NA,"Not altered"
"1326","Rat_8_NODE_339_length_6218_cov_5.594029",-0.275827935668015,0.0445588703426889,"#D0C6B1",NA,"Not altered"
"1327","Rat_8_NODE_377_length_5637_cov_4.303296",1.75178197554802,0.539948935291753,"#D0C6B1",NA,"Not altered"
"1329","Rat_8_NODE_432_length_5053_cov_5.126651",-0.626778950995157,0.122161376409836,"#D0C6B1",NA,"Not altered"
"1330","Rat_8_NODE_493_length_4508_cov_4.413654",1.90046350263603,0.511000652239328,"#D0C6B1",NA,"Not altered"
"1331","Rat_8_NODE_54_length_23589_cov_5.917949",1.13750518260491,0.292564174653531,"#D0C6B1",NA,"Not altered"
"1332","Rat_8_NODE_59_length_22207_cov_6.057241",0.784989377261527,0.144652536305937,"#D0C6B1",NA,"Not altered"
"1333","Rat_8_NODE_655_length_3540_cov_8.196844",1.24100869364537,0.262008219037735,"#D0C6B1",NA,"Not altered"
"1338","Rat_8_NODE_886_length_2838_cov_3.899748",-0.311656197472997,0.0524700256442013,"#D0C6B1",NA,"Not altered"
"1340","Rat_8_NODE_943_length_2687_cov_4.590046",0.0406448316251626,0.00577733949199739,"#D0C6B1",NA,"Not altered"
"1341","Rat_8_NODE_951_length_2673_cov_4.406417",1.70928989605868,0.46485648824103,"#D0C6B1",NA,"Not altered"
"1342","Rat_8_NODE_955_length_2667_cov_3.820444",1.7776068557039,0.54228540971628,"#D0C6B1",NA,"Not altered"
"1343","Rat_9_NODE_1020_length_1869_cov_2.968578",0.876011082392275,0.215768618271135,"#D0C6B1",NA,"Not altered"
"1346","Rat_9_NODE_1203_length_1671_cov_2.434406",-1.73696293607172,0.664952801732436,"#D0C6B1",NA,"Not altered"
"1348","Rat_9_NODE_1209_length_1667_cov_1.887097",-1.73696293607172,0.664952801732436,"#D0C6B1",NA,"Not altered"
"1358","Rat_9_NODE_2050_length_1085_cov_3.045631",1.99999807464246,0.817373700814856,"#D0C6B1",NA,"Not altered"
"1360","Rat_9_NODE_2128_length_1046_cov_3.280525",1.19591956126886,0.443835396677116,"#D0C6B1",NA,"Not altered"
"1363","Rat_9_NODE_469_length_3379_cov_3.146209",1.31366004718878,0.326836711380644,"#D0C6B1",NA,"Not altered"
"1365","Rat_9_NODE_686_length_2516_cov_2.407964",1.99999783835644,0.780918667358666,"#D0C6B1",NA,"Not altered"
"1366","Rat_9_NODE_756_length_2333_cov_3.355136",-1.66296253319046,0.63775333631663,"#D0C6B1",NA,"Not altered"
"1367","Rat_9_NODE_844_length_2132_cov_2.617718",0.0846991475943339,0.0123369262757854,"#D0C6B1",NA,"Not altered"
"1368","Rat_9_NODE_879_length_2078_cov_2.697973",-0.807349543768746,0.151018655547773,"#D0C6B1",NA,"Not altered"
"1369","Rat_9_NODE_889_length_2067_cov_6.647614",-0.756323399892503,0.119214836640258,"#D0C6B1",NA,"Not altered"
"1370","Rat_9_NODE_969_length_1938_cov_2.296336",-1.87446610651232,0.702990621403529,"#D0C6B1",NA,"Not altered"
"1371","Rat_9_NODE_972_length_1936_cov_1.879851",-1.80735208671109,0.686425613895125,"#D0C6B1",NA,"Not altered"
"1373","VC_100",-0.911458637350264,0.176934749867691,"#D0C6B1",NA,"Not altered"
"1374","VC_1000",1.28409581891636,0.29706622742065,"#D0C6B1",NA,"Not altered"
"1375","VC_1007",-1.50249823045442,0.564785580316818,"#D0C6B1",NA,"Not altered"
"1376","VC_101",-1.26716229394983,0.271636949206564,"#D0C6B1",NA,"Not altered"
"1377","VC_1029",-1.45567405879326,0.467475455448419,"#D0C6B1",NA,"Not altered"
"1378","VC_103",0.55765160637086,0.240940363188029,"#D0C6B1",NA,"Not altered"
"1379","VC_1030",-0.157539056230966,0.0333286490514045,"#D0C6B1",NA,"Not altered"
"1380","VC_1034",-0.796276381419721,0.215768618271135,"#D0C6B1",NA,"Not altered"
"1381","VC_104",-0.547549469525118,0.116500001198558,"#D0C6B1",NA,"Not altered"
"1382","VC_105",-0.754237456224155,0.133720832043662,"#D0C6B1",NA,"Not altered"
"1383","VC_1052",-1.50249823045442,0.564785580316818,"#D0C6B1",NA,"Not altered"
"1384","VC_1066",1.92599759882921,0.799128594984831,"#D0C6B1",NA,"Not altered"
"1385","VC_1071",1.92599738563214,0.770581163830798,"#D0C6B1",NA,"Not altered"
"1386","VC_1083",-1.15546293522762,0.326836711380644,"#D0C6B1",NA,"Not altered"
"1387","VC_1101",0.894648602102366,0.216350492600911,"#D0C6B1",NA,"Not altered"
"1388","VC_1119",-1.50747917520456,0.40711709691441,"#D0C6B1",NA,"Not altered"
"1390","VC_1147",1.1291798835696,0.326836711380644,"#D0C6B1",NA,"Not altered"
"1391","VC_1156",-1.82442250543903,0.540286593684477,"#D0C6B1",NA,"Not altered"
"1393","VC_1165",1.565025978988,0.37396431098,"#D0C6B1",NA,"Not altered"
"1394","VC_117",0.444646108146032,0.0683544079295825,"#D0C6B1",NA,"Not altered"
"1395","VC_1170",-1.87446610651232,0.702990621403529,"#D0C6B1",NA,"Not altered"
"1397","VC_1175",-1.66296253319046,0.63775333631663,"#D0C6B1",NA,"Not altered"
"1401","VC_119",0.890416171722381,0.263790223535389,"#D0C6B1",NA,"Not altered"
"1402","VC_1202",1.57989136501366,0.376773200802538,"#D0C6B1",NA,"Not altered"
"1404","VC_1224",-0.347017158068187,0.0683544079295825,"#D0C6B1",NA,"Not altered"
"1407","VC_1243",1.76553397862958,0.46485648824103,"#D0C6B1",NA,"Not altered"
"1409","VC_1255",-1.07718834666535,0.209661808944981,"#D0C6B1",NA,"Not altered"
"1410","VC_1257",1.92599738563214,0.770581163830798,"#D0C6B1",NA,"Not altered"
"1412","VC_127",1.92599738563214,0.770581163830798,"#D0C6B1",NA,"Not altered"
"1413","VC_129",-1.58496023776548,0.603601036414815,"#D0C6B1",NA,"Not altered"
"1414","VC_135",1.23172061030563,0.266729355213224,"#D0C6B1",NA,"Not altered"
"1415","VC_140",-0.556335420265838,0.152883562450157,"#D0C6B1",NA,"Not altered"
"1416","VC_144",1.30777396583444,0.435763948377799,"#D0C6B1",NA,"Not altered"
"1417","VC_145",-0.453171154790998,0.107095868984103,"#D0C6B1",NA,"Not altered"
"1418","VC_146",-1.42963653841659,0.452847797774845,"#D0C6B1",NA,"Not altered"
"1419","VC_147",0.415040412171673,0.0765780497321679,"#D0C6B1",NA,"Not altered"
"1420","VC_148",1.46097326923811,0.361230210559947,"#D0C6B1",NA,"Not altered"
"1421","VC_16",-1.11971566072473,0.355063502946582,"#D0C6B1",NA,"Not altered"
"1422","VC_162",-0.839515405471445,0.204163026899156,"#D0C6B1",NA,"Not altered"
"1423","VC_164",-0.174522167110313,0.0324585354257508,"#D0C6B1",NA,"Not altered"
"1425","VC_167",0.825894736841195,0.213506011624663,"#D0C6B1",NA,"Not altered"
"1426","VC_173",1.52606860952998,0.374373418122516,"#D0C6B1",NA,"Not altered"
"1427","VC_181",-0.188900452691688,0.0579322990523731,"#D0C6B1",NA,"Not altered"
"1428","VC_183",-1.50249823045442,0.564785580316818,"#D0C6B1",NA,"Not altered"
"1429","VC_185",1.86129382973761,0.465009376705325,"#D0C6B1",NA,"Not altered"
"1430","VC_186",-1.18126026287127,0.222653931525256,"#D0C6B1",NA,"Not altered"
"1431","VC_190",-0.591582591149274,0.0933876742737276,"#D0C6B1",NA,"Not altered"
"1432","VC_192",1.52904839049871,0.475126864450441,"#D0C6B1",NA,"Not altered"
"1433","VC_194",-0.967657400317327,0.327177007401526,"#D0C6B1",NA,"Not altered"
"1434","VC_197",0.11478524930935,0.0324585354257508,"#D0C6B1",NA,"Not altered"
"1435","VC_198",0.837729499396263,0.156575617772232,"#D0C6B1",NA,"Not altered"
"1436","VC_20",-0.0919421378051118,0.0280996143841854,"#D0C6B1",NA,"Not altered"
"1437","VC_215",-1.51717894803709,0.381879868843597,"#D0C6B1",NA,"Not altered"
"1440","VC_231",0.480188558776356,0.133720832043662,"#D0C6B1",NA,"Not altered"
"1441","VC_235",1.21520688244467,0.274840597081562,"#D0C6B1",NA,"Not altered"
"1442","VC_249",-0.205228927660265,0.0284575204717203,"#D0C6B1",NA,"Not altered"
"1443","VC_257",-0.269509904818358,0.0471914745370569,"#D0C6B1",NA,"Not altered"
"1444","VC_260",-1.05992876407053,0.148345895146312,"#D0C6B1",NA,"Not altered"
"1445","VC_266",0.541382239915355,0.138927804863356,"#D0C6B1",NA,"Not altered"
"1446","VC_270",-0.765782496401278,0.113701757863276,"#D0C6B1",NA,"Not altered"
"1448","VC_272",0.0987712816497629,0.0274820533596351,"#D0C6B1",NA,"Not altered"
"1449","VC_273",-0.664286269051223,0.266206687615788,"#D0C6B1",NA,"Not altered"
"1450","VC_274",1.84799500383322,0.747793610894109,"#D0C6B1",NA,"Not altered"
"1451","VC_276",-0.943635360900898,0.468230709922919,"#D0C6B1",NA,"Not altered"
"1452","VC_278",-1.86177690220343,0.869447818785609,"#D0C6B1",NA,"Not altered"
"1453","VC_279",-0.892294326778076,0.277990858750178,"#D0C6B1",NA,"Not altered"
"1454","VC_315",-0.72231403446075,0.169593683200102,"#D0C6B1",NA,"Not altered"
"1456","VC_324",0.771552247468116,0.374373418122516,"#D0C6B1",NA,"Not altered"
"1458","VC_330",-1.0283345699691,0.152717472568029,"#D0C6B1",NA,"Not altered"
"1464","VC_369",1.47629690566195,0.555129450464061,"#D0C6B1",NA,"Not altered"
"1465","VC_373",-0.541928507258818,0.163600364074624,"#D0C6B1",NA,"Not altered"
"1467","VC_379",-0.209510329198642,0.0313938780551585,"#D0C6B1",NA,"Not altered"
"1468","VC_381",0.0725996880984423,0.0122034632440374,"#D0C6B1",NA,"Not altered"
"1469","VC_382",-0.388279046141927,0.0953588701682755,"#D0C6B1",NA,"Not altered"
"1471","VC_385",-0.364458346520558,0.133720832043662,"#D0C6B1",NA,"Not altered"
"1472","VC_387",0.924866825947493,0.190635914511038,"#D0C6B1",NA,"Not altered"
"1473","VC_388",-0.324572065679086,0.107853627079866,"#D0C6B1",NA,"Not altered"
"1474","VC_390",-0.327782606248181,0.0436878762726448,"#D0C6B1",NA,"Not altered"
"1476","VC_401",1.23349089868182,0.272251286233624,"#D0C6B1",NA,"Not altered"
"1480","VC_415",-1.90660560774922,0.376729908495331,"#D0C6B1",NA,"Not altered"
"1481","VC_42",-1.02286768394064,0.190635914511038,"#D0C6B1",NA,"Not altered"
"1482","VC_445",-1.43493158236793,0.381879868843597,"#D0C6B1",NA,"Not altered"
"1483","VC_453",-0.0336741409844287,0.003609242284329,"#D0C6B1",NA,"Not altered"
"1484","VC_458",-0.595185999564986,0.116500001198558,"#D0C6B1",NA,"Not altered"
"1485","VC_463",-1.80735208671109,0.686425613895125,"#D0C6B1",NA,"Not altered"
"1486","VC_47",1.25363657771368,0.259382044237342,"#D0C6B1",NA,"Not altered"
"1487","VC_481",0.708835547004246,0.137736168984138,"#D0C6B1",NA,"Not altered"
"1488","VC_484",0.577470033118865,0.133720832043662,"#D0C6B1",NA,"Not altered"
"1489","VC_487",1.92124613955519,0.400345926812591,"#D0C6B1",NA,"Not altered"
"1491","VC_502",0.995435572466287,0.274840597081562,"#D0C6B1",NA,"Not altered"
"1492","VC_503",1.64958411635741,0.469581335122525,"#D0C6B1",NA,"Not altered"
"1493","VC_507",1.92599738563214,0.770581163830798,"#D0C6B1",NA,"Not altered"
"1494","VC_515",-1.26420545323067,0.251198081358569,"#D0C6B1",NA,"Not altered"
"1497","VC_57",0.544806863808923,0.104012378176182,"#D0C6B1",NA,"Not altered"
"1503","VC_62",-1.12508854633195,0.240592935126962,"#D0C6B1",NA,"Not altered"
"1504","VC_627",-1.99330110367953,0.702990621403529,"#D0C6B1",NA,"Not altered"
"1505","VC_63",0.00863224601647638,0.00228714112593733,"#D0C6B1",NA,"Not altered"
"1508","VC_640",-1.18118566937455,0.245362068576411,"#D0C6B1",NA,"Not altered"
"1509","VC_641",1.92599738563214,0.770581163830798,"#D0C6B1",NA,"Not altered"
"1512","VC_645",0.611355624790503,0.169892993405692,"#D0C6B1",NA,"Not altered"
"1514","VC_649",-1.09410595595496,0.148345895146312,"#D0C6B1",NA,"Not altered"
"1515","VC_65",-0.494709930578638,0.152307204723953,"#D0C6B1",NA,"Not altered"
"1517","VC_659",-0.828110508334779,0.184208252092453,"#D0C6B1",NA,"Not altered"
"1518","VC_66",0.941108482095545,0.218951368054617,"#D0C6B1",NA,"Not altered"
"1519","VC_660",-1.2655668053308,0.176153607573361,"#D0C6B1",NA,"Not altered"
"1520","VC_661",-0.773486033082546,0.144652536305937,"#D0C6B1",NA,"Not altered"
"1521","VC_663",-0.88435350994835,0.113712897008979,"#D0C6B1",NA,"Not altered"
"1523","VC_666",-0.986319412386848,0.191668963809173,"#D0C6B1",NA,"Not altered"
"1527","VC_676",-0.119390363334339,0.0135818363162762,"#D0C6B1",NA,"Not altered"
"1528","VC_677",-0.877138120566905,0.166029595895543,"#D0C6B1",NA,"Not altered"
"1529","VC_678",-0.771380251689153,0.274840597081562,"#D0C6B1",NA,"Not altered"
"1531","VC_680",0.959487685659749,0.169892993405692,"#D0C6B1",NA,"Not altered"
"1533","VC_684",0.814448064407551,0.129894566234251,"#D0C6B1",NA,"Not altered"
"1534","VC_685",-0.265658047393283,0.0956028601571067,"#D0C6B1",NA,"Not altered"
"1535","VC_687",-1.57567685152734,0.359142663252093,"#D0C6B1",NA,"Not altered"
"1536","VC_754",1.19233921328696,0.625528059110726,"#D0C6B1",NA,"Not altered"
"1537","VC_773",-0.386050451464286,0.0605696479949051,"#D0C6B1",NA,"Not altered"
"1540","VC_788",-1.20408329622083,0.235088518431245,"#D0C6B1",NA,"Not altered"
"1541","VC_789",0.0285700693460312,0.00406825417126506,"#D0C6B1",NA,"Not altered"
"1542","VC_819",1.99999783835644,0.780918667358666,"#D0C6B1",NA,"Not altered"
"1543","VC_832",-0.393006888541928,0.0671806308091343,"#D0C6B1",NA,"Not altered"
"1544","VC_840",-1.35363325127332,0.374422164095881,"#D0C6B1",NA,"Not altered"
"1545","VC_857",0.317482986609342,0.0676710719163707,"#D0C6B1",NA,"Not altered"
"1546","VC_86",-0.0510700899260447,0.00783760763299572,"#D0C6B1",NA,"Not altered"
"1547","VC_877",-1.99999664218539,0.728451747216346,"#D0C6B1",NA,"Not altered"
"1548","VC_88",-0.473927188989607,0.128627494077359,"#D0C6B1",NA,"Not altered"
"1549","VC_880",1.76553297566891,0.728451747216346,"#D0C6B1",NA,"Not altered"
"1550","VC_893",1.48283861306237,0.272251286233624,"#D0C6B1",NA,"Not altered"
"1551","VC_91",1.43296100904326,0.411343145133412,"#D0C6B1",NA,"Not altered"
"1553","VC_92",1.10724200906762,0.248205593020945,"#D0C6B1",NA,"Not altered"
"1554","VC_925",0.710493607874132,0.156575617772232,"#D0C6B1",NA,"Not altered"
"1555","VC_941",1.11103228574571,0.257326226368287,"#D0C6B1",NA,"Not altered"
