# Supplementary material for: Alpha-synuclein alters the faecal viromes of rats in a gut-initiated model of Parkinson’s disease
Source: Commun Biol. 2021 Sep 29;4:1140. doi: 10.1038/s42003-021-02666-1 (PMC8481466; doi:10.1038/s42003-021-02666-1)
Supplement: Supplementary file 3 — Supplementary data [file 42003_2021_2666_MOESM3_ESM.zip › Supp_data_RatPD_wDarkMatter/Input_files/volcano_Monomer_final_df]

"","rwNames","log2FoldChange","yaxis","colr","labels","Timepoints"
"9","C10-R1-T5_NODE_146_length_2360_cov_2.494143",5.04438948185439,5.20355592604768,"#06A2CB","C10-R1-Base_NODE_700_length_4055_cov_3.633750","Significant in T5"
"112","C22-R1-T5_NODE_102_length_3426_cov_2.959953",6.92282369001697,7.46879668078954,"#06A2CB","C10-R1-T1_NODE_1024_length_2423_cov_4.060811","Significant in T5"
"204","Rat_12_NODE_1_length_193842_cov_104.990314",8.69873982717426,5.1025440859598,"#06A2CB","C10-R1-T1_NODE_119_length_7472_cov_4.701497","Significant in T5"
"284","Rat_13_NODE_598_length_2190_cov_4.145667",6.63419918455052,8.12677911123778,"#06A2CB","C10-R1-T1_NODE_1192_length_2201_cov_3.299161","Significant in T5"
"341","Rat_15_NODE_1829_length_1188_cov_3.973522",7.55585938569722,10.5381402814866,"#06A2CB","C10-R1-T1_NODE_1799_length_1789_cov_34.192618","Significant in T5"
"766","VC_646",7.06428422989487,7.0809332925802,"#06A2CB","C10-R1-T1_NODE_195_length_5495_cov_4.028309","Significant in T5"
"44","C13-R3-Base_NODE_633_length_2496_cov_6.616551",-8.09888898573785,6.99548919006561,"#06A2CB","C10-R1-T1_NODE_923_length_2551_cov_4.681490","Significant in T5"
"47","C14-R2-Base_NODE_43_length_17842_cov_14.781020",-9.55520091290066,8.52563887649237,"#06A2CB","C10-R1-T5_NODE_1231_length_1132_cov_1.950789","Significant in T5"
"48","C14-R2-Base_NODE_48_length_15724_cov_11.368434",-9.0366069434656,8.09499962969388,"#06A2CB","C10-R1-T5_NODE_146_length_2360_cov_2.494143","Significant in T5"
"49","C14-R2-Base_NODE_71_length_11150_cov_11.531501",-8.35972364378725,6.09397649937845,"#06A2CB","C10-R1-T5_NODE_314_length_1819_cov_14.701814","Significant in T5"
"77","C16-R2-T1_NODE_2547_length_1324_cov_8.921198",-6.44569066443262,5.03153706855647,"#06A2CB","C10-R2-Base_NODE_426_length_1876_cov_10.399780","Significant in T5"
"606","VC_101",-6.68648959844593,7.08039156856621,"#06A2CB","C10-R2-T1_NODE_656_length_2250_cov_4.782688","Significant in T5"
"614","VC_104",-6.15649455286738,6.09397649937845,"#06A2CB","C10-R2-T5_NODE_6_length_4590_cov_9.581036","Significant in T5"
"656","VC_162",-8.99387123870297,17.5700100988688,"#06A2CB","C10-R2-T5_NODE_871_length_1223_cov_8.360445","Significant in T5"
"694","VC_315",-7.31740073898035,8.50852068083304,"#06A2CB","C10-R3-Base_NODE_23_length_4425_cov_4.162700","Significant in T5"
"700","VC_330",-6.3487158399456,5.39758026571196,"#06A2CB","C11-R1-Base_NODE_63_length_6627_cov_4.781193","Significant in T5"
"724","VC_415",-11.20127520191,11.7897663635939,"#06A2CB","C11-R1-T5_NODE_3202_length_1120_cov_8.643192","Significant in T5"
"734","VC_458",-6.50513915590167,6.6248861914656,"#06A2CB","C11-R1-T5_NODE_3855_length_1019_cov_2.173237","Significant in T5"
"755","VC_602",-8.51699023852177,5.1025440859598,"#06A2CB","C11-R2-Base_NODE_13_length_19197_cov_8.501306","Significant in T5"
"762","VC_639",-8.27842441951589,6.09397649937845,"#06A2CB","C11-R2-Base_NODE_525_length_3221_cov_10.784270","Significant in T5"
"772","VC_657",-8.86363971115499,6.20933451869934,"#06A2CB","C11-R2-Base_NODE_843_length_2245_cov_5.992694","Significant in T5"
"779","VC_668",-9.900340730225,11.3605838958254,"#06A2CB","C11-R3-Base_NODE_300_length_4118_cov_3.714251","Significant in T5"
"8","C10-R1-T5_NODE_1231_length_1132_cov_1.950789",2.53605072639773,1.11752366773151,"#218559",NA,"Altered, but not significant"
"12","C10-R2-T1_NODE_656_length_2250_cov_4.782688",4.74594722493899,2.96359712190645,"#218559",NA,"Altered, but not significant"
"13","C10-R2-T5_NODE_6_length_4590_cov_9.581036",4.22958478767113,2.99177056995174,"#218559",NA,"Altered, but not significant"
"14","C10-R2-T5_NODE_871_length_1223_cov_8.360445",3.55458532133373,2.04587570153856,"#218559",NA,"Altered, but not significant"
"16","C11-R1-Base_NODE_63_length_6627_cov_4.781193",4.43739819975512,2.46817973653055,"#218559",NA,"Altered, but not significant"
"24","C12-R1-T5_NODE_66_length_2804_cov_11.128047",4.48004141897623,1.47357578534259,"#218559",NA,"Altered, but not significant"
"27","C12-R2-T5_NODE_1052_length_1838_cov_2.241167",3.19639340400955,1.81930732206787,"#218559",NA,"Altered, but not significant"
"33","C12-R3-T1_NODE_173_length_4097_cov_2.496042",5.59990377817324,3.8221379015538,"#218559",NA,"Altered, but not significant"
"41","C13-R2-T5_NODE_3108_length_1184_cov_8.125775",3.80734916172776,1.99308949173385,"#218559",NA,"Altered, but not significant"
"53","C14-R3-T5_NODE_1835_length_1024_cov_3.983488",3.42146039543154,1.98500792552927,"#218559",NA,"Altered, but not significant"
"54","C14-R3-T5_NODE_209_length_2396_cov_7.952157",5.94250603876178,4.69080918563099,"#218559",NA,"Altered, but not significant"
"60","C15-R1-T5_NODE_613_length_1170_cov_4.834081",2.96962248866774,1.48901957920706,"#218559",NA,"Altered, but not significant"
"61","C15-R1-T5_NODE_775_length_1072_cov_2.008850",3.96962167076708,2.68235493142198,"#218559",NA,"Altered, but not significant"
"64","C15-R2-T5_NODE_1904_length_1063_cov_5.178571",3.3219260079844,2.0380325349022,"#218559",NA,"Altered, but not significant"
"81","C16-R2-T5_NODE_600_length_2696_cov_3.200682",4.19639066735286,2.29044066458376,"#218559",NA,"Altered, but not significant"
"88","C16-R3-T5_NODE_259_length_4212_cov_3.792398",3.89076517171317,2.09675841110348,"#218559",NA,"Altered, but not significant"
"95","C21-R2-1-5-18_NODE_495_length_3097_cov_3.664694",5.50249263154823,4.22169047199403,"#218559",NA,"Altered, but not significant"
"101","C21-R3-1-5-18_NODE_1034_length_1729_cov_1.844683",2.45942885553748,1.22168797599383,"#218559",NA,"Altered, but not significant"
"111","C22-R1-3-4-18_NODE_338_length_1664_cov_13.704164",2.05386604590508,0.866836433278197,"#218559",NA,"Altered, but not significant"
"133","C24-R2-1-5-18_NODE_56_length_3782_cov_3.323585",2.04439258462814,0.827235315650443,"#218559",NA,"Altered, but not significant"
"154","C9-R2-T1_NODE_74_length_2960_cov_3.930120",3.34146573642961,2.09675841110348,"#218559",NA,"Altered, but not significant"
"172","Rat_1_NODE_578_length_2307_cov_1.878774",2.73696231822614,1.3900521964396,"#218559",NA,"Altered, but not significant"
"192","Rat_11_NODE_1711_length_1154_cov_2.606915",2.32192559509918,1.16338139719224,"#218559",NA,"Altered, but not significant"
"200","Rat_11_NODE_487_length_3500_cov_2.394194",4.1429530675126,2.90710188485612,"#218559",NA,"Altered, but not significant"
"203","Rat_11_NODE_997_length_1763_cov_2.747073",2.45942884487667,1.21808382634425,"#218559",NA,"Altered, but not significant"
"233","Rat_12_NODE_2353_length_1220_cov_3.366524",2.11547507833191,1.05333669835311,"#218559",NA,"Altered, but not significant"
"235","Rat_12_NODE_240_length_8356_cov_7.072160",4.74594843063548,3.57162562326675,"#218559",NA,"Altered, but not significant"
"238","Rat_12_NODE_2652_length_1120_cov_2.255399",2.45942913641711,1.337758961186,"#218559",NA,"Altered, but not significant"
"265","Rat_13_NODE_1177_length_1445_cov_2.059712",2.22239010925646,1.11469239263709,"#218559",NA,"Altered, but not significant"
"266","Rat_13_NODE_1268_length_1381_cov_3.720965",2.16992276464329,1.08010993248324,"#218559",NA,"Altered, but not significant"
"279","Rat_13_NODE_2031_length_1031_cov_1.480533",2.27301603383492,1.11752366773151,"#218559",NA,"Altered, but not significant"
"280","Rat_13_NODE_2065_length_1017_cov_6.656965",2.11547483118557,1.01776293247869,"#218559",NA,"Altered, but not significant"
"282","Rat_13_NODE_506_length_2532_cov_4.192572",2.8412987678475,1.45088136409,"#218559",NA,"Altered, but not significant"
"299","Rat_14_NODE_1309_length_1413_cov_3.394698",2.87446628281189,1.7905644268216,"#218559",NA,"Altered, but not significant"
"318","Rat_14_NODE_556_length_2900_cov_3.311072",2.22238982459727,1.03532703479543,"#218559",NA,"Altered, but not significant"
"322","Rat_14_NODE_864_length_1888_cov_2.199673",2.1699225081822,1.02324460477594,"#218559",NA,"Altered, but not significant"
"327","Rat_14_NODE_972_length_1717_cov_4.745487",2.50249751360585,1.25357181641815,"#218559",NA,"Altered, but not significant"
"329","Rat_15_NODE_1061_length_1849_cov_2.290412",2.93859577143938,1.50802075670408,"#218559",NA,"Altered, but not significant"
"336","Rat_15_NODE_1485_length_1403_cov_2.946588",2.4150351033201,1.31465923728476,"#218559",NA,"Altered, but not significant"
"337","Rat_15_NODE_1505_length_1387_cov_2.659910",3.02974388027704,1.7273107087359,"#218559",NA,"Altered, but not significant"
"339","Rat_15_NODE_1724_length_1247_cov_3.442953",2.45942914875014,1.34271167419905,"#218559",NA,"Altered, but not significant"
"353","Rat_15_NODE_508_length_3296_cov_2.486887",2.60090238973644,1.29067227784621,"#218559",NA,"Altered, but not significant"
"354","Rat_15_NODE_589_length_2859_cov_3.621255",3.39231276356611,1.7905644268216,"#218559",NA,"Altered, but not significant"
"361","Rat_16_NODE_159_length_5640_cov_9.726947",5.22881036336064,3.39913930913002,"#218559",NA,"Altered, but not significant"
"362","Rat_16_NODE_1613_length_1205_cov_2.486087",2.04730437549534,1.02324460477594,"#218559",NA,"Altered, but not significant"
"368","Rat_17_NODE_1020_length_2207_cov_3.454461",2.93859577143938,1.50802075670408,"#218559",NA,"Altered, but not significant"
"370","Rat_17_NODE_1125_length_2000_cov_35.832905",3.87446409501216,2.33615353418403,"#218559",NA,"Altered, but not significant"
"377","Rat_17_NODE_1413_length_1647_cov_2.851759",3.22238862458856,1.85954101678454,"#218559",NA,"Altered, but not significant"
"378","Rat_17_NODE_1523_length_1518_cov_3.777170",3.3457707930505,1.93604768687099,"#218559",NA,"Altered, but not significant"
"382","Rat_17_NODE_1709_length_1365_cov_2.889313",2.84129874620424,1.44706478485719,"#218559",NA,"Altered, but not significant"
"389","Rat_17_NODE_2094_length_1105_cov_3.149524",2.66296188185841,1.34391129320246,"#218559",NA,"Altered, but not significant"
"392","Rat_17_NODE_2341_length_1007_cov_3.412815",2.05889168441437,1.03532703479543,"#218559",NA,"Altered, but not significant"
"396","Rat_17_NODE_590_length_3525_cov_2.889049",4.26052089426268,2.34328297119894,"#218559",NA,"Altered, but not significant"
"401","Rat_17_NODE_980_length_2279_cov_2.700090",3.62448629421764,2.12547596949498,"#218559",NA,"Altered, but not significant"
"424","Rat_18_NODE_3064_length_1173_cov_2.796959",2.27301608581125,1.13871316364527,"#218559",NA,"Altered, but not significant"
"446","Rat_2_NODE_1595_length_1262_cov_2.579122",2.73696270501851,1.52933318080468,"#218559",NA,"Altered, but not significant"
"478","Rat_3_NODE_2190_length_1537_cov_2.643050",2.32192558633923,1.16041959284925,"#218559",NA,"Altered, but not significant"
"506","Rat_3_NODE_3354_length_1136_cov_1.887142",2.1154752795682,1.13871316364527,"#218559",NA,"Altered, but not significant"
"511","Rat_3_NODE_3566_length_1087_cov_2.495155",2.27301629903385,1.21580026755007,"#218559",NA,"Altered, but not significant"
"531","Rat_7_NODE_1867_length_1249_cov_3.328308",2.66296221477586,1.45519446653063,"#218559",NA,"Altered, but not significant"
"535","Rat_7_NODE_385_length_6521_cov_4.092793",2.68182239854593,1.31465923728476,"#218559",NA,"Altered, but not significant"
"546","Rat_8_NODE_1425_length_1945_cov_2.821693",3.02974349085073,1.54528695618503,"#218559",NA,"Altered, but not significant"
"554","Rat_8_NODE_1678_length_1718_cov_2.824414",2.80735186503098,1.56806201136096,"#218559",NA,"Altered, but not significant"
"555","Rat_8_NODE_1799_length_1624_cov_2.265137",3.14295379508632,1.61317691138055,"#218559",NA,"Altered, but not significant"
"562","Rat_8_NODE_2046_length_1458_cov_4.435495",3.11547360317063,1.79029122522656,"#218559",NA,"Altered, but not significant"
"568","Rat_8_NODE_2300_length_1330_cov_2.875294",3.29767742614747,2.32626718435628,"#218559",NA,"Altered, but not significant"
"570","Rat_8_NODE_244_length_8549_cov_17.068872",2.24207393515845,0.995284512911455,"#218559",NA,"Altered, but not significant"
"574","Rat_8_NODE_276_length_7694_cov_6.728629",3.75488205486942,2.00699128600262,"#218559",NA,"Altered, but not significant"
"575","Rat_8_NODE_2799_length_1131_cov_3.311338",3.5647807285631,2.34328297119894,"#218559",NA,"Altered, but not significant"
"577","Rat_8_NODE_2910_length_1099_cov_2.243295",2.54431786488641,1.35737739818744,"#218559",NA,"Altered, but not significant"
"585","Rat_8_NODE_629_length_3657_cov_3.140755",3.32192361043596,1.75094342793958,"#218559",NA,"Altered, but not significant"
"586","Rat_8_NODE_699_length_3367_cov_4.099336",3.54431551497281,1.86839652758626,"#218559",NA,"Altered, but not significant"
"589","Rat_8_NODE_886_length_2838_cov_3.899748",2.26945924412653,1.01776293247869,"#218559",NA,"Altered, but not significant"
"608","VC_1018",2.41503479879604,1.19799456149479,"#218559",NA,"Altered, but not significant"
"615","VC_1043",3.43740055290451,1.8119731258683,"#218559",NA,"Altered, but not significant"
"617","VC_1066",3.34577025000138,1.75094342793958,"#218559",NA,"Altered, but not significant"
"619","VC_1072",2.27301608581125,1.13871316364527,"#218559",NA,"Altered, but not significant"
"651","VC_147",3.2126091257772,1.7905644268216,"#218559",NA,"Altered, but not significant"
"652","VC_148",3.11150644260405,2.05693110335962,"#218559",NA,"Altered, but not significant"
"653","VC_149",4.19639150745631,2.59917861752029,"#218559",NA,"Altered, but not significant"
"659","VC_173",4.10153175096525,2.23567022547849,"#218559",NA,"Altered, but not significant"
"661","VC_183",2.30485308886398,1.20911710822098,"#218559",NA,"Altered, but not significant"
"666","VC_192",3.21886837812704,1.26935866159073,"#218559",NA,"Altered, but not significant"
"675","VC_224",2.28010629000517,1.16746727953284,"#218559",NA,"Altered, but not significant"
"693","VC_307",2.32192560116599,1.16338139719224,"#218559",NA,"Altered, but not significant"
"705","VC_369",2.68392862995251,1.29502375840599,"#218559",NA,"Altered, but not significant"
"719","VC_397",2.66801620093614,1.01776293247869,"#218559",NA,"Altered, but not significant"
"725","VC_42",5.05165559729283,3.89553522981856,"#218559",NA,"Altered, but not significant"
"730","VC_447",2.11547483118557,1.01776293247869,"#218559",NA,"Altered, but not significant"
"731","VC_448",2.22238982459726,1.03532703479543,"#218559",NA,"Altered, but not significant"
"733","VC_454",2.70043647073775,1.34908640419994,"#218559",NA,"Altered, but not significant"
"735","VC_47",2.47248574741222,0.937103053995524,"#218559",NA,"Altered, but not significant"
"742","VC_487",2.3771571813019,0.887982100591481,"#218559",NA,"Altered, but not significant"
"743","VC_49",3.43740057665548,1.81930732206787,"#218559",NA,"Altered, but not significant"
"749","VC_520",3.87446333742941,2.07037797277263,"#218559",NA,"Altered, but not significant"
"751","VC_56",3.54431614500426,2.08995883470891,"#218559",NA,"Altered, but not significant"
"764","VC_642",4.57490137142894,2.5824288304757,"#218559",NA,"Altered, but not significant"
"790","VC_684",2.71715590685511,1.02324460477594,"#218559",NA,"Altered, but not significant"
"794","VC_753",5.54431309025346,4.37000202963191,"#218559",NA,"Altered, but not significant"
"796","VC_757",4.69115597272818,3.45346719172645,"#218559",NA,"Altered, but not significant"
"800","VC_791",3.16992083400579,1.64527383319529,"#218559",NA,"Altered, but not significant"
"804","VC_82",3.19639293635733,1.64527383319529,"#218559",NA,"Altered, but not significant"
"807","VC_839",2.11547483118557,1.01776293247869,"#218559",NA,"Altered, but not significant"
"812","VC_888",3.16261704773886,1.48255557412886,"#218559",NA,"Altered, but not significant"
"817","VC_91",2.42416604363057,1.10190710327904,"#218559",NA,"Altered, but not significant"
"823","VC_946",5.65343407841023,4.31261968334468,"#218559",NA,"Altered, but not significant"
"824","VC_950",2.11547506692043,1.05257358909032,"#218559",NA,"Altered, but not significant"
"829","C10-R1-T1_NODE_1024_length_2423_cov_4.060811",2.87774168141329,1.06208037129791,"#218559",NA,"Altered, but not significant"
"830","C10-R1-T1_NODE_119_length_7472_cov_4.701497",2.39170144228732,0.681910698714436,"#218559",NA,"Altered, but not significant"
"832","C10-R1-T1_NODE_1773_length_1803_cov_2.831808",3.23265697691206,1.49086574123283,"#218559",NA,"Altered, but not significant"
"837","C10-R1-T5_NODE_146_length_2360_cov_2.494143",3.63226367252246,1.74684415708688,"#218559",NA,"Altered, but not significant"
"841","C11-R1-Base_NODE_90_length_5797_cov_4.567398",2.68705732246719,0.715348174623617,"#218559",NA,"Altered, but not significant"
"849","C11-R3-T1_NODE_40_length_6588_cov_3.976427",2.05949988434614,0.516380012723927,"#218559",NA,"Altered, but not significant"
"850","C12-R1-T5_NODE_66_length_2804_cov_11.128047",4.05657808772525,1.28536192254602,"#218559",NA,"Altered, but not significant"
"858","C13-R1-T1_NODE_1863_length_1029_cov_5.131417",3.6322629814888,1.51170190072449,"#218559",NA,"Altered, but not significant"
"865","C13-R2-T1_NODE_809_length_1547_cov_2.183646",3.80734987206947,1.81490926391516,"#218559",NA,"Altered, but not significant"
"871","C14-R1-T1_NODE_322_length_3251_cov_2.822278",5.06176733699116,2.27812031109908,"#218559",NA,"Altered, but not significant"
"875","C14-R2-T1_NODE_266_length_3281_cov_3.356479",2.19313026551686,0.531279993088009,"#218559",NA,"Altered, but not significant"
"877","C14-R3-T1_NODE_2028_length_1724_cov_3.397843",3.98184648239539,1.69924530846703,"#218559",NA,"Altered, but not significant"
"878","C14-R3-T1_NODE_2208_length_1629_cov_1.980940",3.80734999039921,1.85408195898488,"#218559",NA,"Altered, but not significant"
"879","C14-R3-T1_NODE_559_length_3778_cov_3.321515",4.91646789491648,2.24515531397702,"#218559",NA,"Altered, but not significant"
"880","C14-R3-T1_NODE_598_length_3624_cov_3.412440",4.95418754070622,2.26877566585882,"#218559",NA,"Altered, but not significant"
"881","C14-R3-T1_NODE_717_length_3286_cov_3.157227",2.53051200473208,0.733313965369343,"#218559",NA,"Altered, but not significant"
"882","C14-R3-T1_NODE_790_length_3094_cov_2.508720",2.51399332333145,0.733313965369343,"#218559",NA,"Altered, but not significant"
"888","C15-R2-T1_NODE_2731_length_1239_cov_3.022804",2.43295670201456,0.922954223499356,"#218559",NA,"Altered, but not significant"
"911","C16-R3-T1_NODE_421_length_2753_cov_2.918458",2.10805790913589,0.609127719795777,"#218559",NA,"Altered, but not significant"
"923","C21-R3-1-5-18_NODE_1034_length_1729_cov_1.844683",2.76553139405774,1.0780568818557,"#218559",NA,"Altered, but not significant"
"930","C22-R1-1-5-18_NODE_293_length_3120_cov_2.983034",2.51678943263397,0.741172781054524,"#218559",NA,"Altered, but not significant"
"940","C23-R3-1-5-18_NODE_1206_length_2238_cov_3.179111",2.48542368101515,0.860989381405023,"#218559",NA,"Altered, but not significant"
"943","C23-R3-1-5-18_NODE_918_length_2497_cov_3.321458",2.04730491599272,0.592289759092287,"#218559",NA,"Altered, but not significant"
"953","C24-R2-3-4-18_NODE_2637_length_2113_cov_3.249757",3.80735003931031,1.86873076092276,"#218559",NA,"Altered, but not significant"
"956","C24-R2-3-4-18_NODE_513_length_5516_cov_3.527010",2.02236753717429,0.614136255669532,"#218559",NA,"Altered, but not significant"
"960","C24-R3-3-4-18_NODE_254_length_7398_cov_4.729675",5.01791290434029,2.26877566585882,"#218559",NA,"Altered, but not significant"
"971","C9-R2-T1_NODE_74_length_2960_cov_3.930120",3.88574866999641,2.26877566585882,"#218559",NA,"Altered, but not significant"
"1050","Rat_13_NODE_1585_length_1205_cov_7.240000",2.37850867557987,0.836653675009476,"#218559",NA,"Altered, but not significant"
"1057","Rat_13_NODE_506_length_2532_cov_4.192572",4.2016279903179,2.103429347943,"#218559",NA,"Altered, but not significant"
"1059","Rat_13_NODE_598_length_2190_cov_4.145667",5.77609481172468,3.35082036248269,"#218559",NA,"Altered, but not significant"
"1060","Rat_13_NODE_696_length_1977_cov_2.612903",2.48542368101515,0.860989381405023,"#218559",NA,"Altered, but not significant"
"1062","Rat_13_NODE_750_length_1894_cov_3.553018",2.48542368101515,0.860989381405023,"#218559",NA,"Altered, but not significant"
"1083","Rat_14_NODE_605_length_2610_cov_22.209785",2.09953402167724,0.7040393008574,"#218559",NA,"Altered, but not significant"
"1084","Rat_14_NODE_669_length_2400_cov_5.131770",4.05310503444729,1.74478972663621,"#218559",NA,"Altered, but not significant"
"1107","Rat_15_NODE_505_length_3296_cov_11.407282",3.16992079004334,1.28240798019622,"#218559",NA,"Altered, but not significant"
"1116","Rat_16_NODE_298_length_3708_cov_10.743498",2.43295635008575,0.843241809275008,"#218559",NA,"Altered, but not significant"
"1140","Rat_18_NODE_1165_length_2276_cov_17.476812",2.50404051572639,0.868192468032847,"#218559",NA,"Altered, but not significant"
"1141","Rat_18_NODE_1529_length_1859_cov_9.280488",2.46097117740885,0.764779413342871,"#218559",NA,"Altered, but not significant"
"1164","Rat_18_NODE_585_length_3879_cov_7.888337",4.59692855938438,2.27812031109908,"#218559",NA,"Altered, but not significant"
"1209","Rat_7_NODE_1173_length_2060_cov_1.911721",2.23132369662917,0.733313965369343,"#218559",NA,"Altered, but not significant"
"1215","Rat_7_NODE_1867_length_1249_cov_3.328308",3.43295576431711,1.84537893794382,"#218559",NA,"Altered, but not significant"
"1216","Rat_7_NODE_1875_length_1245_cov_2.730252",2.72246275897938,1.06325819010694,"#218559",NA,"Altered, but not significant"
"1217","Rat_7_NODE_2001_length_1176_cov_2.321142",2.53604999456116,0.98089512690948,"#218559",NA,"Altered, but not significant"
"1227","Rat_8_NODE_1200_length_2232_cov_5.504364",2.48542368101515,0.860989381405023,"#218559",NA,"Altered, but not significant"
"1233","Rat_8_NODE_1621_length_1765_cov_2.051462",2.72246275781038,1.06325819010694,"#218559",NA,"Altered, but not significant"
"1235","Rat_8_NODE_1799_length_1624_cov_2.265137",3.9259942987346,1.93958915272929,"#218559",NA,"Altered, but not significant"
"1245","Rat_8_NODE_2309_length_1325_cov_3.181890",2.99999614724561,1.18822039075931,"#218559",NA,"Altered, but not significant"
"1246","Rat_8_NODE_2311_length_1324_cov_4.291568",2.58495979957092,1.08204293722524,"#218559",NA,"Altered, but not significant"
"1247","Rat_8_NODE_2357_length_1304_cov_2.321057",2.04962895285165,0.631765683525682,"#218559",NA,"Altered, but not significant"
"1249","Rat_8_NODE_244_length_8549_cov_17.068872",2.81525796153863,0.868192468032847,"#218559",NA,"Altered, but not significant"
"1252","Rat_8_NODE_2661_length_1177_cov_1.705882",2.96347035117116,1.17222061040717,"#218559",NA,"Altered, but not significant"
"1255","Rat_8_NODE_2731_length_1156_cov_2.142598",2.43295697870494,1.03336324536491,"#218559",NA,"Altered, but not significant"
"1256","Rat_8_NODE_276_length_7694_cov_6.728629",4.96346535878677,2.26877566585882,"#218559",NA,"Altered, but not significant"
"1259","Rat_8_NODE_3257_length_1005_cov_1.841053",2.84799368807287,1.21688630293467,"#218559",NA,"Altered, but not significant"
"1262","Rat_8_NODE_493_length_4508_cov_4.413654",4.20162819953867,2.16626204348077,"#218559",NA,"Altered, but not significant"
"1264","Rat_8_NODE_655_length_3540_cov_8.196844",2.38233185542587,0.86323716997361,"#218559",NA,"Altered, but not significant"
"1266","Rat_8_NODE_699_length_3367_cov_4.099336",3.51095696829467,1.48160080809759,"#218559",NA,"Altered, but not significant"
"1271","Rat_8_NODE_951_length_2673_cov_4.406417",2.92599573807444,1.15832527783273,"#218559",NA,"Altered, but not significant"
"1275","Rat_9_NODE_1168_length_1700_cov_2.050456",2.48542368101515,0.860989381405023,"#218559",NA,"Altered, but not significant"
"1284","Rat_9_NODE_652_length_2613_cov_8.058249",3.13749938824365,1.27692316741057,"#218559",NA,"Altered, but not significant"
"1285","Rat_9_NODE_844_length_2132_cov_2.617718",2.63226512864055,1.03221674693849,"#218559",NA,"Altered, but not significant"
"1317","VC_1243",3.58495739850716,1.51170190072449,"#218559",NA,"Altered, but not significant"
"1322","VC_135",2.54625764949691,0.836653675009476,"#218559",NA,"Altered, but not significant"
"1364","VC_318",5.18585737273255,2.35081115087856,"#218559",NA,"Altered, but not significant"
"1389","VC_403",5.85797008786407,2.98435510569022,"#218559",NA,"Altered, but not significant"
"1393","VC_42",5.78658855878153,3.86986067315291,"#218559",NA,"Altered, but not significant"
"1398","VC_47",3.54101553252145,1.3166075272445,"#218559",NA,"Altered, but not significant"
"1408","VC_520",4.07038301855109,1.76507260108072,"#218559",NA,"Altered, but not significant"
"1428","VC_659",3.96346810819865,1.72013731183689,"#218559",NA,"Altered, but not significant"
"1433","VC_666",6.30741955514094,4.38184772328753,"#218559",NA,"Altered, but not significant"
"1434","VC_667",6.71971685725321,3.35082036248269,"#218559",NA,"Altered, but not significant"
"1445","VC_682",2.59234064670974,1.0780568818557,"#218559",NA,"Altered, but not significant"
"1454","VC_789",3.1374998946498,1.43862606559682,"#218559",NA,"Altered, but not significant"
"1459","VC_870",2.43295635008575,0.843241809275008,"#218559",NA,"Altered, but not significant"
"1461","VC_877",2.43295635008575,0.843241809275008,"#218559",NA,"Altered, but not significant"
"1","C10-R1-Base_NODE_700_length_4055_cov_3.633750",-5.70964345935332,3.51645252198925,"#218559",NA,"Altered, but not significant"
"4","C10-R1-T1_NODE_1192_length_2201_cov_3.299161",-4.23520824648534,2.57727226265238,"#218559",NA,"Altered, but not significant"
"5","C10-R1-T1_NODE_1799_length_1789_cov_34.192618",-6.36630721574446,4.60263333809761,"#218559",NA,"Altered, but not significant"
"6","C10-R1-T1_NODE_195_length_5495_cov_4.028309",-2.71390444707294,1.46880048784802,"#218559",NA,"Altered, but not significant"
"10","C10-R1-T5_NODE_314_length_1819_cov_14.701814",-6.43461298594224,4.66255077389494,"#218559",NA,"Altered, but not significant"
"11","C10-R2-Base_NODE_426_length_1876_cov_10.399780",-5.86210720639103,4.09397136796174,"#218559",NA,"Altered, but not significant"
"20","C11-R2-Base_NODE_525_length_3221_cov_10.784270",-5.40034241916841,2.6169190397973,"#218559",NA,"Altered, but not significant"
"23","C11-R3-T1_NODE_1477_length_1597_cov_11.238003",-6.02973445546294,4.53318401855855,"#218559",NA,"Altered, but not significant"
"25","C12-R2-Base_NODE_1490_length_2490_cov_8.564271",-6.36630270442799,3.70708476516547,"#218559",NA,"Altered, but not significant"
"32","C12-R3-Base_NODE_550_length_1722_cov_42.643671",-5.86210706351933,4.05338348635866,"#218559",NA,"Altered, but not significant"
"35","C13-R1-T5_NODE_138_length_2773_cov_6.600074",-5.71322072653055,3.34133340616908,"#218559",NA,"Altered, but not significant"
"36","C13-R2-Base_NODE_1007_length_2204_cov_2.853420",-3.96961795235637,2.12248963054442,"#218559",NA,"Altered, but not significant"
"37","C13-R2-Base_NODE_2598_length_1464_cov_3.217175",-3.93859126739188,2.12248963054442,"#218559",NA,"Altered, but not significant"
"38","C13-R2-Base_NODE_3321_length_1311_cov_2.201433",-3.45942563700636,1.98500792552927,"#218559",NA,"Altered, but not significant"
"39","C13-R2-Base_NODE_3931_length_1209_cov_2.951473",-3.05888818101573,1.56060388190286,"#218559",NA,"Altered, but not significant"
"40","C13-R2-Base_NODE_667_length_2622_cov_3.125049",-2.29067049201718,0.960872657409604,"#218559",NA,"Altered, but not significant"
"51","C14-R3-T1_NODE_717_length_3286_cov_3.157227",-2.1699215536997,1.02324460477594,"#218559",NA,"Altered, but not significant"
"52","C14-R3-T1_NODE_790_length_3094_cov_2.508720",-2.05889054567105,0.998512810352079,"#218559",NA,"Altered, but not significant"
"55","C15-R1-Base_NODE_2034_length_2097_cov_2.410382",-2.70043530909794,1.36450469218782,"#218559",NA,"Altered, but not significant"
"56","C15-R1-Base_NODE_2891_length_1678_cov_25.123229",-6.18651242770693,4.37000202963191,"#218559",NA,"Altered, but not significant"
"57","C15-R1-Base_NODE_723_length_4025_cov_3.240806",-5.36922570176772,4.85142046869558,"#218559",NA,"Altered, but not significant"
"58","C15-R1-T1_NODE_1544_length_1593_cov_5.633940",-4.57201322225272,2.92684155947007,"#218559",NA,"Altered, but not significant"
"65","C15-R3-Base_NODE_1535_length_1609_cov_3.304376",-5.85796755714577,4.10231857166696,"#218559",NA,"Altered, but not significant"
"66","C15-R3-T1_NODE_177_length_7599_cov_3.789369",-2.49700736804015,1.01776293247869,"#218559",NA,"Altered, but not significant"
"67","C15-R3-T1_NODE_203_length_7151_cov_3.878241",-2.14566944499182,0.785400939036952,"#218559",NA,"Altered, but not significant"
"69","C15-R3-T1_NODE_2050_length_1786_cov_21.681109",-5.85381570129934,4.04526080124593,"#218559",NA,"Altered, but not significant"
"70","C15-R3-T1_NODE_237_length_6402_cov_5.153773",-5.11546779484113,3.83563679968589,"#218559",NA,"Altered, but not significant"
"72","C15-R3-T1_NODE_4706_length_1107_cov_2.837452",-2.62448749713182,1.56806201136096,"#218559",NA,"Altered, but not significant"
"73","C15-R3-T1_NODE_845_length_2946_cov_2.682809",-4.11546832447933,2.22385794975035,"#218559",NA,"Altered, but not significant"
"74","C16-R1-T5_NODE_323_length_1605_cov_4.345161",-5.48111448591244,3.70708476516547,"#218559",NA,"Altered, but not significant"
"82","C16-R3-Base_NODE_1188_length_2810_cov_3.889655",-6.92677131518715,4.69717559298637,"#218559",NA,"Altered, but not significant"
"84","C16-R3-Base_NODE_1532_length_2307_cov_2.769982",-2.11547392012549,1.01776293247869,"#218559",NA,"Altered, but not significant"
"90","C16-R3-T5_NODE_633_length_2365_cov_2.719913",-2.42252595593851,1.10187777395619,"#218559",NA,"Altered, but not significant"
"93","C21-R1-3-4-18_NODE_4_length_19872_cov_8.823384",-4.80734366100207,2.762728792582,"#218559",NA,"Altered, but not significant"
"94","C21-R1-T5_NODE_217_length_1483_cov_6.440476",-5.67554690404393,3.19679065734381,"#218559",NA,"Altered, but not significant"
"96","C21-R2-1-5-18_NODE_885_length_1945_cov_8.332275",-2.98631691348217,1.45088136409,"#218559",NA,"Altered, but not significant"
"97","C21-R2-3-4-18_NODE_1801_length_1424_cov_4.130752",-3.5235549988872,1.8445822832944,"#218559",NA,"Altered, but not significant"
"98","C21-R2-3-4-18_NODE_2_length_68552_cov_9.421581",-8.11283613997936,4.68241588656803,"#218559",NA,"Altered, but not significant"
"99","C21-R2-3-4-18_NODE_367_length_4870_cov_8.799585",-4.48217256879351,2.89069174950068,"#218559",NA,"Altered, but not significant"
"103","C21-R3-1-5-18_NODE_1245_length_1569_cov_4.652576",-4.74722221501041,2.8697700299042,"#218559",NA,"Altered, but not significant"
"107","C21-R3-3-4-18_NODE_434_length_1538_cov_9.297370",-5.46487395533402,3.70708476516547,"#218559",NA,"Altered, but not significant"
"108","C21-R3-T5_NODE_639_length_1734_cov_6.440739",-6.16656734953663,4.37000202963191,"#218559",NA,"Altered, but not significant"
"114","C22-R1-T5_NODE_4198_length_1026_cov_3.697219",-2.08530996367543,0.623222297764148,"#218559",NA,"Altered, but not significant"
"120","C23-R1-1-5-18_NODE_1846_length_1582_cov_11.874263",-6.00373795479784,4.18062315481196,"#218559",NA,"Altered, but not significant"
"121","C23-R2-1-5-18_NODE_550_length_1630_cov_8.493968",-5.46487389262702,3.70233628285166,"#218559",NA,"Altered, but not significant"
"123","C23-R2-T5_NODE_233_length_1890_cov_5.947139",-6.16656703187182,4.37000202963191,"#218559",NA,"Altered, but not significant"
"125","C23-R3-1-5-18_NODE_143_length_4314_cov_3.581122",-3.85797316602629,2.07770135143104,"#218559",NA,"Altered, but not significant"
"126","C23-R3-1-5-18_NODE_1644_length_1990_cov_12.799483",-6.38656580636738,4.58320351842317,"#218559",NA,"Altered, but not significant"
"128","C23-R3-3-4-18_NODE_962_length_2006_cov_14.463865",-5.98107759577209,4.1868903879422,"#218559",NA,"Altered, but not significant"
"129","C24-R1-1-5-18_NODE_276_length_2903_cov_9.038624",-5.41179384561568,2.95467336743244,"#218559",NA,"Altered, but not significant"
"130","C24-R1-T5_NODE_2283_length_1034_cov_4.239019",-3.45942471161849,1.78424331179441,"#218559",NA,"Altered, but not significant"
"131","C24-R1-T5_NODE_590_length_1687_cov_5.362132",-6.0186498310598,4.22573129848389,"#218559",NA,"Altered, but not significant"
"132","C24-R2-1-5-18_NODE_1167_length_1525_cov_8.074830",-4.82562832907483,2.93651457666766,"#218559",NA,"Altered, but not significant"
"136","C24-R2-3-4-18_NODE_2255_length_2314_cov_7.083223",-4.89075915592639,2.78738657006052,"#218559",NA,"Altered, but not significant"
"137","C24-R2-3-4-18_NODE_2507_length_2175_cov_4.350000",-4.36922484476918,2.5824288304757,"#218559",NA,"Altered, but not significant"
"138","C24-R2-3-4-18_NODE_2585_length_2133_cov_4.976901",-2.11547392012549,1.01776293247869,"#218559",NA,"Altered, but not significant"
"142","C24-R2-3-4-18_NODE_9079_length_1061_cov_2.699801",-2.11547392012549,1.01776293247869,"#218559",NA,"Altered, but not significant"
"144","C9-R1-T1_NODE_1640_length_1998_cov_2.277406",-4.02973989912276,2.43318817756281,"#218559",NA,"Altered, but not significant"
"149","C9-R1-T1_NODE_352_length_5141_cov_6.034605",-3.39231097496383,1.7905644268216,"#218559",NA,"Altered, but not significant"
"150","C9-R1-T1_NODE_5441_length_1046_cov_2.898083",-2.45942785095319,1.2292270885366,"#218559",NA,"Altered, but not significant"
"153","C9-R2-T1_NODE_2583_length_1039_cov_3.453252",-4.15526889877819,2.36240740314531,"#218559",NA,"Altered, but not significant"
"156","C9-R3-Base_NODE_1603_length_1910_cov_2.627493",-3.05888828416662,1.56694250471333,"#218559",NA,"Altered, but not significant"
"157","C9-R3-Base_NODE_285_length_4095_cov_2.668317",-2.26848186803532,0.949731030101143,"#218559",NA,"Altered, but not significant"
"158","C9-R3-Base_NODE_915_length_2520_cov_3.163489",-4.38081323204091,2.72724584845265,"#218559",NA,"Altered, but not significant"
"161","C9-R3-T1_NODE_764_length_1802_cov_4.777905",-5.4874119738278,4.3673548745252,"#218559",NA,"Altered, but not significant"
"162","C9-R3-T5_NODE_1276_length_1947_cov_14.687104",-6.07323634999743,4.67676621932131,"#218559",NA,"Altered, but not significant"
"165","Rat_1_NODE_1383_length_1196_cov_2.416301",-2.22238882744563,1.03532703479543,"#218559",NA,"Altered, but not significant"
"166","Rat_1_NODE_1410_length_1178_cov_2.033838",-2.45942826836173,1.34391129320246,"#218559",NA,"Altered, but not significant"
"167","Rat_1_NODE_1611_length_1088_cov_2.757986",-2.05889093824043,1.03532703479543,"#218559",NA,"Altered, but not significant"
"174","Rat_1_NODE_596_length_2245_cov_3.189498",-2.77258489319424,1.41313873539558,"#218559",NA,"Altered, but not significant"
"175","Rat_1_NODE_771_length_1833_cov_14.917323",-2.22238882744563,1.03532703479543,"#218559",NA,"Altered, but not significant"
"179","Rat_10_NODE_384_length_3275_cov_3.569565",-3.48112000736164,1.84685328811031,"#218559",NA,"Altered, but not significant"
"180","Rat_10_NODE_452_length_2934_cov_2.534561",-3.09275145598612,2.02231174065559,"#218559",NA,"Altered, but not significant"
"197","Rat_11_NODE_1956_length_1062_cov_2.683217",-2.27301550118025,1.21220937773158,"#218559",NA,"Altered, but not significant"
"202","Rat_11_NODE_993_length_1766_cov_3.681473",-3.85797512765058,2.62871502667085,"#218559",NA,"Altered, but not significant"
"207","Rat_12_NODE_1021_length_2360_cov_2.960521",-2.05889054567105,0.998512810352079,"#218559",NA,"Altered, but not significant"
"210","Rat_12_NODE_1061_length_2292_cov_5.058561",-2.05889054567105,0.998512810352079,"#218559",NA,"Altered, but not significant"
"211","Rat_12_NODE_1087_length_2237_cov_4.133364",-2.24392103635507,1.06102498013742,"#218559",NA,"Altered, but not significant"
"214","Rat_12_NODE_1115_length_2199_cov_6.325093",-2.1699215536997,1.02324460477594,"#218559",NA,"Altered, but not significant"
"216","Rat_12_NODE_1170_length_2117_cov_3.237633",-2.62448666010841,1.32206614213702,"#218559",NA,"Altered, but not significant"
"218","Rat_12_NODE_1215_length_2054_cov_3.730365",-3.2223872373459,1.86157142869844,"#218559",NA,"Altered, but not significant"
"219","Rat_12_NODE_1431_length_1813_cov_4.915813",-2.84129743543464,1.44999333318775,"#218559",NA,"Altered, but not significant"
"220","Rat_12_NODE_1521_length_1726_cov_5.092160",-2.8073501931841,1.43121751270456,"#218559",NA,"Altered, but not significant"
"222","Rat_12_NODE_1588_length_1667_cov_2.342432",-2.80735020858103,1.43251852442378,"#218559",NA,"Altered, but not significant"
"223","Rat_12_NODE_163_length_11909_cov_5.647967",-6.05887991918153,4.37000202963191,"#218559",NA,"Altered, but not significant"
"225","Rat_12_NODE_1702_length_1564_cov_3.798542",-3.66295868438741,2.1707835137883,"#218559",NA,"Altered, but not significant"
"227","Rat_12_NODE_1843_length_1466_cov_13.153792",-2.1699215536997,1.02324460477594,"#218559",NA,"Altered, but not significant"
"229","Rat_12_NODE_1978_length_1391_cov_5.018713",-3.24792152476496,1.70606805419436,"#218559",NA,"Altered, but not significant"
"242","Rat_12_NODE_281_length_7166_cov_6.195191",-2.1699215536997,1.02324460477594,"#218559",NA,"Altered, but not significant"
"243","Rat_12_NODE_2847_length_1071_cov_2.726378",-2.54431652050038,1.27879111642165,"#218559",NA,"Altered, but not significant"
"244","Rat_12_NODE_286_length_7006_cov_6.144296",-2.22238882744563,1.03532703479543,"#218559",NA,"Altered, but not significant"
"246","Rat_12_NODE_2993_length_1032_cov_17.354145",-2.22238925003678,1.11397721149834,"#218559",NA,"Altered, but not significant"
"247","Rat_12_NODE_305_length_6709_cov_4.656898",-3.14295226514704,1.62740016685893,"#218559",NA,"Altered, but not significant"
"249","Rat_12_NODE_370_length_5499_cov_4.469508",-3.1154717032597,1.61317691138055,"#218559",NA,"Altered, but not significant"
"253","Rat_12_NODE_418_length_5038_cov_3.946016",-2.11547392012549,1.01776293247869,"#218559",NA,"Altered, but not significant"
"255","Rat_12_NODE_562_length_3930_cov_5.071484",-3.98488478407845,2.16082331228408,"#218559",NA,"Altered, but not significant"
"256","Rat_12_NODE_597_length_3750_cov_4.917727",-2.1699215536997,1.02324460477594,"#218559",NA,"Altered, but not significant"
"257","Rat_12_NODE_618_length_3663_cov_5.286308",-2.22238882744563,1.03532703479543,"#218559",NA,"Altered, but not significant"
"261","Rat_12_NODE_829_length_2797_cov_5.564916",-4.16991604299792,2.29044066458376,"#218559",NA,"Altered, but not significant"
"262","Rat_12_NODE_877_length_2663_cov_4.519172",-2.05889054567105,0.998512810352079,"#218559",NA,"Altered, but not significant"
"283","Rat_13_NODE_547_length_2370_cov_3.219006",-3.80734819507455,2.29044066458376,"#218559",NA,"Altered, but not significant"
"286","Rat_14_NODE_1071_length_1606_cov_2.749839",-3.16991910530511,1.61449457581293,"#218559",NA,"Altered, but not significant"
"288","Rat_14_NODE_1082_length_1593_cov_2.780884",-2.11547436181702,1.0562147861959,"#218559",NA,"Altered, but not significant"
"291","Rat_14_NODE_1165_length_1516_cov_2.507871",-2.96962118727812,1.52723359749581,"#218559",NA,"Altered, but not significant"
"295","Rat_14_NODE_1238_length_1461_cov_5.821479",-2.22238882744563,1.03532703479543,"#218559",NA,"Altered, but not significant"
"296","Rat_14_NODE_1247_length_1456_cov_2.887937",-2.41503383581943,1.20876681469809,"#218559",NA,"Altered, but not significant"
"305","Rat_14_NODE_1808_length_1143_cov_2.432904",-2.05889054567105,0.998512810352079,"#218559",NA,"Altered, but not significant"
"314","Rat_14_NODE_2196_length_1019_cov_1.868257",-2.76938325948701,1.81930732206787,"#218559",NA,"Altered, but not significant"
"319","Rat_14_NODE_698_length_2284_cov_2.549574",-2.52606193172834,1.04529459170896,"#218559",NA,"Altered, but not significant"
"320","Rat_14_NODE_726_length_2204_cov_2.256398",-2.05889054567105,0.998512810352079,"#218559",NA,"Altered, but not significant"
"324","Rat_14_NODE_893_length_1831_cov_2.626126",-2.99999472329549,1.53107972359461,"#218559",NA,"Altered, but not significant"
"325","Rat_14_NODE_91_length_20813_cov_13.184604",-4.44845187532823,2.81987704856598,"#218559",NA,"Altered, but not significant"
"328","Rat_15_NODE_1018_length_1912_cov_2.533118",-3.62448539413649,2.35315430996391,"#218559",NA,"Altered, but not significant"
"333","Rat_15_NODE_1379_length_1488_cov_2.022331",-3.32192257144635,1.90555404508112,"#218559",NA,"Altered, but not significant"
"335","Rat_15_NODE_1479_length_1408_cov_2.249076",-2.12337866374547,1.03532703479543,"#218559",NA,"Altered, but not significant"
"345","Rat_15_NODE_1948_length_1137_cov_2.990758",-2.36923065783787,1.29067227784621,"#218559",NA,"Altered, but not significant"
"346","Rat_15_NODE_1992_length_1120_cov_8.257277",-2.36923065783787,1.29067227784621,"#218559",NA,"Altered, but not significant"
"348","Rat_15_NODE_2037_length_1105_cov_2.301905",-2.29277732979079,1.03532703479543,"#218559",NA,"Altered, but not significant"
"357","Rat_15_NODE_860_length_2165_cov_6.417062",-2.41503383581943,1.20876681469809,"#218559",NA,"Altered, but not significant"
"359","Rat_16_NODE_1391_length_1319_cov_3.575158",-3.50249437818383,2.04385634879756,"#218559",NA,"Altered, but not significant"
"363","Rat_16_NODE_1711_length_1158_cov_3.502267",-3.43739869238945,1.81033899768332,"#218559",NA,"Altered, but not significant"
"367","Rat_16_NODE_664_length_2159_cov_3.443441",-2.87446422308118,1.4717541158659,"#218559",NA,"Altered, but not significant"
"369","Rat_17_NODE_1100_length_2048_cov_2.143001",-2.54748248736083,1.30008717720198,"#218559",NA,"Altered, but not significant"
"371","Rat_17_NODE_1141_length_1965_cov_2.359162",-2.99999474954463,1.5420044065285,"#218559",NA,"Altered, but not significant"
"372","Rat_17_NODE_1181_length_1909_cov_4.391046",-2.18441968136516,1.01776293247869,"#218559",NA,"Altered, but not significant"
"373","Rat_17_NODE_1241_length_1841_cov_2.480963",-3.39231181059742,1.98500792552927,"#218559",NA,"Altered, but not significant"
"381","Rat_17_NODE_1700_length_1371_cov_3.028875",-3.19639132039796,1.6492521291692,"#218559",NA,"Altered, but not significant"
"383","Rat_17_NODE_1746_length_1335_cov_4.255469",-3.16992056492925,2.01016913057188,"#218559",NA,"Altered, but not significant"
"386","Rat_17_NODE_1907_length_1217_cov_5.549053",-2.14438596210333,1.10187777395619,"#218559",NA,"Altered, but not significant"
"387","Rat_17_NODE_1967_length_1170_cov_3.894170",-2.11547427391921,1.05257358909032,"#218559",NA,"Altered, but not significant"
"388","Rat_17_NODE_2062_length_1122_cov_3.864105",-3.4594272293335,2.5339887433207,"#218559",NA,"Altered, but not significant"
"390","Rat_17_NODE_2098_length_1104_cov_3.884652",-2.77258539857348,1.5420044065285,"#218559",NA,"Altered, but not significant"
"391","Rat_17_NODE_2203_length_1059_cov_1.773904",-2.05889117153608,1.10532789230471,"#218559",NA,"Altered, but not significant"
"394","Rat_17_NODE_514_length_3993_cov_4.925851",-2.62935042625922,1.29067227784621,"#218559",NA,"Altered, but not significant"
"397","Rat_17_NODE_657_length_3222_cov_4.403852",-2.26410266944419,1.20911710822098,"#218559",NA,"Altered, but not significant"
"399","Rat_17_NODE_846_length_2602_cov_3.880251",-2.10374327404092,1.06084496297872,"#218559",NA,"Altered, but not significant"
"402","Rat_17_NODE_988_length_2264_cov_4.550928",-3.66295866823404,2.16810603818018,"#218559",NA,"Altered, but not significant"
"404","Rat_18_NODE_1621_length_1795_cov_2.652874",-3.2479222447603,1.86839652758626,"#218559",NA,"Altered, but not significant"
"408","Rat_18_NODE_1837_length_1659_cov_1.671446",-2.8073501931841,1.43121751270456,"#218559",NA,"Altered, but not significant"
"413","Rat_18_NODE_2289_length_1442_cov_2.578947",-2.11547392012549,1.01776293247869,"#218559",NA,"Altered, but not significant"
"416","Rat_18_NODE_2528_length_1342_cov_4.817405",-2.80735065743779,1.5420044065285,"#218559",NA,"Altered, but not significant"
"417","Rat_18_NODE_2607_length_1313_cov_2.457075",-2.4150338502033,1.20911710822098,"#218559",NA,"Altered, but not significant"
"418","Rat_18_NODE_2652_length_1297_cov_2.528986",-2.36923025731749,1.18109754298989,"#218559",NA,"Altered, but not significant"
"421","Rat_18_NODE_2825_length_1239_cov_2.639358",-2.96962118092754,1.52723359749581,"#218559",NA,"Altered, but not significant"
"422","Rat_18_NODE_2828_length_1238_cov_2.480981",-2.90688617867853,1.63631437035764,"#218559",NA,"Altered, but not significant"
"427","Rat_18_NODE_3347_length_1102_cov_1.867240",-2.32192468184221,1.16338139719224,"#218559",NA,"Altered, but not significant"
"428","Rat_18_NODE_3351_length_1101_cov_2.882409",-2.11547427391921,1.05257358909032,"#218559",NA,"Altered, but not significant"
"432","Rat_18_NODE_3639_length_1042_cov_5.548126",-2.05889054567105,0.998512810352079,"#218559",NA,"Altered, but not significant"
"436","Rat_18_NODE_722_length_3314_cov_4.793495",-4.71880876978818,3.02999246446857,"#218559",NA,"Altered, but not significant"
"437","Rat_2_NODE_1052_length_1819_cov_2.765873",-2.45942785095319,1.2292270885366,"#218559",NA,"Altered, but not significant"
"439","Rat_2_NODE_1062_length_1800_cov_2.261318",-3.85797400803741,2.27387404178994,"#218559",NA,"Altered, but not significant"
"440","Rat_2_NODE_107_length_16026_cov_16.349258",-5.91087922065466,4.22169047199403,"#218559",NA,"Altered, but not significant"
"441","Rat_2_NODE_1110_length_1723_cov_4.139688",-4.11547047143356,2.81987704856598,"#218559",NA,"Altered, but not significant"
"443","Rat_2_NODE_1292_length_1500_cov_3.033910",-2.73696163521179,1.52723359749581,"#218559",NA,"Altered, but not significant"
"455","Rat_3_NODE_1323_length_2177_cov_6.731385",-3.62448371317174,1.93322591311941,"#218559",NA,"Altered, but not significant"
"456","Rat_3_NODE_1370_length_2132_cov_8.724603",-3.43739869238945,1.81033899768332,"#218559",NA,"Altered, but not significant"
"457","Rat_3_NODE_1372_length_2131_cov_2.404624",-2.11547392012549,1.01776293247869,"#218559",NA,"Altered, but not significant"
"459","Rat_3_NODE_1419_length_2083_cov_2.723866",-2.22238882744563,1.03532703479543,"#218559",NA,"Altered, but not significant"
"460","Rat_3_NODE_1497_length_2009_cov_2.238997",-2.62448662504358,1.31465923728476,"#218559",NA,"Altered, but not significant"
"461","Rat_3_NODE_1498_length_2009_cov_2.001535",-2.11547392012549,1.01776293247869,"#218559",NA,"Altered, but not significant"
"465","Rat_3_NODE_1802_length_1779_cov_2.273782",-2.22238882744563,1.03532703479543,"#218559",NA,"Altered, but not significant"
"468","Rat_3_NODE_1860_length_1738_cov_2.349376",-2.05889054567105,0.998512810352079,"#218559",NA,"Altered, but not significant"
"469","Rat_3_NODE_1921_length_1691_cov_2.897311",-2.1699215536997,1.02324460477594,"#218559",NA,"Altered, but not significant"
"472","Rat_3_NODE_2027_length_1629_cov_2.876112",-2.22238925807688,1.11469239263709,"#218559",NA,"Altered, but not significant"
"473","Rat_3_NODE_2064_length_1607_cov_2.751289",-2.41503382422563,1.2064656268568,"#218559",NA,"Altered, but not significant"
"476","Rat_3_NODE_2109_length_1576_cov_5.535832",-2.05889093824043,1.03532703479543,"#218559",NA,"Altered, but not significant"
"481","Rat_3_NODE_226_length_6920_cov_3.729060",-2.22238882744563,1.03532703479543,"#218559",NA,"Altered, but not significant"
"485","Rat_3_NODE_2350_length_1458_cov_2.870991",-2.27301516570585,1.13190182387768,"#218559",NA,"Altered, but not significant"
"487","Rat_3_NODE_2452_length_1413_cov_2.891016",-2.05889093824043,1.03532703479543,"#218559",NA,"Altered, but not significant"
"489","Rat_3_NODE_2484_length_1402_cov_2.878990",-2.058890940824,1.03532703479543,"#218559",NA,"Altered, but not significant"
"492","Rat_3_NODE_2507_length_1391_cov_2.737275",-2.11547436082679,1.0562147861959,"#218559",NA,"Altered, but not significant"
"495","Rat_3_NODE_2668_length_1339_cov_2.406542",-2.45942785095319,1.2292270885366,"#218559",NA,"Altered, but not significant"
"496","Rat_3_NODE_2701_length_1328_cov_3.055774",-2.22238882744563,1.03532703479543,"#218559",NA,"Altered, but not significant"
"499","Rat_3_NODE_2861_length_1279_cov_2.945261",-3.19639208227379,1.84211124514834,"#218559",NA,"Altered, but not significant"
"500","Rat_3_NODE_2932_length_1259_cov_1.788206",-2.32192468360891,1.16338139719224,"#218559",NA,"Altered, but not significant"
"501","Rat_3_NODE_2948_length_1254_cov_3.004170",-2.11547427391921,1.05257358909032,"#218559",NA,"Altered, but not significant"
"502","Rat_3_NODE_301_length_5582_cov_23.781075",-3.87446125816917,2.08885556763708,"#218559",NA,"Altered, but not significant"
"503","Rat_3_NODE_3103_length_1211_cov_2.273356",-2.11547392012549,1.01776293247869,"#218559",NA,"Altered, but not significant"
"509","Rat_3_NODE_3415_length_1121_cov_2.378987",-2.11547392012549,1.01776293247869,"#218559",NA,"Altered, but not significant"
"510","Rat_3_NODE_3530_length_1093_cov_2.466281",-2.11547436082679,1.0562147861959,"#218559",NA,"Altered, but not significant"
"516","Rat_3_NODE_629_length_3462_cov_2.488993",-2.1699215536997,1.02324460477594,"#218559",NA,"Altered, but not significant"
"517","Rat_3_NODE_909_length_2760_cov_5.522736",-2.05889054567105,0.998512810352079,"#218559",NA,"Altered, but not significant"
"519","Rat_4_NODE_214_length_5038_cov_4.211318",-5.03707891752416,3.34133340616908,"#218559",NA,"Altered, but not significant"
"520","Rat_5_NODE_311_length_3427_cov_550.504448",-5.12927056887512,3.0012250798984,"#218559",NA,"Altered, but not significant"
"521","Rat_5_NODE_500_length_2017_cov_3.142712",-2.32192467649031,1.16338139719224,"#218559",NA,"Altered, but not significant"
"522","Rat_6_NODE_1009_length_1982_cov_4.546964",-2.16992018149829,0.97373311254503,"#218559",NA,"Altered, but not significant"
"523","Rat_6_NODE_1105_length_1840_cov_35.146218",-3.70043326579975,2.19672275439761,"#218559",NA,"Altered, but not significant"
"524","Rat_6_NODE_1794_length_1171_cov_1.552867",-2.6629606374651,1.48901957920706,"#218559",NA,"Altered, but not significant"
"527","Rat_7_NODE_1534_length_1519_cov_2.487705",-2.34577052342091,1.13709219150719,"#218559",NA,"Altered, but not significant"
"528","Rat_7_NODE_1582_length_1462_cov_2.816631",-2.05889093824043,1.03532703479543,"#218559",NA,"Altered, but not significant"
"529","Rat_7_NODE_1686_length_1368_cov_4.150800",-2.70043527514737,1.35730920119514,"#218559",NA,"Altered, but not significant"
"530","Rat_7_NODE_1753_length_1324_cov_2.806147",-2.9068860757981,1.60854597529008,"#218559",NA,"Altered, but not significant"
"532","Rat_7_NODE_210_length_10309_cov_37.061439",-2.25480350490294,0.730368185417744,"#218559",NA,"Altered, but not significant"
"533","Rat_7_NODE_2195_length_1085_cov_2.857282",-3.321923144578,2.06337429514768,"#218559",NA,"Altered, but not significant"
"534","Rat_7_NODE_2275_length_1051_cov_1.891566",-2.22238952992732,1.1839327687085,"#218559",NA,"Altered, but not significant"
"538","Rat_7_NODE_800_length_3048_cov_5.528233",-3.32192186437256,1.74880607826018,"#218559",NA,"Altered, but not significant"
"539","Rat_7_NODE_866_length_2815_cov_3.435507",-4.78135148255153,3.60666576710194,"#218559",NA,"Altered, but not significant"
"540","Rat_8_NODE_1016_length_2555_cov_2.631600",-4.63419927824948,3.91204131380444,"#218559",NA,"Altered, but not significant"
"561","Rat_8_NODE_2041_length_1463_cov_3.428267",-2.84129793825592,1.57051159966288,"#218559",NA,"Altered, but not significant"
"563","Rat_8_NODE_208_length_9633_cov_54.862811",-2.37462435436036,0.791177652374509,"#218559",NA,"Altered, but not significant"
"567","Rat_8_NODE_2261_length_1353_cov_2.456857",-3.14295291767979,1.79585362627698,"#218559",NA,"Altered, but not significant"
"573","Rat_8_NODE_2680_length_1169_cov_2.301616",-3.2976763996697,2.33478181916794,"#218559",NA,"Altered, but not significant"
"576","Rat_8_NODE_288_length_7235_cov_24.514485",-2.16991719952278,0.792958751000215,"#218559",NA,"Altered, but not significant"
"588","Rat_8_NODE_824_length_3011_cov_3.900203",-3.27301239790277,1.71513952795523,"#218559",NA,"Altered, but not significant"
"590","Rat_8_NODE_943_length_2687_cov_4.590046",-3.18321662566126,2.20586933040403,"#218559",NA,"Altered, but not significant"
"591","Rat_9_NODE_1020_length_1869_cov_2.968578",-3.24792222491268,1.86632132572079,"#218559",NA,"Altered, but not significant"
"593","Rat_9_NODE_1190_length_1681_cov_6.292743",-2.96962117588426,1.52723359749581,"#218559",NA,"Altered, but not significant"
"598","Rat_9_NODE_260_length_5085_cov_14.423658",-3.45942498256511,1.82969774221184,"#218559",NA,"Altered, but not significant"
"603","Rat_9_NODE_980_length_1920_cov_2.164075",-3.0588888510903,1.74010924548409,"#218559",NA,"Altered, but not significant"
"605","VC_1000",-4.27301135696083,2.96359712190645,"#218559",NA,"Altered, but not significant"
"612","VC_1030",-2.37937476014159,1.74433393096205,"#218559",NA,"Altered, but not significant"
"616","VC_105",-5.45942166980266,4.36520868114235,"#218559",NA,"Altered, but not significant"
"624","VC_1119",-2.34238744603257,1.07874832489467,"#218559",NA,"Altered, but not significant"
"627","VC_1147",-2.72730707156906,1.13871316364527,"#218559",NA,"Altered, but not significant"
"628","VC_1156",-4.40371358171451,2.75301472378124,"#218559",NA,"Altered, but not significant"
"632","VC_1173",-2.16992223631819,1.16338139719224,"#218559",NA,"Altered, but not significant"
"637","VC_1197",-4.12927410505474,2.23722648793596,"#218559",NA,"Altered, but not significant"
"638","VC_1202",-2.34576741171325,0.957355270303479,"#218559",NA,"Altered, but not significant"
"639","VC_1205",-3.27301243220407,1.72298606143792,"#218559",NA,"Altered, but not significant"
"641","VC_1253",-3.75487991217544,2.00269970310022,"#218559",NA,"Altered, but not significant"
"642","VC_1255",-4.20944426129127,2.31518913070669,"#218559",NA,"Altered, but not significant"
"644","VC_127",-3.54431356474382,1.86763553816598,"#218559",NA,"Altered, but not significant"
"645","VC_129",-2.41503384863266,1.20911710822098,"#218559",NA,"Altered, but not significant"
"650","VC_146",-3.39445449696794,1.97070147889319,"#218559",NA,"Altered, but not significant"
"654","VC_159",-2.05889054567105,0.998512810352079,"#218559",NA,"Altered, but not significant"
"657","VC_164",-2.42667272620059,1.2872704897338,"#218559",NA,"Altered, but not significant"
"662","VC_185",-2.77258488380707,1.41194406753057,"#218559",NA,"Altered, but not significant"
"664","VC_189",-2.62434389493199,1.90555404508112,"#218559",NA,"Altered, but not significant"
"667","VC_194",-2.81023619197227,1.44753135134969,"#218559",NA,"Altered, but not significant"
"669","VC_198",-2.82199642717374,1.78424331179441,"#218559",NA,"Altered, but not significant"
"672","VC_215",-4.32192102456202,3.07185962620279,"#218559",NA,"Altered, but not significant"
"674","VC_219",-6.10502137206497,4.37000202963191,"#218559",NA,"Altered, but not significant"
"677","VC_232",-4.28539282426077,2.35315430996391,"#218559",NA,"Altered, but not significant"
"678","VC_235",-5.34576494054552,4.1277910936442,"#218559",NA,"Altered, but not significant"
"683","VC_269",-5.89480234949757,3.70708476516547,"#218559",NA,"Altered, but not significant"
"690","VC_279",-2.12863519476764,0.652101861915792,"#218559",NA,"Altered, but not significant"
"691","VC_280",-5.16991201391566,2.96359712190645,"#218559",NA,"Altered, but not significant"
"692","VC_296",-4.77257829140058,2.70587845352882,"#218559",NA,"Altered, but not significant"
"701","VC_333",-2.11547392012549,1.01776293247869,"#218559",NA,"Altered, but not significant"
"702","VC_34",-7.14463766702324,4.7197151822884,"#218559",NA,"Altered, but not significant"
"703","VC_344",-2.11547392012549,1.01776293247869,"#218559",NA,"Altered, but not significant"
"704","VC_368",-7.40653360535005,4.37000202963191,"#218559",NA,"Altered, but not significant"
"706","VC_373",-2.98077128920315,1.89143061928255,"#218559",NA,"Altered, but not significant"
"707","VC_378",-6.28801404480381,2.99418180921786,"#218559",NA,"Altered, but not significant"
"709","VC_380",-2.1699215536997,1.02324460477594,"#218559",NA,"Altered, but not significant"
"712","VC_383",-6.5652046493376,4.1512284362304,"#218559",NA,"Altered, but not significant"
"714","VC_387",-2.2410015961452,0.937103053995524,"#218559",NA,"Altered, but not significant"
"721","VC_404",-3.04729516026007,1.20347405418131,"#218559",NA,"Altered, but not significant"
"737","VC_477",-2.05889093334434,1.03532703479543,"#218559",NA,"Altered, but not significant"
"740","VC_481",-4.47031225664098,3.14831482017173,"#218559",NA,"Altered, but not significant"
"745","VC_494",-3.98488478283719,2.16082331228408,"#218559",NA,"Altered, but not significant"
"750","VC_546",-3.54431443457569,2.07037797277263,"#218559",NA,"Altered, but not significant"
"752","VC_570",-4.44845164200956,2.75658797209018,"#218559",NA,"Altered, but not significant"
"757","VC_62",-4.58495206035376,2.59249147919056,"#218559",NA,"Altered, but not significant"
"761","VC_637",-3.05362741553845,1.25948324116018,"#218559",NA,"Altered, but not significant"
"763","VC_640",-4.13674425990131,2.02231174065559,"#218559",NA,"Altered, but not significant"
"770","VC_655",-5.36339301006267,3.63203901695103,"#218559",NA,"Altered, but not significant"
"771","VC_656",-6.24156699023649,3.60666576710194,"#218559",NA,"Altered, but not significant"
"778","VC_664",-2.11547392012549,1.01776293247869,"#218559",NA,"Altered, but not significant"
"780","VC_670",-5.19061458168659,3.77472013167243,"#218559",NA,"Altered, but not significant"
"781","VC_671",-4.12927479293654,2.37862460327605,"#218559",NA,"Altered, but not significant"
"783","VC_673",-5.30377243200945,4.60263333809761,"#218559",NA,"Altered, but not significant"
"784","VC_676",-3.36125621148556,1.16338139719224,"#218559",NA,"Altered, but not significant"
"785","VC_677",-3.92282507306237,2.35618510751831,"#218559",NA,"Altered, but not significant"
"787","VC_679",-5.28733617349461,3.96879745577515,"#218559",NA,"Altered, but not significant"
"788","VC_680",-3.70042987285713,1.95366474286109,"#218559",NA,"Altered, but not significant"
"792","VC_686",-2.67555767127673,1.16488393752015,"#218559",NA,"Altered, but not significant"
"797","VC_773",-2.71619481271525,0.937103053995524,"#218559",NA,"Altered, but not significant"
"798","VC_775",-2.06053575736913,0.915257074031969,"#218559",NA,"Altered, but not significant"
"799","VC_788",-4.99245434517336,2.90710188485612,"#218559",NA,"Altered, but not significant"
"805","VC_83",-2.87446471481995,1.59537239588777,"#218559",NA,"Altered, but not significant"
"808","VC_847",-2.05889093824043,1.03532703479543,"#218559",NA,"Altered, but not significant"
"809","VC_857",-2.99999587597804,1.86197983226576,"#218559",NA,"Altered, but not significant"
"810","VC_86",-2.76021047278187,1.00997624429423,"#218559",NA,"Altered, but not significant"
"813","VC_889",-3.73695806838245,1.99826459005632,"#218559",NA,"Altered, but not significant"
"815","VC_891",-3.58495635454312,2.10531348521049,"#218559",NA,"Altered, but not significant"
"816","VC_893",-2.1279455072329,0.948913881429419,"#218559",NA,"Altered, but not significant"
"820","VC_928",-3.75488133487078,2.35618510751831,"#218559",NA,"Altered, but not significant"
"822","VC_941",-4.59493748316238,2.93651457666766,"#218559",NA,"Altered, but not significant"
"826","VC_978",-3.64384898995838,1.94844782265133,"#218559",NA,"Altered, but not significant"
"827","VC_979",-4.9619214925956,3.20570310669437,"#218559",NA,"Altered, but not significant"
"828","C10-R1-Base_NODE_700_length_4055_cov_3.633750",-5.70963974383191,2.26877566585882,"#218559",NA,"Altered, but not significant"
"833","C10-R1-T1_NODE_1799_length_1789_cov_34.192618",-2.44031347655004,0.715348174623617,"#218559",NA,"Altered, but not significant"
"838","C10-R1-T5_NODE_314_length_1819_cov_14.701814",-2.41669661036255,0.693038355423354,"#218559",NA,"Altered, but not significant"
"839","C10-R2-Base_NODE_426_length_1876_cov_10.399780",-2.20676133110407,0.684216126209077,"#218559",NA,"Altered, but not significant"
"845","C11-R2-Base_NODE_525_length_3221_cov_10.784270",-2.12652250268421,0.684216126209077,"#218559",NA,"Altered, but not significant"
"848","C11-R3-T1_NODE_1477_length_1597_cov_11.238003",-2.28557849944421,0.712476060649773,"#218559",NA,"Altered, but not significant"
"851","C12-R2-Base_NODE_1490_length_2490_cov_8.564271",-2.04438302767989,0.464582480767209,"#218559",NA,"Altered, but not significant"
"857","C12-R3-Base_NODE_550_length_1722_cov_42.643671",-2.1840418276389,0.7040393008574,"#218559",NA,"Altered, but not significant"
"859","C13-R1-T5_NODE_138_length_2773_cov_6.600074",-2.30790314980295,0.74759713038216,"#218559",NA,"Altered, but not significant"
"861","C13-R2-Base_NODE_2598_length_1464_cov_3.217175",-3.93859008717903,1.48812097711569,"#218559",NA,"Altered, but not significant"
"867","C13-R3-Base_NODE_59_length_14223_cov_7.880082",-2.86433830027255,0.733313965369343,"#218559",NA,"Altered, but not significant"
"872","C14-R2-Base_NODE_43_length_17842_cov_14.781020",-2.05218576682899,0.546849119262789,"#218559",NA,"Altered, but not significant"
"873","C14-R2-Base_NODE_48_length_15724_cov_11.368434",-2.03436833199977,0.562719758575901,"#218559",NA,"Altered, but not significant"
"874","C14-R2-Base_NODE_71_length_11150_cov_11.531501",-2.11181009406094,0.531279993088009,"#218559",NA,"Altered, but not significant"
"883","C15-R1-Base_NODE_2034_length_2097_cov_2.410382",-2.70043468270907,0.909322684895859,"#218559",NA,"Altered, but not significant"
"884","C15-R1-Base_NODE_2891_length_1678_cov_25.123229",-2.57770733123171,0.720254817983219,"#218559",NA,"Altered, but not significant"
"886","C15-R1-T1_NODE_1544_length_1593_cov_5.633940",-2.2834464123574,0.712968531566986,"#218559",NA,"Altered, but not significant"
"899","C16-R1-T5_NODE_323_length_1605_cov_4.345161",-2.31119400471036,0.7040393008574,"#218559",NA,"Altered, but not significant"
"903","C16-R2-T1_NODE_2547_length_1324_cov_8.921198",-2.57780113987986,0.89323706287496,"#218559",NA,"Altered, but not significant"
"907","C16-R3-Base_NODE_1188_length_2810_cov_3.889655",-2.31797000737344,0.614136255669532,"#218559",NA,"Altered, but not significant"
"910","C16-R3-Base_NODE_4132_length_1041_cov_4.454361",-2.22238831948958,0.733313965369343,"#218559",NA,"Altered, but not significant"
"913","C16-R3-T5_NODE_633_length_2365_cov_2.719913",-2.68555913806665,0.857595790900024,"#218559",NA,"Altered, but not significant"
"916","C21-R1-3-4-18_NODE_4_length_19872_cov_8.823384",-4.80734199079118,1.92449020470899,"#218559",NA,"Altered, but not significant"
"917","C21-R1-T5_NODE_217_length_1483_cov_6.440476",-2.43269831169573,0.704744026217094,"#218559",NA,"Altered, but not significant"
"920","C21-R2-3-4-18_NODE_2_length_68552_cov_9.421581",-8.11283271605944,3.35082036248269,"#218559",NA,"Altered, but not significant"
"925","C21-R3-1-5-18_NODE_1245_length_1569_cov_4.652576",-2.79969010580994,0.741172781054524,"#218559",NA,"Altered, but not significant"
"928","C21-R3-3-4-18_NODE_434_length_1538_cov_9.297370",-2.78680529313393,0.836653675009476,"#218559",NA,"Altered, but not significant"
"929","C21-R3-T5_NODE_639_length_1734_cov_6.440739",-2.13094918220853,0.600833606143379,"#218559",NA,"Altered, but not significant"
"935","C23-R1-1-5-18_NODE_1846_length_1582_cov_11.874263",-2.23820944140724,0.684216126209077,"#218559",NA,"Altered, but not significant"
"936","C23-R2-1-5-18_NODE_550_length_1630_cov_8.493968",-2.78680525280553,0.836653675009476,"#218559",NA,"Altered, but not significant"
"938","C23-R2-T5_NODE_233_length_1890_cov_5.947139",-2.60585594931282,0.720254817983219,"#218559",NA,"Altered, but not significant"
"942","C23-R3-1-5-18_NODE_1644_length_1990_cov_12.799483",-2.24906813286856,0.626297969164385,"#218559",NA,"Altered, but not significant"
"944","C23-R3-3-4-18_NODE_962_length_2006_cov_14.463865",-2.34881372238275,0.645492789092924,"#218559",NA,"Altered, but not significant"
"947","C24-R1-T5_NODE_590_length_1687_cov_5.362132",-2.38638589668117,0.662828463240734,"#218559",NA,"Altered, but not significant"
"948","C24-R2-1-5-18_NODE_1167_length_1525_cov_8.074830",-2.08455170764692,0.674676649671086,"#218559",NA,"Altered, but not significant"
"952","C24-R2-3-4-18_NODE_2507_length_2175_cov_4.350000",-2.44322720796305,0.733313965369343,"#218559",NA,"Altered, but not significant"
"962","C9-R1-T1_NODE_1640_length_1998_cov_2.277406",-2.0297417328186,0.614757582894363,"#218559",NA,"Altered, but not significant"
"963","C9-R1-T1_NODE_1876_length_1849_cov_2.964326",-2.84129676353127,0.98089512690948,"#218559",NA,"Altered, but not significant"
"967","C9-R1-T1_NODE_5441_length_1046_cov_2.898083",-2.45942731337825,0.841102842152966,"#218559",NA,"Altered, but not significant"
"970","C9-R2-T1_NODE_2583_length_1039_cov_3.453252",-2.30727404195924,0.704744026217094,"#218559",NA,"Altered, but not significant"
"979","C9-R3-T1_NODE_764_length_1802_cov_4.777905",-2.20584753071865,0.812656863218643,"#218559",NA,"Altered, but not significant"
"980","C9-R3-T5_NODE_1276_length_1947_cov_14.687104",-2.61380939355277,0.836653675009476,"#218559",NA,"Altered, but not significant"
"982","Rat_1_NODE_1383_length_1196_cov_2.416301",-2.22238831948958,0.733313965369343,"#218559",NA,"Altered, but not significant"
"989","Rat_1_NODE_771_length_1833_cov_14.917323",-2.22238831948958,0.733313965369343,"#218559",NA,"Altered, but not significant"
"990","Rat_1_NODE_951_length_1555_cov_1.765333",-2.27301423393122,0.733313965369343,"#218559",NA,"Altered, but not significant"
"994","Rat_10_NODE_384_length_3275_cov_3.569565",-3.48111906999696,1.27692316741057,"#218559",NA,"Altered, but not significant"
"995","Rat_10_NODE_452_length_2934_cov_2.534561",-5.50778763038283,4.61382746117263,"#218559",NA,"Altered, but not significant"
"996","Rat_10_NODE_694_length_2069_cov_6.280040",-2.395898907525,0.733313965369343,"#218559",NA,"Altered, but not significant"
"998","Rat_10_NODE_93_length_11013_cov_4.923617",-2.55731077180911,0.636329345395233,"#218559",NA,"Altered, but not significant"
"1000","Rat_11_NODE_1102_length_1631_cov_1.735406",-2.32192418578637,0.802709469011975,"#218559",NA,"Altered, but not significant"
"1003","Rat_11_NODE_1956_length_1062_cov_2.683217",-2.27301506475114,0.836653675009476,"#218559",NA,"Altered, but not significant"
"1010","Rat_12_NODE_1115_length_2199_cov_6.325093",-2.16992106511948,0.733313965369343,"#218559",NA,"Altered, but not significant"
"1012","Rat_12_NODE_1215_length_2054_cov_3.730365",-3.22238649464734,1.27898027795747,"#218559",NA,"Altered, but not significant"
"1016","Rat_12_NODE_1556_length_1691_cov_2.071516",-2.2895003032401,0.695467975521161,"#218559",NA,"Altered, but not significant"
"1017","Rat_12_NODE_1588_length_1667_cov_2.342432",-2.80734953812698,0.961818622855765,"#218559",NA,"Altered, but not significant"
"1018","Rat_12_NODE_163_length_11909_cov_5.647967",-2.3147202446268,0.531279993088009,"#218559",NA,"Altered, but not significant"
"1019","Rat_12_NODE_1702_length_1564_cov_3.798542",-3.66295776058615,1.51170190072449,"#218559",NA,"Altered, but not significant"
"1021","Rat_12_NODE_1843_length_1466_cov_13.153792",-2.16992106511948,0.733313965369343,"#218559",NA,"Altered, but not significant"
"1023","Rat_12_NODE_1978_length_1391_cov_5.018713",-3.2479206881697,1.15341729443493,"#218559",NA,"Altered, but not significant"
"1027","Rat_12_NODE_2583_length_1142_cov_2.220791",-3.29767489993112,1.41700350544051,"#218559",NA,"Altered, but not significant"
"1028","Rat_12_NODE_2684_length_1112_cov_1.449385",-2.45942731337825,0.841102842152966,"#218559",NA,"Altered, but not significant"
"1030","Rat_12_NODE_281_length_7166_cov_6.195191",-2.16992106511948,0.733313965369343,"#218559",NA,"Altered, but not significant"
"1031","Rat_12_NODE_2847_length_1071_cov_2.726378",-2.54431595164772,0.860989381405023,"#218559",NA,"Altered, but not significant"
"1032","Rat_12_NODE_286_length_7006_cov_6.144296",-2.22238831948958,0.733313965369343,"#218559",NA,"Altered, but not significant"
"1033","Rat_12_NODE_2993_length_1032_cov_17.354145",-2.2223887920722,0.767012774783296,"#218559",NA,"Altered, but not significant"
"1034","Rat_12_NODE_305_length_6709_cov_4.656898",-3.14295146811831,1.0858031508636,"#218559",NA,"Altered, but not significant"
"1036","Rat_12_NODE_370_length_5499_cov_4.469508",-3.11547091517991,1.08204293722524,"#218559",NA,"Altered, but not significant"
"1038","Rat_12_NODE_562_length_3930_cov_5.071484",-3.98488357946909,1.51170190072449,"#218559",NA,"Altered, but not significant"
"1039","Rat_12_NODE_575_length_3880_cov_6.311373",-2.32192368690502,0.741172781054524,"#218559",NA,"Altered, but not significant"
"1040","Rat_12_NODE_597_length_3750_cov_4.917727",-2.16992106511948,0.733313965369343,"#218559",NA,"Altered, but not significant"
"1041","Rat_12_NODE_618_length_3663_cov_5.286308",-2.22238831948958,0.733313965369343,"#218559",NA,"Altered, but not significant"
"1042","Rat_12_NODE_713_length_3187_cov_2.303959",-2.38524637918183,0.704744026217094,"#218559",NA,"Altered, but not significant"
"1043","Rat_12_NODE_731_length_3125_cov_4.278502",-2.27301423393122,0.733313965369343,"#218559",NA,"Altered, but not significant"
"1045","Rat_12_NODE_829_length_2797_cov_5.564916",-4.16991472935199,1.59137201258947,"#218559",NA,"Altered, but not significant"
"1046","Rat_13_NODE_1030_length_1556_cov_2.772152",-2.45942731665058,0.841102842152966,"#218559",NA,"Altered, but not significant"
"1049","Rat_13_NODE_1559_length_1216_cov_2.156761",-3.66295670009959,1.34133489289498,"#218559",NA,"Altered, but not significant"
"1058","Rat_13_NODE_547_length_2370_cov_3.219006",-3.80734720478413,1.59137201258947,"#218559",NA,"Altered, but not significant"
"1061","Rat_13_NODE_735_length_1918_cov_4.357488",-2.22238831948958,0.733313965369343,"#218559",NA,"Altered, but not significant"
"1066","Rat_14_NODE_1133_length_1539_cov_2.100404",-2.2223887920722,0.767012774783296,"#218559",NA,"Altered, but not significant"
"1068","Rat_14_NODE_1193_length_1497_cov_3.408460",-3.05888820879054,1.17971064438147,"#218559",NA,"Altered, but not significant"
"1069","Rat_14_NODE_1238_length_1461_cov_5.821479",-2.22238831948958,0.733313965369343,"#218559",NA,"Altered, but not significant"
"1074","Rat_14_NODE_1690_length_1198_cov_1.784777",-2.27301473145176,0.776887626375026,"#218559",NA,"Altered, but not significant"
"1075","Rat_14_NODE_1765_length_1162_cov_1.986450",-2.22238871262425,0.754434285183129,"#218559",NA,"Altered, but not significant"
"1076","Rat_14_NODE_2101_length_1043_cov_1.764170",-3.52355556511537,1.51170190072449,"#218559",NA,"Altered, but not significant"
"1081","Rat_14_NODE_413_length_4025_cov_3.296725",-3.62448272977469,1.32776308067552,"#218559",NA,"Altered, but not significant"
"1086","Rat_14_NODE_739_length_2171_cov_3.035917",-2.22238831948958,0.733313965369343,"#218559",NA,"Altered, but not significant"
"1087","Rat_14_NODE_759_length_2116_cov_2.956817",-2.32192368690502,0.741172781054524,"#218559",NA,"Altered, but not significant"
"1088","Rat_14_NODE_893_length_1831_cov_2.626126",-2.99999397230713,1.03918778231496,"#218559",NA,"Altered, but not significant"
"1096","Rat_15_NODE_1645_length_1297_cov_5.404992",-2.49524716494519,0.676687513979496,"#218559",NA,"Altered, but not significant"
"1100","Rat_15_NODE_1992_length_1120_cov_8.257277",-2.36923019802506,0.860989381405023,"#218559",NA,"Altered, but not significant"
"1101","Rat_15_NODE_2004_length_1118_cov_1.651929",-3.32192177617747,1.30910891297548,"#218559",NA,"Altered, but not significant"
"1102","Rat_15_NODE_2037_length_1105_cov_2.301905",-3.02974109587127,1.03918778231496,"#218559",NA,"Altered, but not significant"
"1105","Rat_15_NODE_2315_length_1011_cov_2.581590",-2.54431640857197,0.920807894812776,"#218559",NA,"Altered, but not significant"
"1110","Rat_15_NODE_860_length_2165_cov_6.417062",-2.41503331256017,0.836653675009476,"#218559",NA,"Altered, but not significant"
"1114","Rat_16_NODE_1711_length_1158_cov_3.502267",-3.43739776798638,1.23905361967763,"#218559",NA,"Altered, but not significant"
"1117","Rat_16_NODE_590_length_2359_cov_3.096354",-2.58495780937313,0.860989381405023,"#218559",NA,"Altered, but not significant"
"1118","Rat_16_NODE_664_length_2159_cov_3.443441",-2.87446352472551,0.995942270881241,"#218559",NA,"Altered, but not significant"
"1120","Rat_17_NODE_1141_length_1965_cov_2.359162",-2.99999400307485,1.03922784030331,"#218559",NA,"Altered, but not significant"
"1126","Rat_17_NODE_1598_length_1454_cov_4.045747",-2.20644653335008,0.767012774783296,"#218559",NA,"Altered, but not significant"
"1127","Rat_17_NODE_1700_length_1371_cov_3.028875",-3.19639049839116,1.10766659270141,"#218559",NA,"Altered, but not significant"
"1131","Rat_17_NODE_2098_length_1104_cov_3.884652",-2.772584804499,1.03922784030331,"#218559",NA,"Altered, but not significant"
"1146","Rat_18_NODE_1837_length_1659_cov_1.671446",-2.80734952105478,0.961622557519648,"#218559",NA,"Altered, but not significant"
"1151","Rat_18_NODE_2652_length_1297_cov_2.528986",-2.36922974945427,0.812656863218643,"#218559",NA,"Altered, but not significant"
"1153","Rat_18_NODE_2825_length_1239_cov_2.639358",-2.9696204441206,1.03336324536491,"#218559",NA,"Altered, but not significant"
"1155","Rat_18_NODE_2835_length_1237_cov_1.835025",-2.00544978670115,0.638154911011518,"#218559",NA,"Altered, but not significant"
"1157","Rat_18_NODE_3347_length_1102_cov_1.867240",-2.32192419165042,0.802709469011975,"#218559",NA,"Altered, but not significant"
"1163","Rat_18_NODE_505_length_4401_cov_3.102163",-5.80303980983687,2.85711932720742,"#218559",NA,"Altered, but not significant"
"1168","Rat_2_NODE_107_length_16026_cov_16.349258",-5.91087742893919,2.98435510569022,"#218559",NA,"Altered, but not significant"
"1171","Rat_2_NODE_1357_length_1457_cov_1.528531",-4.02973856006408,1.67132744835269,"#218559",NA,"Altered, but not significant"
"1178","Rat_2_NODE_973_length_1958_cov_2.497110",-2.36374120062112,0.7040393008574,"#218559",NA,"Altered, but not significant"
"1179","Rat_3_NODE_1259_length_2243_cov_2.840951",-2.27301423393122,0.733313965369343,"#218559",NA,"Altered, but not significant"
"1180","Rat_3_NODE_1323_length_2177_cov_6.731385",-3.62448270049445,1.32769338981228,"#218559",NA,"Altered, but not significant"
"1181","Rat_3_NODE_1370_length_2132_cov_8.724603",-3.43739776798638,1.23905361967763,"#218559",NA,"Altered, but not significant"
"1182","Rat_3_NODE_1419_length_2083_cov_2.723866",-2.22238831948958,0.733313965369343,"#218559",NA,"Altered, but not significant"
"1183","Rat_3_NODE_1497_length_2009_cov_2.238997",-2.62448602318591,0.868192468032847,"#218559",NA,"Altered, but not significant"
"1184","Rat_3_NODE_1769_length_1795_cov_2.058621",-2.27301423393122,0.733313965369343,"#218559",NA,"Altered, but not significant"
"1185","Rat_3_NODE_1802_length_1779_cov_2.273782",-2.22238831948958,0.733313965369343,"#218559",NA,"Altered, but not significant"
"1186","Rat_3_NODE_1921_length_1691_cov_2.897311",-2.16992106511948,0.733313965369343,"#218559",NA,"Altered, but not significant"
"1187","Rat_3_NODE_1987_length_1657_cov_1.556804",-2.50249590463339,0.843241809275008,"#218559",NA,"Altered, but not significant"
"1188","Rat_3_NODE_2027_length_1629_cov_2.876112",-2.22238880066981,0.767012774783296,"#218559",NA,"Altered, but not significant"
"1189","Rat_3_NODE_2064_length_1607_cov_2.751289",-2.41503329980983,0.836334797559921,"#218559",NA,"Altered, but not significant"
"1190","Rat_3_NODE_226_length_6920_cov_3.729060",-2.22238831948958,0.733313965369343,"#218559",NA,"Altered, but not significant"
"1191","Rat_3_NODE_2350_length_1458_cov_2.870991",-2.27301468803858,0.771105280604046,"#218559",NA,"Altered, but not significant"
"1193","Rat_3_NODE_2668_length_1339_cov_2.406542",-2.45942731337825,0.841102842152966,"#218559",NA,"Altered, but not significant"
"1194","Rat_3_NODE_2701_length_1328_cov_3.055774",-2.22238831948958,0.733313965369343,"#218559",NA,"Altered, but not significant"
"1195","Rat_3_NODE_2709_length_1325_cov_9.583465",-2.32192368690502,0.741172781054524,"#218559",NA,"Altered, but not significant"
"1197","Rat_3_NODE_2932_length_1259_cov_1.788206",-2.32192419358592,0.802709469011975,"#218559",NA,"Altered, but not significant"
"1198","Rat_3_NODE_301_length_5582_cov_23.781075",-3.87446011717815,1.46735726551983,"#218559",NA,"Altered, but not significant"
"1199","Rat_3_NODE_629_length_3462_cov_2.488993",-2.16992106511948,0.733313965369343,"#218559",NA,"Altered, but not significant"
"1200","Rat_3_NODE_726_length_3173_cov_2.682489",-2.32192368690502,0.741172781054524,"#218559",NA,"Altered, but not significant"
"1201","Rat_3_NODE_764_length_3073_cov_3.296223",-2.32192368690502,0.741172781054524,"#218559",NA,"Altered, but not significant"
"1202","Rat_3_NODE_861_length_2862_cov_2.622016",-2.32192368690502,0.741172781054524,"#218559",NA,"Altered, but not significant"
"1203","Rat_4_NODE_214_length_5038_cov_4.211318",-5.0370773349292,2.26877566585882,"#218559",NA,"Altered, but not significant"
"1204","Rat_5_NODE_311_length_3427_cov_550.504448",-5.1292686961917,2.1253946494807,"#218559",NA,"Altered, but not significant"
"1205","Rat_5_NODE_500_length_2017_cov_3.142712",-2.32192418578637,0.802709469011975,"#218559",NA,"Altered, but not significant"
"1213","Rat_7_NODE_1686_length_1368_cov_4.150800",-2.70043464540248,0.90415854236816,"#218559",NA,"Altered, but not significant"
"1225","Rat_8_NODE_1016_length_2555_cov_2.631600",-2.49669686654526,0.86323716997361,"#218559",NA,"Altered, but not significant"
"1240","Rat_8_NODE_2041_length_1463_cov_3.428267",-2.84129731309761,1.06325819010694,"#218559",NA,"Altered, but not significant"
"1268","Rat_8_NODE_824_length_3011_cov_3.900203",-3.27301154782529,1.15832527783273,"#218559",NA,"Altered, but not significant"
"1269","Rat_8_NODE_886_length_2838_cov_3.899748",-2.22238831948958,0.733313965369343,"#218559",NA,"Altered, but not significant"
"1290","VC_101",-2.56547468049967,0.733313965369343,"#218559",NA,"Altered, but not significant"
"1301","VC_1119",-3.56477750798465,1.44367857693397,"#218559",NA,"Altered, but not significant"
"1304","VC_1156",-4.40371226315249,1.91184058883589,"#218559",NA,"Altered, but not significant"
"1312","VC_1197",-4.12927280367265,1.54901408568735,"#218559",NA,"Altered, but not significant"
"1319","VC_1255",-4.20944291632544,1.60120179360712,"#218559",NA,"Altered, but not significant"
"1320","VC_127",-3.54431258825186,1.28240798019622,"#218559",NA,"Altered, but not significant"
"1321","VC_129",-2.41503332710149,0.836653675009476,"#218559",NA,"Altered, but not significant"
"1333","VC_186",-2.62308394413113,0.614757582894363,"#218559",NA,"Altered, but not significant"
"1336","VC_192",-3.68935154842633,0.860989381405023,"#218559",NA,"Altered, but not significant"
"1342","VC_215",-4.32191990938537,2.16626204348077,"#218559",NA,"Altered, but not significant"
"1348","VC_249",-2.50934674716385,0.693661828140733,"#218559",NA,"Altered, but not significant"
"1352","VC_269",-5.89479833855597,2.27725109511985,"#218559",NA,"Altered, but not significant"
"1360","VC_280",-5.16991014271621,2.10618867736808,"#218559",NA,"Altered, but not significant"
"1361","VC_296",-4.77257662011679,1.88619076566237,"#218559",NA,"Altered, but not significant"
"1362","VC_315",-2.17990146750179,0.720254817983219,"#218559",NA,"Altered, but not significant"
"1369","VC_34",-7.14463455202398,3.35082036248269,"#218559",NA,"Altered, but not significant"
"1371","VC_368",-7.40652968176737,3.03213158736428,"#218559",NA,"Altered, but not significant"
"1374","VC_378",-2.3114023751229,0.573775662834374,"#218559",NA,"Altered, but not significant"
"1376","VC_380",-2.16992106511948,0.733313965369343,"#218559",NA,"Altered, but not significant"
"1379","VC_383",-2.34596268915512,0.687208152305991,"#218559",NA,"Altered, but not significant"
"1381","VC_387",-2.34993529886865,0.690738578738431,"#218559",NA,"Altered, but not significant"
"1384","VC_394",-3.11547066698265,1.06325819010694,"#218559",NA,"Altered, but not significant"
"1385","VC_396",-4.96192014160698,2.26877566585882,"#218559",NA,"Altered, but not significant"
"1392","VC_415",-3.46117240754304,0.681910698714436,"#218559",NA,"Altered, but not significant"
"1394","VC_438",-3.11547091482771,1.08204293722524,"#218559",NA,"Altered, but not significant"
"1397","VC_458",-3.09914755319888,1.00636909794256,"#218559",NA,"Altered, but not significant"
"1400","VC_478",-2.41503331256017,0.836653675009476,"#218559",NA,"Altered, but not significant"
"1404","VC_494",-3.98488357805951,1.51170190072449,"#218559",NA,"Altered, but not significant"
"1407","VC_515",-4.64384545493167,2.103429347943,"#218559",NA,"Altered, but not significant"
"1414","VC_602",-8.51697951897391,3.53526839630999,"#218559",NA,"Altered, but not significant"
"1419","VC_639",-2.20804797054083,0.561672213603822,"#218559",NA,"Altered, but not significant"
"1422","VC_647",-2.96302165494954,0.771105280604046,"#218559",NA,"Altered, but not significant"
"1425","VC_655",-5.36339130342791,2.40147862896597,"#218559",NA,"Altered, but not significant"
"1426","VC_656",-3.3540437443116,0.767012774783296,"#218559",NA,"Altered, but not significant"
"1427","VC_657",-5.63097939179322,1.69924530846703,"#218559",NA,"Altered, but not significant"
"1435","VC_668",-2.01282905665922,0.63265183918334,"#218559",NA,"Altered, but not significant"
"1436","VC_670",-2.01591812944341,0.767012774783296,"#218559",NA,"Altered, but not significant"
"1439","VC_673",-2.04074016216808,0.678099301136363,"#218559",NA,"Altered, but not significant"
"1443","VC_679",-2.585733919382,1.00636909794256,"#218559",NA,"Altered, but not significant"
"1444","VC_680",-2.00740837954871,0.531279993088009,"#218559",NA,"Altered, but not significant"
"1460","VC_871",-2.32192368690502,0.741172781054524,"#218559",NA,"Altered, but not significant"
"1464","VC_889",-3.73695699186452,1.38320734172248,"#218559",NA,"Altered, but not significant"
"1465","VC_891",-3.58495546474727,1.48160080809759,"#218559",NA,"Altered, but not significant"
"1466","VC_893",-2.60965187394057,0.764779413342871,"#218559",NA,"Altered, but not significant"
"1474","VC_979",-4.96191991987777,2.26120598907097,"#218559",NA,"Altered, but not significant"
"2","C10-R1-T1_NODE_1024_length_2423_cov_4.060811",1.41503703570194,0.538234089713911,"#D0C6B1",NA,"Not altered"
"3","C10-R1-T1_NODE_119_length_7472_cov_4.701497",1.69213470178383,0.748307101980838,"#D0C6B1",NA,"Not altered"
"7","C10-R1-T1_NODE_923_length_2551_cov_4.681490",-0.485423543629243,0.114097794878903,"#D0C6B1",NA,"Not altered"
"15","C10-R3-Base_NODE_23_length_4425_cov_4.162700",-1.35547503795842,0.383505658248466,"#D0C6B1",NA,"Not altered"
"17","C11-R1-T5_NODE_3202_length_1120_cov_8.643192",0.18586800455034,0.0480630952356757,"#D0C6B1",NA,"Not altered"
"18","C11-R1-T5_NODE_3855_length_1019_cov_2.173237",-0.321927074511822,0.090371100300824,"#D0C6B1",NA,"Not altered"
"19","C11-R2-Base_NODE_13_length_19197_cov_8.501306",-1.08487864407775,0.228079559040239,"#D0C6B1",NA,"Not altered"
"21","C11-R2-Base_NODE_843_length_2245_cov_5.992694",-1.13749986418651,0.35831807252143,"#D0C6B1",NA,"Not altered"
"22","C11-R3-Base_NODE_300_length_4118_cov_3.714251",1.34602518279209,0.489597062102173,"#D0C6B1",NA,"Not altered"
"26","C12-R2-T1_NODE_116_length_4111_cov_5.602811",0.596683759381697,0.275986071709086,"#D0C6B1",NA,"Not altered"
"28","C12-R2-T5_NODE_205_length_2987_cov_3.546385",0.436734765028041,0.119253238413991,"#D0C6B1",NA,"Not altered"
"29","C12-R2-T5_NODE_28_length_5873_cov_4.459608",0.77137745901135,0.277182474603235,"#D0C6B1",NA,"Not altered"
"30","C12-R2-T5_NODE_697_length_2078_cov_3.231340",-0.658959884071745,0.166707568617251,"#D0C6B1",NA,"Not altered"
"31","C12-R3-Base_NODE_356_length_1995_cov_3.432474",-1.99999701241884,0.989889691458888,"#D0C6B1",NA,"Not altered"
"34","C13-R1-Base_NODE_2755_length_1050_cov_1.850251",-1.99999701241884,0.989889691458888,"#D0C6B1",NA,"Not altered"
"42","C13-R3-Base_NODE_1225_length_1620_cov_2.042812",-1.55799147695654,0.604967203039026,"#D0C6B1",NA,"Not altered"
"43","C13-R3-Base_NODE_59_length_14223_cov_7.880082",-1.09711295958064,0.325944387061182,"#D0C6B1",NA,"Not altered"
"45","C14-R1-T1_NODE_2002_length_1408_cov_7.127864",-0.94752839705149,0.260733432718775,"#D0C6B1",NA,"Not altered"
"46","C14-R1-T1_NODE_285_length_3469_cov_3.919742",0.691879630682284,0.239358907288667,"#D0C6B1",NA,"Not altered"
"50","C14-R3-T1_NODE_2208_length_1629_cov_1.980940",1.93859762542582,1.01776293247869,"#D0C6B1",NA,"Not altered"
"59","C15-R1-T1_NODE_515_length_2272_cov_6.108705",-0.0607518907307334,0.0148329305251817,"#D0C6B1",NA,"Not altered"
"62","C15-R2-Base_NODE_1279_length_1199_cov_2.180070",1.93859762542582,1.01776293247869,"#D0C6B1",NA,"Not altered"
"63","C15-R2-T1_NODE_2731_length_1239_cov_3.022804",1.99999806980557,1.02324460477594,"#D0C6B1",NA,"Not altered"
"68","C15-R3-T1_NODE_204_length_7125_cov_4.094059",-1.68511794505316,0.459306240252298,"#D0C6B1",NA,"Not altered"
"71","C15-R3-T1_NODE_290_length_5573_cov_3.712939",-1.84245183872485,0.614868689235391,"#D0C6B1",NA,"Not altered"
"75","C16-R2-Base_NODE_563_length_3141_cov_2.404083",-1.78659157701588,0.722365098407048,"#D0C6B1",NA,"Not altered"
"76","C16-R2-Base_NODE_59_length_14955_cov_6.009329",-1.46622673816308,0.365488054541252,"#D0C6B1",NA,"Not altered"
"78","C16-R2-T1_NODE_3569_length_1133_cov_3.179035",-1.450658195902,0.586883323366368,"#D0C6B1",NA,"Not altered"
"79","C16-R2-T1_NODE_4031_length_1069_cov_6.677515",-0.476436126055362,0.120232656724186,"#D0C6B1",NA,"Not altered"
"80","C16-R2-T5_NODE_446_length_3052_cov_3.875876",1.6680180096553,0.704162168338218,"#D0C6B1",NA,"Not altered"
"83","C16-R3-Base_NODE_1526_length_2314_cov_4.339973",-0.675155487224699,0.144596652728581,"#D0C6B1",NA,"Not altered"
"85","C16-R3-Base_NODE_36_length_21441_cov_7.352287",-1.92023149296408,0.989889691458888,"#D0C6B1",NA,"Not altered"
"86","C16-R3-Base_NODE_4132_length_1041_cov_4.454361",-0.719889938631211,0.207039031305204,"#D0C6B1",NA,"Not altered"
"87","C16-R3-T1_NODE_421_length_2753_cov_2.918458",1.07800256569503,0.328308356351319,"#D0C6B1",NA,"Not altered"
"89","C16-R3-T5_NODE_315_length_3595_cov_6.855650",-0.555692593819042,0.10977463160599,"#D0C6B1",NA,"Not altered"
"91","C21-R1-1-5-18_NODE_144_length_5122_cov_4.299586",-0.88380118156352,0.210246216611638,"#D0C6B1",NA,"Not altered"
"92","C21-R1-1-5-18_NODE_945_length_1043_cov_3.202429",0.10691751870709,0.0198345529249269,"#D0C6B1",NA,"Not altered"
"100","C21-R2-T5_NODE_343_length_2447_cov_3.352425",0.160466891713386,0.0293024318470097,"#D0C6B1",NA,"Not altered"
"102","C21-R3-1-5-18_NODE_122_length_4369_cov_3.205378",-0.514569554198442,0.141763755855981,"#D0C6B1",NA,"Not altered"
"104","C21-R3-1-5-18_NODE_1553_length_1411_cov_3.982301",0.844722561543892,0.256846985237263,"#D0C6B1",NA,"Not altered"
"105","C21-R3-1-5-18_NODE_281_length_3210_cov_6.064659",0.450663821971628,0.0829547275579221,"#D0C6B1",NA,"Not altered"
"106","C21-R3-1-5-18_NODE_664_length_2177_cov_3.396795",1.99999783484329,0.989889691458888,"#D0C6B1",NA,"Not altered"
"109","C22-R1-1-5-18_NODE_293_length_3120_cov_2.983034",1.66413278567201,0.642649516219548,"#D0C6B1",NA,"Not altered"
"110","C22-R1-3-4-18_NODE_312_length_1717_cov_3.040915",-1.93859662542735,0.971337560924472,"#D0C6B1",NA,"Not altered"
"113","C22-R1-T5_NODE_37_length_5242_cov_3.183343",0.95437881413523,0.408146999311564,"#D0C6B1",NA,"Not altered"
"115","C22-R1-T5_NODE_861_length_1835_cov_2.085393",-1.80735241366451,0.937103053995524,"#D0C6B1",NA,"Not altered"
"116","C22-R2-3-4-18_NODE_1969_length_1601_cov_5.158473",-1.91885780050563,0.824727406633794,"#D0C6B1",NA,"Not altered"
"117","C22-R2-3-4-18_NODE_2229_length_1500_cov_2.462284",-1.99999701241884,0.989889691458888,"#D0C6B1",NA,"Not altered"
"118","C22-R2-3-4-18_NODE_3262_length_1238_cov_2.648352",0.628031092695929,0.211333942145913,"#D0C6B1",NA,"Not altered"
"119","C22-R3-1-5-18_NODE_1604_length_1353_cov_2.268105",-0.652075070331808,0.19946919159932,"#D0C6B1",NA,"Not altered"
"122","C23-R2-3-4-18_NODE_16_length_11311_cov_4.364161",-0.447891777175339,0.150532034471591,"#D0C6B1",NA,"Not altered"
"124","C23-R2-T5_NODE_73_length_2902_cov_2.650509",0.307364456059083,0.0764681986147475,"#D0C6B1",NA,"Not altered"
"127","C23-R3-1-5-18_NODE_918_length_2497_cov_3.321458",0.98850569476622,0.237856802718133,"#D0C6B1",NA,"Not altered"
"134","C24-R2-3-4-18_NODE_1086_length_3481_cov_3.304145",-1.97197896355699,0.767363711586995,"#D0C6B1",NA,"Not altered"
"135","C24-R2-3-4-18_NODE_1155_length_3367_cov_3.189614",-0.690828675934941,0.283702295175086,"#D0C6B1",NA,"Not altered"
"139","C24-R2-3-4-18_NODE_3664_length_1765_cov_4.132164",-0.394856565655219,0.090371100300824,"#D0C6B1",NA,"Not altered"
"140","C24-R2-3-4-18_NODE_513_length_5516_cov_3.527010",1.3865817698233,0.564828070209752,"#D0C6B1",NA,"Not altered"
"141","C24-R2-3-4-18_NODE_7543_length_1181_cov_2.051510",0.584962556172595,0.188090872399365,"#D0C6B1",NA,"Not altered"
"143","C24-R3-3-4-18_NODE_365_length_5826_cov_5.165656",-0.643853114253896,0.160767828853738,"#D0C6B1",NA,"Not altered"
"145","C9-R1-T1_NODE_1876_length_1849_cov_2.964326",-1.25633657117848,0.45333037487249,"#D0C6B1",NA,"Not altered"
"146","C9-R1-T1_NODE_2246_length_1671_cov_3.676980",-0.855607474526289,0.260733432718775,"#D0C6B1",NA,"Not altered"
"147","C9-R1-T1_NODE_3055_length_1412_cov_2.955048",1.93859762542582,1.01776293247869,"#D0C6B1",NA,"Not altered"
"148","C9-R1-T1_NODE_323_length_5510_cov_4.169936",0.26303729855072,0.0468781308333454,"#D0C6B1",NA,"Not altered"
"151","C9-R1-T5_NODE_643_length_1646_cov_6.274041",-1.22032234796635,0.303092531674601,"#D0C6B1",NA,"Not altered"
"152","C9-R2-T1_NODE_197_length_2304_cov_2.955091",1.1100542142381,0.466188708996415,"#D0C6B1",NA,"Not altered"
"155","C9-R3-Base_NODE_116_length_5545_cov_6.098361",0.484799624551864,0.239358907288667,"#D0C6B1",NA,"Not altered"
"159","C9-R3-Base_NODE_928_length_2504_cov_2.983258",0.375213211417347,0.0928424561733216,"#D0C6B1",NA,"Not altered"
"160","C9-R3-T1_NODE_18_length_8071_cov_4.555389",0.489103542466551,0.268723627611311,"#D0C6B1",NA,"Not altered"
"163","C9-R3-T5_NODE_14_length_13725_cov_5.349598",-1.59500398631997,0.363753940733662,"#D0C6B1",NA,"Not altered"
"164","Rat_1_NODE_1045_length_1445_cov_5.567626",-1.73696324858134,0.915257074031969,"#D0C6B1",NA,"Not altered"
"168","Rat_1_NODE_223_length_5123_cov_5.972770",1.80735310051945,0.937103053995524,"#D0C6B1",NA,"Not altered"
"169","Rat_1_NODE_367_length_3412_cov_3.477510",0.834415256198212,0.249615977729252,"#D0C6B1",NA,"Not altered"
"170","Rat_1_NODE_498_length_2660_cov_4.951248",-1.87446644796836,0.957355270303479,"#D0C6B1",NA,"Not altered"
"171","Rat_1_NODE_529_length_2500_cov_3.401636",-0.69187427836386,0.188090872399365,"#D0C6B1",NA,"Not altered"
"173","Rat_1_NODE_592_length_2256_cov_4.316674",-1.87446644796836,0.957355270303479,"#D0C6B1",NA,"Not altered"
"176","Rat_10_NODE_1050_length_1542_cov_2.048420",-1.87446644796836,0.957355270303479,"#D0C6B1",NA,"Not altered"
"177","Rat_10_NODE_1377_length_1294_cov_2.379338",-1.34191739791293,0.837551961014029,"#D0C6B1",NA,"Not altered"
"178","Rat_10_NODE_1392_length_1287_cov_3.060877",-1.9385969263788,1.00997624429423,"#D0C6B1",NA,"Not altered"
"181","Rat_10_NODE_694_length_2069_cov_6.280040",-0.773163909732858,0.262434221938126,"#D0C6B1",NA,"Not altered"
"182","Rat_10_NODE_782_length_1867_cov_3.746689",-1.80735241366451,0.937103053995524,"#D0C6B1",NA,"Not altered"
"183","Rat_10_NODE_93_length_11013_cov_4.923617",-0.770426665955727,0.194185685202968,"#D0C6B1",NA,"Not altered"
"184","Rat_11_NODE_1027_length_1727_cov_1.760766",0.201634654127889,0.0445983801683892,"#D0C6B1",NA,"Not altered"
"185","Rat_11_NODE_1102_length_1631_cov_1.735406",0.222393530984792,0.0490038310229264,"#D0C6B1",NA,"Not altered"
"186","Rat_11_NODE_1136_length_1590_cov_3.263844",-1.03102458310713,0.408146999311564,"#D0C6B1",NA,"Not altered"
"187","Rat_11_NODE_1287_length_1442_cov_2.357606",1.87446737679852,0.989889691458888,"#D0C6B1",NA,"Not altered"
"188","Rat_11_NODE_1303_length_1429_cov_2.100437",-0.234464088637925,0.0550850849545133,"#D0C6B1",NA,"Not altered"
"189","Rat_11_NODE_1359_length_1384_cov_12.895410",-1.73696324858134,0.915257074031969,"#D0C6B1",NA,"Not altered"
"190","Rat_11_NODE_1474_length_1297_cov_2.929147",0.506960371190743,0.138153319545729,"#D0C6B1",NA,"Not altered"
"191","Rat_11_NODE_1659_length_1179_cov_2.451957",-0.0922537953884695,0.0153555142265802,"#D0C6B1",NA,"Not altered"
"193","Rat_11_NODE_1792_length_1119_cov_2.440789",-1.80735241366451,0.937103053995524,"#D0C6B1",NA,"Not altered"
"194","Rat_11_NODE_1863_length_1090_cov_2.160386",0.0995361396961661,0.0210288180621875,"#D0C6B1",NA,"Not altered"
"195","Rat_11_NODE_1876_length_1085_cov_1.823301",4.61047737425567e-07,1.75716782237301e-07,"#D0C6B1",NA,"Not altered"
"196","Rat_11_NODE_1897_length_1081_cov_1.731969",0.192645477666007,0.048094764673163,"#D0C6B1",NA,"Not altered"
"198","Rat_11_NODE_2052_length_1029_cov_2.990760",0.0809217787367744,0.0158090914989127,"#D0C6B1",NA,"Not altered"
"199","Rat_11_NODE_2097_length_1011_cov_3.158996",1.9385976223204,1.01776293247869,"#D0C6B1",NA,"Not altered"
"201","Rat_11_NODE_682_length_2488_cov_4.431155",-0.0519923028709028,0.0128165857505328,"#D0C6B1",NA,"Not altered"
"205","Rat_12_NODE_1014_length_2376_cov_3.939250",-1.87446644796836,0.957355270303479,"#D0C6B1",NA,"Not altered"
"206","Rat_12_NODE_1017_length_2364_cov_4.985275",-1.73696324858134,0.915257074031969,"#D0C6B1",NA,"Not altered"
"208","Rat_12_NODE_1039_length_2329_cov_5.757256",-1.87446644796836,0.957355270303479,"#D0C6B1",NA,"Not altered"
"209","Rat_12_NODE_1056_length_2303_cov_3.365658",-1.93859662542735,0.971337560924472,"#D0C6B1",NA,"Not altered"
"212","Rat_12_NODE_11_length_51393_cov_41.807355",0.0384016867044582,0.00577458977644324,"#D0C6B1",NA,"Not altered"
"213","Rat_12_NODE_1102_length_2209_cov_3.714485",-1.73696324858134,0.915257074031969,"#D0C6B1",NA,"Not altered"
"215","Rat_12_NODE_1147_length_2150_cov_6.377566",-1.99999701241884,0.989889691458888,"#D0C6B1",NA,"Not altered"
"217","Rat_12_NODE_1171_length_2116_cov_5.227559",-1.87446644796836,0.957355270303479,"#D0C6B1",NA,"Not altered"
"221","Rat_12_NODE_1556_length_1691_cov_2.071516",0.710494828634385,0.200416539612719,"#D0C6B1",NA,"Not altered"
"224","Rat_12_NODE_1698_length_1566_cov_5.149570",-1.73696324858134,0.915257074031969,"#D0C6B1",NA,"Not altered"
"226","Rat_12_NODE_1818_length_1479_cov_11.785815",-1.46631543395256,0.871684903136122,"#D0C6B1",NA,"Not altered"
"228","Rat_12_NODE_1891_length_1440_cov_2.129964",0.470452130634284,0.127718683086027,"#D0C6B1",NA,"Not altered"
"230","Rat_12_NODE_2133_length_1316_cov_3.270420",-0.211502809612143,0.0480630952356757,"#D0C6B1",NA,"Not altered"
"231","Rat_12_NODE_2261_length_1257_cov_3.247088",0.115479762956022,0.0210288180621875,"#D0C6B1",NA,"Not altered"
"232","Rat_12_NODE_2317_length_1233_cov_1.661290",0.201634520174213,0.0490038310229264,"#D0C6B1",NA,"Not altered"
"234","Rat_12_NODE_2399_length_1201_cov_3.054101",0.847997813431468,0.308229388461448,"#D0C6B1",NA,"Not altered"
"236","Rat_12_NODE_2442_length_1183_cov_2.389184",0.243272606599338,0.0550850849545133,"#D0C6B1",NA,"Not altered"
"237","Rat_12_NODE_2583_length_1142_cov_2.220791",-0.0246602347560219,0.00510812417063224,"#D0C6B1",NA,"Not altered"
"239","Rat_12_NODE_2684_length_1112_cov_1.449385",0.955606179700664,0.35916998235536,"#D0C6B1",NA,"Not altered"
"240","Rat_12_NODE_2737_length_1097_cov_2.319578",-1.7369634993286,0.957355270303479,"#D0C6B1",NA,"Not altered"
"241","Rat_12_NODE_2793_length_1084_cov_1.937804",0.211505300670576,0.0490038310229264,"#D0C6B1",NA,"Not altered"
"245","Rat_12_NODE_2949_length_1045_cov_2.050505",1.73696405942429,0.957355270303479,"#D0C6B1",NA,"Not altered"
"248","Rat_12_NODE_3097_length_1012_cov_2.835946",-0.0601190782328581,0.0133521591144257,"#D0C6B1",NA,"Not altered"
"250","Rat_12_NODE_385_length_5377_cov_5.109733",-1.93859662542735,0.971337560924472,"#D0C6B1",NA,"Not altered"
"251","Rat_12_NODE_388_length_5365_cov_5.663842",0.283794613612029,0.0592934814304594,"#D0C6B1",NA,"Not altered"
"252","Rat_12_NODE_402_length_5215_cov_3.483527",-1.99999701241884,0.989889691458888,"#D0C6B1",NA,"Not altered"
"254","Rat_12_NODE_420_length_5006_cov_5.210866",-1.73696324858134,0.915257074031969,"#D0C6B1",NA,"Not altered"
"258","Rat_12_NODE_713_length_3187_cov_2.303959",0.213516520476655,0.0490038310229264,"#D0C6B1",NA,"Not altered"
"259","Rat_12_NODE_782_length_2936_cov_5.606734",-1.32832167697903,0.49137829722447,"#D0C6B1",NA,"Not altered"
"260","Rat_12_NODE_810_length_2837_cov_5.257009",-1.73696324858134,0.915257074031969,"#D0C6B1",NA,"Not altered"
"263","Rat_13_NODE_1007_length_1575_cov_4.140789",-0.415036203279778,0.112557802150805,"#D0C6B1",NA,"Not altered"
"264","Rat_13_NODE_1030_length_1556_cov_2.772152",-0.137501759267868,0.0259444117811395,"#D0C6B1",NA,"Not altered"
"267","Rat_13_NODE_1422_length_1289_cov_2.262561",1.99999806980557,1.02324460477594,"#D0C6B1",NA,"Not altered"
"268","Rat_13_NODE_1484_length_1255_cov_3.485833",-0.343952656410986,0.0834263943284981,"#D0C6B1",NA,"Not altered"
"269","Rat_13_NODE_1527_length_1233_cov_2.616299",-1.07399803710389,0.460570280504664,"#D0C6B1",NA,"Not altered"
"270","Rat_13_NODE_1553_length_1219_cov_2.298969",0.0824628825684905,0.0184230317339226,"#D0C6B1",NA,"Not altered"
"271","Rat_13_NODE_1559_length_1216_cov_2.156761",-0.317187710159885,0.0763175243441006,"#D0C6B1",NA,"Not altered"
"272","Rat_13_NODE_1722_length_1139_cov_2.762915",-1.87446644796836,0.957355270303479,"#D0C6B1",NA,"Not altered"
"273","Rat_13_NODE_1733_length_1135_cov_2.516667",0.754887489906446,0.241907976027363,"#D0C6B1",NA,"Not altered"
"274","Rat_13_NODE_1741_length_1132_cov_2.831941",-1.71049063093139,0.894671636638461,"#D0C6B1",NA,"Not altered"
"275","Rat_13_NODE_1794_length_1113_cov_1.703214",0.321929705352541,0.0916147276598081,"#D0C6B1",NA,"Not altered"
"276","Rat_13_NODE_1808_length_1107_cov_2.636882",1.80735328661667,0.971337560924472,"#D0C6B1",NA,"Not altered"
"277","Rat_13_NODE_1928_length_1064_cov_2.046581",1.93859762542582,1.01776293247869,"#D0C6B1",NA,"Not altered"
"278","Rat_13_NODE_1993_length_1044_cov_2.928210",-1.0588918007076,0.417822140924903,"#D0C6B1",NA,"Not altered"
"281","Rat_13_NODE_2094_length_1010_cov_1.450262",-1.73696324858134,0.915257074031969,"#D0C6B1",NA,"Not altered"
"285","Rat_13_NODE_735_length_1918_cov_4.357488",0.514573977789893,0.125320732725076,"#D0C6B1",NA,"Not altered"
"287","Rat_14_NODE_1074_length_1601_cov_1.410737",-1.73696324858134,0.915257074031969,"#D0C6B1",NA,"Not altered"
"289","Rat_14_NODE_1133_length_1539_cov_2.100404",1.22346368942825e-06,1.75716782237301e-07,"#D0C6B1",NA,"Not altered"
"290","Rat_14_NODE_1150_length_1530_cov_3.307797",1.93859740304757,0.971337560924472,"#D0C6B1",NA,"Not altered"
"292","Rat_14_NODE_1183_length_1507_cov_2.230716",1.80735328239025,0.971337560924472,"#D0C6B1",NA,"Not altered"
"293","Rat_14_NODE_1192_length_1498_cov_3.878725",-1.99999701241884,0.989889691458888,"#D0C6B1",NA,"Not altered"
"294","Rat_14_NODE_1193_length_1497_cov_3.408460",-0.643853749282203,0.187600860787193,"#D0C6B1",NA,"Not altered"
"297","Rat_14_NODE_1252_length_1453_cov_2.133763",-0.0874620246675561,0.0198345529249269,"#D0C6B1",NA,"Not altered"
"298","Rat_14_NODE_1276_length_1437_cov_4.493488",1.15200276955174,0.434998812561224,"#D0C6B1",NA,"Not altered"
"300","Rat_14_NODE_1409_length_1356_cov_2.166795",0.169925590476214,0.0393850220172425,"#D0C6B1",NA,"Not altered"
"301","Rat_14_NODE_1525_length_1281_cov_2.119086",0.321928705634743,0.0806511536445938,"#D0C6B1",NA,"Not altered"
"302","Rat_14_NODE_1548_length_1269_cov_2.651565",-0.371967464616742,0.0974596449349023,"#D0C6B1",NA,"Not altered"
"303","Rat_14_NODE_1690_length_1198_cov_1.784777",-0.465661775006052,0.12182787095076,"#D0C6B1",NA,"Not altered"
"304","Rat_14_NODE_1765_length_1162_cov_1.986450",-0.999997861371698,0.35831807252143,"#D0C6B1",NA,"Not altered"
"306","Rat_14_NODE_1932_length_1093_cov_2.302505",1.19264449012275,0.454430507121206,"#D0C6B1",NA,"Not altered"
"307","Rat_14_NODE_2062_length_1057_cov_1.805389",1.3219272856394,0.553891364318802,"#D0C6B1",NA,"Not altered"
"308","Rat_14_NODE_2094_length_1046_cov_1.621594",0.192645477666007,0.048094764673163,"#D0C6B1",NA,"Not altered"
"309","Rat_14_NODE_2101_length_1043_cov_1.764170",-0.154325958850479,0.0319240101589194,"#D0C6B1",NA,"Not altered"
"310","Rat_14_NODE_2131_length_1036_cov_1.801223",-1.73696347031765,0.949731030101143,"#D0C6B1",NA,"Not altered"
"311","Rat_14_NODE_2132_length_1036_cov_1.622834",-0.41503633192035,0.120232656724186,"#D0C6B1",NA,"Not altered"
"312","Rat_14_NODE_2155_length_1030_cov_1.548718",-0.584961153047888,0.187698931204441,"#D0C6B1",NA,"Not altered"
"313","Rat_14_NODE_2170_length_1025_cov_2.009278",0.733826668441819,0.337531822529975,"#D0C6B1",NA,"Not altered"
"315","Rat_14_NODE_2253_length_1004_cov_2.317176",0.0824637373019853,0.0158090914989127,"#D0C6B1",NA,"Not altered"
"316","Rat_14_NODE_413_length_4025_cov_3.296725",-0.121987555694784,0.0210288180621875,"#D0C6B1",NA,"Not altered"
"317","Rat_14_NODE_497_length_3284_cov_5.553732",-1.20162937931724,0.40279214094443,"#D0C6B1",NA,"Not altered"
"321","Rat_14_NODE_802_length_2006_cov_3.148129",1.8744671803173,0.957355270303479,"#D0C6B1",NA,"Not altered"
"323","Rat_14_NODE_881_length_1857_cov_2.170366",-1.93859662542735,0.971337560924472,"#D0C6B1",NA,"Not altered"
"326","Rat_14_NODE_921_length_1790_cov_4.802882",-1.73696324858134,0.915257074031969,"#D0C6B1",NA,"Not altered"
"330","Rat_15_NODE_1119_length_1773_cov_2.792782",1.5499472929557e-06,1.75716782237301e-07,"#D0C6B1",NA,"Not altered"
"331","Rat_15_NODE_1227_length_1625_cov_3.093631",1.93859740304757,0.971337560924472,"#D0C6B1",NA,"Not altered"
"332","Rat_15_NODE_1260_length_1584_cov_2.796599",0.47643865825447,0.12182787095076,"#D0C6B1",NA,"Not altered"
"334","Rat_15_NODE_1469_length_1416_cov_2.835415",-0.0901962717174135,0.0187150528188842,"#D0C6B1",NA,"Not altered"
"338","Rat_15_NODE_1645_length_1297_cov_5.404992",-0.70259082605446,0.206049467348684,"#D0C6B1",NA,"Not altered"
"340","Rat_15_NODE_1738_length_1239_cov_2.298142",-1.8073516175363,0.936239344490108,"#D0C6B1",NA,"Not altered"
"342","Rat_15_NODE_1856_length_1177_cov_2.403743",4.61047735961923e-07,1.75716782237301e-07,"#D0C6B1",NA,"Not altered"
"343","Rat_15_NODE_1903_length_1156_cov_3.379655",-0.469484157741134,0.1381300168432,"#D0C6B1",NA,"Not altered"
"344","Rat_15_NODE_1940_length_1141_cov_2.823204",-0.762958586198571,0.262434221938126,"#D0C6B1",NA,"Not altered"
"347","Rat_15_NODE_2004_length_1118_cov_1.651929",0.159200283734165,0.0332086522913933,"#D0C6B1",NA,"Not altered"
"349","Rat_15_NODE_2143_length_1062_cov_4.277061",1.8744671803173,0.957355270303479,"#D0C6B1",NA,"Not altered"
"350","Rat_15_NODE_2197_length_1045_cov_2.230303",-0.839533392217177,0.298152620304092,"#D0C6B1",NA,"Not altered"
"351","Rat_15_NODE_2315_length_1011_cov_2.581590",0.652077399994956,0.195342701532477,"#D0C6B1",NA,"Not altered"
"352","Rat_15_NODE_286_length_5121_cov_11.005527",-1.81628279257929,0.711879142840753,"#D0C6B1",NA,"Not altered"
"355","Rat_15_NODE_700_length_2497_cov_16.342752",0.987289888340185,0.282920711404049,"#D0C6B1",NA,"Not altered"
"356","Rat_15_NODE_741_length_2394_cov_3.817871",1.73696388984971,0.915257074031969,"#D0C6B1",NA,"Not altered"
"358","Rat_15_NODE_869_length_2149_cov_2.737345",-0.94995559678354,0.283702295175086,"#D0C6B1",NA,"Not altered"
"360","Rat_16_NODE_142_length_5939_cov_5.147519",0.774441277835035,0.183207498621999,"#D0C6B1",NA,"Not altered"
"364","Rat_16_NODE_1823_length_1097_cov_1.765835",1.8744671803173,0.957355270303479,"#D0C6B1",NA,"Not altered"
"365","Rat_16_NODE_2041_length_1018_cov_2.148494",1.80735327376998,0.971337560924472,"#D0C6B1",NA,"Not altered"
"366","Rat_16_NODE_590_length_2359_cov_3.096354",-0.84799440539105,0.260733432718775,"#D0C6B1",NA,"Not altered"
"374","Rat_17_NODE_1292_length_1779_cov_3.800464",-1.94110227069594,0.971337560924472,"#D0C6B1",NA,"Not altered"
"375","Rat_17_NODE_135_length_11242_cov_4.336462",-1.51693621528804,1.337758961186,"#D0C6B1",NA,"Not altered"
"376","Rat_17_NODE_1400_length_1661_cov_3.667497",-1.69514172892199,0.796281399681969,"#D0C6B1",NA,"Not altered"
"379","Rat_17_NODE_1583_length_1467_cov_1.550283",1.73696388984971,0.915257074031969,"#D0C6B1",NA,"Not altered"
"380","Rat_17_NODE_1598_length_1454_cov_4.045747",-1.71048955998516,0.796281399681969,"#D0C6B1",NA,"Not altered"
"384","Rat_17_NODE_1747_length_1335_cov_2.176562",1.99999807803438,1.02324460477594,"#D0C6B1",NA,"Not altered"
"385","Rat_17_NODE_1835_length_1272_cov_1.792933",-0.710492107955198,0.245561533225258,"#D0C6B1",NA,"Not altered"
"393","Rat_17_NODE_244_length_7296_cov_5.183538",-1.38619588589534,1.15823053020157,"#D0C6B1",NA,"Not altered"
"395","Rat_17_NODE_533_length_3875_cov_5.137435",-1.98243617142569,0.938425872747167,"#D0C6B1",NA,"Not altered"
"398","Rat_17_NODE_803_length_2753_cov_5.205337",-1.7216215962996,1.01273020741514,"#D0C6B1",NA,"Not altered"
"400","Rat_17_NODE_921_length_2411_cov_4.332767",-1.30549855082079,0.506846026665082,"#D0C6B1",NA,"Not altered"
"403","Rat_18_NODE_1529_length_1859_cov_9.280488",0.612977071065008,0.170218910626335,"#D0C6B1",NA,"Not altered"
"405","Rat_18_NODE_1648_length_1776_cov_2.167926",-1.87446644796836,0.957355270303479,"#D0C6B1",NA,"Not altered"
"406","Rat_18_NODE_1718_length_1733_cov_4.242551",-0.175084776686714,0.0337790020503786,"#D0C6B1",NA,"Not altered"
"407","Rat_18_NODE_1826_length_1665_cov_2.954037",-1.61143104337545,0.69540796562262,"#D0C6B1",NA,"Not altered"
"409","Rat_18_NODE_1957_length_1591_cov_3.162760",-1.80735241366452,0.937103053995524,"#D0C6B1",NA,"Not altered"
"410","Rat_18_NODE_2139_length_1511_cov_1.769918",-1.99999701241884,0.989889691458888,"#D0C6B1",NA,"Not altered"
"411","Rat_18_NODE_2179_length_1493_cov_23.924896",-0.49642262888639,0.119101674132562,"#D0C6B1",NA,"Not altered"
"412","Rat_18_NODE_2226_length_1469_cov_3.035361",-1.87446644796836,0.957355270303479,"#D0C6B1",NA,"Not altered"
"414","Rat_18_NODE_2335_length_1417_cov_3.595448",0.234465820765637,0.0550850849545133,"#D0C6B1",NA,"Not altered"
"415","Rat_18_NODE_2392_length_1389_cov_3.947526",-0.0874620246675555,0.0198345529249269,"#D0C6B1",NA,"Not altered"
"419","Rat_18_NODE_2710_length_1279_cov_3.399510",-0.893082669834063,0.289706196318364,"#D0C6B1",NA,"Not altered"
"420","Rat_18_NODE_2740_length_1269_cov_4.377265",-0.0874620246675557,0.0198345529249269,"#D0C6B1",NA,"Not altered"
"423","Rat_18_NODE_2835_length_1237_cov_1.835025",0.681471368395706,0.203446796597768,"#D0C6B1",NA,"Not altered"
"425","Rat_18_NODE_3241_length_1127_cov_2.871269",-1.7369634993286,0.957355270303479,"#D0C6B1",NA,"Not altered"
"426","Rat_18_NODE_3267_length_1121_cov_1.641651",0.0703901597134534,0.0158090914989127,"#D0C6B1",NA,"Not altered"
"429","Rat_18_NODE_3373_length_1096_cov_3.423631",0.767339762483936,0.334098799750393,"#D0C6B1",NA,"Not altered"
"430","Rat_18_NODE_3485_length_1070_cov_1.743842",-1.99999737096506,1.02324460477594,"#D0C6B1",NA,"Not altered"
"431","Rat_18_NODE_3506_length_1068_cov_2.123396",0.131246501085544,0.0260578881022622,"#D0C6B1",NA,"Not altered"
"433","Rat_18_NODE_3705_length_1026_cov_2.219361",0.485427813460261,0.13068216565747,"#D0C6B1",NA,"Not altered"
"434","Rat_18_NODE_3769_length_1016_cov_2.198751",-1.80735269238163,0.971337560924472,"#D0C6B1",NA,"Not altered"
"435","Rat_18_NODE_505_length_4401_cov_3.102163",-0.555120264773503,0.106869515048685,"#D0C6B1",NA,"Not altered"
"438","Rat_2_NODE_1054_length_1815_cov_3.557386",-0.0703882219596122,0.0155000863695904,"#D0C6B1",NA,"Not altered"
"442","Rat_2_NODE_1134_length_1693_cov_2.971917",1.99999806980557,1.02324460477594,"#D0C6B1",NA,"Not altered"
"444","Rat_2_NODE_1357_length_1457_cov_1.528531",0.0717928360460843,0.0158090914989127,"#D0C6B1",NA,"Not altered"
"445","Rat_2_NODE_1523_length_1305_cov_2.603200",-1.73696324858134,0.915257074031969,"#D0C6B1",NA,"Not altered"
"447","Rat_2_NODE_1716_length_1182_cov_3.236912",-1.93859695131365,1.01776293247869,"#D0C6B1",NA,"Not altered"
"448","Rat_2_NODE_1795_length_1136_cov_3.830712",-0.50249934656064,0.164988040426433,"#D0C6B1",NA,"Not altered"
"449","Rat_2_NODE_450_length_4487_cov_3.267599",-1.27485638320002,0.642649516219548,"#D0C6B1",NA,"Not altered"
"450","Rat_2_NODE_807_length_2377_cov_9.148579",-0.760809004814223,0.203859392275973,"#D0C6B1",NA,"Not altered"
"451","Rat_2_NODE_973_length_1958_cov_2.497110",0.341038904244278,0.0829547275579221,"#D0C6B1",NA,"Not altered"
"452","Rat_3_NODE_1060_length_2477_cov_3.183732",-1.87446644796836,0.957355270303479,"#D0C6B1",NA,"Not altered"
"453","Rat_3_NODE_1112_length_2418_cov_2.606009",-1.73696324858134,0.915257074031969,"#D0C6B1",NA,"Not altered"
"454","Rat_3_NODE_1257_length_2249_cov_1.965816",-1.99999701241884,0.989889691458888,"#D0C6B1",NA,"Not altered"
"458","Rat_3_NODE_1387_length_2118_cov_2.796898",-1.73696324858134,0.915257074031969,"#D0C6B1",NA,"Not altered"
"462","Rat_3_NODE_1539_length_1985_cov_3.893264",-1.99999701241884,0.989889691458888,"#D0C6B1",NA,"Not altered"
"463","Rat_3_NODE_1622_length_1901_cov_2.709642",-1.99999701241884,0.989889691458888,"#D0C6B1",NA,"Not altered"
"464","Rat_3_NODE_1645_length_1880_cov_2.309589",-1.80735241366451,0.937103053995524,"#D0C6B1",NA,"Not altered"
"466","Rat_3_NODE_1805_length_1776_cov_2.765253",-1.73696324858134,0.915257074031969,"#D0C6B1",NA,"Not altered"
"467","Rat_3_NODE_1848_length_1747_cov_3.043144",-1.87446644796836,0.957355270303479,"#D0C6B1",NA,"Not altered"
"470","Rat_3_NODE_1987_length_1657_cov_1.556804",-0.387021298188967,0.0964709847601396,"#D0C6B1",NA,"Not altered"
"471","Rat_3_NODE_2015_length_1635_cov_1.908861",-1.87446644796836,0.957355270303479,"#D0C6B1",NA,"Not altered"
"474","Rat_3_NODE_2078_length_1601_cov_2.258085",-1.87446675016268,0.990391279299677,"#D0C6B1",NA,"Not altered"
"475","Rat_3_NODE_2094_length_1590_cov_2.180456",-1.99999701241884,0.989889691458888,"#D0C6B1",NA,"Not altered"
"477","Rat_3_NODE_2115_length_1574_cov_2.682028",-1.87446644796836,0.957355270303479,"#D0C6B1",NA,"Not altered"
"479","Rat_3_NODE_2231_length_1519_cov_2.398224",-1.80735241366451,0.937103053995524,"#D0C6B1",NA,"Not altered"
"480","Rat_3_NODE_2253_length_1505_cov_3.380690",-0.341035755137358,0.0891548940096471,"#D0C6B1",NA,"Not altered"
"482","Rat_3_NODE_2280_length_1493_cov_2.579972",-1.99999701241884,0.989889691458888,"#D0C6B1",NA,"Not altered"
"483","Rat_3_NODE_2281_length_1493_cov_2.064673",-1.80735241366451,0.937103053995524,"#D0C6B1",NA,"Not altered"
"484","Rat_3_NODE_2317_length_1472_cov_2.742414",-1.87446644796836,0.957355270303479,"#D0C6B1",NA,"Not altered"
"486","Rat_3_NODE_2430_length_1423_cov_2.799708",-1.93859662542735,0.971337560924472,"#D0C6B1",NA,"Not altered"
"488","Rat_3_NODE_2468_length_1407_cov_2.380917",0.89308461253594,0.31600554574588,"#D0C6B1",NA,"Not altered"
"490","Rat_3_NODE_2487_length_1401_cov_3.198366",-1.73696324858134,0.915257074031969,"#D0C6B1",NA,"Not altered"
"491","Rat_3_NODE_2505_length_1392_cov_2.603590",-1.73696324858134,0.915257074031969,"#D0C6B1",NA,"Not altered"
"493","Rat_3_NODE_2585_length_1363_cov_2.070336",-1.73696324858134,0.915257074031969,"#D0C6B1",NA,"Not altered"
"494","Rat_3_NODE_2592_length_1360_cov_2.902682",-1.99999701241884,0.989889691458888,"#D0C6B1",NA,"Not altered"
"497","Rat_3_NODE_2728_length_1319_cov_1.871835",-0.392316188607665,0.10977463160599,"#D0C6B1",NA,"Not altered"
"498","Rat_3_NODE_2791_length_1300_cov_2.120482",-1.87446674123919,0.989889691458888,"#D0C6B1",NA,"Not altered"
"504","Rat_3_NODE_3195_length_1182_cov_2.054126",-1.80735241366451,0.937103053995524,"#D0C6B1",NA,"Not altered"
"505","Rat_3_NODE_3263_length_1160_cov_2.952941",-1.87446644796836,0.957355270303479,"#D0C6B1",NA,"Not altered"
"507","Rat_3_NODE_3370_length_1132_cov_1.776230",-1.93859695630782,1.01776293247869,"#D0C6B1",NA,"Not altered"
"508","Rat_3_NODE_3401_length_1126_cov_2.592904",-1.99999701241884,0.989889691458888,"#D0C6B1",NA,"Not altered"
"512","Rat_3_NODE_3578_length_1085_cov_1.817476",-1.73696324858134,0.915257074031969,"#D0C6B1",NA,"Not altered"
"513","Rat_3_NODE_3671_length_1063_cov_1.364087",0.652076693114491,0.212757326709987,"#D0C6B1",NA,"Not altered"
"514","Rat_3_NODE_3686_length_1059_cov_3.294821",-1.73696324858134,0.915257074031969,"#D0C6B1",NA,"Not altered"
"515","Rat_3_NODE_3882_length_1018_cov_2.611630",-1.80735268596623,0.971337560924472,"#D0C6B1",NA,"Not altered"
"518","Rat_4_NODE_1727_length_1023_cov_3.238636",0.857980870230107,0.278824740101139,"#D0C6B1",NA,"Not altered"
"525","Rat_7_NODE_1173_length_2060_cov_1.911721",1.43063384130627,0.552891084520257,"#D0C6B1",NA,"Not altered"
"526","Rat_7_NODE_1422_length_1646_cov_2.969202",-0.263033415459809,0.0671055316275584,"#D0C6B1",NA,"Not altered"
"536","Rat_7_NODE_446_length_5652_cov_27.242630",-1.72513485678349,0.717688845487168,"#D0C6B1",NA,"Not altered"
"537","Rat_7_NODE_513_length_5034_cov_22.260293",-0.812369342554096,0.218382686730357,"#D0C6B1",NA,"Not altered"
"541","Rat_8_NODE_1115_length_2373_cov_2.902934",1.00000075119996,0.281604538526187,"#D0C6B1",NA,"Not altered"
"542","Rat_8_NODE_1200_length_2232_cov_5.504364",1.80735310051945,0.937103053995524,"#D0C6B1",NA,"Not altered"
"543","Rat_8_NODE_123_length_13686_cov_5.307021",0.489659775206867,0.0829547275579221,"#D0C6B1",NA,"Not altered"
"544","Rat_8_NODE_1274_length_2116_cov_2.597283",1.93859740304757,0.971337560924472,"#D0C6B1",NA,"Not altered"
"545","Rat_8_NODE_1395_length_1979_cov_4.177235",-1.99999615928183,1.10876338021753,"#D0C6B1",NA,"Not altered"
"547","Rat_8_NODE_144_length_12254_cov_10.245430",0.579726826915644,0.353806920213125,"#D0C6B1",NA,"Not altered"
"548","Rat_8_NODE_1487_length_1875_cov_5.186813",-1.80735241366451,0.937103053995524,"#D0C6B1",NA,"Not altered"
"549","Rat_8_NODE_1488_length_1875_cov_4.381868",1.80735310051945,0.937103053995524,"#D0C6B1",NA,"Not altered"
"550","Rat_8_NODE_1510_length_1860_cov_4.128532",9.05319317545832e-07,1.75716782237301e-07,"#D0C6B1",NA,"Not altered"
"551","Rat_8_NODE_1512_length_1860_cov_3.098615",-0.152001992268694,0.031925402047157,"#D0C6B1",NA,"Not altered"
"552","Rat_8_NODE_1621_length_1765_cov_2.051462",1.73696388984971,0.915257074031969,"#D0C6B1",NA,"Not altered"
"553","Rat_8_NODE_1644_length_1744_cov_2.119005",1.38082194718005,0.544467860242846,"#D0C6B1",NA,"Not altered"
"556","Rat_8_NODE_1817_length_1610_cov_3.906752",0.887525289356639,0.275986071709086,"#D0C6B1",NA,"Not altered"
"557","Rat_8_NODE_1926_length_1534_cov_1.908046",-1.87446675016268,0.990391279299677,"#D0C6B1",NA,"Not altered"
"558","Rat_8_NODE_1959_length_1512_cov_2.205903",0.186414224479373,0.0408213718062971,"#D0C6B1",NA,"Not altered"
"559","Rat_8_NODE_1963_length_1510_cov_2.292096",-1.80735241366452,0.937103053995524,"#D0C6B1",NA,"Not altered"
"560","Rat_8_NODE_1964_length_1507_cov_3.104683",-0.133264906979637,0.0259444117811395,"#D0C6B1",NA,"Not altered"
"564","Rat_8_NODE_2082_length_1444_cov_2.588193",-1.62148473440457,0.761228701583273,"#D0C6B1",NA,"Not altered"
"565","Rat_8_NODE_2096_length_1440_cov_3.021661",1.05062565947879,0.386657300405375,"#D0C6B1",NA,"Not altered"
"566","Rat_8_NODE_2123_length_1425_cov_3.264234",-1.5109586170893,0.770884861720484,"#D0C6B1",NA,"Not altered"
"569","Rat_8_NODE_2437_length_1268_cov_3.483100",-0.999996954977416,0.332272154859276,"#D0C6B1",NA,"Not altered"
"571","Rat_8_NODE_2567_length_1212_cov_2.691443",-1.66984796288975,0.822241385215945,"#D0C6B1",NA,"Not altered"
"572","Rat_8_NODE_2568_length_1212_cov_1.910977",1.16227120984718,0.455622277717828,"#D0C6B1",NA,"Not altered"
"578","Rat_8_NODE_3031_length_1062_cov_2.989076",1.80735310051945,0.937103053995524,"#D0C6B1",NA,"Not altered"
"579","Rat_8_NODE_3044_length_1058_cov_3.680957",1.16046436518544,0.520952587897829,"#D0C6B1",NA,"Not altered"
"580","Rat_8_NODE_3060_length_1053_cov_1.852705",1.73696405712156,0.957355270303479,"#D0C6B1",NA,"Not altered"
"581","Rat_8_NODE_3134_length_1032_cov_2.940635",0.621488350947256,0.206049467348684,"#D0C6B1",NA,"Not altered"
"582","Rat_8_NODE_377_length_5637_cov_4.303296",1.1202951562717,0.347038524909014,"#D0C6B1",NA,"Not altered"
"583","Rat_8_NODE_54_length_23589_cov_5.917949",1.10962565294284,0.359079601924184,"#D0C6B1",NA,"Not altered"
"584","Rat_8_NODE_59_length_22207_cov_6.057241",0.823122591570707,0.233151438727419,"#D0C6B1",NA,"Not altered"
"587","Rat_8_NODE_77_length_18655_cov_6.791720",0.789786389233072,0.148137580118335,"#D0C6B1",NA,"Not altered"
"592","Rat_9_NODE_1121_length_1744_cov_2.582001",0.280108258544218,0.0750688654855229,"#D0C6B1",NA,"Not altered"
"594","Rat_9_NODE_1204_length_1671_cov_1.987005",0.371969796235991,0.0916147276598081,"#D0C6B1",NA,"Not altered"
"595","Rat_9_NODE_1209_length_1667_cov_1.887097",-1.34513197730515,0.558187755405889,"#D0C6B1",NA,"Not altered"
"596","Rat_9_NODE_1361_length_1524_cov_1.963240",0.584962665280092,0.177890382220326,"#D0C6B1",NA,"Not altered"
"597","Rat_9_NODE_208_length_6119_cov_11.299142",2.78888463642272e-06,1.75716782237301e-07,"#D0C6B1",NA,"Not altered"
"599","Rat_9_NODE_447_length_3520_cov_2.845887",1.02308388823377,0.293648099646695,"#D0C6B1",NA,"Not altered"
"600","Rat_9_NODE_686_length_2516_cov_2.407964",-1.87446644796836,0.957355270303479,"#D0C6B1",NA,"Not altered"
"601","Rat_9_NODE_844_length_2132_cov_2.617718",1.93859740304757,0.971337560924472,"#D0C6B1",NA,"Not altered"
"602","Rat_9_NODE_879_length_2078_cov_2.697973",1.14809893076235,0.350851878541633,"#D0C6B1",NA,"Not altered"
"604","VC_100",-1.87446644796836,0.957355270303479,"#D0C6B1",NA,"Not altered"
"607","VC_1012",-1.93859662542735,0.971337560924472,"#D0C6B1",NA,"Not altered"
"609","VC_1022",0.321928264681845,0.0916147276598081,"#D0C6B1",NA,"Not altered"
"610","VC_1029",-1.57807322851845,1.03532703479543,"#D0C6B1",NA,"Not altered"
"611","VC_103",-1.51726055642699,1.23654245887724,"#D0C6B1",NA,"Not altered"
"613","VC_1034",-1.75108361309136,1.16338139719224,"#D0C6B1",NA,"Not altered"
"618","VC_1069",-0.52792850017528,0.125072371069489,"#D0C6B1",NA,"Not altered"
"620","VC_1083",-1.09463434883315,0.520916739668027,"#D0C6B1",NA,"Not altered"
"621","VC_110",-1.65991597813071,0.451064777375622,"#D0C6B1",NA,"Not altered"
"622","VC_1101",-1.4322215780123,0.48733356117522,"#D0C6B1",NA,"Not altered"
"623","VC_1118",-1.99999701241884,0.989889691458888,"#D0C6B1",NA,"Not altered"
"625","VC_1123",-1.72869078886452,0.534198241363115,"#D0C6B1",NA,"Not altered"
"626","VC_1126",-1.99999701241884,0.989889691458888,"#D0C6B1",NA,"Not altered"
"629","VC_1161",0.469485429205416,0.1381300168432,"#D0C6B1",NA,"Not altered"
"630","VC_1165",0.0952865359739198,0.0153555142265802,"#D0C6B1",NA,"Not altered"
"631","VC_1171",0.0995367013012116,0.0210288180621875,"#D0C6B1",NA,"Not altered"
"633","VC_1174",-1.80735241366451,0.937103053995524,"#D0C6B1",NA,"Not altered"
"634","VC_1177",-0.95108827153233,0.334098799750393,"#D0C6B1",NA,"Not altered"
"635","VC_1183",-1.99999701241884,0.989889691458888,"#D0C6B1",NA,"Not altered"
"636","VC_119",-0.605716738493703,0.149298275462215,"#D0C6B1",NA,"Not altered"
"640","VC_1229",-1.99999735538163,1.02324460477594,"#D0C6B1",NA,"Not altered"
"643","VC_1261",-1.80735241366451,0.937103053995524,"#D0C6B1",NA,"Not altered"
"646","VC_135",1.36374879451887,0.354218225939458,"#D0C6B1",NA,"Not altered"
"647","VC_138",1.46168234889487,0.420739061711929,"#D0C6B1",NA,"Not altered"
"648","VC_140",-1.90903658335104,0.971337560924472,"#D0C6B1",NA,"Not altered"
"649","VC_144",-1.59599680610088,0.923814489798409,"#D0C6B1",NA,"Not altered"
"655","VC_16",-0.201517257666221,0.0611872417078354,"#D0C6B1",NA,"Not altered"
"658","VC_167",0.538338551674912,0.160636567325758,"#D0C6B1",NA,"Not altered"
"660","VC_181",0.563712410827449,0.196045244949036,"#D0C6B1",NA,"Not altered"
"663","VC_186",-0.455072416149857,0.0698961150892531,"#D0C6B1",NA,"Not altered"
"665","VC_190",-0.866258452759313,0.228883916333078,"#D0C6B1",NA,"Not altered"
"668","VC_197",-0.268525830633087,0.110951072397638,"#D0C6B1",NA,"Not altered"
"670","VC_20",0.754077750623311,0.40290363588131,"#D0C6B1",NA,"Not altered"
"671","VC_211",-1.31684934523644,0.317538043071292,"#D0C6B1",NA,"Not altered"
"673","VC_216",1.80735310051945,0.937103053995524,"#D0C6B1",NA,"Not altered"
"676","VC_231",0.505804110385133,0.287301045737173,"#D0C6B1",NA,"Not altered"
"679","VC_249",0.10024696487782,0.0210288180621875,"#D0C6B1",NA,"Not altered"
"680","VC_257",0.832171890155499,0.35916998235536,"#D0C6B1",NA,"Not altered"
"681","VC_260",-1.79848625962973,0.413462617046367,"#D0C6B1",NA,"Not altered"
"682","VC_266",0.294398567938473,0.0766762659103289,"#D0C6B1",NA,"Not altered"
"684","VC_270",-1.89969467159996,0.53618258162013,"#D0C6B1",NA,"Not altered"
"685","VC_271",0.0721535463068075,0.0128165857505328,"#D0C6B1",NA,"Not altered"
"686","VC_272",0.50162675703733,0.228491615564821,"#D0C6B1",NA,"Not altered"
"687","VC_273",-0.564202150047181,0.357616121400485,"#D0C6B1",NA,"Not altered"
"688","VC_276",-1.87408558229631,1.88351408468743,"#D0C6B1",NA,"Not altered"
"689","VC_278",-1.88637154526511,1.08745958271757,"#D0C6B1",NA,"Not altered"
"695","VC_317",-1.71147365098768,0.513155648791729,"#D0C6B1",NA,"Not altered"
"696","VC_318",1.93859740304757,0.971337560924472,"#D0C6B1",NA,"Not altered"
"697","VC_319",-1.73696324858134,0.915257074031969,"#D0C6B1",NA,"Not altered"
"698","VC_324",-1.06139850260684,0.915257074031969,"#D0C6B1",NA,"Not altered"
"699","VC_327",0.658965510430024,0.139668261815425,"#D0C6B1",NA,"Not altered"
"708","VC_379",-1.24510600398123,0.323451000901968,"#D0C6B1",NA,"Not altered"
"710","VC_381",0.894552616552283,0.294829628916388,"#D0C6B1",NA,"Not altered"
"711","VC_382",-0.255045678441086,0.0550850849545133,"#D0C6B1",NA,"Not altered"
"713","VC_385",1.20711687220638,0.631687247334392,"#D0C6B1",NA,"Not altered"
"715","VC_388",0.850796156029598,0.437797856653857,"#D0C6B1",NA,"Not altered"
"716","VC_390",0.470018795667959,0.0829547275579221,"#D0C6B1",NA,"Not altered"
"717","VC_394",1.64828835403449,0.636211254251861,"#D0C6B1",NA,"Not altered"
"718","VC_396",-1.79200058736358,0.670311694714052,"#D0C6B1",NA,"Not altered"
"720","VC_401",1.30812245535299,0.474557864940137,"#D0C6B1",NA,"Not altered"
"722","VC_406",0.700440129518026,0.195342701532477,"#D0C6B1",NA,"Not altered"
"723","VC_409",0.278305079328357,0.0441894769756542,"#D0C6B1",NA,"Not altered"
"726","VC_438",0.132452317484064,0.0226425476105745,"#D0C6B1",NA,"Not altered"
"727","VC_442",1.99999783484329,0.989889691458888,"#D0C6B1",NA,"Not altered"
"728","VC_445",-1.66424765016302,0.897540242044562,"#D0C6B1",NA,"Not altered"
"729","VC_446",1.93859740304757,0.971337560924472,"#D0C6B1",NA,"Not altered"
"732","VC_453",1.36737156016783,0.348237335924606,"#D0C6B1",NA,"Not altered"
"736","VC_476",0.700439762086186,0.205869981578104,"#D0C6B1",NA,"Not altered"
"738","VC_478",-0.830072749554529,0.26225410387532,"#D0C6B1",NA,"Not altered"
"739","VC_480",1.73696405942429,0.957355270303479,"#D0C6B1",NA,"Not altered"
"741","VC_484",0.378951858732557,0.127718683086027,"#D0C6B1",NA,"Not altered"
"744","VC_491",-0.0931086555910367,0.0205948054306682,"#D0C6B1",NA,"Not altered"
"746","VC_502",-1.27301554080237,0.7970026969903,"#D0C6B1",NA,"Not altered"
"747","VC_503",0.200083426210886,0.0286681272554536,"#D0C6B1",NA,"Not altered"
"748","VC_515",-1.70524959455432,0.544386849127638,"#D0C6B1",NA,"Not altered"
"753","VC_575",0.299560533311153,0.0823491727663974,"#D0C6B1",NA,"Not altered"
"754","VC_582",0.329309118633631,0.0750688654855229,"#D0C6B1",NA,"Not altered"
"756","VC_610",-1.99999701241884,0.989889691458888,"#D0C6B1",NA,"Not altered"
"758","VC_620",-0.953199654850477,0.230525880046765,"#D0C6B1",NA,"Not altered"
"759","VC_624",0.789919222228142,0.138153319545729,"#D0C6B1",NA,"Not altered"
"760","VC_63",-0.332734248372659,0.0819670173768996,"#D0C6B1",NA,"Not altered"
"765","VC_645",-1.21620523841725,0.610066232269284,"#D0C6B1",NA,"Not altered"
"767","VC_647",-0.56309753532165,0.122763976280218,"#D0C6B1",NA,"Not altered"
"768","VC_65",-0.0728189103112284,0.0210288180621875,"#D0C6B1",NA,"Not altered"
"769","VC_654",0.459431914137264,0.122763976280218,"#D0C6B1",NA,"Not altered"
"773","VC_66",0.559915112215915,0.10977463160599,"#D0C6B1",NA,"Not altered"
"774","VC_660",-1.22069798860297,0.26225410387532,"#D0C6B1",NA,"Not altered"
"775","VC_661",1.78745545831883,0.760250685090772,"#D0C6B1",NA,"Not altered"
"776","VC_662",1.99999783484329,0.989889691458888,"#D0C6B1",NA,"Not altered"
"777","VC_663",-1.6942313506695,0.423739776666701,"#D0C6B1",NA,"Not altered"
"782","VC_672",-1.11547435006949,0.383505658248466,"#D0C6B1",NA,"Not altered"
"786","VC_678",0.0528374304588904,0.0125100715299446,"#D0C6B1",NA,"Not altered"
"789","VC_682",1.44251817205457,0.579168661857157,"#D0C6B1",NA,"Not altered"
"791","VC_685",-0.197767954129444,0.0750688654855229,"#D0C6B1",NA,"Not altered"
"793","VC_688",-0.222391745969602,0.059867241351295,"#D0C6B1",NA,"Not altered"
"795","VC_754",0.308163218849629,0.130816115636167,"#D0C6B1",NA,"Not altered"
"801","VC_800",-0.280106972595427,0.0750688654855229,"#D0C6B1",NA,"Not altered"
"802","VC_805",0.514573609851074,0.144008257924348,"#D0C6B1",NA,"Not altered"
"803","VC_815",-1.80735241366452,0.937103053995524,"#D0C6B1",NA,"Not altered"
"806","VC_832",0.864345618175484,0.238911745091536,"#D0C6B1",NA,"Not altered"
"811","VC_88",0.448482738514484,0.148417244502687,"#D0C6B1",NA,"Not altered"
"814","VC_89",0.927851077107452,0.222895066004896,"#D0C6B1",NA,"Not altered"
"818","VC_910",-1.04580042684702,0.348237335924606,"#D0C6B1",NA,"Not altered"
"819","VC_92",0.636521209419799,0.148137580118335,"#D0C6B1",NA,"Not altered"
"821","VC_931",-1.87446644796836,0.957355270303479,"#D0C6B1",NA,"Not altered"
"825","VC_967",-0.280106972595427,0.0750688654855229,"#D0C6B1",NA,"Not altered"
"831","C10-R1-T1_NODE_1192_length_2201_cov_3.299161",-0.114197936410803,0.0148787705597805,"#D0C6B1",NA,"Not altered"
"834","C10-R1-T1_NODE_195_length_5495_cov_4.028309",-0.0805054048858704,0.0148787705597805,"#D0C6B1",NA,"Not altered"
"835","C10-R1-T1_NODE_3057_length_1357_cov_1.470046",0.67807199847018,0.142636481693984,"#D0C6B1",NA,"Not altered"
"836","C10-R1-T1_NODE_923_length_2551_cov_4.681490",1.21056767514615,0.326238228443356,"#D0C6B1",NA,"Not altered"
"840","C10-R3-Base_NODE_23_length_4425_cov_4.162700",-0.65634204310159,0.0978059175188285,"#D0C6B1",NA,"Not altered"
"842","C11-R1-T5_NODE_3202_length_1120_cov_8.643192",0.555817362196387,0.121393127225697,"#D0C6B1",NA,"Not altered"
"843","C11-R1-T5_NODE_3855_length_1019_cov_2.173237",-0.358452805954574,0.0758519053564618,"#D0C6B1",NA,"Not altered"
"844","C11-R2-Base_NODE_13_length_19197_cov_8.501306",-1.73107585498878,0.320332143306361,"#D0C6B1",NA,"Not altered"
"846","C11-R2-Base_NODE_843_length_2245_cov_5.992694",-1.12600406414766,0.261448692116815,"#D0C6B1",NA,"Not altered"
"847","C11-R3-Base_NODE_300_length_4118_cov_3.714251",0.278144580334143,0.0411530582950607,"#D0C6B1",NA,"Not altered"
"852","C12-R2-Base_NODE_769_length_4109_cov_5.782930",-0.306466778989169,0.0364332380074533,"#D0C6B1",NA,"Not altered"
"853","C12-R2-T1_NODE_116_length_4111_cov_5.602811",0.338683026535419,0.0978059175188285,"#D0C6B1",NA,"Not altered"
"854","C12-R2-T5_NODE_205_length_2987_cov_3.546385",-1.21657041825478,0.321431969777275,"#D0C6B1",NA,"Not altered"
"855","C12-R2-T5_NODE_28_length_5873_cov_4.459608",-0.668942981429448,0.139186234751507,"#D0C6B1",NA,"Not altered"
"856","C12-R2-T5_NODE_697_length_2078_cov_3.231340",1.01435610290764,0.216040597040089,"#D0C6B1",NA,"Not altered"
"860","C13-R2-Base_NODE_1007_length_2204_cov_2.853420",-1.76798638364533,0.455447939785644,"#D0C6B1",NA,"Not altered"
"862","C13-R2-Base_NODE_3321_length_1311_cov_2.201433",-0.459428973593135,0.0899804295411996,"#D0C6B1",NA,"Not altered"
"863","C13-R2-Base_NODE_3931_length_1209_cov_2.951473",-1.38081800594841,0.359457704959945,"#D0C6B1",NA,"Not altered"
"864","C13-R2-Base_NODE_667_length_2622_cov_3.125049",-0.812625485249392,0.161993530838119,"#D0C6B1",NA,"Not altered"
"866","C13-R3-Base_NODE_1225_length_1620_cov_2.042812",-0.606901838124318,0.1042004806014,"#D0C6B1",NA,"Not altered"
"868","C13-R3-Base_NODE_633_length_2496_cov_6.616551",-1.88555125438405,0.461420688902287,"#D0C6B1",NA,"Not altered"
"869","C14-R1-T1_NODE_2002_length_1408_cov_7.127864",0.280739324197597,0.0372047808265787,"#D0C6B1",NA,"Not altered"
"870","C14-R1-T1_NODE_285_length_3469_cov_3.919742",1.07183103125805,0.385179797113877,"#D0C6B1",NA,"Not altered"
"876","C14-R2-T1_NODE_418_length_2758_cov_2.710322",1.51096141257344,0.321431969777275,"#D0C6B1",NA,"Not altered"
"885","C15-R1-Base_NODE_723_length_4025_cov_3.240806",-1.52123078503557,0.39175544968408,"#D0C6B1",NA,"Not altered"
"887","C15-R1-T1_NODE_515_length_2272_cov_6.108705",1.1143333503559,0.367897720592251,"#D0C6B1",NA,"Not altered"
"889","C15-R2-T5_NODE_1904_length_1063_cov_5.178571",-0.881352537083898,0.193328371735122,"#D0C6B1",NA,"Not altered"
"890","C15-R3-Base_NODE_1535_length_1609_cov_3.304376",-1.93197449525873,0.571484009229262,"#D0C6B1",NA,"Not altered"
"891","C15-R3-T1_NODE_177_length_7599_cov_3.789369",-0.921383091509289,0.148358560864013,"#D0C6B1",NA,"Not altered"
"892","C15-R3-T1_NODE_203_length_7151_cov_3.878241",-0.262051295022088,0.0351287749882234,"#D0C6B1",NA,"Not altered"
"893","C15-R3-T1_NODE_204_length_7125_cov_4.094059",-0.719470326539907,0.0964802273667904,"#D0C6B1",NA,"Not altered"
"894","C15-R3-T1_NODE_2050_length_1786_cov_21.681109",-1.78343299688458,0.493401756072174,"#D0C6B1",NA,"Not altered"
"895","C15-R3-T1_NODE_237_length_6402_cov_5.153773",-0.530508374852495,0.0758670956883812,"#D0C6B1",NA,"Not altered"
"896","C15-R3-T1_NODE_290_length_5573_cov_3.712939",-0.506662408739978,0.0710105717512789,"#D0C6B1",NA,"Not altered"
"897","C15-R3-T1_NODE_4706_length_1107_cov_2.837452",0.00777848383180934,0.00251117298910776,"#D0C6B1",NA,"Not altered"
"898","C15-R3-T1_NODE_845_length_2946_cov_2.682809",-0.437400642876661,0.0640521102247409,"#D0C6B1",NA,"Not altered"
"900","C16-R2-Base_NODE_288_length_4274_cov_5.235838",1.20531936955522,0.221494415048592,"#D0C6B1",NA,"Not altered"
"901","C16-R2-Base_NODE_563_length_3141_cov_2.404083",0.198906197162636,0.0298610587117196,"#D0C6B1",NA,"Not altered"
"902","C16-R2-Base_NODE_59_length_14955_cov_6.009329",-0.989166909591401,0.191731273440269,"#D0C6B1",NA,"Not altered"
"904","C16-R2-T1_NODE_3569_length_1133_cov_3.179035",0.114937369143379,0.015139112690098,"#D0C6B1",NA,"Not altered"
"905","C16-R2-T1_NODE_4031_length_1069_cov_6.677515",1.28540187243187,0.321431969777275,"#D0C6B1",NA,"Not altered"
"906","C16-R2-T5_NODE_446_length_3052_cov_3.875876",1.24691489436091,0.292875029058552,"#D0C6B1",NA,"Not altered"
"908","C16-R3-Base_NODE_1526_length_2314_cov_4.339973",0.610960425772813,0.0927217956781356,"#D0C6B1",NA,"Not altered"
"909","C16-R3-Base_NODE_36_length_21441_cov_7.352287",0.94871523781501,0.331720318943235,"#D0C6B1",NA,"Not altered"
"912","C16-R3-T5_NODE_315_length_3595_cov_6.855650",1.38758078314179,0.274630317498385,"#D0C6B1",NA,"Not altered"
"914","C21-R1-1-5-18_NODE_144_length_5122_cov_4.299586",1.29069271911815,0.230371112871363,"#D0C6B1",NA,"Not altered"
"915","C21-R1-1-5-18_NODE_945_length_1043_cov_3.202429",0.954913137384192,0.193328371735122,"#D0C6B1",NA,"Not altered"
"918","C21-R2-1-5-18_NODE_885_length_1945_cov_8.332275",-1.19381845763398,0.326320004476094,"#D0C6B1",NA,"Not altered"
"919","C21-R2-3-4-18_NODE_1801_length_1424_cov_4.130752",-0.523558574794951,0.0927217956781356,"#D0C6B1",NA,"Not altered"
"921","C21-R2-3-4-18_NODE_367_length_4870_cov_8.799585",-1.6167359603316,0.687208152305991,"#D0C6B1",NA,"Not altered"
"922","C21-R2-T5_NODE_343_length_2447_cov_3.352425",0.94375673013801,0.228706015335308,"#D0C6B1",NA,"Not altered"
"924","C21-R3-1-5-18_NODE_122_length_4369_cov_3.205378",-0.0300937284216085,0.00433689842545678,"#D0C6B1",NA,"Not altered"
"926","C21-R3-1-5-18_NODE_1553_length_1411_cov_3.982301",0.292182858221591,0.0410137601063314,"#D0C6B1",NA,"Not altered"
"927","C21-R3-1-5-18_NODE_281_length_3210_cov_6.064659",0.641547925198082,0.0947368591892441,"#D0C6B1",NA,"Not altered"
"931","C22-R1-3-4-18_NODE_338_length_1664_cov_13.704164",1.8892184043722,0.417266174793898,"#D0C6B1",NA,"Not altered"
"932","C22-R1-T5_NODE_37_length_5242_cov_3.183343",0.422318551759849,0.0983710512058299,"#D0C6B1",NA,"Not altered"
"933","C22-R1-T5_NODE_4198_length_1026_cov_3.697219",-0.324778755171917,0.0371440272540274,"#D0C6B1",NA,"Not altered"
"934","C22-R2-3-4-18_NODE_1969_length_1601_cov_5.158473",0.601560986925333,0.111759269578073,"#D0C6B1",NA,"Not altered"
"937","C23-R2-3-4-18_NODE_16_length_11311_cov_4.364161",-0.331543220004003,0.0804892915152256,"#D0C6B1",NA,"Not altered"
"939","C23-R2-T5_NODE_73_length_2902_cov_2.650509",-1.86789117914861,0.626297969164385,"#D0C6B1",NA,"Not altered"
"941","C23-R3-1-5-18_NODE_143_length_4314_cov_3.581122",0.665583302647296,0.0983710512058299,"#D0C6B1",NA,"Not altered"
"945","C24-R1-1-5-18_NODE_276_length_2903_cov_9.038624",-1.89169356962237,0.592289759092287,"#D0C6B1",NA,"Not altered"
"946","C24-R1-T5_NODE_2283_length_1034_cov_4.239019",-0.652073174029203,0.115482582934366,"#D0C6B1",NA,"Not altered"
"949","C24-R2-3-4-18_NODE_1086_length_3481_cov_3.304145",-0.321924209496552,0.0524001062148798,"#D0C6B1",NA,"Not altered"
"950","C24-R2-3-4-18_NODE_1155_length_3367_cov_3.189614",-0.860020400448296,0.23249851745275,"#D0C6B1",NA,"Not altered"
"951","C24-R2-3-4-18_NODE_2255_length_2314_cov_7.083223",-0.405337640138627,0.0530064264618699,"#D0C6B1",NA,"Not altered"
"954","C24-R2-3-4-18_NODE_3632_length_1775_cov_2.618605",1.51937324701454,0.482905056621389,"#D0C6B1",NA,"Not altered"
"955","C24-R2-3-4-18_NODE_3664_length_1765_cov_4.132164",1.23222880082843,0.385179797113877,"#D0C6B1",NA,"Not altered"
"957","C24-R2-3-4-18_NODE_7543_length_1181_cov_2.051510",1.74108044473594,0.614136255669532,"#D0C6B1",NA,"Not altered"
"958","C24-R2-3-4-18_NODE_9079_length_1061_cov_2.699801",-0.73696347894141,0.161359395799445,"#D0C6B1",NA,"Not altered"
"959","C24-R2-T5_NODE_897_length_1294_cov_1.367232",0.584962603819646,0.121393127225697,"#D0C6B1",NA,"Not altered"
"961","C24-R3-3-4-18_NODE_365_length_5826_cov_5.165656",1.7891024582763,0.411300578611689,"#D0C6B1",NA,"Not altered"
"964","C9-R1-T1_NODE_2246_length_1671_cov_3.676980",-1.17753515565837,0.314066235860354,"#D0C6B1",NA,"Not altered"
"965","C9-R1-T1_NODE_323_length_5510_cov_4.169936",-0.351070171434941,0.0487498481007402,"#D0C6B1",NA,"Not altered"
"966","C9-R1-T1_NODE_352_length_5141_cov_6.034605",-1.01380174811996,0.210822384749717,"#D0C6B1",NA,"Not altered"
"968","C9-R1-T5_NODE_643_length_1646_cov_6.274041",0.945745344943722,0.183166821375228,"#D0C6B1",NA,"Not altered"
"969","C9-R2-T1_NODE_197_length_2304_cov_2.955091",0.209265036206028,0.0363684943831695,"#D0C6B1",NA,"Not altered"
"972","C9-R2-T5_NODE_550_length_3594_cov_5.040124",1.2630341599903,0.3019410546793,"#D0C6B1",NA,"Not altered"
"973","C9-R3-Base_NODE_116_length_5545_cov_6.098361",0.706383361812434,0.321479273849832,"#D0C6B1",NA,"Not altered"
"974","C9-R3-Base_NODE_1603_length_1910_cov_2.627493",-1.68037795724027,0.493401756072174,"#D0C6B1",NA,"Not altered"
"975","C9-R3-Base_NODE_285_length_4095_cov_2.668317",-0.746062824790562,0.132865938670825,"#D0C6B1",NA,"Not altered"
"976","C9-R3-Base_NODE_915_length_2520_cov_3.163489",-1.17918288973461,0.268037454978792,"#D0C6B1",NA,"Not altered"
"977","C9-R3-Base_NODE_928_length_2504_cov_2.983258",1.53556064539326,0.516380012723927,"#D0C6B1",NA,"Not altered"
"978","C9-R3-T1_NODE_18_length_8071_cov_4.555389",0.729941962791119,0.388664948175107,"#D0C6B1",NA,"Not altered"
"981","C9-R3-T5_NODE_14_length_13725_cov_5.349598",0.0119803177958486,0.00251117298910776,"#D0C6B1",NA,"Not altered"
"983","Rat_1_NODE_1410_length_1178_cov_2.033838",-0.321926534772382,0.0640521102247409,"#D0C6B1",NA,"Not altered"
"984","Rat_1_NODE_367_length_3412_cov_3.477510",-0.112002172721474,0.0148787705597805,"#D0C6B1",NA,"Not altered"
"985","Rat_1_NODE_498_length_2660_cov_4.951248",0.610958125072727,0.114423478449397,"#D0C6B1",NA,"Not altered"
"986","Rat_1_NODE_529_length_2500_cov_3.401636",0.406771701033905,0.0758519053564618,"#D0C6B1",NA,"Not altered"
"987","Rat_1_NODE_592_length_2256_cov_4.316674",0.263035214639642,0.0450667395887712,"#D0C6B1",NA,"Not altered"
"988","Rat_1_NODE_596_length_2245_cov_3.189498",-0.924589649697571,0.206471854725816,"#D0C6B1",NA,"Not altered"
"991","Rat_10_NODE_1040_length_1552_cov_2.633267",1.38502408672813,0.39175544968408,"#D0C6B1",NA,"Not altered"
"992","Rat_10_NODE_1377_length_1294_cov_2.379338",-0.622505499310531,0.227118996705216,"#D0C6B1",NA,"Not altered"
"993","Rat_10_NODE_1649_length_1154_cov_2.723385",-0.284452240394716,0.055673815532492,"#D0C6B1",NA,"Not altered"
"997","Rat_10_NODE_895_length_1709_cov_2.334341",1.35614305851553,0.438160570964384,"#D0C6B1",NA,"Not altered"
"999","Rat_10_NODE_961_length_1621_cov_2.865900",0.661585026502504,0.1042004806014,"#D0C6B1",NA,"Not altered"
"1001","Rat_11_NODE_1136_length_1590_cov_3.263844",-0.591112375502993,0.121393127225697,"#D0C6B1",NA,"Not altered"
"1002","Rat_11_NODE_1659_length_1179_cov_2.451957",-0.114195948566352,0.0134550168881699,"#D0C6B1",NA,"Not altered"
"1004","Rat_11_NODE_2009_length_1044_cov_2.259858",0.900464507554406,0.193328371735122,"#D0C6B1",NA,"Not altered"
"1005","Rat_11_NODE_2052_length_1029_cov_2.990760",-1.53051071546547,0.419224166204557,"#D0C6B1",NA,"Not altered"
"1006","Rat_11_NODE_682_length_2488_cov_4.431155",-0.164824780386879,0.0287175371784196,"#D0C6B1",NA,"Not altered"
"1007","Rat_11_NODE_993_length_1766_cov_3.681473",-0.479466340525211,0.0927217956781356,"#D0C6B1",NA,"Not altered"
"1008","Rat_12_NODE_1087_length_2237_cov_4.133364",-0.980887682088935,0.236289906741368,"#D0C6B1",NA,"Not altered"
"1009","Rat_12_NODE_11_length_51393_cov_41.807355",0.456057469467512,0.0758670956883812,"#D0C6B1",NA,"Not altered"
"1011","Rat_12_NODE_1170_length_2117_cov_3.237633",-0.624488421341341,0.121393127225697,"#D0C6B1",NA,"Not altered"
"1013","Rat_12_NODE_1429_length_1815_cov_12.363068",0.356144801371512,0.0624413059214534,"#D0C6B1",NA,"Not altered"
"1014","Rat_12_NODE_1431_length_1813_cov_4.915813",-0.519371528861388,0.0932325505412395,"#D0C6B1",NA,"Not altered"
"1015","Rat_12_NODE_1521_length_1726_cov_5.092160",-1.42883979501206,0.399140763982472,"#D0C6B1",NA,"Not altered"
"1020","Rat_12_NODE_1818_length_1479_cov_11.785815",-0.807352654735799,0.243781390587003,"#D0C6B1",NA,"Not altered"
"1022","Rat_12_NODE_1891_length_1440_cov_2.129964",-1.94207521353044,0.628659009223391,"#D0C6B1",NA,"Not altered"
"1024","Rat_12_NODE_2261_length_1257_cov_3.247088",-1.68449229338918,0.436401776577217,"#D0C6B1",NA,"Not altered"
"1025","Rat_12_NODE_2399_length_1201_cov_3.054101",-1.47392647498875,0.379582439261019,"#D0C6B1",NA,"Not altered"
"1026","Rat_12_NODE_2442_length_1183_cov_2.389184",-1.65123167015396,0.488023504114141,"#D0C6B1",NA,"Not altered"
"1029","Rat_12_NODE_2793_length_1084_cov_1.937804",-1.28445025485389,0.350033057024388,"#D0C6B1",NA,"Not altered"
"1035","Rat_12_NODE_3097_length_1012_cov_2.835946",-1.65123167235564,0.488023504114141,"#D0C6B1",NA,"Not altered"
"1037","Rat_12_NODE_388_length_5365_cov_5.663842",0.572363658632654,0.0995525768574245,"#D0C6B1",NA,"Not altered"
"1044","Rat_12_NODE_782_length_2936_cov_5.606734",-0.271739511935156,0.0487498481007402,"#D0C6B1",NA,"Not altered"
"1047","Rat_13_NODE_1484_length_1255_cov_3.485833",-1.45942864454221,0.44863704444669,"#D0C6B1",NA,"Not altered"
"1048","Rat_13_NODE_1527_length_1233_cov_2.616299",-1.97142691451605,0.733313965369343,"#D0C6B1",NA,"Not altered"
"1051","Rat_13_NODE_1722_length_1139_cov_2.762915",0.0515313446464597,0.00713028794309272,"#D0C6B1",NA,"Not altered"
"1052","Rat_13_NODE_1726_length_1138_cov_2.481071",0.722465978780858,0.175541034855101,"#D0C6B1",NA,"Not altered"
"1053","Rat_13_NODE_1741_length_1132_cov_2.831941",-0.819425424275809,0.193328371735122,"#D0C6B1",NA,"Not altered"
"1054","Rat_13_NODE_1794_length_1113_cov_1.703214",-1.78276416066999,0.552209524505994,"#D0C6B1",NA,"Not altered"
"1055","Rat_13_NODE_1993_length_1044_cov_2.928210",-0.0588926148729789,0.0095626406538877,"#D0C6B1",NA,"Not altered"
"1056","Rat_13_NODE_2094_length_1010_cov_1.450262",-0.473929796421908,0.0964802273667904,"#D0C6B1",NA,"Not altered"
"1063","Rat_14_NODE_1071_length_1606_cov_2.749839",-1.09953185956736,0.246361425312626,"#D0C6B1",NA,"Not altered"
"1064","Rat_14_NODE_1074_length_1601_cov_1.410737",1.33342312588658,0.385179797113877,"#D0C6B1",NA,"Not altered"
"1065","Rat_14_NODE_1082_length_1593_cov_2.780884",-0.530513054446816,0.107492879668004,"#D0C6B1",NA,"Not altered"
"1067","Rat_14_NODE_1165_length_1516_cov_2.507871",-0.204089417231647,0.032862789822834,"#D0C6B1",NA,"Not altered"
"1070","Rat_14_NODE_1247_length_1456_cov_2.887937",0.121016653957863,0.0167030001598059,"#D0C6B1",NA,"Not altered"
"1071","Rat_14_NODE_1276_length_1437_cov_4.493488",1.95108867999408,0.609127719795777,"#D0C6B1",NA,"Not altered"
"1072","Rat_14_NODE_1548_length_1269_cov_2.651565",1.2954553823356,0.361006648001034,"#D0C6B1",NA,"Not altered"
"1073","Rat_14_NODE_1575_length_1259_cov_2.143688",0.0824628342145295,0.014265768560889,"#D0C6B1",NA,"Not altered"
"1077","Rat_14_NODE_2131_length_1036_cov_1.801223",-0.358452796970426,0.0758519053564618,"#D0C6B1",NA,"Not altered"
"1078","Rat_14_NODE_2170_length_1025_cov_2.009278",-1.67556142330675,0.609127719795777,"#D0C6B1",NA,"Not altered"
"1079","Rat_14_NODE_2196_length_1019_cov_1.868257",-1.79585560269584,0.65268549187841,"#D0C6B1",NA,"Not altered"
"1080","Rat_14_NODE_2253_length_1004_cov_2.317176",-0.0170718507364201,0.00251117298910776,"#D0C6B1",NA,"Not altered"
"1082","Rat_14_NODE_497_length_3284_cov_5.553732",-1.32192343193891,0.348582324377544,"#D0C6B1",NA,"Not altered"
"1085","Rat_14_NODE_698_length_2284_cov_2.549574",0.0703921970976371,0.0100483025576975,"#D0C6B1",NA,"Not altered"
"1089","Rat_14_NODE_91_length_20813_cov_13.184604",-0.54156563332112,0.0927217956781356,"#D0C6B1",NA,"Not altered"
"1090","Rat_15_NODE_1018_length_1912_cov_2.533118",-1.94641466985476,0.675114368205795,"#D0C6B1",NA,"Not altered"
"1091","Rat_15_NODE_1119_length_1773_cov_2.792782",1.06448887535273,0.298634195788483,"#D0C6B1",NA,"Not altered"
"1092","Rat_15_NODE_1260_length_1584_cov_2.796599",0.826935406702623,0.183166821375228,"#D0C6B1",NA,"Not altered"
"1093","Rat_15_NODE_1379_length_1488_cov_2.022331",-1.47392724404208,0.415226311490288,"#D0C6B1",NA,"Not altered"
"1094","Rat_15_NODE_1469_length_1416_cov_2.835415",0.50404335974264,0.0941248506062806,"#D0C6B1",NA,"Not altered"
"1095","Rat_15_NODE_1479_length_1408_cov_2.249076",-0.667700199786951,0.142636481693984,"#D0C6B1",NA,"Not altered"
"1097","Rat_15_NODE_1738_length_1239_cov_2.298142",-1.7369621073258,0.609835870075086,"#D0C6B1",NA,"Not altered"
"1098","Rat_15_NODE_1940_length_1141_cov_2.823204",-0.334865449573731,0.0747949703751214,"#D0C6B1",NA,"Not altered"
"1099","Rat_15_NODE_1948_length_1137_cov_2.990758",-0.883804894464526,0.228706015335308,"#D0C6B1",NA,"Not altered"
"1103","Rat_15_NODE_2197_length_1045_cov_2.230303",-0.123987218193785,0.0194056965906543,"#D0C6B1",NA,"Not altered"
"1104","Rat_15_NODE_2253_length_1029_cov_2.097536",1.40053692695612,0.488068981739616,"#D0C6B1",NA,"Not altered"
"1106","Rat_15_NODE_286_length_5121_cov_11.005527",0.717601720425322,0.142636481693984,"#D0C6B1",NA,"Not altered"
"1108","Rat_15_NODE_508_length_3296_cov_2.486887",-0.120292518775225,0.015139112690098,"#D0C6B1",NA,"Not altered"
"1109","Rat_15_NODE_700_length_2497_cov_16.342752",1.86477213142899,0.592289759092287,"#D0C6B1",NA,"Not altered"
"1111","Rat_15_NODE_869_length_2149_cov_2.737345",0.279910076736195,0.0504084730062574,"#D0C6B1",NA,"Not altered"
"1112","Rat_16_NODE_1391_length_1319_cov_3.575158",-0.824425184086716,0.183166821375228,"#D0C6B1",NA,"Not altered"
"1113","Rat_16_NODE_142_length_5939_cov_5.147519",1.12363153898543,0.236289906741368,"#D0C6B1",NA,"Not altered"
"1115","Rat_16_NODE_2079_length_1006_cov_1.842271",1.61095657101017,0.609127719795777,"#D0C6B1",NA,"Not altered"
"1119","Rat_17_NODE_1100_length_2048_cov_2.143001",-1.98488776169396,0.662828463240734,"#D0C6B1",NA,"Not altered"
"1121","Rat_17_NODE_1181_length_1909_cov_4.391046",-0.9545532154527,0.21763116677876,"#D0C6B1",NA,"Not altered"
"1122","Rat_17_NODE_1241_length_1841_cov_2.480963",-1.32192421487407,0.350033057024388,"#D0C6B1",NA,"Not altered"
"1123","Rat_17_NODE_1292_length_1779_cov_3.800464",-1.56703694609595,0.551246661196311,"#D0C6B1",NA,"Not altered"
"1124","Rat_17_NODE_135_length_11242_cov_4.336462",-0.990452617892838,0.614757582894363,"#D0C6B1",NA,"Not altered"
"1125","Rat_17_NODE_1400_length_1661_cov_3.667497",-1.06953774765745,0.296365799976287,"#D0C6B1",NA,"Not altered"
"1128","Rat_17_NODE_1746_length_1335_cov_4.255469",-1.68449480491159,0.592289759092287,"#D0C6B1",NA,"Not altered"
"1129","Rat_17_NODE_1907_length_1217_cov_5.549053",-0.919827079395176,0.26600392832216,"#D0C6B1",NA,"Not altered"
"1130","Rat_17_NODE_2062_length_1122_cov_3.864105",-1.08091734022859,0.325155234559949,"#D0C6B1",NA,"Not altered"
"1132","Rat_17_NODE_244_length_7296_cov_5.183538",-0.876922639104385,0.493401756072174,"#D0C6B1",NA,"Not altered"
"1133","Rat_17_NODE_514_length_3993_cov_4.925851",-1.63839598467292,0.458059503089638,"#D0C6B1",NA,"Not altered"
"1134","Rat_17_NODE_533_length_3875_cov_5.137435",-0.238972544870431,0.0483939044389178,"#D0C6B1",NA,"Not altered"
"1135","Rat_17_NODE_657_length_3222_cov_4.403852",-0.373798312772903,0.120793237798614,"#D0C6B1",NA,"Not altered"
"1136","Rat_17_NODE_803_length_2753_cov_5.205337",-1.17034295712233,0.478784732240762,"#D0C6B1",NA,"Not altered"
"1137","Rat_17_NODE_846_length_2602_cov_3.880251",-1.74286171496686,0.631524657430885,"#D0C6B1",NA,"Not altered"
"1138","Rat_17_NODE_921_length_2411_cov_4.332767",-1.9124018233677,0.587751851128411,"#D0C6B1",NA,"Not altered"
"1139","Rat_17_NODE_988_length_2264_cov_4.550928",-0.814964658132397,0.175541034855101,"#D0C6B1",NA,"Not altered"
"1142","Rat_18_NODE_1621_length_1795_cov_2.652874",-1.32192444230042,0.355722768572877,"#D0C6B1",NA,"Not altered"
"1143","Rat_18_NODE_1662_length_1766_cov_5.149036",-0.0780015459927274,0.0134550168881699,"#D0C6B1",NA,"Not altered"
"1144","Rat_18_NODE_1718_length_1733_cov_4.242551",-0.165807215276063,0.0268671704962601,"#D0C6B1",NA,"Not altered"
"1145","Rat_18_NODE_1826_length_1665_cov_2.954037",-0.160771317021886,0.0267700593661918,"#D0C6B1",NA,"Not altered"
"1147","Rat_18_NODE_2139_length_1511_cov_1.769918",1.29278129829681,0.350033057024388,"#D0C6B1",NA,"Not altered"
"1148","Rat_18_NODE_2179_length_1493_cov_23.924896",0.645755526719024,0.134973386940747,"#D0C6B1",NA,"Not altered"
"1149","Rat_18_NODE_2528_length_1342_cov_4.817405",-1.66984802912203,0.555215881783291,"#D0C6B1",NA,"Not altered"
"1150","Rat_18_NODE_2607_length_1313_cov_2.457075",-1.03652335203853,0.269553022827336,"#D0C6B1",NA,"Not altered"
"1152","Rat_18_NODE_2710_length_1279_cov_3.399510",0.772048358975142,0.161359395799445,"#D0C6B1",NA,"Not altered"
"1154","Rat_18_NODE_2828_length_1238_cov_2.480981",0.578537044753367,0.130463715535144,"#D0C6B1",NA,"Not altered"
"1156","Rat_18_NODE_3241_length_1127_cov_2.871269",-0.152002085810386,0.0268671704962601,"#D0C6B1",NA,"Not altered"
"1158","Rat_18_NODE_3373_length_1096_cov_3.423631",-0.0820997569787623,0.0146976004803291,"#D0C6B1",NA,"Not altered"
"1159","Rat_18_NODE_3506_length_1068_cov_2.123396",0.813232619591274,0.193328371735122,"#D0C6B1",NA,"Not altered"
"1160","Rat_18_NODE_3639_length_1042_cov_5.548126",0.204141676893149,0.0351287749882234,"#D0C6B1",NA,"Not altered"
"1161","Rat_18_NODE_3705_length_1026_cov_2.219361",-1.59945852692036,0.488068981739616,"#D0C6B1",NA,"Not altered"
"1162","Rat_18_NODE_3769_length_1016_cov_2.198751",-0.428842016883434,0.0927217956781356,"#D0C6B1",NA,"Not altered"
"1165","Rat_18_NODE_722_length_3314_cov_4.793495",0.178425343106988,0.0259676988734386,"#D0C6B1",NA,"Not altered"
"1166","Rat_2_NODE_1052_length_1819_cov_2.765873",-0.533430062631903,0.0995525768574245,"#D0C6B1",NA,"Not altered"
"1167","Rat_2_NODE_1062_length_1800_cov_2.261318",-0.249169022706319,0.0410137601063314,"#D0C6B1",NA,"Not altered"
"1169","Rat_2_NODE_1110_length_1723_cov_4.139688",-0.736961927661904,0.15255784879845,"#D0C6B1",NA,"Not altered"
"1170","Rat_2_NODE_1292_length_1500_cov_3.033910",-0.535329469188578,0.101364416522322,"#D0C6B1",NA,"Not altered"
"1172","Rat_2_NODE_1385_length_1428_cov_3.257101",0.485427654470043,0.0905434074027607,"#D0C6B1",NA,"Not altered"
"1173","Rat_2_NODE_1642_length_1226_cov_3.118702",0.415037828918634,0.0885423939428035,"#D0C6B1",NA,"Not altered"
"1174","Rat_2_NODE_1716_length_1182_cov_3.236912",-0.0906014122285033,0.0146976004803291,"#D0C6B1",NA,"Not altered"
"1175","Rat_2_NODE_1795_length_1136_cov_3.830712",0.0824627872572686,0.0146976004803291,"#D0C6B1",NA,"Not altered"
"1176","Rat_2_NODE_450_length_4487_cov_3.267599",-1.67924500799461,0.576143087970391,"#D0C6B1",NA,"Not altered"
"1177","Rat_2_NODE_807_length_2377_cov_9.148579",1.58968480435352,0.331720318943235,"#D0C6B1",NA,"Not altered"
"1192","Rat_3_NODE_2452_length_1413_cov_2.891016",-0.293357503010586,0.055673815532492,"#D0C6B1",NA,"Not altered"
"1196","Rat_3_NODE_2861_length_1279_cov_2.945261",-1.51832157595466,0.451842238964433,"#D0C6B1",NA,"Not altered"
"1206","Rat_6_NODE_1009_length_1982_cov_4.546964",0.855610936004723,0.206101770715015,"#D0C6B1",NA,"Not altered"
"1207","Rat_6_NODE_1105_length_1840_cov_35.146218",-1.93489999686119,0.609127719795777,"#D0C6B1",NA,"Not altered"
"1208","Rat_6_NODE_1794_length_1171_cov_1.552867",-1.98488874629302,0.690738578738431,"#D0C6B1",NA,"Not altered"
"1210","Rat_7_NODE_1422_length_1646_cov_2.969202",0.951090165224141,0.234331169154749,"#D0C6B1",NA,"Not altered"
"1211","Rat_7_NODE_1534_length_1519_cov_2.487705",-1.08273715643611,0.279554947197086,"#D0C6B1",NA,"Not altered"
"1212","Rat_7_NODE_1582_length_1462_cov_2.816631",-0.680380331475931,0.157865317745858,"#D0C6B1",NA,"Not altered"
"1214","Rat_7_NODE_1753_length_1324_cov_2.806147",-1.42146046443154,0.417266174793898,"#D0C6B1",NA,"Not altered"
"1218","Rat_7_NODE_210_length_10309_cov_37.061439",0.593186399067186,0.0932325505412395,"#D0C6B1",NA,"Not altered"
"1219","Rat_7_NODE_2195_length_1085_cov_2.857282",-1.94341257631411,0.692074176573175,"#D0C6B1",NA,"Not altered"
"1220","Rat_7_NODE_2275_length_1051_cov_1.891566",-0.544318786087873,0.115482582934366,"#D0C6B1",NA,"Not altered"
"1221","Rat_7_NODE_446_length_5652_cov_27.242630",0.324066082679581,0.0624413059214534,"#D0C6B1",NA,"Not altered"
"1222","Rat_7_NODE_513_length_5034_cov_22.260293",1.32192858076021,0.333143437076346,"#D0C6B1",NA,"Not altered"
"1223","Rat_7_NODE_800_length_3048_cov_5.528233",-0.434399197274808,0.0661769190815434,"#D0C6B1",NA,"Not altered"
"1224","Rat_7_NODE_866_length_2815_cov_3.435507",-0.0158214322128088,0.00251117298910776,"#D0C6B1",NA,"Not altered"
"1226","Rat_8_NODE_1115_length_2373_cov_2.902934",0.790966761374321,0.157090279539691,"#D0C6B1",NA,"Not altered"
"1228","Rat_8_NODE_123_length_13686_cov_5.307021",1.5448858339574,0.446548194026216,"#D0C6B1",NA,"Not altered"
"1229","Rat_8_NODE_1395_length_1979_cov_4.177235",-1.20446792210819,0.489573018564869,"#D0C6B1",NA,"Not altered"
"1230","Rat_8_NODE_144_length_12254_cov_10.245430",-0.0125987122940262,0.00306619763862297,"#D0C6B1",NA,"Not altered"
"1231","Rat_8_NODE_1510_length_1860_cov_4.128532",1.14438945913261,0.302374642238238,"#D0C6B1",NA,"Not altered"
"1232","Rat_8_NODE_1512_length_1860_cov_3.098615",0.0285700867706452,0.00409311492784666,"#D0C6B1",NA,"Not altered"
"1234","Rat_8_NODE_1644_length_1744_cov_2.119005",0.807355725472333,0.172330869821313,"#D0C6B1",NA,"Not altered"
"1236","Rat_8_NODE_1817_length_1610_cov_3.906752",0.895302531818353,0.208671424405666,"#D0C6B1",NA,"Not altered"
"1237","Rat_8_NODE_1926_length_1534_cov_1.908046",0.32716541357712,0.0624413059214534,"#D0C6B1",NA,"Not altered"
"1238","Rat_8_NODE_1959_length_1512_cov_2.205903",0.105494402471515,0.0148787705597805,"#D0C6B1",NA,"Not altered"
"1239","Rat_8_NODE_1964_length_1507_cov_3.104683",0.847997309457976,0.193328371735122,"#D0C6B1",NA,"Not altered"
"1241","Rat_8_NODE_208_length_9633_cov_54.862811",0.905080972075093,0.156228752571661,"#D0C6B1",NA,"Not altered"
"1242","Rat_8_NODE_2082_length_1444_cov_2.588193",-1.10469397130491,0.298634195788483,"#D0C6B1",NA,"Not altered"
"1243","Rat_8_NODE_2123_length_1425_cov_3.264234",-1.21230049336389,0.387541497879066,"#D0C6B1",NA,"Not altered"
"1244","Rat_8_NODE_2261_length_1353_cov_2.456857",-1.87991955830059,0.631765683525682,"#D0C6B1",NA,"Not altered"
"1248","Rat_8_NODE_2437_length_1268_cov_3.483100",0.42742231289437,0.0932325505412395,"#D0C6B1",NA,"Not altered"
"1250","Rat_8_NODE_2567_length_1212_cov_2.691443",0.0406434533207629,0.00668558174826679,"#D0C6B1",NA,"Not altered"
"1251","Rat_8_NODE_2568_length_1212_cov_1.910977",1.33014795224472,0.350033057024388,"#D0C6B1",NA,"Not altered"
"1253","Rat_8_NODE_2680_length_1169_cov_2.301616",-1.16017415424794,0.338836060693666,"#D0C6B1",NA,"Not altered"
"1254","Rat_8_NODE_2715_length_1160_cov_2.036199",1.504041453813,0.519524476102958,"#D0C6B1",NA,"Not altered"
"1257","Rat_8_NODE_288_length_7235_cov_24.514485",0.728699976520096,0.1369948992681,"#D0C6B1",NA,"Not altered"
"1258","Rat_8_NODE_3134_length_1032_cov_2.940635",1.81052096502057,0.7040393008574,"#D0C6B1",NA,"Not altered"
"1260","Rat_8_NODE_3270_length_1002_cov_2.829989",0.604071354489464,0.142636481693984,"#D0C6B1",NA,"Not altered"
"1261","Rat_8_NODE_377_length_5637_cov_4.303296",1.52083229947231,0.477466073400837,"#D0C6B1",NA,"Not altered"
"1263","Rat_8_NODE_54_length_23589_cov_5.917949",1.48108188909832,0.385179797113877,"#D0C6B1",NA,"Not altered"
"1265","Rat_8_NODE_660_length_3527_cov_3.541475",1.75945921027341,0.52255983655821,"#D0C6B1",NA,"Not altered"
"1267","Rat_8_NODE_77_length_18655_cov_6.791720",1.58984605928362,0.410712727256866,"#D0C6B1",NA,"Not altered"
"1270","Rat_8_NODE_943_length_2687_cov_4.590046",-1.64716462263402,0.588405585725651,"#D0C6B1",NA,"Not altered"
"1272","Rat_8_NODE_955_length_2667_cov_3.820444",1.74108082973964,0.565080610601541,"#D0C6B1",NA,"Not altered"
"1273","Rat_9_NODE_1020_length_1869_cov_2.968578",-0.81496487668086,0.17419815563889,"#D0C6B1",NA,"Not altered"
"1274","Rat_9_NODE_1121_length_1744_cov_2.582001",1.15611850392448,0.314066235860354,"#D0C6B1",NA,"Not altered"
"1276","Rat_9_NODE_1190_length_1681_cov_6.292743",0.030375556116757,0.00409311492784666,"#D0C6B1",NA,"Not altered"
"1277","Rat_9_NODE_1204_length_1671_cov_1.987005",0.819428191605916,0.191731273440269,"#D0C6B1",NA,"Not altered"
"1278","Rat_9_NODE_1209_length_1667_cov_1.887097",-1.89923206851206,0.609127719795777,"#D0C6B1",NA,"Not altered"
"1279","Rat_9_NODE_1361_length_1524_cov_1.963240",1.30742776715929,0.374724841715786,"#D0C6B1",NA,"Not altered"
"1280","Rat_9_NODE_1591_length_1350_cov_2.284170",0.954911641937788,0.246361425312626,"#D0C6B1",NA,"Not altered"
"1281","Rat_9_NODE_208_length_6119_cov_11.299142",1.31647389828817,0.302374642238238,"#D0C6B1",NA,"Not altered"
"1282","Rat_9_NODE_2128_length_1046_cov_3.280525",1.3271638602227,0.44263327434596,"#D0C6B1",NA,"Not altered"
"1283","Rat_9_NODE_260_length_5085_cov_14.423658",0.833351320720664,0.1656229322419,"#D0C6B1",NA,"Not altered"
"1286","Rat_9_NODE_879_length_2078_cov_2.697973",1.65349327696948,0.477466073400837,"#D0C6B1",NA,"Not altered"
"1287","Rat_9_NODE_889_length_2067_cov_6.647614",-1.15527007480511,0.191731273440269,"#D0C6B1",NA,"Not altered"
"1288","Rat_9_NODE_980_length_1920_cov_2.164075",-0.210894694000408,0.0358560587210808,"#D0C6B1",NA,"Not altered"
"1289","VC_1000",-0.219904303316024,0.0364669476884426,"#D0C6B1",NA,"Not altered"
"1291","VC_1029",-1.1284174272178,0.461420688902287,"#D0C6B1",NA,"Not altered"
"1292","VC_103",-1.24856905069061,0.767012774783296,"#D0C6B1",NA,"Not altered"
"1293","VC_1030",-1.56175203400327,0.7040393008574,"#D0C6B1",NA,"Not altered"
"1294","VC_1034",-1.64619795505684,1.00636909794256,"#D0C6B1",NA,"Not altered"
"1295","VC_104",-1.73695909362935,0.515750270001934,"#D0C6B1",NA,"Not altered"
"1296","VC_105",-0.935864138905054,0.192346841005734,"#D0C6B1",NA,"Not altered"
"1297","VC_1069",-1.04730167568711,0.223503715153501,"#D0C6B1",NA,"Not altered"
"1298","VC_1083",-1.32192546790541,0.52465709369808,"#D0C6B1",NA,"Not altered"
"1299","VC_110",-1.61447273018282,0.321431969777275,"#D0C6B1",NA,"Not altered"
"1300","VC_1101",0.320465621755985,0.0541226053494862,"#D0C6B1",NA,"Not altered"
"1302","VC_1123",0.633875240866315,0.0927217956781356,"#D0C6B1",NA,"Not altered"
"1303","VC_1147",0.338489609706424,0.0624413059214534,"#D0C6B1",NA,"Not altered"
"1305","VC_1161",1.65005620592701,0.540403348782739,"#D0C6B1",NA,"Not altered"
"1306","VC_1165",1.58380427590246,0.519342352660567,"#D0C6B1",NA,"Not altered"
"1307","VC_1171",0.947532689620268,0.264521819873152,"#D0C6B1",NA,"Not altered"
"1308","VC_1173",0.415038170657735,0.087873545897711,"#D0C6B1",NA,"Not altered"
"1309","VC_1174",-0.32192675522628,0.0624413059214534,"#D0C6B1",NA,"Not altered"
"1310","VC_1177",-1.13551256213211,0.321431969777275,"#D0C6B1",NA,"Not altered"
"1311","VC_119",1.73118386853802,0.65268549187841,"#D0C6B1",NA,"Not altered"
"1313","VC_1202",0.354667669269717,0.061415036873896,"#D0C6B1",NA,"Not altered"
"1314","VC_1205",0.335792560788677,0.055673815532492,"#D0C6B1",NA,"Not altered"
"1315","VC_1235",1.32716372325656,0.399162210681243,"#D0C6B1",NA,"Not altered"
"1316","VC_1240",0.580226620484319,0.0892436283795346,"#D0C6B1",NA,"Not altered"
"1318","VC_1253",0.781166924442452,0.145188346863381,"#D0C6B1",NA,"Not altered"
"1323","VC_140",0.714766991267403,0.221025080928451,"#D0C6B1",NA,"Not altered"
"1324","VC_144",-1.1287315212391,0.662828463240734,"#D0C6B1",NA,"Not altered"
"1325","VC_146",-1.14273832776567,0.311491395687371,"#D0C6B1",NA,"Not altered"
"1326","VC_147",1.96047038954036,0.543312176974902,"#D0C6B1",NA,"Not altered"
"1327","VC_16",0.382407975203565,0.0931091743214008,"#D0C6B1",NA,"Not altered"
"1328","VC_162",-1.79224031322191,0.578540515381254,"#D0C6B1",NA,"Not altered"
"1329","VC_164",-0.789246886835582,0.331720318943235,"#D0C6B1",NA,"Not altered"
"1330","VC_167",1.69957727211351,0.842208539543364,"#D0C6B1",NA,"Not altered"
"1331","VC_181",0.64566108039145,0.241763684780479,"#D0C6B1",NA,"Not altered"
"1332","VC_185",1.5348386715264,0.417266174793898,"#D0C6B1",NA,"Not altered"
"1334","VC_189",0.38903471840508,0.101364416522322,"#D0C6B1",NA,"Not altered"
"1335","VC_190",-1.68380523497065,0.359457704959945,"#D0C6B1",NA,"Not altered"
"1337","VC_194",0.347142034080423,0.0914717119548122,"#D0C6B1",NA,"Not altered"
"1338","VC_197",-0.537268121153659,0.220264733781373,"#D0C6B1",NA,"Not altered"
"1339","VC_198",-0.443487649583767,0.108172935395816,"#D0C6B1",NA,"Not altered"
"1340","VC_20",0.646234126169134,0.268037454978792,"#D0C6B1",NA,"Not altered"
"1341","VC_211",-1.60130212713443,0.321431969777275,"#D0C6B1",NA,"Not altered"
"1343","VC_219",-0.030351181256481,0.00306619763862297,"#D0C6B1",NA,"Not altered"
"1344","VC_224",1.21056621972583,0.326238228443356,"#D0C6B1",NA,"Not altered"
"1345","VC_231",-0.0928580745288973,0.0258872589440369,"#D0C6B1",NA,"Not altered"
"1346","VC_232",0.200029169835264,0.0216407087140809,"#D0C6B1",NA,"Not altered"
"1347","VC_235",0.0737670824928616,0.011223701867925,"#D0C6B1",NA,"Not altered"
"1349","VC_257",1.08470072907826,0.193328371735122,"#D0C6B1",NA,"Not altered"
"1350","VC_260",0.801651118979759,0.0989937594737953,"#D0C6B1",NA,"Not altered"
"1351","VC_266",1.02569680692299,0.295046942012854,"#D0C6B1",NA,"Not altered"
"1353","VC_270",0.738332268039248,0.120512632043535,"#D0C6B1",NA,"Not altered"
"1354","VC_271",-0.0450849215855735,0.00460639230541782,"#D0C6B1",NA,"Not altered"
"1355","VC_272",0.801537025374998,0.321431969777275,"#D0C6B1",NA,"Not altered"
"1356","VC_273",-1.12840995798264,0.703375123721988,"#D0C6B1",NA,"Not altered"
"1357","VC_276",-1.24290020510002,0.733313965369343,"#D0C6B1",NA,"Not altered"
"1358","VC_278",-1.53504318942598,0.802709469011975,"#D0C6B1",NA,"Not altered"
"1359","VC_279",-1.31105531752343,0.336560174514639,"#D0C6B1",NA,"Not altered"
"1363","VC_317",-1.79771781335807,0.291799680671789,"#D0C6B1",NA,"Not altered"
"1365","VC_324",-0.790205881886501,0.451842238964433,"#D0C6B1",NA,"Not altered"
"1366","VC_327",1.30788937500895,0.34015422463935,"#D0C6B1",NA,"Not altered"
"1367","VC_330",-1.07819097665342,0.193328371735122,"#D0C6B1",NA,"Not altered"
"1368","VC_333",-0.349940738612321,0.0627495691862259,"#D0C6B1",NA,"Not altered"
"1370","VC_344",-0.530512801690717,0.0995525768574245,"#D0C6B1",NA,"Not altered"
"1372","VC_369",1.73559962483817,0.609127719795777,"#D0C6B1",NA,"Not altered"
"1373","VC_373",0.268401985006814,0.0650340333217237,"#D0C6B1",NA,"Not altered"
"1375","VC_379",1.38197668286086,0.302374642238238,"#D0C6B1",NA,"Not altered"
"1377","VC_381",1.48905553834107,0.350033057024388,"#D0C6B1",NA,"Not altered"
"1378","VC_382",0.752575224114553,0.198596628466366,"#D0C6B1",NA,"Not altered"
"1380","VC_385",1.10139724254785,0.411300578611689,"#D0C6B1",NA,"Not altered"
"1382","VC_388",-0.12862426843769,0.0287914981503329,"#D0C6B1",NA,"Not altered"
"1383","VC_390",0.38312622656878,0.0487498481007402,"#D0C6B1",NA,"Not altered"
"1386","VC_397",0.415038731805941,0.0758519053564618,"#D0C6B1",NA,"Not altered"
"1387","VC_401",0.652077756900336,0.121393127225697,"#D0C6B1",NA,"Not altered"
"1388","VC_402",0.425469308378807,0.0563322521605682,"#D0C6B1",NA,"Not altered"
"1390","VC_404",-1.78426268907112,0.425248858018834,"#D0C6B1",NA,"Not altered"
"1391","VC_409",-1.12162349529165,0.206101770715015,"#D0C6B1",NA,"Not altered"
"1395","VC_445",-1.96192738798314,0.733313965369343,"#D0C6B1",NA,"Not altered"
"1396","VC_453",1.09491230349571,0.193378964505788,"#D0C6B1",NA,"Not altered"
"1399","VC_477",0.0114967976748643,0.00251117298910776,"#D0C6B1",NA,"Not altered"
"1401","VC_481",-0.909600663085277,0.193328371735122,"#D0C6B1",NA,"Not altered"
"1402","VC_484",0.125532846116723,0.0258559145792146,"#D0C6B1",NA,"Not altered"
"1403","VC_487",-0.898114598401679,0.154463470799418,"#D0C6B1",NA,"Not altered"
"1405","VC_502",-0.706670168017703,0.350033057024388,"#D0C6B1",NA,"Not altered"
"1406","VC_503",1.33852648654342,0.311280001930279,"#D0C6B1",NA,"Not altered"
"1409","VC_546",-0.406813700979273,0.0667342366551284,"#D0C6B1",NA,"Not altered"
"1410","VC_57",1.76053267947622,0.544522310743068,"#D0C6B1",NA,"Not altered"
"1411","VC_570",0.515016923954981,0.0758519053564618,"#D0C6B1",NA,"Not altered"
"1412","VC_575",1.3699486051054,0.388664948175107,"#D0C6B1",NA,"Not altered"
"1413","VC_582",1.94341558212151,0.591083478856602,"#D0C6B1",NA,"Not altered"
"1415","VC_62",-0.697430260431839,0.095458490128928,"#D0C6B1",NA,"Not altered"
"1416","VC_620",-0.97796592723374,0.154463470799418,"#D0C6B1",NA,"Not altered"
"1417","VC_63",0.951016399198946,0.315332804298991,"#D0C6B1",NA,"Not altered"
"1418","VC_637",0.322351751244481,0.0710105717512789,"#D0C6B1",NA,"Not altered"
"1420","VC_640",0.409437489036625,0.0932908118703176,"#D0C6B1",NA,"Not altered"
"1421","VC_645",-0.869271169413212,0.411300578611689,"#D0C6B1",NA,"Not altered"
"1423","VC_649",1.79590982989115,0.321431969777275,"#D0C6B1",NA,"Not altered"
"1424","VC_65",0.146312324639449,0.0395146155873833,"#D0C6B1",NA,"Not altered"
"1429","VC_66",1.57817469867778,0.379582439261019,"#D0C6B1",NA,"Not altered"
"1430","VC_660",1.14186603601005,0.182992442807133,"#D0C6B1",NA,"Not altered"
"1431","VC_661",0.980101629562569,0.193328371735122,"#D0C6B1",NA,"Not altered"
"1432","VC_663",0.877654361375494,0.125400303306505,"#D0C6B1",NA,"Not altered"
"1437","VC_671",0.0406452537062263,0.00433689842545678,"#D0C6B1",NA,"Not altered"
"1438","VC_672",1.65005690962037,0.350033057024388,"#D0C6B1",NA,"Not altered"
"1440","VC_676",-1.18343957450008,0.232886584900041,"#D0C6B1",NA,"Not altered"
"1441","VC_677",-0.267477105122519,0.0411530582950607,"#D0C6B1",NA,"Not altered"
"1442","VC_678",0.0567839476034934,0.0092930334576026,"#D0C6B1",NA,"Not altered"
"1446","VC_684",1.62803174822382,0.321479273849832,"#D0C6B1",NA,"Not altered"
"1447","VC_685",-1.02008904171094,0.52255983655821,"#D0C6B1",NA,"Not altered"
"1448","VC_686",-0.895949872207093,0.183166821375228,"#D0C6B1",NA,"Not altered"
"1449","VC_687",1.56071403614927,0.417266174793898,"#D0C6B1",NA,"Not altered"
"1450","VC_754",0.817341434092517,0.461420688902287,"#D0C6B1",NA,"Not altered"
"1451","VC_773",1.19068702118714,0.191731273440269,"#D0C6B1",NA,"Not altered"
"1452","VC_775",-0.756861360642135,0.161993530838119,"#D0C6B1",NA,"Not altered"
"1453","VC_788",0.830267906526411,0.111773660022164,"#D0C6B1",NA,"Not altered"
"1455","VC_83",-1.73696209009592,0.588405585725651,"#D0C6B1",NA,"Not altered"
"1456","VC_832",1.00000042217955,0.199944726073602,"#D0C6B1",NA,"Not altered"
"1457","VC_857",-0.367729843943119,0.0749101727462569,"#D0C6B1",NA,"Not altered"
"1458","VC_86",-1.39284019435176,0.243781390587003,"#D0C6B1",NA,"Not altered"
"1462","VC_88",-0.684312032318344,0.193328371735122,"#D0C6B1",NA,"Not altered"
"1463","VC_885",1.3174812407158,0.372072560324314,"#D0C6B1",NA,"Not altered"
"1467","VC_90",1.91046106284926,0.377492983452269,"#D0C6B1",NA,"Not altered"
"1468","VC_91",1.19377359687628,0.20960963379901,"#D0C6B1",NA,"Not altered"
"1469","VC_910",-0.451560803546987,0.0892436283795346,"#D0C6B1",NA,"Not altered"
"1470","VC_92",0.119993315637558,0.0146976004803291,"#D0C6B1",NA,"Not altered"
"1471","VC_928",-1.68449361760556,0.507583221278405,"#D0C6B1",NA,"Not altered"
"1472","VC_941",0.138411678559272,0.015139112690098,"#D0C6B1",NA,"Not altered"
"1473","VC_978",0.802401445381757,0.154580250234223,"#D0C6B1",NA,"Not altered"
