# Supplementary material for: Alpha-synuclein alters the faecal viromes of rats in a gut-initiated model of Parkinson’s disease
Source: Commun Biol. 2021 Sep 29;4:1140. doi: 10.1038/s42003-021-02666-1 (PMC8481466; doi:10.1038/s42003-021-02666-1)
Supplement: Supplementary file 3 — Supplementary data [file 42003_2021_2666_MOESM3_ESM.zip › Supp_data_RatPD_wDarkMatter/Input_files/volcano_MonomerLPS_final_df]

"","rwNames","log2FoldChange","yaxis","colr","labels","Timepoints"
"1433","VC_192",7.58369685380415,6.23363882387768,"#DD1E2F","C10-R1-Base_NODE_700_length_4055_cov_3.633750","Significant in T1 and T5"
"1476","VC_381",7.19474789158348,7.63448907896243,"#DD1E2F","C10-R1-T1_NODE_1024_length_2423_cov_4.060811","Significant in T1 and T5"
"1489","VC_42",6.68882411411691,6.09962821654971,"#EBB035","C10-R1-T1_NODE_119_length_7472_cov_4.701497","Significant in T1"
"15","C10-R2-T5_NODE_871_length_1223_cov_8.360445",5.70504949657981,5.09204879282204,"#06A2CB","C10-R1-T1_NODE_1192_length_2201_cov_3.299161","Significant in T5"
"51","C14-R3-T5_NODE_209_length_2396_cov_7.952157",6.39516953957702,6.46566121042275,"#06A2CB","C10-R1-T1_NODE_1799_length_1789_cov_34.192618","Significant in T5"
"63","C15-R2-T5_NODE_1904_length_1063_cov_5.178571",6.55458211546835,7.80139725858219,"#06A2CB","C10-R1-T1_NODE_195_length_5495_cov_4.028309","Significant in T5"
"103","C22-R1-T5_NODE_102_length_3426_cov_2.959953",6.37502987400324,5.09973580384325,"#06A2CB","C10-R1-T1_NODE_3057_length_1357_cov_1.470046","Significant in T5"
"305","Rat_15_NODE_1829_length_1188_cov_3.973522",7.33239974953884,7.40233686745945,"#06A2CB","C10-R1-T1_NODE_923_length_2551_cov_4.681490","Significant in T5"
"725","VC_646",6.75041766147559,5.62169325655201,"#06A2CB","C10-R1-T5_NODE_1231_length_1132_cov_1.950789","Significant in T5"
"744","VC_684",7.13783414686417,6.27557347696627,"#06A2CB","C10-R1-T5_NODE_146_length_2360_cov_2.494143","Significant in T5"
"1247","Rat_5_NODE_311_length_3427_cov_550.504448",-9.38869508276334,5.53926939288915,"#DD1E2F","C10-R1-T5_NODE_314_length_1819_cov_14.701814","Significant in T1 and T5"
"1253","Rat_6_NODE_1286_length_1607_cov_14.028351",-9.3192535330376,5.48113979886028,"#DD1E2F","C10-R2-Base_NODE_426_length_1876_cov_10.399780","Significant in T1 and T5"
"1487","VC_404",-6.64624750831981,6.44022012448558,"#DD1E2F","C10-R2-T1_NODE_656_length_2250_cov_4.782688","Significant in T1 and T5"
"1488","VC_415",-9.90811685170103,9.68591065585523,"#DD1E2F","C10-R2-T5_NODE_6_length_4590_cov_9.581036","Significant in T1 and T5"
"1515","VC_602",-12.3005804949783,8.92017910499682,"#DD1E2F","C10-R2-T5_NODE_871_length_1223_cov_8.360445","Significant in T1 and T5"
"1554","VC_788",-8.25579018631673,5.82697762214722,"#DD1E2F","C11-R1-Base_NODE_90_length_5797_cov_4.567398","Significant in T1 and T5"
"1414","VC_138",-7.85485108888104,7.14992291962291,"#EBB035","C11-R1-T5_NODE_3202_length_1120_cov_8.643192","Significant in T1"
"1441","VC_219",-7.37502207044526,5.92389776918665,"#EBB035","C11-R2-Base_NODE_13_length_19197_cov_8.501306","Significant in T1"
"1463","VC_317",-8.18072226065774,8.92017910499682,"#EBB035","C11-R2-Base_NODE_1669_length_1463_cov_1.605114","Significant in T1"
"1473","VC_376",-6.76596185683922,5.31782779510917,"#EBB035","C11-R2-Base_NODE_525_length_3221_cov_10.784270","Significant in T1"
"34","C13-R1-Base_NODE_7_length_24297_cov_6.828521",-6.91287184500307,5.04410870699556,"#06A2CB","C11-R3-Base_NODE_300_length_4118_cov_3.714251","Significant in T5"
"74","C16-R2-Base_NODE_288_length_4274_cov_5.235838",-6.58745126888863,5.43655855088929,"#06A2CB","C11-R3-T1_NODE_1477_length_1597_cov_11.238003","Significant in T5"
"555","Rat_8_NODE_943_length_2687_cov_4.590046",-5.75041821999579,5.09204879282204,"#06A2CB","C11-R3-T1_NODE_40_length_6588_cov_3.976427","Significant in T5"
"614","VC_162",-8.46486752750089,8.52959110818181,"#06A2CB","C12-R1-T5_NODE_66_length_2804_cov_11.128047","Significant in T5"
"628","VC_198",-6.25422850355587,5.04410870699556,"#06A2CB","C12-R2-Base_NODE_1490_length_2490_cov_8.564271","Significant in T5"
"653","VC_315",-6.74145261218729,5.58244739668338,"#06A2CB","C12-R2-Base_NODE_769_length_4109_cov_5.782930","Significant in T5"
"663","VC_368",-7.31437880798998,6.49426335942824,"#06A2CB","C12-R2-T1_NODE_116_length_4111_cov_5.602811","Significant in T5"
"751","VC_775",-5.65820263562404,5.20926921948822,"#06A2CB","C12-R2-T5_NODE_205_length_2987_cov_3.546385","Significant in T5"
"9","C10-R1-T5_NODE_1231_length_1132_cov_1.950789",4.55458383875944,3.60672194150648,"#218559",NA,"Altered, but not significant"
"10","C10-R1-T5_NODE_146_length_2360_cov_2.494143",4.80734852080774,3.33680641674191,"#218559",NA,"Altered, but not significant"
"13","C10-R2-T1_NODE_656_length_2250_cov_4.782688",4.01494559461875,2.62664802335495,"#218559",NA,"Altered, but not significant"
"14","C10-R2-T5_NODE_6_length_4590_cov_9.581036",4.57838574628661,2.88625622370669,"#218559",NA,"Altered, but not significant"
"19","C11-R2-Base_NODE_1669_length_1463_cov_1.605114",2.11547483823715,0.999895616971671,"#218559",NA,"Altered, but not significant"
"21","C11-R3-Base_NODE_300_length_4118_cov_3.714251",2.08585997383226,0.853433671354517,"#218559",NA,"Altered, but not significant"
"23","C11-R3-T1_NODE_40_length_6588_cov_3.976427",3.62448571657314,1.90095859753981,"#218559",NA,"Altered, but not significant"
"24","C12-R1-T5_NODE_66_length_2804_cov_11.128047",7.32491258485639,4.13665126037505,"#218559",NA,"Altered, but not significant"
"27","C12-R2-T1_NODE_116_length_4111_cov_5.602811",2.475938508716,1.31343884392024,"#218559",NA,"Altered, but not significant"
"30","C12-R2-T5_NODE_29_length_5818_cov_5.175950",4.08745652217904,2.16588714064588,"#218559",NA,"Altered, but not significant"
"33","C12-R3-T1_NODE_173_length_4097_cov_2.496042",5.97344788503655,3.91519694107157,"#218559",NA,"Altered, but not significant"
"39","C13-R2-T5_NODE_3108_length_1184_cov_8.125775",4.30984822966885,2.26566344504283,"#218559",NA,"Altered, but not significant"
"40","C13-R3-Base_NODE_59_length_14223_cov_7.880082",2.0419951844915,0.755839003868554,"#218559",NA,"Altered, but not significant"
"50","C14-R3-T5_NODE_1835_length_1024_cov_3.983488",5.10851865904265,4.342110246391,"#218559",NA,"Altered, but not significant"
"61","C15-R1-T5_NODE_613_length_1170_cov_4.834081",3.96962034067993,2.09398299220273,"#218559",NA,"Altered, but not significant"
"62","C15-R1-T5_NODE_775_length_1072_cov_2.008850",4.27301406050871,3.37742817444014,"#218559",NA,"Altered, but not significant"
"79","C16-R2-T5_NODE_446_length_3052_cov_3.875876",5.33389303238674,3.77176352741746,"#218559",NA,"Altered, but not significant"
"80","C16-R2-T5_NODE_600_length_2696_cov_3.200682",4.22238577382068,2.2559492362734,"#218559",NA,"Altered, but not significant"
"84","C16-R3-T1_NODE_421_length_2753_cov_2.918458",3.73696018084454,1.95701692786137,"#218559",NA,"Altered, but not significant"
"85","C16-R3-T5_NODE_259_length_4212_cov_3.792398",5.47031086890511,3.43969519596847,"#218559",NA,"Altered, but not significant"
"94","C21-R2-T5_NODE_343_length_2447_cov_3.352425",2.38605647691801,0.999895616971671,"#218559",NA,"Altered, but not significant"
"98","C21-R3-1-5-18_NODE_1553_length_1411_cov_3.982301",2.32192653181251,0.999895616971671,"#218559",NA,"Altered, but not significant"
"109","C22-R3-1-5-18_NODE_35_length_4817_cov_4.404452",5.26051909189771,3.31421966753388,"#218559",NA,"Altered, but not significant"
"110","C22-R3-T5_NODE_1344_length_1425_cov_2.706569",2.05889141841857,0.98415572718824,"#218559",NA,"Altered, but not significant"
"119","C23-R3-3-4-18_NODE_1577_length_1640_cov_2.865615",3.4374010609603,1.95346194091442,"#218559",NA,"Altered, but not significant"
"133","C9-R1-T1_NODE_1666_length_1976_cov_2.577824",2.32192559419036,1.15558140424863,"#218559",NA,"Altered, but not significant"
"136","C9-R1-T1_NODE_5441_length_1046_cov_2.898083",2.05889168991398,1.02603190250358,"#218559",NA,"Altered, but not significant"
"149","C9-R3-T5_NODE_816_length_2540_cov_3.292555",3.05888983721442,1.57921222523309,"#218559",NA,"Altered, but not significant"
"151","Rat_1_NODE_223_length_5123_cov_5.972770",2.11547483823715,0.999895616971671,"#218559",NA,"Altered, but not significant"
"171","Rat_10_NODE_694_length_2069_cov_6.280040",2.14896353738998,0.925251030165104,"#218559",NA,"Altered, but not significant"
"201","Rat_12_NODE_1495_length_1750_cov_3.130383",2.27301610156605,1.13856111527098,"#218559",NA,"Altered, but not significant"
"216","Rat_12_NODE_2442_length_1183_cov_2.389184",2.05889168991398,1.02603190250358,"#218559",NA,"Altered, but not significant"
"238","Rat_13_NODE_1030_length_1556_cov_2.772152",2.0588916889724,1.02603190250358,"#218559",NA,"Altered, but not significant"
"257","Rat_13_NODE_735_length_1918_cov_4.357488",2.54431761256257,1.29310375610335,"#218559",NA,"Altered, but not significant"
"301","Rat_15_NODE_1505_length_1387_cov_2.659910",2.54431792294575,1.41893037804104,"#218559",NA,"Altered, but not significant"
"306","Rat_15_NODE_1856_length_1177_cov_2.403743",2.2223902744252,1.17446973989709,"#218559",NA,"Altered, but not significant"
"314","Rat_15_NODE_2315_length_1011_cov_2.581590",2.9696233862321,1.83846808822089,"#218559",NA,"Altered, but not significant"
"315","Rat_15_NODE_508_length_3296_cov_2.486887",4.20944756214619,2.50770565374715,"#218559",NA,"Altered, but not significant"
"326","Rat_16_NODE_159_length_5640_cov_9.726947",4.91487589023991,3.04671273957937,"#218559",NA,"Altered, but not significant"
"327","Rat_16_NODE_1613_length_1205_cov_2.486087",3.05889058024528,1.89824305646108,"#218559",NA,"Altered, but not significant"
"331","Rat_16_NODE_1906_length_1068_cov_3.835143",2.16992292380851,1.13856111527098,"#218559",NA,"Altered, but not significant"
"336","Rat_16_NODE_590_length_2359_cov_3.096354",2.05889141841857,0.98415572718824,"#218559",NA,"Altered, but not significant"
"339","Rat_17_NODE_1020_length_2207_cov_3.454461",2.05889141841857,0.98415572718824,"#218559",NA,"Altered, but not significant"
"341","Rat_17_NODE_1125_length_2000_cov_35.832905",3.18669728470234,1.49421211676022,"#218559",NA,"Altered, but not significant"
"348","Rat_17_NODE_1413_length_1647_cov_2.851759",2.8073515200799,1.44666572725096,"#218559",NA,"Altered, but not significant"
"349","Rat_17_NODE_1523_length_1518_cov_3.777170",2.16992278992261,1.08510234276483,"#218559",NA,"Altered, but not significant"
"366","Rat_17_NODE_351_length_5305_cov_6.828762",3.68181938262817,2.15157557195033,"#218559",NA,"Altered, but not significant"
"367","Rat_17_NODE_36_length_28638_cov_8.743064",4.62448404592358,2.77987542891569,"#218559",NA,"Altered, but not significant"
"370","Rat_17_NODE_590_length_3525_cov_2.889049",3.19639303553468,1.67228028290844,"#218559",NA,"Altered, but not significant"
"376","Rat_17_NODE_941_length_2358_cov_3.357360",2.93859581064423,1.52725095073488,"#218559",NA,"Altered, but not significant"
"414","Rat_18_NODE_505_length_4401_cov_3.102163",3.48112187037962,1.83379916992013,"#218559",NA,"Altered, but not significant"
"429","Rat_2_NODE_1412_length_1407_cov_3.613166",2.05889168991398,1.02603190250358,"#218559",NA,"Altered, but not significant"
"431","Rat_2_NODE_1535_length_1296_cov_3.298952",2.16992275966453,1.07360997888034,"#218559",NA,"Altered, but not significant"
"432","Rat_2_NODE_1555_length_1282_cov_1.967400",2.11547508490848,1.05208690787902,"#218559",NA,"Altered, but not significant"
"451","Rat_3_NODE_1498_length_2009_cov_2.001535",2.11547483823715,0.999895616971671,"#218559",NA,"Altered, but not significant"
"493","Rat_7_NODE_385_length_6521_cov_4.092793",4.22238655876448,2.50770565374715,"#218559",NA,"Altered, but not significant"
"506","Rat_8_NODE_1425_length_1945_cov_2.821693",2.58495951004318,1.31032688132618,"#218559",NA,"Altered, but not significant"
"511","Rat_8_NODE_1678_length_1718_cov_2.824414",3.08745971701325,1.93278123277654,"#218559",NA,"Altered, but not significant"
"524","Rat_8_NODE_2189_length_1393_cov_3.307922",2.05889168754167,1.0236926862019,"#218559",NA,"Altered, but not significant"
"530","Rat_8_NODE_24_length_38809_cov_15.639547",3.25129688655394,1.33490327272019,"#218559",NA,"Altered, but not significant"
"538","Rat_8_NODE_276_length_7694_cov_6.728629",3.71881287446604,1.95346194091442,"#218559",NA,"Altered, but not significant"
"539","Rat_8_NODE_2799_length_1131_cov_3.311338",2.77258658774325,1.55995991708037,"#218559",NA,"Altered, but not significant"
"549","Rat_8_NODE_629_length_3657_cov_3.140755",4.04438875066535,2.42440466585851,"#218559",NA,"Altered, but not significant"
"552","Rat_8_NODE_718_length_3295_cov_2.314198",2.05889141841857,0.98415572718824,"#218559",NA,"Altered, but not significant"
"578","VC_1038",2.22238983319366,1.02331917175873,"#218559",NA,"Altered, but not significant"
"581","VC_1066",2.96962263089851,1.53361844276793,"#218559",NA,"Altered, but not significant"
"583","VC_1072",2.11547483823715,0.999895616971671,"#218559",NA,"Altered, but not significant"
"585","VC_110",3.78055957476782,1.30591106897314,"#218559",NA,"Altered, but not significant"
"601","VC_1224",3.45942733395426,1.96211668414208,"#218559",NA,"Altered, but not significant"
"611","VC_148",2.22496530837188,0.978897717587498,"#218559",NA,"Altered, but not significant"
"612","VC_149",3.95419031307921,2.07432054665269,"#218559",NA,"Altered, but not significant"
"618","VC_173",3.52355703903057,1.84351232015234,"#218559",NA,"Altered, but not significant"
"620","VC_183",3.75488315597338,2.42440466585851,"#218559",NA,"Altered, but not significant"
"621","VC_185",4.12927804804082,2.72228961806412,"#218559",NA,"Altered, but not significant"
"625","VC_193",2.11547514896182,1.05551943408229,"#218559",NA,"Altered, but not significant"
"629","VC_199",2.11547483823715,0.999895616971671,"#218559",NA,"Altered, but not significant"
"635","VC_224",2.62448780484948,1.33490327272019,"#218559",NA,"Altered, but not significant"
"643","VC_271",3.05888983608031,1.58134083174302,"#218559",NA,"Altered, but not significant"
"650","VC_299",2.11547483823715,0.999895616971671,"#218559",NA,"Altered, but not significant"
"651","VC_300",3.77258401340208,1.97391202137269,"#218559",NA,"Altered, but not significant"
"652","VC_301",3.05888984339647,1.57725574134918,"#218559",NA,"Altered, but not significant"
"654","VC_316",2.36923123493052,1.18617543128226,"#218559",NA,"Altered, but not significant"
"656","VC_318",3.52355699533936,1.83846808822089,"#218559",NA,"Altered, but not significant"
"664","VC_369",2.5593683986124,0.949573717405859,"#218559",NA,"Altered, but not significant"
"673","VC_387",2.80735184819134,1.56104870010732,"#218559",NA,"Altered, but not significant"
"676","VC_394",2.96962262354021,1.52849918639403,"#218559",NA,"Altered, but not significant"
"677","VC_397",4.31636099087755,1.68474938555384,"#218559",NA,"Altered, but not significant"
"684","VC_42",4.40371591785537,2.62664802335495,"#218559",NA,"Altered, but not significant"
"685","VC_442",2.05889141841857,0.98415572718824,"#218559",NA,"Altered, but not significant"
"688","VC_447",2.16992251619568,1.00268715031241,"#218559",NA,"Altered, but not significant"
"691","VC_462",2.11547483823715,0.999895616971671,"#218559",NA,"Altered, but not significant"
"692","VC_47",4.98488637241529,3.52228698198447,"#218559",NA,"Altered, but not significant"
"693","VC_474",3.5024954708381,1.83846808822089,"#218559",NA,"Altered, but not significant"
"700","VC_487",2.36923257846105,0.941371325281646,"#218559",NA,"Altered, but not significant"
"701","VC_494",2.11547483823715,0.999895616971671,"#218559",NA,"Altered, but not significant"
"718","VC_620",4.91487572691321,2.98223265014889,"#218559",NA,"Altered, but not significant"
"719","VC_624",2.47112869753613,0.812099561252743,"#218559",NA,"Altered, but not significant"
"723","VC_643",5.06608125225914,3.14738693738558,"#218559",NA,"Altered, but not significant"
"728","VC_65",2.36990813121156,1.57620722206906,"#218559",NA,"Altered, but not significant"
"732","VC_661",3.8579759212872,2.22368273611997,"#218559",NA,"Altered, but not significant"
"747","VC_753",2.68280755710067,1.01076825636111,"#218559",NA,"Altered, but not significant"
"758","VC_812",3.41503281241563,1.79832896205054,"#218559",NA,"Altered, but not significant"
"759","VC_82",3.14295387256546,1.63180752930781,"#218559",NA,"Altered, but not significant"
"767","VC_888",3.58495737330042,1.86076881343145,"#218559",NA,"Altered, but not significant"
"768","VC_89",4.54431460449149,3.05374772167005,"#218559",NA,"Altered, but not significant"
"770","VC_90",4.91487480701148,2.65815126288562,"#218559",NA,"Altered, but not significant"
"771","VC_91",3.44608579125731,1.43352464817183,"#218559",NA,"Altered, but not significant"
"778","VC_946",4.9999927934097,3.33680641674191,"#218559",NA,"Altered, but not significant"
"786","C10-R1-T1_NODE_1224_length_2173_cov_3.550992",2.11547483237711,0.910306394559242,"#218559",NA,"Altered, but not significant"
"790","C10-R1-T5_NODE_146_length_2360_cov_2.494143",4.15649945969606,2.49739708810939,"#218559",NA,"Altered, but not significant"
"793","C10-R2-T1_NODE_789_length_1993_cov_2.349329",3.08745924644501,1.49938839415033,"#218559",NA,"Altered, but not significant"
"798","C11-R2-Base_NODE_13_length_19197_cov_8.501306",3.15882485967485,0.910306394559242,"#218559",NA,"Altered, but not significant"
"800","C11-R2-Base_NODE_549_length_3110_cov_4.167921",2.22238982525319,0.911229400204541,"#218559",NA,"Altered, but not significant"
"801","C11-R3-Base_NODE_300_length_4118_cov_3.714251",2.80735315315614,1.07793802029005,"#218559",NA,"Altered, but not significant"
"803","C11-R3-T1_NODE_40_length_6588_cov_3.976427",5.89480775199858,3.62834431656546,"#218559",NA,"Altered, but not significant"
"806","C12-R2-T1_NODE_116_length_4111_cov_5.602811",2.82034009350814,1.39967423198389,"#218559",NA,"Altered, but not significant"
"807","C12-R2-T1_NODE_273_length_2709_cov_2.841748",3.24792304112073,1.43398549071613,"#218559",NA,"Altered, but not significant"
"810","C12-R2-T5_NODE_697_length_2078_cov_3.231340",2.65207455155208,1.10638495875836,"#218559",NA,"Altered, but not significant"
"812","C12-R3-T1_NODE_216_length_3728_cov_3.294310",4.88263564494569,2.76774388275953,"#218559",NA,"Altered, but not significant"
"818","C13-R2-T1_NODE_809_length_1547_cov_2.183646",3.19639382248868,1.70776804161247,"#218559",NA,"Altered, but not significant"
"819","C13-R3-Base_NODE_1225_length_1620_cov_2.042812",2.27301609037037,1.00553500906677,"#218559",NA,"Altered, but not significant"
"820","C13-R3-Base_NODE_59_length_14223_cov_7.880082",2.2482491196481,0.535410929174993,"#218559",NA,"Altered, but not significant"
"828","C14-R2-T1_NODE_266_length_3281_cov_3.356479",3.24792311305899,1.45131909832374,"#218559",NA,"Altered, but not significant"
"829","C14-R2-T1_NODE_418_length_2758_cov_2.710322",3.11547309929531,1.39742009632818,"#218559",NA,"Altered, but not significant"
"830","C14-R3-T1_NODE_4237_length_1037_cov_2.864562",2.1699225094124,0.910306394559242,"#218559",NA,"Altered, but not significant"
"839","C15-R1-T1_NODE_515_length_2272_cov_6.108705",3.47607596302202,1.8176355326664,"#218559",NA,"Altered, but not significant"
"840","C15-R2-T1_NODE_2731_length_1239_cov_3.022804",4.53397293779674,2.90610336654685,"#218559",NA,"Altered, but not significant"
"847","C15-R3-T1_NODE_290_length_5573_cov_3.712939",2.12367399904192,0.784264086432943,"#218559",NA,"Altered, but not significant"
"854","C16-R2-T1_NODE_4031_length_1069_cov_6.677515",2.57074643716288,1.01407922028476,"#218559",NA,"Altered, but not significant"
"855","C16-R2-T5_NODE_446_length_3052_cov_3.875876",3.39231269196278,1.50354294556556,"#218559",NA,"Altered, but not significant"
"856","C16-R2-T5_NODE_600_length_2696_cov_3.200682",4.27301157766771,2.00232245167109,"#218559",NA,"Altered, but not significant"
"860","C16-R3-T1_NODE_421_length_2753_cov_2.918458",4.86624104226749,2.66862826741541,"#218559",NA,"Altered, but not significant"
"863","C21-R1-1-5-18_NODE_945_length_1043_cov_3.202429",2.7884935237569,1.16859597085337,"#218559",NA,"Altered, but not significant"
"874","C21-R3-1-5-18_NODE_1553_length_1411_cov_3.982301",2.23703770089161,0.87477229664337,"#218559",NA,"Altered, but not significant"
"875","C21-R3-1-5-18_NODE_281_length_3210_cov_6.064659",5.15649624816203,2.91517270631479,"#218559",NA,"Altered, but not significant"
"882","C22-R1-T5_NODE_861_length_1835_cov_2.085393",2.41503483220442,1.07023060758805,"#218559",NA,"Altered, but not significant"
"883","C22-R2-1-5-18_NODE_2551_length_1447_cov_2.154454",3.43740102774129,1.69350558755383,"#218559",NA,"Altered, but not significant"
"889","C23-R2-3-4-18_NODE_268_length_4378_cov_4.221605",2.1699225094124,0.910306394559242,"#218559",NA,"Altered, but not significant"
"918","C9-R3-Base_NODE_915_length_2520_cov_3.163489",2.93859574118464,1.30274999878656,"#218559",NA,"Altered, but not significant"
"919","C9-R3-Base_NODE_928_length_2504_cov_2.983258",2.67176562114911,1.02875960089617,"#218559",NA,"Altered, but not significant"
"920","C9-R3-T1_NODE_18_length_8071_cov_4.555389",2.28019881995525,1.29543326200613,"#218559",NA,"Altered, but not significant"
"923","C9-R3-T5_NODE_14_length_13725_cov_5.349598",2.19680069636696,0.842170119385777,"#218559",NA,"Altered, but not significant"
"945","Rat_10_NODE_357_length_3446_cov_17.765556",4.35754493463128,2.08432752081592,"#218559",NA,"Altered, but not significant"
"949","Rat_10_NODE_694_length_2069_cov_6.280040",2.97960776796714,0.886758374356355,"#218559",NA,"Altered, but not significant"
"950","Rat_10_NODE_93_length_11013_cov_4.923617",2.18598953369643,0.643007000041287,"#218559",NA,"Altered, but not significant"
"962","Rat_11_NODE_2109_length_1008_cov_1.771249",2.22239031404222,1.05831567270961,"#218559",NA,"Altered, but not significant"
"982","Rat_12_NODE_1789_length_1497_cov_2.339806",3.16992125269271,1.5351817821003,"#218559",NA,"Altered, but not significant"
"993","Rat_12_NODE_240_length_8356_cov_7.072160",3.92282617138291,1.7995818941321,"#218559",NA,"Altered, but not significant"
"995","Rat_12_NODE_2442_length_1183_cov_2.389184",2.4150350972851,1.16859597085337,"#218559",NA,"Altered, but not significant"
"996","Rat_12_NODE_255_length_7935_cov_4.811041",2.11547483237711,0.910306394559242,"#218559",NA,"Altered, but not significant"
"998","Rat_12_NODE_257_length_7888_cov_4.667943",2.05889141353145,0.90203451996925,"#218559",NA,"Altered, but not significant"
"1006","Rat_12_NODE_286_length_7006_cov_6.144296",2.11547483237711,0.910306394559242,"#218559",NA,"Altered, but not significant"
"1007","Rat_12_NODE_2949_length_1045_cov_2.050505",2.32192584318345,1.10638495875836,"#218559",NA,"Altered, but not significant"
"1014","Rat_12_NODE_388_length_5365_cov_5.663842",2.39759067592534,0.921406813624085,"#218559",NA,"Altered, but not significant"
"1020","Rat_12_NODE_767_length_2993_cov_4.078965",2.05889141353145,0.90203451996925,"#218559",NA,"Altered, but not significant"
"1068","Rat_14_NODE_605_length_2610_cov_22.209785",2.87446553037965,1.28044056967137,"#218559",NA,"Altered, but not significant"
"1080","Rat_15_NODE_1119_length_1773_cov_2.792782",3.19639338882559,1.5351817821003,"#218559",NA,"Altered, but not significant"
"1083","Rat_15_NODE_1227_length_1625_cov_3.093631",2.1699225094124,0.910306394559242,"#218559",NA,"Altered, but not significant"
"1089","Rat_15_NODE_1505_length_1387_cov_2.659910",2.90688725516015,1.39742009632818,"#218559",NA,"Altered, but not significant"
"1090","Rat_15_NODE_1645_length_1297_cov_5.404992",2.61643994072351,0.830074379579671,"#218559",NA,"Altered, but not significant"
"1091","Rat_15_NODE_1724_length_1247_cov_3.442953",2.16992278352444,0.960333354410253,"#218559",NA,"Altered, but not significant"
"1098","Rat_15_NODE_2033_length_1107_cov_2.928707",2.2223901098749,0.989505658210247,"#218559",NA,"Altered, but not significant"
"1100","Rat_15_NODE_2197_length_1045_cov_2.230303",2.84129942728329,1.49871046672065,"#218559",NA,"Altered, but not significant"
"1101","Rat_15_NODE_2230_length_1035_cov_3.143878",2.32192583866329,1.10638495875836,"#218559",NA,"Altered, but not significant"
"1102","Rat_15_NODE_2312_length_1011_cov_3.083682",2.16992273654119,0.943140412042849,"#218559",NA,"Altered, but not significant"
"1104","Rat_15_NODE_741_length_2394_cov_3.817871",2.70043649134158,1.19982025324409,"#218559",NA,"Altered, but not significant"
"1111","Rat_16_NODE_159_length_5640_cov_9.726947",3.39231264336281,1.49938839415033,"#218559",NA,"Altered, but not significant"
"1112","Rat_16_NODE_1613_length_1205_cov_2.486087",2.05889168531927,0.911229400204541,"#218559",NA,"Altered, but not significant"
"1114","Rat_16_NODE_1711_length_1158_cov_3.502267",2.11547483237711,0.910306394559242,"#218559",NA,"Altered, but not significant"
"1141","Rat_17_NODE_351_length_5305_cov_6.828762",2.1699225094124,0.910306394559242,"#218559",NA,"Altered, but not significant"
"1142","Rat_17_NODE_36_length_28638_cov_8.743064",5.78571355188617,2.97971471010885,"#218559",NA,"Altered, but not significant"
"1153","Rat_18_NODE_1270_length_2132_cov_5.187289",2.05889141353145,0.90203451996925,"#218559",NA,"Altered, but not significant"
"1157","Rat_18_NODE_1589_length_1810_cov_9.941880",2.05889141353145,0.90203451996925,"#218559",NA,"Altered, but not significant"
"1189","Rat_18_NODE_505_length_4401_cov_3.102163",4.89076234595545,2.36727954002438,"#218559",NA,"Altered, but not significant"
"1200","Rat_2_NODE_1385_length_1428_cov_3.257101",2.01989818415359,0.86514035832019,"#218559",NA,"Altered, but not significant"
"1211","Rat_2_NODE_584_length_3305_cov_3.290769",2.1699225094124,0.910306394559242,"#218559",NA,"Altered, but not significant"
"1218","Rat_3_NODE_1323_length_2177_cov_6.731385",2.05889141353145,0.90203451996925,"#218559",NA,"Altered, but not significant"
"1240","Rat_3_NODE_764_length_3073_cov_3.296223",2.05889141353145,0.90203451996925,"#218559",NA,"Altered, but not significant"
"1242","Rat_3_NODE_879_length_2827_cov_2.948413",2.11547483237711,0.910306394559242,"#218559",NA,"Altered, but not significant"
"1243","Rat_3_NODE_909_length_2760_cov_5.522736",2.11547483237711,0.910306394559242,"#218559",NA,"Altered, but not significant"
"1244","Rat_4_NODE_1727_length_1023_cov_3.238636",2.77258637555172,1.30274999878656,"#218559",NA,"Altered, but not significant"
"1246","Rat_4_NODE_83_length_10579_cov_9.813569",3.18228675164841,0.859042337058329,"#218559",NA,"Altered, but not significant"
"1257","Rat_7_NODE_1291_length_1825_cov_4.754237",3.05888964858364,1.34102027697088,"#218559",NA,"Altered, but not significant"
"1271","Rat_7_NODE_385_length_6521_cov_4.092793",2.05889141353145,0.90203451996925,"#218559",NA,"Altered, but not significant"
"1272","Rat_7_NODE_402_length_6239_cov_5.568079",2.11547483237711,0.910306394559242,"#218559",NA,"Altered, but not significant"
"1291","Rat_8_NODE_1621_length_1765_cov_2.051462",2.77258654171075,1.33859600272925,"#218559",NA,"Altered, but not significant"
"1292","Rat_8_NODE_1629_length_1756_cov_4.534392",2.32192558413113,1.02303170854952,"#218559",NA,"Altered, but not significant"
"1294","Rat_8_NODE_1678_length_1718_cov_2.824414",3.50249646166973,1.97904156770357,"#218559",NA,"Altered, but not significant"
"1301","Rat_8_NODE_1819_length_1610_cov_2.695820",2.73696267875636,1.31578091488104,"#218559",NA,"Altered, but not significant"
"1308","Rat_8_NODE_2079_length_1445_cov_2.145324",2.05889141353145,0.90203451996925,"#218559",NA,"Altered, but not significant"
"1317","Rat_8_NODE_24_length_38809_cov_15.639547",4.12973761927232,1.5351817821003,"#218559",NA,"Altered, but not significant"
"1329","Rat_8_NODE_276_length_7694_cov_6.728629",4.58495575249712,2.49739708810939,"#218559",NA,"Altered, but not significant"
"1330","Rat_8_NODE_2799_length_1131_cov_3.311338",3.24792392755012,1.69350558755383,"#218559",NA,"Altered, but not significant"
"1342","Rat_8_NODE_54_length_23589_cov_5.917949",3.08341410265212,1.29543326200613,"#218559",NA,"Altered, but not significant"
"1348","Rat_8_NODE_759_length_3208_cov_3.895972",3.16992077213935,1.4131572179096,"#218559",NA,"Altered, but not significant"
"1351","Rat_8_NODE_886_length_2838_cov_3.899748",2.35755034976043,0.921066854678561,"#218559",NA,"Altered, but not significant"
"1355","Rat_9_NODE_1085_length_1784_cov_3.209370",3.16992164533457,1.69350558755383,"#218559",NA,"Altered, but not significant"
"1359","Rat_9_NODE_1257_length_1623_cov_3.919005",2.87446591287836,1.39967423198389,"#218559",NA,"Altered, but not significant"
"1369","Rat_9_NODE_521_length_3138_cov_5.102498",2.90688694630865,1.29543326200613,"#218559",NA,"Altered, but not significant"
"1382","VC_1066",2.11547483237711,0.910306394559242,"#218559",NA,"Altered, but not significant"
"1391","VC_1126",2.22238982525318,0.911229400204541,"#218559",NA,"Altered, but not significant"
"1396","VC_1167",2.1699225094124,0.910306394559242,"#218559",NA,"Altered, but not significant"
"1406","VC_1224",3.82442265137167,1.71182251496622,"#218559",NA,"Altered, but not significant"
"1407","VC_1229",2.32192558413113,1.02303170854952,"#218559",NA,"Altered, but not significant"
"1409","VC_1240",3.36922912599723,1.49938839415033,"#218559",NA,"Altered, but not significant"
"1417","VC_145",3.36922936910119,1.5351817821003,"#218559",NA,"Altered, but not significant"
"1419","VC_147",2.60333966112248,0.920651195830016,"#218559",NA,"Altered, but not significant"
"1420","VC_148",2.3001225661858,0.910306394559242,"#218559",NA,"Altered, but not significant"
"1421","VC_149",3.95419027002033,1.8176355326664,"#218559",NA,"Altered, but not significant"
"1427","VC_173",5.48649326086026,4.45761191777037,"#218559",NA,"Altered, but not significant"
"1429","VC_183",2.77258613044523,1.22662038017139,"#218559",NA,"Altered, but not significant"
"1430","VC_185",5.14295087016851,3.37709909423042,"#218559",NA,"Altered, but not significant"
"1432","VC_190",2.45943089705316,0.86514035832019,"#218559",NA,"Altered, but not significant"
"1443","VC_224",2.32192560252857,1.02618270995135,"#218559",NA,"Altered, but not significant"
"1444","VC_227",2.22238982525319,0.911229400204541,"#218559",NA,"Altered, but not significant"
"1447","VC_249",2.04970898880183,0.805213202770201,"#218559",NA,"Altered, but not significant"
"1457","VC_277",3.02974346165309,1.33286734486612,"#218559",NA,"Altered, but not significant"
"1460","VC_299",3.50249529608293,1.5351817821003,"#218559",NA,"Altered, but not significant"
"1464","VC_318",5.6438450963592,2.85507237476968,"#218559",NA,"Altered, but not significant"
"1469","VC_362",4.7459460257279,2.26811679511489,"#218559",NA,"Altered, but not significant"
"1471","VC_369",2.18455786416447,0.645933544439975,"#218559",NA,"Altered, but not significant"
"1479","VC_385",2.22092823829054,1.97286575626547,"#218559",NA,"Altered, but not significant"
"1480","VC_387",4.05888873206729,2.36529763059335,"#218559",NA,"Altered, but not significant"
"1483","VC_394",3.19639291420049,1.42557536493503,"#218559",NA,"Altered, but not significant"
"1485","VC_400",2.32192555714783,1.01368330721811,"#218559",NA,"Altered, but not significant"
"1486","VC_401",2.2223910801472,0.830074379579671,"#218559",NA,"Altered, but not significant"
"1495","VC_463",2.7369622870652,1.21624139073944,"#218559",NA,"Altered, but not significant"
"1496","VC_47",6.1015287804243,4.41231075342527,"#218559",NA,"Altered, but not significant"
"1497","VC_472",2.05889141353145,0.90203451996925,"#218559",NA,"Altered, but not significant"
"1503","VC_49",2.77353762443681,0.911229400204541,"#218559",NA,"Altered, but not significant"
"1507","VC_520",2.3824677665477,0.886758374356355,"#218559",NA,"Altered, but not significant"
"1517","VC_62",2.40209753078479,0.896599765275328,"#218559",NA,"Altered, but not significant"
"1518","VC_620",3.99999462441965,2.0988269275773,"#218559",NA,"Altered, but not significant"
"1527","VC_65",3.14098353901775,2.38730382552265,"#218559",NA,"Altered, but not significant"
"1531","VC_661",4.99999307041861,3.15028172874655,"#218559",NA,"Altered, but not significant"
"1544","VC_684",6.61469736909585,4.12955972169515,"#218559",NA,"Altered, but not significant"
"1547","VC_736",2.50249747053225,1.09538607145819,"#218559",NA,"Altered, but not significant"
"1549","VC_753",2.36678018264054,0.768018315434578,"#218559",NA,"Altered, but not significant"
"1556","VC_791",2.1699225094124,0.910306394559242,"#218559",NA,"Altered, but not significant"
"1559","VC_812",2.90688694032087,1.29543326200613,"#218559",NA,"Altered, but not significant"
"1561","VC_824",3.98488699381716,1.8371924670216,"#218559",NA,"Altered, but not significant"
"1562","VC_828",2.1699225094124,0.910306394559242,"#218559",NA,"Altered, but not significant"
"1563","VC_832",2.5849602501739,0.922733265342958,"#218559",NA,"Altered, but not significant"
"1564","VC_839",2.1154751435317,0.931501935871059,"#218559",NA,"Altered, but not significant"
"1566","VC_855",4.12927712026294,2.12307878009032,"#218559",NA,"Altered, but not significant"
"1572","VC_885",2.11547483237711,0.910306394559242,"#218559",NA,"Altered, but not significant"
"1574","VC_89",5.56984735772097,3.69587862607378,"#218559",NA,"Altered, but not significant"
"1577","VC_894",2.11547483237711,0.910306394559242,"#218559",NA,"Altered, but not significant"
"1578","VC_90",5.87035462690218,3.55553505594474,"#218559",NA,"Altered, but not significant"
"1579","VC_91",3.02713427163657,1.18559795853353,"#218559",NA,"Altered, but not significant"
"1586","VC_946",3.62448560226761,1.61626149226518,"#218559",NA,"Altered, but not significant"
"1590","VC_97",4.8244201250735,2.36529763059335,"#218559",NA,"Altered, but not significant"
"1","C10-R1-Base_NODE_700_length_4055_cov_3.633750",-2.11547393070289,0.999895616971671,"#218559",NA,"Altered, but not significant"
"7","C10-R1-T1_NODE_3057_length_1357_cov_1.470046",-3.24792157343217,1.69274203213281,"#218559",NA,"Altered, but not significant"
"11","C10-R1-T5_NODE_314_length_1819_cov_14.701814",-3.58495542684102,1.87199681995473,"#218559",NA,"Altered, but not significant"
"12","C10-R2-Base_NODE_426_length_1876_cov_10.399780",-3.64384887851791,1.89798858505507,"#218559",NA,"Altered, but not significant"
"16","C11-R1-Base_NODE_90_length_5797_cov_4.567398",-2.08152033868803,0.677485897530234,"#218559",NA,"Altered, but not significant"
"20","C11-R2-Base_NODE_525_length_3221_cov_10.784270",-2.95507487210631,0.829313634638304,"#218559",NA,"Altered, but not significant"
"22","C11-R3-T1_NODE_1477_length_1597_cov_11.238003",-3.87446091968788,1.9987675043794,"#218559",NA,"Altered, but not significant"
"25","C12-R2-Base_NODE_1490_length_2490_cov_8.564271",-2.0381284259767,0.797362215695663,"#218559",NA,"Altered, but not significant"
"26","C12-R2-Base_NODE_769_length_4109_cov_5.782930",-4.86623826522376,2.97837014969111,"#218559",NA,"Altered, but not significant"
"32","C12-R3-Base_NODE_550_length_1722_cov_42.643671",-3.48111989583212,1.81455348214056,"#218559",NA,"Altered, but not significant"
"35","C13-R1-T5_NODE_138_length_2773_cov_6.600074",-2.92830753876073,0.941371325281646,"#218559",NA,"Altered, but not significant"
"36","C13-R2-Base_NODE_3321_length_1311_cov_2.201433",-2.16992196373407,1.0819200711627,"#218559",NA,"Altered, but not significant"
"37","C13-R2-Base_NODE_3931_length_1209_cov_2.951473",-2.50249634101466,1.23726358429454,"#218559",NA,"Altered, but not significant"
"38","C13-R2-Base_NODE_667_length_2622_cov_3.125049",-4.43739649244643,2.63641318877375,"#218559",NA,"Altered, but not significant"
"41","C13-R3-Base_NODE_633_length_2496_cov_6.616551",-2.82702315140861,0.923273278079882,"#218559",NA,"Altered, but not significant"
"46","C14-R2-Base_NODE_43_length_17842_cov_14.781020",-3.03138519386144,0.912052542871904,"#218559",NA,"Altered, but not significant"
"47","C14-R2-Base_NODE_48_length_15724_cov_11.368434",-3.25984813151261,0.97336545359987,"#218559",NA,"Altered, but not significant"
"48","C14-R2-Base_NODE_71_length_11150_cov_11.531501",-3.0874476234502,0.978897717587498,"#218559",NA,"Altered, but not significant"
"52","C15-R1-Base_NODE_2034_length_2097_cov_2.410382",-3.1061917019932,1.46876088336349,"#218559",NA,"Altered, but not significant"
"53","C15-R1-Base_NODE_2891_length_1678_cov_25.123229",-3.71881076529986,1.95346194091442,"#218559",NA,"Altered, but not significant"
"54","C15-R1-Base_NODE_3649_length_1433_cov_2.569666",-3.39231164843997,1.90675773069968,"#218559",NA,"Altered, but not significant"
"58","C15-R1-Base_NODE_723_length_4025_cov_3.240806",-5.80734339768074,4.41939037172235,"#218559",NA,"Altered, but not significant"
"59","C15-R1-T1_NODE_1544_length_1593_cov_5.633940",-2.88751790157213,1.24674393333587,"#218559",NA,"Altered, but not significant"
"64","C15-R3-Base_NODE_1535_length_1609_cov_3.304376",-3.54431353477651,1.83846808822089,"#218559",NA,"Altered, but not significant"
"65","C15-R3-Base_NODE_2989_length_1142_cov_2.365225",-2.70043519167345,1.35163599247847,"#218559",NA,"Altered, but not significant"
"68","C15-R3-T1_NODE_2050_length_1786_cov_21.681109",-3.56477744240118,1.83379916992013,"#218559",NA,"Altered, but not significant"
"73","C16-R1-T5_NODE_323_length_1605_cov_4.345161",-3.27301230480203,1.67471831467643,"#218559",NA,"Altered, but not significant"
"77","C16-R2-T1_NODE_2547_length_1324_cov_8.921198",-2.19264015596225,0.963794780132162,"#218559",NA,"Altered, but not significant"
"81","C16-R3-Base_NODE_1188_length_2810_cov_3.889655",-4.79873008893567,2.56953138591124,"#218559",NA,"Altered, but not significant"
"90","C21-R1-T5_NODE_217_length_1483_cov_6.440476",-2.58495347424194,0.97336545359987,"#218559",NA,"Altered, but not significant"
"93","C21-R2-3-4-18_NODE_367_length_4870_cov_8.799585",-2.02572669851614,0.97336545359987,"#218559",NA,"Altered, but not significant"
"97","C21-R3-1-5-18_NODE_1245_length_1569_cov_4.652576",-3.50249354089874,1.83379916992013,"#218559",NA,"Altered, but not significant"
"99","C21-R3-3-4-18_NODE_434_length_1538_cov_9.297370",-3.24792149378329,1.67876069046779,"#218559",NA,"Altered, but not significant"
"100","C21-R3-T5_NODE_639_length_1734_cov_6.440739",-3.93859103255364,2.03286664322252,"#218559",NA,"Altered, but not significant"
"111","C23-R1-1-5-18_NODE_1846_length_1582_cov_11.874263",-3.32192178996034,1.70790843243524,"#218559",NA,"Altered, but not significant"
"117","C23-R3-1-5-18_NODE_1644_length_1990_cov_12.799483",-3.75487987776655,1.95346194091442,"#218559",NA,"Altered, but not significant"
"120","C24-R1-1-5-18_NODE_276_length_2903_cov_9.038624",-2.48816092835935,0.723793717646649,"#218559",NA,"Altered, but not significant"
"121","C24-R1-T5_NODE_2283_length_1034_cov_4.239019",-3.29767444305262,1.7217711258299,"#218559",NA,"Altered, but not significant"
"122","C24-R1-T5_NODE_590_length_1687_cov_5.362132",-2.2223871183273,0.952133275451894,"#218559",NA,"Altered, but not significant"
"123","C24-R2-1-5-18_NODE_1167_length_1525_cov_8.074830",-3.6438488442189,1.89097559887641,"#218559",NA,"Altered, but not significant"
"124","C24-R2-3-4-18_NODE_1086_length_3481_cov_3.304145",-3.89076281239035,2.03286664322252,"#218559",NA,"Altered, but not significant"
"132","C9-R1-T1_NODE_1640_length_1998_cov_2.277406",-3.45942491588084,1.8075196252344,"#218559",NA,"Altered, but not significant"
"134","C9-R1-T1_NODE_3126_length_1392_cov_2.543755",-2.16992197689258,1.08510234276483,"#218559",NA,"Altered, but not significant"
"139","C9-R2-T1_NODE_2583_length_1039_cov_3.453252",-2.93859439606168,1.51768798567461,"#218559",NA,"Altered, but not significant"
"146","C9-R3-T1_NODE_764_length_1802_cov_4.777905",-2.04729567110241,0.656190039336058,"#218559",NA,"Altered, but not significant"
"147","C9-R3-T5_NODE_1276_length_1947_cov_14.687104",-3.16991928812322,1.65059636313525,"#218559",NA,"Altered, but not significant"
"157","Rat_1_NODE_951_length_1555_cov_1.765333",-3.08745744713454,1.6031040884906,"#218559",NA,"Altered, but not significant"
"159","Rat_10_NODE_1223_length_1398_cov_2.320179",-2.16992197689258,1.08510234276483,"#218559",NA,"Altered, but not significant"
"161","Rat_10_NODE_1377_length_1294_cov_2.379338",-3.387725311319,2.50770565374715,"#218559",NA,"Altered, but not significant"
"162","Rat_10_NODE_1392_length_1287_cov_3.060877",-2.11547393070289,0.999895616971671,"#218559",NA,"Altered, but not significant"
"164","Rat_10_NODE_1649_length_1154_cov_2.723385",-3.02974324011547,1.89097559887641,"#218559",NA,"Altered, but not significant"
"168","Rat_10_NODE_384_length_3275_cov_3.569565",-2.18219714732535,0.923273278079882,"#218559",NA,"Altered, but not significant"
"170","Rat_10_NODE_452_length_2934_cov_2.534561",-2.93706321597235,1.83846808822089,"#218559",NA,"Altered, but not significant"
"173","Rat_11_NODE_1027_length_1727_cov_1.760766",-2.05889055444541,0.98415572718824,"#218559",NA,"Altered, but not significant"
"180","Rat_11_NODE_1474_length_1297_cov_2.929147",-2.62448662697918,1.32862678754458,"#218559",NA,"Altered, but not significant"
"182","Rat_11_NODE_1598_length_1208_cov_2.276670",-2.54431652637716,1.29310375610335,"#218559",NA,"Altered, but not significant"
"183","Rat_11_NODE_1668_length_1177_cov_1.868093",-2.11547428378284,1.04747062770113,"#218559",NA,"Altered, but not significant"
"184","Rat_11_NODE_1956_length_1062_cov_2.683217",-2.90688613365309,1.61549198599287,"#218559",NA,"Altered, but not significant"
"188","Rat_11_NODE_779_length_2203_cov_3.873836",-2.3219246882549,1.15998390994475,"#218559",NA,"Altered, but not significant"
"189","Rat_11_NODE_850_length_2032_cov_2.192210",-2.11547393070289,0.999895616971671,"#218559",NA,"Altered, but not significant"
"190","Rat_11_NODE_933_length_1861_cov_11.691030",-3.70043231829916,1.95027573912189,"#218559",NA,"Altered, but not significant"
"191","Rat_11_NODE_993_length_1766_cov_3.681473",-4.05888502387818,2.157189058684,"#218559",NA,"Altered, but not significant"
"194","Rat_12_NODE_1087_length_2237_cov_4.133364",-4.11546949526079,2.45934121935214,"#218559",NA,"Altered, but not significant"
"196","Rat_12_NODE_1170_length_2117_cov_3.237633",-2.99999480906611,1.55995991708037,"#218559",NA,"Altered, but not significant"
"197","Rat_12_NODE_1174_length_2114_cov_3.776105",-2.73696111148044,1.41025209843518,"#218559",NA,"Altered, but not significant"
"198","Rat_12_NODE_1215_length_2054_cov_3.730365",-3.14295233800384,1.63637544108628,"#218559",NA,"Altered, but not significant"
"199","Rat_12_NODE_1241_length_2035_cov_3.621212",-2.22238884034036,1.02331917175873,"#218559",NA,"Altered, but not significant"
"202","Rat_12_NODE_1521_length_1726_cov_5.092160",-2.11547393070289,0.999895616971671,"#218559",NA,"Altered, but not significant"
"204","Rat_12_NODE_1588_length_1667_cov_2.342432",-3.90688346330399,2.27042147908128,"#218559",NA,"Altered, but not significant"
"205","Rat_12_NODE_163_length_11909_cov_5.647967",-6.40937524544648,4.41939037172235,"#218559",NA,"Altered, but not significant"
"206","Rat_12_NODE_1702_length_1564_cov_3.798542",-3.56477826449099,1.98096488227218,"#218559",NA,"Altered, but not significant"
"210","Rat_12_NODE_1917_length_1429_cov_4.082242",-2.415033859866,1.21889651337204,"#218559",NA,"Altered, but not significant"
"211","Rat_12_NODE_2133_length_1316_cov_3.270420",-2.4594278566554,1.24380554303039,"#218559",NA,"Altered, but not significant"
"215","Rat_12_NODE_2439_length_1183_cov_2.944149",-6.68648277262546,4.43998278326024,"#218559",NA,"Altered, but not significant"
"223","Rat_12_NODE_287_length_6991_cov_5.848328",-2.05889055444541,0.98415572718824,"#218559",NA,"Altered, but not significant"
"225","Rat_12_NODE_303_length_6745_cov_67.036323",-2.22238884034036,1.02331917175873,"#218559",NA,"Altered, but not significant"
"228","Rat_12_NODE_345_length_5910_cov_4.709137",-2.05889055444541,0.98415572718824,"#218559",NA,"Altered, but not significant"
"229","Rat_12_NODE_370_length_5499_cov_4.469508",-3.0297420812187,1.57240249990711,"#218559",NA,"Altered, but not significant"
"234","Rat_12_NODE_782_length_2936_cov_5.606734",-2.2064438872933,0.935480146137767,"#218559",NA,"Altered, but not significant"
"235","Rat_12_NODE_829_length_2797_cov_5.564916",-4.44845010510752,2.36725082937996,"#218559",NA,"Altered, but not significant"
"236","Rat_12_NODE_838_length_2782_cov_5.190686",-2.11547393070289,0.999895616971671,"#218559",NA,"Altered, but not significant"
"239","Rat_13_NODE_1036_length_1549_cov_1.843373",-3.1429530270794,1.81455348214056,"#218559",NA,"Altered, but not significant"
"241","Rat_13_NODE_1527_length_1233_cov_2.616299",-2.83952996872528,1.61561397875291,"#218559",NA,"Altered, but not significant"
"246","Rat_13_NODE_1733_length_1135_cov_2.516667",-2.16992156572,1.00268715031241,"#218559",NA,"Altered, but not significant"
"252","Rat_13_NODE_212_length_5837_cov_6.755102",-3.24792157343217,1.69274203213281,"#218559",NA,"Altered, but not significant"
"255","Rat_13_NODE_560_length_2326_cov_3.758256",-2.05889055444541,0.98415572718824,"#218559",NA,"Altered, but not significant"
"256","Rat_13_NODE_673_length_2028_cov_2.081602",-2.22238884034036,1.02331917175873,"#218559",NA,"Altered, but not significant"
"258","Rat_14_NODE_1071_length_1606_cov_2.749839",-2.50249647594421,1.27046961890591,"#218559",NA,"Altered, but not significant"
"264","Rat_14_NODE_1229_length_1468_cov_3.090587",-2.05889094649157,1.02603190250358,"#218559",NA,"Altered, but not significant"
"265","Rat_14_NODE_1247_length_1456_cov_2.887937",-3.11547236489649,1.79859480045826,"#218559",NA,"Altered, but not significant"
"266","Rat_14_NODE_1252_length_1453_cov_2.133763",-2.41503382001039,1.2073434885502,"#218559",NA,"Altered, but not significant"
"270","Rat_14_NODE_1553_length_1268_cov_2.950536",-2.22238926219533,1.11068457858172,"#218559",NA,"Altered, but not significant"
"271","Rat_14_NODE_1687_length_1199_cov_3.187063",-6.00373788187188,4.02153891531764,"#218559",NA,"Altered, but not significant"
"273","Rat_14_NODE_2090_length_1046_cov_2.488396",-3.43739946266665,1.95346194091442,"#218559",NA,"Altered, but not significant"
"275","Rat_14_NODE_2131_length_1036_cov_1.801223",-2.1154746020862,1.1383056701309,"#218559",NA,"Altered, but not significant"
"276","Rat_14_NODE_2157_length_1028_cov_2.227133",-2.16992224699847,1.15989569146785,"#218559",NA,"Altered, but not significant"
"280","Rat_14_NODE_476_length_3427_cov_2.717378",-3.75488086955094,2.19281718155243,"#218559",NA,"Altered, but not significant"
"281","Rat_14_NODE_497_length_3284_cov_5.553732",-5.46487546632465,4.02153891531764,"#218559",NA,"Altered, but not significant"
"282","Rat_14_NODE_502_length_3251_cov_3.334481",-4.2223842955126,2.5068569151117,"#218559",NA,"Altered, but not significant"
"288","Rat_14_NODE_91_length_20813_cov_13.184604",-4.73695428344412,2.55635059941188,"#218559",NA,"Altered, but not significant"
"289","Rat_14_NODE_921_length_1790_cov_4.802882",-2.62448668063365,1.33884141357738,"#218559",NA,"Altered, but not significant"
"290","Rat_14_NODE_97_length_19639_cov_13.490911",-4.52355151209035,2.45187799964352,"#218559",NA,"Altered, but not significant"
"292","Rat_15_NODE_1018_length_1912_cov_2.533118",-4.34576879079586,3.48983222333665,"#218559",NA,"Altered, but not significant"
"297","Rat_15_NODE_1379_length_1488_cov_2.022331",-3.1699200069536,1.83209682739621,"#218559",NA,"Altered, but not significant"
"298","Rat_15_NODE_1469_length_1416_cov_2.835415",-2.27301521782542,1.13856111527098,"#218559",NA,"Altered, but not significant"
"299","Rat_15_NODE_1479_length_1408_cov_2.249076",-2.06228080033836,1.06036015477079,"#218559",NA,"Altered, but not significant"
"304","Rat_15_NODE_1738_length_1239_cov_2.298142",-2.65820707050446,1.55995991708037,"#218559",NA,"Altered, but not significant"
"309","Rat_15_NODE_1992_length_1120_cov_8.257277",-2.11547393070289,0.999895616971671,"#218559",NA,"Altered, but not significant"
"311","Rat_15_NODE_2037_length_1105_cov_2.301905",-2.96962232659433,1.83486210224486,"#218559",NA,"Altered, but not significant"
"323","Rat_16_NODE_1391_length_1319_cov_3.575158",-4.20944616052368,2.72228961806412,"#218559",NA,"Altered, but not significant"
"340","Rat_17_NODE_1100_length_2048_cov_2.143001",-5.12927351586839,3.74337365500679,"#218559",NA,"Altered, but not significant"
"342","Rat_17_NODE_1141_length_1965_cov_2.359162",-2.80735024726923,1.44841933167113,"#218559",NA,"Altered, but not significant"
"343","Rat_17_NODE_1181_length_1909_cov_4.391046",-4.84129502766186,4.02153891531764,"#218559",NA,"Altered, but not significant"
"344","Rat_17_NODE_1241_length_1841_cov_2.480963",-2.84129749126728,1.4691231378304,"#218559",NA,"Altered, but not significant"
"345","Rat_17_NODE_1292_length_1779_cov_3.800464",-3.17990362122331,1.96211668414208,"#218559",NA,"Altered, but not significant"
"346","Rat_17_NODE_135_length_11242_cov_4.336462",-2.28133489732984,2.71220822899284,"#218559",NA,"Altered, but not significant"
"347","Rat_17_NODE_1400_length_1661_cov_3.667497",-3.43295357310882,2.22665560446772,"#218559",NA,"Altered, but not significant"
"352","Rat_17_NODE_1598_length_1454_cov_4.045747",-3.64385063345999,2.58385396313618,"#218559",NA,"Altered, but not significant"
"353","Rat_17_NODE_1683_length_1382_cov_2.787491",-2.22238923694051,1.10401475089002,"#218559",NA,"Altered, but not significant"
"354","Rat_17_NODE_1700_length_1371_cov_3.028875",-3.70043412668943,2.42440466585851,"#218559",NA,"Altered, but not significant"
"356","Rat_17_NODE_1746_length_1335_cov_4.255469",-4.18321595476507,3.21712121799156,"#218559",NA,"Altered, but not significant"
"358","Rat_17_NODE_1907_length_1217_cov_5.549053",-2.99999584212837,2.00371304065158,"#218559",NA,"Altered, but not significant"
"359","Rat_17_NODE_1909_length_1215_cov_2.524138",-2.11547393070289,0.999895616971671,"#218559",NA,"Altered, but not significant"
"360","Rat_17_NODE_1967_length_1170_cov_3.894170",-2.98705702331842,2.16787927637444,"#218559",NA,"Altered, but not significant"
"361","Rat_17_NODE_2062_length_1122_cov_3.864105",-3.2479217852406,1.92040547873359,"#218559",NA,"Altered, but not significant"
"363","Rat_17_NODE_2098_length_1104_cov_3.884652",-3.19639213779168,1.83597581013057,"#218559",NA,"Altered, but not significant"
"364","Rat_17_NODE_2203_length_1059_cov_1.773904",-2.58495886995284,1.43783872691416,"#218559",NA,"Altered, but not significant"
"365","Rat_17_NODE_244_length_7296_cov_5.183538",-2.01814498952744,2.03286664322252,"#218559",NA,"Altered, but not significant"
"368","Rat_17_NODE_514_length_3993_cov_4.925851",-3.30432626541857,1.79859480045826,"#218559",NA,"Altered, but not significant"
"371","Rat_17_NODE_657_length_3222_cov_4.403852",-2.23653179339501,1.24380554303039,"#218559",NA,"Altered, but not significant"
"372","Rat_17_NODE_803_length_2753_cov_5.205337",-2.2649680712343,1.45930856627608,"#218559",NA,"Altered, but not significant"
"374","Rat_17_NODE_846_length_2602_cov_3.880251",-3.62448435086173,2.49993025884,"#218559",NA,"Altered, but not significant"
"375","Rat_17_NODE_921_length_2411_cov_4.332767",-3.8300678278749,2.50770565374715,"#218559",NA,"Altered, but not significant"
"377","Rat_17_NODE_988_length_2264_cov_4.550928",-4.07324133585002,2.42440466585851,"#218559",NA,"Altered, but not significant"
"387","Rat_18_NODE_1826_length_1665_cov_2.954037",-3.02974207951488,1.57240249990711,"#218559",NA,"Altered, but not significant"
"388","Rat_18_NODE_1837_length_1659_cov_1.671446",-2.90688559904657,1.49421211676022,"#218559",NA,"Altered, but not significant"
"390","Rat_18_NODE_1957_length_1591_cov_3.162760",-2.4594278566554,1.24380554303039,"#218559",NA,"Altered, but not significant"
"394","Rat_18_NODE_2392_length_1389_cov_3.947526",-2.93859500921277,1.66789377820645,"#218559",NA,"Altered, but not significant"
"395","Rat_18_NODE_2528_length_1342_cov_4.817405",-2.77258490537633,1.42643366385459,"#218559",NA,"Altered, but not significant"
"399","Rat_18_NODE_2740_length_1269_cov_4.377265",-2.54431693845141,1.40032399878811,"#218559",NA,"Altered, but not significant"
"400","Rat_18_NODE_2825_length_1239_cov_2.639358",-3.39231183527572,1.95346194091442,"#218559",NA,"Altered, but not significant"
"407","Rat_18_NODE_3347_length_1102_cov_1.867240",-2.2223892702332,1.11200233404939,"#218559",NA,"Altered, but not significant"
"410","Rat_18_NODE_3639_length_1042_cov_5.548126",-2.63226364782184,1.38261049354031,"#218559",NA,"Altered, but not significant"
"411","Rat_18_NODE_3705_length_1026_cov_2.219361",-2.11547457960011,1.13055570588871,"#218559",NA,"Altered, but not significant"
"415","Rat_18_NODE_722_length_3314_cov_4.793495",-2.09952877147308,0.857513310669305,"#218559",NA,"Altered, but not significant"
"416","Rat_18_NODE_738_length_3240_cov_2.883830",-2.11547393070289,0.999895616971671,"#218559",NA,"Altered, but not significant"
"419","Rat_2_NODE_1062_length_1800_cov_2.261318",-2.12432414188945,1.08603417823715,"#218559",NA,"Altered, but not significant"
"420","Rat_2_NODE_107_length_16026_cov_16.349258",-4.70964705779901,2.54076948727815,"#218559",NA,"Altered, but not significant"
"421","Rat_2_NODE_1110_length_1723_cov_4.139688",-2.28128001960117,0.997089143744661,"#218559",NA,"Altered, but not significant"
"422","Rat_2_NODE_1292_length_1500_cov_3.033910",-2.20566933608059,0.97336545359987,"#218559",NA,"Altered, but not significant"
"424","Rat_2_NODE_1332_length_1472_cov_2.968948",-2.96962181621831,1.67876069046779,"#218559",NA,"Altered, but not significant"
"428","Rat_2_NODE_140_length_12522_cov_9.497233",-6.193099806611,4.24583968463698,"#218559",NA,"Altered, but not significant"
"430","Rat_2_NODE_1523_length_1305_cov_2.603200",-3.73695900046324,2.17496457404892,"#218559",NA,"Altered, but not significant"
"433","Rat_2_NODE_1642_length_1226_cov_3.118702",-2.99999478913499,1.55664156963755,"#218559",NA,"Altered, but not significant"
"435","Rat_2_NODE_1714_length_1183_cov_2.417553",-3.36922810121216,1.89824305646108,"#218559",NA,"Altered, but not significant"
"436","Rat_2_NODE_1716_length_1182_cov_3.236912",-2.32192468825491,1.15998390994475,"#218559",NA,"Altered, but not significant"
"437","Rat_2_NODE_1795_length_1136_cov_3.830712",-2.75001720435387,1.55856519984013,"#218559",NA,"Altered, but not significant"
"438","Rat_2_NODE_2126_length_1000_cov_5.842328",-2.54431698883982,1.41893037804104,"#218559",NA,"Altered, but not significant"
"439","Rat_2_NODE_39_length_35353_cov_26.132982",-5.58494763084435,3.17173426811701,"#218559",NA,"Altered, but not significant"
"441","Rat_2_NODE_861_length_2257_cov_3.508629",-4.15649663206435,2.48400754007806,"#218559",NA,"Altered, but not significant"
"442","Rat_2_NODE_935_length_2051_cov_6.621743",-4.0443854778742,2.14470489337,"#218559",NA,"Altered, but not significant"
"446","Rat_3_NODE_1356_length_2147_cov_3.403920",-2.05889055444541,0.98415572718824,"#218559",NA,"Altered, but not significant"
"447","Rat_3_NODE_1370_length_2132_cov_8.724603",-2.50249647029418,1.27024727258439,"#218559",NA,"Altered, but not significant"
"449","Rat_3_NODE_1414_length_2085_cov_2.836946",-2.22238884034036,1.02331917175873,"#218559",NA,"Altered, but not significant"
"455","Rat_3_NODE_2452_length_1413_cov_2.891016",-2.87446425848216,1.48765798277267,"#218559",NA,"Altered, but not significant"
"457","Rat_3_NODE_2709_length_1325_cov_9.583465",-2.11547393070289,0.999895616971671,"#218559",NA,"Altered, but not significant"
"459","Rat_3_NODE_2861_length_1279_cov_2.945261",-2.3824641939375,1.01467929761489,"#218559",NA,"Altered, but not significant"
"461","Rat_3_NODE_2932_length_1259_cov_1.788206",-2.16992195032243,1.07867937268187,"#218559",NA,"Altered, but not significant"
"464","Rat_3_NODE_3274_length_1158_cov_2.554850",-3.6244854398085,2.36725082937996,"#218559",NA,"Altered, but not significant"
"470","Rat_3_NODE_785_length_3016_cov_3.381628",-2.22238884034036,1.02331917175873,"#218559",NA,"Altered, but not significant"
"471","Rat_4_NODE_410_length_3251_cov_2.405507",-2.16992156572,1.00268715031241,"#218559",NA,"Altered, but not significant"
"472","Rat_4_NODE_83_length_10579_cov_9.813569",-4.56477393819952,2.45934121935214,"#218559",NA,"Altered, but not significant"
"474","Rat_5_NODE_405_length_2431_cov_3.242424",-2.11547393070289,0.999895616971671,"#218559",NA,"Altered, but not significant"
"477","Rat_6_NODE_1105_length_1840_cov_35.146218",-3.32192192657613,1.74008398269912,"#218559",NA,"Altered, but not significant"
"479","Rat_6_NODE_1794_length_1171_cov_1.552867",-4.04438855912816,3.06523582315089,"#218559",NA,"Altered, but not significant"
"480","Rat_7_NODE_1019_length_2394_cov_22.342454",-3.02974206282663,1.55995991708037,"#218559",NA,"Altered, but not significant"
"484","Rat_7_NODE_1582_length_1462_cov_2.816631",-2.66296062180385,1.33720589469675,"#218559",NA,"Altered, but not significant"
"485","Rat_7_NODE_1753_length_1324_cov_2.806147",-2.87446467327563,1.57725574134918,"#218559",NA,"Altered, but not significant"
"490","Rat_7_NODE_210_length_10309_cov_37.061439",-3.49878901204355,1.11395613339861,"#218559",NA,"Altered, but not significant"
"491","Rat_7_NODE_2195_length_1085_cov_2.857282",-2.45942818476645,1.51587867466012,"#218559",NA,"Altered, but not significant"
"492","Rat_7_NODE_2275_length_1051_cov_1.891566",-3.71881345887545,2.74576362095869,"#218559",NA,"Altered, but not significant"
"494","Rat_7_NODE_513_length_5034_cov_22.260293",-2.34914275605462,0.941371325281646,"#218559",NA,"Altered, but not significant"
"497","Rat_7_NODE_911_length_2659_cov_4.466590",-4.83287832999248,2.61494856871832,"#218559",NA,"Altered, but not significant"
"498","Rat_8_NODE_1000_length_2586_cov_3.319241",-2.99999478913499,1.55664156963755,"#218559",NA,"Altered, but not significant"
"499","Rat_8_NODE_1016_length_2555_cov_2.631600",-4.91487608187356,4.1411991638982,"#218559",NA,"Altered, but not significant"
"504","Rat_8_NODE_1303_length_2079_cov_2.265316",-2.05889055444541,0.98415572718824,"#218559",NA,"Altered, but not significant"
"505","Rat_8_NODE_1395_length_1979_cov_4.177235",-3.14809284072784,2.03054023873228,"#218559",NA,"Altered, but not significant"
"508","Rat_8_NODE_1463_length_1894_cov_2.374116",-2.11547393070289,0.999895616971671,"#218559",NA,"Altered, but not significant"
"513","Rat_8_NODE_1815_length_1611_cov_3.493573",-2.11547393070289,0.999895616971671,"#218559",NA,"Altered, but not significant"
"516","Rat_8_NODE_1926_length_1534_cov_1.908046",-3.52355596706945,2.02416270769733,"#218559",NA,"Altered, but not significant"
"521","Rat_8_NODE_208_length_9633_cov_54.862811",-3.74224348097339,1.31343884392024,"#218559",NA,"Altered, but not significant"
"522","Rat_8_NODE_2082_length_1444_cov_2.588193",-3.45942653057293,2.19639009435216,"#218559",NA,"Altered, but not significant"
"523","Rat_8_NODE_2123_length_1425_cov_3.264234",-3.10961760166034,1.60375502438602,"#218559",NA,"Altered, but not significant"
"533","Rat_8_NODE_2567_length_1212_cov_2.691443",-2.66296035662172,1.55995991708037,"#218559",NA,"Altered, but not significant"
"535","Rat_8_NODE_2619_length_1191_cov_1.319542",-2.32192464839965,1.15123567543768,"#218559",NA,"Altered, but not significant"
"536","Rat_8_NODE_2680_length_1169_cov_2.301616",-2.65710886577795,1.8331499642299,"#218559",NA,"Altered, but not significant"
"537","Rat_8_NODE_2740_length_1154_cov_2.269336",-2.22238884034036,1.02331917175873,"#218559",NA,"Altered, but not significant"
"540","Rat_8_NODE_288_length_7235_cov_24.514485",-2.88379348778844,0.941371325281646,"#218559",NA,"Altered, but not significant"
"544","Rat_8_NODE_3198_length_1018_cov_2.102804",-2.66296072259989,1.36187923890449,"#218559",NA,"Altered, but not significant"
"556","Rat_9_NODE_1020_length_1869_cov_2.968578",-3.19639203595361,1.81671571669245,"#218559",NA,"Altered, but not significant"
"560","Rat_9_NODE_1209_length_1667_cov_1.887097",-2.80735013433116,1.67228028290844,"#218559",NA,"Altered, but not significant"
"566","Rat_9_NODE_260_length_5085_cov_14.423658",-4.93072489590028,2.61494856871832,"#218559",NA,"Altered, but not significant"
"567","Rat_9_NODE_469_length_3379_cov_3.146209",-4.41502752192496,2.3928927332599,"#218559",NA,"Altered, but not significant"
"570","Rat_9_NODE_980_length_1920_cov_2.164075",-2.8744641953316,1.47033230372412,"#218559",NA,"Altered, but not significant"
"571","VC_100",-3.08745735224925,1.59412679660851,"#218559",NA,"Altered, but not significant"
"572","VC_1000",-2.3479171791984,0.987647901056585,"#218559",NA,"Altered, but not significant"
"573","VC_101",-5.95805510915635,3.97489012902642,"#218559",NA,"Altered, but not significant"
"574","VC_1029",-3.67398828274742,2.46918463215152,"#218559",NA,"Altered, but not significant"
"575","VC_103",-2.49589123909291,2.24678551318576,"#218559",NA,"Altered, but not significant"
"576","VC_1030",-2.66927257340435,1.45930856627608,"#218559",NA,"Altered, but not significant"
"577","VC_1034",-2.68521874662763,1.29499047920823,"#218559",NA,"Altered, but not significant"
"579","VC_104",-5.42064963590636,3.43969519596847,"#218559",NA,"Altered, but not significant"
"580","VC_105",-5.91884921480331,3.95391702654221,"#218559",NA,"Altered, but not significant"
"582","VC_1069",-2.77258491353294,1.42720160030722,"#218559",NA,"Altered, but not significant"
"584","VC_1083",-3.32192314992794,2.48645970469881,"#218559",NA,"Altered, but not significant"
"586","VC_1101",-2.21431165272775,0.923273278079882,"#218559",NA,"Altered, but not significant"
"588","VC_1119",-4.24792054292894,2.88625622370669,"#218559",NA,"Altered, but not significant"
"590","VC_1147",-3.47166549231058,1.67228028290844,"#218559",NA,"Altered, but not significant"
"591","VC_1156",-4.19638914104016,2.48645970469881,"#218559",NA,"Altered, but not significant"
"592","VC_1161",-2.11547437197392,1.05551943408229,"#218559",NA,"Altered, but not significant"
"594","VC_1171",-2.51657096001919,1.37726185550701,"#218559",NA,"Altered, but not significant"
"595","VC_1173",-2.53604792631445,1.17446973989709,"#218559",NA,"Altered, but not significant"
"596","VC_1174",-2.77258477423718,1.39505102085558,"#218559",NA,"Altered, but not significant"
"598","VC_1197",-4.49184269522283,2.42440466585851,"#218559",NA,"Altered, but not significant"
"599","VC_1202",-2.43295096389626,0.941371325281646,"#218559",NA,"Altered, but not significant"
"600","VC_1205",-3.36922746053594,1.76614294965623,"#218559",NA,"Altered, but not significant"
"602","VC_1245",-6.05164553957591,3.60672194150648,"#218559",NA,"Altered, but not significant"
"603","VC_1261",-2.05889055444541,0.98415572718824,"#218559",NA,"Altered, but not significant"
"604","VC_127",-4.07323612805916,1.90093239422019,"#218559",NA,"Altered, but not significant"
"608","VC_144",-2.71997673106058,1.52849918639403,"#218559",NA,"Altered, but not significant"
"609","VC_146",-3.39077937587439,1.53761534256159,"#218559",NA,"Altered, but not significant"
"613","VC_16",-4.24866432524478,2.50770565374715,"#218559",NA,"Altered, but not significant"
"626","VC_194",-2.26698371138837,0.941371325281646,"#218559",NA,"Altered, but not significant"
"632","VC_215",-3.29767445846064,1.72389286232396,"#218559",NA,"Altered, but not significant"
"634","VC_219",-2.98270984684543,1.13055570588871,"#218559",NA,"Altered, but not significant"
"637","VC_235",-2.92375653464769,1.35174432152254,"#218559",NA,"Altered, but not significant"
"641","VC_266",-2.53394234041251,0.941371325281646,"#218559",NA,"Altered, but not significant"
"647","VC_276",-3.17238315749495,2.44706988728912,"#218559",NA,"Altered, but not significant"
"648","VC_278",-3.92684569806124,4.24583968463698,"#218559",NA,"Altered, but not significant"
"661","VC_328",-2.11547393070289,0.999895616971671,"#218559",NA,"Altered, but not significant"
"662","VC_330",-3.39459410915901,1.48470818068782,"#218559",NA,"Altered, but not significant"
"666","VC_376",-2.42018894190052,0.819815595561546,"#218559",NA,"Altered, but not significant"
"667","VC_378",-3.1671886965167,0.977299413718541,"#218559",NA,"Altered, but not significant"
"671","VC_383",-3.96741624039466,1.51062754784138,"#218559",NA,"Altered, but not significant"
"686","VC_445",-4.28539469576906,3.13843877296137,"#218559",NA,"Altered, but not significant"
"690","VC_458",-5.62934333676554,3.60514583883692,"#218559",NA,"Altered, but not significant"
"695","VC_477",-2.45942777210578,1.21975081149226,"#218559",NA,"Altered, but not significant"
"696","VC_478",-2.22238884034036,1.02331917175873,"#218559",NA,"Altered, but not significant"
"698","VC_481",-4.36922515196217,2.58368822946892,"#218559",NA,"Altered, but not significant"
"702","VC_502",-2.22793522358749,1.29499047920823,"#218559",NA,"Altered, but not significant"
"704","VC_515",-5.7637543204185,4.4011712296376,"#218559",NA,"Altered, but not significant"
"705","VC_516",-2.11547437068661,1.05359430756018,"#218559",NA,"Altered, but not significant"
"707","VC_546",-3.27301239234306,1.69034090497143,"#218559",NA,"Altered, but not significant"
"711","VC_570",-2.87730839367072,1.10401475089002,"#218559",NA,"Altered, but not significant"
"716","VC_618",-2.90815821084904,0.978897717587498,"#218559",NA,"Altered, but not significant"
"721","VC_638",-2.22238884034036,1.02331917175873,"#218559",NA,"Altered, but not significant"
"722","VC_639",-6.35459866611221,3.84524891541476,"#218559",NA,"Altered, but not significant"
"734","VC_668",-2.45470303786624,0.694247869082232,"#218559",NA,"Altered, but not significant"
"735","VC_670",-2.6622398855776,1.28317261395146,"#218559",NA,"Altered, but not significant"
"737","VC_673",-5.29154420902728,3.79590280325787,"#218559",NA,"Altered, but not significant"
"738","VC_675",-4.53396775168658,2.40627420685247,"#218559",NA,"Altered, but not significant"
"739","VC_676",-5.41484459725367,2.1353134195379,"#218559",NA,"Altered, but not significant"
"740","VC_677",-2.77648590292607,1.13856111527098,"#218559",NA,"Altered, but not significant"
"743","VC_680",-3.96296255314005,1.96211668414208,"#218559",NA,"Altered, but not significant"
"746","VC_686",-2.68869831373532,0.941371325281646,"#218559",NA,"Altered, but not significant"
"750","VC_773",-6.93285959418695,4.02071502365591,"#218559",NA,"Altered, but not significant"
"763","VC_857",-3.08745804185275,1.77122838913219,"#218559",NA,"Altered, but not significant"
"774","VC_921",-3.99999153396801,2.11925164671303,"#218559",NA,"Altered, but not significant"
"775","VC_925",-2.80735020306527,1.43808384180219,"#218559",NA,"Altered, but not significant"
"783","VC_979",-2.22238884034036,1.02331917175873,"#218559",NA,"Altered, but not significant"
"792","C10-R2-Base_NODE_426_length_1876_cov_10.399780",-2.14135034553709,0.842170119385777,"#218559",NA,"Altered, but not significant"
"804","C12-R2-Base_NODE_1490_length_2490_cov_8.564271",-2.20162696380518,0.830074379579671,"#218559",NA,"Altered, but not significant"
"808","C12-R2-T5_NODE_205_length_2987_cov_3.546385",-2.54056156752317,1.02875960089617,"#218559",NA,"Altered, but not significant"
"811","C12-R3-Base_NODE_550_length_1722_cov_42.643671",-3.48111971880881,1.53382547011727,"#218559",NA,"Altered, but not significant"
"813","C13-R1-Base_NODE_7_length_24297_cov_6.828521",-3.49783721034537,1.1532944976031,"#218559",NA,"Altered, but not significant"
"816","C13-R2-Base_NODE_3931_length_1209_cov_2.951473",-2.50249631152642,1.07793802029005,"#218559",NA,"Altered, but not significant"
"821","C13-R3-Base_NODE_633_length_2496_cov_6.616551",-2.26067815192575,0.655882399016365,"#218559",NA,"Altered, but not significant"
"825","C14-R2-Base_NODE_43_length_17842_cov_14.781020",-2.20958999973135,0.516400523613646,"#218559",NA,"Altered, but not significant"
"826","C14-R2-Base_NODE_48_length_15724_cov_11.368434",-2.0983879314559,0.511984611706448,"#218559",NA,"Altered, but not significant"
"831","C15-R1-Base_NODE_2034_length_2097_cov_2.410382",-4.6911521494026,2.57009623964783,"#218559",NA,"Altered, but not significant"
"833","C15-R1-Base_NODE_3649_length_1433_cov_2.569666",-2.39231275987421,0.989505658210247,"#218559",NA,"Altered, but not significant"
"850","C16-R2-Base_NODE_288_length_4274_cov_5.235838",-3.78009831374129,1.53488651355789,"#218559",NA,"Altered, but not significant"
"852","C16-R2-Base_NODE_59_length_14955_cov_6.009329",-3.01498814127551,1.28734499137308,"#218559",NA,"Altered, but not significant"
"857","C16-R3-Base_NODE_1188_length_2810_cov_3.889655",-2.52571487033543,0.87477229664337,"#218559",NA,"Altered, but not significant"
"864","C21-R1-3-4-18_NODE_4_length_19872_cov_8.823384",-2.08888739401077,0.563131759027378,"#218559",NA,"Altered, but not significant"
"876","C21-R3-3-4-18_NODE_434_length_1538_cov_9.297370",-2.02553046255196,0.842170119385777,"#218559",NA,"Altered, but not significant"
"877","C21-R3-T5_NODE_639_length_1734_cov_6.440739",-2.20162761487248,0.842170119385777,"#218559",NA,"Altered, but not significant"
"887","C23-R2-1-5-18_NODE_550_length_1630_cov_8.493968",-3.1699190602068,1.39967423198389,"#218559",NA,"Altered, but not significant"
"890","C23-R2-T5_NODE_73_length_2902_cov_2.650509",-2.49863249904492,1.25243583460766,"#218559",NA,"Altered, but not significant"
"896","C24-R1-1-5-18_NODE_276_length_2903_cov_9.038624",-2.13788038014319,0.529397717658475,"#218559",NA,"Altered, but not significant"
"905","C24-R2-3-4-18_NODE_5829_length_1364_cov_1.495034",-2.22238925701124,0.989505658210247,"#218559",NA,"Altered, but not significant"
"906","C24-R2-3-4-18_NODE_7543_length_1181_cov_2.051510",-2.05889054711471,0.90203451996925,"#218559",NA,"Altered, but not significant"
"914","C9-R2-T1_NODE_2583_length_1039_cov_3.453252",-2.93859428975939,1.29567543499868,"#218559",NA,"Altered, but not significant"
"921","C9-R3-T1_NODE_764_length_1802_cov_4.777905",-2.46233165001537,0.780949766693782,"#218559",NA,"Altered, but not significant"
"922","C9-R3-T5_NODE_1276_length_1947_cov_14.687104",-3.16991913393591,1.41305361222911,"#218559",NA,"Altered, but not significant"
"937","Rat_10_NODE_1223_length_1398_cov_2.320179",-2.16992196729533,0.960333354410253,"#218559",NA,"Altered, but not significant"
"940","Rat_10_NODE_1392_length_1287_cov_3.060877",-2.1154739219128,0.910306394559242,"#218559",NA,"Altered, but not significant"
"941","Rat_10_NODE_141_length_8304_cov_10.941326",-4.52229170882341,1.46442534402603,"#218559",NA,"Altered, but not significant"
"942","Rat_10_NODE_1649_length_1154_cov_2.723385",-3.0297431291132,1.59915642768739,"#218559",NA,"Altered, but not significant"
"946","Rat_10_NODE_384_length_3275_cov_3.569565",-4.29767202418416,2.27374744616642,"#218559",NA,"Altered, but not significant"
"948","Rat_10_NODE_452_length_2934_cov_2.534561",-2.29461510015709,0.989505658210247,"#218559",NA,"Altered, but not significant"
"951","Rat_11_NODE_1027_length_1727_cov_1.760766",-2.05889054711471,0.90203451996925,"#218559",NA,"Altered, but not significant"
"957","Rat_11_NODE_1668_length_1177_cov_1.868093",-2.11547427561153,0.923280451973798,"#218559",NA,"Altered, but not significant"
"959","Rat_11_NODE_1956_length_1062_cov_2.683217",-2.90688603935991,1.39967423198389,"#218559",NA,"Altered, but not significant"
"964","Rat_11_NODE_779_length_2203_cov_3.873836",-2.32192467318157,1.02618270995135,"#218559",NA,"Altered, but not significant"
"966","Rat_11_NODE_933_length_1861_cov_11.691030",-3.70043215527412,1.67026228557165,"#218559",NA,"Altered, but not significant"
"967","Rat_11_NODE_993_length_1766_cov_3.681473",-2.32192159461856,0.869819265586321,"#218559",NA,"Altered, but not significant"
"970","Rat_12_NODE_1087_length_2237_cov_4.133364",-4.11546939030857,2.18444317251994,"#218559",NA,"Altered, but not significant"
"972","Rat_12_NODE_1170_length_2117_cov_3.237633",-2.99999468991905,1.33286734486612,"#218559",NA,"Altered, but not significant"
"973","Rat_12_NODE_1174_length_2114_cov_3.776105",-2.73696104627188,1.21624139073944,"#218559",NA,"Altered, but not significant"
"974","Rat_12_NODE_1215_length_2054_cov_3.730365",-3.14295218879651,1.4010314296511,"#218559",NA,"Altered, but not significant"
"975","Rat_12_NODE_1241_length_2035_cov_3.621212",-2.22238882842952,0.911229400204541,"#218559",NA,"Altered, but not significant"
"976","Rat_12_NODE_1429_length_1815_cov_12.363068",-2.05889093959805,0.911229400204541,"#218559",NA,"Altered, but not significant"
"978","Rat_12_NODE_1556_length_1691_cov_2.071516",-2.5443165082575,1.12631459617538,"#218559",NA,"Altered, but not significant"
"979","Rat_12_NODE_1588_length_1667_cov_2.342432",-3.90688333204945,2.00232245167109,"#218559",NA,"Altered, but not significant"
"980","Rat_12_NODE_163_length_11909_cov_5.647967",-2.53491096821698,0.861307984287744,"#218559",NA,"Altered, but not significant"
"981","Rat_12_NODE_1702_length_1564_cov_3.798542",-3.56477809755138,1.69817537094364,"#218559",NA,"Altered, but not significant"
"987","Rat_12_NODE_2133_length_1316_cov_3.270420",-2.45942783184432,1.0836139503493,"#218559",NA,"Altered, but not significant"
"994","Rat_12_NODE_2439_length_1183_cov_2.944149",-6.68648209496358,4.09065596852005,"#218559",NA,"Altered, but not significant"
"1009","Rat_12_NODE_303_length_6745_cov_67.036323",-2.22238882842952,0.911229400204541,"#218559",NA,"Altered, but not significant"
"1011","Rat_12_NODE_345_length_5910_cov_4.709137",-2.05889054711471,0.90203451996925,"#218559",NA,"Altered, but not significant"
"1018","Rat_12_NODE_713_length_3187_cov_2.303959",-3.82442049483459,1.72674062358047,"#218559",NA,"Altered, but not significant"
"1022","Rat_12_NODE_829_length_2797_cov_5.564916",-4.44845002230871,2.09880838033161,"#218559",NA,"Altered, but not significant"
"1023","Rat_12_NODE_838_length_2782_cov_5.190686",-2.1154739219128,0.910306394559242,"#218559",NA,"Altered, but not significant"
"1027","Rat_13_NODE_1484_length_1255_cov_3.485833",-2.32192467318157,1.02618270995135,"#218559",NA,"Altered, but not significant"
"1028","Rat_13_NODE_1527_length_1233_cov_2.616299",-2.04306420001422,0.90203451996925,"#218559",NA,"Altered, but not significant"
"1032","Rat_13_NODE_1733_length_1135_cov_2.516667",-2.16992155554501,0.910306394559242,"#218559",NA,"Altered, but not significant"
"1038","Rat_13_NODE_212_length_5837_cov_6.755102",-3.24792140930761,1.45131909832374,"#218559",NA,"Altered, but not significant"
"1040","Rat_13_NODE_560_length_2326_cov_3.758256",-2.05889054711471,0.90203451996925,"#218559",NA,"Altered, but not significant"
"1041","Rat_13_NODE_673_length_2028_cov_2.081602",-2.22238882842952,0.911229400204541,"#218559",NA,"Altered, but not significant"
"1042","Rat_14_NODE_1071_length_1606_cov_2.749839",-2.50249644711135,1.10638495875836,"#218559",NA,"Altered, but not significant"
"1049","Rat_14_NODE_1252_length_1453_cov_2.133763",-2.4150337991104,1.06143103072792,"#218559",NA,"Altered, but not significant"
"1055","Rat_14_NODE_1553_length_1268_cov_2.950536",-2.22238925096456,0.989505658210247,"#218559",NA,"Altered, but not significant"
"1057","Rat_14_NODE_1687_length_1199_cov_3.187063",-4.68181168000413,2.3168264475577,"#218559",NA,"Altered, but not significant"
"1058","Rat_14_NODE_2090_length_1046_cov_2.488396",-3.43739929516956,1.66884571072843,"#218559",NA,"Altered, but not significant"
"1061","Rat_14_NODE_2157_length_1028_cov_2.227133",-2.16992223795813,1.02618270995135,"#218559",NA,"Altered, but not significant"
"1066","Rat_14_NODE_497_length_3284_cov_5.553732",-2.07256148654862,0.824459486670867,"#218559",NA,"Altered, but not significant"
"1067","Rat_14_NODE_502_length_3251_cov_3.334481",-4.22238419867639,2.24513363133491,"#218559",NA,"Altered, but not significant"
"1073","Rat_14_NODE_91_length_20813_cov_13.184604",-2.46393882002757,0.86514035832019,"#218559",NA,"Altered, but not significant"
"1075","Rat_14_NODE_97_length_19639_cov_13.490911",-4.52355144122479,2.18444317251994,"#218559",NA,"Altered, but not significant"
"1078","Rat_15_NODE_1018_length_1912_cov_2.533118",-4.34576871706067,3.1645956551179,"#218559",NA,"Altered, but not significant"
"1085","Rat_15_NODE_1379_length_1488_cov_2.022331",-3.16991986328459,1.5351817821003,"#218559",NA,"Altered, but not significant"
"1087","Rat_15_NODE_1479_length_1408_cov_2.249076",-3.56477988229236,2.26811679511489,"#218559",NA,"Altered, but not significant"
"1092","Rat_15_NODE_1738_length_1239_cov_2.298142",-4.07324331231441,2.82267333015215,"#218559",NA,"Altered, but not significant"
"1095","Rat_15_NODE_1992_length_1120_cov_8.257277",-2.1154739219128,0.910306394559242,"#218559",NA,"Altered, but not significant"
"1108","Rat_16_NODE_1391_length_1319_cov_3.575158",-3.093970241828,1.48298679150318,"#218559",NA,"Altered, but not significant"
"1116","Rat_16_NODE_1979_length_1037_cov_2.846232",-2.16992192189166,0.949829510837385,"#218559",NA,"Altered, but not significant"
"1118","Rat_16_NODE_393_length_3058_cov_5.115218",-3.43739857337217,1.52725644706401,"#218559",NA,"Altered, but not significant"
"1121","Rat_17_NODE_1100_length_2048_cov_2.143001",-2.09952926498195,0.842170119385777,"#218559",NA,"Altered, but not significant"
"1123","Rat_17_NODE_1141_length_1965_cov_2.359162",-2.80735016842141,1.24300582132896,"#218559",NA,"Altered, but not significant"
"1124","Rat_17_NODE_1181_length_1909_cov_4.391046",-2.51936901116961,1.17725682089883,"#218559",NA,"Altered, but not significant"
"1128","Rat_17_NODE_1400_length_1661_cov_3.667497",-2.38564869039138,1.07023060758805,"#218559",NA,"Altered, but not significant"
"1130","Rat_17_NODE_1598_length_1454_cov_4.045747",-2.8364958448106,1.39967423198389,"#218559",NA,"Altered, but not significant"
"1135","Rat_17_NODE_1909_length_1215_cov_2.524138",-2.1154739219128,0.910306394559242,"#218559",NA,"Altered, but not significant"
"1136","Rat_17_NODE_1967_length_1170_cov_3.894170",-2.54648486039111,1.49938839415033,"#218559",NA,"Altered, but not significant"
"1138","Rat_17_NODE_2098_length_1104_cov_3.884652",-2.08091602158694,0.899719123604996,"#218559",NA,"Altered, but not significant"
"1139","Rat_17_NODE_2203_length_1059_cov_1.773904",-2.58495883231753,1.23925795785443,"#218559",NA,"Altered, but not significant"
"1143","Rat_17_NODE_514_length_3993_cov_4.925851",-2.30432729001867,0.910306394559242,"#218559",NA,"Altered, but not significant"
"1148","Rat_17_NODE_846_length_2602_cov_3.880251",-3.42517526630344,1.91335332163619,"#218559",NA,"Altered, but not significant"
"1149","Rat_17_NODE_921_length_2411_cov_4.332767",-3.29955313571925,1.59915642768739,"#218559",NA,"Altered, but not significant"
"1151","Rat_17_NODE_988_length_2264_cov_4.550928",-2.07324334023269,0.83942118421109,"#218559",NA,"Altered, but not significant"
"1163","Rat_18_NODE_1837_length_1659_cov_1.671446",-2.90688549939449,1.2849654308475,"#218559",NA,"Altered, but not significant"
"1165","Rat_18_NODE_1957_length_1591_cov_3.162760",-2.45942783184432,1.0836139503493,"#218559",NA,"Altered, but not significant"
"1168","Rat_18_NODE_2252_length_1456_cov_2.876517",-2.1154739219128,0.910306394559242,"#218559",NA,"Altered, but not significant"
"1170","Rat_18_NODE_2392_length_1389_cov_3.947526",-2.93859490894065,1.42967505829286,"#218559",NA,"Altered, but not significant"
"1172","Rat_18_NODE_2607_length_1313_cov_2.457075",-2.62448658110021,1.15977166176013,"#218559",NA,"Altered, but not significant"
"1175","Rat_18_NODE_2740_length_1269_cov_4.377265",-2.54431690594891,1.21624139073944,"#218559",NA,"Altered, but not significant"
"1177","Rat_18_NODE_2825_length_1239_cov_2.639358",-3.39231166965008,1.67026228557165,"#218559",NA,"Altered, but not significant"
"1183","Rat_18_NODE_3347_length_1102_cov_1.867240",-2.2223892590045,0.989505658210247,"#218559",NA,"Altered, but not significant"
"1188","Rat_18_NODE_3705_length_1026_cov_2.219361",-2.115474571941,1.00075810576763,"#218559",NA,"Altered, but not significant"
"1191","Rat_18_NODE_738_length_3240_cov_2.883830",-2.1154739219128,0.910306394559242,"#218559",NA,"Altered, but not significant"
"1194","Rat_2_NODE_107_length_16026_cov_16.349258",-4.70964702688786,2.30048372608018,"#218559",NA,"Altered, but not significant"
"1197","Rat_2_NODE_1292_length_1500_cov_3.033910",-2.70043369411495,1.16859597085337,"#218559",NA,"Altered, but not significant"
"1198","Rat_2_NODE_1332_length_1472_cov_2.968948",-2.96962170906916,1.44363043853305,"#218559",NA,"Altered, but not significant"
"1199","Rat_2_NODE_1357_length_1457_cov_1.528531",-3.22238707556207,1.5351817821003,"#218559",NA,"Altered, but not significant"
"1201","Rat_2_NODE_140_length_12522_cov_9.497233",-6.19309939711976,3.88225161820075,"#218559",NA,"Altered, but not significant"
"1203","Rat_2_NODE_1642_length_1226_cov_3.118702",-2.99999466989586,1.33099766673785,"#218559",NA,"Altered, but not significant"
"1204","Rat_2_NODE_1696_length_1199_cov_1.916958",-2.99999529024888,1.45576667361213,"#218559",NA,"Altered, but not significant"
"1205","Rat_2_NODE_1714_length_1183_cov_2.417553",-2.49475998715925,1.06143103072792,"#218559",NA,"Altered, but not significant"
"1207","Rat_2_NODE_1795_length_1136_cov_3.830712",-3.62448508695067,2.00232245167109,"#218559",NA,"Altered, but not significant"
"1208","Rat_2_NODE_2126_length_1000_cov_5.842328",-2.54431695644545,1.22383272326347,"#218559",NA,"Altered, but not significant"
"1209","Rat_2_NODE_39_length_35353_cov_26.132982",-5.58494753222439,2.89106320595616,"#218559",NA,"Altered, but not significant"
"1212","Rat_2_NODE_861_length_2257_cov_3.508629",-2.5715358807994,1.00553500906677,"#218559",NA,"Altered, but not significant"
"1214","Rat_2_NODE_973_length_1958_cov_2.497110",-2.73696104523804,1.21624139073944,"#218559",NA,"Altered, but not significant"
"1220","Rat_3_NODE_1356_length_2147_cov_3.403920",-2.05889054711471,0.90203451996925,"#218559",NA,"Altered, but not significant"
"1221","Rat_3_NODE_1370_length_2132_cov_8.724603",-2.50249644147546,1.10638495875836,"#218559",NA,"Altered, but not significant"
"1222","Rat_3_NODE_1414_length_2085_cov_2.836946",-2.22238882842952,0.911229400204541,"#218559",NA,"Altered, but not significant"
"1231","Rat_3_NODE_2709_length_1325_cov_9.583465",-2.1154739219128,0.910306394559242,"#218559",NA,"Altered, but not significant"
"1233","Rat_3_NODE_2861_length_1279_cov_2.945261",-3.60485479816248,1.60280106127987,"#218559",NA,"Altered, but not significant"
"1234","Rat_3_NODE_2932_length_1259_cov_1.788206",-2.16992194071594,0.954470376190619,"#218559",NA,"Altered, but not significant"
"1237","Rat_3_NODE_3274_length_1158_cov_2.554850",-2.40209414359682,1.07793802029005,"#218559",NA,"Altered, but not significant"
"1241","Rat_3_NODE_785_length_3016_cov_3.381628",-2.22238882842952,0.911229400204541,"#218559",NA,"Altered, but not significant"
"1245","Rat_4_NODE_410_length_3251_cov_2.405507",-2.16992155554501,0.910306394559242,"#218559",NA,"Altered, but not significant"
"1248","Rat_5_NODE_405_length_2431_cov_3.242424",-2.1154739219128,0.910306394559242,"#218559",NA,"Altered, but not significant"
"1250","Rat_5_NODE_537_length_1860_cov_96.406648",-2.85797345506944,1.05206037304727,"#218559",NA,"Altered, but not significant"
"1252","Rat_6_NODE_1105_length_1840_cov_35.146218",-3.32192175459255,1.48298679150318,"#218559",NA,"Altered, but not significant"
"1255","Rat_7_NODE_1019_length_2394_cov_22.342454",-3.02974193547276,1.33286734486612,"#218559",NA,"Altered, but not significant"
"1258","Rat_7_NODE_1534_length_1519_cov_2.487705",-3.8579739361252,2.00232245167109,"#218559",NA,"Altered, but not significant"
"1260","Rat_7_NODE_1582_length_1462_cov_2.816631",-2.662960570127,1.16859597085337,"#218559",NA,"Altered, but not significant"
"1267","Rat_7_NODE_1962_length_1191_cov_2.581866",-2.1699219628624,0.960333354410253,"#218559",NA,"Altered, but not significant"
"1270","Rat_7_NODE_2275_length_1051_cov_1.891566",-2.98184861170222,1.7378101904486,"#218559",NA,"Altered, but not significant"
"1276","Rat_7_NODE_911_length_2659_cov_4.466590",-4.83287832500656,2.36529763059335,"#218559",NA,"Altered, but not significant"
"1277","Rat_8_NODE_1000_length_2586_cov_3.319241",-2.99999466989586,1.33099766673785,"#218559",NA,"Altered, but not significant"
"1278","Rat_8_NODE_1016_length_2555_cov_2.631600",-2.7994002027359,1.29543326200613,"#218559",NA,"Altered, but not significant"
"1284","Rat_8_NODE_1303_length_2079_cov_2.265316",-2.05889054711471,0.90203451996925,"#218559",NA,"Altered, but not significant"
"1287","Rat_8_NODE_1463_length_1894_cov_2.374116",-2.1154739219128,0.910306394559242,"#218559",NA,"Altered, but not significant"
"1299","Rat_8_NODE_1815_length_1611_cov_3.493573",-2.1154739219128,0.910306394559242,"#218559",NA,"Altered, but not significant"
"1303","Rat_8_NODE_1926_length_1534_cov_1.908046",-2.02105709104209,0.843820113742655,"#218559",NA,"Altered, but not significant"
"1328","Rat_8_NODE_2740_length_1154_cov_2.269336",-2.22238882842952,0.911229400204541,"#218559",NA,"Altered, but not significant"
"1331","Rat_8_NODE_288_length_7235_cov_24.514485",-2.34537408086993,0.664728997806746,"#218559",NA,"Altered, but not significant"
"1332","Rat_8_NODE_2923_length_1095_cov_4.711538",-2.70043377009773,1.14543002178645,"#218559",NA,"Altered, but not significant"
"1337","Rat_8_NODE_3198_length_1018_cov_2.102804",-2.6629606705844,1.18559795853353,"#218559",NA,"Altered, but not significant"
"1352","Rat_8_NODE_943_length_2687_cov_4.590046",-2.01345625507756,0.842170119385777,"#218559",NA,"Altered, but not significant"
"1354","Rat_9_NODE_1020_length_1869_cov_2.968578",-3.19639188789091,1.53382547011727,"#218559",NA,"Altered, but not significant"
"1371","Rat_9_NODE_980_length_1920_cov_2.164075",-2.87446410247771,1.26272413407679,"#218559",NA,"Altered, but not significant"
"1375","VC_101",-5.95805482566875,3.62834431656546,"#218559",NA,"Altered, but not significant"
"1377","VC_103",-2.03318597200657,1.18559795853353,"#218559",NA,"Altered, but not significant"
"1379","VC_1034",-2.70724583691612,1.24687659423294,"#218559",NA,"Altered, but not significant"
"1381","VC_105",-2.98025287362035,0.989505658210247,"#218559",NA,"Altered, but not significant"
"1383","VC_1069",-2.77258484210537,1.22561265170213,"#218559",NA,"Altered, but not significant"
"1388","VC_1119",-4.24792045439145,2.58796066967123,"#218559",NA,"Altered, but not significant"
"1389","VC_1120",-2.22238925701124,0.989505658210247,"#218559",NA,"Altered, but not significant"
"1392","VC_1147",-2.40557837109329,0.910306394559242,"#218559",NA,"Altered, but not significant"
"1393","VC_1156",-4.19638904258695,2.21795676093907,"#218559",NA,"Altered, but not significant"
"1399","VC_1173",-3.2730122526658,1.45131909832374,"#218559",NA,"Altered, but not significant"
"1400","VC_1174",-2.77258470187445,1.20256464365043,"#218559",NA,"Altered, but not significant"
"1403","VC_1197",-4.49184262836013,2.15858436896907,"#218559",NA,"Altered, but not significant"
"1404","VC_1202",-2.58495392556382,0.910306394559242,"#218559",NA,"Altered, but not significant"
"1405","VC_1205",-3.36922728484988,1.49938839415033,"#218559",NA,"Altered, but not significant"
"1410","VC_1245",-6.0516451758366,3.25059618650008,"#218559",NA,"Altered, but not significant"
"1411","VC_1261",-2.05889054711471,0.90203451996925,"#218559",NA,"Altered, but not significant"
"1412","VC_127",-3.98012631816778,1.53431969044632,"#218559",NA,"Altered, but not significant"
"1422","VC_16",-3.70923654027017,1.59915642768739,"#218559",NA,"Altered, but not significant"
"1423","VC_162",-2.70998390448751,0.86514035832019,"#218559",NA,"Altered, but not significant"
"1436","VC_198",-2.00630587635679,0.764552131786709,"#218559",NA,"Altered, but not significant"
"1440","VC_215",-3.29767428875175,1.46862532046335,"#218559",NA,"Altered, but not significant"
"1446","VC_235",-3.42625580862506,1.45865441520935,"#218559",NA,"Altered, but not significant"
"1450","VC_266",-2.23273344274692,0.928264818765384,"#218559",NA,"Altered, but not significant"
"1453","VC_273",-2.43770108269591,2.03329311657599,"#218559",NA,"Altered, but not significant"
"1455","VC_275",-4.30218890406207,1.22140689402035,"#218559",NA,"Altered, but not significant"
"1456","VC_276",-2.06546951432975,1.19183783267026,"#218559",NA,"Altered, but not significant"
"1458","VC_278",-3.24209243003145,1.49938839415033,"#218559",NA,"Altered, but not significant"
"1461","VC_315",-2.59849866914082,0.90203451996925,"#218559",NA,"Altered, but not significant"
"1467","VC_328",-2.1154739219128,0.910306394559242,"#218559",NA,"Altered, but not significant"
"1468","VC_330",-3.07266572455504,1.04005005454645,"#218559",NA,"Altered, but not significant"
"1478","VC_383",-2.23561526426185,0.627571125224243,"#218559",NA,"Altered, but not significant"
"1482","VC_390",-5.36735444234797,2.92618883776888,"#218559",NA,"Altered, but not significant"
"1490","VC_445",-2.07038361692049,0.87477229664337,"#218559",NA,"Altered, but not significant"
"1494","VC_458",-5.62934322542836,3.27521026326058,"#218559",NA,"Altered, but not significant"
"1499","VC_477",-2.45942774722991,1.07023060758805,"#218559",NA,"Altered, but not significant"
"1500","VC_478",-2.22238882842952,0.911229400204541,"#218559",NA,"Altered, but not significant"
"1501","VC_481",-4.36922506894321,2.3168264475577,"#218559",NA,"Altered, but not significant"
"1505","VC_515",-3.06331674356115,1.18559795853353,"#218559",NA,"Altered, but not significant"
"1506","VC_516",-2.11547436251848,0.929873032070097,"#218559",NA,"Altered, but not significant"
"1508","VC_546",-3.27301222223345,1.44975788732858,"#218559",NA,"Altered, but not significant"
"1511","VC_570",-4.81590500829614,2.31654709343595,"#218559",NA,"Altered, but not significant"
"1519","VC_624",-4.48111633431686,2.15979550808162,"#218559",NA,"Altered, but not significant"
"1521","VC_638",-2.22238882842952,0.911229400204541,"#218559",NA,"Altered, but not significant"
"1522","VC_639",-2.71074616829391,0.830074379579671,"#218559",NA,"Altered, but not significant"
"1538","VC_676",-4.10143132583695,1.18759631848381,"#218559",NA,"Altered, but not significant"
"1541","VC_679",-2.28757052045355,0.866316482649873,"#218559",NA,"Altered, but not significant"
"1542","VC_680",-2.6488553691262,0.910306394559242,"#218559",NA,"Altered, but not significant"
"1546","VC_686",-2.12927127903247,0.630564136847553,"#218559",NA,"Altered, but not significant"
"1551","VC_773",-4.09461337561203,1.22140689402035,"#218559",NA,"Altered, but not significant"
"1552","VC_775",-2.95776496953327,1.39254856177038,"#218559",NA,"Altered, but not significant"
"1576","VC_893",-2.66909950902182,0.991866856291985,"#218559",NA,"Altered, but not significant"
"1582","VC_921",-3.99999141027478,1.84039676693363,"#218559",NA,"Altered, but not significant"
"1583","VC_925",-2.80735012411384,1.23475680429149,"#218559",NA,"Altered, but not significant"
"1584","VC_928",-3.43739940210589,1.69017530344625,"#218559",NA,"Altered, but not significant"
"1592","VC_979",-2.22238882842952,0.911229400204541,"#218559",NA,"Altered, but not significant"
"2","C10-R1-T1_NODE_1024_length_2423_cov_4.060811",-0.326806146763173,0.0582933506108485,"#D0C6B1",NA,"Not altered"
"3","C10-R1-T1_NODE_119_length_7472_cov_4.701497",0.143091234946454,0.0284387077765786,"#D0C6B1",NA,"Not altered"
"4","C10-R1-T1_NODE_1192_length_2201_cov_3.299161",-0.584960549021136,0.164149823830198,"#D0C6B1",NA,"Not altered"
"5","C10-R1-T1_NODE_1799_length_1789_cov_34.192618",-1.24285189913649,0.395514183705845,"#D0C6B1",NA,"Not altered"
"6","C10-R1-T1_NODE_195_length_5495_cov_4.028309",-0.925994888791211,0.265474067464283,"#D0C6B1",NA,"Not altered"
"8","C10-R1-T1_NODE_923_length_2551_cov_4.681490",-0.630047092857363,0.16218869696884,"#D0C6B1",NA,"Not altered"
"17","C11-R1-T5_NODE_3202_length_1120_cov_8.643192",0.917538376736345,0.367451647041216,"#D0C6B1",NA,"Not altered"
"18","C11-R2-Base_NODE_13_length_19197_cov_8.501306",1.0428883258583,0.233801974648685,"#D0C6B1",NA,"Not altered"
"28","C12-R2-T5_NODE_205_length_2987_cov_3.546385",-1.00904088467357,0.377233002375612,"#D0C6B1",NA,"Not altered"
"29","C12-R2-T5_NODE_28_length_5873_cov_4.459608",-0.274504494270375,0.0766622647139224,"#D0C6B1",NA,"Not altered"
"31","C12-R2-T5_NODE_697_length_2078_cov_3.231340",0.736965827012359,0.227393550070754,"#D0C6B1",NA,"Not altered"
"42","C14-R1-Base_NODE_1706_length_2267_cov_2.969259",-1.80735241618374,0.923273278079882,"#D0C6B1",NA,"Not altered"
"43","C14-R1-Base_NODE_2073_length_1971_cov_2.500522",-1.80735241618374,0.923273278079882,"#D0C6B1",NA,"Not altered"
"44","C14-R1-T1_NODE_2002_length_1408_cov_7.127864",0.211505597103197,0.0491970160432465,"#D0C6B1",NA,"Not altered"
"45","C14-R1-T1_NODE_285_length_3469_cov_3.919742",1.79505970594199,1.05359430756018,"#D0C6B1",NA,"Not altered"
"49","C14-R3-T1_NODE_2208_length_1629_cov_1.980940",-0.427418894007018,0.0998606808066005,"#D0C6B1",NA,"Not altered"
"55","C15-R1-Base_NODE_5326_length_1112_cov_1.556291",-1.99999701953066,0.97336545359987,"#D0C6B1",NA,"Not altered"
"56","C15-R1-Base_NODE_5654_length_1067_cov_1.324111",-1.80735241618374,0.923273278079882,"#D0C6B1",NA,"Not altered"
"57","C15-R1-Base_NODE_6076_length_1016_cov_1.524454",-1.87446645192895,0.941371325281646,"#D0C6B1",NA,"Not altered"
"60","C15-R1-T1_NODE_515_length_2272_cov_6.108705",1.32805441293953,0.49602445411787,"#D0C6B1",NA,"Not altered"
"66","C15-R3-T1_NODE_177_length_7599_cov_3.789369",-1.9240425304649,0.615625818933657,"#D0C6B1",NA,"Not altered"
"67","C15-R3-T1_NODE_204_length_7125_cov_4.094059",-1.6955981157317,0.490178561775539,"#D0C6B1",NA,"Not altered"
"69","C15-R3-T1_NODE_237_length_6402_cov_5.153773",-1.74845221161529,0.502405412909047,"#D0C6B1",NA,"Not altered"
"70","C15-R3-T1_NODE_290_length_5573_cov_3.712939",-1.4329544232371,0.487647706156277,"#D0C6B1",NA,"Not altered"
"71","C15-R3-T1_NODE_4706_length_1107_cov_2.837452",-0.469484161473582,0.143653405366473,"#D0C6B1",NA,"Not altered"
"72","C15-R3-T1_NODE_845_length_2946_cov_2.682809",-0.93528986223913,0.27078943985278,"#D0C6B1",NA,"Not altered"
"75","C16-R2-Base_NODE_563_length_3141_cov_2.404083",-1.99261256741835,0.725855052761695,"#D0C6B1",NA,"Not altered"
"76","C16-R2-Base_NODE_59_length_14955_cov_6.009329",-1.11709203662632,0.263856140216247,"#D0C6B1",NA,"Not altered"
"78","C16-R2-T1_NODE_4031_length_1069_cov_6.677515",1.27008871943474,0.538029392232321,"#D0C6B1",NA,"Not altered"
"82","C16-R3-Base_NODE_36_length_21441_cov_7.352287",-1.99320129784852,0.790348923407268,"#D0C6B1",NA,"Not altered"
"83","C16-R3-Base_NODE_4132_length_1041_cov_4.454361",-0.63742785812294,0.182615161584378,"#D0C6B1",NA,"Not altered"
"86","C16-R3-T5_NODE_633_length_2365_cov_2.719913",-0.0831380566339373,0.0194625901943658,"#D0C6B1",NA,"Not altered"
"87","C21-R1-1-5-18_NODE_144_length_5122_cov_4.299586",1.02914716195956,0.293050711640463,"#D0C6B1",NA,"Not altered"
"88","C21-R1-1-5-18_NODE_945_length_1043_cov_3.202429",1.88041731803077,0.888720680650097,"#D0C6B1",NA,"Not altered"
"89","C21-R1-3-4-18_NODE_4_length_19872_cov_8.823384",-1.64061592192285,0.445412963338114,"#D0C6B1",NA,"Not altered"
"91","C21-R2-1-5-18_NODE_885_length_1945_cov_8.332275",-1.59308454831565,0.60044122061384,"#D0C6B1",NA,"Not altered"
"92","C21-R2-3-4-18_NODE_2_length_68552_cov_9.421581",-1.32254480123206,0.318651875211548,"#D0C6B1",NA,"Not altered"
"95","C21-R3-1-5-18_NODE_1034_length_1729_cov_1.844683",-1.84799275566093,0.842653494080726,"#D0C6B1",NA,"Not altered"
"96","C21-R3-1-5-18_NODE_122_length_4369_cov_3.205378",1.24643887764154,0.603808522252595,"#D0C6B1",NA,"Not altered"
"101","C22-R1-1-5-18_NODE_293_length_3120_cov_2.983034",0.666758754353166,0.150722252593422,"#D0C6B1",NA,"Not altered"
"102","C22-R1-3-4-18_NODE_338_length_1664_cov_13.704164",-0.687611250016808,0.182615161584378,"#D0C6B1",NA,"Not altered"
"104","C22-R1-T5_NODE_37_length_5242_cov_3.183343",0.197448806267929,0.0491970160432465,"#D0C6B1",NA,"Not altered"
"105","C22-R1-T5_NODE_4198_length_1026_cov_3.697219",-0.679561628514048,0.16218869696884,"#D0C6B1",NA,"Not altered"
"106","C22-R2-3-4-18_NODE_1969_length_1601_cov_5.158473",-1.17449364696361,0.398872311845009,"#D0C6B1",NA,"Not altered"
"107","C22-R2-3-4-18_NODE_2229_length_1500_cov_2.462284",-1.73696324978013,0.912052542871904,"#D0C6B1",NA,"Not altered"
"108","C22-R2-3-4-18_NODE_3262_length_1238_cov_2.648352",-1.73696324978013,0.912052542871904,"#D0C6B1",NA,"Not altered"
"112","C23-R2-1-5-18_NODE_550_length_1630_cov_8.493968",-1.75488336210544,0.764262310863274,"#D0C6B1",NA,"Not altered"
"113","C23-R2-3-4-18_NODE_16_length_11311_cov_4.364161",1.45141351968215,0.729694926013426,"#D0C6B1",NA,"Not altered"
"114","C23-R2-T5_NODE_73_length_2902_cov_2.650509",-1.91366948454903,0.912052542871904,"#D0C6B1",NA,"Not altered"
"115","C23-R3-1-5-18_NODE_1206_length_2238_cov_3.179111",-1.73696324978013,0.912052542871904,"#D0C6B1",NA,"Not altered"
"116","C23-R3-1-5-18_NODE_143_length_4314_cov_3.581122",-1.26302990988616,0.415311588804763,"#D0C6B1",NA,"Not altered"
"118","C23-R3-1-5-18_NODE_918_length_2497_cov_3.321458",0.431159680566225,0.0873297065693246,"#D0C6B1",NA,"Not altered"
"125","C24-R2-3-4-18_NODE_1155_length_3367_cov_3.189614",-1.92282830721023,1.12494804112508,"#D0C6B1",NA,"Not altered"
"126","C24-R2-3-4-18_NODE_2637_length_2113_cov_3.249757",-0.289505263145272,0.067236309383644,"#D0C6B1",NA,"Not altered"
"127","C24-R2-3-4-18_NODE_3664_length_1765_cov_4.132164",-0.538863129799317,0.143606455608832,"#D0C6B1",NA,"Not altered"
"128","C24-R2-3-4-18_NODE_513_length_5516_cov_3.527010",0.584964814335003,0.125537740586012,"#D0C6B1",NA,"Not altered"
"129","C24-R2-3-4-18_NODE_5829_length_1364_cov_1.495034",-1.34792099957265,0.626030901797205,"#D0C6B1",NA,"Not altered"
"130","C24-R2-3-4-18_NODE_7543_length_1181_cov_2.051510",-0.0588924566047974,0.0155397769271673,"#D0C6B1",NA,"Not altered"
"131","C24-R3-3-4-18_NODE_6027_length_1035_cov_1.839796",-1.73696350044666,0.941371325281646,"#D0C6B1",NA,"Not altered"
"135","C9-R1-T1_NODE_323_length_5510_cov_4.169936",0.174031681527722,0.0389104100481984,"#D0C6B1",NA,"Not altered"
"137","C9-R1-T5_NODE_643_length_1646_cov_6.274041",-0.278097997544492,0.0572888557200872,"#D0C6B1",NA,"Not altered"
"138","C9-R2-T1_NODE_197_length_2304_cov_2.955091",-0.772188895010891,0.189068992646158,"#D0C6B1",NA,"Not altered"
"140","C9-R2-T1_NODE_74_length_2960_cov_3.930120",-0.72990589527301,0.182615161584378,"#D0C6B1",NA,"Not altered"
"141","C9-R3-Base_NODE_116_length_5545_cov_6.098361",0.842654473481674,0.461342874493535,"#D0C6B1",NA,"Not altered"
"142","C9-R3-Base_NODE_285_length_4095_cov_2.668317",-1.52892261269351,0.504379963697464,"#D0C6B1",NA,"Not altered"
"143","C9-R3-Base_NODE_915_length_2520_cov_3.163489",1.87446718295768,0.941371325281646,"#D0C6B1",NA,"Not altered"
"144","C9-R3-Base_NODE_928_length_2504_cov_2.983258",1.12832453302709,0.378409065847237,"#D0C6B1",NA,"Not altered"
"145","C9-R3-T1_NODE_18_length_8071_cov_4.555389",0.935661992130578,0.437020155998736,"#D0C6B1",NA,"Not altered"
"148","C9-R3-T5_NODE_14_length_13725_cov_5.349598",-0.647321887731488,0.123424892114111,"#D0C6B1",NA,"Not altered"
"150","Rat_1_NODE_1410_length_1178_cov_2.033838",-1.58495933766649,0.723793717646649,"#D0C6B1",NA,"Not altered"
"152","Rat_1_NODE_367_length_3412_cov_3.477510",-1.26918125291333,0.386302571272216,"#D0C6B1",NA,"Not altered"
"153","Rat_1_NODE_529_length_2500_cov_3.401636",-0.252183715830332,0.0526311084559759,"#D0C6B1",NA,"Not altered"
"154","Rat_1_NODE_547_length_2434_cov_4.015553",-1.6629628308792,0.888720680650097,"#D0C6B1",NA,"Not altered"
"155","Rat_1_NODE_734_length_1926_cov_2.326029",-1.87446645192895,0.941371325281646,"#D0C6B1",NA,"Not altered"
"156","Rat_1_NODE_814_length_1756_cov_4.501470",1.7369638906489,0.912052542871904,"#D0C6B1",NA,"Not altered"
"158","Rat_10_NODE_1040_length_1552_cov_2.633267",0.263034850689311,0.0659109853656382,"#D0C6B1",NA,"Not altered"
"160","Rat_10_NODE_1258_length_1368_cov_3.562833",-1.87446645192895,0.941371325281646,"#D0C6B1",NA,"Not altered"
"163","Rat_10_NODE_141_length_8304_cov_10.941326",-0.50096193012805,0.0736261009264918,"#D0C6B1",NA,"Not altered"
"165","Rat_10_NODE_1656_length_1151_cov_6.403285",0.299560510596007,0.0863176601412403,"#D0C6B1",NA,"Not altered"
"166","Rat_10_NODE_1916_length_1049_cov_2.498994",-0.180571368595421,0.0491970160432465,"#D0C6B1",NA,"Not altered"
"167","Rat_10_NODE_1987_length_1033_cov_1.690184",-0.192644264883577,0.0513441026380553,"#D0C6B1",NA,"Not altered"
"169","Rat_10_NODE_431_length_2996_cov_2.820469",-1.87446645192895,0.941371325281646,"#D0C6B1",NA,"Not altered"
"172","Rat_10_NODE_93_length_11013_cov_4.923617",1.45229809149558,0.474461059645598,"#D0C6B1",NA,"Not altered"
"174","Rat_11_NODE_1102_length_1631_cov_1.735406",0.999999802187939,0.38593264793868,"#D0C6B1",NA,"Not altered"
"175","Rat_11_NODE_1224_length_1501_cov_2.206086",-1.99999701953066,0.97336545359987,"#D0C6B1",NA,"Not altered"
"176","Rat_11_NODE_1287_length_1442_cov_2.357606",1.93859761967348,0.997089143744661,"#D0C6B1",NA,"Not altered"
"177","Rat_11_NODE_1307_length_1426_cov_2.698031",1.80735327534676,0.952133275451894,"#D0C6B1",NA,"Not altered"
"178","Rat_11_NODE_1359_length_1384_cov_12.895410",-1.6629628308792,0.888720680650097,"#D0C6B1",NA,"Not altered"
"179","Rat_11_NODE_1437_length_1328_cov_1.795758",1.80735328396498,0.952415889341295,"#D0C6B1",NA,"Not altered"
"181","Rat_11_NODE_1550_length_1239_cov_1.862331",1.66296357833136,0.916489835158131,"#D0C6B1",NA,"Not altered"
"185","Rat_11_NODE_2009_length_1044_cov_2.259858",-1.88451891769743,0.888720680650097,"#D0C6B1",NA,"Not altered"
"186","Rat_11_NODE_2052_length_1029_cov_2.990760",1.04730534023655,0.397919376015686,"#D0C6B1",NA,"Not altered"
"187","Rat_11_NODE_682_length_2488_cov_4.431155",-0.991062963666597,0.350946656487749,"#D0C6B1",NA,"Not altered"
"192","Rat_11_NODE_997_length_1763_cov_2.747073",1.7369638906489,0.912052542871904,"#D0C6B1",NA,"Not altered"
"193","Rat_12_NODE_1039_length_2329_cov_5.757256",1.80735310219893,0.923273278079882,"#D0C6B1",NA,"Not altered"
"195","Rat_12_NODE_11_length_51393_cov_41.807355",0.645688332730925,0.177823885383537,"#D0C6B1",NA,"Not altered"
"200","Rat_12_NODE_1429_length_1815_cov_12.363068",1.18035359448381e-06,1.75666068283535e-07,"#D0C6B1",NA,"Not altered"
"203","Rat_12_NODE_1556_length_1691_cov_2.071516",0.296983003854818,0.0658190496321996,"#D0C6B1",NA,"Not altered"
"207","Rat_12_NODE_1818_length_1479_cov_11.785815",-1.60445405247504,0.704972810223158,"#D0C6B1",NA,"Not altered"
"208","Rat_12_NODE_1843_length_1466_cov_13.153792",-1.80735241618374,0.923273278079882,"#D0C6B1",NA,"Not altered"
"209","Rat_12_NODE_1891_length_1440_cov_2.129964",0.42530694686537,0.101419891240347,"#D0C6B1",NA,"Not altered"
"212","Rat_12_NODE_2261_length_1257_cov_3.247088",1.70043884976847,0.80863212062749,"#D0C6B1",NA,"Not altered"
"213","Rat_12_NODE_2353_length_1220_cov_3.366524",-0.979237578817857,0.297642627382898,"#D0C6B1",NA,"Not altered"
"214","Rat_12_NODE_2399_length_1201_cov_3.054101",1.74193138634333,0.950773565464128,"#D0C6B1",NA,"Not altered"
"217","Rat_12_NODE_2583_length_1142_cov_2.220791",1.49749896729046,0.729430119050963,"#D0C6B1",NA,"Not altered"
"218","Rat_12_NODE_2633_length_1127_cov_1.709888",-1.6629628308792,0.888720680650097,"#D0C6B1",NA,"Not altered"
"219","Rat_12_NODE_2684_length_1112_cov_1.449385",1.73696447095635,0.894332350470999,"#D0C6B1",NA,"Not altered"
"220","Rat_12_NODE_2793_length_1084_cov_1.937804",0.321928677686703,0.0847128040791584,"#D0C6B1",NA,"Not altered"
"221","Rat_12_NODE_2804_length_1080_cov_3.291707",-1.73696324978013,0.912052542871904,"#D0C6B1",NA,"Not altered"
"222","Rat_12_NODE_2847_length_1071_cov_2.726378",-1.80735268832835,0.952415889341295,"#D0C6B1",NA,"Not altered"
"224","Rat_12_NODE_2993_length_1032_cov_17.354145",-1.6629628308792,0.888720680650097,"#D0C6B1",NA,"Not altered"
"226","Rat_12_NODE_3097_length_1012_cov_2.835946",-1.36256736091451,0.653170782933881,"#D0C6B1",NA,"Not altered"
"227","Rat_12_NODE_338_length_6004_cov_3.879812",1.87446718295768,0.941371325281646,"#D0C6B1",NA,"Not altered"
"230","Rat_12_NODE_388_length_5365_cov_5.663842",1.25375639269146,0.461990807046835,"#D0C6B1",NA,"Not altered"
"231","Rat_12_NODE_413_length_5111_cov_5.673655",1.93859740670712,0.952133275451894,"#D0C6B1",NA,"Not altered"
"232","Rat_12_NODE_420_length_5006_cov_5.210866",-1.80735241618374,0.923273278079882,"#D0C6B1",NA,"Not altered"
"233","Rat_12_NODE_713_length_3187_cov_2.303959",-0.478649874380729,0.102755803728842,"#D0C6B1",NA,"Not altered"
"237","Rat_12_NODE_966_length_2488_cov_3.247842",-1.87446645192895,0.941371325281646,"#D0C6B1",NA,"Not altered"
"240","Rat_13_NODE_1484_length_1255_cov_3.485833",-1.32192566748298,0.590235484301229,"#D0C6B1",NA,"Not altered"
"242","Rat_13_NODE_1553_length_1219_cov_2.298969",0.106915593548398,0.0296761172056041,"#D0C6B1",NA,"Not altered"
"243","Rat_13_NODE_1554_length_1218_cov_4.531384",-1.73696324978013,0.912052542871904,"#D0C6B1",NA,"Not altered"
"244","Rat_13_NODE_1559_length_1216_cov_2.156761",1.50249957531436,0.653170782933881,"#D0C6B1",NA,"Not altered"
"245","Rat_13_NODE_1726_length_1138_cov_2.481071",6.82134102030529e-07,1.75666068283535e-07,"#D0C6B1",NA,"Not altered"
"247","Rat_13_NODE_1741_length_1132_cov_2.831941",-0.362569026622939,0.099326923763559,"#D0C6B1",NA,"Not altered"
"248","Rat_13_NODE_1794_length_1113_cov_1.703214",-0.301167022026011,0.067236309383644,"#D0C6B1",NA,"Not altered"
"249","Rat_13_NODE_1993_length_1044_cov_2.928210",1.34792253378971,0.671096914602835,"#D0C6B1",NA,"Not altered"
"250","Rat_13_NODE_2031_length_1031_cov_1.480533",-0.999998324551303,0.413457078852366,"#D0C6B1",NA,"Not altered"
"251","Rat_13_NODE_2094_length_1010_cov_1.450262",-0.621486948008273,0.202049448433922,"#D0C6B1",NA,"Not altered"
"253","Rat_13_NODE_409_length_3027_cov_6.716016",1.87446718295768,0.941371325281646,"#D0C6B1",NA,"Not altered"
"254","Rat_13_NODE_506_length_2532_cov_4.192572",0.404391340608635,0.096991162534501,"#D0C6B1",NA,"Not altered"
"259","Rat_14_NODE_1099_length_1580_cov_1.899672",1.93859761967348,0.997089143744661,"#D0C6B1",NA,"Not altered"
"260","Rat_14_NODE_1133_length_1539_cov_2.100404",-1.80735241618374,0.923273278079882,"#D0C6B1",NA,"Not altered"
"261","Rat_14_NODE_1165_length_1516_cov_2.507871",-1.86059303788393,0.913601328158788,"#D0C6B1",NA,"Not altered"
"262","Rat_14_NODE_1192_length_1498_cov_3.878725",-1.73696324978013,0.912052542871904,"#D0C6B1",NA,"Not altered"
"263","Rat_14_NODE_1193_length_1497_cov_3.408460",1.7369638906489,0.912052542871904,"#D0C6B1",NA,"Not altered"
"267","Rat_14_NODE_1276_length_1437_cov_4.493488",1.12360071553526e-06,1.75666068283535e-07,"#D0C6B1",NA,"Not altered"
"268","Rat_14_NODE_1469_length_1320_cov_7.652174",-1.6629628308792,0.888720680650097,"#D0C6B1",NA,"Not altered"
"269","Rat_14_NODE_1548_length_1269_cov_2.651565",-1.38466099996804,0.632115508400305,"#D0C6B1",NA,"Not altered"
"272","Rat_14_NODE_1690_length_1198_cov_1.784777",0.415037597773533,0.126351121833864,"#D0C6B1",NA,"Not altered"
"274","Rat_14_NODE_2120_length_1038_cov_1.633774",-0.0995349986004042,0.0284387077765786,"#D0C6B1",NA,"Not altered"
"277","Rat_14_NODE_2170_length_1025_cov_2.009278",-0.520829553248832,0.156272364581376,"#D0C6B1",NA,"Not altered"
"278","Rat_14_NODE_2196_length_1019_cov_1.868257",-1.04439187478096,0.415311588804763,"#D0C6B1",NA,"Not altered"
"279","Rat_14_NODE_2253_length_1004_cov_2.317176",0.204359780389394,0.0513441026380553,"#D0C6B1",NA,"Not altered"
"283","Rat_14_NODE_669_length_2400_cov_5.131770",-1.87446645192895,0.941371325281646,"#D0C6B1",NA,"Not altered"
"284","Rat_14_NODE_698_length_2284_cov_2.549574",-1.02713111373101,0.310919977078833,"#D0C6B1",NA,"Not altered"
"285","Rat_14_NODE_759_length_2116_cov_2.956817",-0.23446409253054,0.0572888557200872,"#D0C6B1",NA,"Not altered"
"286","Rat_14_NODE_864_length_1888_cov_2.199673",-0.0874620279302446,0.0235031482820597,"#D0C6B1",NA,"Not altered"
"287","Rat_14_NODE_893_length_1831_cov_2.626126",1.66296342659291,0.888720680650097,"#D0C6B1",NA,"Not altered"
"291","Rat_14_NODE_998_length_1685_cov_3.022086",-1.99999736208651,1.00268715031241,"#D0C6B1",NA,"Not altered"
"293","Rat_15_NODE_1116_length_1774_cov_4.612565",-1.73696324978013,0.912052542871904,"#D0C6B1",NA,"Not altered"
"294","Rat_15_NODE_1150_length_1740_cov_3.246291",0.283793855690361,0.0640326919873826,"#D0C6B1",NA,"Not altered"
"295","Rat_15_NODE_1151_length_1740_cov_2.969139",-1.73696324978013,0.912052542871904,"#D0C6B1",NA,"Not altered"
"296","Rat_15_NODE_1155_length_1733_cov_3.713349",1.93859740670711,0.952133275451894,"#D0C6B1",NA,"Not altered"
"300","Rat_15_NODE_1485_length_1403_cov_2.946588",-0.160463643780853,0.0408170426628711,"#D0C6B1",NA,"Not altered"
"302","Rat_15_NODE_1541_length_1360_cov_2.006897",1.7369638906489,0.912052542871904,"#D0C6B1",NA,"Not altered"
"303","Rat_15_NODE_1645_length_1297_cov_5.404992",1.83437867973651,0.790348923407268,"#D0C6B1",NA,"Not altered"
"307","Rat_15_NODE_1940_length_1141_cov_2.823204",-1.09310725342545,0.459047547268011,"#D0C6B1",NA,"Not altered"
"308","Rat_15_NODE_1948_length_1137_cov_2.990758",-1.99999736208652,1.00268715031241,"#D0C6B1",NA,"Not altered"
"310","Rat_15_NODE_2004_length_1118_cov_1.651929",0.074001349635971,0.0201518820843415,"#D0C6B1",NA,"Not altered"
"312","Rat_15_NODE_209_length_6824_cov_278.785788",1.9999978395845,0.97336545359987,"#D0C6B1",NA,"Not altered"
"313","Rat_15_NODE_2143_length_1062_cov_4.277061",-0.222391746366773,0.0621390459571214,"#D0C6B1",NA,"Not altered"
"316","Rat_15_NODE_700_length_2497_cov_16.342752",-0.753835266735248,0.192189591165518,"#D0C6B1",NA,"Not altered"
"317","Rat_15_NODE_741_length_2394_cov_3.817871",1.87446718295768,0.941371325281646,"#D0C6B1",NA,"Not altered"
"318","Rat_15_NODE_869_length_2149_cov_2.737345",-0.906888428497424,0.324777622419468,"#D0C6B1",NA,"Not altered"
"319","Rat_15_NODE_886_length_2114_cov_3.472559",1.9999978395845,0.97336545359987,"#D0C6B1",NA,"Not altered"
"320","Rat_16_NODE_100_length_7640_cov_4.505208",0.307184109201758,0.0554881983961924,"#D0C6B1",NA,"Not altered"
"321","Rat_16_NODE_1247_length_1425_cov_2.042336",-0.874467347545288,0.322997284413969,"#D0C6B1",NA,"Not altered"
"322","Rat_16_NODE_1283_length_1396_cov_3.765101",-1.6629628308792,0.888720680650097,"#D0C6B1",NA,"Not altered"
"324","Rat_16_NODE_142_length_5939_cov_5.147519",1.06075564508409,0.290372356025393,"#D0C6B1",NA,"Not altered"
"325","Rat_16_NODE_1574_length_1223_cov_4.734589",-1.80735267520034,0.952133275451894,"#D0C6B1",NA,"Not altered"
"328","Rat_16_NODE_1639_length_1192_cov_2.752858",-1.58495969463614,0.761586806986775,"#D0C6B1",NA,"Not altered"
"329","Rat_16_NODE_1815_length_1102_cov_2.102197",0.115477533022276,0.0328783180704014,"#D0C6B1",NA,"Not altered"
"330","Rat_16_NODE_1823_length_1097_cov_1.765835",0.523562177485592,0.16043953709312,"#D0C6B1",NA,"Not altered"
"332","Rat_16_NODE_1979_length_1037_cov_2.846232",-1.0544457087188,0.423771604367627,"#D0C6B1",NA,"Not altered"
"333","Rat_16_NODE_2084_length_1004_cov_2.109589",-1.6629628308792,0.888720680650097,"#D0C6B1",NA,"Not altered"
"334","Rat_16_NODE_393_length_3058_cov_5.115218",-0.736961849296566,0.188608401345176,"#D0C6B1",NA,"Not altered"
"335","Rat_16_NODE_47_length_12369_cov_6.125629",1.21775538733943,0.272958749852792,"#D0C6B1",NA,"Not altered"
"337","Rat_16_NODE_910_length_1790_cov_3.861095",-1.6629628308792,0.888720680650097,"#D0C6B1",NA,"Not altered"
"338","Rat_16_NODE_979_length_1704_cov_2.913887",1.80735310219893,0.923273278079882,"#D0C6B1",NA,"Not altered"
"350","Rat_17_NODE_1524_length_1518_cov_2.954887",1.80735310219893,0.923273278079882,"#D0C6B1",NA,"Not altered"
"351","Rat_17_NODE_1583_length_1467_cov_1.550283",-0.289505372907427,0.0709961404773156,"#D0C6B1",NA,"Not altered"
"355","Rat_17_NODE_1709_length_1365_cov_2.889313",1.66296342659291,0.888720680650097,"#D0C6B1",NA,"Not altered"
"357","Rat_17_NODE_1747_length_1335_cov_2.176562",1.80735310219893,0.923273278079882,"#D0C6B1",NA,"Not altered"
"362","Rat_17_NODE_2094_length_1105_cov_3.149524",1.99999807427537,1.00268715031241,"#D0C6B1",NA,"Not altered"
"369","Rat_17_NODE_533_length_3875_cov_5.137435",-1.61930820277828,0.652804668201313,"#D0C6B1",NA,"Not altered"
"373","Rat_17_NODE_838_length_2627_cov_9.721617",1.80735310219893,0.923273278079882,"#D0C6B1",NA,"Not altered"
"378","Rat_17_NODE_992_length_2251_cov_3.336066",0.296983107364856,0.0640326919873826,"#D0C6B1",NA,"Not altered"
"379","Rat_18_NODE_1084_length_2391_cov_4.049658",-1.6629628308792,0.888720680650097,"#D0C6B1",NA,"Not altered"
"380","Rat_18_NODE_1488_length_1895_cov_4.111413",-1.73696324978013,0.912052542871904,"#D0C6B1",NA,"Not altered"
"381","Rat_18_NODE_1529_length_1859_cov_9.280488",0.514575093731558,0.113020525103502,"#D0C6B1",NA,"Not altered"
"382","Rat_18_NODE_1552_length_1837_cov_3.145342",-1.6629628308792,0.888720680650097,"#D0C6B1",NA,"Not altered"
"383","Rat_18_NODE_1621_length_1795_cov_2.652874",-1.73696324978013,0.912052542871904,"#D0C6B1",NA,"Not altered"
"384","Rat_18_NODE_1718_length_1733_cov_4.242551",-0.311942146121295,0.0716942651745867,"#D0C6B1",NA,"Not altered"
"385","Rat_18_NODE_1724_length_1728_cov_3.913927",-1.73696324978013,0.912052542871904,"#D0C6B1",NA,"Not altered"
"386","Rat_18_NODE_1753_length_1706_cov_3.657783",-1.93859663091667,0.952133275451894,"#D0C6B1",NA,"Not altered"
"389","Rat_18_NODE_1856_length_1648_cov_2.729441",-1.73696324978013,0.912052542871904,"#D0C6B1",NA,"Not altered"
"391","Rat_18_NODE_2139_length_1511_cov_1.769918",0.206451910938027,0.0491970160432465,"#D0C6B1",NA,"Not altered"
"392","Rat_18_NODE_2179_length_1493_cov_23.924896",-0.165056309553946,0.0344260215763443,"#D0C6B1",NA,"Not altered"
"393","Rat_18_NODE_2252_length_1456_cov_2.876517",-0.893082677124195,0.310919977078833,"#D0C6B1",NA,"Not altered"
"396","Rat_18_NODE_2607_length_1313_cov_2.457075",-1.40209549915774,0.60044122061384,"#D0C6B1",NA,"Not altered"
"397","Rat_18_NODE_2623_length_1308_cov_8.653631",-1.99999701953066,0.97336545359987,"#D0C6B1",NA,"Not altered"
"398","Rat_18_NODE_2710_length_1279_cov_3.399510",-1.9328827238243,0.97336545359987,"#D0C6B1",NA,"Not altered"
"401","Rat_18_NODE_2828_length_1238_cov_2.480981",-0.819425051961372,0.275496530942434,"#D0C6B1",NA,"Not altered"
"402","Rat_18_NODE_2835_length_1237_cov_1.835025",0.584962754184182,0.177134695634156,"#D0C6B1",NA,"Not altered"
"403","Rat_18_NODE_3009_length_1190_cov_3.256388",-1.73696324978013,0.912052542871904,"#D0C6B1",NA,"Not altered"
"404","Rat_18_NODE_3064_length_1173_cov_2.796959",1.87446718295768,0.941371325281646,"#D0C6B1",NA,"Not altered"
"405","Rat_18_NODE_3260_length_1122_cov_2.801312",-1.73696324978013,0.912052542871904,"#D0C6B1",NA,"Not altered"
"406","Rat_18_NODE_3334_length_1105_cov_1.925714",-1.66296305844037,0.916489835158131,"#D0C6B1",NA,"Not altered"
"408","Rat_18_NODE_3373_length_1096_cov_3.423631",-1.97198111744346,0.935480146137767,"#D0C6B1",NA,"Not altered"
"409","Rat_18_NODE_3506_length_1068_cov_2.123396",0.058895294678826,0.0155397769271673,"#D0C6B1",NA,"Not altered"
"412","Rat_18_NODE_372_length_5776_cov_3.699703",1.93859740670712,0.952133275451894,"#D0C6B1",NA,"Not altered"
"413","Rat_18_NODE_407_length_5330_cov_3.414028",1.9999978395845,0.97336545359987,"#D0C6B1",NA,"Not altered"
"417","Rat_18_NODE_873_length_2841_cov_4.723259",-1.80735241618374,0.923273278079882,"#D0C6B1",NA,"Not altered"
"418","Rat_2_NODE_1054_length_1815_cov_3.557386",-1.1519995140929,0.402579801842014,"#D0C6B1",NA,"Not altered"
"423","Rat_2_NODE_1323_length_1479_cov_2.950843",1.66296342659291,0.888720680650097,"#D0C6B1",NA,"Not altered"
"425","Rat_2_NODE_1353_length_1458_cov_4.374911",1.87446718295768,0.941371325281646,"#D0C6B1",NA,"Not altered"
"426","Rat_2_NODE_1357_length_1457_cov_1.528531",0.28010938366647,0.066062983853946,"#D0C6B1",NA,"Not altered"
"427","Rat_2_NODE_1385_length_1428_cov_3.257101",-0.263033419561472,0.0659109853656382,"#D0C6B1",NA,"Not altered"
"434","Rat_2_NODE_1696_length_1199_cov_1.916958",-1.99999651407764,0.97829112986138,"#D0C6B1",NA,"Not altered"
"440","Rat_2_NODE_450_length_4487_cov_3.267599",-1.99268730494046,0.790348923407268,"#D0C6B1",NA,"Not altered"
"443","Rat_2_NODE_973_length_1958_cov_2.497110",0.722466865818545,0.210699243038735,"#D0C6B1",NA,"Not altered"
"444","Rat_3_NODE_1033_length_2521_cov_2.609084",-1.93859663091667,0.952133275451894,"#D0C6B1",NA,"Not altered"
"445","Rat_3_NODE_1060_length_2477_cov_3.183732",1.7369638906489,0.912052542871904,"#D0C6B1",NA,"Not altered"
"448","Rat_3_NODE_1387_length_2118_cov_2.796898",1.87446718295768,0.941371325281646,"#D0C6B1",NA,"Not altered"
"450","Rat_3_NODE_1465_length_2036_cov_3.559313",1.66296342659291,0.888720680650097,"#D0C6B1",NA,"Not altered"
"452","Rat_3_NODE_1594_length_1922_cov_2.493840",-1.99999701953066,0.97336545359987,"#D0C6B1",NA,"Not altered"
"453","Rat_3_NODE_2084_length_1596_cov_4.197923",-1.93859663091667,0.952133275451894,"#D0C6B1",NA,"Not altered"
"454","Rat_3_NODE_2317_length_1472_cov_2.742414",-0.263033053590387,0.0640326919873826,"#D0C6B1",NA,"Not altered"
"456","Rat_3_NODE_2573_length_1367_cov_2.998476",-1.6629628308792,0.888720680650097,"#D0C6B1",NA,"Not altered"
"458","Rat_3_NODE_275_length_6043_cov_3.997662",-1.99999701953066,0.97336545359987,"#D0C6B1",NA,"Not altered"
"460","Rat_3_NODE_2915_length_1263_cov_2.319536",1.66296357331184,0.914423607610934,"#D0C6B1",NA,"Not altered"
"462","Rat_3_NODE_2987_length_1246_cov_3.120907",-1.73696350044666,0.941371325281646,"#D0C6B1",NA,"Not altered"
"463","Rat_3_NODE_3001_length_1242_cov_5.534120",-1.73696324978013,0.912052542871904,"#D0C6B1",NA,"Not altered"
"465","Rat_3_NODE_3322_length_1145_cov_2.363303",-0.192644264883577,0.0513441026380553,"#D0C6B1",NA,"Not altered"
"466","Rat_3_NODE_3354_length_1136_cov_1.887142",-0.736964090493439,0.260897127415729,"#D0C6B1",NA,"Not altered"
"467","Rat_3_NODE_3555_length_1089_cov_2.639265",1.7369638906489,0.912052542871904,"#D0C6B1",NA,"Not altered"
"468","Rat_3_NODE_3633_length_1073_cov_2.038310",-1.73696324978013,0.912052542871904,"#D0C6B1",NA,"Not altered"
"469","Rat_3_NODE_3670_length_1063_cov_1.533730",0.23446581894176,0.0572888557200872,"#D0C6B1",NA,"Not altered"
"475","Rat_5_NODE_481_length_2107_cov_3.043372",-1.6629628308792,0.888720680650097,"#D0C6B1",NA,"Not altered"
"476","Rat_5_NODE_736_length_1429_cov_2.213246",-1.6629628308792,0.888720680650097,"#D0C6B1",NA,"Not altered"
"481","Rat_7_NODE_1173_length_2060_cov_1.911721",-0.187625033632767,0.0441943386362474,"#D0C6B1",NA,"Not altered"
"482","Rat_7_NODE_1412_length_1655_cov_5.856875",1.87446718295768,0.941371325281646,"#D0C6B1",NA,"Not altered"
"483","Rat_7_NODE_1534_length_1519_cov_2.487705",-1.98350726326062,0.922163155907199,"#D0C6B1",NA,"Not altered"
"486","Rat_7_NODE_1770_length_1316_cov_1.977002",-1.80735241618374,0.923273278079882,"#D0C6B1",NA,"Not altered"
"487","Rat_7_NODE_1867_length_1249_cov_3.328308",-1.10309002517716,0.382306458710674,"#D0C6B1",NA,"Not altered"
"488","Rat_7_NODE_1924_length_1215_cov_2.185345",-1.73696324978013,0.912052542871904,"#D0C6B1",NA,"Not altered"
"489","Rat_7_NODE_1962_length_1191_cov_2.581866",-1.16992288066759,0.500292362631076,"#D0C6B1",NA,"Not altered"
"495","Rat_7_NODE_800_length_3048_cov_5.528233",-1.93859663091667,0.952133275451894,"#D0C6B1",NA,"Not altered"
"496","Rat_7_NODE_866_length_2815_cov_3.435507",-1.4308573044644,0.57250621397857,"#D0C6B1",NA,"Not altered"
"500","Rat_8_NODE_1027_length_2537_cov_3.184126",-1.99999701953066,0.97336545359987,"#D0C6B1",NA,"Not altered"
"501","Rat_8_NODE_1115_length_2373_cov_2.902934",-0.252763475531869,0.0530621060875061,"#D0C6B1",NA,"Not altered"
"502","Rat_8_NODE_1200_length_2232_cov_5.504364",1.66296342659291,0.888720680650097,"#D0C6B1",NA,"Not altered"
"503","Rat_8_NODE_1274_length_2116_cov_2.597283",1.7369638906489,0.912052542871904,"#D0C6B1",NA,"Not altered"
"507","Rat_8_NODE_144_length_12254_cov_10.245430",-0.93920475678366,0.428129445005304,"#D0C6B1",NA,"Not altered"
"509","Rat_8_NODE_1510_length_1860_cov_4.128532",-0.485424894013623,0.125537740586012,"#D0C6B1",NA,"Not altered"
"510","Rat_8_NODE_1644_length_1744_cov_2.119005",0.0164904605720348,0.0018490560778069,"#D0C6B1",NA,"Not altered"
"512","Rat_8_NODE_1799_length_1624_cov_2.265137",-1.05888961952164,0.332085827438016,"#D0C6B1",NA,"Not altered"
"514","Rat_8_NODE_1836_length_1593_cov_2.722367",1.66296342659291,0.888720680650097,"#D0C6B1",NA,"Not altered"
"515","Rat_8_NODE_1847_length_1587_cov_2.684726",-0.0824612938133905,0.0218420263499369,"#D0C6B1",NA,"Not altered"
"517","Rat_8_NODE_1959_length_1512_cov_2.205903",0.4150384471498,0.10596119319887,"#D0C6B1",NA,"Not altered"
"518","Rat_8_NODE_1964_length_1507_cov_3.104683",0.184425501596678,0.0441943386362474,"#D0C6B1",NA,"Not altered"
"519","Rat_8_NODE_2041_length_1463_cov_3.428267",-1.6629628308792,0.888720680650097,"#D0C6B1",NA,"Not altered"
"520","Rat_8_NODE_2046_length_1458_cov_4.435495",0.725825463774776,0.22234155301334,"#D0C6B1",NA,"Not altered"
"525","Rat_8_NODE_2218_length_1380_cov_2.343396",1.80735310219893,0.923273278079882,"#D0C6B1",NA,"Not altered"
"526","Rat_8_NODE_2261_length_1353_cov_2.456857",-1.61470652651801,0.756189639461069,"#D0C6B1",NA,"Not altered"
"527","Rat_8_NODE_2300_length_1330_cov_2.875294",0.973033002559254,0.385540455522319,"#D0C6B1",NA,"Not altered"
"528","Rat_8_NODE_2357_length_1304_cov_2.321057",0.109626206994949,0.0243389715312278,"#D0C6B1",NA,"Not altered"
"529","Rat_8_NODE_2372_length_1294_cov_2.380145",-0.18057136859542,0.0491970160432465,"#D0C6B1",NA,"Not altered"
"531","Rat_8_NODE_2437_length_1268_cov_3.483100",-0.113208902544315,0.0288616684062805,"#D0C6B1",NA,"Not altered"
"532","Rat_8_NODE_244_length_8549_cov_17.068872",-1.71821745459657,0.464910297426492,"#D0C6B1",NA,"Not altered"
"534","Rat_8_NODE_2568_length_1212_cov_1.910977",0.13750460297205,0.0344260215763443,"#D0C6B1",NA,"Not altered"
"541","Rat_8_NODE_3044_length_1058_cov_3.680957",1.35755144732372,0.656190039336058,"#D0C6B1",NA,"Not altered"
"542","Rat_8_NODE_3061_length_1053_cov_1.816633",-1.93859696147649,0.999895616971671,"#D0C6B1",NA,"Not altered"
"543","Rat_8_NODE_3140_length_1031_cov_2.691598",-1.6629628308792,0.888720680650097,"#D0C6B1",NA,"Not altered"
"545","Rat_8_NODE_3270_length_1002_cov_2.829989",0.275634938725269,0.0740113830733445,"#D0C6B1",NA,"Not altered"
"546","Rat_8_NODE_377_length_5637_cov_4.303296",-1.79188084715054,0.474860997061132,"#D0C6B1",NA,"Not altered"
"547","Rat_8_NODE_54_length_23589_cov_5.917949",1.49845382490951,0.554758242200359,"#D0C6B1",NA,"Not altered"
"548","Rat_8_NODE_59_length_22207_cov_6.057241",-0.931608235003277,0.253275232463818,"#D0C6B1",NA,"Not altered"
"550","Rat_8_NODE_660_length_3527_cov_3.541475",-1.1721726880526,0.26892754630068,"#D0C6B1",NA,"Not altered"
"551","Rat_8_NODE_699_length_3367_cov_4.099336",-1.03952177654085,0.245995154642452,"#D0C6B1",NA,"Not altered"
"553","Rat_8_NODE_77_length_18655_cov_6.791720",-1.88590079422521,0.416712074954609,"#D0C6B1",NA,"Not altered"
"554","Rat_8_NODE_886_length_2838_cov_3.899748",1.34577440944393,0.478467789173788,"#D0C6B1",NA,"Not altered"
"557","Rat_9_NODE_1085_length_1784_cov_3.209370",1.66296342659291,0.888720680650097,"#D0C6B1",NA,"Not altered"
"558","Rat_9_NODE_1121_length_1744_cov_2.582001",-1.80735241618374,0.923273278079882,"#D0C6B1",NA,"Not altered"
"559","Rat_9_NODE_1204_length_1671_cov_1.987005",-1.11547493430791,0.433446415335427,"#D0C6B1",NA,"Not altered"
"561","Rat_9_NODE_1361_length_1524_cov_1.963240",-0.378510081999227,0.0970306430089471,"#D0C6B1",NA,"Not altered"
"562","Rat_9_NODE_1448_length_1443_cov_2.495677",5.33634807593279e-07,1.75666068283535e-07,"#D0C6B1",NA,"Not altered"
"563","Rat_9_NODE_1582_length_1358_cov_1.704528",-1.99999701953066,0.97336545359987,"#D0C6B1",NA,"Not altered"
"564","Rat_9_NODE_1995_length_1112_cov_2.471145",-1.73696347143939,0.934729167733768,"#D0C6B1",NA,"Not altered"
"565","Rat_9_NODE_208_length_6119_cov_11.299142",-1.4447792439251,0.470781653231868,"#D0C6B1",NA,"Not altered"
"568","Rat_9_NODE_520_length_3142_cov_3.145449",-1.80735241618374,0.923273278079882,"#D0C6B1",NA,"Not altered"
"569","Rat_9_NODE_879_length_2078_cov_2.697973",0.127757693505427,0.0284387077765786,"#D0C6B1",NA,"Not altered"
"587","VC_1118",0.523562187200125,0.150722252593422,"#D0C6B1",NA,"Not altered"
"589","VC_1120",-0.719890179447584,0.235872661309787,"#D0C6B1",NA,"Not altered"
"593","VC_117",-0.214540114874502,0.0491970160432465,"#D0C6B1",NA,"Not altered"
"597","VC_119",-0.837638381340638,0.245995154642452,"#D0C6B1",NA,"Not altered"
"605","VC_135",-0.313854097191615,0.0655947373644919,"#D0C6B1",NA,"Not altered"
"606","VC_138",1.51618867387716,0.35855172460331,"#D0C6B1",NA,"Not altered"
"607","VC_140",-1.8236728165412,0.756189639461069,"#D0C6B1",NA,"Not altered"
"610","VC_147",0.650059154631261,0.16043953709312,"#D0C6B1",NA,"Not altered"
"615","VC_164",-1.74095999883452,0.687730807794882,"#D0C6B1",NA,"Not altered"
"616","VC_166",-1.80735241618374,0.923273278079882,"#D0C6B1",NA,"Not altered"
"617","VC_167",-0.183143813196047,0.0389104100481984,"#D0C6B1",NA,"Not altered"
"619","VC_181",1.20738088632921,0.895323216451729,"#D0C6B1",NA,"Not altered"
"622","VC_189",-1.78373234931247,0.959595055722,"#D0C6B1",NA,"Not altered"
"623","VC_190",1.7441615250278,0.70853034045985,"#D0C6B1",NA,"Not altered"
"627","VC_197",-1.52392254977114,0.97336545359987,"#D0C6B1",NA,"Not altered"
"630","VC_20",1.14620338504081,0.738121921918965,"#D0C6B1",NA,"Not altered"
"631","VC_211",-0.797503035419436,0.205690401722755,"#D0C6B1",NA,"Not altered"
"633","VC_216",1.9999978395845,0.97336545359987,"#D0C6B1",NA,"Not altered"
"636","VC_231",-0.593027086646856,0.17706379290933,"#D0C6B1",NA,"Not altered"
"638","VC_249",1.84562994905879,0.900088424907165,"#D0C6B1",NA,"Not altered"
"639","VC_257",0.775670495759985,0.211424135973635,"#D0C6B1",NA,"Not altered"
"640","VC_260",-0.327766948378637,0.0491970160432465,"#D0C6B1",NA,"Not altered"
"642","VC_270",-0.266729965939794,0.0442104561475825,"#D0C6B1",NA,"Not altered"
"644","VC_272",1.47824687288351,0.704972810223158,"#D0C6B1",NA,"Not altered"
"645","VC_273",-1.98254672337386,1.51303364293394,"#D0C6B1",NA,"Not altered"
"646","VC_275",-0.167418249182851,0.0235031482820597,"#D0C6B1",NA,"Not altered"
"649","VC_279",-0.169150953725729,0.0310643422534781,"#D0C6B1",NA,"Not altered"
"655","VC_317",0.327720841973416,0.0857931470762324,"#D0C6B1",NA,"Not altered"
"657","VC_324",-1.7471178000196,1.40032399878811,"#D0C6B1",NA,"Not altered"
"658","VC_325",0.192645476629432,0.0513441026380553,"#D0C6B1",NA,"Not altered"
"659","VC_326",1.80735328819051,0.952784404883063,"#D0C6B1",NA,"Not altered"
"660","VC_327",0.095581171353405,0.0187009044363186,"#D0C6B1",NA,"Not altered"
"665","VC_373",-1.10898786549714,0.394257070386192,"#D0C6B1",NA,"Not altered"
"668","VC_379",-0.584957565738706,0.128251050497145,"#D0C6B1",NA,"Not altered"
"670","VC_382",-0.806731508210003,0.181776673067416,"#D0C6B1",NA,"Not altered"
"672","VC_385",1.38762646959523,0.999895616971671,"#D0C6B1",NA,"Not altered"
"674","VC_388",0.113329555046106,0.0296761172056041,"#D0C6B1",NA,"Not altered"
"675","VC_390",0.493596501864479,0.125537740586012,"#D0C6B1",NA,"Not altered"
"678","VC_401",0.299561692343976,0.0655947373644919,"#D0C6B1",NA,"Not altered"
"680","VC_406",1.80735310219893,0.923273278079882,"#D0C6B1",NA,"Not altered"
"681","VC_409",0.168510429282375,0.0284387077765786,"#D0C6B1",NA,"Not altered"
"682","VC_410",1.7369638906489,0.912052542871904,"#D0C6B1",NA,"Not altered"
"687","VC_446",-0.716205285362459,0.233937544153521,"#D0C6B1",NA,"Not altered"
"689","VC_453",-1.70747196891941,0.680760070932577,"#D0C6B1",NA,"Not altered"
"694","VC_476",-0.514571814378825,0.156272364581376,"#D0C6B1",NA,"Not altered"
"697","VC_480",1.7369638906489,0.912052542871904,"#D0C6B1",NA,"Not altered"
"699","VC_484",-1.10245673986222,0.385540455522319,"#D0C6B1",NA,"Not altered"
"703","VC_503",-0.818345413943891,0.17067208692406,"#D0C6B1",NA,"Not altered"
"706","VC_536",6.8213410181251e-07,1.75666068283535e-07,"#D0C6B1",NA,"Not altered"
"708","VC_56",1.69707222744869,0.653170782933881,"#D0C6B1",NA,"Not altered"
"709","VC_566",1.93859740670711,0.952133275451894,"#D0C6B1",NA,"Not altered"
"710","VC_57",-1.42626182479287,0.643030460629375,"#D0C6B1",NA,"Not altered"
"712","VC_573",-1.73696324978013,0.912052542871904,"#D0C6B1",NA,"Not altered"
"713","VC_575",-0.378509913689616,0.0907594003784446,"#D0C6B1",NA,"Not altered"
"714","VC_582",-0.0972948833928224,0.0217465584245295,"#D0C6B1",NA,"Not altered"
"717","VC_62",0.42530808234323,0.0863176601412403,"#D0C6B1",NA,"Not altered"
"720","VC_63",-1.09108280748907,0.428819274373898,"#D0C6B1",NA,"Not altered"
"724","VC_645",-1.67806866182652,1.00291267153991,"#D0C6B1",NA,"Not altered"
"726","VC_647",0.969988620136325,0.439671990755239,"#D0C6B1",NA,"Not altered"
"727","VC_649",-1.94269247774024,0.48423556947923,"#D0C6B1",NA,"Not altered"
"729","VC_657",-1.44408476720697,0.359903318293214,"#D0C6B1",NA,"Not altered"
"730","VC_659",4.60781647118736e-07,1.75666068283535e-07,"#D0C6B1",NA,"Not altered"
"731","VC_660",0.350818265047684,0.0709961404773156,"#D0C6B1",NA,"Not altered"
"733","VC_663",0.31050037940417,0.0491970160432465,"#D0C6B1",NA,"Not altered"
"736","VC_671",-1.87446645192895,0.941371325281646,"#D0C6B1",NA,"Not altered"
"741","VC_678",-0.213794617665816,0.0526311084559759,"#D0C6B1",NA,"Not altered"
"742","VC_679",-1.91560216241977,0.768507404516275,"#D0C6B1",NA,"Not altered"
"745","VC_685",-1.31055753472297,0.76850744050626,"#D0C6B1",NA,"Not altered"
"748","VC_757",0.797508129796359,0.205690401722755,"#D0C6B1",NA,"Not altered"
"749","VC_762",1.87446718295768,0.941371325281646,"#D0C6B1",NA,"Not altered"
"752","VC_777",0.485427328695295,0.125537740586012,"#D0C6B1",NA,"Not altered"
"754","VC_789",-0.667422642095697,0.19741639562642,"#D0C6B1",NA,"Not altered"
"755","VC_803",-1.87446645192895,0.941371325281646,"#D0C6B1",NA,"Not altered"
"756","VC_805",-1.73696324978013,0.912052542871904,"#D0C6B1",NA,"Not altered"
"757","VC_811",1.9999978395845,0.97336545359987,"#D0C6B1",NA,"Not altered"
"760","VC_832",1.48938426378855,0.537238200439684,"#D0C6B1",NA,"Not altered"
"761","VC_839",1.66296342659291,0.888720680650097,"#D0C6B1",NA,"Not altered"
"762","VC_842",-1.73696324978013,0.912052542871904,"#D0C6B1",NA,"Not altered"
"764","VC_86",-1.14228761632402,0.321660637964027,"#D0C6B1",NA,"Not altered"
"765","VC_860",-1.80735241618374,0.923273278079882,"#D0C6B1",NA,"Not altered"
"766","VC_88",0.378784433885512,0.0914110519287129,"#D0C6B1",NA,"Not altered"
"769","VC_893",-1.07981575669086,0.456206139365146,"#D0C6B1",NA,"Not altered"
"772","VC_910",0.289508218750373,0.0629211068511114,"#D0C6B1",NA,"Not altered"
"773","VC_92",0.374693284997253,0.115536499633758,"#D0C6B1",NA,"Not altered"
"776","VC_928",-1.70043599222589,0.805037442998906,"#D0C6B1",NA,"Not altered"
"777","VC_941",-1.05444275613967,0.323266799883357,"#D0C6B1",NA,"Not altered"
"779","VC_957",-1.73696324978013,0.912052542871904,"#D0C6B1",NA,"Not altered"
"780","VC_967",-0.691876302245459,0.249004974150822,"#D0C6B1",NA,"Not altered"
"781","VC_970",1.66296342659291,0.888720680650097,"#D0C6B1",NA,"Not altered"
"782","VC_978",-1.8579744001851,0.680700743224769,"#D0C6B1",NA,"Not altered"
"784","C10-R1-T1_NODE_119_length_7472_cov_4.701497",0.191795526327049,0.0350324650735035,"#D0C6B1",NA,"Not altered"
"785","C10-R1-T1_NODE_1192_length_2201_cov_3.299161",1.4349366004099,0.45611977611861,"#D0C6B1",NA,"Not altered"
"787","C10-R1-T1_NODE_195_length_5495_cov_4.028309",1.51583902359926,0.53025148590599,"#D0C6B1",NA,"Not altered"
"788","C10-R1-T1_NODE_3057_length_1357_cov_1.470046",-0.623434029817177,0.172429398269778,"#D0C6B1",NA,"Not altered"
"789","C10-R1-T1_NODE_923_length_2551_cov_4.681490",1.84181818790139,0.68734178939463,"#D0C6B1",NA,"Not altered"
"791","C10-R1-T5_NODE_314_length_1819_cov_14.701814",-1.64635810631469,0.583158855385519,"#D0C6B1",NA,"Not altered"
"794","C10-R3-Base_NODE_23_length_4425_cov_4.162700",1.18360154255364,0.261001780631981,"#D0C6B1",NA,"Not altered"
"795","C11-R1-Base_NODE_90_length_5797_cov_4.567398",0.0313686978437404,0.0049060456959722,"#D0C6B1",NA,"Not altered"
"796","C11-R1-T5_NODE_3202_length_1120_cov_8.643192",1.56342927520426,0.73664298769354,"#D0C6B1",NA,"Not altered"
"797","C11-R1-T5_NODE_3855_length_1019_cov_2.173237",6.09139070116647e-07,2.19874745384397e-07,"#D0C6B1",NA,"Not altered"
"799","C11-R2-Base_NODE_525_length_3221_cov_10.784270",-1.33942396347393,0.279243948650101,"#D0C6B1",NA,"Not altered"
"802","C11-R3-T1_NODE_1477_length_1597_cov_11.238003",-1.93586419060649,0.762388893010203,"#D0C6B1",NA,"Not altered"
"805","C12-R2-Base_NODE_769_length_4109_cov_5.782930",-0.321923068414628,0.0645897248282901,"#D0C6B1",NA,"Not altered"
"809","C12-R2-T5_NODE_28_length_5873_cov_4.459608",-1.60292472607167,0.79473819653787,"#D0C6B1",NA,"Not altered"
"814","C13-R1-T5_NODE_138_length_2773_cov_6.600074",-1.5430203043586,0.346131681830115,"#D0C6B1",NA,"Not altered"
"815","C13-R2-Base_NODE_3321_length_1311_cov_2.201433",-0.111029892670258,0.0285482225411396,"#D0C6B1",NA,"Not altered"
"817","C13-R2-Base_NODE_667_length_2622_cov_3.125049",-0.956273049002506,0.240295664675961,"#D0C6B1",NA,"Not altered"
"822","C14-R1-T1_NODE_2002_length_1408_cov_7.127864",1.09192287845112,0.31526420335809,"#D0C6B1",NA,"Not altered"
"823","C14-R1-T1_NODE_285_length_3469_cov_3.919742",1.59917732110789,0.751905530802598,"#D0C6B1",NA,"Not altered"
"824","C14-R1-T1_NODE_322_length_3251_cov_2.822278",1.93859740320543,0.87477229664337,"#D0C6B1",NA,"Not altered"
"827","C14-R2-Base_NODE_71_length_11150_cov_11.531501",-1.76552247349671,0.425721863675811,"#D0C6B1",NA,"Not altered"
"832","C15-R1-Base_NODE_2891_length_1678_cov_25.123229",-1.54888853687089,0.549133987579337,"#D0C6B1",NA,"Not altered"
"834","C15-R1-Base_NODE_5326_length_1112_cov_1.556291",-1.99999701333486,0.886758374356355,"#D0C6B1",NA,"Not altered"
"835","C15-R1-Base_NODE_5654_length_1067_cov_1.324111",-1.80735241220305,0.842170119385777,"#D0C6B1",NA,"Not altered"
"836","C15-R1-Base_NODE_6076_length_1016_cov_1.524454",-1.87446644740319,0.86514035832019,"#D0C6B1",NA,"Not altered"
"837","C15-R1-Base_NODE_723_length_4025_cov_3.240806",-1.8531509781163,0.649985491830547,"#D0C6B1",NA,"Not altered"
"838","C15-R1-T1_NODE_1544_length_1593_cov_5.633940",-1.75001620743246,0.644178273778646,"#D0C6B1",NA,"Not altered"
"841","C15-R3-Base_NODE_1535_length_1609_cov_3.304376",-1.80734989867266,0.685508233785655,"#D0C6B1",NA,"Not altered"
"842","C15-R3-Base_NODE_2989_length_1142_cov_2.365225",-1.82596708446299,0.824459486670867,"#D0C6B1",NA,"Not altered"
"843","C15-R3-T1_NODE_177_length_7599_cov_3.789369",1.39787916609624,0.31526420335809,"#D0C6B1",NA,"Not altered"
"844","C15-R3-T1_NODE_204_length_7125_cov_4.094059",1.30439614136716,0.272056023219495,"#D0C6B1",NA,"Not altered"
"845","C15-R3-T1_NODE_2050_length_1786_cov_21.681109",-1.34238749059036,0.414871440163754,"#D0C6B1",NA,"Not altered"
"846","C15-R3-T1_NODE_237_length_6402_cov_5.153773",1.33219934165219,0.2768567180913,"#D0C6B1",NA,"Not altered"
"848","C15-R3-T1_NODE_845_length_2946_cov_2.682809",-0.598254738785458,0.133287390030126,"#D0C6B1",NA,"Not altered"
"849","C16-R1-T5_NODE_323_length_1605_cov_4.345161",-1.85797639506627,0.751891317233149,"#D0C6B1",NA,"Not altered"
"851","C16-R2-Base_NODE_563_length_3141_cov_2.404083",-1.0374685035156,0.261790430435885,"#D0C6B1",NA,"Not altered"
"853","C16-R2-T1_NODE_2547_length_1324_cov_8.921198",-0.955602452875145,0.286062651799543,"#D0C6B1",NA,"Not altered"
"858","C16-R3-Base_NODE_36_length_21441_cov_7.352287",-0.433294072937636,0.110664031054155,"#D0C6B1",NA,"Not altered"
"859","C16-R3-Base_NODE_4132_length_1041_cov_4.454361",0.440573423974967,0.11281979808483,"#D0C6B1",NA,"Not altered"
"861","C16-R3-T5_NODE_633_length_2365_cov_2.719913",-1.47392589970575,0.496083835832756,"#D0C6B1",NA,"Not altered"
"862","C21-R1-1-5-18_NODE_144_length_5122_cov_4.299586",-0.366779566551656,0.0822927531288307,"#D0C6B1",NA,"Not altered"
"865","C21-R1-T5_NODE_217_length_1483_cov_6.440476",-1.92198809823929,0.564562211877713,"#D0C6B1",NA,"Not altered"
"866","C21-R2-1-5-18_NODE_2520_length_1064_cov_2.117939",-0.628030060031711,0.211159388799693,"#D0C6B1",NA,"Not altered"
"867","C21-R2-1-5-18_NODE_885_length_1945_cov_8.332275",0.890591197423747,0.234494529926272,"#D0C6B1",NA,"Not altered"
"868","C21-R2-3-4-18_NODE_2_length_68552_cov_9.421581",-1.26985250044322,0.286062651799543,"#D0C6B1",NA,"Not altered"
"869","C21-R2-3-4-18_NODE_367_length_4870_cov_8.799585",-1.0399614163687,0.423061725632536,"#D0C6B1",NA,"Not altered"
"870","C21-R2-T5_NODE_343_length_2447_cov_3.352425",1.9156064572778,0.7305395560733,"#D0C6B1",NA,"Not altered"
"871","C21-R3-1-5-18_NODE_1034_length_1729_cov_1.844683",-0.667421679091489,0.172682997619401,"#D0C6B1",NA,"Not altered"
"872","C21-R3-1-5-18_NODE_122_length_4369_cov_3.205378",1.17306605561461,0.423183379390938,"#D0C6B1",NA,"Not altered"
"873","C21-R3-1-5-18_NODE_1245_length_1569_cov_4.652576",-1.99999492768967,0.824459486670867,"#D0C6B1",NA,"Not altered"
"878","C22-R1-1-5-18_NODE_293_length_3120_cov_2.983034",0.733356608757074,0.151810386695489,"#D0C6B1",NA,"Not altered"
"879","C22-R1-3-4-18_NODE_338_length_1664_cov_13.704164",-0.553593358516778,0.124789052281124,"#D0C6B1",NA,"Not altered"
"880","C22-R1-T5_NODE_37_length_5242_cov_3.183343",1.26836953114842,0.445416239811663,"#D0C6B1",NA,"Not altered"
"881","C22-R1-T5_NODE_4198_length_1026_cov_3.697219",0.302365528544568,0.0604740223919793,"#D0C6B1",NA,"Not altered"
"884","C22-R2-3-4-18_NODE_1969_length_1601_cov_5.158473",-0.133852673464783,0.0285482225411396,"#D0C6B1",NA,"Not altered"
"885","C22-R2-3-4-18_NODE_3262_length_1238_cov_2.648352",-1.73696324632361,0.842170119385777,"#D0C6B1",NA,"Not altered"
"886","C23-R1-1-5-18_NODE_1846_length_1582_cov_11.874263",-1.99999521129392,0.830074379579671,"#D0C6B1",NA,"Not altered"
"888","C23-R2-3-4-18_NODE_16_length_11311_cov_4.364161",1.45623062844578,0.6489716406116,"#D0C6B1",NA,"Not altered"
"891","C23-R3-1-5-18_NODE_1206_length_2238_cov_3.179111",0.263035144870656,0.0645897248282901,"#D0C6B1",NA,"Not altered"
"892","C23-R3-1-5-18_NODE_143_length_4314_cov_3.581122",1.00998611839345,0.211159388799693,"#D0C6B1",NA,"Not altered"
"893","C23-R3-1-5-18_NODE_1644_length_1990_cov_12.799483",-1.48186392074286,0.474448337738781,"#D0C6B1",NA,"Not altered"
"894","C23-R3-1-5-18_NODE_918_length_2497_cov_3.321458",0.0320653728988798,0.0049060456959722,"#D0C6B1",NA,"Not altered"
"895","C23-R3-3-4-18_NODE_962_length_2006_cov_14.463865",-1.4506560874765,0.44545315012911,"#D0C6B1",NA,"Not altered"
"897","C24-R1-T5_NODE_2283_length_1034_cov_4.239019",-0.210215227884793,0.0478454447799934,"#D0C6B1",NA,"Not altered"
"898","C24-R1-T5_NODE_590_length_1687_cov_5.362132",-1.88135037334256,0.730678445966621,"#D0C6B1",NA,"Not altered"
"899","C24-R2-1-5-18_NODE_1167_length_1525_cov_8.074830",-1.473926251672,0.476395618723657,"#D0C6B1",NA,"Not altered"
"900","C24-R2-3-4-18_NODE_1086_length_3481_cov_3.304145",1.15362443697833,0.326429041293039,"#D0C6B1",NA,"Not altered"
"901","C24-R2-3-4-18_NODE_1155_length_3367_cov_3.189614",-1.0899383919617,0.443426482493631,"#D0C6B1",NA,"Not altered"
"902","C24-R2-3-4-18_NODE_2637_length_2113_cov_3.249757",1.98351055070332,0.830074379579671,"#D0C6B1",NA,"Not altered"
"903","C24-R2-3-4-18_NODE_3664_length_1765_cov_4.132164",1.3405444019986,0.496083835832756,"#D0C6B1",NA,"Not altered"
"904","C24-R2-3-4-18_NODE_513_length_5516_cov_3.527010",0.500431722067714,0.0995807821573366,"#D0C6B1",NA,"Not altered"
"907","C24-R3-3-4-18_NODE_3533_length_1423_cov_3.575292",0.211505616453861,0.0478454447799934,"#D0C6B1",NA,"Not altered"
"908","C24-R3-3-4-18_NODE_6027_length_1035_cov_1.839796",-1.73696349707009,0.86514035832019,"#D0C6B1",NA,"Not altered"
"909","C9-R1-T1_NODE_1640_length_1998_cov_2.277406",-1.40053342111494,0.454487894938204,"#D0C6B1",NA,"Not altered"
"910","C9-R1-T1_NODE_3126_length_1392_cov_2.543755",-0.584960728598348,0.167090993905884,"#D0C6B1",NA,"Not altered"
"911","C9-R1-T1_NODE_323_length_5510_cov_4.169936",0.0183823392627009,0.00282695690836911,"#D0C6B1",NA,"Not altered"
"912","C9-R1-T5_NODE_643_length_1646_cov_6.274041",0.74444347972709,0.169384335964745,"#D0C6B1",NA,"Not altered"
"913","C9-R2-T1_NODE_197_length_2304_cov_2.955091",0.45943443528221,0.106798116508614,"#D0C6B1",NA,"Not altered"
"915","C9-R2-T1_NODE_74_length_2960_cov_3.930120",0.160468777591965,0.0336054597027267,"#D0C6B1",NA,"Not altered"
"916","C9-R3-Base_NODE_116_length_5545_cov_6.098361",1.23174781140209,0.755307115379399,"#D0C6B1",NA,"Not altered"
"917","C9-R3-Base_NODE_285_length_4095_cov_2.668317",1.13620583533264,0.31526420335809,"#D0C6B1",NA,"Not altered"
"924","Rat_1_NODE_12_length_50589_cov_25.399553",1.26368089203101,0.238143959108673,"#D0C6B1",NA,"Not altered"
"925","Rat_1_NODE_1223_length_1300_cov_4.412048",1.73696388834456,0.842170119385777,"#D0C6B1",NA,"Not altered"
"926","Rat_1_NODE_1314_length_1243_cov_3.515152",1.66296342431275,0.830074379579671,"#D0C6B1",NA,"Not altered"
"927","Rat_1_NODE_1410_length_1178_cov_2.033838",-0.378509283636667,0.0903512370438066,"#D0C6B1",NA,"Not altered"
"928","Rat_1_NODE_1828_length_1000_cov_3.013757",-0.347922552117706,0.110942345506592,"#D0C6B1",NA,"Not altered"
"929","Rat_1_NODE_367_length_3412_cov_3.477510",-0.773224699251335,0.185229822295264,"#D0C6B1",NA,"Not altered"
"930","Rat_1_NODE_529_length_2500_cov_3.401636",0.0664980683793875,0.0156313396550764,"#D0C6B1",NA,"Not altered"
"931","Rat_1_NODE_547_length_2434_cov_4.015553",-1.66296282745896,0.830074379579671,"#D0C6B1",NA,"Not altered"
"932","Rat_1_NODE_578_length_2307_cov_1.878774",1.66296342431275,0.830074379579671,"#D0C6B1",NA,"Not altered"
"933","Rat_1_NODE_591_length_2260_cov_6.431746",1.99999783545397,0.886758374356355,"#D0C6B1",NA,"Not altered"
"934","Rat_1_NODE_734_length_1926_cov_2.326029",-1.87446644740319,0.86514035832019,"#D0C6B1",NA,"Not altered"
"935","Rat_1_NODE_814_length_1756_cov_4.501470",1.73696388834456,0.842170119385777,"#D0C6B1",NA,"Not altered"
"936","Rat_1_NODE_951_length_1555_cov_1.765333",-1.14885986506814,0.357180334936545,"#D0C6B1",NA,"Not altered"
"938","Rat_10_NODE_1258_length_1368_cov_3.562833",-1.87446644740319,0.86514035832019,"#D0C6B1",NA,"Not altered"
"939","Rat_10_NODE_1377_length_1294_cov_2.379338",-1.70965410052623,0.817674350155284,"#D0C6B1",NA,"Not altered"
"943","Rat_10_NODE_1916_length_1049_cov_2.498994",-0.180571365928468,0.0478454447799934,"#D0C6B1",NA,"Not altered"
"944","Rat_10_NODE_2078_length_1003_cov_20.053797",1.73696388834456,0.842170119385777,"#D0C6B1",NA,"Not altered"
"947","Rat_10_NODE_431_length_2996_cov_2.820469",-1.87446644740319,0.86514035832019,"#D0C6B1",NA,"Not altered"
"952","Rat_11_NODE_1224_length_1501_cov_2.206086",-1.99999701333486,0.886758374356355,"#D0C6B1",NA,"Not altered"
"953","Rat_11_NODE_1303_length_1429_cov_2.100437",-0.192644262941261,0.0537349478320215,"#D0C6B1",NA,"Not altered"
"954","Rat_11_NODE_1359_length_1384_cov_12.895410",-1.66296282745896,0.830074379579671,"#D0C6B1",NA,"Not altered"
"955","Rat_11_NODE_1474_length_1297_cov_2.929147",-0.961523153091007,0.300569939421598,"#D0C6B1",NA,"Not altered"
"956","Rat_11_NODE_1598_length_1208_cov_2.276670",-0.807352475689414,0.242504611541496,"#D0C6B1",NA,"Not altered"
"958","Rat_11_NODE_1914_length_1075_cov_2.119608",-0.584961303556718,0.185229822295264,"#D0C6B1",NA,"Not altered"
"960","Rat_11_NODE_2009_length_1044_cov_2.259858",-1.67806808306725,0.675371615259015,"#D0C6B1",NA,"Not altered"
"961","Rat_11_NODE_2052_length_1029_cov_2.990760",0.341037260918647,0.093873692149459,"#D0C6B1",NA,"Not altered"
"963","Rat_11_NODE_682_length_2488_cov_4.431155",-1.49802263894961,0.627947890109962,"#D0C6B1",NA,"Not altered"
"965","Rat_11_NODE_850_length_2032_cov_2.192210",-0.793547060356114,0.24449328117568,"#D0C6B1",NA,"Not altered"
"968","Rat_11_NODE_997_length_1763_cov_2.747073",1.66296342431275,0.830074379579671,"#D0C6B1",NA,"Not altered"
"969","Rat_12_NODE_1021_length_2360_cov_2.960521",1.87446717994051,0.86514035832019,"#D0C6B1",NA,"Not altered"
"971","Rat_12_NODE_11_length_51393_cov_41.807355",1.58598060040379,0.678076335613187,"#D0C6B1",NA,"Not altered"
"977","Rat_12_NODE_1521_length_1726_cov_5.092160",0.0544491148645087,0.0129435803068376,"#D0C6B1",NA,"Not altered"
"983","Rat_12_NODE_1818_length_1479_cov_11.785815",-1.79289850243716,0.736048094456191,"#D0C6B1",NA,"Not altered"
"984","Rat_12_NODE_1843_length_1466_cov_13.153792",-1.80735241220305,0.842170119385777,"#D0C6B1",NA,"Not altered"
"985","Rat_12_NODE_1891_length_1440_cov_2.129964",-1.22238968632235,0.44945326021186,"#D0C6B1",NA,"Not altered"
"986","Rat_12_NODE_1917_length_1429_cov_4.082242",-1.41503484693382,0.591862073145464,"#D0C6B1",NA,"Not altered"
"988","Rat_12_NODE_2142_length_1313_cov_5.369634",0.540568320479586,0.174347786906663,"#D0C6B1",NA,"Not altered"
"989","Rat_12_NODE_2261_length_1257_cov_3.247088",0.137504382053278,0.0350324650735035,"#D0C6B1",NA,"Not altered"
"990","Rat_12_NODE_2320_length_1230_cov_4.314894",-0.0931086559823358,0.0268956555432541,"#D0C6B1",NA,"Not altered"
"991","Rat_12_NODE_2353_length_1220_cov_3.366524",-1.15432406587368,0.346942656590574,"#D0C6B1",NA,"Not altered"
"992","Rat_12_NODE_2399_length_1201_cov_3.054101",-0.857978895882965,0.280375282511274,"#D0C6B1",NA,"Not altered"
"997","Rat_12_NODE_2562_length_1147_cov_3.519231",1.34792244518798,0.579302895674804,"#D0C6B1",NA,"Not altered"
"999","Rat_12_NODE_2627_length_1128_cov_1.694315",-0.584961303556718,0.185229822295264,"#D0C6B1",NA,"Not altered"
"1000","Rat_12_NODE_2633_length_1127_cov_1.709888",-1.66296282745896,0.830074379579671,"#D0C6B1",NA,"Not altered"
"1001","Rat_12_NODE_2652_length_1120_cov_2.255399",1.66296342431275,0.830074379579671,"#D0C6B1",NA,"Not altered"
"1002","Rat_12_NODE_2684_length_1112_cov_1.449385",0.502500373754689,0.153459835641836,"#D0C6B1",NA,"Not altered"
"1003","Rat_12_NODE_2793_length_1084_cov_1.937804",-1.73696346805174,0.859042337058329,"#D0C6B1",NA,"Not altered"
"1004","Rat_12_NODE_2804_length_1080_cov_3.291707",-1.73696324632361,0.842170119385777,"#D0C6B1",NA,"Not altered"
"1005","Rat_12_NODE_2847_length_1071_cov_2.726378",-1.80735268459589,0.87477229664337,"#D0C6B1",NA,"Not altered"
"1008","Rat_12_NODE_2993_length_1032_cov_17.354145",-1.66296282745896,0.830074379579671,"#D0C6B1",NA,"Not altered"
"1010","Rat_12_NODE_3097_length_1012_cov_2.835946",-1.75488418561884,0.830074379579671,"#D0C6B1",NA,"Not altered"
"1012","Rat_12_NODE_362_length_5583_cov_4.049928",1.99999783545397,0.886758374356355,"#D0C6B1",NA,"Not altered"
"1013","Rat_12_NODE_370_length_5499_cov_4.469508",-0.660510450428039,0.165158709643174,"#D0C6B1",NA,"Not altered"
"1015","Rat_12_NODE_413_length_5111_cov_5.673655",1.80735309954514,0.842170119385777,"#D0C6B1",NA,"Not altered"
"1016","Rat_12_NODE_417_length_5054_cov_4.289858",1.73696388834456,0.842170119385777,"#D0C6B1",NA,"Not altered"
"1017","Rat_12_NODE_420_length_5006_cov_5.210866",-1.80735241220305,0.842170119385777,"#D0C6B1",NA,"Not altered"
"1019","Rat_12_NODE_731_length_3125_cov_4.278502",1.99999783545397,0.886758374356355,"#D0C6B1",NA,"Not altered"
"1021","Rat_12_NODE_782_length_2936_cov_5.606734",-1.56703480685708,0.564562211877713,"#D0C6B1",NA,"Not altered"
"1024","Rat_12_NODE_966_length_2488_cov_3.247842",-1.87446644740319,0.86514035832019,"#D0C6B1",NA,"Not altered"
"1025","Rat_13_NODE_1036_length_1549_cov_1.843373",-1.4799894300527,0.583158855385519,"#D0C6B1",NA,"Not altered"
"1026","Rat_13_NODE_1417_length_1293_cov_2.399031",-0.347922552117706,0.110942345506592,"#D0C6B1",NA,"Not altered"
"1029","Rat_13_NODE_1554_length_1218_cov_4.531384",-1.73696324632361,0.842170119385777,"#D0C6B1",NA,"Not altered"
"1030","Rat_13_NODE_1559_length_1216_cov_2.156761",-0.263033416089446,0.0692427496624517,"#D0C6B1",NA,"Not altered"
"1031","Rat_13_NODE_1722_length_1139_cov_2.762915",0.192645477532507,0.0537349478320215,"#D0C6B1",NA,"Not altered"
"1033","Rat_13_NODE_1741_length_1132_cov_2.831941",-0.469484158355157,0.140407140520913,"#D0C6B1",NA,"Not altered"
"1034","Rat_13_NODE_1794_length_1113_cov_1.703214",-1.20163055213011,0.439067890797136,"#D0C6B1",NA,"Not altered"
"1035","Rat_13_NODE_1993_length_1044_cov_2.928210",0.347923393469412,0.110942345506592,"#D0C6B1",NA,"Not altered"
"1036","Rat_13_NODE_2031_length_1031_cov_1.480533",-1.73696324632361,0.842170119385777,"#D0C6B1",NA,"Not altered"
"1037","Rat_13_NODE_2094_length_1010_cov_1.450262",-1.73696324632361,0.842170119385777,"#D0C6B1",NA,"Not altered"
"1039","Rat_13_NODE_506_length_2532_cov_4.192572",-0.332573332655601,0.0796308493956273,"#D0C6B1",NA,"Not altered"
"1043","Rat_14_NODE_1082_length_1593_cov_2.780884",0.652076686445756,0.196693814942479,"#D0C6B1",NA,"Not altered"
"1044","Rat_14_NODE_1133_length_1539_cov_2.100404",-1.80735241220305,0.842170119385777,"#D0C6B1",NA,"Not altered"
"1045","Rat_14_NODE_1165_length_1516_cov_2.507871",-0.750969542036919,0.223272609782186,"#D0C6B1",NA,"Not altered"
"1046","Rat_14_NODE_1192_length_1498_cov_3.878725",-1.73696324632361,0.842170119385777,"#D0C6B1",NA,"Not altered"
"1047","Rat_14_NODE_1229_length_1468_cov_3.090587",-0.251537360355436,0.0645897248282901,"#D0C6B1",NA,"Not altered"
"1048","Rat_14_NODE_1247_length_1456_cov_2.887937",-0.452509488928182,0.110942345506592,"#D0C6B1",NA,"Not altered"
"1050","Rat_14_NODE_1276_length_1437_cov_4.493488",0.544321117745242,0.140589748247428,"#D0C6B1",NA,"Not altered"
"1051","Rat_14_NODE_1283_length_1431_cov_6.297238",0.463947940688233,0.119651546093856,"#D0C6B1",NA,"Not altered"
"1052","Rat_14_NODE_1453_length_1330_cov_2.478431",1.73696388834456,0.842170119385777,"#D0C6B1",NA,"Not altered"
"1053","Rat_14_NODE_1469_length_1320_cov_7.652174",-1.66296282745896,0.830074379579671,"#D0C6B1",NA,"Not altered"
"1054","Rat_14_NODE_1548_length_1269_cov_2.651565",-1.46712274794493,0.590920492769921,"#D0C6B1",NA,"Not altered"
"1056","Rat_14_NODE_1565_length_1262_cov_3.942005",1.66296342431275,0.830074379579671,"#D0C6B1",NA,"Not altered"
"1059","Rat_14_NODE_2120_length_1038_cov_1.633774",-0.0995349971578331,0.0285482225411396,"#D0C6B1",NA,"Not altered"
"1060","Rat_14_NODE_2131_length_1036_cov_1.801223",-0.241006884830181,0.0656996359044166,"#D0C6B1",NA,"Not altered"
"1062","Rat_14_NODE_2170_length_1025_cov_2.009278",-1.77137195549183,0.842170119385777,"#D0C6B1",NA,"Not altered"
"1063","Rat_14_NODE_2196_length_1019_cov_1.868257",-1.58495966315621,0.70865302435036,"#D0C6B1",NA,"Not altered"
"1064","Rat_14_NODE_2253_length_1004_cov_2.317176",0.584963521967989,0.164024356000352,"#D0C6B1",NA,"Not altered"
"1065","Rat_14_NODE_476_length_3427_cov_2.717378",-1.09191820771133,0.31526420335809,"#D0C6B1",NA,"Not altered"
"1069","Rat_14_NODE_669_length_2400_cov_5.131770",-1.87446644740319,0.86514035832019,"#D0C6B1",NA,"Not altered"
"1070","Rat_14_NODE_698_length_2284_cov_2.549574",-0.485422354066957,0.110942345506592,"#D0C6B1",NA,"Not altered"
"1071","Rat_14_NODE_726_length_2204_cov_2.256398",1.80735309954514,0.842170119385777,"#D0C6B1",NA,"Not altered"
"1072","Rat_14_NODE_759_length_2116_cov_2.956817",-1.73696324632361,0.842170119385777,"#D0C6B1",NA,"Not altered"
"1074","Rat_14_NODE_921_length_1790_cov_4.802882",-0.165057237306234,0.0381060325978409,"#D0C6B1",NA,"Not altered"
"1076","Rat_14_NODE_972_length_1717_cov_4.745487",1.73696388834456,0.842170119385777,"#D0C6B1",NA,"Not altered"
"1077","Rat_14_NODE_998_length_1685_cov_3.022086",-1.99999735624529,0.910306394559242,"#D0C6B1",NA,"Not altered"
"1079","Rat_15_NODE_1116_length_1774_cov_4.612565",-1.73696324632361,0.842170119385777,"#D0C6B1",NA,"Not altered"
"1081","Rat_15_NODE_1150_length_1740_cov_3.246291",1.08432856376096e-06,2.19874745384397e-07,"#D0C6B1",NA,"Not altered"
"1082","Rat_15_NODE_1151_length_1740_cov_2.969139",-0.514571809202235,0.150425521909586,"#D0C6B1",NA,"Not altered"
"1084","Rat_15_NODE_1260_length_1584_cov_2.796599",1.70781813889896,0.764552131786709,"#D0C6B1",NA,"Not altered"
"1086","Rat_15_NODE_1469_length_1416_cov_2.835415",-0.214123340746733,0.0537349478320215,"#D0C6B1",NA,"Not altered"
"1088","Rat_15_NODE_1485_length_1403_cov_2.946588",-0.341035755500818,0.093873692149459,"#D0C6B1",NA,"Not altered"
"1093","Rat_15_NODE_1940_length_1141_cov_2.823204",1.30088271651733e-06,2.19874745384397e-07,"#D0C6B1",NA,"Not altered"
"1094","Rat_15_NODE_1948_length_1137_cov_2.990758",0.222393282238901,0.0558997139072439,"#D0C6B1",NA,"Not altered"
"1096","Rat_15_NODE_2004_length_1118_cov_1.651929",-0.440571362329493,0.127389874060222,"#D0C6B1",NA,"Not altered"
"1097","Rat_15_NODE_2031_length_1108_cov_2.005698",1.15200276034724,0.423183379390938,"#D0C6B1",NA,"Not altered"
"1099","Rat_15_NODE_2037_length_1105_cov_2.301905",-1.85414605628373,0.871363903060032,"#D0C6B1",NA,"Not altered"
"1103","Rat_15_NODE_700_length_2497_cov_16.342752",0.840523055462978,0.26168024140974,"#D0C6B1",NA,"Not altered"
"1105","Rat_15_NODE_869_length_2149_cov_2.737345",0.584963264515537,0.151810386695489,"#D0C6B1",NA,"Not altered"
"1106","Rat_16_NODE_1247_length_1425_cov_2.042336",-1.87446644740319,0.86514035832019,"#D0C6B1",NA,"Not altered"
"1107","Rat_16_NODE_1283_length_1396_cov_3.765101",-1.66296282745896,0.830074379579671,"#D0C6B1",NA,"Not altered"
"1109","Rat_16_NODE_142_length_5939_cov_5.147519",0.20231173107313,0.0382557989578951,"#D0C6B1",NA,"Not altered"
"1110","Rat_16_NODE_1574_length_1223_cov_4.734589",-1.80735267146303,0.87477229664337,"#D0C6B1",NA,"Not altered"
"1113","Rat_16_NODE_1639_length_1192_cov_2.752858",-0.520830055982507,0.13748269002622,"#D0C6B1",NA,"Not altered"
"1115","Rat_16_NODE_1823_length_1097_cov_1.765835",0.807354853495009,0.260512450544431,"#D0C6B1",NA,"Not altered"
"1117","Rat_16_NODE_2084_length_1004_cov_2.109589",-0.925997879296288,0.345901508865561,"#D0C6B1",NA,"Not altered"
"1119","Rat_16_NODE_900_length_1803_cov_5.436499",1.93859740320543,0.87477229664337,"#D0C6B1",NA,"Not altered"
"1120","Rat_16_NODE_910_length_1790_cov_3.861095",-1.66296282745896,0.830074379579671,"#D0C6B1",NA,"Not altered"
"1122","Rat_17_NODE_1125_length_2000_cov_35.832905",-1.66296282745896,0.830074379579671,"#D0C6B1",NA,"Not altered"
"1125","Rat_17_NODE_1241_length_1841_cov_2.480963",-1.10433353691091,0.354397130267328,"#D0C6B1",NA,"Not altered"
"1126","Rat_17_NODE_1292_length_1779_cov_3.800464",-1.15753801549571,0.474622787142722,"#D0C6B1",NA,"Not altered"
"1127","Rat_17_NODE_135_length_11242_cov_4.336462",-1.69140224465699,1.18559795853353,"#D0C6B1",NA,"Not altered"
"1129","Rat_17_NODE_1583_length_1467_cov_1.550283",-0.874467340830415,0.298871848308797,"#D0C6B1",NA,"Not altered"
"1131","Rat_17_NODE_1683_length_1382_cov_2.787491",-0.637428030403956,0.185229822295264,"#D0C6B1",NA,"Not altered"
"1132","Rat_17_NODE_1700_length_1371_cov_3.028875",-1.96347031081199,0.884292041134229,"#D0C6B1",NA,"Not altered"
"1133","Rat_17_NODE_1746_length_1335_cov_4.255469",-1.96082539439686,0.891239785635793,"#D0C6B1",NA,"Not altered"
"1134","Rat_17_NODE_1907_length_1217_cov_5.549053",-1.17402692451061,0.548006391535353,"#D0C6B1",NA,"Not altered"
"1137","Rat_17_NODE_2062_length_1122_cov_3.864105",-1.70360289628482,0.775602199069657,"#D0C6B1",NA,"Not altered"
"1140","Rat_17_NODE_244_length_7296_cov_5.183538",-1.635424885036,1.09538607145819,"#D0C6B1",NA,"Not altered"
"1144","Rat_17_NODE_533_length_3875_cov_5.137435",-1.47078559497084,0.510054217554079,"#D0C6B1",NA,"Not altered"
"1145","Rat_17_NODE_657_length_3222_cov_4.403852",-1.59201333013297,0.830074379579671,"#D0C6B1",NA,"Not altered"
"1146","Rat_17_NODE_762_length_2859_cov_3.333809",1.87446717994051,0.86514035832019,"#D0C6B1",NA,"Not altered"
"1147","Rat_17_NODE_803_length_2753_cov_5.205337",-1.9337619811097,0.911616890879586,"#D0C6B1",NA,"Not altered"
"1150","Rat_17_NODE_941_length_2358_cov_3.357360",1.73696388834456,0.842170119385777,"#D0C6B1",NA,"Not altered"
"1152","Rat_18_NODE_1084_length_2391_cov_4.049658",-1.66296282745896,0.830074379579671,"#D0C6B1",NA,"Not altered"
"1154","Rat_18_NODE_1488_length_1895_cov_4.111413",-1.73696324632361,0.842170119385777,"#D0C6B1",NA,"Not altered"
"1155","Rat_18_NODE_1529_length_1859_cov_9.280488",-0.551011643827421,0.126112929260637,"#D0C6B1",NA,"Not altered"
"1156","Rat_18_NODE_1552_length_1837_cov_3.145342",-1.66296282745896,0.830074379579671,"#D0C6B1",NA,"Not altered"
"1158","Rat_18_NODE_1621_length_1795_cov_2.652874",-1.73696324632361,0.842170119385777,"#D0C6B1",NA,"Not altered"
"1159","Rat_18_NODE_1718_length_1733_cov_4.242551",0.611435781126881,0.143857391298404,"#D0C6B1",NA,"Not altered"
"1160","Rat_18_NODE_1724_length_1728_cov_3.913927",-1.73696324632361,0.842170119385777,"#D0C6B1",NA,"Not altered"
"1161","Rat_18_NODE_1753_length_1706_cov_3.657783",-1.93859662566413,0.87477229664337,"#D0C6B1",NA,"Not altered"
"1162","Rat_18_NODE_1826_length_1665_cov_2.954037",-1.44478115970859,0.529397717658475,"#D0C6B1",NA,"Not altered"
"1164","Rat_18_NODE_1856_length_1648_cov_2.729441",-1.73696324632361,0.842170119385777,"#D0C6B1",NA,"Not altered"
"1166","Rat_18_NODE_2139_length_1511_cov_1.769918",0.854149467360071,0.240295664675961,"#D0C6B1",NA,"Not altered"
"1167","Rat_18_NODE_2179_length_1493_cov_23.924896",0.673191201855852,0.175880950573386,"#D0C6B1",NA,"Not altered"
"1169","Rat_18_NODE_2314_length_1427_cov_3.967201",1.87446717994051,0.86514035832019,"#D0C6B1",NA,"Not altered"
"1171","Rat_18_NODE_2528_length_1342_cov_4.817405",-0.965231892107016,0.310792449095711,"#D0C6B1",NA,"Not altered"
"1173","Rat_18_NODE_2623_length_1308_cov_8.653631",-1.99999701333486,0.886758374356355,"#D0C6B1",NA,"Not altered"
"1174","Rat_18_NODE_2710_length_1279_cov_3.399510",0.490326600250684,0.138082962660516,"#D0C6B1",NA,"Not altered"
"1176","Rat_18_NODE_2797_length_1250_cov_3.319665",-0.415036544626449,0.127389874060222,"#D0C6B1",NA,"Not altered"
"1178","Rat_18_NODE_2828_length_1238_cov_2.480981",-1.38332554675442,0.579440157546378,"#D0C6B1",NA,"Not altered"
"1179","Rat_18_NODE_3009_length_1190_cov_3.256388",-1.73696324632361,0.842170119385777,"#D0C6B1",NA,"Not altered"
"1180","Rat_18_NODE_3166_length_1143_cov_2.126838",-0.222391745167325,0.0653781349195026,"#D0C6B1",NA,"Not altered"
"1181","Rat_18_NODE_3260_length_1122_cov_2.801312",-1.73696324632361,0.842170119385777,"#D0C6B1",NA,"Not altered"
"1182","Rat_18_NODE_3334_length_1105_cov_1.925714",-0.440571485255652,0.136139732965019,"#D0C6B1",NA,"Not altered"
"1184","Rat_18_NODE_3373_length_1096_cov_3.423631",-1.67242088272225,0.688427297559276,"#D0C6B1",NA,"Not altered"
"1185","Rat_18_NODE_3403_length_1090_cov_3.529469",0.788495600685531,0.278623546807255,"#D0C6B1",NA,"Not altered"
"1186","Rat_18_NODE_3506_length_1068_cov_2.123396",0.906891237425179,0.295517954194087,"#D0C6B1",NA,"Not altered"
"1187","Rat_18_NODE_3639_length_1042_cov_5.548126",-1.4947607642288,0.564562211877713,"#D0C6B1",NA,"Not altered"
"1190","Rat_18_NODE_722_length_3314_cov_4.793495",-1.47392540914719,0.475320898479794,"#D0C6B1",NA,"Not altered"
"1192","Rat_2_NODE_1054_length_1815_cov_3.557386",0.222395215408024,0.0431178823869003,"#D0C6B1",NA,"Not altered"
"1193","Rat_2_NODE_1062_length_1800_cov_2.261318",-0.558727691036035,0.147106231455791,"#D0C6B1",NA,"Not altered"
"1195","Rat_2_NODE_1110_length_1723_cov_4.139688",-1.83649601133885,0.785414938031354,"#D0C6B1",NA,"Not altered"
"1196","Rat_2_NODE_1134_length_1693_cov_2.971917",1.66296342431275,0.830074379579671,"#D0C6B1",NA,"Not altered"
"1202","Rat_2_NODE_1523_length_1305_cov_2.603200",-1.79836137651017,0.725753087641784,"#D0C6B1",NA,"Not altered"
"1206","Rat_2_NODE_1716_length_1182_cov_3.236912",-0.447457281637659,0.124927466160004,"#D0C6B1",NA,"Not altered"
"1210","Rat_2_NODE_450_length_4487_cov_3.267599",-0.907801463939109,0.278623546807255,"#D0C6B1",NA,"Not altered"
"1213","Rat_2_NODE_935_length_2051_cov_6.621743",0.0985684750084155,0.0177959300502708,"#D0C6B1",NA,"Not altered"
"1215","Rat_3_NODE_1033_length_2521_cov_2.609084",-1.93859662566413,0.87477229664337,"#D0C6B1",NA,"Not altered"
"1216","Rat_3_NODE_1182_length_2334_cov_8.424748",1.93859740320543,0.87477229664337,"#D0C6B1",NA,"Not altered"
"1217","Rat_3_NODE_1230_length_2282_cov_2.860799",1.87446717994051,0.86514035832019,"#D0C6B1",NA,"Not altered"
"1219","Rat_3_NODE_1340_length_2163_cov_6.545541",1.93859740320543,0.87477229664337,"#D0C6B1",NA,"Not altered"
"1223","Rat_3_NODE_1594_length_1922_cov_2.493840",-1.99999701333486,0.886758374356355,"#D0C6B1",NA,"Not altered"
"1224","Rat_3_NODE_1738_length_1812_cov_2.305635",1.66296342431275,0.830074379579671,"#D0C6B1",NA,"Not altered"
"1225","Rat_3_NODE_2084_length_1596_cov_4.197923",-1.93859662566413,0.87477229664337,"#D0C6B1",NA,"Not altered"
"1226","Rat_3_NODE_2317_length_1472_cov_2.742414",-0.192643645619216,0.0457616628466774,"#D0C6B1",NA,"Not altered"
"1227","Rat_3_NODE_2350_length_1458_cov_2.870991",1.73696388834456,0.842170119385777,"#D0C6B1",NA,"Not altered"
"1228","Rat_3_NODE_2430_length_1423_cov_2.799708",1.73696388834456,0.842170119385777,"#D0C6B1",NA,"Not altered"
"1229","Rat_3_NODE_2452_length_1413_cov_2.891016",-1.13750056850807,0.393636231238423,"#D0C6B1",NA,"Not altered"
"1230","Rat_3_NODE_2573_length_1367_cov_2.998476",-1.66296282745896,0.830074379579671,"#D0C6B1",NA,"Not altered"
"1232","Rat_3_NODE_275_length_6043_cov_3.997662",-1.99999701333486,0.886758374356355,"#D0C6B1",NA,"Not altered"
"1235","Rat_3_NODE_2987_length_1246_cov_3.120907",-1.73696349707009,0.86514035832019,"#D0C6B1",NA,"Not altered"
"1236","Rat_3_NODE_3001_length_1242_cov_5.534120",-1.73696324632361,0.842170119385777,"#D0C6B1",NA,"Not altered"
"1238","Rat_3_NODE_3354_length_1136_cov_1.887142",-1.73696324632361,0.842170119385777,"#D0C6B1",NA,"Not altered"
"1239","Rat_3_NODE_3633_length_1073_cov_2.038310",-0.736964085959789,0.245419890417705,"#D0C6B1",NA,"Not altered"
"1249","Rat_5_NODE_481_length_2107_cov_3.043372",-1.66296282745896,0.830074379579671,"#D0C6B1",NA,"Not altered"
"1251","Rat_5_NODE_736_length_1429_cov_2.213246",-1.66296282745896,0.830074379579671,"#D0C6B1",NA,"Not altered"
"1254","Rat_6_NODE_1794_length_1171_cov_1.552867",-1.07476476514781,0.415353589820665,"#D0C6B1",NA,"Not altered"
"1256","Rat_7_NODE_1173_length_2060_cov_1.911721",0.792195922438612,0.222920511937145,"#D0C6B1",NA,"Not altered"
"1259","Rat_7_NODE_1570_length_1479_cov_3.304073",1.99999783545397,0.886758374356355,"#D0C6B1",NA,"Not altered"
"1261","Rat_7_NODE_1753_length_1324_cov_2.806147",-0.601448283953756,0.166309241503831,"#D0C6B1",NA,"Not altered"
"1262","Rat_7_NODE_1770_length_1316_cov_1.977002",-1.80735241220305,0.842170119385777,"#D0C6B1",NA,"Not altered"
"1263","Rat_7_NODE_1816_length_1285_cov_3.366667",1.93859740320543,0.87477229664337,"#D0C6B1",NA,"Not altered"
"1264","Rat_7_NODE_1867_length_1249_cov_3.328308",-1.10308995609793,0.345057416062719,"#D0C6B1",NA,"Not altered"
"1265","Rat_7_NODE_1875_length_1245_cov_2.730252",-0.222391745167325,0.0653781349195026,"#D0C6B1",NA,"Not altered"
"1266","Rat_7_NODE_1924_length_1215_cov_2.185345",-0.514571809202235,0.150425521909586,"#D0C6B1",NA,"Not altered"
"1268","Rat_7_NODE_210_length_10309_cov_37.061439",-1.34993130191462,0.295517954194087,"#D0C6B1",NA,"Not altered"
"1269","Rat_7_NODE_2195_length_1085_cov_2.857282",-1.28950374738238,0.564562211877713,"#D0C6B1",NA,"Not altered"
"1273","Rat_7_NODE_513_length_5034_cov_22.260293",-0.437682267573312,0.0961428218241339,"#D0C6B1",NA,"Not altered"
"1274","Rat_7_NODE_800_length_3048_cov_5.528233",-1.93859662566413,0.87477229664337,"#D0C6B1",NA,"Not altered"
"1275","Rat_7_NODE_866_length_2815_cov_3.435507",-1.17254395940668,0.319246816552547,"#D0C6B1",NA,"Not altered"
"1279","Rat_8_NODE_1027_length_2537_cov_3.184126",-1.99999701333486,0.886758374356355,"#D0C6B1",NA,"Not altered"
"1280","Rat_8_NODE_1115_length_2373_cov_2.902934",1.00000083720341,0.300551921826647,"#D0C6B1",NA,"Not altered"
"1281","Rat_8_NODE_1119_length_2365_cov_6.545455",1.73696388834456,0.842170119385777,"#D0C6B1",NA,"Not altered"
"1282","Rat_8_NODE_1215_length_2202_cov_4.051234",0.289507201517562,0.0715380362748352,"#D0C6B1",NA,"Not altered"
"1283","Rat_8_NODE_123_length_13686_cov_5.307021",-0.883795668019748,0.151810386695489,"#D0C6B1",NA,"Not altered"
"1285","Rat_8_NODE_1395_length_1979_cov_4.177235",-1.55019295451921,0.755307115379399,"#D0C6B1",NA,"Not altered"
"1286","Rat_8_NODE_144_length_12254_cov_10.245430",-1.37777623153546,0.581058037054916,"#D0C6B1",NA,"Not altered"
"1288","Rat_8_NODE_1488_length_1875_cov_4.381868",1.73696388834456,0.842170119385777,"#D0C6B1",NA,"Not altered"
"1289","Rat_8_NODE_1510_length_1860_cov_4.128532",0.0995369490858749,0.0248091005041944,"#D0C6B1",NA,"Not altered"
"1290","Rat_8_NODE_1536_length_1842_cov_5.126469",1.66296342431275,0.830074379579671,"#D0C6B1",NA,"Not altered"
"1293","Rat_8_NODE_1644_length_1744_cov_2.119005",0.655090063551716,0.185229822295264,"#D0C6B1",NA,"Not altered"
"1295","Rat_8_NODE_1736_length_1668_cov_2.797272",1.93859740320543,0.87477229664337,"#D0C6B1",NA,"Not altered"
"1296","Rat_8_NODE_1770_length_1647_cov_4.205402",-0.0995349971578329,0.0285482225411396,"#D0C6B1",NA,"Not altered"
"1297","Rat_8_NODE_1786_length_1632_cov_2.851617",1.66296342431275,0.830074379579671,"#D0C6B1",NA,"Not altered"
"1298","Rat_8_NODE_1799_length_1624_cov_2.265137",0.793550621845928,0.20998069100873,"#D0C6B1",NA,"Not altered"
"1300","Rat_8_NODE_1817_length_1610_cov_3.906752",0.266788648294592,0.058228260531361,"#D0C6B1",NA,"Not altered"
"1302","Rat_8_NODE_1832_length_1597_cov_4.476005",1.73696388834456,0.842170119385777,"#D0C6B1",NA,"Not altered"
"1304","Rat_8_NODE_1959_length_1512_cov_2.205903",-0.722463769573099,0.211159388799693,"#D0C6B1",NA,"Not altered"
"1305","Rat_8_NODE_1964_length_1507_cov_3.104683",1.24100778006385,0.438514527570816,"#D0C6B1",NA,"Not altered"
"1306","Rat_8_NODE_2041_length_1463_cov_3.428267",-1.66296282745896,0.830074379579671,"#D0C6B1",NA,"Not altered"
"1307","Rat_8_NODE_2046_length_1458_cov_4.435495",0.469485992633516,0.124996913332754,"#D0C6B1",NA,"Not altered"
"1309","Rat_8_NODE_208_length_9633_cov_54.862811",-0.82971401474592,0.166309241503831,"#D0C6B1",NA,"Not altered"
"1310","Rat_8_NODE_2082_length_1444_cov_2.588193",-1.79646269445376,0.829718629057549,"#D0C6B1",NA,"Not altered"
"1311","Rat_8_NODE_2123_length_1425_cov_3.264234",-1.96522942543651,0.842170119385777,"#D0C6B1",NA,"Not altered"
"1312","Rat_8_NODE_2251_length_1359_cov_3.117331",1.73696388834456,0.842170119385777,"#D0C6B1",NA,"Not altered"
"1313","Rat_8_NODE_2261_length_1353_cov_2.456857",-0.91426743537491,0.296896487257829,"#D0C6B1",NA,"Not altered"
"1314","Rat_8_NODE_2300_length_1330_cov_2.875294",1.15200306018208,0.401377847778389,"#D0C6B1",NA,"Not altered"
"1315","Rat_8_NODE_2357_length_1304_cov_2.321057",0.634716631707449,0.150425521909586,"#D0C6B1",NA,"Not altered"
"1316","Rat_8_NODE_2372_length_1294_cov_2.380145",1.19793900378854,0.44945326021186,"#D0C6B1",NA,"Not altered"
"1318","Rat_8_NODE_2417_length_1279_cov_1.674020",0.440572768073024,0.136139732965019,"#D0C6B1",NA,"Not altered"
"1319","Rat_8_NODE_2437_length_1268_cov_3.483100",0.359543601806263,0.102126450412794,"#D0C6B1",NA,"Not altered"
"1320","Rat_8_NODE_244_length_8549_cov_17.068872",-0.770343017490627,0.151810386695489,"#D0C6B1",NA,"Not altered"
"1321","Rat_8_NODE_2567_length_1212_cov_2.691443",-1.88535302760693,0.842170119385777,"#D0C6B1",NA,"Not altered"
"1322","Rat_8_NODE_2568_length_1212_cov_1.910977",-0.263032853679065,0.0657752094368936,"#D0C6B1",NA,"Not altered"
"1323","Rat_8_NODE_2589_length_1204_cov_2.344648",1.80735327285524,0.87477229664337,"#D0C6B1",NA,"Not altered"
"1324","Rat_8_NODE_2619_length_1191_cov_1.319542",-0.819425600564962,0.260325737327051,"#D0C6B1",NA,"Not altered"
"1325","Rat_8_NODE_2661_length_1177_cov_1.705882",1.73696405791913,0.86514035832019,"#D0C6B1",NA,"Not altered"
"1326","Rat_8_NODE_2680_length_1169_cov_2.301616",-1.31315505704888,0.595730596682378,"#D0C6B1",NA,"Not altered"
"1327","Rat_8_NODE_2715_length_1160_cov_2.036199",-0.628030060031711,0.211159388799693,"#D0C6B1",NA,"Not altered"
"1333","Rat_8_NODE_3044_length_1058_cov_3.680957",1.39231680376173,0.613489923750739,"#D0C6B1",NA,"Not altered"
"1334","Rat_8_NODE_3061_length_1053_cov_1.816633",-1.93859695653079,0.910306394559242,"#D0C6B1",NA,"Not altered"
"1335","Rat_8_NODE_3120_length_1037_cov_2.820774",-0.847995545358302,0.311990347345136,"#D0C6B1",NA,"Not altered"
"1336","Rat_8_NODE_3140_length_1031_cov_2.691598",-1.66296282745896,0.830074379579671,"#D0C6B1",NA,"Not altered"
"1338","Rat_8_NODE_3234_length_1011_cov_3.168410",-0.115476683050321,0.0350324650735035,"#D0C6B1",NA,"Not altered"
"1339","Rat_8_NODE_3242_length_1008_cov_2.692550",0.440572769740155,0.135600539021772,"#D0C6B1",NA,"Not altered"
"1340","Rat_8_NODE_3270_length_1002_cov_2.829989",-0.788494600791089,0.296896487257829,"#D0C6B1",NA,"Not altered"
"1341","Rat_8_NODE_493_length_4508_cov_4.413654",-1.3685301181907,0.310792449095711,"#D0C6B1",NA,"Not altered"
"1343","Rat_8_NODE_59_length_22207_cov_6.057241",1.02086024195141,0.278623546807255,"#D0C6B1",NA,"Not altered"
"1344","Rat_8_NODE_655_length_3540_cov_8.196844",-1.37850359402646,0.325095344659973,"#D0C6B1",NA,"Not altered"
"1345","Rat_8_NODE_660_length_3527_cov_3.541475",-0.982070906690328,0.211159388799693,"#D0C6B1",NA,"Not altered"
"1346","Rat_8_NODE_699_length_3367_cov_4.099336",-0.584956595704269,0.110942345506592,"#D0C6B1",NA,"Not altered"
"1347","Rat_8_NODE_718_length_3295_cov_2.314198",1.93859740320543,0.87477229664337,"#D0C6B1",NA,"Not altered"
"1349","Rat_8_NODE_77_length_18655_cov_6.791720",-0.875412192826825,0.143169695498924,"#D0C6B1",NA,"Not altered"
"1350","Rat_8_NODE_804_length_3051_cov_3.991989",1.87446717994051,0.86514035832019,"#D0C6B1",NA,"Not altered"
"1353","Rat_8_NODE_955_length_2667_cov_3.820444",-1.01139838795009,0.234494529926272,"#D0C6B1",NA,"Not altered"
"1356","Rat_9_NODE_1121_length_1744_cov_2.582001",-0.485425398529647,0.137756471851714,"#D0C6B1",NA,"Not altered"
"1357","Rat_9_NODE_1204_length_1671_cov_1.987005",-1.11547492058979,0.402666379943866,"#D0C6B1",NA,"Not altered"
"1358","Rat_9_NODE_1209_length_1667_cov_1.887097",-0.940618738443391,0.364154614176973,"#D0C6B1",NA,"Not altered"
"1360","Rat_9_NODE_1361_length_1524_cov_1.963240",0.547488425518051,0.147283058539565,"#D0C6B1",NA,"Not altered"
"1361","Rat_9_NODE_1370_length_1517_cov_2.170999",1.93859762557446,0.910306394559242,"#D0C6B1",NA,"Not altered"
"1362","Rat_9_NODE_1582_length_1358_cov_1.704528",-0.777605692848578,0.244511108675652,"#D0C6B1",NA,"Not altered"
"1363","Rat_9_NODE_1995_length_1112_cov_2.471145",-0.321926968470465,0.0908862236357059,"#D0C6B1",NA,"Not altered"
"1364","Rat_9_NODE_2056_length_1080_cov_3.697561",-0.299559398466441,0.0878506217486441,"#D0C6B1",NA,"Not altered"
"1365","Rat_9_NODE_208_length_6119_cov_11.299142",0.192648032149775,0.040402978745253,"#D0C6B1",NA,"Not altered"
"1366","Rat_9_NODE_260_length_5085_cov_14.423658",-1.78777083037639,0.517081457430395,"#D0C6B1",NA,"Not altered"
"1367","Rat_9_NODE_469_length_3379_cov_3.146209",-1.60767513056506,0.446508047217996,"#D0C6B1",NA,"Not altered"
"1368","Rat_9_NODE_520_length_3142_cov_3.145449",-1.80735241220305,0.842170119385777,"#D0C6B1",NA,"Not altered"
"1370","Rat_9_NODE_879_length_2078_cov_2.697973",0.374397217889747,0.0878506217486441,"#D0C6B1",NA,"Not altered"
"1372","VC_100",-0.584959414013592,0.140444331527442,"#D0C6B1",NA,"Not altered"
"1373","VC_1000",-1.59789643862663,0.579302895674804,"#D0C6B1",NA,"Not altered"
"1374","VC_1007",1.66296342431275,0.830074379579671,"#D0C6B1",NA,"Not altered"
"1376","VC_1029",-1.88972072044676,1.00553500906677,"#D0C6B1",NA,"Not altered"
"1378","VC_1030",-1.77310940309636,0.830074379579671,"#D0C6B1",NA,"Not altered"
"1380","VC_104",-1.66576757495808,0.557241960417249,"#D0C6B1",NA,"Not altered"
"1384","VC_1072",1.80735309954514,0.842170119385777,"#D0C6B1",NA,"Not altered"
"1385","VC_1083",-1.71526753770484,0.910306394559242,"#D0C6B1",NA,"Not altered"
"1386","VC_1101",-0.938190220804205,0.295517954194087,"#D0C6B1",NA,"Not altered"
"1387","VC_1118",0.1699255903093,0.0456157807138479,"#D0C6B1",NA,"Not altered"
"1390","VC_1123",-1.94316966757329,0.517081457430395,"#D0C6B1",NA,"Not altered"
"1394","VC_1161",0.343955120936308,0.093873692149459,"#D0C6B1",NA,"Not altered"
"1395","VC_1165",-0.893847901584642,0.15261359776285,"#D0C6B1",NA,"Not altered"
"1397","VC_117",0.243230059933676,0.0543810900299407,"#D0C6B1",NA,"Not altered"
"1398","VC_1171",-1.77960604050041,0.835207098015139,"#D0C6B1",NA,"Not altered"
"1401","VC_1177",1.93859761637374,0.905699616589499,"#D0C6B1",NA,"Not altered"
"1402","VC_119",0.472815420259141,0.110942345506592,"#D0C6B1",NA,"Not altered"
"1408","VC_1235",0.736965397349306,0.245419890417705,"#D0C6B1",NA,"Not altered"
"1413","VC_135",0.214448165639715,0.0442898053905849,"#D0C6B1",NA,"Not altered"
"1415","VC_140",-0.383832260316171,0.0878506217486441,"#D0C6B1",NA,"Not altered"
"1416","VC_144",-1.65985700935471,0.780949766693782,"#D0C6B1",NA,"Not altered"
"1418","VC_146",-1.87140690904858,0.613489923750739,"#D0C6B1",NA,"Not altered"
"1424","VC_164",-0.88114035417406,0.286062651799543,"#D0C6B1",NA,"Not altered"
"1425","VC_166",0.777607770703251,0.227267380299724,"#D0C6B1",NA,"Not altered"
"1426","VC_167",0.501884176181378,0.124962987019556,"#D0C6B1",NA,"Not altered"
"1428","VC_181",1.26264847008114,0.751905530802598,"#D0C6B1",NA,"Not altered"
"1431","VC_186",-1.1170339209072,0.306957422528034,"#D0C6B1",NA,"Not altered"
"1434","VC_194",0.189558085303066,0.0456157807138479,"#D0C6B1",NA,"Not altered"
"1435","VC_197",-1.79400973908421,0.870485883183292,"#D0C6B1",NA,"Not altered"
"1437","VC_20",1.66049330889713,1.07023060758805,"#D0C6B1",NA,"Not altered"
"1438","VC_211",0.717067739903972,0.172682997619401,"#D0C6B1",NA,"Not altered"
"1439","VC_212",1.84167948978082,0.443426482493631,"#D0C6B1",NA,"Not altered"
"1442","VC_223",0.788495600685531,0.278623546807255,"#D0C6B1",NA,"Not altered"
"1445","VC_231",-1.27109472148931,0.337089956436015,"#D0C6B1",NA,"Not altered"
"1448","VC_257",-0.265690424809296,0.0537349478320215,"#D0C6B1",NA,"Not altered"
"1449","VC_260",-0.0314690900119312,0.00444070685166859,"#D0C6B1",NA,"Not altered"
"1451","VC_270",0.353642495144628,0.0657752094368936,"#D0C6B1",NA,"Not altered"
"1452","VC_272",1.75916885493181,0.808735750855192,"#D0C6B1",NA,"Not altered"
"1454","VC_274",1.73696388834456,0.842170119385777,"#D0C6B1",NA,"Not altered"
"1459","VC_279",1.3394231055809,0.476395618723657,"#D0C6B1",NA,"Not altered"
"1462","VC_316",1.66296342431275,0.830074379579671,"#D0C6B1",NA,"Not altered"
"1465","VC_324",-1.46283184730585,0.910306394559242,"#D0C6B1",NA,"Not altered"
"1466","VC_327",1.22802882334123,0.375513299382191,"#D0C6B1",NA,"Not altered"
"1470","VC_368",-1.68017611480764,0.427503572912498,"#D0C6B1",NA,"Not altered"
"1472","VC_373",0.623439018884583,0.2022065705129,"#D0C6B1",NA,"Not altered"
"1474","VC_378",-1.63198408732286,0.389469040977184,"#D0C6B1",NA,"Not altered"
"1475","VC_379",1.13312783547635,0.245419890417705,"#D0C6B1",NA,"Not altered"
"1477","VC_382",0.826228108770145,0.173935173671625,"#D0C6B1",NA,"Not altered"
"1481","VC_388",1.07487635215914,0.420501096139726,"#D0C6B1",NA,"Not altered"
"1484","VC_397",0.0544491148645091,0.0129435803068376,"#D0C6B1",NA,"Not altered"
"1491","VC_446",-1.93859662566413,0.87477229664337,"#D0C6B1",NA,"Not altered"
"1492","VC_453",0.323464038405182,0.0672071969134227,"#D0C6B1",NA,"Not altered"
"1493","VC_455",1.66296342431275,0.830074379579671,"#D0C6B1",NA,"Not altered"
"1498","VC_476",-1.73696324632361,0.842170119385777,"#D0C6B1",NA,"Not altered"
"1502","VC_484",-1.43910589126962,0.529397717658475,"#D0C6B1",NA,"Not altered"
"1504","VC_502",-1.81439478750206,0.853921278868087,"#D0C6B1",NA,"Not altered"
"1509","VC_567",0.1699255903093,0.0456157807138479,"#D0C6B1",NA,"Not altered"
"1510","VC_57",0.45637946902147,0.119566415006445,"#D0C6B1",NA,"Not altered"
"1512","VC_573",-1.73696324632361,0.842170119385777,"#D0C6B1",NA,"Not altered"
"1513","VC_575",-0.115475719067684,0.0285482225411396,"#D0C6B1",NA,"Not altered"
"1514","VC_582",-0.56936276493096,0.138082962660516,"#D0C6B1",NA,"Not altered"
"1516","VC_618",-1.44388649969808,0.3243239981336,"#D0C6B1",NA,"Not altered"
"1520","VC_63",0.165323495616069,0.0456157807138479,"#D0C6B1",NA,"Not altered"
"1523","VC_640",0.130499800017521,0.0234389479044113,"#D0C6B1",NA,"Not altered"
"1524","VC_645",-1.2141214029452,0.590595481068419,"#D0C6B1",NA,"Not altered"
"1525","VC_647",0.227235528989679,0.0656996359044166,"#D0C6B1",NA,"Not altered"
"1526","VC_649",-0.533584986666967,0.093873692149459,"#D0C6B1",NA,"Not altered"
"1528","VC_657",-1.2807198309333,0.286062651799543,"#D0C6B1",NA,"Not altered"
"1529","VC_659",0.387023311991493,0.11340181460902,"#D0C6B1",NA,"Not altered"
"1530","VC_660",-0.336177875144388,0.0715380362748352,"#D0C6B1",NA,"Not altered"
"1532","VC_663",0.572257912912606,0.093873692149459,"#D0C6B1",NA,"Not altered"
"1533","VC_668",-1.78962306315691,0.386753949040618,"#D0C6B1",NA,"Not altered"
"1534","VC_670",-1.94721829581727,0.842170119385777,"#D0C6B1",NA,"Not altered"
"1535","VC_671",1.76938607003219,0.692390411127545,"#D0C6B1",NA,"Not altered"
"1536","VC_673",-1.10832653388,0.300209063635643,"#D0C6B1",NA,"Not altered"
"1537","VC_675",0.220913633550936,0.0387342570011288,"#D0C6B1",NA,"Not altered"
"1539","VC_677",-0.351467041256473,0.0673219545563897,"#D0C6B1",NA,"Not altered"
"1540","VC_678",0.93172203666703,0.261001780631981,"#D0C6B1",NA,"Not altered"
"1543","VC_682",-0.361182703789635,0.0705980612247052,"#D0C6B1",NA,"Not altered"
"1545","VC_685",-0.975312150809319,0.64694199907281,"#D0C6B1",NA,"Not altered"
"1548","VC_738",1.87446717994051,0.86514035832019,"#D0C6B1",NA,"Not altered"
"1550","VC_757",1.16227183461011,0.33414245618375,"#D0C6B1",NA,"Not altered"
"1553","VC_777",-1.73696324632361,0.842170119385777,"#D0C6B1",NA,"Not altered"
"1555","VC_789",-0.667422617218428,0.185229822295264,"#D0C6B1",NA,"Not altered"
"1557","VC_803",-1.87446644740319,0.86514035832019,"#D0C6B1",NA,"Not altered"
"1558","VC_805",-0.514571809202235,0.150425521909586,"#D0C6B1",NA,"Not altered"
"1560","VC_82",1.73696388834455,0.842170119385777,"#D0C6B1",NA,"Not altered"
"1565","VC_842",-1.73696324632361,0.842170119385777,"#D0C6B1",NA,"Not altered"
"1567","VC_857",-1.50249690169262,0.604123435424372,"#D0C6B1",NA,"Not altered"
"1568","VC_86",1.30105604377674,0.357180334936545,"#D0C6B1",NA,"Not altered"
"1569","VC_860",-1.80735241220305,0.842170119385777,"#D0C6B1",NA,"Not altered"
"1570","VC_877",1.99999783545397,0.886758374356355,"#D0C6B1",NA,"Not altered"
"1571","VC_88",0.834874011190171,0.24449328117568,"#D0C6B1",NA,"Not altered"
"1573","VC_888",1.87446717994051,0.86514035832019,"#D0C6B1",NA,"Not altered"
"1575","VC_891",1.93859740320543,0.87477229664337,"#D0C6B1",NA,"Not altered"
"1580","VC_910",-1.0544441449752,0.310792449095711,"#D0C6B1",NA,"Not altered"
"1581","VC_92",-0.157059656794327,0.0370522114781518,"#D0C6B1",NA,"Not altered"
"1585","VC_941",0.0947824642101218,0.0188345074398374,"#D0C6B1",NA,"Not altered"
"1587","VC_957",-1.73696324632361,0.842170119385777,"#D0C6B1",NA,"Not altered"
"1588","VC_964",0.99999955105696,0.336493929433478,"#D0C6B1",NA,"Not altered"
"1589","VC_967",-1.80735267146303,0.87477229664337,"#D0C6B1",NA,"Not altered"
"1591","VC_978",-1.30338527676447,0.32207832934973,"#D0C6B1",NA,"Not altered"
