# Supplementary material for: Alpha-synuclein alters the faecal viromes of rats in a gut-initiated model of Parkinson’s disease
Source: Commun Biol. 2021 Sep 29;4:1140. doi: 10.1038/s42003-021-02666-1 (PMC8481466; doi:10.1038/s42003-021-02666-1)
Supplement: Supplementary file 3 — Supplementary data [file 42003_2021_2666_MOESM3_ESM.zip › Supp_data_RatPD_wDarkMatter/Input_files/volcano_PFF_final_df]

"","rwNames","log2FoldChange","yaxis","colr","labels","Timepoints"
"1455","Rat_8_NODE_24_length_38809_cov_15.639547",8.02881514449784,7.79455335828791,"#DD1E2F","C10-R1-T1_NODE_1024_length_2423_cov_4.060811","Significant in T1 and T5"
"1651","VC_618",9.66797099592982,5.60643392278812,"#DD1E2F","C10-R1-T1_NODE_119_length_7472_cov_4.701497","Significant in T1 and T5"
"886","C12-R1-T5_NODE_66_length_2804_cov_11.128047",7.69927036014943,6.41149252821138,"#EBB035","C10-R1-T1_NODE_1773_length_1803_cov_2.831808","Significant in T1"
"295","Rat_13_NODE_598_length_2190_cov_4.145667",6.46215271867395,5.67614529523671,"#06A2CB","C10-R1-T1_NODE_195_length_5495_cov_4.028309","Significant in T5"
"373","Rat_15_NODE_1829_length_1188_cov_3.973522",7.24316369017317,6.62637497403425,"#06A2CB","C10-R1-T5_NODE_1231_length_1132_cov_1.950789","Significant in T5"
"1626","VC_458",-5.89076116833599,5.03077590002762,"#DD1E2F","C10-R1-T5_NODE_146_length_2360_cov_2.494143","Significant in T1 and T5"
"1676","VC_674",-9.46960831385437,6.47325835195281,"#DD1E2F","C10-R2-T1_NODE_656_length_2250_cov_4.782688","Significant in T1 and T5"
"1541","VC_162",-9.19965504807621,11.4443535021981,"#EBB035","C10-R2-T5_NODE_6_length_4590_cov_9.581036","Significant in T1"
"1586","VC_315",-7.56222863249096,7.79179824446108,"#EBB035","C10-R2-T5_NODE_871_length_1223_cov_8.360445","Significant in T1"
"1593","VC_330",-6.90888073113155,6.56738379746398,"#EBB035","C10-R3-Base_NODE_23_length_4425_cov_4.162700","Significant in T1"
"1658","VC_640",-6.95224030669686,5.33242014680367,"#EBB035","C11-R1-Base_NODE_63_length_6627_cov_4.781193","Significant in T1"
"32","C13-R1-Base_NODE_7_length_24297_cov_6.828521",-8.38296573262052,8.10116836799725,"#06A2CB","C11-R1-T5_NODE_3202_length_1120_cov_8.643192","Significant in T5"
"83","C21-R1-3-4-18_NODE_4_length_19872_cov_8.823384",-9.28229240986088,8.5474467564784,"#06A2CB","C11-R2-Base_NODE_13_length_19197_cov_8.501306","Significant in T5"
"137","C24-R3-3-4-18_NODE_728_length_3686_cov_5.352245",-7.478416349584,6.62637497403425,"#06A2CB","C11-R2-Base_NODE_2632_length_1137_cov_2.911275","Significant in T5"
"563","Rat_5_NODE_537_length_1860_cov_96.406648",-7.89075202693385,6.62637497403425,"#06A2CB","C11-R2-Base_NODE_525_length_3221_cov_10.784270","Significant in T5"
"642","VC_101",-6.2029295464295,5.67614529523671,"#06A2CB","C11-R3-Base_NODE_300_length_4118_cov_3.714251","Significant in T5"
"693","VC_186",-7.54172478960494,6.45548664872803,"#06A2CB","C11-R3-T1_NODE_1477_length_1597_cov_11.238003","Significant in T5"
"734","VC_368",-8.07143639677349,5.27235890751475,"#06A2CB","C11-R3-T1_NODE_40_length_6588_cov_3.976427","Significant in T5"
"5","C10-R1-T5_NODE_1231_length_1132_cov_1.950789",4.05888799884734,2.17525548822195,"#218559",NA,"Altered, but not significant"
"7","C10-R2-T1_NODE_656_length_2250_cov_4.782688",3.80734924394359,1.8987325577803,"#218559",NA,"Altered, but not significant"
"8","C10-R2-T5_NODE_6_length_4590_cov_9.581036",6.78353161516575,4.64595334627513,"#218559",NA,"Altered, but not significant"
"9","C10-R2-T5_NODE_871_length_1223_cov_8.360445",4.99245984593347,3.45281790565158,"#218559",NA,"Altered, but not significant"
"16","C11-R3-Base_NODE_300_length_4118_cov_3.714251",2.73574111907505,1.33492583421046,"#218559",NA,"Altered, but not significant"
"18","C11-R3-T1_NODE_40_length_6588_cov_3.976427",4.48111910544122,2.19603165390319,"#218559",NA,"Altered, but not significant"
"19","C12-R1-T5_NODE_66_length_2804_cov_11.128047",7.88160394257876,4.51574140044556,"#218559",NA,"Altered, but not significant"
"25","C12-R2-T5_NODE_1052_length_1838_cov_2.241167",3.22238818350999,1.64968042307131,"#218559",NA,"Altered, but not significant"
"34","C13-R2-Base_NODE_3321_length_1311_cov_2.201433",2.11547483921646,0.993212769768077,"#218559",NA,"Altered, but not significant"
"48","C14-R3-T5_NODE_1835_length_1024_cov_3.983488",4.53397237103769,2.69275381174666,"#218559",NA,"Altered, but not significant"
"49","C14-R3-T5_NODE_209_length_2396_cov_7.952157",5.66295533445904,3.36862062234802,"#218559",NA,"Altered, but not significant"
"56","C15-R1-T5_NODE_775_length_1072_cov_2.008850",3.7369607017249,2.00610067432937,"#218559",NA,"Altered, but not significant"
"59","C15-R2-T5_NODE_1904_length_1063_cov_5.178571",3.57446627992569,1.70932311577492,"#218559",NA,"Altered, but not significant"
"75","C16-R2-T5_NODE_600_length_2696_cov_3.200682",3.05888984273277,1.56647409191166,"#218559",NA,"Altered, but not significant"
"79","C16-R3-T5_NODE_259_length_4212_cov_3.792398",3.95419032734327,1.98286716449179,"#218559",NA,"Altered, but not significant"
"82","C21-R1-1-5-18_NODE_945_length_1043_cov_3.202429",2.42320957193108,1.07267024958613,"#218559",NA,"Altered, but not significant"
"91","C21-R2-T5_NODE_343_length_2447_cov_3.352425",2.76183760101722,1.16912990881329,"#218559",NA,"Altered, but not significant"
"95","C21-R3-1-5-18_NODE_664_length_2177_cov_3.396795",3.16992134890869,1.75107899997261,"#218559",NA,"Altered, but not significant"
"100","C22-R1-T5_NODE_102_length_3426_cov_2.959953",6.34280541257129,4.647109426035,"#218559",NA,"Altered, but not significant"
"103","C22-R1-T5_NODE_861_length_1835_cov_2.085393",2.93859620865498,1.64812441874785,"#218559",NA,"Altered, but not significant"
"109","C22-R3-1-5-18_NODE_35_length_4817_cov_4.404452",6.21268972931592,4.71275308735532,"#218559",NA,"Altered, but not significant"
"138","C9-R1-T1_NODE_1666_length_1976_cov_2.577824",3.43740057562171,1.72754168860323,"#218559",NA,"Altered, but not significant"
"156","Rat_1_NODE_367_length_3412_cov_3.477510",3.77258463071693,2.0907287098235,"#218559",NA,"Altered, but not significant"
"159","Rat_1_NODE_578_length_2307_cov_1.878774",3.4374011126335,1.89655503763452,"#218559",NA,"Altered, but not significant"
"167","Rat_10_NODE_1916_length_1049_cov_2.498994",2.36923119377897,1.18645927555494,"#218559",NA,"Altered, but not significant"
"170","Rat_10_NODE_692_length_2073_cov_2.574331",2.05889141908371,0.979298127470807,"#218559",NA,"Altered, but not significant"
"173","Rat_11_NODE_1027_length_1727_cov_1.760766",2.99999624192595,1.52247190935818,"#218559",NA,"Altered, but not significant"
"174","Rat_11_NODE_1102_length_1631_cov_1.735406",3.45942675002114,1.71316274850653,"#218559",NA,"Altered, but not significant"
"176","Rat_11_NODE_1160_length_1568_cov_2.091870",2.70043648003657,1.36507748995687,"#218559",NA,"Altered, but not significant"
"177","Rat_11_NODE_1217_length_1507_cov_1.940083",2.93859577603368,1.48711617125167,"#218559",NA,"Altered, but not significant"
"178","Rat_11_NODE_1224_length_1501_cov_2.206086",2.80735148346535,1.42109660953848,"#218559",NA,"Altered, but not significant"
"179","Rat_11_NODE_1287_length_1442_cov_2.357606",3.1699207558868,1.60426967699359,"#218559",NA,"Altered, but not significant"
"180","Rat_11_NODE_1303_length_1429_cov_2.100437",3.32192401938088,1.79315081920398,"#218559",NA,"Altered, but not significant"
"181","Rat_11_NODE_1307_length_1426_cov_2.698031",3.08745918733338,1.67396484177783,"#218559",NA,"Altered, but not significant"
"182","Rat_11_NODE_1346_length_1395_cov_2.944776",2.87446559874012,1.47719674628022,"#218559",NA,"Altered, but not significant"
"184","Rat_11_NODE_1399_length_1357_cov_3.814132",2.11547483921646,0.993212769768077,"#218559",NA,"Altered, but not significant"
"186","Rat_11_NODE_1437_length_1328_cov_1.795758",2.58495983941437,1.42325369923328,"#218559",NA,"Altered, but not significant"
"187","Rat_11_NODE_1474_length_1297_cov_2.929147",2.19264303338841,0.952998152381157,"#218559",NA,"Altered, but not significant"
"188","Rat_11_NODE_1550_length_1239_cov_1.862331",2.70043680357797,1.47845722476201,"#218559",NA,"Altered, but not significant"
"189","Rat_11_NODE_1560_length_1231_cov_1.734694",2.77258678059025,1.64812441874785,"#218559",NA,"Altered, but not significant"
"190","Rat_11_NODE_1624_length_1197_cov_1.960595",2.5849598536843,1.43032999210329,"#218559",NA,"Altered, but not significant"
"192","Rat_11_NODE_1659_length_1179_cov_2.451957",4.72488786119842,3.15681086535712,"#218559",NA,"Altered, but not significant"
"194","Rat_11_NODE_1711_length_1154_cov_2.606915",2.99999642918269,1.61229517078479,"#218559",NA,"Altered, but not significant"
"196","Rat_11_NODE_1792_length_1119_cov_2.440789",2.70043642197209,1.34502337950735,"#218559",NA,"Altered, but not significant"
"197","Rat_11_NODE_1799_length_1118_cov_2.543744",2.45942880582292,1.22395049509519,"#218559",NA,"Altered, but not significant"
"198","Rat_11_NODE_1863_length_1090_cov_2.160386",2.73696265079912,1.51115828276798,"#218559",NA,"Altered, but not significant"
"200","Rat_11_NODE_1885_length_1083_cov_1.937743",2.58496009262296,1.54488067911632,"#218559",NA,"Altered, but not significant"
"201","Rat_11_NODE_1897_length_1081_cov_1.731969",3.1429542567804,1.70148291052679,"#218559",NA,"Altered, but not significant"
"202","Rat_11_NODE_1923_length_1073_cov_1.428291",2.11547515183207,1.06100446908058,"#218559",NA,"Altered, but not significant"
"205","Rat_11_NODE_2027_length_1038_cov_2.130214",2.36923145014855,1.28395097846765,"#218559",NA,"Altered, but not significant"
"206","Rat_11_NODE_2052_length_1029_cov_2.990760",3.71881410039937,2.24892858058776,"#218559",NA,"Altered, but not significant"
"209","Rat_11_NODE_2098_length_1011_cov_2.141213",3.16992163766857,1.86131540678687,"#218559",NA,"Altered, but not significant"
"211","Rat_11_NODE_487_length_3500_cov_2.394194",3.32192363747128,1.69064210978492,"#218559",NA,"Altered, but not significant"
"213","Rat_11_NODE_682_length_2488_cov_4.431155",2.32192644123029,1.03553488102264,"#218559",NA,"Altered, but not significant"
"215","Rat_11_NODE_884_length_1953_cov_2.724447",2.16992251753724,1.01079878180318,"#218559",NA,"Altered, but not significant"
"216","Rat_11_NODE_904_length_1904_cov_2.338561",3.64385092772081,1.79427069001611,"#218559",NA,"Altered, but not significant"
"218","Rat_11_NODE_997_length_1763_cov_2.747073",3.48112232411615,1.89655503763452,"#218559",NA,"Altered, but not significant"
"219","Rat_12_NODE_1_length_193842_cov_104.990314",8.25185641027218,4.74907538485774,"#218559",NA,"Altered, but not significant"
"230","Rat_12_NODE_1513_length_1736_cov_3.320642",2.169922782417,1.08673881778588,"#218559",NA,"Altered, but not significant"
"232","Rat_12_NODE_1556_length_1691_cov_2.071516",3.85797594996984,2.12548503021198,"#218559",NA,"Altered, but not significant"
"237","Rat_12_NODE_1891_length_1440_cov_2.129964",3.92282756933297,2.40181094164418,"#218559",NA,"Altered, but not significant"
"239","Rat_12_NODE_2261_length_1257_cov_3.247088",3.26848606833926,2.03513623125666,"#218559",NA,"Altered, but not significant"
"240","Rat_12_NODE_2317_length_1233_cov_1.661290",2.99999690094793,1.75107899997261,"#218559",NA,"Altered, but not significant"
"242","Rat_12_NODE_2399_length_1201_cov_3.054101",4.48112165806218,3.20859509653378,"#218559",NA,"Altered, but not significant"
"243","Rat_12_NODE_2442_length_1183_cov_2.389184",3.60485796158079,2.13825520210462,"#218559",NA,"Altered, but not significant"
"244","Rat_12_NODE_2583_length_1142_cov_2.220791",2.70043653778968,1.37469335135918,"#218559",NA,"Altered, but not significant"
"246","Rat_12_NODE_2684_length_1112_cov_1.449385",2.1154750378879,1.03811415055623,"#218559",NA,"Altered, but not significant"
"247","Rat_12_NODE_2793_length_1084_cov_1.937804",2.66296189686802,1.36489745569514,"#218559",NA,"Altered, but not significant"
"253","Rat_12_NODE_3097_length_1012_cov_2.835946",3.90688693352685,2.91618679817254,"#218559",NA,"Altered, but not significant"
"256","Rat_12_NODE_604_length_3723_cov_8.627863",2.22238983494563,1.02544681493197,"#218559",NA,"Altered, but not significant"
"257","Rat_12_NODE_713_length_3187_cov_2.303959",4.82442192403659,3.08860433339241,"#218559",NA,"Altered, but not significant"
"259","Rat_13_NODE_1007_length_1575_cov_4.140789",3.70043593004828,2.42416644569625,"#218559",NA,"Altered, but not significant"
"262","Rat_13_NODE_1030_length_1556_cov_2.772152",3.54431659703343,2.09289991954079,"#218559",NA,"Altered, but not significant"
"267","Rat_13_NODE_1255_length_1389_cov_2.353073",2.66296183373698,1.34502337950735,"#218559",NA,"Altered, but not significant"
"268","Rat_13_NODE_1268_length_1381_cov_3.720965",2.87446598458461,1.61229517078479,"#218559",NA,"Altered, but not significant"
"273","Rat_13_NODE_1422_length_1289_cov_2.262561",3.08745881671382,1.56647409191166,"#218559",NA,"Altered, but not significant"
"274","Rat_13_NODE_1484_length_1255_cov_3.485833",2.45065967297094,1.34502337950735,"#218559",NA,"Altered, but not significant"
"277","Rat_13_NODE_1553_length_1219_cov_2.298969",3.54431596854829,1.90400861582188,"#218559",NA,"Altered, but not significant"
"278","Rat_13_NODE_1559_length_1216_cov_2.156761",3.58495801092763,1.98140615566659,"#218559",NA,"Altered, but not significant"
"282","Rat_13_NODE_1733_length_1135_cov_2.516667",2.84129873591212,1.43032999210329,"#218559",NA,"Altered, but not significant"
"284","Rat_13_NODE_1794_length_1113_cov_1.703214",2.8714832776943,1.63850728743143,"#218559",NA,"Altered, but not significant"
"285","Rat_13_NODE_1928_length_1064_cov_2.046581",2.9696228687412,1.60656778531724,"#218559",NA,"Altered, but not significant"
"286","Rat_13_NODE_1929_length_1064_cov_1.727453",2.54431790076793,1.39065868913629,"#218559",NA,"Altered, but not significant"
"287","Rat_13_NODE_1993_length_1044_cov_2.928210",3.8412984217393,2.68550633145252,"#218559",NA,"Altered, but not significant"
"289","Rat_13_NODE_2031_length_1031_cov_1.480533",3.34577146758685,2.09289991954079,"#218559",NA,"Altered, but not significant"
"293","Rat_13_NODE_547_length_2370_cov_3.219006",4.20944734882992,2.26342096168269,"#218559",NA,"Altered, but not significant"
"296","Rat_13_NODE_608_length_2158_cov_2.090823",3.32192355810637,1.67396484177783,"#218559",NA,"Altered, but not significant"
"299","Rat_13_NODE_735_length_1918_cov_4.357488",3.85797568372871,2.05762564130907,"#218559",NA,"Altered, but not significant"
"305","Rat_14_NODE_1099_length_1580_cov_1.899672",3.29767655089707,1.79039375052768,"#218559",NA,"Altered, but not significant"
"306","Rat_14_NODE_1131_length_1540_cov_2.964983",2.7004368979267,1.50005008634455,"#218559",NA,"Altered, but not significant"
"307","Rat_14_NODE_1133_length_1539_cov_2.100404",3.58495795815931,1.96043446458936,"#218559",NA,"Altered, but not significant"
"309","Rat_14_NODE_1183_length_1507_cov_2.230716",2.80735153474174,1.43389744487922,"#218559",NA,"Altered, but not significant"
"310","Rat_14_NODE_1193_length_1497_cov_3.408460",2.502498029593,1.21813736915903,"#218559",NA,"Altered, but not significant"
"312","Rat_14_NODE_1239_length_1460_cov_3.341637",2.87446553854002,1.44961991396511,"#218559",NA,"Altered, but not significant"
"316","Rat_14_NODE_1309_length_1413_cov_3.394698",3.1699207913168,1.61229517078479,"#218559",NA,"Altered, but not significant"
"317","Rat_14_NODE_1409_length_1356_cov_2.166795",3.16992167810256,1.88427867323033,"#218559",NA,"Altered, but not significant"
"319","Rat_14_NODE_1525_length_1281_cov_2.119086",3.29767699959094,1.95979077189745,"#218559",NA,"Altered, but not significant"
"321","Rat_14_NODE_1690_length_1198_cov_1.784777",3.70043588762292,2.40181094164418,"#218559",NA,"Altered, but not significant"
"323","Rat_14_NODE_1765_length_1162_cov_1.986450",3.39231276797869,1.70148291052679,"#218559",NA,"Altered, but not significant"
"325","Rat_14_NODE_1814_length_1142_cov_1.891444",2.5443175748382,1.27982025325893,"#218559",NA,"Altered, but not significant"
"327","Rat_14_NODE_1932_length_1093_cov_2.302505",2.50249744195953,1.24201923426755,"#218559",NA,"Altered, but not significant"
"328","Rat_14_NODE_2062_length_1057_cov_1.805389",3.05889013254627,1.67396484177783,"#218559",NA,"Altered, but not significant"
"329","Rat_14_NODE_2094_length_1046_cov_1.621594",3.14295460624479,1.82946780112816,"#218559",NA,"Altered, but not significant"
"330","Rat_14_NODE_2101_length_1043_cov_1.764170",3.52355853928478,2.33536003610679,"#218559",NA,"Altered, but not significant"
"331","Rat_14_NODE_2132_length_1036_cov_1.622834",2.169922760932,1.07811116650744,"#218559",NA,"Altered, but not significant"
"332","Rat_14_NODE_2155_length_1030_cov_1.548718",2.32192555071418,1.15268180002153,"#218559",NA,"Altered, but not significant"
"334","Rat_14_NODE_2170_length_1025_cov_2.009278",4.28539784610549,3.20859509653378,"#218559",NA,"Altered, but not significant"
"338","Rat_14_NODE_413_length_4025_cov_3.296725",2.93376413880123,1.36635310852848,"#218559",NA,"Altered, but not significant"
"344","Rat_14_NODE_739_length_2171_cov_3.035917",3.98488766030248,2.15987479392548,"#218559",NA,"Altered, but not significant"
"345","Rat_14_NODE_757_length_2127_cov_3.286680",3.24792317167158,1.64968042307131,"#218559",NA,"Altered, but not significant"
"346","Rat_14_NODE_759_length_2116_cov_2.956817",3.79007128146405,1.89517551227951,"#218559",NA,"Altered, but not significant"
"347","Rat_14_NODE_802_length_2006_cov_3.148129",4.10153223608572,2.20080390529302,"#218559",NA,"Altered, but not significant"
"348","Rat_14_NODE_864_length_1888_cov_2.199673",3.34577019522945,1.67396484177783,"#218559",NA,"Altered, but not significant"
"350","Rat_14_NODE_998_length_1685_cov_3.022086",2.45942882702369,1.22977391501993,"#218559",NA,"Altered, but not significant"
"353","Rat_15_NODE_1061_length_1849_cov_2.290412",3.41503330782405,1.8697415807768,"#218559",NA,"Altered, but not significant"
"355","Rat_15_NODE_1150_length_1740_cov_3.246291",2.62448782673096,1.34502337950735,"#218559",NA,"Altered, but not significant"
"356","Rat_15_NODE_1155_length_1733_cov_3.713349",2.16992251753724,1.01079878180318,"#218559",NA,"Altered, but not significant"
"357","Rat_15_NODE_1163_length_1717_cov_3.351384",2.66296189686802,1.36489745569514,"#218559",NA,"Altered, but not significant"
"363","Rat_15_NODE_1451_length_1427_cov_3.217201",2.16992251753724,1.01079878180318,"#218559",NA,"Altered, but not significant"
"366","Rat_15_NODE_1485_length_1403_cov_2.946588",2.90688699787777,1.48711617125167,"#218559",NA,"Altered, but not significant"
"367","Rat_15_NODE_1505_length_1387_cov_2.659910",3.68182022773834,2.38870169291778,"#218559",NA,"Altered, but not significant"
"368","Rat_15_NODE_1610_length_1316_cov_2.778747",2.62448780338392,1.33882130860662,"#218559",NA,"Altered, but not significant"
"374","Rat_15_NODE_1856_length_1177_cov_2.403743",2.36923122224393,1.19229081923943,"#218559",NA,"Altered, but not significant"
"377","Rat_15_NODE_2004_length_1118_cov_1.651929",3.29767700266342,1.95979077189745,"#218559",NA,"Altered, but not significant"
"380","Rat_15_NODE_2139_length_1063_cov_3.283730",2.36923120972781,1.19020098792008,"#218559",NA,"Altered, but not significant"
"381","Rat_15_NODE_2143_length_1062_cov_4.277061",2.27301631477493,1.23851064273388,"#218559",NA,"Altered, but not significant"
"384","Rat_15_NODE_690_length_2527_cov_4.917476",3.95419029669598,1.9822654647194,"#218559",NA,"Altered, but not significant"
"398","Rat_17_NODE_1020_length_2207_cov_3.454461",3.22238813988208,1.64812441874785,"#218559",NA,"Altered, but not significant"
"409","Rat_17_NODE_1413_length_1647_cov_2.851759",2.90688699098699,1.48497388809496,"#218559",NA,"Altered, but not significant"
"410","Rat_17_NODE_1523_length_1518_cov_3.777170",2.11547483921646,0.993212769768077,"#218559",NA,"Altered, but not significant"
"411","Rat_17_NODE_1524_length_1518_cov_2.954887",2.99999623958523,1.53871855356877,"#218559",NA,"Altered, but not significant"
"416","Rat_17_NODE_1709_length_1365_cov_2.889313",2.96962302834581,1.64968042307131,"#218559",NA,"Altered, but not significant"
"417","Rat_17_NODE_1725_length_1353_cov_10.684900",3.24792318904455,1.64968042307131,"#218559",NA,"Altered, but not significant"
"421","Rat_17_NODE_1807_length_1292_cov_3.666936",2.22239009814743,1.11588970969078,"#218559",NA,"Altered, but not significant"
"422","Rat_17_NODE_1835_length_1272_cov_1.792933",2.45942884425985,1.23520357119156,"#218559",NA,"Altered, but not significant"
"427","Rat_17_NODE_2094_length_1105_cov_3.149524",2.05889168959782,1.03215572777139,"#218559",NA,"Altered, but not significant"
"432","Rat_17_NODE_247_length_7213_cov_10.635373",5.79006556341473,3.07333362020966,"#218559",NA,"Altered, but not significant"
"433","Rat_17_NODE_351_length_5305_cov_6.828762",3.96962173052499,2.44862997761746,"#218559",NA,"Altered, but not significant"
"434","Rat_17_NODE_36_length_28638_cov_8.743064",5.28358930420007,2.68550633145252,"#218559",NA,"Altered, but not significant"
"437","Rat_17_NODE_590_length_3525_cov_2.889049",4.30984918203962,2.39885342245505,"#218559",NA,"Altered, but not significant"
"444","Rat_17_NODE_941_length_2358_cov_3.357360",3.24792315079349,1.64855906553524,"#218559",NA,"Altered, but not significant"
"480","Rat_18_NODE_2835_length_1237_cov_1.835025",2.5676825399019,1.36507748995687,"#218559",NA,"Altered, but not significant"
"491","Rat_18_NODE_3373_length_1096_cov_3.423631",2.24792609774903,1.2139897764606,"#218559",NA,"Altered, but not significant"
"496","Rat_18_NODE_3705_length_1026_cov_2.219361",2.77258644063841,1.511101802864,"#218559",NA,"Altered, but not significant"
"498","Rat_18_NODE_372_length_5776_cov_3.699703",3.77258463347577,2.0907287098235,"#218559",NA,"Altered, but not significant"
"509","Rat_2_NODE_1357_length_1457_cov_1.528531",2.85797910775098,1.78738477854196,"#218559",NA,"Altered, but not significant"
"511","Rat_2_NODE_1412_length_1407_cov_3.613166",2.32192560577124,1.17676225646834,"#218559",NA,"Altered, but not significant"
"524","Rat_2_NODE_973_length_1958_cov_2.497110",4.41503268892187,3.20859509653378,"#218559",NA,"Altered, but not significant"
"527","Rat_3_NODE_1774_length_1794_cov_1.715929",3.75488331016855,2.28027073073845,"#218559",NA,"Altered, but not significant"
"528","Rat_3_NODE_1881_length_1718_cov_2.078172",2.99999623483971,1.53537783487694,"#218559",NA,"Altered, but not significant"
"529","Rat_3_NODE_1987_length_1657_cov_1.556804",2.96962297951644,1.64100098036871,"#218559",NA,"Altered, but not significant"
"531","Rat_3_NODE_2190_length_1537_cov_2.643050",2.45942888937036,1.24723973532889,"#218559",NA,"Altered, but not significant"
"532","Rat_3_NODE_2253_length_1505_cov_3.380690",3.16992080578777,1.61229517078479,"#218559",NA,"Altered, but not significant"
"536","Rat_3_NODE_2468_length_1407_cov_2.380917",2.54431753390744,1.26361054678649,"#218559",NA,"Altered, but not significant"
"537","Rat_3_NODE_2609_length_1355_cov_1.913846",2.70043651523508,1.36884145829891,"#218559",NA,"Altered, but not significant"
"538","Rat_3_NODE_2679_length_1335_cov_2.458594",2.73696272684935,1.51493685080538,"#218559",NA,"Altered, but not significant"
"540","Rat_3_NODE_2728_length_1319_cov_1.871835",2.02974594414793,1.03183683017727,"#218559",NA,"Altered, but not significant"
"542","Rat_3_NODE_2904_length_1266_cov_2.066887",2.11547483921646,0.993212769768077,"#218559",NA,"Altered, but not significant"
"543","Rat_3_NODE_2932_length_1259_cov_1.788206",3.05889054418886,1.80696280640124,"#218559",NA,"Altered, but not significant"
"545","Rat_3_NODE_3281_length_1157_cov_1.464610",2.7369626107238,1.49396683152862,"#218559",NA,"Altered, but not significant"
"546","Rat_3_NODE_3295_length_1153_cov_2.092896",2.73696272875518,1.5126721804271,"#218559",NA,"Altered, but not significant"
"548","Rat_3_NODE_3322_length_1145_cov_2.363303",2.16992274422717,1.07303527123636,"#218559",NA,"Altered, but not significant"
"549","Rat_3_NODE_3341_length_1138_cov_2.212373",2.73696253896958,1.47088963342725,"#218559",NA,"Altered, but not significant"
"550","Rat_3_NODE_3354_length_1136_cov_1.887142",2.2223901190126,1.12540668684733,"#218559",NA,"Altered, but not significant"
"551","Rat_3_NODE_3566_length_1087_cov_2.495155",2.5443175748382,1.27982025325893,"#218559",NA,"Altered, but not significant"
"552","Rat_3_NODE_3633_length_1073_cov_2.038310",2.80735210931232,1.64917524318862,"#218559",NA,"Altered, but not significant"
"555","Rat_3_NODE_43_length_20287_cov_10.145364",3.43740112943657,1.8987325577803,"#218559",NA,"Altered, but not significant"
"556","Rat_4_NODE_1727_length_1023_cov_3.238636",3.0297439217266,1.6773871937575,"#218559",NA,"Altered, but not significant"
"575","Rat_7_NODE_1867_length_1249_cov_3.328308",2.84129917612809,1.5942080014677,"#218559",NA,"Altered, but not significant"
"580","Rat_7_NODE_385_length_6521_cov_4.092793",2.78659404527732,1.22977391501993,"#218559",NA,"Altered, but not significant"
"586","Rat_8_NODE_1200_length_2232_cov_5.504364",2.66296190377081,1.36507748995687,"#218559",NA,"Altered, but not significant"
"587","Rat_8_NODE_123_length_13686_cov_5.307021",2.97085161708159,1.36507748995687,"#218559",NA,"Altered, but not significant"
"599","Rat_8_NODE_2046_length_1458_cov_4.435495",3.16992134577106,1.75107899997261,"#218559",NA,"Altered, but not significant"
"612","Rat_8_NODE_2799_length_1131_cov_3.311338",2.33880063030953,1.42222443922328,"#218559",NA,"Altered, but not significant"
"613","Rat_8_NODE_280_length_7578_cov_7.491160",3.26365670119119,1.13415998953501,"#218559",NA,"Altered, but not significant"
"616","Rat_8_NODE_3031_length_1062_cov_2.989076",2.41503485077151,1.22849847154604,"#218559",NA,"Altered, but not significant"
"619","Rat_8_NODE_3198_length_1018_cov_2.102804",2.05889169053929,1.03270711898516,"#218559",NA,"Altered, but not significant"
"621","Rat_8_NODE_493_length_4508_cov_4.413654",3.8907650989535,1.95979077189745,"#218559",NA,"Altered, but not significant"
"624","Rat_8_NODE_629_length_3657_cov_3.140755",4.5130629567353,2.51370583600582,"#218559",NA,"Altered, but not significant"
"625","Rat_8_NODE_660_length_3527_cov_3.541475",3.75488262769045,2.06099244053928,"#218559",NA,"Altered, but not significant"
"630","Rat_8_NODE_951_length_2673_cov_4.406417",3.52355695357449,1.75107899997261,"#218559",NA,"Altered, but not significant"
"643","VC_1018",2.05889141908371,0.979298127470807,"#218559",NA,"Altered, but not significant"
"649","VC_1043",3.16992087171656,1.63214480552581,"#218559",NA,"Altered, but not significant"
"651","VC_1066",2.7127158074914,1.36507748995687,"#218559",NA,"Altered, but not significant"
"653","VC_1072",2.90688697528683,1.47845722476201,"#218559",NA,"Altered, but not significant"
"659","VC_1120",2.05889141908371,0.979298127470807,"#218559",NA,"Altered, but not significant"
"671","VC_1243",3.66295975483881,1.84838645421128,"#218559",NA,"Altered, but not significant"
"681","VC_148",2.83288842100932,1.53537783487694,"#218559",NA,"Altered, but not significant"
"682","VC_149",5.1085186283788,4.16563975263318,"#218559",NA,"Altered, but not significant"
"684","VC_161",3.4594268238247,1.7390676043868,"#218559",NA,"Altered, but not significant"
"687","VC_166",3.39231277536768,1.70148291052679,"#218559",NA,"Altered, but not significant"
"696","VC_192",4.283905418566,2.00610067432937,"#218559",NA,"Altered, but not significant"
"701","VC_199",2.05889141908371,0.979298127470807,"#218559",NA,"Altered, but not significant"
"706","VC_216",3.50249544175284,1.75459682550258,"#218559",NA,"Altered, but not significant"
"711","VC_237",3.1699207913168,1.61229517078479,"#218559",NA,"Altered, but not significant"
"724","VC_299",3.2976760907977,1.67396484177783,"#218559",NA,"Altered, but not significant"
"725","VC_307",2.27301608824302,1.14884449976083,"#218559",NA,"Altered, but not significant"
"727","VC_316",2.05889141908371,0.979298127470807,"#218559",NA,"Altered, but not significant"
"744","VC_388",2.10152189244739,1.07303527123636,"#218559",NA,"Altered, but not significant"
"752","VC_406",3.41503337523635,1.89655503763452,"#218559",NA,"Altered, but not significant"
"756","VC_42",2.59863577192501,1.20124302061244,"#218559",NA,"Altered, but not significant"
"758","VC_442",2.27301609606962,1.1514101081949,"#218559",NA,"Altered, but not significant"
"761","VC_447",2.05889141908371,0.979298127470807,"#218559",NA,"Altered, but not significant"
"762","VC_450",3.70043435420899,1.85966864870332,"#218559",NA,"Altered, but not significant"
"764","VC_454",2.80735187910149,1.56030648198763,"#218559",NA,"Altered, but not significant"
"765","VC_455",3.02974353630548,1.55654110138988,"#218559",NA,"Altered, but not significant"
"767","VC_463",2.16992251753724,1.01079878180318,"#218559",NA,"Altered, but not significant"
"768","VC_47",2.18618983454992,0.902794641554731,"#218559",NA,"Altered, but not significant"
"769","VC_476",3.36922919247101,1.69487575329106,"#218559",NA,"Altered, but not significant"
"771","VC_478",2.77258659512087,1.54488067911632,"#218559",NA,"Altered, but not significant"
"772","VC_480",2.80735148346535,1.42109660953848,"#218559",NA,"Altered, but not significant"
"775","VC_487",6.47030992338083,4.92625123112488,"#218559",NA,"Altered, but not significant"
"797","VC_646",6.60978369583164,4.92625123112488,"#218559",NA,"Altered, but not significant"
"799","VC_648",4.45942438782099,2.21244210439015,"#218559",NA,"Altered, but not significant"
"807","VC_661",2.7459517549166,1.14884449976083,"#218559",NA,"Altered, but not significant"
"808","VC_662",2.41503484223647,1.22563847397607,"#218559",NA,"Altered, but not significant"
"821","VC_684",2.74164073057709,1.14629709448475,"#218559",NA,"Altered, but not significant"
"827","VC_753",4.22109985369387,2.3518874302705,"#218559",NA,"Altered, but not significant"
"829","VC_757",5.05888547060013,2.83668133532891,"#218559",NA,"Altered, but not significant"
"834","VC_791",2.77258618543379,1.42109660953848,"#218559",NA,"Altered, but not significant"
"836","VC_803",2.07528629374379,0.906645850523161,"#218559",NA,"Altered, but not significant"
"838","VC_811",3.60485741740793,1.95979077189745,"#218559",NA,"Altered, but not significant"
"840","VC_82",3.60485751111094,1.9822654647194,"#218559",NA,"Altered, but not significant"
"841","VC_824",4.16991845233836,2.0907287098235,"#218559",NA,"Altered, but not significant"
"844","VC_839",2.5443176190763,1.29364170922673,"#218559",NA,"Altered, but not significant"
"851","VC_888",3.27612053610531,1.51190886047643,"#218559",NA,"Altered, but not significant"
"862","VC_942",3.6629595944697,1.80529817444245,"#218559",NA,"Altered, but not significant"
"863","VC_946",2.91510896406622,1.40478721001475,"#218559",NA,"Altered, but not significant"
"874","C10-R2-T1_NODE_656_length_2250_cov_4.782688",4.20944669932854,2.12445219630548,"#218559",NA,"Altered, but not significant"
"884","C11-R3-Base_NODE_300_length_4118_cov_3.714251",2.53942025823526,0.995692564103449,"#218559",NA,"Altered, but not significant"
"891","C12-R2-T1_NODE_116_length_4111_cov_5.602811",2.24249394897869,1.1905425534928,"#218559",NA,"Altered, but not significant"
"897","C12-R3-T1_NODE_173_length_4097_cov_2.496042",4.54431283862387,2.27251495608489,"#218559",NA,"Altered, but not significant"
"900","C13-R1-T1_NODE_1863_length_1029_cov_5.131417",3.43740063917373,1.77003281108897,"#218559",NA,"Altered, but not significant"
"904","C13-R2-T1_NODE_809_length_1547_cov_2.183646",2.77258662631169,1.55196026326732,"#218559",NA,"Altered, but not significant"
"905","C13-R3-Base_NODE_59_length_14223_cov_7.880082",2.40825072393571,0.739067726851277,"#218559",NA,"Altered, but not significant"
"923","C15-R2-Base_NODE_355_length_1830_cov_3.521690",2.42626287300784,1.19026786636843,"#218559",NA,"Altered, but not significant"
"938","C16-R2-T5_NODE_600_length_2696_cov_3.200682",3.32192368423457,1.71939309838822,"#218559",NA,"Altered, but not significant"
"941","C16-R3-T1_NODE_421_length_2753_cov_2.918458",2.65343981468396,1.10028793337378,"#218559",NA,"Altered, but not significant"
"948","C21-R2-1-5-18_NODE_495_length_3097_cov_3.664694",4.41503014955586,2.18535708620304,"#218559",NA,"Altered, but not significant"
"954","C21-R2-T5_NODE_343_length_2447_cov_3.352425",2.60571929664615,1.34407943998244,"#218559",NA,"Altered, but not significant"
"955","C21-R3-1-5-18_NODE_1034_length_1729_cov_1.844683",3.80734994444546,2.10978211027663,"#218559",NA,"Altered, but not significant"
"957","C21-R3-1-5-18_NODE_1553_length_1411_cov_3.982301",2.05794689457364,0.932389647817358,"#218559",NA,"Altered, but not significant"
"958","C21-R3-1-5-18_NODE_281_length_3210_cov_6.064659",2.60590014013203,0.995692564103449,"#218559",NA,"Altered, but not significant"
"959","C21-R3-1-5-18_NODE_664_length_2177_cov_3.396795",4.43739798205903,2.2238538660128,"#218559",NA,"Altered, but not significant"
"964","C22-R1-T5_NODE_37_length_5242_cov_3.183343",2.58185627386677,1.09728428704356,"#218559",NA,"Altered, but not significant"
"967","C22-R2-1-5-18_NODE_2551_length_1447_cov_2.154454",3.41503334561792,1.89845101743417,"#218559",NA,"Altered, but not significant"
"1004","C9-R2-T1_NODE_74_length_2960_cov_3.930120",2.26303388987513,0.990994711941834,"#218559",NA,"Altered, but not significant"
"1016","Rat_1_NODE_547_length_2434_cov_4.015553",2.87446563721715,1.47014453925153,"#218559",NA,"Altered, but not significant"
"1017","Rat_1_NODE_578_length_2307_cov_1.878774",3.2479237615433,1.83319643094804,"#218559",NA,"Altered, but not significant"
"1020","Rat_10_NODE_1172_length_1450_cov_3.247312",2.45942888013265,1.23826358033778,"#218559",NA,"Altered, but not significant"
"1025","Rat_10_NODE_357_length_3446_cov_17.765556",3.08745899912498,1.59347744497275,"#218559",NA,"Altered, but not significant"
"1026","Rat_10_NODE_384_length_3275_cov_3.569565",2.05889143158073,0.99880321686494,"#218559",NA,"Altered, but not significant"
"1029","Rat_10_NODE_694_length_2069_cov_6.280040",3.19702040133704,1.0265207059994,"#218559",NA,"Altered, but not significant"
"1030","Rat_10_NODE_93_length_11013_cov_4.923617",3.34271689699191,1.34820447212686,"#218559",NA,"Altered, but not significant"
"1032","Rat_11_NODE_1102_length_1631_cov_1.735406",3.95419106702553,2.16677546314571,"#218559",NA,"Altered, but not significant"
"1033","Rat_11_NODE_1160_length_1568_cov_2.091870",2.6629619047751,1.34799119052404,"#218559",NA,"Altered, but not significant"
"1034","Rat_11_NODE_1214_length_1510_cov_1.993127",3.27301460758014,1.82074375189428,"#218559",NA,"Altered, but not significant"
"1035","Rat_11_NODE_1217_length_1507_cov_1.940083",2.84129884063826,1.45310880722569,"#218559",NA,"Altered, but not significant"
"1036","Rat_11_NODE_1224_length_1501_cov_2.206086",3.27301462396708,1.82165986926421,"#218559",NA,"Altered, but not significant"
"1037","Rat_11_NODE_1287_length_1442_cov_2.357606",3.87446400588012,2.12696889015472,"#218559",NA,"Altered, but not significant"
"1038","Rat_11_NODE_1303_length_1429_cov_2.100437",3.56478015552382,1.98998171706451,"#218559",NA,"Altered, but not significant"
"1039","Rat_11_NODE_1307_length_1426_cov_2.698031",3.14295439876862,1.77466138905707,"#218559",NA,"Altered, but not significant"
"1040","Rat_11_NODE_1346_length_1395_cov_2.944776",2.1699225330195,1.02701410154526,"#218559",NA,"Altered, but not significant"
"1042","Rat_11_NODE_1399_length_1357_cov_3.814132",2.45942891166232,1.24959573956472,"#218559",NA,"Altered, but not significant"
"1044","Rat_11_NODE_1437_length_1328_cov_1.795758",2.77258621582739,1.41866143413616,"#218559",NA,"Altered, but not significant"
"1045","Rat_11_NODE_1474_length_1297_cov_2.929147",2.30116760317917,1.07104071845744,"#218559",NA,"Altered, but not significant"
"1046","Rat_11_NODE_1550_length_1239_cov_1.862331",3.02974388094247,1.66718473682943,"#218559",NA,"Altered, but not significant"
"1047","Rat_11_NODE_1560_length_1231_cov_1.734694",3.16992173689875,1.92071791850572,"#218559",NA,"Altered, but not significant"
"1048","Rat_11_NODE_1624_length_1197_cov_1.960595",3.05889018648976,1.69351868894773,"#218559",NA,"Altered, but not significant"
"1049","Rat_11_NODE_1654_length_1180_cov_2.175111",2.73696295955588,1.6231340813421,"#218559",NA,"Altered, but not significant"
"1050","Rat_11_NODE_1659_length_1179_cov_2.451957",5.77988948306088,2.4667959318021,"#218559",NA,"Altered, but not significant"
"1051","Rat_11_NODE_1668_length_1177_cov_1.868093",3.41503325339809,1.8704735419518,"#218559",NA,"Altered, but not significant"
"1052","Rat_11_NODE_1711_length_1154_cov_2.606915",3.27301465609124,1.83319643094804,"#218559",NA,"Altered, but not significant"
"1054","Rat_11_NODE_1792_length_1119_cov_2.440789",3.02974358476064,1.56384028622738,"#218559",NA,"Altered, but not significant"
"1055","Rat_11_NODE_1799_length_1118_cov_2.543744",3.39231379250554,2.06404111618026,"#218559",NA,"Altered, but not significant"
"1056","Rat_11_NODE_1863_length_1090_cov_2.160386",2.05889170228679,1.04202934661657,"#218559",NA,"Altered, but not significant"
"1058","Rat_11_NODE_1885_length_1083_cov_1.937743",3.05889052765131,1.82096020675942,"#218559",NA,"Altered, but not significant"
"1059","Rat_11_NODE_1897_length_1081_cov_1.731969",3.27301544337651,2.1633131061972,"#218559",NA,"Altered, but not significant"
"1060","Rat_11_NODE_1914_length_1075_cov_2.119608",2.96962301493775,1.63727356374921,"#218559",NA,"Altered, but not significant"
"1061","Rat_11_NODE_1956_length_1062_cov_2.683217",2.16992341805801,1.18929324653298,"#218559",NA,"Altered, but not significant"
"1062","Rat_11_NODE_2009_length_1044_cov_2.259858",2.24511121409183,1.04202934661657,"#218559",NA,"Altered, but not significant"
"1063","Rat_11_NODE_2027_length_1038_cov_2.130214",3.19639354613358,1.80760256306754,"#218559",NA,"Altered, but not significant"
"1064","Rat_11_NODE_2097_length_1011_cov_3.158996",2.27301611834158,1.15219108590941,"#218559",NA,"Altered, but not significant"
"1065","Rat_11_NODE_2098_length_1011_cov_2.141213",2.7004365690797,1.37953159678012,"#218559",NA,"Altered, but not significant"
"1066","Rat_11_NODE_2109_length_1008_cov_1.771249",2.4150351089536,1.31834498439587,"#218559",NA,"Altered, but not significant"
"1067","Rat_11_NODE_2120_length_1006_cov_1.628812",2.54431793768383,1.39768902987401,"#218559",NA,"Altered, but not significant"
"1068","Rat_11_NODE_22_length_35084_cov_8.129607",6.78788942305461,4.20904862167592,"#218559",NA,"Altered, but not significant"
"1069","Rat_11_NODE_487_length_3500_cov_2.394194",2.22238985184744,1.03857042915249,"#218559",NA,"Altered, but not significant"
"1070","Rat_11_NODE_522_length_3241_cov_7.832706",2.11547485321923,1.01254919904018,"#218559",NA,"Altered, but not significant"
"1073","Rat_11_NODE_884_length_1953_cov_2.724447",3.71881349001943,2.07959839730386,"#218559",NA,"Altered, but not significant"
"1074","Rat_11_NODE_904_length_1904_cov_2.338561",3.68181936297042,2.05735941352225,"#218559",NA,"Altered, but not significant"
"1077","Rat_12_NODE_1021_length_2360_cov_2.960521",2.90688704364435,1.48717808665422,"#218559",NA,"Altered, but not significant"
"1085","Rat_12_NODE_1513_length_1736_cov_3.320642",3.32192460706052,2.03580924309706,"#218559",NA,"Altered, but not significant"
"1087","Rat_12_NODE_1556_length_1691_cov_2.071516",2.62448785188981,1.33735730272023,"#218559",NA,"Altered, but not significant"
"1091","Rat_12_NODE_1891_length_1440_cov_2.129964",2.62448817150881,1.44510720618373,"#218559",NA,"Altered, but not significant"
"1092","Rat_12_NODE_1917_length_1429_cov_4.082242",2.4594291700254,1.34728358700664,"#218559",NA,"Altered, but not significant"
"1093","Rat_12_NODE_2117_length_1324_cov_1.981875",2.36923126284016,1.19872176802144,"#218559",NA,"Altered, but not significant"
"1094","Rat_12_NODE_2261_length_1257_cov_3.247088",2.49476274023066,1.39320727831692,"#218559",NA,"Altered, but not significant"
"1095","Rat_12_NODE_2317_length_1233_cov_1.661290",3.05889026247472,1.71939309838822,"#218559",NA,"Altered, but not significant"
"1098","Rat_12_NODE_2399_length_1201_cov_3.054101",3.14295475339289,1.91392430826856,"#218559",NA,"Altered, but not significant"
"1099","Rat_12_NODE_240_length_8356_cov_7.072160",2.21183740479959,0.883960079348234,"#218559",NA,"Altered, but not significant"
"1100","Rat_12_NODE_2442_length_1183_cov_2.389184",2.16992297189865,1.16553575658215,"#218559",NA,"Altered, but not significant"
"1101","Rat_12_NODE_2627_length_1128_cov_1.694315",2.58495987060318,1.42956858713116,"#218559",NA,"Altered, but not significant"
"1102","Rat_12_NODE_2652_length_1120_cov_2.255399",2.45942918662457,1.35174319206741,"#218559",NA,"Altered, but not significant"
"1103","Rat_12_NODE_2684_length_1112_cov_1.449385",2.36923151227869,1.3051120697252,"#218559",NA,"Altered, but not significant"
"1108","Rat_12_NODE_2988_length_1034_cov_1.618999",2.16992279703259,1.09934727228596,"#218559",NA,"Altered, but not significant"
"1111","Rat_12_NODE_3097_length_1012_cov_2.835946",2.99999725983669,1.9413614166487,"#218559",NA,"Altered, but not significant"
"1115","Rat_12_NODE_575_length_3880_cov_6.311373",3.08745899912498,1.59347744497275,"#218559",NA,"Altered, but not significant"
"1116","Rat_12_NODE_713_length_3187_cov_2.303959",3.5647802283507,2.01448537606447,"#218559",NA,"Altered, but not significant"
"1118","Rat_12_NODE_884_length_2638_cov_5.018970",2.99999628978677,1.55196026326732,"#218559",NA,"Altered, but not significant"
"1119","Rat_13_NODE_1007_length_1575_cov_4.140789",3.68181930912244,2.04071984155015,"#218559",NA,"Altered, but not significant"
"1121","Rat_13_NODE_1030_length_1556_cov_2.772152",3.4594273487443,1.91392430826856,"#218559",NA,"Altered, but not significant"
"1124","Rat_13_NODE_1255_length_1389_cov_2.353073",3.48112280716148,2.08165588179922,"#218559",NA,"Altered, but not significant"
"1125","Rat_13_NODE_1268_length_1381_cov_3.720965",3.08745899856755,1.59347744497275,"#218559",NA,"Altered, but not significant"
"1127","Rat_13_NODE_1362_length_1327_cov_2.151730",3.27301464452296,1.83026497115003,"#218559",NA,"Altered, but not significant"
"1128","Rat_13_NODE_1422_length_1289_cov_2.262561",3.0874593390732,1.72155833867847,"#218559",NA,"Altered, but not significant"
"1129","Rat_13_NODE_1426_length_1288_cov_2.425791",2.22239013091555,1.12495398790635,"#218559",NA,"Altered, but not significant"
"1130","Rat_13_NODE_1484_length_1255_cov_3.485833",2.46814706201986,1.32780653028802,"#218559",NA,"Altered, but not significant"
"1133","Rat_13_NODE_1559_length_1216_cov_2.156761",3.43740208251079,2.31302924652758,"#218559",NA,"Altered, but not significant"
"1137","Rat_13_NODE_1733_length_1135_cov_2.516667",2.50249751988521,1.26016830014844,"#218559",NA,"Altered, but not significant"
"1141","Rat_13_NODE_1928_length_1064_cov_2.046581",3.39231422038584,2.27048825641287,"#218559",NA,"Altered, but not significant"
"1142","Rat_13_NODE_1929_length_1064_cov_1.727453",2.96962334583284,1.77228508697243,"#218559",NA,"Altered, but not significant"
"1143","Rat_13_NODE_1993_length_1044_cov_2.928210",3.22238869622959,1.81761218882943,"#218559",NA,"Altered, but not significant"
"1144","Rat_13_NODE_2031_length_1031_cov_1.480533",3.11547403626874,1.88166117163366,"#218559",NA,"Altered, but not significant"
"1146","Rat_13_NODE_419_length_2956_cov_4.292658",2.11547485321922,1.01254919904018,"#218559",NA,"Altered, but not significant"
"1148","Rat_13_NODE_547_length_2370_cov_3.219006",4.74594800535356,2.98908161667327,"#218559",NA,"Altered, but not significant"
"1151","Rat_13_NODE_598_length_2190_cov_4.145667",4.90688272750933,2.71554895441217,"#218559",NA,"Altered, but not significant"
"1152","Rat_13_NODE_608_length_2158_cov_2.090823",3.71881411886697,2.28273843656005,"#218559",NA,"Altered, but not significant"
"1153","Rat_13_NODE_673_length_2028_cov_2.081602",3.50249605007704,1.9690691839409,"#218559",NA,"Altered, but not significant"
"1155","Rat_13_NODE_735_length_1918_cov_4.357488",3.8579759708224,2.1558245712083,"#218559",NA,"Altered, but not significant"
"1157","Rat_13_NODE_960_length_1625_cov_1.998726",3.39231377236039,2.05735941352225,"#218559",NA,"Altered, but not significant"
"1158","Rat_14_NODE_1061_length_1622_cov_2.530313",2.80735156257435,1.43270474524858,"#218559",NA,"Altered, but not significant"
"1161","Rat_14_NODE_1099_length_1580_cov_1.899672",4.16992039537601,2.82170839120133,"#218559",NA,"Altered, but not significant"
"1162","Rat_14_NODE_1133_length_1539_cov_2.100404",3.80735109136055,2.62445091631958,"#218559",NA,"Altered, but not significant"
"1164","Rat_14_NODE_1183_length_1507_cov_2.230716",3.50249651160556,2.10955540213992,"#218559",NA,"Altered, but not significant"
"1165","Rat_14_NODE_1193_length_1497_cov_3.408460",2.9068877279261,1.44143259833031,"#218559",NA,"Altered, but not significant"
"1169","Rat_14_NODE_1252_length_1453_cov_2.133763",3.36922975756645,1.88166117163366,"#218559",NA,"Altered, but not significant"
"1171","Rat_14_NODE_1409_length_1356_cov_2.166795",2.77258662675044,1.55196026326732,"#218559",NA,"Altered, but not significant"
"1172","Rat_14_NODE_1489_length_1309_cov_1.737640",2.16992280284891,1.09991040244292,"#218559",NA,"Altered, but not significant"
"1173","Rat_14_NODE_1525_length_1281_cov_2.119086",3.3457712589348,2.02681427256567,"#218559",NA,"Altered, but not significant"
"1175","Rat_14_NODE_1648_length_1222_cov_2.209083",2.58495955160441,1.31480284610521,"#218559",NA,"Altered, but not significant"
"1176","Rat_14_NODE_1690_length_1198_cov_1.784777",3.56478072285218,2.1633131061972,"#218559",NA,"Altered, but not significant"
"1177","Rat_14_NODE_1762_length_1163_cov_2.111011",3.11547370223924,1.75151823340055,"#218559",NA,"Altered, but not significant"
"1178","Rat_14_NODE_1765_length_1162_cov_1.986450",2.99999669139783,1.69323888066806,"#218559",NA,"Altered, but not significant"
"1179","Rat_14_NODE_1790_length_1152_cov_2.548769",2.99999628978676,1.55196026326732,"#218559",NA,"Altered, but not significant"
"1181","Rat_14_NODE_1814_length_1142_cov_1.891444",2.05889143158073,0.99880321686494,"#218559",NA,"Altered, but not significant"
"1183","Rat_14_NODE_1932_length_1093_cov_2.302505",3.48112290495331,2.10978211027663,"#218559",NA,"Altered, but not significant"
"1185","Rat_14_NODE_2062_length_1057_cov_1.805389",3.2730150857207,2.01004901999973,"#218559",NA,"Altered, but not significant"
"1186","Rat_14_NODE_2090_length_1046_cov_2.488396",2.41503485544294,1.21798702822208,"#218559",NA,"Altered, but not significant"
"1187","Rat_14_NODE_2094_length_1046_cov_1.621594",2.3219255446708,1.14899726937403,"#218559",NA,"Altered, but not significant"
"1188","Rat_14_NODE_2101_length_1043_cov_1.764170",2.50249783623818,1.37953159678012,"#218559",NA,"Altered, but not significant"
"1189","Rat_14_NODE_2132_length_1036_cov_1.622834",2.27301612084032,1.15219108590941,"#218559",NA,"Altered, but not significant"
"1190","Rat_14_NODE_2155_length_1030_cov_1.548718",2.66296214370199,1.43270474524858,"#218559",NA,"Altered, but not significant"
"1192","Rat_14_NODE_2170_length_1025_cov_2.009278",3.64385316381016,2.84690716864961,"#218559",NA,"Altered, but not significant"
"1193","Rat_14_NODE_2197_length_1019_cov_1.748963",2.41503512264196,1.32287902811254,"#218559",NA,"Altered, but not significant"
"1196","Rat_14_NODE_413_length_4025_cov_3.296725",2.63345883948096,1.00955583945638,"#218559",NA,"Altered, but not significant"
"1203","Rat_14_NODE_726_length_2204_cov_2.256398",2.11547485321922,1.01254919904018,"#218559",NA,"Altered, but not significant"
"1204","Rat_14_NODE_739_length_2171_cov_3.035917",4.38081552605269,2.45848632238329,"#218559",NA,"Altered, but not significant"
"1205","Rat_14_NODE_757_length_2127_cov_3.286680",2.84129883716252,1.45310880722569,"#218559",NA,"Altered, but not significant"
"1206","Rat_14_NODE_759_length_2116_cov_2.956817",4.23521120183042,2.62445375185132,"#218559",NA,"Altered, but not significant"
"1207","Rat_14_NODE_802_length_2006_cov_3.148129",4.36922757359116,2.45285760037499,"#218559",NA,"Altered, but not significant"
"1208","Rat_14_NODE_864_length_1888_cov_2.199673",3.05888979790947,1.56384028622738,"#218559",NA,"Altered, but not significant"
"1211","Rat_14_NODE_998_length_1685_cov_3.022086",2.73696237429455,1.39768902987401,"#218559",NA,"Altered, but not significant"
"1215","Rat_15_NODE_1150_length_1740_cov_3.246291",2.87446598316012,1.59564136966957,"#218559",NA,"Altered, but not significant"
"1216","Rat_15_NODE_1155_length_1733_cov_3.713349",2.77258621582738,1.41866143413616,"#218559",NA,"Altered, but not significant"
"1223","Rat_15_NODE_1485_length_1403_cov_2.946588",2.73696235126208,1.39320727831692,"#218559",NA,"Altered, but not significant"
"1224","Rat_15_NODE_1505_length_1387_cov_2.659910",4.18321600756655,2.31302924652758,"#218559",NA,"Altered, but not significant"
"1225","Rat_15_NODE_1610_length_1316_cov_2.778747",2.11547509907119,1.07104071845744,"#218559",NA,"Altered, but not significant"
"1226","Rat_15_NODE_1645_length_1297_cov_5.404992",3.03562208686792,1.15806833986053,"#218559",NA,"Altered, but not significant"
"1230","Rat_15_NODE_1856_length_1177_cov_2.403743",3.0588902447149,1.71939309838822,"#218559",NA,"Altered, but not significant"
"1233","Rat_15_NODE_2004_length_1118_cov_1.651929",2.32192563020289,1.17418543212093,"#218559",NA,"Altered, but not significant"
"1241","Rat_15_NODE_2315_length_1011_cov_2.581590",2.41503483195629,1.20772653279795,"#218559",NA,"Altered, but not significant"
"1242","Rat_15_NODE_508_length_3296_cov_2.486887",3.50249607086136,1.97364879739851,"#218559",NA,"Altered, but not significant"
"1244","Rat_15_NODE_741_length_2394_cov_3.817871",2.1699225330195,1.02701410154526,"#218559",NA,"Altered, but not significant"
"1259","Rat_17_NODE_1020_length_2207_cov_3.454461",3.54431615128449,1.99527231972174,"#218559",NA,"Altered, but not significant"
"1269","Rat_17_NODE_1413_length_1647_cov_2.851759",2.22238985184744,1.03857042915249,"#218559",NA,"Altered, but not significant"
"1270","Rat_17_NODE_1523_length_1518_cov_3.777170",2.41503485544294,1.21798702822208,"#218559",NA,"Altered, but not significant"
"1272","Rat_17_NODE_1583_length_1467_cov_1.550283",2.54431765296306,1.29977065767829,"#218559",NA,"Altered, but not significant"
"1276","Rat_17_NODE_1709_length_1365_cov_2.889313",2.87446598530347,1.59564136966957,"#218559",NA,"Altered, but not significant"
"1280","Rat_17_NODE_1835_length_1272_cov_1.792933",3.0874593843685,1.73439711265198,"#218559",NA,"Altered, but not significant"
"1287","Rat_17_NODE_351_length_5305_cov_6.828762",4.77258315089927,3.03120045845943,"#218559",NA,"Altered, but not significant"
"1288","Rat_17_NODE_36_length_28638_cov_8.743064",2.99559221970412,1.23763964620485,"#218559",NA,"Altered, but not significant"
"1291","Rat_17_NODE_590_length_3525_cov_2.889049",4.0297418633023,2.2238538660128,"#218559",NA,"Altered, but not significant"
"1298","Rat_17_NODE_941_length_2358_cov_3.357360",2.70043656473069,1.37953159678012,"#218559",NA,"Altered, but not significant"
"1299","Rat_17_NODE_980_length_2279_cov_2.700090",2.73696236588484,1.39699600315619,"#218559",NA,"Altered, but not significant"
"1301","Rat_17_NODE_992_length_2251_cov_3.336066",2.45942891166232,1.24959573956472,"#218559",NA,"Altered, but not significant"
"1337","Rat_18_NODE_3705_length_1026_cov_2.219361",2.772586826047,1.65429091924668,"#218559",NA,"Altered, but not significant"
"1343","Rat_2_NODE_1214_length_1594_cov_3.319038",2.16992280593855,1.10028793337378,"#218559",NA,"Altered, but not significant"
"1346","Rat_2_NODE_1323_length_1479_cov_2.950843",2.16992280593855,1.10028793337378,"#218559",NA,"Altered, but not significant"
"1347","Rat_2_NODE_1357_length_1457_cov_1.528531",2.44294212133419,1.53479915180537,"#218559",NA,"Altered, but not significant"
"1349","Rat_2_NODE_1412_length_1407_cov_3.613166",2.36923126506278,1.19872176802144,"#218559",NA,"Altered, but not significant"
"1351","Rat_2_NODE_1555_length_1282_cov_1.967400",2.41503508070091,1.30719363082515,"#218559",NA,"Altered, but not significant"
"1362","Rat_2_NODE_849_length_2285_cov_3.056054",2.05889143158073,0.99880321686494,"#218559",NA,"Altered, but not significant"
"1365","Rat_2_NODE_973_length_1958_cov_2.497110",3.92282823212809,2.78512961295255,"#218559",NA,"Altered, but not significant"
"1366","Rat_3_NODE_1388_length_2118_cov_2.524479",3.9848884401645,2.4667959318021,"#218559",NA,"Altered, but not significant"
"1368","Rat_3_NODE_1774_length_1794_cov_1.715929",3.79007200152938,2.10978211027663,"#218559",NA,"Altered, but not significant"
"1369","Rat_3_NODE_1881_length_1718_cov_2.078172",3.3692297141202,1.87009570703063,"#218559",NA,"Altered, but not significant"
"1370","Rat_3_NODE_1987_length_1657_cov_1.556804",2.96962268260122,1.52653738713097,"#218559",NA,"Altered, but not significant"
"1372","Rat_3_NODE_2190_length_1537_cov_2.643050",3.60485756850833,2.02681427256567,"#218559",NA,"Altered, but not significant"
"1373","Rat_3_NODE_2253_length_1505_cov_3.380690",2.96962302915881,1.6430775160715,"#218559",NA,"Altered, but not significant"
"1376","Rat_3_NODE_2468_length_1407_cov_2.380917",3.11547323831296,1.59689272404152,"#218559",NA,"Altered, but not significant"
"1377","Rat_3_NODE_2609_length_1355_cov_1.913846",2.27301611834158,1.15219108590941,"#218559",NA,"Altered, but not significant"
"1378","Rat_3_NODE_2679_length_1335_cov_2.458594",3.60485793756016,2.15046249503889,"#218559",NA,"Altered, but not significant"
"1379","Rat_3_NODE_2707_length_1326_cov_2.763965",2.99999664469613,1.66837834799766,"#218559",NA,"Altered, but not significant"
"1382","Rat_3_NODE_2904_length_1266_cov_2.066887",2.84129920113824,1.59082261496059,"#218559",NA,"Altered, but not significant"
"1383","Rat_3_NODE_2931_length_1259_cov_2.230897",3.0588902373508,1.71755966887561,"#218559",NA,"Altered, but not significant"
"1384","Rat_3_NODE_2932_length_1259_cov_1.788206",3.14295474192704,1.90954334276801,"#218559",NA,"Altered, but not significant"
"1386","Rat_3_NODE_3281_length_1157_cov_1.464610",2.50249782596945,1.37629125636598,"#218559",NA,"Altered, but not significant"
"1388","Rat_3_NODE_3322_length_1145_cov_2.363303",2.22239010063551,1.11093724507212,"#218559",NA,"Altered, but not significant"
"1389","Rat_3_NODE_3354_length_1136_cov_1.887142",3.29767708160357,2.01448537606447,"#218559",NA,"Altered, but not significant"
"1390","Rat_3_NODE_3566_length_1087_cov_2.495155",3.4374016386195,2.10978211027663,"#218559",NA,"Altered, but not significant"
"1391","Rat_3_NODE_3633_length_1073_cov_2.038310",2.90688732603174,1.59082261496059,"#218559",NA,"Altered, but not significant"
"1392","Rat_3_NODE_3670_length_1063_cov_1.533730",2.58495987430556,1.42956858713116,"#218559",NA,"Altered, but not significant"
"1393","Rat_3_NODE_3671_length_1063_cov_1.364087",2.34577286442972,1.15323583840458,"#218559",NA,"Altered, but not significant"
"1396","Rat_4_NODE_83_length_10579_cov_9.813569",4.95418862070897,2.82170839120133,"#218559",NA,"Altered, but not significant"
"1409","Rat_7_NODE_1006_length_2413_cov_4.518660",2.32192563401171,1.17477348414734,"#218559",NA,"Altered, but not significant"
"1412","Rat_7_NODE_1376_length_1702_cov_2.382514",3.32192416896354,1.87009570703063,"#218559",NA,"Altered, but not significant"
"1415","Rat_7_NODE_1867_length_1249_cov_3.328308",2.90688742004797,1.61898857911385,"#218559",NA,"Altered, but not significant"
"1416","Rat_7_NODE_1924_length_1215_cov_2.185345",2.41503508070091,1.30719363082515,"#218559",NA,"Altered, but not significant"
"1426","Rat_8_NODE_1077_length_2450_cov_3.895198",2.11547485321923,1.01254919904018,"#218559",NA,"Altered, but not significant"
"1428","Rat_8_NODE_1115_length_2373_cov_2.902934",2.34914787725391,1.08319115306871,"#218559",NA,"Altered, but not significant"
"1430","Rat_8_NODE_123_length_13686_cov_5.307021",4.13585872679864,1.95146073101896,"#218559",NA,"Altered, but not significant"
"1432","Rat_8_NODE_1419_length_1955_cov_8.989474",2.05889143158073,0.99880321686494,"#218559",NA,"Altered, but not significant"
"1433","Rat_8_NODE_1425_length_1945_cov_2.821693",3.58495804330357,2.01448537606447,"#218559",NA,"Altered, but not significant"
"1437","Rat_8_NODE_1644_length_1744_cov_2.119005",2.8479950560256,1.44564933123573,"#218559",NA,"Altered, but not significant"
"1440","Rat_8_NODE_1799_length_1624_cov_2.265137",3.45942789940258,2.10980662517439,"#218559",NA,"Altered, but not significant"
"1444","Rat_8_NODE_2046_length_1458_cov_4.435495",2.27301611834158,1.15219108590941,"#218559",NA,"Altered, but not significant"
"1445","Rat_8_NODE_2079_length_1445_cov_2.145324",2.22238985184744,1.03857042915249,"#218559",NA,"Altered, but not significant"
"1447","Rat_8_NODE_2096_length_1440_cov_3.021661",3.56478072828543,2.1642816596405,"#218559",NA,"Altered, but not significant"
"1453","Rat_8_NODE_2357_length_1304_cov_2.321057",2.02384561540973,1.10028793337378,"#218559",NA,"Altered, but not significant"
"1460","Rat_8_NODE_2680_length_1169_cov_2.301616",2.58495987060318,1.42956858713116,"#218559",NA,"Altered, but not significant"
"1461","Rat_8_NODE_276_length_7694_cov_6.728629",4.60485421614259,2.29646760422483,"#218559",NA,"Altered, but not significant"
"1462","Rat_8_NODE_2799_length_1131_cov_3.311338",2.14135460690966,1.14568610012737,"#218559",NA,"Altered, but not significant"
"1470","Rat_8_NODE_493_length_4508_cov_4.413654",5.53397066029248,3.71609340745215,"#218559",NA,"Altered, but not significant"
"1473","Rat_8_NODE_629_length_3657_cov_3.140755",3.60485697410423,1.84361735998053,"#218559",NA,"Altered, but not significant"
"1474","Rat_8_NODE_655_length_3540_cov_8.196844",2.78426898662338,1.24959573956472,"#218559",NA,"Altered, but not significant"
"1475","Rat_8_NODE_660_length_3527_cov_3.541475",5.4703121593172,3.69588353941902,"#218559",NA,"Altered, but not significant"
"1477","Rat_8_NODE_699_length_3367_cov_4.099336",3.12928010638848,1.50083498792038,"#218559",NA,"Altered, but not significant"
"1478","Rat_8_NODE_718_length_3295_cov_2.314198",3.29767618329482,1.70152637101238,"#218559",NA,"Altered, but not significant"
"1479","Rat_8_NODE_759_length_3208_cov_3.895972",3.05888988489547,1.57452250263125,"#218559",NA,"Altered, but not significant"
"1480","Rat_8_NODE_77_length_18655_cov_6.791720",2.5105803586124,0.866163304198143,"#218559",NA,"Altered, but not significant"
"1483","Rat_8_NODE_951_length_2673_cov_4.406417",4.69115574535669,2.98908161667327,"#218559",NA,"Altered, but not significant"
"1484","Rat_8_NODE_955_length_2667_cov_3.820444",4.95418960970746,3.2276705692324,"#218559",NA,"Altered, but not significant"
"1489","Rat_9_NODE_1461_length_1433_cov_12.126270",2.58495956450543,1.31834498439587,"#218559",NA,"Altered, but not significant"
"1492","Rat_9_NODE_521_length_3138_cov_5.102498",2.96962269308312,1.53211537943819,"#218559",NA,"Altered, but not significant"
"1494","Rat_9_NODE_879_length_2078_cov_2.697973",3.70043503489699,2.07959839730386,"#218559",NA,"Altered, but not significant"
"1499","VC_1024",2.05889143158073,0.99880321686494,"#218559",NA,"Altered, but not significant"
"1504","VC_1038",3.68181876990265,1.88166117163366,"#218559",NA,"Altered, but not significant"
"1517","VC_1165",2.59790158106153,0.890030912175007,"#218559",NA,"Altered, but not significant"
"1527","VC_1243",5.45942382573149,3.65554844502186,"#218559",NA,"Altered, but not significant"
"1531","VC_135",2.2399725273647,0.846078850548882,"#218559",NA,"Altered, but not significant"
"1536","VC_147",2.58834395490644,1.05458398878595,"#218559",NA,"Altered, but not significant"
"1537","VC_148",2.89238933180806,1.55196026326732,"#218559",NA,"Altered, but not significant"
"1538","VC_149",5.247921456941,4.20904862167592,"#218559",NA,"Altered, but not significant"
"1543","VC_166",3.9696216396427,2.44370485310843,"#218559",NA,"Altered, but not significant"
"1551","VC_190",2.55976166151219,1.09687848198853,"#218559",NA,"Altered, but not significant"
"1556","VC_199",4.91487674191068,3.19049989763597,"#218559",NA,"Altered, but not significant"
"1563","VC_216",3.34577034078718,1.71939309838822,"#218559",NA,"Altered, but not significant"
"1567","VC_232",2.1136559989723,0.72703051171661,"#218559",NA,"Altered, but not significant"
"1569","VC_245",5.33389062626918,2.71554895441217,"#218559",NA,"Altered, but not significant"
"1570","VC_249",2.03285822826707,0.539035373524962,"#218559",NA,"Altered, but not significant"
"1578","VC_274",2.87446562843727,1.4674936102097,"#218559",NA,"Altered, but not significant"
"1583","VC_299",3.1429539386492,1.61898857911385,"#218559",NA,"Altered, but not significant"
"1584","VC_307",2.54431764427668,1.29698359811283,"#218559",NA,"Altered, but not significant"
"1585","VC_310",2.54431795632424,1.40725707375004,"#218559",NA,"Altered, but not significant"
"1587","VC_316",2.70043655429233,1.37629125636598,"#218559",NA,"Altered, but not significant"
"1590","VC_326",2.11547485321922,1.01254919904018,"#218559",NA,"Altered, but not significant"
"1598","VC_372",3.71881289183873,1.89845101743417,"#218559",NA,"Altered, but not significant"
"1606","VC_388",3.03434674089934,1.72155833867847,"#218559",NA,"Altered, but not significant"
"1608","VC_391",2.1699225330195,1.02701410154526,"#218559",NA,"Altered, but not significant"
"1618","VC_42",4.05806600824822,2.67489979165165,"#218559",NA,"Altered, but not significant"
"1621","VC_446",2.90688703767829,1.48570607725636,"#218559",NA,"Altered, but not significant"
"1623","VC_452",3.84129663024558,1.96635563416978,"#218559",NA,"Altered, but not significant"
"1625","VC_454",2.84129883716252,1.45310880722569,"#218559",NA,"Altered, but not significant"
"1628","VC_47",3.50422921024366,1.80760256306754,"#218559",NA,"Altered, but not significant"
"1629","VC_476",3.75488317621908,2.27251495608489,"#218559",NA,"Altered, but not significant"
"1631","VC_478",3.54431613916161,1.99215481911516,"#218559",NA,"Altered, but not significant"
"1632","VC_480",3.19639355145725,1.80760256306754,"#218559",NA,"Altered, but not significant"
"1634","VC_487",5.5443111348376,3.2276705692324,"#218559",NA,"Altered, but not significant"
"1641","VC_536",2.16992279703259,1.09934727228596,"#218559",NA,"Altered, but not significant"
"1643","VC_551",6.34576176756191,3.4495148674336,"#218559",NA,"Altered, but not significant"
"1646","VC_57",2.11547485321922,1.01254919904018,"#218559",NA,"Altered, but not significant"
"1648","VC_575",2.27301611326448,1.15219108590941,"#218559",NA,"Altered, but not significant"
"1649","VC_577",2.16992278804681,1.09710873461575,"#218559",NA,"Altered, but not significant"
"1661","VC_648",4.99999176044884,2.73021909615177,"#218559",NA,"Altered, but not significant"
"1662","VC_649",2.29552868558792,0.672588786512485,"#218559",NA,"Altered, but not significant"
"1670","VC_661",2.58496042076414,1.15052707861917,"#218559",NA,"Altered, but not significant"
"1682","VC_684",2.78849418673801,1.02746640838659,"#218559",NA,"Altered, but not significant"
"1686","VC_699",2.45403137939368,0.932389647817358,"#218559",NA,"Altered, but not significant"
"1687","VC_738",2.36923126506278,1.19872176802144,"#218559",NA,"Altered, but not significant"
"1688","VC_750",3.6818187649678,1.88166117163366,"#218559",NA,"Altered, but not significant"
"1689","VC_753",4.56985097081527,2.59413812084146,"#218559",NA,"Altered, but not significant"
"1690","VC_754",2.27803176170423,1.11093724507212,"#218559",NA,"Altered, but not significant"
"1691","VC_757",4.94641228553641,3.2276705692324,"#218559",NA,"Altered, but not significant"
"1692","VC_758",2.58495956450543,1.31834498439587,"#218559",NA,"Altered, but not significant"
"1696","VC_776",2.80735157009665,1.43328068416627,"#218559",NA,"Altered, but not significant"
"1699","VC_791",3.11547360779707,1.72085414859012,"#218559",NA,"Altered, but not significant"
"1701","VC_802",2.32192585177535,1.26420081167467,"#218559",NA,"Altered, but not significant"
"1703","VC_805",4.28539746974062,2.95702932055547,"#218559",NA,"Altered, but not significant"
"1705","VC_811",4.02974241908726,2.44370485310843,"#218559",NA,"Altered, but not significant"
"1708","VC_82",4.10153225362052,2.2238538660128,"#218559",NA,"Altered, but not significant"
"1709","VC_824",4.89884574117661,2.7972127820426,"#218559",NA,"Altered, but not significant"
"1714","VC_855",4.42625838384291,2.47166436011649,"#218559",NA,"Altered, but not significant"
"1718","VC_88",2.94890064996596,1.88166117163366,"#218559",NA,"Altered, but not significant"
"1719","VC_888",3.32192475151238,1.72155833867847,"#218559",NA,"Altered, but not significant"
"1723","VC_90",6.38656921753262,3.83473542842107,"#218559",NA,"Altered, but not significant"
"1724","VC_908",3.34577123237128,2.01448537606447,"#218559",NA,"Altered, but not significant"
"1725","VC_91",2.48592625435318,1.08867624414578,"#218559",NA,"Altered, but not significant"
"1730","VC_942",4.63419973518606,2.82170839120133,"#218559",NA,"Altered, but not significant"
"1732","VC_946",2.85939960708844,1.35031795707541,"#218559",NA,"Altered, but not significant"
"1735","VC_953",3.11547323831296,1.59689272404152,"#218559",NA,"Altered, but not significant"
"1736","VC_955",2.58495950521019,1.30160297020433,"#218559",NA,"Altered, but not significant"
"10","C10-R3-Base_NODE_23_length_4425_cov_4.162700",-3.93859118967343,1.9822654647194,"#218559",NA,"Altered, but not significant"
"15","C11-R2-Base_NODE_525_length_3221_cov_10.784270",-2.55831727110651,0.968940527256752,"#218559",NA,"Altered, but not significant"
"17","C11-R3-T1_NODE_1477_length_1597_cov_11.238003",-2.45942785553311,1.24411713038427,"#218559",NA,"Altered, but not significant"
"20","C12-R2-Base_NODE_1641_length_2327_cov_3.610035",-3.90688345578145,2.13825520210462,"#218559",NA,"Altered, but not significant"
"21","C12-R2-Base_NODE_2368_length_1798_cov_3.161216",-3.73695880705987,2.00867373884719,"#218559",NA,"Altered, but not significant"
"22","C12-R2-Base_NODE_4521_length_1147_cov_4.023810",-2.90688565606724,1.48975976248614,"#218559",NA,"Altered, but not significant"
"30","C12-R3-Base_NODE_356_length_1995_cov_3.432474",-3.39231099383011,1.70148291052679,"#218559",NA,"Altered, but not significant"
"31","C12-R3-T5_NODE_174_length_3183_cov_3.948210",-3.32192190739728,1.68725063629275,"#218559",NA,"Altered, but not significant"
"35","C13-R2-Base_NODE_667_length_2622_cov_3.125049",-3.02437586964138,1.33364926949383,"#218559",NA,"Altered, but not significant"
"38","C14-R1-Base_NODE_1706_length_2267_cov_2.969259",-3.54431360196739,1.78738477854196,"#218559",NA,"Altered, but not significant"
"39","C14-R1-Base_NODE_1927_length_2077_cov_2.989120",-2.7725849245554,1.41898597737912,"#218559",NA,"Altered, but not significant"
"40","C14-R1-Base_NODE_2073_length_1971_cov_2.500522",-3.36922737931481,1.69066942825124,"#218559",NA,"Altered, but not significant"
"52","C15-R1-Base_NODE_32_length_19332_cov_8.594698",-6.3575364171311,4.18629380910455,"#218559",NA,"Altered, but not significant"
"54","C15-R1-Base_NODE_723_length_4025_cov_3.240806",-2.03475723394694,0.708086947458517,"#218559",NA,"Altered, but not significant"
"61","C15-R3-T1_NODE_177_length_7599_cov_3.789369",-5.20943994550653,2.68550633145252,"#218559",NA,"Altered, but not significant"
"62","C15-R3-T1_NODE_203_length_7151_cov_3.878241",-2.86506059556721,1.05891904883367,"#218559",NA,"Altered, but not significant"
"63","C15-R3-T1_NODE_204_length_7125_cov_4.094059",-5.28538839463029,2.69438178590747,"#218559",NA,"Altered, but not significant"
"64","C15-R3-T1_NODE_237_length_6402_cov_5.153773",-2.97796281636968,1.08192063181062,"#218559",NA,"Altered, but not significant"
"65","C15-R3-T1_NODE_290_length_5573_cov_3.712939",-4.30984556668999,2.15158880476487,"#218559",NA,"Altered, but not significant"
"67","C15-R3-T1_NODE_801_length_3053_cov_4.520680",-4.20944406499338,2.10250702252659,"#218559",NA,"Altered, but not significant"
"68","C15-R3-T1_NODE_845_length_2946_cov_2.682809",-3.08375959597275,1.34502337950735,"#218559",NA,"Altered, but not significant"
"70","C16-R2-Base_NODE_288_length_4274_cov_5.235838",-3.80734716079202,1.91885727742832,"#218559",NA,"Altered, but not significant"
"80","C16-R3-T5_NODE_315_length_3595_cov_6.855650",-3.0392658059184,1.3739616196726,"#218559",NA,"Altered, but not significant"
"81","C21-R1-1-5-18_NODE_144_length_5122_cov_4.299586",-3.14368404841693,1.45395741119126,"#218559",NA,"Altered, but not significant"
"86","C21-R2-1-5-18_NODE_885_length_1945_cov_8.332275",-3.14566862767437,1.36507748995687,"#218559",NA,"Altered, but not significant"
"87","C21-R2-3-4-18_NODE_1801_length_1424_cov_4.130752",-2.34238732571776,1.05868536768025,"#218559",NA,"Altered, but not significant"
"88","C21-R2-3-4-18_NODE_2_length_68552_cov_9.421581",-5.20101411338121,2.68550633145252,"#218559",NA,"Altered, but not significant"
"89","C21-R2-3-4-18_NODE_3187_length_1015_cov_1.752083",-2.27301520958077,1.1514101081949,"#218559",NA,"Altered, but not significant"
"102","C22-R1-T5_NODE_4198_length_1026_cov_3.697219",-2.18680761937131,0.912164084907298,"#218559",NA,"Altered, but not significant"
"104","C22-R2-3-4-18_NODE_1969_length_1601_cov_5.158473",-3.09952608700423,1.29108211199034,"#218559",NA,"Altered, but not significant"
"105","C22-R2-3-4-18_NODE_2229_length_1500_cov_2.462284",-3.16991924719059,1.62199225165055,"#218559",NA,"Altered, but not significant"
"106","C22-R2-3-4-18_NODE_2980_length_1298_cov_2.592920",-3.05888835752961,1.5628945153492,"#218559",NA,"Altered, but not significant"
"107","C22-R2-3-4-18_NODE_3262_length_1238_cov_2.648352",-3.71881161154742,2.03513623125666,"#218559",NA,"Altered, but not significant"
"114","C23-R3-1-5-18_NODE_143_length_4314_cov_3.581122",-4.41502742984603,2.20080390529302,"#218559",NA,"Altered, but not significant"
"117","C23-R3-3-4-18_NODE_2929_length_1237_cov_2.661591",-2.77258489380692,1.41092831662234,"#218559",NA,"Altered, but not significant"
"120","C24-R1-T5_NODE_2283_length_1034_cov_4.239019",-3.37696243449845,1.82026589281116,"#218559",NA,"Altered, but not significant"
"123","C24-R2-3-4-18_NODE_2255_length_2314_cov_7.083223",-5.33388992282851,3.48987301266898,"#218559",NA,"Altered, but not significant"
"124","C24-R2-3-4-18_NODE_2507_length_2175_cov_4.350000",-4.50249245941183,2.84498519808337,"#218559",NA,"Altered, but not significant"
"125","C24-R2-3-4-18_NODE_2585_length_2133_cov_4.976901",-3.92282392430288,1.97815213955472,"#218559",NA,"Altered, but not significant"
"129","C24-R2-3-4-18_NODE_5517_length_1408_cov_2.495935",-3.27301247166482,1.67396484177783,"#218559",NA,"Altered, but not significant"
"131","C24-R2-3-4-18_NODE_7532_length_1182_cov_1.841171",-2.27301522095016,1.15268180002153,"#218559",NA,"Altered, but not significant"
"133","C24-R2-3-4-18_NODE_9079_length_1061_cov_2.699801",-2.50249646238037,1.26899292921316,"#218559",NA,"Altered, but not significant"
"136","C24-R3-3-4-18_NODE_3533_length_1423_cov_3.575292",-2.21500848308032,1.01403562030579,"#218559",NA,"Altered, but not significant"
"142","C9-R1-T1_NODE_352_length_5141_cov_6.034605",-2.6159813240874,0.999100557994436,"#218559",NA,"Altered, but not significant"
"161","Rat_1_NODE_771_length_1833_cov_14.917323",-2.32192469960606,1.17957678091759,"#218559",NA,"Altered, but not significant"
"165","Rat_10_NODE_141_length_8304_cov_10.941326",-5.3167075705367,2.0907287098235,"#218559",NA,"Altered, but not significant"
"166","Rat_10_NODE_1891_length_1058_cov_1.718843",-2.11547437207484,1.06100446908058,"#218559",NA,"Altered, but not significant"
"168","Rat_10_NODE_410_length_3132_cov_3.926552",-4.79006659434779,2.68550633145252,"#218559",NA,"Altered, but not significant"
"172","Rat_10_NODE_961_length_1621_cov_2.865900",-2.05889055544311,0.979298127470807,"#218559",NA,"Altered, but not significant"
"212","Rat_11_NODE_662_length_2552_cov_5.491790",-2.16992156773235,1.01079878180318,"#218559",NA,"Altered, but not significant"
"220","Rat_12_NODE_1013_length_2379_cov_3.845955",-2.11547393217186,0.993212769768077,"#218559",NA,"Altered, but not significant"
"224","Rat_12_NODE_1170_length_2117_cov_3.237633",-2.90688563231999,1.48711617125167,"#218559",NA,"Altered, but not significant"
"228","Rat_12_NODE_1431_length_1813_cov_4.915813",-2.16992156773235,1.01079878180318,"#218559",NA,"Altered, but not significant"
"229","Rat_12_NODE_1495_length_1750_cov_3.130383",-2.11547393217186,0.993212769768077,"#218559",NA,"Altered, but not significant"
"231","Rat_12_NODE_1521_length_1726_cov_5.092160",-2.05889055544311,0.979298127470807,"#218559",NA,"Altered, but not significant"
"248","Rat_12_NODE_2831_length_1074_cov_6.877331",-3.08745727695616,1.56647409191166,"#218559",NA,"Altered, but not significant"
"252","Rat_12_NODE_303_length_6745_cov_67.036323",-4.22238308364859,2.10996630207078,"#218559",NA,"Altered, but not significant"
"264","Rat_13_NODE_1054_length_1532_cov_3.129316",-2.11547393217186,0.993212769768077,"#218559",NA,"Altered, but not significant"
"291","Rat_13_NODE_212_length_5837_cov_6.755102",-2.22238884296834,1.02544681493197,"#218559",NA,"Altered, but not significant"
"311","Rat_14_NODE_1229_length_1468_cov_3.090587",-2.73696111326337,1.39695441121939,"#218559",NA,"Altered, but not significant"
"313","Rat_14_NODE_1247_length_1456_cov_2.887937",-3.16991999388589,1.75021838702116,"#218559",NA,"Altered, but not significant"
"324","Rat_14_NODE_1808_length_1143_cov_2.432904",-3.32192263415078,1.82163736283793,"#218559",NA,"Altered, but not significant"
"326","Rat_14_NODE_1845_length_1129_cov_1.899441",-2.96962175675179,1.64389196259222,"#218559",NA,"Altered, but not significant"
"339","Rat_14_NODE_476_length_3427_cov_2.717378",-3.29767445157239,1.6773871937575,"#218559",NA,"Altered, but not significant"
"341","Rat_14_NODE_502_length_3251_cov_3.334481",-3.22238651171846,1.64812441874785,"#218559",NA,"Altered, but not significant"
"342","Rat_14_NODE_608_length_2603_cov_3.386578",-2.22238884296834,1.02544681493197,"#218559",NA,"Altered, but not significant"
"359","Rat_15_NODE_1227_length_1625_cov_3.093631",-3.92282375002599,1.9538816173823,"#218559",NA,"Altered, but not significant"
"388","Rat_16_NODE_1391_length_1319_cov_3.575158",-2.23521070877404,0.968940527256752,"#218559",NA,"Altered, but not significant"
"392","Rat_16_NODE_1711_length_1158_cov_3.502267",-2.05889055544311,0.979298127470807,"#218559",NA,"Altered, but not significant"
"396","Rat_16_NODE_590_length_2359_cov_3.096354",-2.05889055544311,0.979298127470807,"#218559",NA,"Altered, but not significant"
"399","Rat_17_NODE_1100_length_2048_cov_2.143001",-3.13577034884683,1.6950380042304,"#218559",NA,"Altered, but not significant"
"402","Rat_17_NODE_1181_length_1909_cov_4.391046",-3.50249444247,1.94708471050616,"#218559",NA,"Altered, but not significant"
"405","Rat_17_NODE_1250_length_1830_cov_18.273803",-2.27301522095016,1.15268180002153,"#218559",NA,"Altered, but not significant"
"406","Rat_17_NODE_1292_length_1779_cov_3.800464",-2.34103268447528,1.19020098792008,"#218559",NA,"Altered, but not significant"
"413","Rat_17_NODE_1598_length_1454_cov_4.045747",-2.02747700939907,0.971161402448674,"#218559",NA,"Altered, but not significant"
"423","Rat_17_NODE_1907_length_1217_cov_5.549053",-2.99999540753986,1.67120209689591,"#218559",NA,"Altered, but not significant"
"435","Rat_17_NODE_514_length_3993_cov_4.925851",-2.16396944000677,0.885270112967394,"#218559",NA,"Altered, but not significant"
"438","Rat_17_NODE_657_length_3222_cov_4.403852",-2.25633231988759,0.905825663552036,"#218559",NA,"Altered, but not significant"
"440","Rat_17_NODE_824_length_2668_cov_47.032912",-2.05889055544311,0.979298127470807,"#218559",NA,"Altered, but not significant"
"441","Rat_17_NODE_838_length_2627_cov_9.721617",-3.34576859520879,1.6950380042304,"#218559",NA,"Altered, but not significant"
"443","Rat_17_NODE_921_length_2411_cov_4.332767",-2.20758993395555,0.952998152381157,"#218559",NA,"Altered, but not significant"
"445","Rat_17_NODE_988_length_2264_cov_4.550928",-3.14295227053881,1.61207319418005,"#218559",NA,"Altered, but not significant"
"448","Rat_18_NODE_1315_length_2079_cov_3.210474",-2.11547393217186,0.993212769768077,"#218559",NA,"Altered, but not significant"
"454","Rat_18_NODE_1621_length_1795_cov_2.652874",-2.87446423386175,1.46936606508323,"#218559",NA,"Altered, but not significant"
"464","Rat_18_NODE_2179_length_1493_cov_23.924896",-2.80735058311081,1.69411503940011,"#218559",NA,"Altered, but not significant"
"466","Rat_18_NODE_2289_length_1442_cov_2.578947",-2.16992156773235,1.01079878180318,"#218559",NA,"Altered, but not significant"
"472","Rat_18_NODE_2607_length_1313_cov_2.457075",-2.11547393217186,0.993212769768077,"#218559",NA,"Altered, but not significant"
"474","Rat_18_NODE_2652_length_1297_cov_2.528986",-2.16992156773235,1.01079878180318,"#218559",NA,"Altered, but not significant"
"475","Rat_18_NODE_2710_length_1279_cov_3.399510",-2.49642073647363,1.18992301971846,"#218559",NA,"Altered, but not significant"
"478","Rat_18_NODE_2825_length_1239_cov_2.639358",-2.80735022703965,1.42922189130119,"#218559",NA,"Altered, but not significant"
"481","Rat_18_NODE_2978_length_1197_cov_2.745184",-2.05889055544311,0.979298127470807,"#218559",NA,"Altered, but not significant"
"489","Rat_18_NODE_3334_length_1105_cov_1.925714",-2.22238884296834,1.02544681493197,"#218559",NA,"Altered, but not significant"
"490","Rat_18_NODE_3347_length_1102_cov_1.867240",-2.36923024115836,1.19020098792008,"#218559",NA,"Altered, but not significant"
"492","Rat_18_NODE_3403_length_1090_cov_3.529469",-3.16991975551386,1.6950380042304,"#218559",NA,"Altered, but not significant"
"502","Rat_2_NODE_1062_length_1800_cov_2.261318",-4.61470130339247,2.84498519808337,"#218559",NA,"Altered, but not significant"
"503","Rat_2_NODE_107_length_16026_cov_16.349258",-4.64384512935944,2.31662006901878,"#218559",NA,"Altered, but not significant"
"507","Rat_2_NODE_1277_length_1522_cov_3.361282",-2.11547393217186,0.993212769768077,"#218559",NA,"Altered, but not significant"
"515","Rat_2_NODE_1714_length_1183_cov_2.417553",-2.11547437207484,1.06100446908058,"#218559",NA,"Altered, but not significant"
"519","Rat_2_NODE_2101_length_1010_cov_2.375916",-2.22238884296834,1.02544681493197,"#218559",NA,"Altered, but not significant"
"523","Rat_2_NODE_954_length_1993_cov_2.934469",-2.05889055544311,0.979298127470807,"#218559",NA,"Altered, but not significant"
"534","Rat_3_NODE_2350_length_1458_cov_2.870991",-2.22238884296834,1.02544681493197,"#218559",NA,"Altered, but not significant"
"557","Rat_4_NODE_214_length_5038_cov_4.211318",-3.04438504763991,1.24408409021828,"#218559",NA,"Altered, but not significant"
"560","Rat_5_NODE_190_length_5784_cov_6.731192",-4.32191833861264,2.15193014788495,"#218559",NA,"Altered, but not significant"
"561","Rat_5_NODE_366_length_2810_cov_3.562613",-2.05889055544311,0.979298127470807,"#218559",NA,"Altered, but not significant"
"564","Rat_5_NODE_649_length_1560_cov_6.358140",-4.02973871714212,2.02328307792663,"#218559",NA,"Altered, but not significant"
"565","Rat_5_NODE_842_length_1310_cov_8.998406",-3.4594265212019,2.08889492177622,"#218559",NA,"Altered, but not significant"
"568","Rat_6_NODE_1350_length_1521_cov_2.670532",-4.61469866666338,2.25850004554506,"#218559",NA,"Altered, but not significant"
"569","Rat_6_NODE_1794_length_1171_cov_1.552867",-2.99999498495523,1.68542879655071,"#218559",NA,"Altered, but not significant"
"573","Rat_7_NODE_1412_length_1655_cov_5.856875",-2.16992156773235,1.01079878180318,"#218559",NA,"Altered, but not significant"
"574","Rat_7_NODE_1534_length_1519_cov_2.487705",-2.62448668442959,1.34502337950735,"#218559",NA,"Altered, but not significant"
"589","Rat_8_NODE_1395_length_1979_cov_4.177235",-2.26302812002076,0.921703929322186,"#218559",NA,"Altered, but not significant"
"595","Rat_8_NODE_1786_length_1632_cov_2.851617",-2.99999482042144,1.54488067911632,"#218559",NA,"Altered, but not significant"
"598","Rat_8_NODE_1926_length_1534_cov_1.908046",-2.02974333827338,0.927827570756857,"#218559",NA,"Altered, but not significant"
"602","Rat_8_NODE_2123_length_1425_cov_3.264234",-2.47804151828085,1.05491745204168,"#218559",NA,"Altered, but not significant"
"610","Rat_8_NODE_2567_length_1212_cov_2.691443",-3.73695893017167,2.05176222918099,"#218559",NA,"Altered, but not significant"
"615","Rat_8_NODE_2923_length_1095_cov_4.711538",-4.55575654519505,2.51370583600582,"#218559",NA,"Altered, but not significant"
"632","Rat_9_NODE_1085_length_1784_cov_3.209370",-2.54431654973039,1.29656139728585,"#218559",NA,"Altered, but not significant"
"636","Rat_9_NODE_469_length_3379_cov_3.146209",-3.58495546842508,1.80696280640124,"#218559",NA,"Altered, but not significant"
"639","Rat_9_NODE_889_length_2067_cov_6.647614",-6.46486711009216,3.63675916817413,"#218559",NA,"Altered, but not significant"
"641","VC_1000",-3.77258183984545,1.8987325577803,"#218559",NA,"Altered, but not significant"
"648","VC_104",-3.27301087499986,1.69963885459828,"#218559",NA,"Altered, but not significant"
"650","VC_105",-3.17657846349144,1.36783417651882,"#218559",NA,"Altered, but not significant"
"657","VC_1105",-2.05889055544311,0.979298127470807,"#218559",NA,"Altered, but not significant"
"662","VC_117",-2.46502016936074,0.830975868389848,"#218559",NA,"Altered, but not significant"
"669","VC_1197",-4.9385887370013,2.78633963721427,"#218559",NA,"Altered, but not significant"
"674","VC_128",-5.31589014381491,2.6916804603166,"#218559",NA,"Altered, but not significant"
"679","VC_146",-3.40547935177651,1.37349435892367,"#218559",NA,"Altered, but not significant"
"683","VC_16",-3.3081324603234,1.77477403518686,"#218559",NA,"Altered, but not significant"
"685","VC_162",-3.77338812589204,1.36548720469231,"#218559",NA,"Altered, but not significant"
"686","VC_164",-2.49303231545166,1.18992301971846,"#218559",NA,"Altered, but not significant"
"698","VC_194",-2.89723298930242,1.62199225165055,"#218559",NA,"Altered, but not significant"
"700","VC_198",-3.19376206542062,1.32513504058603,"#218559",NA,"Altered, but not significant"
"705","VC_215",-3.8412953283488,2.10996630207078,"#218559",NA,"Altered, but not significant"
"710","VC_235",-2.63507722821876,0.997886356249088,"#218559",NA,"Altered, but not significant"
"714","VC_260",-3.66260721448806,1.34502337950735,"#218559",NA,"Altered, but not significant"
"716","VC_270",-3.55479501594504,1.82163736283793,"#218559",NA,"Altered, but not significant"
"719","VC_275",-4.87236562857071,1.61958384094858,"#218559",NA,"Altered, but not significant"
"723","VC_296",-5.24157247948543,2.68550633145252,"#218559",NA,"Altered, but not significant"
"726","VC_315",-4.24030238196979,2.20080390529302,"#218559",NA,"Altered, but not significant"
"729","VC_327",-3.75487967191,1.85966864870332,"#218559",NA,"Altered, but not significant"
"730","VC_328",-3.02974208314704,1.558586554073,"#218559",NA,"Altered, but not significant"
"731","VC_330",-2.95468642892898,1.24718442216568,"#218559",NA,"Altered, but not significant"
"733","VC_34",-7.3308911936163,3.99022007327086,"#218559",NA,"Altered, but not significant"
"736","VC_373",-2.40990919536355,1.23520357119156,"#218559",NA,"Altered, but not significant"
"737","VC_376",-4.47030959493217,2.21471183447289,"#218559",NA,"Altered, but not significant"
"738","VC_379",-2.04014897539646,0.751761325704696,"#218559",NA,"Altered, but not significant"
"740","VC_382",-2.8221635294673,0.983343914278376,"#218559",NA,"Altered, but not significant"
"746","VC_394",-3.29767443282164,1.67641502547257,"#218559",NA,"Altered, but not significant"
"747","VC_396",-5.33388825979321,3.07040226617646,"#218559",NA,"Altered, but not significant"
"750","VC_402",-5.23520473810637,3.07333362020966,"#218559",NA,"Altered, but not significant"
"753","VC_409",-6.32791113807814,4.13436032554312,"#218559",NA,"Altered, but not significant"
"754","VC_411",-6.16990984570803,3.92752158492415,"#218559",NA,"Altered, but not significant"
"755","VC_415",-2.48199925710531,0.751062389128675,"#218559",NA,"Altered, but not significant"
"757","VC_438",-5.12238511692695,2.91699763094527,"#218559",NA,"Altered, but not significant"
"770","VC_477",-2.22238884296834,1.02544681493197,"#218559",NA,"Altered, but not significant"
"777","VC_491",-2.05889055544311,0.979298127470807,"#218559",NA,"Altered, but not significant"
"782","VC_546",-3.36922736278646,1.69064210978492,"#218559",NA,"Altered, but not significant"
"785","VC_562",-2.61532643012788,0.971161402448674,"#218559",NA,"Altered, but not significant"
"786","VC_570",-4.10152905908777,2.04934698032786,"#218559",NA,"Altered, but not significant"
"791","VC_63",-2.16145683569959,1.05386759496336,"#218559",NA,"Altered, but not significant"
"792","VC_637",-3.49397914791214,1.64968042307131,"#218559",NA,"Altered, but not significant"
"793","VC_638",-4.04438630561056,2.17146995837609,"#218559",NA,"Altered, but not significant"
"795","VC_640",-2.39765536684829,0.851599071297821,"#218559",NA,"Altered, but not significant"
"801","VC_654",-3.98488559164737,2.15987479392548,"#218559",NA,"Altered, but not significant"
"802","VC_655",-3.22238654837381,1.64968042307131,"#218559",NA,"Altered, but not significant"
"803","VC_656",-5.33389027318306,3.59244583478135,"#218559",NA,"Altered, but not significant"
"804","VC_657",-5.10142886699545,2.54494500439334,"#218559",NA,"Altered, but not significant"
"806","VC_660",-3.13792215031863,1.28840709841507,"#218559",NA,"Altered, but not significant"
"809","VC_663",-3.47030811639555,1.6950380042304,"#218559",NA,"Altered, but not significant"
"813","VC_671",-3.36922742535838,1.6950380042304,"#218559",NA,"Altered, but not significant"
"816","VC_677",-3.68181667147552,1.85966864870332,"#218559",NA,"Altered, but not significant"
"817","VC_678",-2.32192097300537,1.07303527123636,"#218559",NA,"Altered, but not significant"
"819","VC_680",-2.21035175664866,0.836880354238417,"#218559",NA,"Altered, but not significant"
"823","VC_686",-2.01008811032179,0.840892691795897,"#218559",NA,"Altered, but not significant"
"824","VC_687",-4.15649538672414,2.0907287098235,"#218559",NA,"Altered, but not significant"
"825","VC_699",-4.60485099572041,2.26342096168269,"#218559",NA,"Altered, but not significant"
"830","VC_773",-2.10728296073721,0.644411087565521,"#218559",NA,"Altered, but not significant"
"831","VC_775",-4.05888601420085,2.21215997207551,"#218559",NA,"Altered, but not significant"
"832","VC_788",-4.97726692371305,2.42416644569625,"#218559",NA,"Altered, but not significant"
"842","VC_830",-2.58495842616657,1.32513504058603,"#218559",NA,"Altered, but not significant"
"845","VC_840",-3.39231099383011,1.70148291052679,"#218559",NA,"Altered, but not significant"
"847","VC_857",-2.10433320277659,1.02544681493197,"#218559",NA,"Altered, but not significant"
"859","VC_928",-2.16992156773235,1.01079878180318,"#218559",NA,"Altered, but not significant"
"868","VC_97",-3.44674944342229,1.17676225646834,"#218559",NA,"Altered, but not significant"
"882","C11-R2-Base_NODE_525_length_3221_cov_10.784270",-6.33090354562445,4.61684370858286,"#218559",NA,"Altered, but not significant"
"885","C11-R3-T1_NODE_1477_length_1597_cov_11.238003",-2.45942788899979,1.2449728667194,"#218559",NA,"Altered, but not significant"
"887","C12-R2-Base_NODE_1641_length_2327_cov_3.610035",-3.90688346213014,2.1633131061972,"#218559",NA,"Altered, but not significant"
"888","C12-R2-Base_NODE_2368_length_1798_cov_3.161216",-2.41503231515381,1.08914444966497,"#218559",NA,"Altered, but not significant"
"889","C12-R2-Base_NODE_4521_length_1147_cov_4.023810",-2.90688571572745,1.4901713683639,"#218559",NA,"Altered, but not significant"
"896","C12-R3-Base_NODE_356_length_1995_cov_3.432474",-3.39231106440179,1.73439711265198,"#218559",NA,"Altered, but not significant"
"899","C13-R1-Base_NODE_7_length_24297_cov_6.828521",-3.61037518507329,1.19872176802144,"#218559",NA,"Altered, but not significant"
"901","C13-R1-T5_NODE_138_length_2773_cov_6.600074",-4.39230868363654,2.45848632238329,"#218559",NA,"Altered, but not significant"
"902","C13-R2-Base_NODE_667_length_2622_cov_3.125049",-2.23588055039898,0.870320302530002,"#218559",NA,"Altered, but not significant"
"906","C13-R3-Base_NODE_633_length_2496_cov_6.616551",-3.64384901463639,1.87009570703063,"#218559",NA,"Altered, but not significant"
"907","C14-R1-Base_NODE_1706_length_2267_cov_2.969259",-3.54431365740196,1.81889329662284,"#218559",NA,"Altered, but not significant"
"908","C14-R1-Base_NODE_1927_length_2077_cov_2.989120",-2.77258497605524,1.41845945881181,"#218559",NA,"Altered, but not significant"
"909","C14-R1-Base_NODE_2073_length_1971_cov_2.500522",-3.36922745096573,1.71939309838822,"#218559",NA,"Altered, but not significant"
"912","C14-R2-Base_NODE_43_length_17842_cov_14.781020",-5.59493347319902,3.30099390522674,"#218559",NA,"Altered, but not significant"
"913","C14-R2-Base_NODE_48_length_15724_cov_11.368434",-4.62447987704999,2.31302924652758,"#218559",NA,"Altered, but not significant"
"914","C14-R2-Base_NODE_71_length_11150_cov_11.531501",-4.101529119725,2.07959839730386,"#218559",NA,"Altered, but not significant"
"917","C15-R1-Base_NODE_2034_length_2097_cov_2.410382",-3.1154717355205,1.59689272404152,"#218559",NA,"Altered, but not significant"
"920","C15-R1-Base_NODE_723_length_4025_cov_3.240806",-2.74845236938312,1.03857042915249,"#218559",NA,"Altered, but not significant"
"926","C15-R3-T1_NODE_177_length_7599_cov_3.789369",-5.20943994194577,2.67489979165165,"#218559",NA,"Altered, but not significant"
"927","C15-R3-T1_NODE_203_length_7151_cov_3.878241",-5.08744981434328,2.59413812084146,"#218559",NA,"Altered, but not significant"
"928","C15-R3-T1_NODE_204_length_7125_cov_4.094059",-5.28538837707917,2.71554895441217,"#218559",NA,"Altered, but not significant"
"929","C15-R3-T1_NODE_237_length_6402_cov_5.153773",-3.32191678966915,1.30558514331008,"#218559",NA,"Altered, but not significant"
"930","C15-R3-T1_NODE_290_length_5573_cov_3.712939",-4.30984555098666,2.1633131061972,"#218559",NA,"Altered, but not significant"
"931","C15-R3-T1_NODE_801_length_3053_cov_4.520680",-4.20944404748374,2.12445219630548,"#218559",NA,"Altered, but not significant"
"932","C15-R3-T1_NODE_845_length_2946_cov_2.682809",-3.08375959772959,1.32532616782394,"#218559",NA,"Altered, but not significant"
"934","C16-R2-T1_NODE_2547_length_1324_cov_8.921198",-2.16992200091649,1.10028793337378,"#218559",NA,"Altered, but not significant"
"939","C16-R3-Base_NODE_36_length_21441_cov_7.352287",-2.1427462293493,1.01254919904018,"#218559",NA,"Altered, but not significant"
"945","C21-R1-3-4-18_NODE_4_length_19872_cov_8.823384",-2.81197490510543,0.815349785677464,"#218559",NA,"Altered, but not significant"
"946","C21-R1-T5_NODE_217_length_1483_cov_6.440476",-2.93859449819858,1.514488289191,"#218559",NA,"Altered, but not significant"
"951","C21-R2-3-4-18_NODE_2_length_68552_cov_9.421581",-2.86072470823118,1.07104071845744,"#218559",NA,"Altered, but not significant"
"952","C21-R2-3-4-18_NODE_3187_length_1015_cov_1.752083",-2.27301523537304,1.15219108590941,"#218559",NA,"Altered, but not significant"
"960","C21-R3-T5_NODE_639_length_1734_cov_6.440739",-2.16992200091649,1.10028793337378,"#218559",NA,"Altered, but not significant"
"962","C22-R1-3-4-18_NODE_312_length_1717_cov_3.040915",-2.8432677514998,1.30719363082515,"#218559",NA,"Altered, but not significant"
"968","C22-R2-3-4-18_NODE_1969_length_1601_cov_5.158473",-3.81941757665935,1.82074375189428,"#218559",NA,"Altered, but not significant"
"969","C22-R2-3-4-18_NODE_2229_length_1500_cov_2.462284",-3.16991931897765,1.61898857911385,"#218559",NA,"Altered, but not significant"
"970","C22-R2-3-4-18_NODE_2980_length_1298_cov_2.592920",-3.05888842532368,1.56384028622738,"#218559",NA,"Altered, but not significant"
"971","C22-R2-3-4-18_NODE_3262_length_1238_cov_2.648352",-2.216312936168,0.99880321686494,"#218559",NA,"Altered, but not significant"
"980","C24-R1-1-5-18_NODE_276_length_2903_cov_9.038624",-5.04438136245566,2.58888287437441,"#218559",NA,"Altered, but not significant"
"985","C24-R2-3-4-18_NODE_2507_length_2175_cov_4.350000",-2.62802508571044,1.21798702822208,"#218559",NA,"Altered, but not significant"
"991","C24-R2-3-4-18_NODE_7532_length_1182_cov_1.841171",-2.27301524673682,1.15219108590941,"#218559",NA,"Altered, but not significant"
"996","C24-R3-3-4-18_NODE_728_length_3686_cov_5.352245",-3.60394764921193,1.33735730272023,"#218559",NA,"Altered, but not significant"
"1000","C9-R1-T1_NODE_352_length_5141_cov_6.034605",-4.55457812271173,2.28273843656005,"#218559",NA,"Altered, but not significant"
"1008","C9-R3-T1_NODE_764_length_1802_cov_4.777905",-2.16991997776352,0.984289820905597,"#218559",NA,"Altered, but not significant"
"1018","Rat_1_NODE_771_length_1833_cov_14.917323",-2.32192472751213,1.17477348414734,"#218559",NA,"Altered, but not significant"
"1022","Rat_10_NODE_141_length_8304_cov_10.941326",-2.63030112025895,0.921772313052312,"#218559",NA,"Altered, but not significant"
"1027","Rat_10_NODE_410_length_3132_cov_3.926552",-2.0174801039855,0.72959868460876,"#218559",NA,"Altered, but not significant"
"1071","Rat_11_NODE_662_length_2552_cov_5.491790",-2.16992159095588,1.02701410154526,"#218559",NA,"Altered, but not significant"
"1076","Rat_12_NODE_1013_length_2379_cov_3.845955",-2.11547395317608,1.01254919904018,"#218559",NA,"Altered, but not significant"
"1122","Rat_13_NODE_1054_length_1532_cov_3.129316",-2.11547395317608,1.01254919904018,"#218559",NA,"Altered, but not significant"
"1145","Rat_13_NODE_212_length_5837_cov_6.755102",-2.22238886832134,1.03857042915249,"#218559",NA,"Altered, but not significant"
"1149","Rat_13_NODE_563_length_2311_cov_3.953457",-2.16992159095589,1.02701410154526,"#218559",NA,"Altered, but not significant"
"1163","Rat_14_NODE_1165_length_1516_cov_2.507871",-3.14295241082898,1.61898857911385,"#218559",NA,"Altered, but not significant"
"1166","Rat_14_NODE_1229_length_1468_cov_3.090587",-2.73696116250409,1.39768902987401,"#218559",NA,"Altered, but not significant"
"1198","Rat_14_NODE_497_length_3284_cov_5.553732",-2.04102077402728,0.773270629104736,"#218559",NA,"Altered, but not significant"
"1199","Rat_14_NODE_502_length_3251_cov_3.334481",-3.22238658450556,1.64762729797414,"#218559",NA,"Altered, but not significant"
"1200","Rat_14_NODE_608_length_2603_cov_3.386578",-2.22238886832134,1.03857042915249,"#218559",NA,"Altered, but not significant"
"1201","Rat_14_NODE_669_length_2400_cov_5.131770",-2.11547395317608,1.01254919904018,"#218559",NA,"Altered, but not significant"
"1209","Rat_14_NODE_91_length_20813_cov_13.184604",-5.05165263376822,3.30099390522674,"#218559",NA,"Altered, but not significant"
"1212","Rat_15_NODE_1018_length_1912_cov_2.533118",-2.22238886832134,1.03857042915249,"#218559",NA,"Altered, but not significant"
"1218","Rat_15_NODE_1227_length_1625_cov_3.093631",-3.9228237545884,1.97130841606265,"#218559",NA,"Altered, but not significant"
"1220","Rat_15_NODE_1379_length_1488_cov_2.022331",-2.22238929461354,1.12495398790635,"#218559",NA,"Altered, but not significant"
"1248","Rat_16_NODE_1391_length_1319_cov_3.575158",-4.23520801989126,2.29646760422483,"#218559",NA,"Altered, but not significant"
"1253","Rat_16_NODE_1711_length_1158_cov_3.502267",-2.05889057418868,0.99880321686494,"#218559",NA,"Altered, but not significant"
"1257","Rat_16_NODE_590_length_2359_cov_3.096354",-2.05889057418868,0.99880321686494,"#218559",NA,"Altered, but not significant"
"1260","Rat_17_NODE_1100_length_2048_cov_2.143001",-4.79873402394267,3.40925117754721,"#218559",NA,"Altered, but not significant"
"1261","Rat_17_NODE_1141_length_1965_cov_2.359162",-3.32192200087893,1.71939309838822,"#218559",NA,"Altered, but not significant"
"1265","Rat_17_NODE_1292_length_1779_cov_3.800464",-2.16046051370002,1.03857042915249,"#218559",NA,"Altered, but not significant"
"1273","Rat_17_NODE_1598_length_1454_cov_4.045747",-2.14295420724412,1.03857042915249,"#218559",NA,"Altered, but not significant"
"1275","Rat_17_NODE_1700_length_1371_cov_3.028875",-2.18219928352637,1.03857042915249,"#218559",NA,"Altered, but not significant"
"1289","Rat_17_NODE_514_length_3993_cov_4.925851",-4.33389214893482,2.41541083212253,"#218559",NA,"Altered, but not significant"
"1294","Rat_17_NODE_824_length_2668_cov_47.032912",-2.05889057418868,0.99880321686494,"#218559",NA,"Altered, but not significant"
"1300","Rat_17_NODE_988_length_2264_cov_4.550928",-3.14295234156683,1.60005718514601,"#218559",NA,"Altered, but not significant"
"1303","Rat_18_NODE_1315_length_2079_cov_3.210474",-2.11547395317608,1.01254919904018,"#218559",NA,"Altered, but not significant"
"1304","Rat_18_NODE_1369_length_2019_cov_2.942974",-2.05889057418868,0.99880321686494,"#218559",NA,"Altered, but not significant"
"1307","Rat_18_NODE_1529_length_1859_cov_9.280488",-3.48112005604411,1.7900082879279,"#218559",NA,"Altered, but not significant"
"1308","Rat_18_NODE_1621_length_1795_cov_2.652874",-2.87446429163616,1.46228905903712,"#218559",NA,"Altered, but not significant"
"1313","Rat_18_NODE_2139_length_1511_cov_1.769918",-2.49642068897803,1.16934843268059,"#218559",NA,"Altered, but not significant"
"1315","Rat_18_NODE_2289_length_1442_cov_2.578947",-2.16992159095589,1.02701410154526,"#218559",NA,"Altered, but not significant"
"1319","Rat_18_NODE_2607_length_1313_cov_2.457075",-2.11547395317608,1.01254919904018,"#218559",NA,"Altered, but not significant"
"1321","Rat_18_NODE_2710_length_1279_cov_3.399510",-2.05584841483198,0.936132148903823,"#218559",NA,"Altered, but not significant"
"1326","Rat_18_NODE_2978_length_1197_cov_2.745184",-2.05889057418868,0.99880321686494,"#218559",NA,"Altered, but not significant"
"1328","Rat_18_NODE_3023_length_1185_cov_3.144248",-2.8073502909148,1.43211887574603,"#218559",NA,"Altered, but not significant"
"1329","Rat_18_NODE_3064_length_1173_cov_2.796959",-2.11547439315042,1.07505031124446,"#218559",NA,"Altered, but not significant"
"1331","Rat_18_NODE_3334_length_1105_cov_1.925714",-2.22238886832134,1.03857042915249,"#218559",NA,"Altered, but not significant"
"1332","Rat_18_NODE_3347_length_1102_cov_1.867240",-2.36923027062251,1.18880880501033,"#218559",NA,"Altered, but not significant"
"1334","Rat_18_NODE_3403_length_1090_cov_3.529469",-3.16991982394308,1.72155833867847,"#218559",NA,"Altered, but not significant"
"1340","Rat_2_NODE_1062_length_1800_cov_2.261318",-3.19966547341888,1.64384137531422,"#218559",NA,"Altered, but not significant"
"1341","Rat_2_NODE_107_length_16026_cov_16.349258",-4.64384514223158,2.32486292160545,"#218559",NA,"Altered, but not significant"
"1344","Rat_2_NODE_1277_length_1522_cov_3.361282",-2.11547395317608,1.01254919904018,"#218559",NA,"Altered, but not significant"
"1364","Rat_2_NODE_954_length_1993_cov_2.934469",-2.05889057418868,0.99880321686494,"#218559",NA,"Altered, but not significant"
"1375","Rat_3_NODE_2350_length_1458_cov_2.870991",-2.22238886832134,1.03857042915249,"#218559",NA,"Altered, but not significant"
"1395","Rat_4_NODE_214_length_5038_cov_4.211318",-3.04438506889384,1.23826358033778,"#218559",NA,"Altered, but not significant"
"1400","Rat_5_NODE_366_length_2810_cov_3.562613",-2.05889057418868,0.99880321686494,"#218559",NA,"Altered, but not significant"
"1402","Rat_5_NODE_537_length_1860_cov_96.406648",-3.27604390828715,1.074387593911,"#218559",NA,"Altered, but not significant"
"1403","Rat_5_NODE_649_length_1560_cov_6.358140",-4.02973870941069,2.04385080924476,"#218559",NA,"Altered, but not significant"
"1407","Rat_6_NODE_1350_length_1521_cov_2.670532",-4.61469867410669,2.28273843656005,"#218559",NA,"Altered, but not significant"
"1408","Rat_6_NODE_1794_length_1171_cov_1.552867",-2.5145684815209,1.2747279914688,"#218559",NA,"Altered, but not significant"
"1413","Rat_7_NODE_1412_length_1655_cov_5.856875",-2.16992159095588,1.02701410154526,"#218559",NA,"Altered, but not significant"
"1414","Rat_7_NODE_1534_length_1519_cov_2.487705",-2.62448672674962,1.33735730272023,"#218559",NA,"Altered, but not significant"
"1418","Rat_7_NODE_2275_length_1051_cov_1.891566",-2.36923031406715,1.19782848590872,"#218559",NA,"Altered, but not significant"
"1425","Rat_8_NODE_1016_length_2555_cov_2.631600",-4.02973969391466,2.20549136935956,"#218559",NA,"Altered, but not significant"
"1439","Rat_8_NODE_1786_length_1632_cov_2.851617",-2.99999488526249,1.55196026326732,"#218559",NA,"Altered, but not significant"
"1443","Rat_8_NODE_1926_length_1534_cov_1.908046",-3.02974215367201,1.56384028622738,"#218559",NA,"Altered, but not significant"
"1446","Rat_8_NODE_2082_length_1444_cov_2.588193",-2.2223892885722,1.12495398790635,"#218559",NA,"Altered, but not significant"
"1465","Rat_8_NODE_2923_length_1095_cov_4.711538",-2.78859174508011,1.09265775905463,"#218559",NA,"Altered, but not significant"
"1485","Rat_9_NODE_1020_length_1869_cov_2.968578",-3.05888842479759,1.57452250263125,"#218559",NA,"Altered, but not significant"
"1491","Rat_9_NODE_469_length_3379_cov_3.146209",-3.58495551921157,1.83319643094804,"#218559",NA,"Altered, but not significant"
"1495","Rat_9_NODE_889_length_2067_cov_6.647614",-2.92055023105109,0.957161317334952,"#218559",NA,"Altered, but not significant"
"1498","VC_101",-3.92991229611512,2.1633131061972,"#218559",NA,"Altered, but not significant"
"1505","VC_104",-5.59493745148165,4.61205832339219,"#218559",NA,"Altered, but not significant"
"1507","VC_105",-6.17657574045224,4.45181855918648,"#218559",NA,"Altered, but not significant"
"1514","VC_1105",-2.05889057418868,0.99880321686494,"#218559",NA,"Altered, but not significant"
"1515","VC_1119",-3.54431357160134,1.80760256306754,"#218559",NA,"Altered, but not significant"
"1525","VC_1197",-4.93858876103458,2.79218786278174,"#218559",NA,"Altered, but not significant"
"1532","VC_140",-2.14174747814189,0.990994711941834,"#218559",NA,"Altered, but not significant"
"1535","VC_146",-5.2667743914358,3.58082689471385,"#218559",NA,"Altered, but not significant"
"1539","VC_16",-2.26418751481906,1.01254919904018,"#218559",NA,"Altered, but not significant"
"1542","VC_164",-2.48637079730043,1.5230741940789,"#218559",NA,"Altered, but not significant"
"1549","VC_186",-3.57210267777272,1.54271235537148,"#218559",NA,"Altered, but not significant"
"1550","VC_189",-2.31961100677709,1.2747279914688,"#218559",NA,"Altered, but not significant"
"1553","VC_194",-2.00193192600789,1.01254919904018,"#218559",NA,"Altered, but not significant"
"1559","VC_211",-2.16504706882449,0.613270011858005,"#218559",NA,"Altered, but not significant"
"1562","VC_215",-3.84129534308568,2.13270343872496,"#218559",NA,"Altered, but not significant"
"1568","VC_235",-2.43154467684166,0.985542975732339,"#218559",NA,"Altered, but not significant"
"1579","VC_275",-2.47804411089683,0.733125228083281,"#218559",NA,"Altered, but not significant"
"1592","VC_328",-3.02974214949515,1.56364644688182,"#218559",NA,"Altered, but not significant"
"1595","VC_34",-2.1609722903678,0.478383924328075,"#218559",NA,"Altered, but not significant"
"1607","VC_390",-4.70657919486681,2.69280369566258,"#218559",NA,"Altered, but not significant"
"1610","VC_396",-5.33388822395786,3.01021086510767,"#218559",NA,"Altered, but not significant"
"1613","VC_402",-2.65024510465962,1.02467078610131,"#218559",NA,"Altered, but not significant"
"1616","VC_411",-6.16990953667371,3.71609340745215,"#218559",NA,"Altered, but not significant"
"1617","VC_415",-2.8724485647224,0.995692564103449,"#218559",NA,"Altered, but not significant"
"1619","VC_438",-5.12238512209932,2.90577892071142,"#218559",NA,"Altered, but not significant"
"1620","VC_445",-2.80734867168988,1.27853118288861,"#218559",NA,"Altered, but not significant"
"1637","VC_491",-2.05889057418868,0.99880321686494,"#218559",NA,"Altered, but not significant"
"1645","VC_562",-5.58494923767521,3.23370513156986,"#218559",NA,"Altered, but not significant"
"1655","VC_637",-5.81590476852448,3.92493843332402,"#218559",NA,"Altered, but not significant"
"1656","VC_638",-2.04438885542415,0.90695688282346,"#218559",NA,"Altered, but not significant"
"1657","VC_639",-3.66295868008976,2.05735941352225,"#218559",NA,"Altered, but not significant"
"1665","VC_655",-3.22238662305448,1.65464433465166,"#218559",NA,"Altered, but not significant"
"1666","VC_656",-5.33389024013978,3.50822780507981,"#218559",NA,"Altered, but not significant"
"1667","VC_657",-2.79606154981812,1.03341497118488,"#218559",NA,"Altered, but not significant"
"1673","VC_668",-6.30680788111483,4.61205832339219,"#218559",NA,"Altered, but not significant"
"1674","VC_670",-2.24100054846104,0.990994711941834,"#218559",NA,"Altered, but not significant"
"1675","VC_671",-3.36922749711294,1.72085414859012,"#218559",NA,"Altered, but not significant"
"1678","VC_677",-3.68181670994353,1.88166117163366,"#218559",NA,"Altered, but not significant"
"1710","VC_830",-2.58495846622274,1.31834498439587,"#218559",NA,"Altered, but not significant"
"1713","VC_840",-3.39231106440179,1.73439711265198,"#218559",NA,"Altered, but not significant"
"1728","VC_928",-2.16992159095588,1.02701410154526,"#218559",NA,"Altered, but not significant"
"1","C10-R1-T1_NODE_1024_length_2423_cov_4.060811",0.35989779755939,0.0868501791519084,"#D0C6B1",NA,"Not altered"
"2","C10-R1-T1_NODE_119_length_7472_cov_4.701497",0.256237999388869,0.0610993479577091,"#D0C6B1",NA,"Not altered"
"3","C10-R1-T1_NODE_1773_length_1803_cov_2.831808",1.73696389035526,0.880620555980484,"#D0C6B1",NA,"Not altered"
"4","C10-R1-T1_NODE_195_length_5495_cov_4.028309",0.307184131562759,0.0610993479577091,"#D0C6B1",NA,"Not altered"
"6","C10-R1-T5_NODE_146_length_2360_cov_2.494143",1.40551510715748,0.456439224974747,"#D0C6B1",NA,"Not altered"
"11","C11-R1-Base_NODE_63_length_6627_cov_4.781193",0.0512294172011198,0.008815258000847,"#D0C6B1",NA,"Not altered"
"12","C11-R1-T5_NODE_3202_length_1120_cov_8.643192",0.890376821623108,0.275050725574343,"#D0C6B1",NA,"Not altered"
"13","C11-R2-Base_NODE_13_length_19197_cov_8.501306",0.669857643592133,0.118481268321869,"#D0C6B1",NA,"Not altered"
"14","C11-R2-Base_NODE_2632_length_1137_cov_2.911275",-1.66296283031089,0.855740949805588,"#D0C6B1",NA,"Not altered"
"23","C12-R2-Base_NODE_769_length_4109_cov_5.782930",-1.44597945171207,0.471955256812112,"#D0C6B1",NA,"Not altered"
"24","C12-R2-T1_NODE_116_length_4111_cov_5.602811",1.60203692540519,0.830975868389848,"#D0C6B1",NA,"Not altered"
"26","C12-R2-T5_NODE_1684_length_1571_cov_2.399736",0.612977820395208,0.164432749360655,"#D0C6B1",NA,"Not altered"
"27","C12-R2-T5_NODE_205_length_2987_cov_3.546385",1.55858776949134,0.526318556719167,"#D0C6B1",NA,"Not altered"
"28","C12-R2-T5_NODE_28_length_5873_cov_4.459608",1.35824351236328,0.464643193049239,"#D0C6B1",NA,"Not altered"
"29","C12-R2-T5_NODE_697_length_2078_cov_3.231340",0.0721524656967633,0.014289320492373,"#D0C6B1",NA,"Not altered"
"33","C13-R1-T5_NODE_138_length_2773_cov_6.600074",-1.88981085905092,0.729425097560373,"#D0C6B1",NA,"Not altered"
"36","C13-R3-Base_NODE_59_length_14223_cov_7.880082",1.20683307448098,0.400462603500543,"#D0C6B1",NA,"Not altered"
"37","C13-R3-Base_NODE_633_length_2496_cov_6.616551",-0.274619068333816,0.0607798052233417,"#D0C6B1",NA,"Not altered"
"41","C14-R1-T1_NODE_2002_length_1408_cov_7.127864",-0.449799814347089,0.108100720440296,"#D0C6B1",NA,"Not altered"
"42","C14-R1-T1_NODE_285_length_3469_cov_3.919742",1.02030906616055,0.385392872087931,"#D0C6B1",NA,"Not altered"
"43","C14-R2-Base_NODE_43_length_17842_cov_14.781020",-1.65633722389406,0.451121756348015,"#D0C6B1",NA,"Not altered"
"44","C14-R2-Base_NODE_48_length_15724_cov_11.368434",-1.05969870124888,0.245019441975595,"#D0C6B1",NA,"Not altered"
"45","C14-R2-Base_NODE_71_length_11150_cov_11.531501",-0.577970531658275,0.119053752977355,"#D0C6B1",NA,"Not altered"
"46","C14-R3-T1_NODE_2208_length_1629_cov_1.980940",-0.15200199800363,0.0395895451310252,"#D0C6B1",NA,"Not altered"
"47","C14-R3-T1_NODE_4237_length_1037_cov_2.864562",-1.99999702012008,0.971161402448674,"#D0C6B1",NA,"Not altered"
"50","C15-R1-Base_NODE_2034_length_2097_cov_2.410382",-1.79354521814021,0.797644342346419,"#D0C6B1",NA,"Not altered"
"51","C15-R1-Base_NODE_2891_length_1678_cov_25.123229",0.321928516955643,0.0904612022251279,"#D0C6B1",NA,"Not altered"
"53","C15-R1-Base_NODE_3649_length_1433_cov_2.569666",-1.99999702012008,0.971161402448674,"#D0C6B1",NA,"Not altered"
"55","C15-R1-T1_NODE_515_length_2272_cov_6.108705",0.752073694211194,0.265012350512792,"#D0C6B1",NA,"Not altered"
"57","C15-R2-Base_NODE_355_length_1830_cov_3.521690",0.807354847136165,0.261387164430348,"#D0C6B1",NA,"Not altered"
"58","C15-R2-T1_NODE_2731_length_1239_cov_3.022804",0.152003796433119,0.0395895451310252,"#D0C6B1",NA,"Not altered"
"60","C15-R3-Base_NODE_1535_length_1609_cov_3.304376",1.73696389035526,0.880620555980484,"#D0C6B1",NA,"Not altered"
"66","C15-R3-T1_NODE_4706_length_1107_cov_2.837452",1.80735310202236,0.905825663552036,"#D0C6B1",NA,"Not altered"
"69","C16-R1-T5_NODE_323_length_1605_cov_4.345161",-0.502499257018356,0.169252466597768,"#D0C6B1",NA,"Not altered"
"71","C16-R2-T1_NODE_2547_length_1324_cov_8.921198",-0.754885741404595,0.261210120537432,"#D0C6B1",NA,"Not altered"
"72","C16-R2-T1_NODE_3569_length_1133_cov_3.179035",0.103094692156353,0.0234851847413969,"#D0C6B1",NA,"Not altered"
"73","C16-R2-T1_NODE_4031_length_1069_cov_6.677515",0.981384663485987,0.384154060753312,"#D0C6B1",NA,"Not altered"
"74","C16-R2-T5_NODE_446_length_3052_cov_3.875876",1.2457574036561,0.347021086291405,"#D0C6B1",NA,"Not altered"
"76","C16-R3-Base_NODE_36_length_21441_cov_7.352287",-1.81720779839496,0.891335548192617,"#D0C6B1",NA,"Not altered"
"77","C16-R3-Base_NODE_4132_length_1041_cov_4.454361",-1.76553146674842,0.92125864280168,"#D0C6B1",NA,"Not altered"
"78","C16-R3-T1_NODE_421_length_2753_cov_2.918458",1.32192770095254,0.458548044160821,"#D0C6B1",NA,"Not altered"
"84","C21-R1-T5_NODE_217_length_1483_cov_6.440476",-0.0641282972131582,0.0141259679750906,"#D0C6B1",NA,"Not altered"
"85","C21-R2-1-5-18_NODE_2520_length_1064_cov_2.117939",-1.87446670926268,0.971161402448674,"#D0C6B1",NA,"Not altered"
"90","C21-R2-3-4-18_NODE_367_length_4870_cov_8.799585",-1.15476792908501,0.689334163694438,"#D0C6B1",NA,"Not altered"
"92","C21-R3-1-5-18_NODE_1034_length_1729_cov_1.844683",1.73696389035526,0.880620555980484,"#D0C6B1",NA,"Not altered"
"93","C21-R3-1-5-18_NODE_122_length_4369_cov_3.205378",1.36599607393201,0.565735921764403,"#D0C6B1",NA,"Not altered"
"94","C21-R3-1-5-18_NODE_1553_length_1411_cov_3.982301",0.850623290410298,0.293359359240509,"#D0C6B1",NA,"Not altered"
"96","C21-R3-T5_NODE_639_length_1734_cov_6.440739",0.152004122908248,0.0395895451310252,"#D0C6B1",NA,"Not altered"
"97","C22-R1-1-5-18_NODE_293_length_3120_cov_2.983034",-0.0322367467882585,0.00658718840567699,"#D0C6B1",NA,"Not altered"
"98","C22-R1-3-4-18_NODE_312_length_1717_cov_3.040915",-1.80144879722794,0.727436314765689,"#D0C6B1",NA,"Not altered"
"99","C22-R1-3-4-18_NODE_338_length_1664_cov_13.704164",0.193664686879318,0.0441352298281411,"#D0C6B1",NA,"Not altered"
"101","C22-R1-T5_NODE_37_length_5242_cov_3.183343",1.84540979657655,0.79482683217492,"#D0C6B1",NA,"Not altered"
"108","C22-R3-1-5-18_NODE_1604_length_1353_cov_2.268105",-1.66296283031089,0.855740949805588,"#D0C6B1",NA,"Not altered"
"110","C22-R3-T5_NODE_1344_length_1425_cov_2.706569",1.39231697596403,0.525626140498772,"#D0C6B1",NA,"Not altered"
"111","C23-R2-3-4-18_NODE_16_length_11311_cov_4.364161",1.45014920149652,0.690981563091223,"#D0C6B1",NA,"Not altered"
"112","C23-R2-T5_NODE_233_length_1890_cov_5.947139",1.58496106954057,0.830975868389848,"#D0C6B1",NA,"Not altered"
"113","C23-R2-T5_NODE_73_length_2902_cov_2.650509",1.1386065912407,0.384314381228131,"#D0C6B1",NA,"Not altered"
"115","C23-R3-1-5-18_NODE_1644_length_1990_cov_12.799483",-1.73696324933966,0.880620555980484,"#D0C6B1",NA,"Not altered"
"116","C23-R3-1-5-18_NODE_918_length_2497_cov_3.321458",-0.296388888900485,0.0641303914558096,"#D0C6B1",NA,"Not altered"
"118","C23-R3-3-4-18_NODE_962_length_2006_cov_14.463865",-1.87446645189102,0.925848594250397,"#D0C6B1",NA,"Not altered"
"119","C24-R1-1-5-18_NODE_276_length_2903_cov_9.038624",-0.353226883380115,0.0709534745074176,"#D0C6B1",NA,"Not altered"
"121","C24-R2-1-5-18_NODE_1167_length_1525_cov_8.074830",-1.99999702012008,0.971161402448674,"#D0C6B1",NA,"Not altered"
"122","C24-R2-3-4-18_NODE_1155_length_3367_cov_3.189614",-1.53302796464635,0.492094603012709,"#D0C6B1",NA,"Not altered"
"126","C24-R2-3-4-18_NODE_2637_length_2113_cov_3.249757",-1.66296283031089,0.855740949805588,"#D0C6B1",NA,"Not altered"
"127","C24-R2-3-4-18_NODE_3664_length_1765_cov_4.132164",-1.61890503306195,0.626937035592383,"#D0C6B1",NA,"Not altered"
"128","C24-R2-3-4-18_NODE_513_length_5516_cov_3.527010",0.456718329518599,0.109640138407045,"#D0C6B1",NA,"Not altered"
"130","C24-R2-3-4-18_NODE_5829_length_1364_cov_1.495034",-0.415036546489351,0.136578455895059,"#D0C6B1",NA,"Not altered"
"132","C24-R2-3-4-18_NODE_7543_length_1181_cov_2.051510",0.0824628791921795,0.0210485155409612,"#D0C6B1",NA,"Not altered"
"134","C24-R3-1-5-18_NODE_2155_length_1208_cov_1.906331",0.20030045332822,0.0462087569352126,"#D0C6B1",NA,"Not altered"
"135","C24-R3-3-4-18_NODE_3452_length_1440_cov_3.123466",-0.678070106593715,0.219489169840763,"#D0C6B1",NA,"Not altered"
"139","C9-R1-T1_NODE_1876_length_1849_cov_2.964326",-1.73696324933966,0.880620555980484,"#D0C6B1",NA,"Not altered"
"140","C9-R1-T1_NODE_3055_length_1412_cov_2.955048",-1.66296283031089,0.855740949805588,"#D0C6B1",NA,"Not altered"
"141","C9-R1-T1_NODE_323_length_5510_cov_4.169936",0.522422731298227,0.126561883153543,"#D0C6B1",NA,"Not altered"
"143","C9-R1-T1_NODE_5441_length_1046_cov_2.898083",-0.758990397445548,0.281424569792456,"#D0C6B1",NA,"Not altered"
"144","C9-R1-T5_NODE_643_length_1646_cov_6.274041",-0.751778018933947,0.261210120537432,"#D0C6B1",NA,"Not altered"
"145","C9-R2-T1_NODE_197_length_2304_cov_2.955091",0.700441086616467,0.23678413567429,"#D0C6B1",NA,"Not altered"
"146","C9-R2-T1_NODE_74_length_2960_cov_3.930120",1.66675689234791,0.663355931994978,"#D0C6B1",NA,"Not altered"
"147","C9-R3-Base_NODE_116_length_5545_cov_6.098361",0.845260187665656,0.350404435117763,"#D0C6B1",NA,"Not altered"
"148","C9-R3-Base_NODE_928_length_2504_cov_2.983258",-0.999995567264708,0.319686368813661,"#D0C6B1",NA,"Not altered"
"149","C9-R3-T1_NODE_18_length_8071_cov_4.555389",0.784039460478629,0.322204413183534,"#D0C6B1",NA,"Not altered"
"150","C9-R3-T1_NODE_764_length_1802_cov_4.777905",-0.913581481536317,0.278098442564412,"#D0C6B1",NA,"Not altered"
"151","C9-R3-T5_NODE_14_length_13725_cov_5.349598",-0.854342434879723,0.164432749360655,"#D0C6B1",NA,"Not altered"
"152","Rat_1_NODE_1110_length_1396_cov_2.002237",1.9999980796207,1.01079878180318,"#D0C6B1",NA,"Not altered"
"153","Rat_1_NODE_1185_length_1326_cov_2.742722",1.58496106954057,0.830975868389848,"#D0C6B1",NA,"Not altered"
"154","Rat_1_NODE_1314_length_1243_cov_3.515152",1.7004384417931,0.801233524077474,"#D0C6B1",NA,"Not altered"
"155","Rat_1_NODE_1410_length_1178_cov_2.033838",-0.415036036363146,0.122836394759739,"#D0C6B1",NA,"Not altered"
"157","Rat_1_NODE_440_length_2968_cov_4.035015",1.8744671829324,0.925848594250397,"#D0C6B1",NA,"Not altered"
"158","Rat_1_NODE_529_length_2500_cov_3.401636",-1.03170475583258,0.321045451020781,"#D0C6B1",NA,"Not altered"
"160","Rat_1_NODE_748_length_1887_cov_5.637009",-1.73696324933966,0.880620555980484,"#D0C6B1",NA,"Not altered"
"162","Rat_1_NODE_951_length_1555_cov_1.765333",-1.87446645189102,0.925848594250397,"#D0C6B1",NA,"Not altered"
"163","Rat_10_NODE_1258_length_1368_cov_3.562833",-1.58496051849814,0.830975868389848,"#D0C6B1",NA,"Not altered"
"164","Rat_10_NODE_1377_length_1294_cov_2.379338",-1.55799154585861,0.625770727924419,"#D0C6B1",NA,"Not altered"
"169","Rat_10_NODE_452_length_2934_cov_2.534561",-1.78289597623036,0.673326778627145,"#D0C6B1",NA,"Not altered"
"171","Rat_10_NODE_93_length_11013_cov_4.923617",1.56150378109165,0.484801266041738,"#D0C6B1",NA,"Not altered"
"175","Rat_11_NODE_1136_length_1590_cov_3.263844",1.58496106954057,0.830975868389848,"#D0C6B1",NA,"Not altered"
"183","Rat_11_NODE_1359_length_1384_cov_12.895410",-1.58496051849814,0.830975868389848,"#D0C6B1",NA,"Not altered"
"185","Rat_11_NODE_1433_length_1329_cov_2.387755",-1.99999702012008,0.971161402448674,"#D0C6B1",NA,"Not altered"
"191","Rat_11_NODE_1634_length_1190_cov_1.788546",1.66296342621404,0.855740949805588,"#D0C6B1",NA,"Not altered"
"193","Rat_11_NODE_1668_length_1177_cov_1.868093",1.73696389035526,0.880620555980484,"#D0C6B1",NA,"Not altered"
"195","Rat_11_NODE_1750_length_1134_cov_23.799815",-1.99999702012008,0.971161402448674,"#D0C6B1",NA,"Not altered"
"199","Rat_11_NODE_1876_length_1085_cov_1.823301",0.906890424576509,0.322122992952618,"#D0C6B1",NA,"Not altered"
"203","Rat_11_NODE_1956_length_1062_cov_2.683217",0.847996548550311,0.333706743028585,"#D0C6B1",NA,"Not altered"
"204","Rat_11_NODE_2009_length_1044_cov_2.259858",0.415038298487029,0.114863057438864,"#D0C6B1",NA,"Not altered"
"207","Rat_11_NODE_2067_length_1026_cov_1.710608",1.66296342621404,0.855740949805588,"#D0C6B1",NA,"Not altered"
"208","Rat_11_NODE_2097_length_1011_cov_3.158996",1.99999808398691,1.01079878180318,"#D0C6B1",NA,"Not altered"
"210","Rat_11_NODE_2120_length_1006_cov_1.628812",1.58496106954057,0.830975868389848,"#D0C6B1",NA,"Not altered"
"214","Rat_11_NODE_750_length_2299_cov_4.198752",1.80735310202236,0.905825663552036,"#D0C6B1",NA,"Not altered"
"217","Rat_11_NODE_993_length_1766_cov_3.681473",-0.96683018659499,0.316963318540075,"#D0C6B1",NA,"Not altered"
"221","Rat_12_NODE_1087_length_2237_cov_4.133364",0.120295286509191,0.027541491266028,"#D0C6B1",NA,"Not altered"
"222","Rat_12_NODE_11_length_51393_cov_41.807355",0.955680850237418,0.261210120537432,"#D0C6B1",NA,"Not altered"
"223","Rat_12_NODE_1159_length_2133_cov_3.592397",-1.99999702012008,0.971161402448674,"#D0C6B1",NA,"Not altered"
"225","Rat_12_NODE_1215_length_2054_cov_3.730365",-0.311941959729049,0.0768429679815418,"#D0C6B1",NA,"Not altered"
"226","Rat_12_NODE_1241_length_2035_cov_3.621212",-1.73696324933966,0.880620555980484,"#D0C6B1",NA,"Not altered"
"227","Rat_12_NODE_1429_length_1815_cov_12.363068",0.321928516955643,0.0904612022251279,"#D0C6B1",NA,"Not altered"
"233","Rat_12_NODE_1588_length_1667_cov_2.342432",-0.0671130314483788,0.0150363439376215,"#D0C6B1",NA,"Not altered"
"234","Rat_12_NODE_1671_length_1589_cov_4.054759",-1.80735241591889,0.905825663552036,"#D0C6B1",NA,"Not altered"
"235","Rat_12_NODE_1702_length_1564_cov_3.798542",-1.73696324933966,0.880620555980484,"#D0C6B1",NA,"Not altered"
"236","Rat_12_NODE_1818_length_1479_cov_11.785815",-0.836498125190747,0.248103534313519,"#D0C6B1",NA,"Not altered"
"238","Rat_12_NODE_2190_length_1290_cov_3.597571",1.58496106954057,0.830975868389848,"#D0C6B1",NA,"Not altered"
"241","Rat_12_NODE_2353_length_1220_cov_3.366524",1.12928259444328,0.426646289177452,"#D0C6B1",NA,"Not altered"
"245","Rat_12_NODE_2652_length_1120_cov_2.255399",1.80735328802505,0.952998152381157,"#D0C6B1",NA,"Not altered"
"249","Rat_12_NODE_2844_length_1072_cov_1.868240",0.321928516955642,0.0904612022251279,"#D0C6B1",NA,"Not altered"
"250","Rat_12_NODE_2847_length_1071_cov_2.726378",-1.93859693180274,0.983343914278376,"#D0C6B1",NA,"Not altered"
"251","Rat_12_NODE_2993_length_1032_cov_17.354145",-1.87446645189102,0.925848594250397,"#D0C6B1",NA,"Not altered"
"254","Rat_12_NODE_385_length_5377_cov_5.109733",-1.99999702012008,0.971161402448674,"#D0C6B1",NA,"Not altered"
"255","Rat_12_NODE_388_length_5365_cov_5.663842",-0.0317059836765662,0.00658718840567699,"#D0C6B1",NA,"Not altered"
"258","Rat_12_NODE_782_length_2936_cov_5.606734",-0.837724434352933,0.232413867109742,"#D0C6B1",NA,"Not altered"
"260","Rat_13_NODE_1019_length_1567_cov_2.576720",-0.2479264219825,0.0667222127335426,"#D0C6B1",NA,"Not altered"
"261","Rat_13_NODE_1024_length_1560_cov_4.143522",-1.66296283031089,0.855740949805588,"#D0C6B1",NA,"Not altered"
"263","Rat_13_NODE_1036_length_1549_cov_1.843373",0.378512234962644,0.100011869421581,"#D0C6B1",NA,"Not altered"
"265","Rat_13_NODE_1066_length_1522_cov_2.460804",-0.2479264219825,0.0667222127335426,"#D0C6B1",NA,"Not altered"
"266","Rat_13_NODE_1177_length_1445_cov_2.059712",1.2387866383132,0.440337311217015,"#D0C6B1",NA,"Not altered"
"269","Rat_13_NODE_1317_length_1348_cov_2.998453",0.0824628791921797,0.0210485155409612,"#D0C6B1",NA,"Not altered"
"270","Rat_13_NODE_1321_length_1345_cov_2.919380",1.66296342621404,0.855740949805588,"#D0C6B1",NA,"Not altered"
"271","Rat_13_NODE_1329_length_1340_cov_2.540078",-1.99999737230576,1.01079878180318,"#D0C6B1",NA,"Not altered"
"272","Rat_13_NODE_1362_length_1327_cov_2.151730",1.8744671829324,0.925848594250397,"#D0C6B1",NA,"Not altered"
"275","Rat_13_NODE_1520_length_1237_cov_19.964467",-0.621486948971674,0.210872379488097,"#D0C6B1",NA,"Not altered"
"276","Rat_13_NODE_1527_length_1233_cov_2.616299",-0.301167419725571,0.0846676755035918,"#D0C6B1",NA,"Not altered"
"279","Rat_13_NODE_1582_length_1209_cov_3.481802",-0.222391746220843,0.0667222127335426,"#D0C6B1",NA,"Not altered"
"280","Rat_13_NODE_1617_length_1197_cov_1.973730",0.716206957290973,0.23888425778414,"#D0C6B1",NA,"Not altered"
"281","Rat_13_NODE_1619_length_1195_cov_3.367544",5.33643415674406e-07,1.5305277735763e-07,"#D0C6B1",NA,"Not altered"
"283","Rat_13_NODE_1741_length_1132_cov_2.831941",-1.58496051849814,0.830975868389848,"#D0C6B1",NA,"Not altered"
"288","Rat_13_NODE_2006_length_1038_cov_2.162767",6.81789677220013e-07,1.5305277735763e-07,"#D0C6B1",NA,"Not altered"
"290","Rat_13_NODE_2094_length_1010_cov_1.450262",-1.66296283031089,0.855740949805588,"#D0C6B1",NA,"Not altered"
"292","Rat_13_NODE_506_length_2532_cov_4.192572",-1.14295452063485,0.380614603521806,"#D0C6B1",NA,"Not altered"
"294","Rat_13_NODE_577_length_2261_cov_3.368540",-1.93859663116166,0.952998152381157,"#D0C6B1",NA,"Not altered"
"297","Rat_13_NODE_700_length_1970_cov_2.665796",1.99999783997745,0.971161402448674,"#D0C6B1",NA,"Not altered"
"298","Rat_13_NODE_731_length_1922_cov_2.825388",-1.80735241591889,0.905825663552036,"#D0C6B1",NA,"Not altered"
"300","Rat_13_NODE_744_length_1906_cov_2.949757",-0.523560349663216,0.159847980299832,"#D0C6B1",NA,"Not altered"
"301","Rat_13_NODE_749_length_1897_cov_2.299131",1.93859740687044,0.952998152381157,"#D0C6B1",NA,"Not altered"
"302","Rat_13_NODE_835_length_1777_cov_3.163763",-0.192644265068375,0.0558550724198466,"#D0C6B1",NA,"Not altered"
"303","Rat_14_NODE_1071_length_1606_cov_2.749839",-0.1926436687591,0.0492183600448341,"#D0C6B1",NA,"Not altered"
"304","Rat_14_NODE_1085_length_1592_cov_2.577749",-1.99999702012008,0.971161402448674,"#D0C6B1",NA,"Not altered"
"308","Rat_14_NODE_1165_length_1516_cov_2.507871",-1.55799169622674,0.62703438244069,"#D0C6B1",NA,"Not altered"
"314","Rat_14_NODE_1252_length_1453_cov_2.133763",1.93859740687044,0.952998152381157,"#D0C6B1",NA,"Not altered"
"315","Rat_14_NODE_1283_length_1431_cov_6.297238",-0.280106976002959,0.0817707744866984,"#D0C6B1",NA,"Not altered"
"318","Rat_14_NODE_1489_length_1309_cov_1.737640",1.80735328379942,0.952998152381157,"#D0C6B1",NA,"Not altered"
"320","Rat_14_NODE_1548_length_1269_cov_2.651565",-1.73696324933966,0.880620555980484,"#D0C6B1",NA,"Not altered"
"322","Rat_14_NODE_1762_length_1163_cov_2.111011",1.66296342621404,0.855740949805588,"#D0C6B1",NA,"Not altered"
"333","Rat_14_NODE_2157_length_1028_cov_2.227133",-0.947530597175374,0.354762971203686,"#D0C6B1",NA,"Not altered"
"335","Rat_14_NODE_2197_length_1019_cov_1.748963",1.66296342621404,0.855740949805588,"#D0C6B1",NA,"Not altered"
"336","Rat_14_NODE_2237_length_1008_cov_2.620147",-1.93859663116166,0.952998152381157,"#D0C6B1",NA,"Not altered"
"337","Rat_14_NODE_2253_length_1004_cov_2.317176",-0.62915772047241,0.158051690294548,"#D0C6B1",NA,"Not altered"
"340","Rat_14_NODE_497_length_3284_cov_5.553732",-1.34914371067178,0.40209079704078,"#D0C6B1",NA,"Not altered"
"343","Rat_14_NODE_698_length_2284_cov_2.549574",-0.665576034383236,0.164432749360655,"#D0C6B1",NA,"Not altered"
"349","Rat_14_NODE_91_length_20813_cov_13.184604",-1.99276141627813,0.784935103649709,"#D0C6B1",NA,"Not altered"
"351","Rat_15_NODE_1018_length_1912_cov_2.533118",-0.485424898618407,0.135147862952053,"#D0C6B1",NA,"Not altered"
"352","Rat_15_NODE_1036_length_1882_cov_3.313082",1.58496106954057,0.830975868389848,"#D0C6B1",NA,"Not altered"
"354","Rat_15_NODE_1119_length_1773_cov_2.792782",1.73696389035526,0.880620555980484,"#D0C6B1",NA,"Not altered"
"358","Rat_15_NODE_1223_length_1631_cov_2.819797",-0.41503620974003,0.123473296462937,"#D0C6B1",NA,"Not altered"
"360","Rat_15_NODE_1260_length_1584_cov_2.796599",0.807355026055618,0.278098442564412,"#D0C6B1",NA,"Not altered"
"361","Rat_15_NODE_1292_length_1558_cov_2.721224",1.73696389035526,0.880620555980484,"#D0C6B1",NA,"Not altered"
"362","Rat_15_NODE_1379_length_1488_cov_2.022331",-0.807352968563984,0.280834441062099,"#D0C6B1",NA,"Not altered"
"364","Rat_15_NODE_1469_length_1416_cov_2.835415",0.55942773550405,0.170570300879876,"#D0C6B1",NA,"Not altered"
"365","Rat_15_NODE_1479_length_1408_cov_2.249076",-0.497498171879354,0.158051690294548,"#D0C6B1",NA,"Not altered"
"369","Rat_15_NODE_1645_length_1297_cov_5.404992",1.75274901216279,0.690468020909788,"#D0C6B1",NA,"Not altered"
"370","Rat_15_NODE_1724_length_1247_cov_3.442953",-0.253754901709211,0.0628660980963287,"#D0C6B1",NA,"Not altered"
"371","Rat_15_NODE_1738_length_1239_cov_2.298142",0.479168655514841,0.146098165450649,"#D0C6B1",NA,"Not altered"
"372","Rat_15_NODE_1792_length_1210_cov_6.018182",-1.80735241591889,0.905825663552036,"#D0C6B1",NA,"Not altered"
"375","Rat_15_NODE_1940_length_1141_cov_2.823204",-0.0962138908015263,0.0230996160405211,"#D0C6B1",NA,"Not altered"
"376","Rat_15_NODE_1992_length_1120_cov_8.257277",-0.884521069054057,0.337010415201268,"#D0C6B1",NA,"Not altered"
"378","Rat_15_NODE_2031_length_1108_cov_2.005698",-0.0874620284765008,0.0225185160476282,"#D0C6B1",NA,"Not altered"
"379","Rat_15_NODE_2138_length_1064_cov_1.817641",-1.80735241591889,0.905825663552036,"#D0C6B1",NA,"Not altered"
"382","Rat_15_NODE_2197_length_1045_cov_2.230303",1.80735328379942,0.952998152381157,"#D0C6B1",NA,"Not altered"
"383","Rat_15_NODE_2253_length_1029_cov_2.097536",0.662964905137155,0.248539486820526,"#D0C6B1",NA,"Not altered"
"385","Rat_15_NODE_700_length_2497_cov_16.342752",-1.26095567165972,0.458548044160821,"#D0C6B1",NA,"Not altered"
"386","Rat_15_NODE_869_length_2149_cov_2.737345",-0.800688462216021,0.261210120537432,"#D0C6B1",NA,"Not altered"
"387","Rat_16_NODE_1283_length_1396_cov_3.765101",-1.99999702012008,0.971161402448674,"#D0C6B1",NA,"Not altered"
"389","Rat_16_NODE_142_length_5939_cov_5.147519",-1.81398159712484,0.646136244109226,"#D0C6B1",NA,"Not altered"
"390","Rat_16_NODE_1613_length_1205_cov_2.486087",1.29278136415566,0.552900953685533,"#D0C6B1",NA,"Not altered"
"391","Rat_16_NODE_1639_length_1192_cov_2.752858",-1.66296283031089,0.855740949805588,"#D0C6B1",NA,"Not altered"
"393","Rat_16_NODE_1823_length_1097_cov_1.765835",0.616671431479094,0.221132286491462,"#D0C6B1",NA,"Not altered"
"394","Rat_16_NODE_1826_length_1096_cov_2.329491",-1.93859663116165,0.952998152381157,"#D0C6B1",NA,"Not altered"
"395","Rat_16_NODE_2021_length_1027_cov_2.898148",-1.66296283031089,0.855740949805588,"#D0C6B1",NA,"Not altered"
"397","Rat_16_NODE_664_length_2159_cov_3.443441",-1.80735241591889,0.905825663552036,"#D0C6B1",NA,"Not altered"
"400","Rat_17_NODE_1127_length_1999_cov_29.456276",1.58496106954057,0.830975868389848,"#D0C6B1",NA,"Not altered"
"401","Rat_17_NODE_1141_length_1965_cov_2.359162",-1.51456897681851,0.572688090602429,"#D0C6B1",NA,"Not altered"
"403","Rat_17_NODE_1205_length_1884_cov_3.506834",1.99999783997745,0.971161402448674,"#D0C6B1",NA,"Not altered"
"404","Rat_17_NODE_1241_length_1841_cov_2.480963",-0.269184077545033,0.0610993479577091,"#D0C6B1",NA,"Not altered"
"407","Rat_17_NODE_135_length_11242_cov_4.336462",-0.691762557573283,0.268601317517229,"#D0C6B1",NA,"Not altered"
"408","Rat_17_NODE_1400_length_1661_cov_3.667497",-1.87446538128021,0.905825663552036,"#D0C6B1",NA,"Not altered"
"412","Rat_17_NODE_1571_length_1475_cov_7.241549",-1.99999702012008,0.971161402448674,"#D0C6B1",NA,"Not altered"
"414","Rat_17_NODE_1683_length_1382_cov_2.787491",-1.87446645189102,0.925848594250397,"#D0C6B1",NA,"Not altered"
"415","Rat_17_NODE_1700_length_1371_cov_3.028875",-1.02465897251752,0.355450034197164,"#D0C6B1",NA,"Not altered"
"418","Rat_17_NODE_1746_length_1335_cov_4.255469",-0.567038351535922,0.167391621258001,"#D0C6B1",NA,"Not altered"
"419","Rat_17_NODE_1747_length_1335_cov_2.176562",1.93859740687044,0.952998152381157,"#D0C6B1",NA,"Not altered"
"420","Rat_17_NODE_1785_length_1306_cov_4.235012",1.58496106954057,0.830975868389848,"#D0C6B1",NA,"Not altered"
"424","Rat_17_NODE_1967_length_1170_cov_3.894170",-1.28950339362099,0.484801266041738,"#D0C6B1",NA,"Not altered"
"425","Rat_17_NODE_2062_length_1122_cov_3.864105",-0.893082129860695,0.289694589245507,"#D0C6B1",NA,"Not altered"
"426","Rat_17_NODE_2068_length_1120_cov_1.609390",1.58496115644585,0.855740949805588,"#D0C6B1",NA,"Not altered"
"428","Rat_17_NODE_2171_length_1073_cov_1.667976",-0.299559400462271,0.0904612022251279,"#D0C6B1",NA,"Not altered"
"429","Rat_17_NODE_2203_length_1059_cov_1.773904",-0.485425995892279,0.174377213744681,"#D0C6B1",NA,"Not altered"
"430","Rat_17_NODE_2341_length_1007_cov_3.412815",1.58496106954057,0.830975868389848,"#D0C6B1",NA,"Not altered"
"431","Rat_17_NODE_244_length_7296_cov_5.183538",-0.731277567529353,0.287880845452032,"#D0C6B1",NA,"Not altered"
"436","Rat_17_NODE_533_length_3875_cov_5.137435",-0.429388593346928,0.0938521870305388,"#D0C6B1",NA,"Not altered"
"439","Rat_17_NODE_803_length_2753_cov_5.205337",-0.542894740310173,0.154731712612289,"#D0C6B1",NA,"Not altered"
"442","Rat_17_NODE_846_length_2602_cov_3.880251",-1.71459098560824,0.565735921764403,"#D0C6B1",NA,"Not altered"
"446","Rat_18_NODE_1022_length_2487_cov_2.912418",1.73696389035526,0.880620555980484,"#D0C6B1",NA,"Not altered"
"447","Rat_18_NODE_1262_length_2141_cov_2.869607",-1.66296283031089,0.855740949805588,"#D0C6B1",NA,"Not altered"
"449","Rat_18_NODE_1369_length_2019_cov_2.942974",-0.556391567478419,0.166055707331556,"#D0C6B1",NA,"Not altered"
"450","Rat_18_NODE_1417_length_1959_cov_3.148109",0.192645936694137,0.0492183600448341,"#D0C6B1",NA,"Not altered"
"451","Rat_18_NODE_1436_length_1943_cov_3.282839",1.66296342621404,0.855740949805588,"#D0C6B1",NA,"Not altered"
"452","Rat_18_NODE_1529_length_1859_cov_9.280488",-0.978622279973031,0.283237063586234,"#D0C6B1",NA,"Not altered"
"453","Rat_18_NODE_1548_length_1842_cov_2.913262",-1.58496051849814,0.830975868389848,"#D0C6B1",NA,"Not altered"
"455","Rat_18_NODE_1665_length_1763_cov_3.193794",1.66296342621404,0.855740949805588,"#D0C6B1",NA,"Not altered"
"456","Rat_18_NODE_1718_length_1733_cov_4.242551",-1.29417785241925,0.40209079704078,"#D0C6B1",NA,"Not altered"
"457","Rat_18_NODE_1826_length_1665_cov_2.954037",-0.426262148638496,0.108100720440296,"#D0C6B1",NA,"Not altered"
"458","Rat_18_NODE_1885_length_1632_cov_2.700063",1.73696389035526,0.880620555980484,"#D0C6B1",NA,"Not altered"
"459","Rat_18_NODE_1947_length_1596_cov_3.335496",0.201634648866537,0.0518301738349453,"#D0C6B1",NA,"Not altered"
"460","Rat_18_NODE_1955_length_1592_cov_3.113208",-1.80735241591889,0.905825663552036,"#D0C6B1",NA,"Not altered"
"461","Rat_18_NODE_1957_length_1591_cov_3.162760",-1.99999702012008,0.971161402448674,"#D0C6B1",NA,"Not altered"
"462","Rat_18_NODE_2007_length_1567_cov_3.150794",0.836501058961537,0.283273342811286,"#D0C6B1",NA,"Not altered"
"463","Rat_18_NODE_2139_length_1511_cov_1.769918",-1.91145854295504,0.831666702267352,"#D0C6B1",NA,"Not altered"
"465","Rat_18_NODE_2269_length_1450_cov_3.455914",1.58496106954057,0.830975868389848,"#D0C6B1",NA,"Not altered"
"467","Rat_18_NODE_2314_length_1427_cov_3.967201",-0.192644265068375,0.0558550724198466,"#D0C6B1",NA,"Not altered"
"468","Rat_18_NODE_2335_length_1417_cov_3.595448",-1.99999702012008,0.971161402448674,"#D0C6B1",NA,"Not altered"
"469","Rat_18_NODE_2392_length_1389_cov_3.947526",-1.93859693180274,0.983343914278376,"#D0C6B1",NA,"Not altered"
"470","Rat_18_NODE_2528_length_1342_cov_4.817405",-0.662963046146671,0.222370803729535,"#D0C6B1",NA,"Not altered"
"471","Rat_18_NODE_2592_length_1319_cov_4.097310",-0.106914600469493,0.029886851033909,"#D0C6B1",NA,"Not altered"
"473","Rat_18_NODE_2649_length_1299_cov_2.843248",3.90178285290734e-07,1.5305277735763e-07,"#D0C6B1",NA,"Not altered"
"476","Rat_18_NODE_2740_length_1269_cov_4.377265",-0.716205288361426,0.23888425778414,"#D0C6B1",NA,"Not altered"
"477","Rat_18_NODE_2795_length_1252_cov_2.723475",1.73696389035526,0.880620555980484,"#D0C6B1",NA,"Not altered"
"479","Rat_18_NODE_2828_length_1238_cov_2.480981",-1.43609568654596,0.572104846878262,"#D0C6B1",NA,"Not altered"
"482","Rat_18_NODE_3023_length_1185_cov_3.144248",-0.999997085991997,0.333706743028585,"#D0C6B1",NA,"Not altered"
"483","Rat_18_NODE_3064_length_1173_cov_2.796959",-0.999998112150422,0.391901678169163,"#D0C6B1",NA,"Not altered"
"484","Rat_18_NODE_3114_length_1158_cov_3.060743",-1.87446645189102,0.925848594250397,"#D0C6B1",NA,"Not altered"
"485","Rat_18_NODE_3212_length_1134_cov_1.873957",-1.66296283031089,0.855740949805588,"#D0C6B1",NA,"Not altered"
"486","Rat_18_NODE_3236_length_1127_cov_3.441231",1.80735310202236,0.905825663552036,"#D0C6B1",NA,"Not altered"
"487","Rat_18_NODE_3241_length_1127_cov_2.871269",-1.58496051849814,0.830975868389848,"#D0C6B1",NA,"Not altered"
"488","Rat_18_NODE_3267_length_1121_cov_1.641651",4.6087941419562e-07,1.5305277735763e-07,"#D0C6B1",NA,"Not altered"
"493","Rat_18_NODE_3532_length_1062_cov_2.813307",1.58496106954057,0.830975868389848,"#D0C6B1",NA,"Not altered"
"494","Rat_18_NODE_3639_length_1042_cov_5.548126",-1.26848571363462,0.500065536581905,"#D0C6B1",NA,"Not altered"
"495","Rat_18_NODE_3697_length_1027_cov_3.691358",-0.206450133565055,0.0610993479577091,"#D0C6B1",NA,"Not altered"
"497","Rat_18_NODE_3713_length_1024_cov_2.990712",-0.415036209740032,0.123473296462937,"#D0C6B1",NA,"Not altered"
"499","Rat_18_NODE_3809_length_1010_cov_1.790576",-1.58496067996542,0.856684205528214,"#D0C6B1",NA,"Not altered"
"500","Rat_18_NODE_3839_length_1004_cov_2.868282",1.66296342621404,0.855740949805588,"#D0C6B1",NA,"Not altered"
"501","Rat_18_NODE_722_length_3314_cov_4.793495",-0.825316773143269,0.218136112058555,"#D0C6B1",NA,"Not altered"
"504","Rat_2_NODE_1110_length_1723_cov_4.139688",-0.415035632464093,0.109663301822036,"#D0C6B1",NA,"Not altered"
"505","Rat_2_NODE_1194_length_1628_cov_7.334393",-1.66296283031089,0.855740949805588,"#D0C6B1",NA,"Not altered"
"506","Rat_2_NODE_1262_length_1542_cov_2.349697",1.93859762902532,0.993212769768077,"#D0C6B1",NA,"Not altered"
"508","Rat_2_NODE_1292_length_1500_cov_3.033910",-1.99999738020205,1.01079878180318,"#D0C6B1",NA,"Not altered"
"510","Rat_2_NODE_1385_length_1428_cov_3.257101",-0.947529450787161,0.309177177088962,"#D0C6B1",NA,"Not altered"
"512","Rat_2_NODE_1535_length_1296_cov_3.298952",1.07800222012676,0.381312263701848,"#D0C6B1",NA,"Not altered"
"513","Rat_2_NODE_1595_length_1262_cov_2.579122",-0.823120418004487,0.286331725317929,"#D0C6B1",NA,"Not altered"
"514","Rat_2_NODE_1621_length_1242_cov_1.812131",-1.93859663116166,0.952998152381157,"#D0C6B1",NA,"Not altered"
"516","Rat_2_NODE_1782_length_1140_cov_3.247005",-1.58496051849814,0.830975868389848,"#D0C6B1",NA,"Not altered"
"517","Rat_2_NODE_1795_length_1136_cov_3.830712",-1.93859696170715,0.993212769768077,"#D0C6B1",NA,"Not altered"
"518","Rat_2_NODE_1854_length_1111_cov_2.669508",-1.87446645189102,0.925848594250397,"#D0C6B1",NA,"Not altered"
"520","Rat_2_NODE_450_length_4487_cov_3.267599",-0.82044512709084,0.212070238300435,"#D0C6B1",NA,"Not altered"
"521","Rat_2_NODE_849_length_2285_cov_3.056054",1.80735310202236,0.905825663552036,"#D0C6B1",NA,"Not altered"
"522","Rat_2_NODE_861_length_2257_cov_3.508629",-1.73696324933966,0.880620555980484,"#D0C6B1",NA,"Not altered"
"525","Rat_3_NODE_1539_length_1985_cov_3.893264",-1.73696324933966,0.880620555980484,"#D0C6B1",NA,"Not altered"
"526","Rat_3_NODE_1645_length_1880_cov_2.309589",-1.73696324933966,0.880620555980484,"#D0C6B1",NA,"Not altered"
"530","Rat_3_NODE_2027_length_1629_cov_2.876112",-1.80735241591889,0.905825663552036,"#D0C6B1",NA,"Not altered"
"533","Rat_3_NODE_2317_length_1472_cov_2.742414",-0.874467349027049,0.320095034950053,"#D0C6B1",NA,"Not altered"
"535","Rat_3_NODE_2452_length_1413_cov_2.891016",-1.58496051849814,0.830975868389848,"#D0C6B1",NA,"Not altered"
"539","Rat_3_NODE_2709_length_1325_cov_9.583465",-1.58496051849814,0.830975868389848,"#D0C6B1",NA,"Not altered"
"541","Rat_3_NODE_2861_length_1279_cov_2.945261",-1.87446645189102,0.925848594250397,"#D0C6B1",NA,"Not altered"
"544","Rat_3_NODE_3274_length_1158_cov_2.554850",-1.66296283031089,0.855740949805588,"#D0C6B1",NA,"Not altered"
"547","Rat_3_NODE_3316_length_1147_cov_1.855311",1.32192730567586,0.576277454106698,"#D0C6B1",NA,"Not altered"
"553","Rat_3_NODE_3671_length_1063_cov_1.364087",1.84130106106788,0.952998152381157,"#D0C6B1",NA,"Not altered"
"554","Rat_3_NODE_3957_length_1003_cov_2.223629",1.73696403838752,0.91887303016526,"#D0C6B1",NA,"Not altered"
"558","Rat_4_NODE_937_length_1652_cov_4.396994",-1.87446645189102,0.925848594250397,"#D0C6B1",NA,"Not altered"
"559","Rat_5_NODE_1209_length_1047_cov_1.370968",-1.80735241591889,0.905825663552036,"#D0C6B1",NA,"Not altered"
"562","Rat_5_NODE_413_length_2388_cov_4.083583",-1.93859663116165,0.952998152381157,"#D0C6B1",NA,"Not altered"
"566","Rat_6_NODE_1105_length_1840_cov_35.146218",-1.99999702012008,0.971161402448674,"#D0C6B1",NA,"Not altered"
"567","Rat_6_NODE_1175_length_1747_cov_6.976359",-1.80735241591889,0.905825663552036,"#D0C6B1",NA,"Not altered"
"570","Rat_6_NODE_593_length_2993_cov_4.276378",1.58496106954057,0.830975868389848,"#D0C6B1",NA,"Not altered"
"571","Rat_7_NODE_1126_length_2148_cov_52.355948",-1.58496051849814,0.830975868389848,"#D0C6B1",NA,"Not altered"
"572","Rat_7_NODE_1291_length_1825_cov_4.754237",-1.99999702012008,0.971161402448674,"#D0C6B1",NA,"Not altered"
"576","Rat_7_NODE_2195_length_1085_cov_2.857282",-1.2016320197588,0.547599983355932,"#D0C6B1",NA,"Not altered"
"577","Rat_7_NODE_2275_length_1051_cov_1.891566",-1.14683901641188,0.455068484368148,"#D0C6B1",NA,"Not altered"
"578","Rat_7_NODE_2297_length_1040_cov_2.080203",-1.48542409795893,0.649673958816332,"#D0C6B1",NA,"Not altered"
"579","Rat_7_NODE_2309_length_1037_cov_2.142566",1.8744673698126,0.971161402448674,"#D0C6B1",NA,"Not altered"
"581","Rat_7_NODE_866_length_2815_cov_3.435507",-1.20772053877704,0.353955736213901,"#D0C6B1",NA,"Not altered"
"582","Rat_8_NODE_1016_length_2555_cov_2.631600",-1.66050822582712,0.624363686734628,"#D0C6B1",NA,"Not altered"
"583","Rat_8_NODE_1083_length_2442_cov_2.640553",-1.87446645189102,0.925848594250397,"#D0C6B1",NA,"Not altered"
"584","Rat_8_NODE_1115_length_2373_cov_2.902934",-0.222391196703457,0.058792828663382,"#D0C6B1",NA,"Not altered"
"585","Rat_8_NODE_1119_length_2365_cov_6.545455",1.93859740687044,0.952998152381157,"#D0C6B1",NA,"Not altered"
"588","Rat_8_NODE_1274_length_2116_cov_2.597283",1.99999783997745,0.971161402448674,"#D0C6B1",NA,"Not altered"
"590","Rat_8_NODE_144_length_12254_cov_10.245430",1.0513487694421,0.414937680461186,"#D0C6B1",NA,"Not altered"
"591","Rat_8_NODE_1463_length_1894_cov_2.374116",-0.678070106593716,0.219489169840763,"#D0C6B1",NA,"Not altered"
"592","Rat_8_NODE_1546_length_1834_cov_3.157392",-1.58496051849814,0.830975868389848,"#D0C6B1",NA,"Not altered"
"593","Rat_8_NODE_1644_length_1744_cov_2.119005",1.04064231572178,0.348299752438485,"#D0C6B1",NA,"Not altered"
"594","Rat_8_NODE_1678_length_1718_cov_2.824414",-0.0418186160793766,0.00947438496151139,"#D0C6B1",NA,"Not altered"
"596","Rat_8_NODE_1817_length_1610_cov_3.906752",0.0544490838895726,0.0123935332542346,"#D0C6B1",NA,"Not altered"
"597","Rat_8_NODE_1847_length_1587_cov_2.684726",1.66296342621404,0.855740949805588,"#D0C6B1",NA,"Not altered"
"600","Rat_8_NODE_2082_length_1444_cov_2.588193",-0.637428077504563,0.205556615091548,"#D0C6B1",NA,"Not altered"
"601","Rat_8_NODE_2096_length_1440_cov_3.021661",1.8744673850203,0.971161402448674,"#D0C6B1",NA,"Not altered"
"603","Rat_8_NODE_2218_length_1380_cov_2.343396",1.58496106954057,0.830975868389848,"#D0C6B1",NA,"Not altered"
"604","Rat_8_NODE_2261_length_1353_cov_2.456857",0.0995361386366079,0.0268247419999578,"#D0C6B1",NA,"Not altered"
"605","Rat_8_NODE_2300_length_1330_cov_2.875294",-0.77372114589535,0.233250213670356,"#D0C6B1",NA,"Not altered"
"606","Rat_8_NODE_2372_length_1294_cov_2.380145",-0.584960286582817,0.173278862173843,"#D0C6B1",NA,"Not altered"
"608","Rat_8_NODE_2437_length_1268_cov_3.483100",-0.540566065768555,0.161426572800146,"#D0C6B1",NA,"Not altered"
"609","Rat_8_NODE_244_length_8549_cov_17.068872",0.610387644071432,0.160615598426038,"#D0C6B1",NA,"Not altered"
"611","Rat_8_NODE_2610_length_1195_cov_3.490351",5.33643415726275e-07,1.5305277735763e-07,"#D0C6B1",NA,"Not altered"
"614","Rat_8_NODE_2910_length_1099_cov_2.243295",1.99999807103854,0.997886356249088,"#D0C6B1",NA,"Not altered"
"617","Rat_8_NODE_3044_length_1058_cov_3.680957",0.632268860630376,0.22766505838679,"#D0C6B1",NA,"Not altered"
"618","Rat_8_NODE_3144_length_1030_cov_2.266667",-1.66296283031089,0.855740949805588,"#D0C6B1",NA,"Not altered"
"620","Rat_8_NODE_377_length_5637_cov_4.303296",0.601174695064255,0.170570300879876,"#D0C6B1",NA,"Not altered"
"622","Rat_8_NODE_54_length_23589_cov_5.917949",-0.226766917856708,0.0531604792275932,"#D0C6B1",NA,"Not altered"
"623","Rat_8_NODE_59_length_22207_cov_6.057241",0.177790002601929,0.0340072416479442,"#D0C6B1",NA,"Not altered"
"626","Rat_8_NODE_695_length_3384_cov_3.547312",1.89481676800685,0.737904448400876,"#D0C6B1",NA,"Not altered"
"627","Rat_8_NODE_77_length_18655_cov_6.791720",1.46666487689717,0.484801266041738,"#D0C6B1",NA,"Not altered"
"628","Rat_8_NODE_886_length_2838_cov_3.899748",0.760535397327308,0.246693085593783,"#D0C6B1",NA,"Not altered"
"629","Rat_8_NODE_943_length_2687_cov_4.590046",-1.89529672467738,0.729638635986917,"#D0C6B1",NA,"Not altered"
"631","Rat_9_NODE_1020_length_1869_cov_2.968578",-1.73696177040503,0.763893311421107,"#D0C6B1",NA,"Not altered"
"633","Rat_9_NODE_1209_length_1667_cov_1.887097",-0.263032935426243,0.0667222127335426,"#D0C6B1",NA,"Not altered"
"634","Rat_9_NODE_1461_length_1433_cov_12.126270",1.58496106954057,0.830975868389848,"#D0C6B1",NA,"Not altered"
"635","Rat_9_NODE_1701_length_1271_cov_3.672697",-0.584961306789507,0.203083708517677,"#D0C6B1",NA,"Not altered"
"637","Rat_9_NODE_844_length_2132_cov_2.617718",-1.73696324933966,0.880620555980484,"#D0C6B1",NA,"Not altered"
"638","Rat_9_NODE_879_length_2078_cov_2.697973",1.80735310202236,0.905825663552036,"#D0C6B1",NA,"Not altered"
"640","Rat_9_NODE_980_length_1920_cov_2.164075",-0.275632190923179,0.0667222127335426,"#D0C6B1",NA,"Not altered"
"644","VC_1029",-0.39986819408429,0.09722447802014,"#D0C6B1",NA,"Not altered"
"645","VC_103",-1.58931437183875,0.740112596149038,"#D0C6B1",NA,"Not altered"
"646","VC_1030",-0.647694540127193,0.192201848671087,"#D0C6B1",NA,"Not altered"
"647","VC_1034",-0.587447780647124,0.169242382488368,"#D0C6B1",NA,"Not altered"
"652","VC_1069",-0.700436546163555,0.193045359558291,"#D0C6B1",NA,"Not altered"
"654","VC_1075",-0.584960772047935,0.177636898226097,"#D0C6B1",NA,"Not altered"
"655","VC_1083",-0.195918329701184,0.0544678657014,"#D0C6B1",NA,"Not altered"
"656","VC_1101",-0.501816564969057,0.118481268321869,"#D0C6B1",NA,"Not altered"
"658","VC_1119",-1.17508264572473,0.384154060753312,"#D0C6B1",NA,"Not altered"
"660","VC_1147",-1.84908646579563,0.640029490626976,"#D0C6B1",NA,"Not altered"
"661","VC_1165",1.36040483536904,0.354832101300513,"#D0C6B1",NA,"Not altered"
"663","VC_1170",-1.80735241591889,0.905825663552036,"#D0C6B1",NA,"Not altered"
"664","VC_1171",-0.652075078442425,0.215599028211611,"#D0C6B1",NA,"Not altered"
"665","VC_1173",-1.42884049373623,0.624677579088176,"#D0C6B1",NA,"Not altered"
"666","VC_1174",-1.80735269449421,0.952998152381157,"#D0C6B1",NA,"Not altered"
"667","VC_1179",-1.99999702012008,0.971161402448674,"#D0C6B1",NA,"Not altered"
"668","VC_119",-1.82373771945232,0.504632484411805,"#D0C6B1",NA,"Not altered"
"670","VC_1224",-0.99999686396376,0.321045451020781,"#D0C6B1",NA,"Not altered"
"672","VC_1250",1.58496106954057,0.830975868389848,"#D0C6B1",NA,"Not altered"
"673","VC_1251",-1.99999702012008,0.971161402448674,"#D0C6B1",NA,"Not altered"
"675","VC_135",1.05803434343515,0.275789461720471,"#D0C6B1",NA,"Not altered"
"676","VC_138",-1.65991394152465,0.47953588520543,"#D0C6B1",NA,"Not altered"
"677","VC_140",-1.86694959176478,0.855740949805588,"#D0C6B1",NA,"Not altered"
"678","VC_144",-1.20162513049413,0.291745555197092,"#D0C6B1",NA,"Not altered"
"680","VC_147",1.70823401108643,0.697570027347545,"#D0C6B1",NA,"Not altered"
"688","VC_167",-1.34356209514606,0.723307803943094,"#D0C6B1",NA,"Not altered"
"689","VC_173",-1.96577717719158,0.710060057533661,"#D0C6B1",NA,"Not altered"
"690","VC_181",0.602574827619587,0.210872379488097,"#D0C6B1",NA,"Not altered"
"691","VC_183",1.80735416873615,0.863922466563107,"#D0C6B1",NA,"Not altered"
"692","VC_185",0.136064782795822,0.0262755622111249,"#D0C6B1",NA,"Not altered"
"694","VC_189",-1.5857283851183,0.905825663552036,"#D0C6B1",NA,"Not altered"
"695","VC_190",1.71335376287619,0.805645604516972,"#D0C6B1",NA,"Not altered"
"697","VC_193",-1.58496051849814,0.830975868389848,"#D0C6B1",NA,"Not altered"
"699","VC_197",0.323164368149815,0.0873489128034533,"#D0C6B1",NA,"Not altered"
"702","VC_20",0.875525501750566,0.310901702556199,"#D0C6B1",NA,"Not altered"
"703","VC_209",-1.03952557240489,0.354762971203686,"#D0C6B1",NA,"Not altered"
"704","VC_211",-1.90566401006387,0.647337364454936,"#D0C6B1",NA,"Not altered"
"707","VC_223",-0.637427863467182,0.190752520631533,"#D0C6B1",NA,"Not altered"
"708","VC_224",1.51937373234761,0.605102117462372,"#D0C6B1",NA,"Not altered"
"709","VC_231",1.04603684704905,0.400462603500543,"#D0C6B1",NA,"Not altered"
"712","VC_249",0.940131518005822,0.276714830263225,"#D0C6B1",NA,"Not altered"
"713","VC_257",1.30422772757342,0.644411087565521,"#D0C6B1",NA,"Not altered"
"715","VC_266",-0.728386320925788,0.169592865159588,"#D0C6B1",NA,"Not altered"
"717","VC_272",1.13583851932868,0.458548044160821,"#D0C6B1",NA,"Not altered"
"718","VC_273",-0.067173418944575,0.0191597307858091,"#D0C6B1",NA,"Not altered"
"720","VC_276",-0.785490886031476,0.262627071474663,"#D0C6B1",NA,"Not altered"
"721","VC_278",-1.68570721906964,0.662876641207014,"#D0C6B1",NA,"Not altered"
"722","VC_279",0.325580084154448,0.0768429679815418,"#D0C6B1",NA,"Not altered"
"728","VC_324",-0.792712010324636,0.352845709944597,"#D0C6B1",NA,"Not altered"
"732","VC_333",-1.87446645189102,0.925848594250397,"#D0C6B1",NA,"Not altered"
"735","VC_369",1.02336623263628,0.389656763735086,"#D0C6B1",NA,"Not altered"
"739","VC_381",0.950285103003382,0.237915770664655,"#D0C6B1",NA,"Not altered"
"741","VC_383",-0.0766181095649861,0.0141259679750906,"#D0C6B1",NA,"Not altered"
"742","VC_385",1.16064902091286,0.493610731476756,"#D0C6B1",NA,"Not altered"
"743","VC_387",1.46466768409896,0.509336700243559,"#D0C6B1",NA,"Not altered"
"745","VC_390",0.298414280968055,0.0667222127335426,"#D0C6B1",NA,"Not altered"
"748","VC_397",0.774441115998184,0.221132286491462,"#D0C6B1",NA,"Not altered"
"749","VC_401",0.183714895967919,0.037817170565859,"#D0C6B1",NA,"Not altered"
"751","VC_404",-1.64908225303705,0.444501850883755,"#D0C6B1",NA,"Not altered"
"759","VC_445",-1.10691039580168,0.320095034950053,"#D0C6B1",NA,"Not altered"
"760","VC_446",1.66296342621404,0.855740949805588,"#D0C6B1",NA,"Not altered"
"763","VC_453",0.276843464298535,0.0558550724198466,"#D0C6B1",NA,"Not altered"
"773","VC_481",1.93859740687044,0.952998152381157,"#D0C6B1",NA,"Not altered"
"774","VC_484",0.764189126865408,0.242001414978692,"#D0C6B1",NA,"Not altered"
"776","VC_489",1.80735310202236,0.905825663552036,"#D0C6B1",NA,"Not altered"
"778","VC_502",-0.792669189806699,0.219489169840763,"#D0C6B1",NA,"Not altered"
"779","VC_503",-1.89076323049853,0.710862412445692,"#D0C6B1",NA,"Not altered"
"780","VC_515",-1.48937774232261,0.437743581154389,"#D0C6B1",NA,"Not altered"
"781","VC_520",0.655354566297111,0.155517648267977,"#D0C6B1",NA,"Not altered"
"783","VC_559",-1.80735265434642,0.952438998746718,"#D0C6B1",NA,"Not altered"
"784","VC_56",-0.694581818880175,0.164432749360655,"#D0C6B1",NA,"Not altered"
"787","VC_577",1.99999783997745,0.971161402448674,"#D0C6B1",NA,"Not altered"
"789","VC_62",-0.736960441726671,0.189646625457601,"#D0C6B1",NA,"Not altered"
"790","VC_620",1.91965754065373,0.758617424596235,"#D0C6B1",NA,"Not altered"
"794","VC_639",-1.34103263644681,0.472659798676482,"#D0C6B1",NA,"Not altered"
"796","VC_645",-1.01293446105728,0.333706743028585,"#D0C6B1",NA,"Not altered"
"798","VC_647",1.05183952325307,0.333706743028585,"#D0C6B1",NA,"Not altered"
"800","VC_65",1.57244580044116,0.855740949805588,"#D0C6B1",NA,"Not altered"
"805","VC_66",-1.15830283040771,0.320095034950053,"#D0C6B1",NA,"Not altered"
"810","VC_666",-1.12552648745649,0.339878884265238,"#D0C6B1",NA,"Not altered"
"811","VC_668",-1.25515124414424,0.354762971203686,"#D0C6B1",NA,"Not altered"
"812","VC_670",-0.893079400396711,0.281729417382507,"#D0C6B1",NA,"Not altered"
"815","VC_676",-1.88774633965247,0.519958129657321,"#D0C6B1",NA,"Not altered"
"818","VC_679",0.321928516955642,0.0904612022251279,"#D0C6B1",NA,"Not altered"
"820","VC_682",-0.426811341139595,0.104075246155415,"#D0C6B1",NA,"Not altered"
"822","VC_685",-0.497085940611285,0.169592865159588,"#D0C6B1",NA,"Not altered"
"826","VC_738",1.87446737926248,0.971161402448674,"#D0C6B1",NA,"Not altered"
"828","VC_754",1.14071099902212,0.490382034674893,"#D0C6B1",NA,"Not altered"
"833","VC_789",-1.39592500809327,0.523896294716482,"#D0C6B1",NA,"Not altered"
"835","VC_800",1.66296390480987,0.66691757843243,"#D0C6B1",NA,"Not altered"
"837","VC_807",-1.93859663116165,0.952998152381157,"#D0C6B1",NA,"Not altered"
"839","VC_813",1.32192932661005,0.410664745905285,"#D0C6B1",NA,"Not altered"
"843","VC_832",0.513173918932702,0.135873310014825,"#D0C6B1",NA,"Not altered"
"846","VC_850",-1.58496051849814,0.830975868389848,"#D0C6B1",NA,"Not altered"
"848","VC_86",-1.43739853038208,0.442721143761314,"#D0C6B1",NA,"Not altered"
"849","VC_88",1.43617047885053,0.727436314765689,"#D0C6B1",NA,"Not altered"
"850","VC_885",-0.415036546489351,0.136578455895059,"#D0C6B1",NA,"Not altered"
"852","VC_89",1.46814918357434,0.477180788298049,"#D0C6B1",NA,"Not altered"
"853","VC_893",-0.267766285938227,0.0492183600448341,"#D0C6B1",NA,"Not altered"
"854","VC_91",1.40096340214503,0.443953608498703,"#D0C6B1",NA,"Not altered"
"855","VC_910",-0.342885392825229,0.0886742247067189,"#D0C6B1",NA,"Not altered"
"856","VC_915",1.58496106954057,0.830975868389848,"#D0C6B1",NA,"Not altered"
"857","VC_92",1.51457552900485,0.456439224974747,"#D0C6B1",NA,"Not altered"
"858","VC_926",1.93859740687044,0.952998152381157,"#D0C6B1",NA,"Not altered"
"860","VC_938",1.99999783997745,0.971161402448674,"#D0C6B1",NA,"Not altered"
"861","VC_941",-1.01227158525332,0.262627071474663,"#D0C6B1",NA,"Not altered"
"864","VC_951",0.0588948635620544,0.0136510491276312,"#D0C6B1",NA,"Not altered"
"865","VC_955",1.73696389035526,0.880620555980484,"#D0C6B1",NA,"Not altered"
"866","VC_962",-1.99999702012008,0.971161402448674,"#D0C6B1",NA,"Not altered"
"867","VC_967",1.99999863068074,0.905825663552036,"#D0C6B1",NA,"Not altered"
"869","C10-R1-T1_NODE_1024_length_2423_cov_4.060811",1.02384769506144,0.300663716197283,"#D0C6B1",NA,"Not altered"
"870","C10-R1-T1_NODE_119_length_7472_cov_4.701497",0.657005001971488,0.174294619485452,"#D0C6B1",NA,"Not altered"
"871","C10-R1-T1_NODE_195_length_5495_cov_4.028309",0.0480969562373717,0.00859507102936547,"#D0C6B1",NA,"Not altered"
"872","C10-R1-T1_NODE_923_length_2551_cov_4.681490",0.104338464014176,0.0213895093400656,"#D0C6B1",NA,"Not altered"
"873","C10-R1-T5_NODE_146_length_2360_cov_2.494143",0.415039404917323,0.0938445151058142,"#D0C6B1",NA,"Not altered"
"875","C10-R3-Base_NODE_23_length_4425_cov_4.162700",-1.23815448277733,0.353022353600529,"#D0C6B1",NA,"Not altered"
"876","C11-R1-Base_NODE_63_length_6627_cov_4.781193",-0.108249596518299,0.0213206195095007,"#D0C6B1",NA,"Not altered"
"877","C11-R1-Base_NODE_90_length_5797_cov_4.567398",0.906135540579467,0.214867155031726,"#D0C6B1",NA,"Not altered"
"878","C11-R1-T5_NODE_3202_length_1120_cov_8.643192",1.21230453808549,0.388209996201517,"#D0C6B1",NA,"Not altered"
"879","C11-R1-T5_NODE_3855_length_1019_cov_2.173237",1.62803001693523,0.753848955928734,"#D0C6B1",NA,"Not altered"
"880","C11-R2-Base_NODE_13_length_19197_cov_8.501306",1.91063518776354,0.515547092013902,"#D0C6B1",NA,"Not altered"
"881","C11-R2-Base_NODE_2632_length_1137_cov_2.911275",-0.440571376856252,0.131029067085286,"#D0C6B1",NA,"Not altered"
"883","C11-R2-Base_NODE_843_length_2245_cov_5.992694",1.34889555469795,0.393215067790024,"#D0C6B1",NA,"Not altered"
"890","C12-R2-Base_NODE_769_length_4109_cov_5.782930",-1.17804633183462,0.327195177929124,"#D0C6B1",NA,"Not altered"
"892","C12-R2-T5_NODE_1052_length_1838_cov_2.241167",1.99999785087807,0.995692564103449,"#D0C6B1",NA,"Not altered"
"893","C12-R2-T5_NODE_205_length_2987_cov_3.546385",-1.13123981087066,0.327323221931519,"#D0C6B1",NA,"Not altered"
"894","C12-R2-T5_NODE_28_length_5873_cov_4.459608",-1.83952825352277,0.650921355749345,"#D0C6B1",NA,"Not altered"
"895","C12-R2-T5_NODE_697_length_2078_cov_3.231340",0.990723650595443,0.262510202810266,"#D0C6B1",NA,"Not altered"
"898","C12-R3-T5_NODE_174_length_3183_cov_3.948210",2.76428136110648e-06,2.3980226306296e-07,"#D0C6B1",NA,"Not altered"
"903","C13-R2-T1_NODE_200_length_2316_cov_3.007077",0.674906181547345,0.164432461859116,"#D0C6B1",NA,"Not altered"
"910","C14-R1-T1_NODE_2002_length_1408_cov_7.127864",-0.449800101313416,0.109598325939243,"#D0C6B1",NA,"Not altered"
"911","C14-R1-T1_NODE_285_length_3469_cov_3.919742",1.57626185556467,0.705485916844467,"#D0C6B1",NA,"Not altered"
"915","C14-R3-T1_NODE_4237_length_1037_cov_2.864562",-0.884520853025656,0.304231478425562,"#D0C6B1",NA,"Not altered"
"916","C14-R3-T1_NODE_717_length_3286_cov_3.157227",1.99999785087807,0.995692564103449,"#D0C6B1",NA,"Not altered"
"918","C15-R1-Base_NODE_32_length_19332_cov_8.594698",-0.571817316390091,0.103037039094488,"#D0C6B1",NA,"Not altered"
"919","C15-R1-Base_NODE_3649_length_1433_cov_2.569666",-1.99999703647102,0.995692564103449,"#D0C6B1",NA,"Not altered"
"921","C15-R1-T1_NODE_515_length_2272_cov_6.108705",1.43014495724925,0.625627033518543,"#D0C6B1",NA,"Not altered"
"922","C15-R2-Base_NODE_1279_length_1199_cov_2.180070",0.893084617123098,0.321641384587748,"#D0C6B1",NA,"Not altered"
"924","C15-R2-T1_NODE_2731_length_1239_cov_3.022804",1.73696453939101,0.762353286616497,"#D0C6B1",NA,"Not altered"
"925","C15-R2-T5_NODE_1904_length_1063_cov_5.178571",-0.823120433698318,0.278520454858732,"#D0C6B1",NA,"Not altered"
"933","C16-R2-Base_NODE_288_length_4274_cov_5.235838",0.695147378865373,0.168269290028421,"#D0C6B1",NA,"Not altered"
"935","C16-R2-T1_NODE_3569_length_1133_cov_3.179035",0.63743053086035,0.173820054360993,"#D0C6B1",NA,"Not altered"
"936","C16-R2-T1_NODE_4031_length_1069_cov_6.677515",-0.115475765428444,0.0283905360651331,"#D0C6B1",NA,"Not altered"
"937","C16-R2-T5_NODE_446_length_3052_cov_3.875876",0.847998546926251,0.207862995498106,"#D0C6B1",NA,"Not altered"
"940","C16-R3-Base_NODE_4132_length_1041_cov_4.454361",-1.76553109553084,0.888680328563202,"#D0C6B1",NA,"Not altered"
"942","C16-R3-T5_NODE_315_length_3595_cov_6.855650",-1.51815189770207,0.51424313701358,"#D0C6B1",NA,"Not altered"
"943","C21-R1-1-5-18_NODE_144_length_5122_cov_4.299586",-1.19326875163801,0.353663866989819,"#D0C6B1",NA,"Not altered"
"944","C21-R1-1-5-18_NODE_945_length_1043_cov_3.202429",1.49476406236368,0.5906009907015,"#D0C6B1",NA,"Not altered"
"947","C21-R2-1-5-18_NODE_2520_length_1064_cov_2.117939",0.788496103168227,0.249529085471936,"#D0C6B1",NA,"Not altered"
"949","C21-R2-1-5-18_NODE_885_length_1945_cov_8.332275",1.77794820411229,0.640394103543989,"#D0C6B1",NA,"Not altered"
"950","C21-R2-3-4-18_NODE_1801_length_1424_cov_4.130752",-1.62618113527616,0.673188445975514,"#D0C6B1",NA,"Not altered"
"953","C21-R2-3-4-18_NODE_367_length_4870_cov_8.799585",-1.5527094826735,1.02965581256339,"#D0C6B1",NA,"Not altered"
"956","C21-R3-1-5-18_NODE_122_length_4369_cov_3.205378",1.17078350628023,0.406377422754483,"#D0C6B1",NA,"Not altered"
"961","C22-R1-1-5-18_NODE_293_length_3120_cov_2.983034",0.0237203542799544,0.0032368369065815,"#D0C6B1",NA,"Not altered"
"963","C22-R1-3-4-18_NODE_338_length_1664_cov_13.704164",-0.51747467307998,0.140089675538503,"#D0C6B1",NA,"Not altered"
"965","C22-R1-T5_NODE_4198_length_1026_cov_3.697219",-1.32265285164308,0.526930314909822,"#D0C6B1",NA,"Not altered"
"966","C22-R1-T5_NODE_861_length_1835_cov_2.085393",1.93859741611951,0.978606433100428,"#D0C6B1",NA,"Not altered"
"972","C22-R3-1-5-18_NODE_1604_length_1353_cov_2.268105",1.27563399443299,0.455017446062003,"#D0C6B1",NA,"Not altered"
"973","C22-R3-T5_NODE_1344_length_1425_cov_2.706569",1.95419509910451,0.821262737317516,"#D0C6B1",NA,"Not altered"
"974","C23-R2-3-4-18_NODE_16_length_11311_cov_4.364161",1.2842334946672,0.535366828333906,"#D0C6B1",NA,"Not altered"
"975","C23-R2-T5_NODE_73_length_2902_cov_2.650509",-0.665995049937233,0.173465202185874,"#D0C6B1",NA,"Not altered"
"976","C23-R3-1-5-18_NODE_143_length_4314_cov_3.581122",-0.1798170039115,0.034255951268666,"#D0C6B1",NA,"Not altered"
"977","C23-R3-1-5-18_NODE_918_length_2497_cov_3.321458",0.40987835826762,0.100505979746555,"#D0C6B1",NA,"Not altered"
"978","C23-R3-3-4-18_NODE_2929_length_1237_cov_2.661591",-0.965231776541922,0.309805654349413,"#D0C6B1",NA,"Not altered"
"979","C23-R3-3-4-18_NODE_962_length_2006_cov_14.463865",-1.87446646329252,0.957846077224753,"#D0C6B1",NA,"Not altered"
"981","C24-R1-T5_NODE_2283_length_1034_cov_4.239019",-1.54688939378928,0.607748959986509,"#D0C6B1",NA,"Not altered"
"982","C24-R2-1-5-18_NODE_1167_length_1525_cov_8.074830",-1.99999703647103,0.995692564103449,"#D0C6B1",NA,"Not altered"
"983","C24-R2-3-4-18_NODE_1155_length_3367_cov_3.189614",-0.168033789874623,0.034255951268666,"#D0C6B1",NA,"Not altered"
"984","C24-R2-3-4-18_NODE_2255_length_2314_cov_7.083223",-1.96465981797897,0.751818559296885,"#D0C6B1",NA,"Not altered"
"986","C24-R2-3-4-18_NODE_2585_length_2133_cov_4.976901",-1.01593694428297,0.28222006982539,"#D0C6B1",NA,"Not altered"
"987","C24-R2-3-4-18_NODE_3664_length_1765_cov_4.132164",-0.338798909009663,0.08161919202484,"#D0C6B1",NA,"Not altered"
"988","C24-R2-3-4-18_NODE_513_length_5516_cov_3.527010",0.40505700428685,0.0816759998616457,"#D0C6B1",NA,"Not altered"
"989","C24-R2-3-4-18_NODE_5517_length_1408_cov_2.495935",-1.6100493381505,0.626558001363993,"#D0C6B1",NA,"Not altered"
"990","C24-R2-3-4-18_NODE_5829_length_1364_cov_1.495034",0.459431883682154,0.140089675538503,"#D0C6B1",NA,"Not altered"
"992","C24-R2-3-4-18_NODE_7543_length_1181_cov_2.051510",0.304855078469345,0.0816759998616457,"#D0C6B1",NA,"Not altered"
"993","C24-R2-3-4-18_NODE_9079_length_1061_cov_2.699801",-1.62802835540748,0.756815212986576,"#D0C6B1",NA,"Not altered"
"994","C24-R3-3-4-18_NODE_3452_length_1440_cov_3.123466",-1.99999703647103,0.995692564103449,"#D0C6B1",NA,"Not altered"
"995","C24-R3-3-4-18_NODE_3533_length_1423_cov_3.575292",-1.11547386171272,0.381017531462247,"#D0C6B1",NA,"Not altered"
"997","C9-R1-T1_NODE_1876_length_1849_cov_2.964326",-0.415036220574996,0.118327693237197,"#D0C6B1",NA,"Not altered"
"998","C9-R1-T1_NODE_2246_length_1671_cov_3.676980",-0.0995350024074625,0.0269720853365407,"#D0C6B1",NA,"Not altered"
"999","C9-R1-T1_NODE_323_length_5510_cov_4.169936",0.862497698465997,0.220794386549302,"#D0C6B1",NA,"Not altered"
"1001","C9-R1-T1_NODE_5441_length_1046_cov_2.898083",-1.87446676454647,0.995692564103449,"#D0C6B1",NA,"Not altered"
"1002","C9-R1-T5_NODE_643_length_1646_cov_6.274041",-1.25971639023228,0.425427880788026,"#D0C6B1",NA,"Not altered"
"1003","C9-R2-T1_NODE_197_length_2304_cov_2.955091",1.99623811789707,0.978450064039461,"#D0C6B1",NA,"Not altered"
"1005","C9-R3-Base_NODE_116_length_5545_cov_6.098361",1.41990507010512,0.692843882412958,"#D0C6B1",NA,"Not altered"
"1006","C9-R3-Base_NODE_928_length_2504_cov_2.983258",0.578705990007861,0.149701039177095,"#D0C6B1",NA,"Not altered"
"1007","C9-R3-T1_NODE_18_length_8071_cov_4.555389",1.18992561508522,0.568822011218852,"#D0C6B1",NA,"Not altered"
"1009","C9-R3-T5_NODE_14_length_13725_cov_5.349598",0.884527358260284,0.174294619485452,"#D0C6B1",NA,"Not altered"
"1010","Rat_1_NODE_1185_length_1326_cov_2.742722",1.99999809309744,1.02701410154526,"#D0C6B1",NA,"Not altered"
"1011","Rat_1_NODE_12_length_50589_cov_25.399553",1.47889969661087,0.353663866989819,"#D0C6B1",NA,"Not altered"
"1012","Rat_1_NODE_1314_length_1243_cov_3.515152",1.99999850497802,0.995692564103449,"#D0C6B1",NA,"Not altered"
"1013","Rat_1_NODE_1410_length_1178_cov_2.033838",-0.99999822823334,0.390226046844,"#D0C6B1",NA,"Not altered"
"1014","Rat_1_NODE_367_length_3412_cov_3.477510",1.93859741611951,0.978606433100428,"#D0C6B1",NA,"Not altered"
"1015","Rat_1_NODE_529_length_2500_cov_3.401636",-1.13123984614952,0.32886189130262,"#D0C6B1",NA,"Not altered"
"1019","Rat_1_NODE_951_length_1555_cov_1.765333",-0.371967375105443,0.101959270758607,"#D0C6B1",NA,"Not altered"
"1021","Rat_10_NODE_1377_length_1294_cov_2.379338",-0.0274786616235473,0.00493274951235563,"#D0C6B1",NA,"Not altered"
"1023","Rat_10_NODE_1882_length_1059_cov_1.891434",6.76864140680787e-07,2.3980226306296e-07,"#D0C6B1",NA,"Not altered"
"1024","Rat_10_NODE_1891_length_1058_cov_1.718843",-1.37850951960667,0.6355792080987,"#D0C6B1",NA,"Not altered"
"1028","Rat_10_NODE_452_length_2934_cov_2.534561",-1.41092802541329,0.475822669072607,"#D0C6B1",NA,"Not altered"
"1031","Rat_10_NODE_961_length_1621_cov_2.865900",-0.395927042631727,0.104045757641972,"#D0C6B1",NA,"Not altered"
"1041","Rat_11_NODE_1357_length_1386_cov_2.888805",1.8744671905334,0.957846077224753,"#D0C6B1",NA,"Not altered"
"1043","Rat_11_NODE_1433_length_1329_cov_2.387755",-1.99999703647102,0.995692564103449,"#D0C6B1",NA,"Not altered"
"1053","Rat_11_NODE_1750_length_1134_cov_23.799815",-1.99999703647102,0.995692564103449,"#D0C6B1",NA,"Not altered"
"1057","Rat_11_NODE_1876_length_1085_cov_1.823301",1.58496161801001,0.712970590965549,"#D0C6B1",NA,"Not altered"
"1072","Rat_11_NODE_682_length_2488_cov_4.431155",1.62803041323561,0.657569142108597,"#D0C6B1",NA,"Not altered"
"1075","Rat_11_NODE_993_length_1766_cov_3.681473",-0.725822307698625,0.206906034913088,"#D0C6B1",NA,"Not altered"
"1078","Rat_12_NODE_1087_length_2237_cov_4.133364",-1.93859664503526,0.978606433100428,"#D0C6B1",NA,"Not altered"
"1079","Rat_12_NODE_11_length_51393_cov_41.807355",1.64789548998249,0.613270011858005,"#D0C6B1",NA,"Not altered"
"1080","Rat_12_NODE_1159_length_2133_cov_3.592397",-1.99999703647103,0.995692564103449,"#D0C6B1",NA,"Not altered"
"1081","Rat_12_NODE_1170_length_2117_cov_3.237633",-1.2439223712034,0.445939609463447,"#D0C6B1",NA,"Not altered"
"1082","Rat_12_NODE_1215_length_2054_cov_3.730365",-0.999997465053669,0.340895857940151,"#D0C6B1",NA,"Not altered"
"1083","Rat_12_NODE_1431_length_1813_cov_4.915813",1.31120144181694,0.460004444557801,"#D0C6B1",NA,"Not altered"
"1084","Rat_12_NODE_1439_length_1803_cov_3.053204",1.8744671905334,0.957846077224753,"#D0C6B1",NA,"Not altered"
"1086","Rat_12_NODE_1521_length_1726_cov_5.092160",0.356144632190827,0.0923593716112218,"#D0C6B1",NA,"Not altered"
"1088","Rat_12_NODE_1588_length_1667_cov_2.342432",-1.87446646329252,0.957846077224753,"#D0C6B1",NA,"Not altered"
"1089","Rat_12_NODE_1671_length_1589_cov_4.054759",-1.80735242480133,0.932389647817358,"#D0C6B1",NA,"Not altered"
"1090","Rat_12_NODE_1818_length_1479_cov_11.785815",-0.736962844671197,0.214867155031726,"#D0C6B1",NA,"Not altered"
"1096","Rat_12_NODE_2352_length_1220_cov_3.699571",1.87446738653904,0.995692564103449,"#D0C6B1",NA,"Not altered"
"1097","Rat_12_NODE_2353_length_1220_cov_3.366524",1.97727851574018,0.945102775254486,"#D0C6B1",NA,"Not altered"
"1104","Rat_12_NODE_2751_length_1094_cov_3.743985",0.652076695211498,0.220116052847493,"#D0C6B1",NA,"Not altered"
"1105","Rat_12_NODE_2831_length_1074_cov_6.877331",-1.58495867006397,0.629476720984183,"#D0C6B1",NA,"Not altered"
"1106","Rat_12_NODE_2844_length_1072_cov_1.868240",0.584962667150755,0.173465202185874,"#D0C6B1",NA,"Not altered"
"1107","Rat_12_NODE_2847_length_1071_cov_2.726378",0.120295117008526,0.0298932585179193,"#D0C6B1",NA,"Not altered"
"1109","Rat_12_NODE_2993_length_1032_cov_17.354145",-1.87446646329252,0.957846077224753,"#D0C6B1",NA,"Not altered"
"1110","Rat_12_NODE_303_length_6745_cov_67.036323",-0.540563329484222,0.111797367875023,"#D0C6B1",NA,"Not altered"
"1112","Rat_12_NODE_385_length_5377_cov_5.109733",-1.99999703647103,0.995692564103449,"#D0C6B1",NA,"Not altered"
"1113","Rat_12_NODE_388_length_5365_cov_5.663842",0.705258668670874,0.178081901838339,"#D0C6B1",NA,"Not altered"
"1114","Rat_12_NODE_562_length_3930_cov_5.071484",0.861024737911612,0.214867155031726,"#D0C6B1",NA,"Not altered"
"1117","Rat_12_NODE_782_length_2936_cov_5.606734",-0.868750869383482,0.220116052847493,"#D0C6B1",NA,"Not altered"
"1120","Rat_13_NODE_1021_length_1566_cov_2.896757",0.436099487627002,0.119415448169447,"#D0C6B1",NA,"Not altered"
"1123","Rat_13_NODE_1177_length_1445_cov_2.059712",1.67807125615305,0.770904338932045,"#D0C6B1",NA,"Not altered"
"1126","Rat_13_NODE_1329_length_1340_cov_2.540078",-0.0613995049967883,0.0164000679992222,"#D0C6B1",NA,"Not altered"
"1131","Rat_13_NODE_1527_length_1233_cov_2.616299",-0.979238705844829,0.353851108823543,"#D0C6B1",NA,"Not altered"
"1132","Rat_13_NODE_1553_length_1219_cov_2.298969",1.807353107944,0.932389647817358,"#D0C6B1",NA,"Not altered"
"1134","Rat_13_NODE_1585_length_1205_cov_7.240000",-1.87446646329252,0.957846077224753,"#D0C6B1",NA,"Not altered"
"1135","Rat_13_NODE_1617_length_1197_cov_1.973730",1.92056418602128,0.957846077224753,"#D0C6B1",NA,"Not altered"
"1136","Rat_13_NODE_1726_length_1138_cov_2.481071",2.33094578305724e-06,2.3980226306296e-07,"#D0C6B1",NA,"Not altered"
"1138","Rat_13_NODE_1741_length_1132_cov_2.831941",-0.1699240870377,0.0436303378128163,"#D0C6B1",NA,"Not altered"
"1139","Rat_13_NODE_1794_length_1113_cov_1.703214",1.91560673170761,0.904050484487653,"#D0C6B1",NA,"Not altered"
"1140","Rat_13_NODE_1808_length_1107_cov_2.636882",1.93859763462872,1.01177460191997,"#D0C6B1",NA,"Not altered"
"1147","Rat_13_NODE_506_length_2532_cov_4.192572",0.871993172180371,0.262510202810266,"#D0C6B1",NA,"Not altered"
"1150","Rat_13_NODE_577_length_2261_cov_3.368540",-1.93859664503526,0.978606433100428,"#D0C6B1",NA,"Not altered"
"1154","Rat_13_NODE_731_length_1922_cov_2.825388",-1.80735242480133,0.932389647817358,"#D0C6B1",NA,"Not altered"
"1156","Rat_13_NODE_744_length_1906_cov_2.949757",-1.93859664503526,0.978606433100428,"#D0C6B1",NA,"Not altered"
"1159","Rat_14_NODE_1071_length_1606_cov_2.749839",-1.99999703647103,0.995692564103449,"#D0C6B1",NA,"Not altered"
"1160","Rat_14_NODE_1085_length_1592_cov_2.577749",-1.99999703647102,0.995692564103449,"#D0C6B1",NA,"Not altered"
"1167","Rat_14_NODE_1239_length_1460_cov_3.341637",1.99999809309744,1.02701410154526,"#D0C6B1",NA,"Not altered"
"1168","Rat_14_NODE_1247_length_1456_cov_2.887937",-0.896903988786105,0.313412928542228,"#D0C6B1",NA,"Not altered"
"1170","Rat_14_NODE_1283_length_1431_cov_6.297238",0.912537025785837,0.309805654349413,"#D0C6B1",NA,"Not altered"
"1174","Rat_14_NODE_1548_length_1269_cov_2.651565",-0.514571826543784,0.158101032953502,"#D0C6B1",NA,"Not altered"
"1180","Rat_14_NODE_1808_length_1143_cov_2.432904",-0.862493147362706,0.253628146847168,"#D0C6B1",NA,"Not altered"
"1182","Rat_14_NODE_1845_length_1129_cov_1.899441",-1.7472306412357,0.841321117074296,"#D0C6B1",NA,"Not altered"
"1184","Rat_14_NODE_2061_length_1057_cov_1.818363",0.0995361361205429,0.0269720853365407,"#D0C6B1",NA,"Not altered"
"1191","Rat_14_NODE_2157_length_1028_cov_2.227133",0.24511334411779,0.0653668337446037,"#D0C6B1",NA,"Not altered"
"1194","Rat_14_NODE_2237_length_1008_cov_2.620147",-1.93859664503526,0.978606433100428,"#D0C6B1",NA,"Not altered"
"1195","Rat_14_NODE_2253_length_1004_cov_2.317176",-0.171477601648766,0.0382669674165472,"#D0C6B1",NA,"Not altered"
"1197","Rat_14_NODE_476_length_3427_cov_2.717378",-0.328051057682813,0.0703967006907622,"#D0C6B1",NA,"Not altered"
"1202","Rat_14_NODE_698_length_2284_cov_2.549574",-1.75096584540062,0.597282961438896,"#D0C6B1",NA,"Not altered"
"1210","Rat_14_NODE_921_length_1790_cov_4.802882",1.87446719053339,0.957846077224753,"#D0C6B1",NA,"Not altered"
"1213","Rat_15_NODE_1036_length_1882_cov_3.313082",1.807353107944,0.932389647817358,"#D0C6B1",NA,"Not altered"
"1214","Rat_15_NODE_1090_length_1810_cov_2.831339",1.99999785087807,0.995692564103449,"#D0C6B1",NA,"Not altered"
"1217","Rat_15_NODE_1223_length_1631_cov_2.819797",0.925999393274647,0.300663716197283,"#D0C6B1",NA,"Not altered"
"1219","Rat_15_NODE_1260_length_1584_cov_2.796599",9.60777962504657e-07,2.3980226306296e-07,"#D0C6B1",NA,"Not altered"
"1221","Rat_15_NODE_1469_length_1416_cov_2.835415",0.506960363688786,0.14815611840894,"#D0C6B1",NA,"Not altered"
"1222","Rat_15_NODE_1479_length_1408_cov_2.249076",-1.99999739356015,1.02701410154526,"#D0C6B1",NA,"Not altered"
"1227","Rat_15_NODE_1724_length_1247_cov_3.442953",0.630766865363046,0.174294619485452,"#D0C6B1",NA,"Not altered"
"1228","Rat_15_NODE_1738_length_1239_cov_2.298142",-0.400535987841264,0.103645565879439,"#D0C6B1",NA,"Not altered"
"1229","Rat_15_NODE_1792_length_1210_cov_6.018182",-1.80735242480133,0.932389647817358,"#D0C6B1",NA,"Not altered"
"1231","Rat_15_NODE_1940_length_1141_cov_2.823204",0.175087679245335,0.0447704545569704,"#D0C6B1",NA,"Not altered"
"1232","Rat_15_NODE_1992_length_1120_cov_8.257277",-1.99999739356016,1.02701410154526,"#D0C6B1",NA,"Not altered"
"1234","Rat_15_NODE_2031_length_1108_cov_2.005698",7.49836462365418e-07,2.3980226306296e-07,"#D0C6B1",NA,"Not altered"
"1235","Rat_15_NODE_2033_length_1107_cov_2.928707",-0.19264427019625,0.0519848553676055,"#D0C6B1",NA,"Not altered"
"1236","Rat_15_NODE_2138_length_1064_cov_1.817641",-1.80735242480133,0.932389647817358,"#D0C6B1",NA,"Not altered"
"1237","Rat_15_NODE_2143_length_1062_cov_4.277061",1.87446739215428,0.995692564103449,"#D0C6B1",NA,"Not altered"
"1238","Rat_15_NODE_2197_length_1045_cov_2.230303",1.99999808135863,1.01307516672275,"#D0C6B1",NA,"Not altered"
"1239","Rat_15_NODE_2225_length_1038_cov_2.301119",0.321928263925692,0.100505979746555,"#D0C6B1",NA,"Not altered"
"1240","Rat_15_NODE_2256_length_1027_cov_2.690329",1.99999809309744,1.02701410154526,"#D0C6B1",NA,"Not altered"
"1243","Rat_15_NODE_700_length_2497_cov_16.342752",-0.141658576428714,0.034255951268666,"#D0C6B1",NA,"Not altered"
"1245","Rat_15_NODE_869_length_2149_cov_2.737345",-1.16992173940695,0.407623644675659,"#D0C6B1",NA,"Not altered"
"1246","Rat_15_NODE_886_length_2114_cov_3.472559",1.99999785087807,0.995692564103449,"#D0C6B1",NA,"Not altered"
"1247","Rat_16_NODE_1283_length_1396_cov_3.765101",-1.99999703647102,0.995692564103449,"#D0C6B1",NA,"Not altered"
"1249","Rat_16_NODE_142_length_5939_cov_5.147519",-0.358789443526198,0.0776565083261209,"#D0C6B1",NA,"Not altered"
"1250","Rat_16_NODE_1612_length_1205_cov_2.644348",1.80735328935146,0.978606433100428,"#D0C6B1",NA,"Not altered"
"1251","Rat_16_NODE_1613_length_1205_cov_2.486087",1.53605225948454,0.693108567532806,"#D0C6B1",NA,"Not altered"
"1252","Rat_16_NODE_1639_length_1192_cov_2.752858",-0.247926431112274,0.0653668337446037,"#D0C6B1",NA,"Not altered"
"1254","Rat_16_NODE_1823_length_1097_cov_1.765835",1.61667029684943,0.680351090362984,"#D0C6B1",NA,"Not altered"
"1255","Rat_16_NODE_1826_length_1096_cov_2.329491",-1.93859664503526,0.978606433100428,"#D0C6B1",NA,"Not altered"
"1256","Rat_16_NODE_298_length_3708_cov_10.743498",-1.09952957558481,0.277840119384735,"#D0C6B1",NA,"Not altered"
"1258","Rat_16_NODE_664_length_2159_cov_3.443441",-1.80735242480133,0.932389647817358,"#D0C6B1",NA,"Not altered"
"1262","Rat_17_NODE_1181_length_1909_cov_4.391046",-1.83953109168949,0.821262737317516,"#D0C6B1",NA,"Not altered"
"1263","Rat_17_NODE_1241_length_1841_cov_2.480963",-1.16226817461935,0.388401993242806,"#D0C6B1",NA,"Not altered"
"1264","Rat_17_NODE_1250_length_1830_cov_18.273803",-0.857978970122331,0.295239946165044,"#D0C6B1",NA,"Not altered"
"1266","Rat_17_NODE_135_length_11242_cov_4.336462",-0.650210067152096,0.237761206746024,"#D0C6B1",NA,"Not altered"
"1267","Rat_17_NODE_1386_length_1680_cov_3.999385",-1.99999703647103,0.995692564103449,"#D0C6B1",NA,"Not altered"
"1268","Rat_17_NODE_1400_length_1661_cov_3.667497",-0.99999708807022,0.352003702829861,"#D0C6B1",NA,"Not altered"
"1271","Rat_17_NODE_1571_length_1475_cov_7.241549",-0.584960788861244,0.173465202185874,"#D0C6B1",NA,"Not altered"
"1274","Rat_17_NODE_1683_length_1382_cov_2.787491",-1.87446646329252,0.957846077224753,"#D0C6B1",NA,"Not altered"
"1277","Rat_17_NODE_1746_length_1335_cov_4.255469",-1.32192511739272,0.514543983806158,"#D0C6B1",NA,"Not altered"
"1278","Rat_17_NODE_1747_length_1335_cov_2.176562",1.99999785087807,0.995692564103449,"#D0C6B1",NA,"Not altered"
"1279","Rat_17_NODE_1785_length_1306_cov_4.235012",1.93859763462872,1.01177460191997,"#D0C6B1",NA,"Not altered"
"1281","Rat_17_NODE_1907_length_1217_cov_5.549053",-1.77760427694457,0.872601949772005,"#D0C6B1",NA,"Not altered"
"1282","Rat_17_NODE_1967_length_1170_cov_3.894170",-1.13750067046986,0.408406710890413,"#D0C6B1",NA,"Not altered"
"1283","Rat_17_NODE_2062_length_1122_cov_3.864105",-1.70043651988099,0.781469483833779,"#D0C6B1",NA,"Not altered"
"1284","Rat_17_NODE_2094_length_1105_cov_3.149524",1.93859741611951,0.978606433100428,"#D0C6B1",NA,"Not altered"
"1285","Rat_17_NODE_2171_length_1073_cov_1.667976",-0.19264427019625,0.0519848553676055,"#D0C6B1",NA,"Not altered"
"1286","Rat_17_NODE_244_length_7296_cov_5.183538",-0.691311083577492,0.254975174943317,"#D0C6B1",NA,"Not altered"
"1290","Rat_17_NODE_533_length_3875_cov_5.137435",-0.468382692844113,0.103037039094488,"#D0C6B1",NA,"Not altered"
"1292","Rat_17_NODE_657_length_3222_cov_4.403852",-1.03394219448694,0.307533262159161,"#D0C6B1",NA,"Not altered"
"1293","Rat_17_NODE_803_length_2753_cov_5.205337",-0.36745287258334,0.0919721330865172,"#D0C6B1",NA,"Not altered"
"1295","Rat_17_NODE_838_length_2627_cov_9.721617",-1.34577074558347,0.458043005951245,"#D0C6B1",NA,"Not altered"
"1296","Rat_17_NODE_846_length_2602_cov_3.880251",-1.99999349580431,0.757387997004764,"#D0C6B1",NA,"Not altered"
"1297","Rat_17_NODE_921_length_2411_cov_4.332767",-1.10805549513216,0.340895857940151,"#D0C6B1",NA,"Not altered"
"1302","Rat_18_NODE_1300_length_2094_cov_3.325650",1.99999785087807,0.995692564103449,"#D0C6B1",NA,"Not altered"
"1305","Rat_18_NODE_1417_length_1959_cov_3.148109",-1.80735242480133,0.932389647817358,"#D0C6B1",NA,"Not altered"
"1306","Rat_18_NODE_1436_length_1943_cov_3.282839",1.99999785087807,0.995692564103449,"#D0C6B1",NA,"Not altered"
"1309","Rat_18_NODE_1718_length_1733_cov_4.242551",-1.16293302396877,0.313412928542228,"#D0C6B1",NA,"Not altered"
"1310","Rat_18_NODE_1826_length_1665_cov_2.954037",-1.42626153484472,0.568885608866557,"#D0C6B1",NA,"Not altered"
"1311","Rat_18_NODE_1955_length_1592_cov_3.113208",-1.80735242480133,0.932389647817358,"#D0C6B1",NA,"Not altered"
"1312","Rat_18_NODE_1957_length_1591_cov_3.162760",-1.99999703647102,0.995692564103449,"#D0C6B1",NA,"Not altered"
"1314","Rat_18_NODE_2179_length_1493_cov_23.924896",-0.122854659336575,0.0319725261782075,"#D0C6B1",NA,"Not altered"
"1316","Rat_18_NODE_2314_length_1427_cov_3.967201",0.643856294490977,0.192896488609709,"#D0C6B1",NA,"Not altered"
"1317","Rat_18_NODE_2392_length_1389_cov_3.947526",-1.93859694491978,1.00380571490773,"#D0C6B1",NA,"Not altered"
"1318","Rat_18_NODE_2528_length_1342_cov_4.817405",-0.440570773153286,0.127030061289345,"#D0C6B1",NA,"Not altered"
"1320","Rat_18_NODE_2652_length_1297_cov_2.528986",-0.231324068947097,0.0568033692977205,"#D0C6B1",NA,"Not altered"
"1322","Rat_18_NODE_2740_length_1269_cov_4.377265",-1.93859664503526,0.978606433100428,"#D0C6B1",NA,"Not altered"
"1323","Rat_18_NODE_2825_length_1239_cov_2.639358",-1.69187433525185,0.755440899883031,"#D0C6B1",NA,"Not altered"
"1324","Rat_18_NODE_2828_length_1238_cov_2.480981",-1.06412746882477,0.363807012509519,"#D0C6B1",NA,"Not altered"
"1325","Rat_18_NODE_2835_length_1237_cov_1.835025",0.777607468893916,0.274522281100765,"#D0C6B1",NA,"Not altered"
"1327","Rat_18_NODE_2998_length_1192_cov_3.919965",1.807353107944,0.932389647817358,"#D0C6B1",NA,"Not altered"
"1330","Rat_18_NODE_3114_length_1158_cov_3.060743",-1.87446646329252,0.957846077224753,"#D0C6B1",NA,"Not altered"
"1333","Rat_18_NODE_3373_length_1096_cov_3.423631",1.20945294415002,0.522313432057257,"#D0C6B1",NA,"Not altered"
"1335","Rat_18_NODE_3638_length_1043_cov_1.356275",1.93859763773108,1.01177616408513,"#D0C6B1",NA,"Not altered"
"1336","Rat_18_NODE_3639_length_1042_cov_5.548126",-0.869936644766298,0.278520454858732,"#D0C6B1",NA,"Not altered"
"1338","Rat_18_NODE_722_length_3314_cov_4.793495",-0.825316772302234,0.207862995498106,"#D0C6B1",NA,"Not altered"
"1339","Rat_2_NODE_1017_length_1878_cov_2.268239",0.523562184893023,0.152144248201985,"#D0C6B1",NA,"Not altered"
"1342","Rat_2_NODE_1134_length_1693_cov_2.971917",0.0374764925749229,0.00718986014007694,"#D0C6B1",NA,"Not altered"
"1345","Rat_2_NODE_1292_length_1500_cov_3.033910",-0.999998236944417,0.392214246376548,"#D0C6B1",NA,"Not altered"
"1348","Rat_2_NODE_1385_length_1428_cov_3.257101",-0.469482524069838,0.115894521584709,"#D0C6B1",NA,"Not altered"
"1350","Rat_2_NODE_1535_length_1296_cov_3.298952",1.35363640104354,0.556926901664043,"#D0C6B1",NA,"Not altered"
"1352","Rat_2_NODE_1595_length_1262_cov_2.579122",1.52083166998545,0.708884948186697,"#D0C6B1",NA,"Not altered"
"1353","Rat_2_NODE_1621_length_1242_cov_1.812131",-1.93859664503526,0.978606433100428,"#D0C6B1",NA,"Not altered"
"1354","Rat_2_NODE_1714_length_1183_cov_2.417553",-1.37850951960667,0.6355792080987,"#D0C6B1",NA,"Not altered"
"1355","Rat_2_NODE_1782_length_1140_cov_3.247005",0.353637391075085,0.100505979746555,"#D0C6B1",NA,"Not altered"
"1356","Rat_2_NODE_1795_length_1136_cov_3.830712",0.176878635323132,0.0447704545569704,"#D0C6B1",NA,"Not altered"
"1357","Rat_2_NODE_1854_length_1111_cov_2.669508",-0.87446736341685,0.309384559678332,"#D0C6B1",NA,"Not altered"
"1358","Rat_2_NODE_2101_length_1010_cov_2.375916",-0.415035655085036,0.106989311277194,"#D0C6B1",NA,"Not altered"
"1359","Rat_2_NODE_450_length_4487_cov_3.267599",-1.0896308431875,0.278520454858732,"#D0C6B1",NA,"Not altered"
"1360","Rat_2_NODE_584_length_3305_cov_3.290769",0.832544994816065,0.200658914726006,"#D0C6B1",NA,"Not altered"
"1361","Rat_2_NODE_844_length_2298_cov_2.839055",-1.23348487267118,0.34799349233478,"#D0C6B1",NA,"Not altered"
"1363","Rat_2_NODE_861_length_2257_cov_3.508629",0.263035126473619,0.0650656813249895,"#D0C6B1",NA,"Not altered"
"1367","Rat_3_NODE_1769_length_1795_cov_2.058621",1.807353107944,0.932389647817358,"#D0C6B1",NA,"Not altered"
"1371","Rat_3_NODE_2027_length_1629_cov_2.876112",-1.80735242480134,0.932389647817358,"#D0C6B1",NA,"Not altered"
"1374","Rat_3_NODE_2317_length_1472_cov_2.742414",-1.87446646329252,0.957846077224753,"#D0C6B1",NA,"Not altered"
"1380","Rat_3_NODE_2728_length_1319_cov_1.871835",1.90688903755826,0.904050484487653,"#D0C6B1",NA,"Not altered"
"1381","Rat_3_NODE_2861_length_1279_cov_2.945261",-1.87446646329252,0.957846077224753,"#D0C6B1",NA,"Not altered"
"1385","Rat_3_NODE_3274_length_1158_cov_2.554850",0.144390607459824,0.0355741296003791,"#D0C6B1",NA,"Not altered"
"1387","Rat_3_NODE_3316_length_1147_cov_1.855311",1.77258814670103,0.829273881170778,"#D0C6B1",NA,"Not altered"
"1394","Rat_3_NODE_3957_length_1003_cov_2.223629",1.80735329357392,0.978606433100428,"#D0C6B1",NA,"Not altered"
"1397","Rat_4_NODE_937_length_1652_cov_4.396994",-1.87446646329252,0.957846077224753,"#D0C6B1",NA,"Not altered"
"1398","Rat_5_NODE_1209_length_1047_cov_1.370968",-1.80735242480133,0.932389647817358,"#D0C6B1",NA,"Not altered"
"1399","Rat_5_NODE_190_length_5784_cov_6.731192",-1.9526874513538,0.694343600107895,"#D0C6B1",NA,"Not altered"
"1401","Rat_5_NODE_413_length_2388_cov_4.083583",-1.93859664503526,0.978606433100428,"#D0C6B1",NA,"Not altered"
"1404","Rat_5_NODE_842_length_1310_cov_8.998406",-1.34395089800506,0.520254040585716,"#D0C6B1",NA,"Not altered"
"1405","Rat_6_NODE_1105_length_1840_cov_35.146218",-1.99999703647102,0.995692564103449,"#D0C6B1",NA,"Not altered"
"1406","Rat_6_NODE_1175_length_1747_cov_6.976359",-1.80735242480133,0.932389647817358,"#D0C6B1",NA,"Not altered"
"1410","Rat_7_NODE_1126_length_2148_cov_52.355948",0.152003790235024,0.0360461063491359,"#D0C6B1",NA,"Not altered"
"1411","Rat_7_NODE_1291_length_1825_cov_4.754237",-1.99999703647102,0.995692564103449,"#D0C6B1",NA,"Not altered"
"1417","Rat_7_NODE_2195_length_1085_cov_2.857282",-1.938596959819,1.00955583945638,"#D0C6B1",NA,"Not altered"
"1419","Rat_7_NODE_2297_length_1040_cov_2.080203",-0.900462083606166,0.295239946165044,"#D0C6B1",NA,"Not altered"
"1420","Rat_7_NODE_2309_length_1037_cov_2.142566",1.80735328935146,0.978606433100428,"#D0C6B1",NA,"Not altered"
"1421","Rat_7_NODE_385_length_6521_cov_4.092793",1.18057226162919,0.354167928761076,"#D0C6B1",NA,"Not altered"
"1422","Rat_7_NODE_665_length_3748_cov_43.171405",0.951090738757567,0.275063495855572,"#D0C6B1",NA,"Not altered"
"1423","Rat_7_NODE_866_length_2815_cov_3.435507",-1.0166730014482,0.284929844866264,"#D0C6B1",NA,"Not altered"
"1424","Rat_8_NODE_1000_length_2586_cov_3.319241",1.98138355719999,0.880937156755942,"#D0C6B1",NA,"Not altered"
"1427","Rat_8_NODE_1083_length_2442_cov_2.640553",-1.87446646329252,0.957846077224753,"#D0C6B1",NA,"Not altered"
"1429","Rat_8_NODE_1182_length_2265_cov_5.423529",1.8744671905334,0.957846077224753,"#D0C6B1",NA,"Not altered"
"1431","Rat_8_NODE_1395_length_1979_cov_4.177235",-0.702315429825153,0.178081901838339,"#D0C6B1",NA,"Not altered"
"1434","Rat_8_NODE_144_length_12254_cov_10.245430",0.0813036749094718,0.0193300499288739,"#D0C6B1",NA,"Not altered"
"1435","Rat_8_NODE_1463_length_1894_cov_2.374116",-0.777605725029058,0.254975174943317,"#D0C6B1",NA,"Not altered"
"1436","Rat_8_NODE_1580_length_1797_cov_3.451780",1.93859741611951,0.978606433100428,"#D0C6B1",NA,"Not altered"
"1438","Rat_8_NODE_1678_length_1718_cov_2.824414",0.118645892931241,0.0269720853365407,"#D0C6B1",NA,"Not altered"
"1441","Rat_8_NODE_1817_length_1610_cov_3.906752",1.86941493169614,0.821262737317516,"#D0C6B1",NA,"Not altered"
"1442","Rat_8_NODE_1847_length_1587_cov_2.684726",1.8744671905334,0.957846077224753,"#D0C6B1",NA,"Not altered"
"1448","Rat_8_NODE_2123_length_1425_cov_3.264234",-0.793545472923245,0.220116052847493,"#D0C6B1",NA,"Not altered"
"1449","Rat_8_NODE_2205_length_1386_cov_3.897070",1.8744671905334,0.957846077224753,"#D0C6B1",NA,"Not altered"
"1450","Rat_8_NODE_2218_length_1380_cov_2.343396",1.807353107944,0.932389647817358,"#D0C6B1",NA,"Not altered"
"1451","Rat_8_NODE_2300_length_1330_cov_2.875294",0.575861287677945,0.166635343551934,"#D0C6B1",NA,"Not altered"
"1452","Rat_8_NODE_2309_length_1325_cov_3.181890",1.8744671905334,0.957846077224753,"#D0C6B1",NA,"Not altered"
"1454","Rat_8_NODE_2372_length_1294_cov_2.380145",-0.331204092292995,0.08947524256234,"#D0C6B1",NA,"Not altered"
"1456","Rat_8_NODE_2437_length_1268_cov_3.483100",0.824429119114989,0.295239946165044,"#D0C6B1",NA,"Not altered"
"1457","Rat_8_NODE_244_length_8549_cov_17.068872",1.71662613077317,0.600328673219004,"#D0C6B1",NA,"Not altered"
"1458","Rat_8_NODE_2567_length_1212_cov_2.691443",-0.964372674245471,0.30940006870039,"#D0C6B1",NA,"Not altered"
"1459","Rat_8_NODE_2619_length_1191_cov_1.319542",0.497499985047094,0.14815611840894,"#D0C6B1",NA,"Not altered"
"1463","Rat_8_NODE_2895_length_1104_cov_2.350810",0.938599100543185,0.360293286087366,"#D0C6B1",NA,"Not altered"
"1464","Rat_8_NODE_2910_length_1099_cov_2.243295",1.99999809422587,1.02701410154526,"#D0C6B1",NA,"Not altered"
"1466","Rat_8_NODE_3044_length_1058_cov_3.680957",0.321929073740089,0.0928518116534402,"#D0C6B1",NA,"Not altered"
"1467","Rat_8_NODE_3144_length_1030_cov_2.266667",1.14438958291665,0.392214246376548,"#D0C6B1",NA,"Not altered"
"1468","Rat_8_NODE_3270_length_1002_cov_2.829989",1.32192739952161,0.615517918615033,"#D0C6B1",NA,"Not altered"
"1469","Rat_8_NODE_377_length_5637_cov_4.303296",1.71354740058108,0.614760803522497,"#D0C6B1",NA,"Not altered"
"1471","Rat_8_NODE_54_length_23589_cov_5.917949",1.29278349272243,0.444468828846315,"#D0C6B1",NA,"Not altered"
"1472","Rat_8_NODE_59_length_22207_cov_6.057241",0.608423232158931,0.142505123836463,"#D0C6B1",NA,"Not altered"
"1476","Rat_8_NODE_695_length_3384_cov_3.547312",0.700440464280377,0.184501846451336,"#D0C6B1",NA,"Not altered"
"1481","Rat_8_NODE_886_length_2838_cov_3.899748",0.829015070652145,0.263354231004281,"#D0C6B1",NA,"Not altered"
"1482","Rat_8_NODE_943_length_2687_cov_4.590046",-1.25375170523452,0.380103728628062,"#D0C6B1",NA,"Not altered"
"1486","Rat_9_NODE_1085_length_1784_cov_3.209370",0.118645898662401,0.0269720853365407,"#D0C6B1",NA,"Not altered"
"1487","Rat_9_NODE_1209_length_1667_cov_1.887097",-1.99999703647102,0.995692564103449,"#D0C6B1",NA,"Not altered"
"1488","Rat_9_NODE_1257_length_1623_cov_3.919005",-0.175084853788834,0.0382669674165472,"#D0C6B1",NA,"Not altered"
"1490","Rat_9_NODE_1701_length_1271_cov_3.672697",0.0780032711969085,0.0195641315484538,"#D0C6B1",NA,"Not altered"
"1493","Rat_9_NODE_844_length_2132_cov_2.617718",0.963474054762322,0.313412928542228,"#D0C6B1",NA,"Not altered"
"1496","Rat_9_NODE_980_length_1920_cov_2.164075",-0.201631704807146,0.0447704545569704,"#D0C6B1",NA,"Not altered"
"1497","VC_1000",-1.71369052249336,0.622141807403231,"#D0C6B1",NA,"Not altered"
"1500","VC_1029",-1.58080319479633,0.500205217897656,"#D0C6B1",NA,"Not altered"
"1501","VC_103",-0.730206710784526,0.262510202810266,"#D0C6B1",NA,"Not altered"
"1502","VC_1030",-1.03102239546602,0.321641384587748,"#D0C6B1",NA,"Not altered"
"1503","VC_1034",-0.831176526121783,0.255861974168887,"#D0C6B1",NA,"Not altered"
"1506","VC_1041",1.99999809309744,1.02701410154526,"#D0C6B1",NA,"Not altered"
"1508","VC_1066",0.83007499705533,0.27283076653436,"#D0C6B1",NA,"Not altered"
"1509","VC_1069",-0.27417220794128,0.05815259277605,"#D0C6B1",NA,"Not altered"
"1510","VC_1072",1.8744671905334,0.957846077224753,"#D0C6B1",NA,"Not altered"
"1511","VC_1075",0.0588947432872561,0.0147307416500633,"#D0C6B1",NA,"Not altered"
"1512","VC_1083",-0.977277030187699,0.338215107122429,"#D0C6B1",NA,"Not altered"
"1513","VC_1101",-1.12775006557681,0.323429562880102,"#D0C6B1",NA,"Not altered"
"1516","VC_1147",-1.81009294851292,0.632314678194434,"#D0C6B1",NA,"Not altered"
"1518","VC_117",-0.547324433797164,0.129074053621109,"#D0C6B1",NA,"Not altered"
"1519","VC_1170",-1.80735242480133,0.932389647817358,"#D0C6B1",NA,"Not altered"
"1520","VC_1171",-0.0671130435892678,0.0164000679992222,"#D0C6B1",NA,"Not altered"
"1521","VC_1173",-0.736963494862107,0.237761206746024,"#D0C6B1",NA,"Not altered"
"1522","VC_1174",-0.584961182275369,0.193558083351295,"#D0C6B1",NA,"Not altered"
"1523","VC_1179",0.772589849126977,0.222179519729002,"#D0C6B1",NA,"Not altered"
"1524","VC_119",-1.1883696730801,0.238009154184233,"#D0C6B1",NA,"Not altered"
"1526","VC_1224",1.36074749163271,0.451394489396103,"#D0C6B1",NA,"Not altered"
"1528","VC_1251",-1.99999703647103,0.995692564103449,"#D0C6B1",NA,"Not altered"
"1529","VC_128",-1.01821620005198,0.236835760805294,"#D0C6B1",NA,"Not altered"
"1530","VC_130",1.99999785087807,0.995692564103449,"#D0C6B1",NA,"Not altered"
"1533","VC_144",-0.716200639525574,0.164432461859116,"#D0C6B1",NA,"Not altered"
"1534","VC_145",-0.351467899818803,0.0703967006907622,"#D0C6B1",NA,"Not altered"
"1540","VC_161",1.93859741611951,0.978606433100428,"#D0C6B1",NA,"Not altered"
"1544","VC_167",0.0810605310008098,0.0213895093400656,"#D0C6B1",NA,"Not altered"
"1545","VC_173",0.68526998733438,0.162238068805182,"#D0C6B1",NA,"Not altered"
"1546","VC_181",1.29588000220762,0.577196316430917,"#D0C6B1",NA,"Not altered"
"1547","VC_183",1.63940961582759,0.670290311563789,"#D0C6B1",NA,"Not altered"
"1548","VC_185",-0.278972119092455,0.0556433220105765,"#D0C6B1",NA,"Not altered"
"1552","VC_192",0.718739847804918,0.159590800502571,"#D0C6B1",NA,"Not altered"
"1554","VC_197",-0.386544929154236,0.110614939496203,"#D0C6B1",NA,"Not altered"
"1555","VC_198",-1.15814099363868,0.29565541934097,"#D0C6B1",NA,"Not altered"
"1557","VC_20",1.24825358299371,0.484004215086016,"#D0C6B1",NA,"Not altered"
"1558","VC_209",-0.454563627771043,0.115635553205819,"#D0C6B1",NA,"Not altered"
"1560","VC_212",-0.128477411848978,0.0205195304428434,"#D0C6B1",NA,"Not altered"
"1561","VC_213",1.99999785087807,0.995692564103449,"#D0C6B1",NA,"Not altered"
"1564","VC_223",-0.637427887065248,0.18226325247686,"#D0C6B1",NA,"Not altered"
"1565","VC_224",1.96347320933671,0.931174804835465,"#D0C6B1",NA,"Not altered"
"1566","VC_231",0.19970991949644,0.0447704545569704,"#D0C6B1",NA,"Not altered"
"1571","VC_257",0.843756989811165,0.34475215947744,"#D0C6B1",NA,"Not altered"
"1572","VC_260",-1.74432018825636,0.601197092297827,"#D0C6B1",NA,"Not altered"
"1573","VC_266",0.608538640410669,0.192896488609709,"#D0C6B1",NA,"Not altered"
"1574","VC_270",-1.86356919121898,0.745979713304979,"#D0C6B1",NA,"Not altered"
"1575","VC_271",0.87685309618571,0.213328831233054,"#D0C6B1",NA,"Not altered"
"1576","VC_272",1.48421987620008,0.653421440052928,"#D0C6B1",NA,"Not altered"
"1577","VC_273",-0.836497221273577,0.353663866989819,"#D0C6B1",NA,"Not altered"
"1580","VC_276",-1.22091959135125,0.460545707756739,"#D0C6B1",NA,"Not altered"
"1581","VC_278",-0.202520967521808,0.0447704545569704,"#D0C6B1",NA,"Not altered"
"1582","VC_296",-1.54113629702456,0.363827077813763,"#D0C6B1",NA,"Not altered"
"1588","VC_318",0.315143510631184,0.0580061146317494,"#D0C6B1",NA,"Not altered"
"1589","VC_324",-0.392406251100889,0.141985404557511,"#D0C6B1",NA,"Not altered"
"1591","VC_327",0.54279501769579,0.132091376996822,"#D0C6B1",NA,"Not altered"
"1594","VC_333",-1.87446646329252,0.957846077224753,"#D0C6B1",NA,"Not altered"
"1596","VC_368",0.156568270378851,0.0213206195095007,"#D0C6B1",NA,"Not altered"
"1597","VC_369",0.567191354361299,0.146981249111174,"#D0C6B1",NA,"Not altered"
"1599","VC_373",-1.50997662208602,0.620223883947506,"#D0C6B1",NA,"Not altered"
"1600","VC_376",-0.470315133353095,0.0999152842955767,"#D0C6B1",NA,"Not altered"
"1601","VC_379",-1.70894263895666,0.506774871587464,"#D0C6B1",NA,"Not altered"
"1602","VC_381",1.67709684913982,0.468455595747824,"#D0C6B1",NA,"Not altered"
"1603","VC_382",0.280545602842232,0.0703967006907622,"#D0C6B1",NA,"Not altered"
"1604","VC_385",1.66697643036178,0.82163106650269,"#D0C6B1",NA,"Not altered"
"1605","VC_387",1.54596766991132,0.541312570114963,"#D0C6B1",NA,"Not altered"
"1609","VC_394",1.58496266130294,0.468455595747824,"#D0C6B1",NA,"Not altered"
"1611","VC_397",-0.20353137509063,0.0447704545569704,"#D0C6B1",NA,"Not altered"
"1612","VC_401",-0.695989414386948,0.164432461859116,"#D0C6B1",NA,"Not altered"
"1614","VC_404",-1.07876927304621,0.269462316421528,"#D0C6B1",NA,"Not altered"
"1615","VC_409",-1.59999707679977,0.446344352745554,"#D0C6B1",NA,"Not altered"
"1622","VC_447",1.93859741611951,0.978606433100428,"#D0C6B1",NA,"Not altered"
"1624","VC_453",1.70044040776595,0.483827899294902,"#D0C6B1",NA,"Not altered"
"1627","VC_463",1.93859741611951,0.978606433100428,"#D0C6B1",NA,"Not altered"
"1630","VC_477",-0.999997679859607,0.340895857940151,"#D0C6B1",NA,"Not altered"
"1633","VC_484",0.0076165277326868,2.3980226306296e-07,"#D0C6B1",NA,"Not altered"
"1635","VC_488",-1.41697509078418,0.2465883242957,"#D0C6B1",NA,"Not altered"
"1636","VC_49",-0.662956455594541,0.116822282537503,"#D0C6B1",NA,"Not altered"
"1638","VC_502",-0.491335349792607,0.113620399290241,"#D0C6B1",NA,"Not altered"
"1639","VC_503",0.334841453212241,0.0832481340153672,"#D0C6B1",NA,"Not altered"
"1640","VC_515",-0.730387349152491,0.166092084943522,"#D0C6B1",NA,"Not altered"
"1642","VC_546",-0.462340099910016,0.109598325939243,"#D0C6B1",NA,"Not altered"
"1644","VC_559",-1.80735266271698,0.977797336950072,"#D0C6B1",NA,"Not altered"
"1647","VC_570",-1.55721199764916,0.523775410890118,"#D0C6B1",NA,"Not altered"
"1650","VC_610",1.24236112105721,0.35082315261256,"#D0C6B1",NA,"Not altered"
"1652","VC_62",-0.419620934067299,0.103037039094488,"#D0C6B1",NA,"Not altered"
"1653","VC_620",1.82102963505188,0.634372836498382,"#D0C6B1",NA,"Not altered"
"1654","VC_63",0.416525245473414,0.127076377050721,"#D0C6B1",NA,"Not altered"
"1659","VC_645",-0.0862530571599659,0.0213895093400656,"#D0C6B1",NA,"Not altered"
"1660","VC_647",1.80231884231725,0.753905751148774,"#D0C6B1",NA,"Not altered"
"1663","VC_65",1.71688563831556,0.885696675102822,"#D0C6B1",NA,"Not altered"
"1664","VC_654",-1.76249538551604,0.670889184126711,"#D0C6B1",NA,"Not altered"
"1668","VC_66",0.503875081342628,0.127972300813915,"#D0C6B1",NA,"Not altered"
"1669","VC_660",-1.4689793631428,0.498942542087159,"#D0C6B1",NA,"Not altered"
"1671","VC_663",-1.7612655990608,0.695738074160257,"#D0C6B1",NA,"Not altered"
"1672","VC_666",-0.812369261126364,0.220326193676551,"#D0C6B1",NA,"Not altered"
"1677","VC_676",-0.581455870112321,0.108607756069319,"#D0C6B1",NA,"Not altered"
"1679","VC_678",-0.496893188836469,0.167836180980618,"#D0C6B1",NA,"Not altered"
"1680","VC_680",0.0912996561964263,0.0193300499288739,"#D0C6B1",NA,"Not altered"
"1681","VC_682",-0.291459644265882,0.0645609419029335,"#D0C6B1",NA,"Not altered"
"1683","VC_685",-0.213703204129335,0.0606635727686652,"#D0C6B1",NA,"Not altered"
"1684","VC_686",-1.16840817035218,0.307846726006552,"#D0C6B1",NA,"Not altered"
"1685","VC_687",-0.23366820466589,0.0447704545569704,"#D0C6B1",NA,"Not altered"
"1693","VC_771",-1.03241830195654,0.323400222905062,"#D0C6B1",NA,"Not altered"
"1694","VC_773",1.03406515089003,0.257700626908195,"#D0C6B1",NA,"Not altered"
"1695","VC_775",-1.15199862476233,0.353663866989819,"#D0C6B1",NA,"Not altered"
"1697","VC_788",0.386129120291793,0.0728543142781738,"#D0C6B1",NA,"Not altered"
"1698","VC_789",0.765535484804074,0.241567170897741,"#D0C6B1",NA,"Not altered"
"1700","VC_800",0.473931540491913,0.139592451573945,"#D0C6B1",NA,"Not altered"
"1702","VC_803",1.94753098291198,0.883990716143961,"#D0C6B1",NA,"Not altered"
"1704","VC_807",-1.93859664503526,0.978606433100428,"#D0C6B1",NA,"Not altered"
"1706","VC_812",-1.3957709618447,0.307533262159161,"#D0C6B1",NA,"Not altered"
"1707","VC_813",0.401365401702732,0.086219659320358,"#D0C6B1",NA,"Not altered"
"1711","VC_832",1.57088794774034,0.623574424538352,"#D0C6B1",NA,"Not altered"
"1712","VC_839",1.8744671905334,0.957846077224753,"#D0C6B1",NA,"Not altered"
"1715","VC_857",-0.140860865124647,0.034255951268666,"#D0C6B1",NA,"Not altered"
"1716","VC_86",-0.977966911492358,0.232598962377207,"#D0C6B1",NA,"Not altered"
"1717","VC_868",1.99999785087807,0.995692564103449,"#D0C6B1",NA,"Not altered"
"1720","VC_889",0.163500895581561,0.0327598609589143,"#D0C6B1",NA,"Not altered"
"1721","VC_89",1.57692533971931,0.568822011218852,"#D0C6B1",NA,"Not altered"
"1722","VC_893",0.889444200327989,0.219069745177216,"#D0C6B1",NA,"Not altered"
"1726","VC_910",-0.89308181491104,0.278520454858732,"#D0C6B1",NA,"Not altered"
"1727","VC_92",1.81380520323244,0.620223883947506,"#D0C6B1",NA,"Not altered"
"1729","VC_941",-0.827354059825053,0.190350805595444,"#D0C6B1",NA,"Not altered"
"1731","VC_943",1.99999808481398,1.02701410154526,"#D0C6B1",NA,"Not altered"
"1733","VC_950",1.0506257135707,0.425671403245355,"#D0C6B1",NA,"Not altered"
"1734","VC_951",-1.99999703647103,0.995692564103449,"#D0C6B1",NA,"Not altered"
"1737","VC_962",-1.99999703647103,0.995692564103449,"#D0C6B1",NA,"Not altered"
"1738","VC_967",1.27563400146315,0.498942542087159,"#D0C6B1",NA,"Not altered"
"1739","VC_97",-0.942622746571468,0.182110432226896,"#D0C6B1",NA,"Not altered"
