# Supplementary material for: Alpha-synuclein alters the faecal viromes of rats in a gut-initiated model of Parkinson’s disease
Source: Commun Biol. 2021 Sep 29;4:1140. doi: 10.1038/s42003-021-02666-1 (PMC8481466; doi:10.1038/s42003-021-02666-1)
Supplement: Supplementary file 3 — Supplementary data [file 42003_2021_2666_MOESM3_ESM.zip › Supp_data_RatPD_wDarkMatter/Input_files/volcano_PFFLPS_final_df]

"","rwNames","log2FoldChange","yaxis","colr","labels","Timepoints"
"980","C11-R1-Base_NODE_90_length_5797_cov_4.567398",5.63807022927813,5.95920089324103,"#EBB035","C10-R1-T1_NODE_1024_length_2423_cov_4.060811","Significant in T1"
"2149","VC_649",7.92147429566116,13.2074737096321,"#EBB035","C10-R1-T1_NODE_119_length_7472_cov_4.701497","Significant in T1"
"2181","VC_753",7.03108851600588,5.7114076671693,"#EBB035","C10-R1-T1_NODE_1799_length_1789_cov_34.192618","Significant in T1"
"11","C10-R2-T5_NODE_6_length_4590_cov_9.581036",6.61715362532639,7.27474385365114,"#06A2CB","C10-R1-T1_NODE_195_length_5495_cov_4.028309","Significant in T5"
"22","C12-R1-T5_NODE_66_length_2804_cov_11.128047",8.4220575371255,16.321320128974,"#06A2CB","C10-R1-T1_NODE_923_length_2551_cov_4.681490","Significant in T5"
"112","C22-R1-T5_NODE_102_length_3426_cov_2.959953",6.66058235799731,7.27474385365114,"#06A2CB","C10-R1-T5_NODE_1231_length_1132_cov_1.950789","Significant in T5"
"200","Rat_10_NODE_93_length_11013_cov_4.923617",6.0909859718431,5.00172338900143,"#06A2CB","C10-R1-T5_NODE_146_length_2360_cov_2.494143","Significant in T5"
"443","Rat_15_NODE_1829_length_1188_cov_3.973522",7.54431211666237,9.77447382282103,"#06A2CB","C10-R1-T5_NODE_314_length_1819_cov_14.701814","Significant in T5"
"797","VC_190",6.37503343761506,8.23955572175763,"#06A2CB","C10-R2-Base_NODE_426_length_1876_cov_10.399780","Significant in T5"
"810","VC_249",6.52093683262404,5.78984145274651,"#06A2CB","C10-R2-T1_NODE_656_length_2250_cov_4.782688","Significant in T5"
"891","VC_646",6.84965793172083,7.99599982662166,"#06A2CB","C10-R2-T5_NODE_6_length_4590_cov_9.581036","Significant in T5"
"1115","C24-R3-3-4-18_NODE_728_length_3686_cov_5.352245",-7.21729138613541,6.14943549519619,"#DD1E2F","C10-R2-T5_NODE_871_length_1223_cov_8.360445","Significant in T1 and T5"
"2085","VC_368",-7.55870559812808,8.78131732263664,"#DD1E2F","C10-R3-Base_NODE_23_length_4425_cov_4.162700","Significant in T1 and T5"
"2133","VC_581",-8.01939922137763,6.46245693870073,"#DD1E2F","C11-R1-T5_NODE_3202_length_1120_cov_8.643192","Significant in T1 and T5"
"2135","VC_602",-9.3398508596494,6.55982852597326,"#DD1E2F","C11-R1-T5_NODE_3855_length_1019_cov_2.173237","Significant in T1 and T5"
"2166","VC_674",-7.74099571783224,6.24974512499732,"#DD1E2F","C11-R2-Base_NODE_13_length_19197_cov_8.501306","Significant in T1 and T5"
"34","C13-R1-Base_NODE_7_length_24297_cov_6.828521",-6.69114845947928,5.89786512218467,"#06A2CB","C11-R2-Base_NODE_2632_length_1137_cov_2.911275","Significant in T5"
"46","C14-R2-Base_NODE_43_length_17842_cov_14.781020",-7.57237209614729,9.26339721832133,"#06A2CB","C11-R2-Base_NODE_525_length_3221_cov_10.784270","Significant in T5"
"48","C14-R2-Base_NODE_71_length_11150_cov_11.531501",-6.48916550972356,5.35979468963884,"#06A2CB","C11-R3-Base_NODE_300_length_4118_cov_3.714251","Significant in T5"
"56","C15-R1-Base_NODE_723_length_4025_cov_3.240806",-6.25108091673068,8.88749127387365,"#06A2CB","C11-R3-T1_NODE_1477_length_1597_cov_11.238003","Significant in T5"
"92","C21-R1-3-4-18_NODE_4_length_19872_cov_8.823384",-8.22157816465769,15.9893406977618,"#06A2CB","C11-R3-T1_NODE_40_length_6588_cov_3.976427","Significant in T5"
"192","Rat_10_NODE_141_length_8304_cov_10.941326",-10.3948065309651,22.2054403337878,"#06A2CB","C12-R1-T5_NODE_66_length_2804_cov_11.128047","Significant in T5"
"645","Rat_5_NODE_537_length_1860_cov_96.406648",-7.30529266429591,10.8415802746452,"#06A2CB","C12-R2-Base_NODE_1490_length_2490_cov_8.564271","Significant in T5"
"709","Rat_8_NODE_2923_length_1095_cov_4.711538",-7.11893158978559,9.72375587852693,"#06A2CB","C12-R2-Base_NODE_1641_length_2327_cov_3.610035","Significant in T5"
"742","VC_101",-7.64504550566059,9.43620261614938,"#06A2CB","C12-R2-Base_NODE_4521_length_1147_cov_4.023810","Significant in T5"
"747","VC_104",-6.79656862556695,7.01893411295357,"#06A2CB","C12-R2-Base_NODE_769_length_4109_cov_5.782930","Significant in T5"
"818","VC_275",-8.12131086188558,8.13474632178566,"#06A2CB","C12-R2-T1_NODE_116_length_4111_cov_5.602811","Significant in T5"
"829","VC_34",-9.36993061882052,5.70983266462336,"#06A2CB","C12-R2-T5_NODE_205_length_2987_cov_3.546385","Significant in T5"
"908","VC_673",-5.60978559598661,5.15111069471034,"#06A2CB","C12-R2-T5_NODE_28_length_5873_cov_4.459608","Significant in T5"
"924","VC_775",-5.40938474039548,6.43666301240487,"#06A2CB","C12-R2-T5_NODE_697_length_2078_cov_3.231340","Significant in T5"
"6","C10-R1-T5_NODE_1231_length_1132_cov_1.950789",3.80735111095099,2.82231637024748,"#218559",NA,"Altered, but not significant"
"7","C10-R1-T5_NODE_146_length_2360_cov_2.494143",3.62448690468009,2.39363570278998,"#218559",NA,"Altered, but not significant"
"10","C10-R2-T1_NODE_656_length_2250_cov_4.782688",3.95419117946959,2.39756404172335,"#218559",NA,"Altered, but not significant"
"12","C10-R2-T5_NODE_871_length_1223_cov_8.360445",2.58496053806582,1.37787000607894,"#218559",NA,"Altered, but not significant"
"16","C11-R2-Base_NODE_13_length_19197_cov_8.501306",5.21592831138046,2.98345645928457,"#218559",NA,"Altered, but not significant"
"17","C11-R2-Base_NODE_2632_length_1137_cov_2.911275",2.05889138705742,1.02145922382422,"#218559",NA,"Altered, but not significant"
"21","C11-R3-T1_NODE_40_length_6588_cov_3.976427",3.82442293244307,2.04788421933019,"#218559",NA,"Altered, but not significant"
"33","C12-R3-T1_NODE_173_length_4097_cov_2.496042",4.80734784998184,2.98345645928457,"#218559",NA,"Altered, but not significant"
"39","C13-R3-Base_NODE_59_length_14223_cov_7.880082",3.23007445954774,1.29756442983497,"#218559",NA,"Altered, but not significant"
"51","C14-R3-T5_NODE_1835_length_1024_cov_3.983488",3.84129829619433,2.81301011025672,"#218559",NA,"Altered, but not significant"
"52","C14-R3-T5_NODE_209_length_2396_cov_7.952157",5.29767466489358,4.77579271783462,"#218559",NA,"Altered, but not significant"
"59","C15-R1-T5_NODE_775_length_1072_cov_2.008850",3.39231374605219,2.14401426207563,"#218559",NA,"Altered, but not significant"
"62","C15-R2-T5_NODE_1904_length_1063_cov_5.178571",3.27853331894827,2.12076707696105,"#218559",NA,"Altered, but not significant"
"80","C16-R2-T5_NODE_600_length_2696_cov_3.200682",2.22238979631444,1.04390347710714,"#218559",NA,"Altered, but not significant"
"87","C16-R3-T5_NODE_259_length_4212_cov_3.792398",4.49184678821549,2.81463202414115,"#218559",NA,"Altered, but not significant"
"94","C21-R2-1-5-18_NODE_495_length_3097_cov_3.664694",3.70043444664994,1.9792901078757,"#218559",NA,"Altered, but not significant"
"105","C21-R3-1-5-18_NODE_281_length_3210_cov_6.064659",3.85797602954113,2.32283481849735,"#218559",NA,"Altered, but not significant"
"106","C21-R3-1-5-18_NODE_664_length_2177_cov_3.396795",2.05889138705742,1.02145922382422,"#218559",NA,"Altered, but not significant"
"120","C22-R3-1-5-18_NODE_35_length_4817_cov_4.404452",5.51306223737704,4.30510425400755,"#218559",NA,"Altered, but not significant"
"173","Rat_1_NODE_1314_length_1243_cov_3.515152",2.45942883336168,1.24325825573582,"#218559",NA,"Altered, but not significant"
"175","Rat_1_NODE_1406_length_1180_cov_2.220444",3.0297438837122,1.71352900693115,"#218559",NA,"Altered, but not significant"
"182","Rat_1_NODE_645_length_2114_cov_7.451676",3.05888982013494,1.58691405181616,"#218559",NA,"Altered, but not significant"
"198","Rat_10_NODE_694_length_2069_cov_6.280040",2.69616510700887,1.42518245938615,"#218559",NA,"Altered, but not significant"
"209","Rat_11_NODE_1550_length_1239_cov_1.862331",2.80735245849356,1.88197700473832,"#218559",NA,"Altered, but not significant"
"210","Rat_11_NODE_1659_length_1179_cov_2.451957",5.24499777878653,3.74182831195375,"#218559",NA,"Altered, but not significant"
"213","Rat_11_NODE_1792_length_1119_cov_2.440789",2.90688763202502,1.76888456338807,"#218559",NA,"Altered, but not significant"
"226","Rat_12_NODE_1000_length_2410_cov_6.142251",2.11547480479306,1.02982703080491,"#218559",NA,"Altered, but not significant"
"228","Rat_12_NODE_1039_length_2329_cov_5.757256",2.05889138705742,1.02145922382422,"#218559",NA,"Altered, but not significant"
"233","Rat_12_NODE_1115_length_2199_cov_6.325093",2.62448779251171,1.3527191473676,"#218559",NA,"Altered, but not significant"
"236","Rat_12_NODE_1239_length_2036_cov_5.170116",2.32192557813605,1.17769815471021,"#218559",NA,"Altered, but not significant"
"240","Rat_12_NODE_138_length_13542_cov_5.418996",4.10153180526288,2.23419959491151,"#218559",NA,"Altered, but not significant"
"241","Rat_12_NODE_1429_length_1815_cov_12.363068",3.70043500130948,2.1674113662723,"#218559",NA,"Altered, but not significant"
"245","Rat_12_NODE_151_length_12516_cov_6.164995",4.2976738700039,2.38445298912238,"#218559",NA,"Altered, but not significant"
"247","Rat_12_NODE_1556_length_1691_cov_2.071516",3.77258469585171,2.24125597610369,"#218559",NA,"Altered, but not significant"
"248","Rat_12_NODE_1561_length_1689_cov_3.428397",2.16992275353491,1.09628495186806,"#218559",NA,"Altered, but not significant"
"250","Rat_12_NODE_163_length_11909_cov_5.647967",4.62448336253841,2.62365604252316,"#218559",NA,"Altered, but not significant"
"251","Rat_12_NODE_1752_length_1523_cov_5.045640",2.1154751179242,1.06842446705756,"#218559",NA,"Altered, but not significant"
"252","Rat_12_NODE_1758_length_1517_cov_4.720930",2.58495981982617,1.43594371324369,"#218559",NA,"Altered, but not significant"
"253","Rat_12_NODE_180_length_10497_cov_6.220552",4.42625772219923,2.46221394070142,"#218559",NA,"Altered, but not significant"
"255","Rat_12_NODE_183_length_10441_cov_5.508184",3.89076521013381,2.09624727812192,"#218559",NA,"Altered, but not significant"
"257","Rat_12_NODE_1891_length_1440_cov_2.129964",2.66296222095181,1.48834127275901,"#218559",NA,"Altered, but not significant"
"259","Rat_12_NODE_223_length_8888_cov_5.450583",3.43740059678648,1.8311529096083,"#218559",NA,"Altered, but not significant"
"260","Rat_12_NODE_2261_length_1257_cov_3.247088",4.01494632056707,3.06694967740051,"#218559",NA,"Altered, but not significant"
"261","Rat_12_NODE_227_length_8831_cov_5.782133",5.19638926224284,3.33175659724727,"#218559",NA,"Altered, but not significant"
"265","Rat_12_NODE_238_length_8384_cov_5.079361",3.58495748048199,1.92003372641969,"#218559",NA,"Altered, but not significant"
"266","Rat_12_NODE_2399_length_1201_cov_3.054101",3.41503420229823,2.41407741704839,"#218559",NA,"Altered, but not significant"
"267","Rat_12_NODE_242_length_8287_cov_5.477405",3.52355706540059,1.88355064233982,"#218559",NA,"Altered, but not significant"
"269","Rat_12_NODE_244_length_8188_cov_6.057297",4.41503137275078,2.77585350954339,"#218559",NA,"Altered, but not significant"
"273","Rat_12_NODE_2583_length_1142_cov_2.220791",3.14295464133612,1.94123681915765,"#218559",NA,"Altered, but not significant"
"275","Rat_12_NODE_2684_length_1112_cov_1.449385",3.196394226969,2.20720981480106,"#218559",NA,"Altered, but not significant"
"276","Rat_12_NODE_273_length_7420_cov_5.898167",3.7725840686132,2.01590732760341,"#218559",NA,"Altered, but not significant"
"277","Rat_12_NODE_274_length_7416_cov_7.206765",2.22238979631444,1.04390347710714,"#218559",NA,"Altered, but not significant"
"279","Rat_12_NODE_2793_length_1084_cov_1.937804",2.22239006168695,1.11684386971761,"#218559",NA,"Altered, but not significant"
"285","Rat_12_NODE_287_length_6991_cov_5.848328",3.93859435609386,2.39283553405761,"#218559",NA,"Altered, but not significant"
"286","Rat_12_NODE_289_length_6943_cov_4.719077",3.32192362715866,1.75116534128588,"#218559",NA,"Altered, but not significant"
"291","Rat_12_NODE_3097_length_1012_cov_2.835946",2.36923120624992,1.2020104024564,"#218559",NA,"Altered, but not significant"
"293","Rat_12_NODE_362_length_5583_cov_4.049928",3.08745893586916,1.5994716572146,"#218559",NA,"Altered, but not significant"
"294","Rat_12_NODE_369_length_5501_cov_4.417003",2.05889138705742,1.02145922382422,"#218559",NA,"Altered, but not significant"
"296","Rat_12_NODE_371_length_5494_cov_4.551756",2.11547480479306,1.02982703080491,"#218559",NA,"Altered, but not significant"
"298","Rat_12_NODE_396_length_5262_cov_6.418475",3.02974351877494,1.57953056980217,"#218559",NA,"Altered, but not significant"
"299","Rat_12_NODE_413_length_5111_cov_5.673655",2.96962262241993,1.53812064308381,"#218559",NA,"Altered, but not significant"
"300","Rat_12_NODE_418_length_5038_cov_3.946016",2.99999622694427,1.56149948392199,"#218559",NA,"Altered, but not significant"
"301","Rat_12_NODE_420_length_5006_cov_5.210866",2.66296187082574,1.37787000607894,"#218559",NA,"Altered, but not significant"
"302","Rat_12_NODE_503_length_4314_cov_5.036394",2.22238979631444,1.04390347710714,"#218559",NA,"Altered, but not significant"
"303","Rat_12_NODE_540_length_4083_cov_6.470209",2.22238979631444,1.04390347710714,"#218559",NA,"Altered, but not significant"
"304","Rat_12_NODE_542_length_4052_cov_4.978484",2.22238979631444,1.04390347710714,"#218559",NA,"Altered, but not significant"
"307","Rat_12_NODE_570_length_3904_cov_4.483242",2.05889138705742,1.02145922382422,"#218559",NA,"Altered, but not significant"
"308","Rat_12_NODE_658_length_3442_cov_3.652790",2.16992248078629,1.02982703080491,"#218559",NA,"Altered, but not significant"
"309","Rat_12_NODE_662_length_3417_cov_5.226353",2.05889138705742,1.02145922382422,"#218559",NA,"Altered, but not significant"
"310","Rat_12_NODE_689_length_3320_cov_4.456049",2.11547480479306,1.02982703080491,"#218559",NA,"Altered, but not significant"
"311","Rat_12_NODE_713_length_3187_cov_2.303959",5.02236241608332,4.44263037755279,"#218559",NA,"Altered, but not significant"
"313","Rat_12_NODE_824_length_2802_cov_4.641063",2.16992248078629,1.02982703080491,"#218559",NA,"Altered, but not significant"
"315","Rat_12_NODE_853_length_2744_cov_5.496467",2.22238979631444,1.04390347710714,"#218559",NA,"Altered, but not significant"
"316","Rat_12_NODE_919_length_2565_cov_4.393227",2.16992248078629,1.02982703080491,"#218559",NA,"Altered, but not significant"
"317","Rat_12_NODE_963_length_2492_cov_3.956094",2.84129877231773,1.46285382323149,"#218559",NA,"Altered, but not significant"
"343","Rat_13_NODE_1559_length_1216_cov_2.156761",2.30377935627184,1.33845149818513,"#218559",NA,"Altered, but not significant"
"344","Rat_13_NODE_1617_length_1197_cov_1.973730",2.16992273876829,1.09164635050634,"#218559",NA,"Altered, but not significant"
"362","Rat_13_NODE_2031_length_1031_cov_1.480533",2.22239028453738,1.20543185042237,"#218559",NA,"Altered, but not significant"
"394","Rat_14_NODE_1238_length_1461_cov_5.821479",2.70043650770832,1.39796778420746,"#218559",NA,"Altered, but not significant"
"397","Rat_14_NODE_1283_length_1431_cov_6.297238",2.05889166073073,1.04390347710714,"#218559",NA,"Altered, but not significant"
"407","Rat_14_NODE_2101_length_1043_cov_1.764170",2.66296221364064,1.48482138886989,"#218559",NA,"Altered, but not significant"
"429","Rat_14_NODE_998_length_1685_cov_3.022086",2.16992273876829,1.09164635050634,"#218559",NA,"Altered, but not significant"
"434","Rat_15_NODE_1150_length_1740_cov_3.246291",2.70043650770832,1.39796778420746,"#218559",NA,"Altered, but not significant"
"441","Rat_15_NODE_1645_length_1297_cov_5.404992",3.0955763130052,1.87950786770892,"#218559",NA,"Altered, but not significant"
"455","Rat_15_NODE_589_length_2859_cov_3.621255",3.22238812210157,1.66722986417061,"#218559",NA,"Altered, but not significant"
"459","Rat_15_NODE_886_length_2114_cov_3.472559",2.5024974936952,1.27657170039063,"#218559",NA,"Altered, but not significant"
"463","Rat_16_NODE_1613_length_1205_cov_2.486087",3.0297446542524,2.07499570475861,"#218559",NA,"Altered, but not significant"
"480","Rat_17_NODE_1683_length_1382_cov_2.787491",2.62448778766572,1.3527191473676,"#218559",NA,"Altered, but not significant"
"494","Rat_17_NODE_590_length_3525_cov_2.889049",3.1154732756868,1.62327240240911,"#218559",NA,"Altered, but not significant"
"574","Rat_18_NODE_3267_length_1121_cov_1.641651",2.62448812720745,1.46095052322332,"#218559",NA,"Altered, but not significant"
"589","Rat_18_NODE_372_length_5776_cov_3.699703",3.68181874851017,1.94660587974977,"#218559",NA,"Altered, but not significant"
"592","Rat_18_NODE_505_length_4401_cov_3.102163",4.41503138708538,2.77585350954339,"#218559",NA,"Altered, but not significant"
"595","Rat_18_NODE_873_length_2841_cov_4.723259",4.44845424045097,2.77585350954339,"#218559",NA,"Altered, but not significant"
"606","Rat_2_NODE_1357_length_1457_cov_1.528531",3.39231320105826,1.93057398071728,"#218559",NA,"Altered, but not significant"
"608","Rat_2_NODE_1535_length_1296_cov_3.298952",2.27301628665223,1.24043773800178,"#218559",NA,"Altered, but not significant"
"610","Rat_2_NODE_1595_length_1262_cov_2.579122",2.1154751179242,1.06842446705756,"#218559",NA,"Altered, but not significant"
"616","Rat_2_NODE_973_length_1958_cov_2.497110",4.16992085043786,3.31178769367412,"#218559",NA,"Altered, but not significant"
"623","Rat_3_NODE_2317_length_1472_cov_2.742414",2.58495980881412,1.43032020377516,"#218559",NA,"Altered, but not significant"
"624","Rat_3_NODE_2574_length_1367_cov_2.875000",2.16992275353491,1.09628495186806,"#218559",NA,"Altered, but not significant"
"637","Rat_3_NODE_410_length_4533_cov_3.147834",3.66295982522746,1.95944410574766,"#218559",NA,"Altered, but not significant"
"661","Rat_7_NODE_385_length_6521_cov_4.092793",3.96962184841718,2.74855782401672,"#218559",NA,"Altered, but not significant"
"666","Rat_8_NODE_1115_length_2373_cov_2.902934",3.75488267877899,2.20720981480106,"#218559",NA,"Altered, but not significant"
"668","Rat_8_NODE_1274_length_2116_cov_2.597283",2.736962314058,1.4069611611518,"#218559",NA,"Altered, but not significant"
"671","Rat_8_NODE_1425_length_1945_cov_2.821693",2.80735151205114,1.44666807297432,"#218559",NA,"Altered, but not significant"
"676","Rat_8_NODE_1536_length_1842_cov_5.126469",2.11547480479306,1.02982703080491,"#218559",NA,"Altered, but not significant"
"679","Rat_8_NODE_1678_length_1718_cov_2.824414",3.16992174403471,2.00997289058616,"#218559",NA,"Altered, but not significant"
"681","Rat_8_NODE_1786_length_1632_cov_2.851617",2.05889138705742,1.02145922382422,"#218559",NA,"Altered, but not significant"
"686","Rat_8_NODE_1840_length_1589_cov_3.229465",4.24792174519624,2.64453529374468,"#218559",NA,"Altered, but not significant"
"688","Rat_8_NODE_1964_length_1507_cov_3.104683",2.11547480479306,1.02982703080491,"#218559",NA,"Altered, but not significant"
"690","Rat_8_NODE_2046_length_1458_cov_4.435495",3.11547363034624,1.79921298907799,"#218559",NA,"Altered, but not significant"
"696","Rat_8_NODE_2300_length_1330_cov_2.875294",2.90688769138104,1.80186989566629,"#218559",NA,"Altered, but not significant"
"700","Rat_8_NODE_24_length_38809_cov_15.639547",2.59969744817462,1.52027276428667,"#218559",NA,"Altered, but not significant"
"707","Rat_8_NODE_2799_length_1131_cov_3.311338",2.54431789033627,1.4069611611518,"#218559",NA,"Altered, but not significant"
"713","Rat_8_NODE_3044_length_1058_cov_3.680957",2.50249801768122,1.49164818212184,"#218559",NA,"Altered, but not significant"
"721","Rat_8_NODE_629_length_3657_cov_3.140755",3.99999398134125,2.14822830617537,"#218559",NA,"Altered, but not significant"
"723","Rat_8_NODE_695_length_3384_cov_3.547312",3.45942679132203,1.8243016595115,"#218559",NA,"Altered, but not significant"
"726","Rat_8_NODE_830_length_3001_cov_2.665309",2.22238979631444,1.04390347710714,"#218559",NA,"Altered, but not significant"
"727","Rat_8_NODE_886_length_2838_cov_3.899748",3.50249549780801,1.87467449196359,"#218559",NA,"Altered, but not significant"
"741","VC_1007",2.11547480479306,1.02982703080491,"#218559",NA,"Altered, but not significant"
"748","VC_1043",2.05889138705742,1.02145922382422,"#218559",NA,"Altered, but not significant"
"750","VC_1066",3.3457708032999,1.93608461994836,"#218559",NA,"Altered, but not significant"
"752","VC_1072",3.05889012219642,1.71352900693115,"#218559",NA,"Altered, but not significant"
"762","VC_1167",2.16992248078629,1.02982703080491,"#218559",NA,"Altered, but not significant"
"772","VC_1235",2.11547480479306,1.02982703080491,"#218559",NA,"Altered, but not significant"
"790","VC_166",2.99999622724668,1.56149948392199,"#218559",NA,"Altered, but not significant"
"793","VC_183",3.08745968957353,1.93929539975024,"#218559",NA,"Altered, but not significant"
"798","VC_192",5.48953252533108,3.87777332587907,"#218559",NA,"Altered, but not significant"
"807","VC_224",3.96962245758105,3.06654314392432,"#218559",NA,"Altered, but not significant"
"813","VC_266",2.4551216103385,0.975682242523507,"#218559",NA,"Altered, but not significant"
"815","VC_271",3.11929613442261,1.48938202868669,"#218559",NA,"Altered, but not significant"
"823","VC_316",3.43740211132176,2.53827435892438,"#218559",NA,"Altered, but not significant"
"831","VC_362",2.16992248078629,1.02982703080491,"#218559",NA,"Altered, but not significant"
"844","VC_401",3.36922975554144,1.95291066851393,"#218559",NA,"Altered, but not significant"
"853","VC_452",2.11547480479306,1.02982703080491,"#218559",NA,"Altered, but not significant"
"856","VC_462",2.11547480479306,1.02982703080491,"#218559",NA,"Altered, but not significant"
"859","VC_479",2.61720116596038,1.02145922382422,"#218559",NA,"Altered, but not significant"
"862","VC_487",2.35198394783214,1.02982703080491,"#218559",NA,"Altered, but not significant"
"865","VC_491",2.70043650915536,1.39796778420746,"#218559",NA,"Altered, but not significant"
"866","VC_494",4.70043298293688,2.97654818212375,"#218559",NA,"Altered, but not significant"
"874","VC_560",2.11547480479306,1.02982703080491,"#218559",NA,"Altered, but not significant"
"879","VC_575",3.22238857755184,1.84304623736798,"#218559",NA,"Altered, but not significant"
"892","VC_647",2.23265980427863,1.04390347710714,"#218559",NA,"Altered, but not significant"
"893","VC_649",7.02235450345074,4.92902673224428,"#218559",NA,"Altered, but not significant"
"901","VC_661",3.34577081508751,1.93802663925467,"#218559",NA,"Altered, but not significant"
"919","VC_753",5.16322253768098,3.33175659724727,"#218559",NA,"Altered, but not significant"
"921","VC_757",4.49184677238964,2.81301011025672,"#218559",NA,"Altered, but not significant"
"922","VC_767",2.05889138705742,1.02145922382422,"#218559",NA,"Altered, but not significant"
"927","VC_803",2.05889138705742,1.02145922382422,"#218559",NA,"Altered, but not significant"
"928","VC_805",2.32192557931571,1.17769815471021,"#218559",NA,"Altered, but not significant"
"938","VC_862",3.66295982522746,1.95944410574766,"#218559",NA,"Altered, but not significant"
"939","VC_871",3.79007147424036,2.03821630219431,"#218559",NA,"Altered, but not significant"
"944","VC_888",3.3860547601731,1.89716046988244,"#218559",NA,"Altered, but not significant"
"947","VC_891",2.93859578879445,1.52109192095642,"#218559",NA,"Altered, but not significant"
"948","VC_892",2.96962262890788,1.5408506793826,"#218559",NA,"Altered, but not significant"
"963","VC_942",2.73696270163518,1.52698034496459,"#218559",NA,"Altered, but not significant"
"964","VC_946",2.69632217576521,1.66722986417061,"#218559",NA,"Altered, but not significant"
"976","C10-R1-T5_NODE_146_length_2360_cov_2.494143",4.04564985294212,2.1782242107784,"#218559",NA,"Altered, but not significant"
"983","C11-R2-Base_NODE_13_length_19197_cov_8.501306",5.77469063202408,3.4950688741295,"#218559",NA,"Altered, but not significant"
"985","C11-R2-Base_NODE_843_length_2245_cov_5.992694",3.58661836160272,1.86996795465707,"#218559",NA,"Altered, but not significant"
"993","C12-R2-T5_NODE_1684_length_1571_cov_2.399736",3.35914563471825,1.89395340655349,"#218559",NA,"Altered, but not significant"
"1001","C13-R2-Base_NODE_1007_length_2204_cov_2.853420",2.99360318544821,1.35409887834449,"#218559",NA,"Altered, but not significant"
"1005","C13-R2-T1_NODE_809_length_1547_cov_2.183646",2.26203901138898,1.02666730742893,"#218559",NA,"Altered, but not significant"
"1017","C14-R2-T1_NODE_266_length_3281_cov_3.356479",2.03060507841144,0.903033276522347,"#218559",NA,"Altered, but not significant"
"1027","C15-R2-T1_NODE_2731_length_1239_cov_3.022804",2.19844936111744,1.02722366120082,"#218559",NA,"Altered, but not significant"
"1065","C21-R3-1-5-18_NODE_281_length_3210_cov_6.064659",4.07625912267641,2.20437057351921,"#218559",NA,"Altered, but not significant"
"1079","C22-R3-1-5-18_NODE_35_length_4817_cov_4.404452",4.70070590769218,2.33086145468663,"#218559",NA,"Altered, but not significant"
"1099","C24-R2-1-5-18_NODE_56_length_3782_cov_3.323585",4.75263019522276,2.34764361932287,"#218559",NA,"Altered, but not significant"
"1134","C9-R3-T5_NODE_466_length_3562_cov_3.203023",2.15180058810622,0.926990969966891,"#218559",NA,"Altered, but not significant"
"1136","Rat_1_NODE_12_length_50589_cov_25.399553",6.33638456006549,4.06947337096378,"#218559",NA,"Altered, but not significant"
"1137","Rat_1_NODE_1260_length_1283_cov_5.509772",2.483293003762,1.1285092550686,"#218559",NA,"Altered, but not significant"
"1138","Rat_1_NODE_1383_length_1196_cov_2.416301",2.62861741032567,1.19433923023147,"#218559",NA,"Altered, but not significant"
"1142","Rat_1_NODE_500_length_2643_cov_2.796368",2.09248359172393,0.914846097676084,"#218559",NA,"Altered, but not significant"
"1145","Rat_1_NODE_645_length_2114_cov_7.451676",3.81236566450413,1.98603491403502,"#218559",NA,"Altered, but not significant"
"1166","Rat_10_NODE_93_length_11013_cov_4.923617",4.25690868635736,2.08896037776089,"#218559",NA,"Altered, but not significant"
"1171","Rat_11_NODE_1217_length_1507_cov_1.940083",2.82232355584984,1.27503100654739,"#218559",NA,"Altered, but not significant"
"1174","Rat_11_NODE_1307_length_1426_cov_2.698031",2.91003517662899,1.2985762966303,"#218559",NA,"Altered, but not significant"
"1175","Rat_11_NODE_1361_length_1382_cov_2.350414",2.03972610467371,0.951602324008202,"#218559",NA,"Altered, but not significant"
"1178","Rat_11_NODE_1550_length_1239_cov_1.862331",2.82406767385775,1.41317047017349,"#218559",NA,"Altered, but not significant"
"1179","Rat_11_NODE_1560_length_1231_cov_1.734694",2.62865729683834,1.19686134089391,"#218559",NA,"Altered, but not significant"
"1190","Rat_11_NODE_2052_length_1029_cov_2.990760",2.83823747436972,1.27406453189284,"#218559",NA,"Altered, but not significant"
"1198","Rat_12_NODE_1002_length_2405_cov_4.991915",2.55794722525617,1.17061770433314,"#218559",NA,"Altered, but not significant"
"1200","Rat_12_NODE_1011_length_2382_cov_4.611517",2.62875242847972,1.2006827643676,"#218559",NA,"Altered, but not significant"
"1203","Rat_12_NODE_1026_length_2351_cov_3.506098",2.09085114948555,0.968122238047486,"#218559",NA,"Altered, but not significant"
"1205","Rat_12_NODE_1039_length_2329_cov_5.757256",4.03779938590614,2.20437057351921,"#218559",NA,"Altered, but not significant"
"1206","Rat_12_NODE_1043_length_2328_cov_3.934448",2.03722953508996,0.913668603451823,"#218559",NA,"Altered, but not significant"
"1207","Rat_12_NODE_1062_length_2290_cov_4.579866",2.27862114327708,1.04165650911553,"#218559",NA,"Altered, but not significant"
"1208","Rat_12_NODE_1064_length_2279_cov_4.224371",2.72879287093106,1.24601609030553,"#218559",NA,"Altered, but not significant"
"1209","Rat_12_NODE_1076_length_2261_cov_3.696283",2.0883376274438,0.921287640107816,"#218559",NA,"Altered, but not significant"
"1210","Rat_12_NODE_1085_length_2241_cov_4.649588",3.04593330143274,1.39091678311286,"#218559",NA,"Altered, but not significant"
"1212","Rat_12_NODE_1098_length_2214_cov_3.805002",2.76073464024553,1.27040687757165,"#218559",NA,"Altered, but not significant"
"1213","Rat_12_NODE_1099_length_2213_cov_4.142261",2.03722953508996,0.913668603451823,"#218559",NA,"Altered, but not significant"
"1214","Rat_12_NODE_11_length_51393_cov_41.807355",2.29615651900924,0.739460519580545,"#218559",NA,"Altered, but not significant"
"1215","Rat_12_NODE_1109_length_2206_cov_4.519758",2.96608504967119,1.34629286429007,"#218559",NA,"Altered, but not significant"
"1217","Rat_12_NODE_1121_length_2192_cov_3.705194",2.59378183331399,1.18788615694191,"#218559",NA,"Altered, but not significant"
"1218","Rat_12_NODE_1123_length_2190_cov_3.702108",2.66288411950871,1.21504431484795,"#218559",NA,"Altered, but not significant"
"1219","Rat_12_NODE_1127_length_2185_cov_4.280751",3.01985497865231,1.38508593920083,"#218559",NA,"Altered, but not significant"
"1221","Rat_12_NODE_1165_length_2125_cov_4.390338",2.66289537044923,1.21504431484795,"#218559",NA,"Altered, but not significant"
"1222","Rat_12_NODE_1168_length_2117_cov_4.242483",2.55787253885633,1.16655874453644,"#218559",NA,"Altered, but not significant"
"1225","Rat_12_NODE_1174_length_2114_cov_3.776105",2.82238408247691,1.27929318104739,"#218559",NA,"Altered, but not significant"
"1226","Rat_12_NODE_1178_length_2109_cov_4.148004",2.55794722525617,1.17061770433314,"#218559",NA,"Altered, but not significant"
"1229","Rat_12_NODE_1218_length_2050_cov_5.211529",2.79187874597708,1.27406453189284,"#218559",NA,"Altered, but not significant"
"1230","Rat_12_NODE_1228_length_2043_cov_5.985915",2.66258443757463,1.19759675936801,"#218559",NA,"Altered, but not significant"
"1232","Rat_12_NODE_1264_length_2000_cov_4.138817",2.40498442018547,1.10390756606974,"#218559",NA,"Altered, but not significant"
"1235","Rat_12_NODE_1290_length_1963_cov_3.881551",2.44477503578554,1.12259432637696,"#218559",NA,"Altered, but not significant"
"1238","Rat_12_NODE_1347_length_1898_cov_4.247423",2.66282351660814,1.21085767991977,"#218559",NA,"Altered, but not significant"
"1240","Rat_12_NODE_138_length_13542_cov_5.418996",4.8662309597628,2.4561606372937,"#218559",NA,"Altered, but not significant"
"1241","Rat_12_NODE_1385_length_1859_cov_5.265521",2.13769823383774,0.927128861124035,"#218559",NA,"Altered, but not significant"
"1242","Rat_12_NODE_1402_length_1842_cov_4.151091",2.44473415333539,1.1217963623362,"#218559",NA,"Altered, but not significant"
"1243","Rat_12_NODE_1429_length_1815_cov_12.363068",4.35245426515233,2.36961744794728,"#218559",NA,"Altered, but not significant"
"1244","Rat_12_NODE_1431_length_1813_cov_4.915813",2.6862957370299,1.2075733100766,"#218559",NA,"Altered, but not significant"
"1246","Rat_12_NODE_1435_length_1809_cov_3.545040",2.13769823383774,0.927128861124035,"#218559",NA,"Altered, but not significant"
"1247","Rat_12_NODE_1474_length_1768_cov_4.894337",2.27855600844422,1.0408383366271,"#218559",NA,"Altered, but not significant"
"1248","Rat_12_NODE_1494_length_1750_cov_5.845428",2.55794722525617,1.17061770433314,"#218559",NA,"Altered, but not significant"
"1251","Rat_12_NODE_151_length_12516_cov_6.164995",4.77541157865062,2.39230499119709,"#218559",NA,"Altered, but not significant"
"1254","Rat_12_NODE_1529_length_1722_cov_5.716857",2.40499574988686,1.10390756606974,"#218559",NA,"Altered, but not significant"
"1255","Rat_12_NODE_154_length_12346_cov_5.715564",5.07160805711748,2.93977676083245,"#218559",NA,"Altered, but not significant"
"1256","Rat_12_NODE_1556_length_1691_cov_2.071516",4.85393689874579,3.01374359273664,"#218559",NA,"Altered, but not significant"
"1257","Rat_12_NODE_156_length_12330_cov_4.928228",4.695089349039,2.34764361932287,"#218559",NA,"Altered, but not significant"
"1259","Rat_12_NODE_1573_length_1676_cov_4.773597",2.79189719454525,1.27406453189284,"#218559",NA,"Altered, but not significant"
"1260","Rat_12_NODE_1595_length_1660_cov_5.548910",2.32198966449984,1.06609657169169,"#218559",NA,"Altered, but not significant"
"1261","Rat_12_NODE_1610_length_1651_cov_4.178571",2.03972610467371,0.951602324008202,"#218559",NA,"Altered, but not significant"
"1262","Rat_12_NODE_1614_length_1649_cov_3.478043",2.32190279384725,1.06174545158439,"#218559",NA,"Altered, but not significant"
"1263","Rat_12_NODE_163_length_11909_cov_5.647967",5.18182343667489,3.01374359273664,"#218559",NA,"Altered, but not significant"
"1265","Rat_12_NODE_1654_length_1609_cov_4.925354",2.18775187535389,1.00585729549237,"#218559",NA,"Altered, but not significant"
"1266","Rat_12_NODE_1671_length_1589_cov_4.054759",2.36406478909793,1.0854977946737,"#218559",NA,"Altered, but not significant"
"1267","Rat_12_NODE_1676_length_1587_cov_4.005875",2.03962763400731,0.951602324008202,"#218559",NA,"Altered, but not significant"
"1268","Rat_12_NODE_1686_length_1577_cov_7.174113",2.27842024640799,1.03550419739897,"#218559",NA,"Altered, but not significant"
"1269","Rat_12_NODE_1687_length_1577_cov_4.632720",2.52119718687703,1.15607798268305,"#218559",NA,"Altered, but not significant"
"1270","Rat_12_NODE_1702_length_1564_cov_3.798542",2.09083746531026,0.968122238047486,"#218559",NA,"Altered, but not significant"
"1271","Rat_12_NODE_1721_length_1547_cov_3.483914",2.03982198742523,0.951602324008202,"#218559",NA,"Altered, but not significant"
"1273","Rat_12_NODE_180_length_10497_cov_6.220552",4.62749579398831,2.32577587633628,"#218559",NA,"Altered, but not significant"
"1274","Rat_12_NODE_1802_length_1486_cov_4.155136",2.14010770326894,0.983809498055636,"#218559",NA,"Altered, but not significant"
"1275","Rat_12_NODE_1810_length_1482_cov_4.313945",2.03949357868369,0.94749101045241,"#218559",NA,"Altered, but not significant"
"1278","Rat_12_NODE_1827_length_1473_cov_4.952045",2.6962333029067,1.22889830635648,"#218559",NA,"Altered, but not significant"
"1279","Rat_12_NODE_183_length_10441_cov_5.508184",5.0715955984568,2.93977676083245,"#218559",NA,"Altered, but not significant"
"1280","Rat_12_NODE_1835_length_1469_cov_6.064356",2.14013154358606,0.983827790047414,"#218559",NA,"Altered, but not significant"
"1283","Rat_12_NODE_1884_length_1444_cov_6.354932",2.44475980722495,1.12259432637696,"#218559",NA,"Altered, but not significant"
"1284","Rat_12_NODE_1891_length_1440_cov_2.129964",4.34084127647448,2.93598483442605,"#218559",NA,"Altered, but not significant"
"1286","Rat_12_NODE_1930_length_1421_cov_5.327233",2.40454299973666,1.08380046525368,"#218559",NA,"Altered, but not significant"
"1288","Rat_12_NODE_1999_length_1378_cov_2.847317",2.44511446674746,1.09507474028053,"#218559",NA,"Altered, but not significant"
"1289","Rat_12_NODE_2004_length_1377_cov_2.020424",2.18778300530273,1.00585729549237,"#218559",NA,"Altered, but not significant"
"1291","Rat_12_NODE_202_length_9601_cov_6.618898",4.10059297220762,2.00929893318554,"#218559",NA,"Altered, but not significant"
"1293","Rat_12_NODE_2226_length_1271_cov_3.979441",2.09083746531027,0.968122238047486,"#218559",NA,"Altered, but not significant"
"1294","Rat_12_NODE_223_length_8888_cov_5.450583",4.26540528921858,2.12345686233515,"#218559",NA,"Altered, but not significant"
"1295","Rat_12_NODE_2261_length_1257_cov_3.247088",5.07258404963406,4.32459062469243,"#218559",NA,"Altered, but not significant"
"1296","Rat_12_NODE_227_length_8831_cov_5.782133",5.13385250320097,2.97182650289005,"#218559",NA,"Altered, but not significant"
"1300","Rat_12_NODE_2352_length_1220_cov_3.699571",2.0883376274438,0.921287640107816,"#218559",NA,"Altered, but not significant"
"1302","Rat_12_NODE_2356_length_1217_cov_4.242685",2.03962763400731,0.951602324008202,"#218559",NA,"Altered, but not significant"
"1303","Rat_12_NODE_238_length_8384_cov_5.079361",4.51105981521834,2.50898834882255,"#218559",NA,"Altered, but not significant"
"1304","Rat_12_NODE_2399_length_1201_cov_3.054101",5.13036388307845,4.57783820039075,"#218559",NA,"Altered, but not significant"
"1305","Rat_12_NODE_240_length_8356_cov_7.072160",4.89924842250718,2.76780717702533,"#218559",NA,"Altered, but not significant"
"1306","Rat_12_NODE_242_length_8287_cov_5.477405",4.48191240974933,2.23328837629855,"#218559",NA,"Altered, but not significant"
"1307","Rat_12_NODE_2437_length_1183_cov_4.578014",2.03972610467371,0.951602324008202,"#218559",NA,"Altered, but not significant"
"1309","Rat_12_NODE_244_length_8188_cov_6.057297",4.38284789054425,2.1782242107784,"#218559",NA,"Altered, but not significant"
"1310","Rat_12_NODE_2442_length_1183_cov_2.389184",2.9316641288414,1.48363477710404,"#218559",NA,"Altered, but not significant"
"1314","Rat_12_NODE_2532_length_1157_cov_5.512704",2.09083746531027,0.968122238047486,"#218559",NA,"Altered, but not significant"
"1315","Rat_12_NODE_255_length_7935_cov_4.811041",4.06267237379303,1.98029722121729,"#218559",NA,"Altered, but not significant"
"1318","Rat_12_NODE_257_length_7888_cov_4.667943",3.76515613229121,1.8008055547117,"#218559",NA,"Altered, but not significant"
"1319","Rat_12_NODE_2583_length_1142_cov_2.220791",3.95682964585661,2.05813935101878,"#218559",NA,"Altered, but not significant"
"1321","Rat_12_NODE_265_length_7703_cov_6.212082",3.95637742883929,1.89395340655349,"#218559",NA,"Altered, but not significant"
"1324","Rat_12_NODE_2684_length_1112_cov_1.449385",3.96405957370289,2.5978974824543,"#218559",NA,"Altered, but not significant"
"1326","Rat_12_NODE_2722_length_1103_cov_2.477099",2.29894941262694,1.03529707773825,"#218559",NA,"Altered, but not significant"
"1327","Rat_12_NODE_273_length_7420_cov_5.898167",4.2874785885844,2.13561154812744,"#218559",NA,"Altered, but not significant"
"1328","Rat_12_NODE_274_length_7416_cov_7.206765",4.45291291384936,2.22109555891206,"#218559",NA,"Altered, but not significant"
"1330","Rat_12_NODE_2793_length_1084_cov_1.937804",3.09800749398441,1.48900609807164,"#218559",NA,"Altered, but not significant"
"1331","Rat_12_NODE_281_length_7166_cov_6.195191",3.79628584150374,1.8233475668466,"#218559",NA,"Altered, but not significant"
"1332","Rat_12_NODE_2817_length_1078_cov_3.978495",2.40709488451526,1.19779123619213,"#218559",NA,"Altered, but not significant"
"1339","Rat_12_NODE_286_length_7006_cov_6.144296",4.54803824900531,2.50898834882255,"#218559",NA,"Altered, but not significant"
"1340","Rat_12_NODE_2866_length_1067_cov_6.777668",2.18778300530273,1.00585729549237,"#218559",NA,"Altered, but not significant"
"1341","Rat_12_NODE_287_length_6991_cov_5.848328",4.12532423586778,2.02238043096045,"#218559",NA,"Altered, but not significant"
"1342","Rat_12_NODE_289_length_6943_cov_4.719077",3.87128721213644,1.86996795465707,"#218559",NA,"Altered, but not significant"
"1344","Rat_12_NODE_290_length_6929_cov_5.098196",4.04981801285192,1.9770537473946,"#218559",NA,"Altered, but not significant"
"1348","Rat_12_NODE_3046_length_1020_cov_2.944041",2.31349382591667,1.03550419739897,"#218559",NA,"Altered, but not significant"
"1351","Rat_12_NODE_3097_length_1012_cov_2.835946",3.94258909161027,2.39973063598995,"#218559",NA,"Altered, but not significant"
"1352","Rat_12_NODE_338_length_6004_cov_3.879812",3.88583325546361,1.86996795465707,"#218559",NA,"Altered, but not significant"
"1353","Rat_12_NODE_339_length_6002_cov_6.019506",3.8712902444065,1.86996795465707,"#218559",NA,"Altered, but not significant"
"1354","Rat_12_NODE_345_length_5910_cov_4.709137",3.74933768105057,1.79526062161834,"#218559",NA,"Altered, but not significant"
"1355","Rat_12_NODE_358_length_5668_cov_5.145199",3.73334407396676,1.78948989041862,"#218559",NA,"Altered, but not significant"
"1356","Rat_12_NODE_362_length_5583_cov_4.049928",4.16234365158009,2.23328837629855,"#218559",NA,"Altered, but not significant"
"1357","Rat_12_NODE_369_length_5501_cov_4.417003",4.17432060832939,2.25391548769923,"#218559",NA,"Altered, but not significant"
"1359","Rat_12_NODE_371_length_5494_cov_4.551756",3.46924288121095,1.61132933385047,"#218559",NA,"Altered, but not significant"
"1360","Rat_12_NODE_384_length_5388_cov_4.723983",3.78177820876182,2.00929893318554,"#218559",NA,"Altered, but not significant"
"1361","Rat_12_NODE_385_length_5377_cov_5.109733",3.87129130027094,1.86996795465707,"#218559",NA,"Altered, but not significant"
"1363","Rat_12_NODE_396_length_5262_cov_6.418475",4.12623166828942,2.25349702592943,"#218559",NA,"Altered, but not significant"
"1364","Rat_12_NODE_413_length_5111_cov_5.673655",3.73433127610857,1.9770537473946,"#218559",NA,"Altered, but not significant"
"1365","Rat_12_NODE_417_length_5054_cov_4.289858",3.5074667918782,1.63915888803786,"#218559",NA,"Altered, but not significant"
"1366","Rat_12_NODE_420_length_5006_cov_5.210866",3.73334531655123,1.78948989041862,"#218559",NA,"Altered, but not significant"
"1367","Rat_12_NODE_424_length_4929_cov_4.345302",4.10058839439673,2.00929893318554,"#218559",NA,"Altered, but not significant"
"1368","Rat_12_NODE_445_length_4791_cov_4.332348",2.03722953508996,0.913668603451823,"#218559",NA,"Altered, but not significant"
"1369","Rat_12_NODE_475_length_4483_cov_6.440831",3.71717311557684,1.78142211129787,"#218559",NA,"Altered, but not significant"
"1370","Rat_12_NODE_499_length_4332_cov_4.452654",3.84275200932958,2.05813935101878,"#218559",NA,"Altered, but not significant"
"1371","Rat_12_NODE_502_length_4316_cov_4.462333",3.30592824867713,1.5178491755843,"#218559",NA,"Altered, but not significant"
"1372","Rat_12_NODE_503_length_4314_cov_5.036394",3.16995129684754,1.46147627355126,"#218559",NA,"Altered, but not significant"
"1373","Rat_12_NODE_510_length_4267_cov_6.712013",3.26201057235427,1.49360118024768,"#218559",NA,"Altered, but not significant"
"1374","Rat_12_NODE_512_length_4254_cov_5.220767",3.26199754292379,1.49315556062648,"#218559",NA,"Altered, but not significant"
"1375","Rat_12_NODE_516_length_4237_cov_4.280966",3.09680035862176,1.41879364107895,"#218559",NA,"Altered, but not significant"
"1376","Rat_12_NODE_540_length_4083_cov_6.470209",3.28413850295067,1.50623362495034,"#218559",NA,"Altered, but not significant"
"1377","Rat_12_NODE_542_length_4052_cov_4.978484",3.07163766114492,1.41192911787048,"#218559",NA,"Altered, but not significant"
"1378","Rat_12_NODE_544_length_4047_cov_5.777806",3.32737578956808,1.52754122913339,"#218559",NA,"Altered, but not significant"
"1381","Rat_12_NODE_593_length_3791_cov_4.532388",3.1216311589743,1.43423237452046,"#218559",NA,"Altered, but not significant"
"1382","Rat_12_NODE_597_length_3750_cov_4.917727",3.23952343247525,1.48363477710404,"#218559",NA,"Altered, but not significant"
"1383","Rat_12_NODE_604_length_3723_cov_8.627863",4.17354627694226,2.05813935101878,"#218559",NA,"Altered, but not significant"
"1384","Rat_12_NODE_617_length_3666_cov_4.595403",3.32739505034763,1.52932915586296,"#218559",NA,"Altered, but not significant"
"1385","Rat_12_NODE_618_length_3663_cov_5.286308",3.48848676165344,1.62567202809286,"#218559",NA,"Altered, but not significant"
"1386","Rat_12_NODE_662_length_3417_cov_5.226353",4.02463750394506,2.1782242107784,"#218559",NA,"Altered, but not significant"
"1387","Rat_12_NODE_689_length_3320_cov_4.456049",3.43142950815378,1.793468119288,"#218559",NA,"Altered, but not significant"
"1388","Rat_12_NODE_690_length_3319_cov_4.519914",2.13769823383774,0.927128861124035,"#218559",NA,"Altered, but not significant"
"1389","Rat_12_NODE_703_length_3256_cov_4.609809",2.0883376274438,0.921287640107816,"#218559",NA,"Altered, but not significant"
"1390","Rat_12_NODE_713_length_3187_cov_2.303959",5.60959478592788,4.34813006940936,"#218559",NA,"Altered, but not significant"
"1392","Rat_12_NODE_726_length_3143_cov_7.225065",3.28412084104578,1.50527949486329,"#218559",NA,"Altered, but not significant"
"1393","Rat_12_NODE_728_length_3140_cov_3.859319",3.16994588224778,1.46147627355126,"#218559",NA,"Altered, but not significant"
"1394","Rat_12_NODE_735_length_3111_cov_4.954188",2.03722953508996,0.913668603451823,"#218559",NA,"Altered, but not significant"
"1395","Rat_12_NODE_737_length_3104_cov_5.888160",3.19349632132285,1.46374651658394,"#218559",NA,"Altered, but not significant"
"1396","Rat_12_NODE_739_length_3103_cov_4.286417",2.0883376274438,0.921287640107816,"#218559",NA,"Altered, but not significant"
"1397","Rat_12_NODE_741_length_3100_cov_5.983251",3.19351269517439,1.46475598204685,"#218559",NA,"Altered, but not significant"
"1398","Rat_12_NODE_745_length_3068_cov_5.792897",3.26193460608984,1.48720738025578,"#218559",NA,"Altered, but not significant"
"1399","Rat_12_NODE_752_length_3030_cov_4.684706",3.01981407283089,1.38144600693463,"#218559",NA,"Altered, but not significant"
"1400","Rat_12_NODE_767_length_2993_cov_4.078965",2.0883376274438,0.921287640107816,"#218559",NA,"Altered, but not significant"
"1402","Rat_12_NODE_801_length_2871_cov_5.022372",2.13769823383774,0.927128861124035,"#218559",NA,"Altered, but not significant"
"1403","Rat_12_NODE_810_length_2837_cov_5.257009",2.76073033530787,1.27040687757165,"#218559",NA,"Altered, but not significant"
"1404","Rat_12_NODE_830_length_2792_cov_4.279868",2.59375417673688,1.18788615694191,"#218559",NA,"Altered, but not significant"
"1405","Rat_12_NODE_837_length_2783_cov_3.745601",2.48343928852999,1.13671692599702,"#218559",NA,"Altered, but not significant"
"1407","Rat_12_NODE_859_length_2721_cov_6.741560",3.44990011292467,1.61371572085818,"#218559",NA,"Altered, but not significant"
"1408","Rat_12_NODE_877_length_2663_cov_4.519172",2.0883376274438,0.921287640107816,"#218559",NA,"Altered, but not significant"
"1409","Rat_12_NODE_914_length_2578_cov_5.354340",2.59375417673688,1.18788615694191,"#218559",NA,"Altered, but not significant"
"1411","Rat_12_NODE_938_length_2535_cov_3.581452",2.48343928852999,1.13671692599702,"#218559",NA,"Altered, but not significant"
"1412","Rat_12_NODE_946_length_2514_cov_3.104921",3.04587885342693,1.38736028014946,"#218559",NA,"Altered, but not significant"
"1413","Rat_12_NODE_971_length_2478_cov_6.734214",2.88164346614448,1.30895998047669,"#218559",NA,"Altered, but not significant"
"1414","Rat_12_NODE_972_length_2478_cov_3.337598",2.03722953508996,0.913668603451823,"#218559",NA,"Altered, but not significant"
"1416","Rat_12_NODE_983_length_2448_cov_5.089845",2.48346714562142,1.13671692599702,"#218559",NA,"Altered, but not significant"
"1421","Rat_13_NODE_1136_length_1474_cov_2.942213",2.03722953508996,0.913668603451823,"#218559",NA,"Altered, but not significant"
"1432","Rat_13_NODE_1268_length_1381_cov_3.720965",2.55765545217946,1.15607798268305,"#218559",NA,"Altered, but not significant"
"1436","Rat_13_NODE_1333_length_1338_cov_1.869057",2.0883376274438,0.921287640107816,"#218559",NA,"Altered, but not significant"
"1444","Rat_13_NODE_1422_length_1289_cov_2.262561",2.03722953508996,0.913668603451823,"#218559",NA,"Altered, but not significant"
"1448","Rat_13_NODE_1553_length_1219_cov_2.298969",2.66423249065872,1.2985762966303,"#218559",NA,"Altered, but not significant"
"1450","Rat_13_NODE_1559_length_1216_cov_2.156761",3.0278569466662,1.46147627355126,"#218559",NA,"Altered, but not significant"
"1469","Rat_13_NODE_1794_length_1113_cov_1.703214",2.44075090139463,1.28607350044063,"#218559",NA,"Altered, but not significant"
"1487","Rat_13_NODE_2031_length_1031_cov_1.480533",2.03722953508996,0.913668603451823,"#218559",NA,"Altered, but not significant"
"1492","Rat_13_NODE_2092_length_1010_cov_3.446073",2.13769823383774,0.927128861124035,"#218559",NA,"Altered, but not significant"
"1520","Rat_14_NODE_1074_length_1601_cov_1.410737",2.18775187535389,1.00585729549237,"#218559",NA,"Altered, but not significant"
"1522","Rat_14_NODE_1099_length_1580_cov_1.899672",2.44451512680434,1.10832528975085,"#218559",NA,"Altered, but not significant"
"1526","Rat_14_NODE_1183_length_1507_cov_2.230716",2.59340467731019,1.16558317774736,"#218559",NA,"Altered, but not significant"
"1527","Rat_14_NODE_1193_length_1497_cov_3.408460",3.08885901961673,1.52547007214157,"#218559",NA,"Altered, but not significant"
"1529","Rat_14_NODE_1238_length_1461_cov_5.821479",2.72884328795754,1.25004741696146,"#218559",NA,"Altered, but not significant"
"1530","Rat_14_NODE_1239_length_1460_cov_3.341637",2.85218265787887,1.28452989556538,"#218559",NA,"Altered, but not significant"
"1533","Rat_14_NODE_1300_length_1420_cov_4.345055",2.40482092804725,1.09507474028053,"#218559",NA,"Altered, but not significant"
"1541","Rat_14_NODE_1762_length_1163_cov_2.111011",2.27855600844422,1.0408383366271,"#218559",NA,"Altered, but not significant"
"1546","Rat_14_NODE_2062_length_1057_cov_1.805389",2.3218429779428,1.06075313358307,"#218559",NA,"Altered, but not significant"
"1547","Rat_14_NODE_2101_length_1043_cov_1.764170",3.81516432603112,2.34764361932287,"#218559",NA,"Altered, but not significant"
"1549","Rat_14_NODE_2132_length_1036_cov_1.622834",2.32212286113861,1.14034409160754,"#218559",NA,"Altered, but not significant"
"1565","Rat_14_NODE_864_length_1888_cov_2.199673",2.13769823383774,0.927128861124035,"#218559",NA,"Altered, but not significant"
"1572","Rat_15_NODE_1090_length_1810_cov_2.831339",2.74843535502751,1.34409768092501,"#218559",NA,"Altered, but not significant"
"1574","Rat_15_NODE_1150_length_1740_cov_3.246291",2.83718965559157,1.27406453189284,"#218559",NA,"Altered, but not significant"
"1589","Rat_15_NODE_2004_length_1118_cov_1.651929",3.89332201204857,2.24810294961533,"#218559",NA,"Altered, but not significant"
"1595","Rat_15_NODE_508_length_3296_cov_2.486887",3.14599320864839,1.44884409306671,"#218559",NA,"Altered, but not significant"
"1602","Rat_16_NODE_1315_length_1377_cov_2.757943",2.43870324595103,1.18907377296846,"#218559",NA,"Altered, but not significant"
"1604","Rat_16_NODE_159_length_5640_cov_9.726947",2.13769823383774,0.927128861124035,"#218559",NA,"Altered, but not significant"
"1606","Rat_16_NODE_1612_length_1205_cov_2.644348",2.03722953508996,0.913668603451823,"#218559",NA,"Altered, but not significant"
"1613","Rat_17_NODE_1020_length_2207_cov_3.454461",3.19373138121299,1.46147627355126,"#218559",NA,"Altered, but not significant"
"1619","Rat_17_NODE_1205_length_1884_cov_3.506834",3.63008810546545,1.6997158099481,"#218559",NA,"Altered, but not significant"
"1624","Rat_17_NODE_1386_length_1680_cov_3.999385",2.52104811210821,1.14469646898229,"#218559",NA,"Altered, but not significant"
"1626","Rat_17_NODE_1413_length_1647_cov_2.851759",3.07718307600443,1.50527949486329,"#218559",NA,"Altered, but not significant"
"1627","Rat_17_NODE_1523_length_1518_cov_3.777170",3.19207202795852,1.45221341442265,"#218559",NA,"Altered, but not significant"
"1628","Rat_17_NODE_1524_length_1518_cov_2.954887",3.28059084261766,1.82475523253416,"#218559",NA,"Altered, but not significant"
"1632","Rat_17_NODE_1709_length_1365_cov_2.889313",2.89409402189137,1.3061891386512,"#218559",NA,"Altered, but not significant"
"1634","Rat_17_NODE_1747_length_1335_cov_2.176562",2.79853239024843,1.27397482724325,"#218559",NA,"Altered, but not significant"
"1641","Rat_17_NODE_2341_length_1007_cov_3.412815",2.32213952129662,1.14218497810728,"#218559",NA,"Altered, but not significant"
"1646","Rat_17_NODE_590_length_3525_cov_2.889049",4.19202572975675,2.26983560140188,"#218559",NA,"Altered, but not significant"
"1652","Rat_17_NODE_980_length_2279_cov_2.700090",2.96379905513665,1.33006646291456,"#218559",NA,"Altered, but not significant"
"1658","Rat_18_NODE_1270_length_2132_cov_5.187289",3.54458672900603,1.6622186575985,"#218559",NA,"Altered, but not significant"
"1664","Rat_18_NODE_1509_length_1875_cov_3.823626",3.2394823775994,1.48363477710404,"#218559",NA,"Altered, but not significant"
"1694","Rat_18_NODE_1985_length_1575_cov_4.137500",2.18373871786894,0.989251024146224,"#218559",NA,"Altered, but not significant"
"1697","Rat_18_NODE_2012_length_1565_cov_3.076159",2.0883376274438,0.921287640107816,"#218559",NA,"Altered, but not significant"
"1713","Rat_18_NODE_2383_length_1394_cov_2.566841",2.13769823383774,0.927128861124035,"#218559",NA,"Altered, but not significant"
"1726","Rat_18_NODE_2641_length_1302_cov_2.974338",2.03722953508996,0.913668603451823,"#218559",NA,"Altered, but not significant"
"1737","Rat_18_NODE_2835_length_1237_cov_1.835025",3.18583969992841,1.63765163149374,"#218559",NA,"Altered, but not significant"
"1764","Rat_18_NODE_3294_length_1117_cov_2.165725",2.0883376274438,0.921287640107816,"#218559",NA,"Altered, but not significant"
"1792","Rat_18_NODE_3705_length_1026_cov_2.219361",3.6480805726368,2.02238043096045,"#218559",NA,"Altered, but not significant"
"1793","Rat_18_NODE_372_length_5776_cov_3.699703",4.12631630385426,2.52745739122071,"#218559",NA,"Altered, but not significant"
"1804","Rat_18_NODE_873_length_2841_cov_4.723259",4.57460978653701,2.28093109475534,"#218559",NA,"Altered, but not significant"
"1808","Rat_2_NODE_1017_length_1878_cov_2.268239",2.64396678535811,1.2985762966303,"#218559",NA,"Altered, but not significant"
"1817","Rat_2_NODE_1357_length_1457_cov_1.528531",5.02373263114795,4.37316462358065,"#218559",NA,"Altered, but not significant"
"1820","Rat_2_NODE_1535_length_1296_cov_3.298952",2.20703623297319,0.989467715872943,"#218559",NA,"Altered, but not significant"
"1821","Rat_2_NODE_1934_length_1074_cov_2.466143",2.74291323623145,1.35409887834449,"#218559",NA,"Altered, but not significant"
"1826","Rat_2_NODE_973_length_1958_cov_2.497110",4.40623788927579,2.64650558496738,"#218559",NA,"Altered, but not significant"
"1828","Rat_3_NODE_1498_length_2009_cov_2.001535",2.44477503578554,1.12259432637696,"#218559",NA,"Altered, but not significant"
"1830","Rat_3_NODE_1769_length_1795_cov_2.058621",2.09079777252359,0.967693876753531,"#218559",NA,"Altered, but not significant"
"1833","Rat_3_NODE_2190_length_1537_cov_2.643050",2.55783290761823,1.16558317774736,"#218559",NA,"Altered, but not significant"
"1834","Rat_3_NODE_2253_length_1505_cov_3.380690",2.14005942750888,0.983047265918995,"#218559",NA,"Altered, but not significant"
"1870","Rat_7_NODE_1376_length_1702_cov_2.382514",2.40556419689085,1.09352404676791,"#218559",NA,"Altered, but not significant"
"1871","Rat_7_NODE_1422_length_1646_cov_2.969202",2.27859691850978,1.04122840595066,"#218559",NA,"Altered, but not significant"
"1878","Rat_7_NODE_385_length_6521_cov_4.092793",3.12162683346943,1.43423237452046,"#218559",NA,"Altered, but not significant"
"1883","Rat_8_NODE_1000_length_2586_cov_3.319241",4.00307079119538,2.15876756873466,"#218559",NA,"Altered, but not significant"
"1886","Rat_8_NODE_1200_length_2232_cov_5.504364",2.20875283125048,0.937674070856602,"#218559",NA,"Altered, but not significant"
"1890","Rat_8_NODE_1334_length_2050_cov_8.214035",2.1109525151115,0.967540376232028,"#218559",NA,"Altered, but not significant"
"1898","Rat_8_NODE_1621_length_1765_cov_2.051462",2.23381136859465,1.02010853716652,"#218559",NA,"Altered, but not significant"
"1899","Rat_8_NODE_1644_length_1744_cov_2.119005",2.33647623450432,1.13671692599702,"#218559",NA,"Altered, but not significant"
"1906","Rat_8_NODE_1964_length_1507_cov_3.104683",2.59378183331399,1.18788615694191,"#218559",NA,"Altered, but not significant"
"1908","Rat_8_NODE_2046_length_1458_cov_4.435495",2.74992742172427,1.34045053666769,"#218559",NA,"Altered, but not significant"
"1915","Rat_8_NODE_2300_length_1330_cov_2.875294",2.83621186426794,1.40784648507928,"#218559",NA,"Altered, but not significant"
"1929","Rat_8_NODE_276_length_7694_cov_6.728629",3.80479836129692,1.79526062161834,"#218559",NA,"Altered, but not significant"
"1930","Rat_8_NODE_2799_length_1131_cov_3.311338",2.97209662263069,1.62567202809286,"#218559",NA,"Altered, but not significant"
"1935","Rat_8_NODE_3044_length_1058_cov_3.680957",2.63315344994808,1.27406453189284,"#218559",NA,"Altered, but not significant"
"1937","Rat_8_NODE_3144_length_1030_cov_2.266667",2.27680853021371,1.03277110339259,"#218559",NA,"Altered, but not significant"
"1938","Rat_8_NODE_3204_length_1017_cov_1.916840",2.03979030145501,0.951602324008202,"#218559",NA,"Altered, but not significant"
"1942","Rat_8_NODE_432_length_5053_cov_5.126651",2.0883376274438,0.921287640107816,"#218559",NA,"Altered, but not significant"
"1948","Rat_8_NODE_695_length_3384_cov_3.547312",3.25704621905315,1.48363477710404,"#218559",NA,"Altered, but not significant"
"1950","Rat_8_NODE_808_length_3040_cov_2.885092",2.03060507841144,0.903033276522347,"#218559",NA,"Altered, but not significant"
"1952","Rat_8_NODE_886_length_2838_cov_3.899748",3.73096280248597,1.97004511799441,"#218559",NA,"Altered, but not significant"
"1956","Rat_9_NODE_1085_length_1784_cov_3.209370",2.50496457779128,1.13671692599702,"#218559",NA,"Altered, but not significant"
"1968","Rat_9_NODE_521_length_3138_cov_5.102498",3.20682710443898,1.46147627355126,"#218559",NA,"Altered, but not significant"
"1970","Rat_9_NODE_879_length_2078_cov_2.697973",2.44478008533061,1.12259432637696,"#218559",NA,"Altered, but not significant"
"1985","VC_1066",3.03495149906964,1.50623362495034,"#218559",NA,"Altered, but not significant"
"1988","VC_110",4.28747339986493,2.13561154812744,"#218559",NA,"Altered, but not significant"
"2010","VC_1224",2.16985968023156,1.07675052012273,"#218559",NA,"Altered, but not significant"
"2021","VC_1261",2.03722953508996,0.913668603451823,"#218559",NA,"Altered, but not significant"
"2030","VC_147",3.32154071712849,1.84763803882266,"#218559",NA,"Altered, but not significant"
"2038","VC_173",2.45585507630499,0.964746363992047,"#218559",NA,"Altered, but not significant"
"2040","VC_183",2.92596909286842,1.58918948662008,"#218559",NA,"Altered, but not significant"
"2043","VC_190",5.14205783163665,3.84179823485539,"#218559",NA,"Altered, but not significant"
"2054","VC_224",2.9911559745636,1.48363477710404,"#218559",NA,"Altered, but not significant"
"2055","VC_229",2.36398667243134,1.08326590952907,"#218559",NA,"Altered, but not significant"
"2059","VC_249",5.99548210375226,4.35179768912959,"#218559",NA,"Altered, but not significant"
"2067","VC_274",3.1893467853739,1.46147627355126,"#218559",NA,"Altered, but not significant"
"2070","VC_277",4.30409495056928,2.13561154812744,"#218559",NA,"Altered, but not significant"
"2074","VC_306",2.03060507841144,0.903033276522347,"#218559",NA,"Altered, but not significant"
"2076","VC_316",2.36396604560085,1.07527195907398,"#218559",NA,"Altered, but not significant"
"2098","VC_401",4.40309481312949,2.72816800949737,"#218559",NA,"Altered, but not significant"
"2104","VC_42",2.87956235237363,1.00585729549237,"#218559",NA,"Altered, but not significant"
"2108","VC_456",2.09248359172393,0.914846097676084,"#218559",NA,"Altered, but not significant"
"2110","VC_463",4.06849936630948,2.1768987414633,"#218559",NA,"Altered, but not significant"
"2117","VC_487",2.51229411611388,0.927128861124035,"#218559",NA,"Altered, but not significant"
"2120","VC_494",5.07794082596523,2.93977676083245,"#218559",NA,"Altered, but not significant"
"2121","VC_497",4.31998126936615,2.1479047260504,"#218559",NA,"Altered, but not significant"
"2124","VC_513",2.0883376274438,0.921287640107816,"#218559",NA,"Altered, but not significant"
"2128","VC_520",2.99521242611626,1.03277110339259,"#218559",NA,"Altered, but not significant"
"2136","VC_610",4.4705018289499,2.78050786497899,"#218559",NA,"Altered, but not significant"
"2139","VC_620",3.61209306703152,1.89390449450248,"#218559",NA,"Altered, but not significant"
"2157","VC_661",5.12417722904388,3.40074287721226,"#218559",NA,"Altered, but not significant"
"2158","VC_662",2.5605194135704,1.16181405751971,"#218559",NA,"Altered, but not significant"
"2179","VC_699",6.27659586524923,4.43019515733948,"#218559",NA,"Altered, but not significant"
"2183","VC_757",3.35521620637903,1.72264946134311,"#218559",NA,"Altered, but not significant"
"2189","VC_791",3.72399332357266,1.97354231015761,"#218559",NA,"Altered, but not significant"
"2190","VC_795",2.13769823383774,0.927128861124035,"#218559",NA,"Altered, but not significant"
"2193","VC_805",3.16969565746765,1.43202079362994,"#218559",NA,"Altered, but not significant"
"2200","VC_832",2.33158968063071,0.921287640107816,"#218559",NA,"Altered, but not significant"
"2205","VC_862",4.18533675234292,2.05813935101878,"#218559",NA,"Altered, but not significant"
"2206","VC_864",2.17600270910583,0.987241317246061,"#218559",NA,"Altered, but not significant"
"2208","VC_871",4.46262594776678,2.22109555891206,"#218559",NA,"Altered, but not significant"
"2214","VC_888",4.24724840743936,2.21532934327966,"#218559",NA,"Altered, but not significant"
"2217","VC_891",3.07158926540903,1.40784648507928,"#218559",NA,"Altered, but not significant"
"2218","VC_892",3.09680035862176,1.41879364107895,"#218559",NA,"Altered, but not significant"
"2220","VC_895",3.19352292857976,1.46475598204685,"#218559",NA,"Altered, but not significant"
"2221","VC_90",2.31785917494598,0.892582157987383,"#218559",NA,"Altered, but not significant"
"2222","VC_902",2.79192134344784,1.27406453189284,"#218559",NA,"Altered, but not significant"
"2238","VC_946",3.04062547575276,1.30690960187761,"#218559",NA,"Altered, but not significant"
"2241","VC_955",3.2886792200134,1.86711343374774,"#218559",NA,"Altered, but not significant"
"3","C10-R1-T1_NODE_1799_length_1789_cov_34.192618",-2.38826462373503,1.02982703080491,"#218559",NA,"Altered, but not significant"
"8","C10-R1-T5_NODE_314_length_1819_cov_14.701814",-3.70043238797099,1.97752409053152,"#218559",NA,"Altered, but not significant"
"9","C10-R2-Base_NODE_426_length_1876_cov_10.399780",-3.60485503036482,1.93057398071728,"#218559",NA,"Altered, but not significant"
"15","C11-R1-T5_NODE_3855_length_1019_cov_2.173237",-2.36923023594211,1.2020104024564,"#218559",NA,"Altered, but not significant"
"18","C11-R2-Base_NODE_525_length_3221_cov_10.784270",-3.6345311982479,1.64062515790607,"#218559",NA,"Altered, but not significant"
"20","C11-R3-T1_NODE_1477_length_1597_cov_11.238003",-2.63558376861814,1.40976114811104,"#218559",NA,"Altered, but not significant"
"23","C12-R2-Base_NODE_1490_length_2490_cov_8.564271",-4.64384697269323,2.89941750367252,"#218559",NA,"Altered, but not significant"
"24","C12-R2-Base_NODE_1641_length_2327_cov_3.610035",-3.19639135707132,1.65397016195057,"#218559",NA,"Altered, but not significant"
"25","C12-R2-Base_NODE_4521_length_1147_cov_4.023810",-3.75488189164954,2.53827435892438,"#218559",NA,"Altered, but not significant"
"31","C12-R3-Base_NODE_356_length_1995_cov_3.432474",-4.1429502621314,2.54052226863307,"#218559",NA,"Altered, but not significant"
"32","C12-R3-Base_NODE_550_length_1722_cov_42.643671",-4.14295115003717,2.80262760593336,"#218559",NA,"Altered, but not significant"
"35","C13-R1-T5_NODE_138_length_2773_cov_6.600074",-2.68294338314559,1.13406113254137,"#218559",NA,"Altered, but not significant"
"36","C13-R2-Base_NODE_3321_length_1311_cov_2.201433",-2.36923023928775,1.2020104024564,"#218559",NA,"Altered, but not significant"
"37","C13-R2-Base_NODE_667_length_2622_cov_3.125049",-2.01706579499236,0.713289195828542,"#218559",NA,"Altered, but not significant"
"38","C13-R2-T1_NODE_200_length_2316_cov_3.007077",-2.84129742693324,1.45855160486442,"#218559",NA,"Altered, but not significant"
"40","C13-R3-Base_NODE_633_length_2496_cov_6.616551",-3.81077591708423,2.02679314758469,"#218559",NA,"Altered, but not significant"
"41","C14-R1-Base_NODE_1706_length_2267_cov_2.969259",-5.0803656430631,4.30510425400755,"#218559",NA,"Altered, but not significant"
"42","C14-R1-Base_NODE_1927_length_2077_cov_2.989120",-4.79873489059762,4.07927678495585,"#218559",NA,"Altered, but not significant"
"43","C14-R1-Base_NODE_2073_length_1971_cov_2.500522",-4.45942427587701,3.12431946982423,"#218559",NA,"Altered, but not significant"
"47","C14-R2-Base_NODE_48_length_15724_cov_11.368434",-3.8579681027724,1.83659372367354,"#218559",NA,"Altered, but not significant"
"53","C15-R1-Base_NODE_2891_length_1678_cov_25.123229",-3.98488593995702,2.40301448971624,"#218559",NA,"Altered, but not significant"
"54","C15-R1-Base_NODE_32_length_19332_cov_8.594698",-5.02973531306507,2.88072143447874,"#218559",NA,"Altered, but not significant"
"55","C15-R1-Base_NODE_3649_length_1433_cov_2.569666",-2.87446481183723,1.62342677568869,"#218559",NA,"Altered, but not significant"
"57","C15-R1-T1_NODE_1544_length_1593_cov_5.633940",-3.77258274863506,2.17953375058323,"#218559",NA,"Altered, but not significant"
"60","C15-R2-Base_NODE_355_length_1830_cov_3.521690",-3.19639140826777,1.66722986417061,"#218559",NA,"Altered, but not significant"
"63","C15-R3-Base_NODE_1535_length_1609_cov_3.304376",-3.48111999892423,1.84915265066969,"#218559",NA,"Altered, but not significant"
"64","C15-R3-T1_NODE_177_length_7599_cov_3.789369",-3.7919947195063,1.67048090243111,"#218559",NA,"Altered, but not significant"
"65","C15-R3-T1_NODE_203_length_7151_cov_3.878241",-5.7188052479278,3.82421847289832,"#218559",NA,"Altered, but not significant"
"66","C15-R3-T1_NODE_204_length_7125_cov_4.094059",-5.70504366434691,3.87777332587907,"#218559",NA,"Altered, but not significant"
"67","C15-R3-T1_NODE_2050_length_1786_cov_21.681109",-3.62448378358685,1.93856444165055,"#218559",NA,"Altered, but not significant"
"68","C15-R3-T1_NODE_237_length_6402_cov_5.153773",-6.04438019087536,4.20137063778284,"#218559",NA,"Altered, but not significant"
"69","C15-R3-T1_NODE_290_length_5573_cov_3.712939",-5.30376939819057,3.4566571271618,"#218559",NA,"Altered, but not significant"
"71","C15-R3-T1_NODE_801_length_3053_cov_4.520680",-4.50249017274443,2.50836855490126,"#218559",NA,"Altered, but not significant"
"73","C16-R1-T5_NODE_323_length_1605_cov_4.345161",-3.24792155010723,1.69863161226007,"#218559",NA,"Altered, but not significant"
"75","C16-R2-Base_NODE_563_length_3141_cov_2.404083",-3.70043240594743,1.9792901078757,"#218559",NA,"Altered, but not significant"
"76","C16-R2-T1_NODE_2547_length_1324_cov_8.921198",-4.39230997507524,2.98345645928457,"#218559",NA,"Altered, but not significant"
"81","C16-R3-Base_NODE_1188_length_2810_cov_3.889655",-4.57489836886752,2.54807583363484,"#218559",NA,"Altered, but not significant"
"84","C16-R3-Base_NODE_4132_length_1041_cov_4.454361",-2.80734903829922,1.44489615060616,"#218559",NA,"Altered, but not significant"
"88","C16-R3-T5_NODE_315_length_3595_cov_6.855650",-3.19533877369615,1.57953056980217,"#218559",NA,"Altered, but not significant"
"90","C21-R1-1-5-18_NODE_144_length_5122_cov_4.299586",-3.16272209466681,1.8365650357553,"#218559",NA,"Altered, but not significant"
"93","C21-R1-T5_NODE_217_length_1483_cov_6.440476",-2.54225158649893,1.19911758428627,"#218559",NA,"Altered, but not significant"
"96","C21-R2-3-4-18_NODE_1801_length_1424_cov_4.130752",-4.26051940321275,2.61293670125715,"#218559",NA,"Altered, but not significant"
"97","C21-R2-3-4-18_NODE_2_length_68552_cov_9.421581",-4.1734273243508,2.7789007528714,"#218559",NA,"Altered, but not significant"
"98","C21-R2-3-4-18_NODE_3187_length_1015_cov_1.752083",-2.36923020435238,1.19410484026821,"#218559",NA,"Altered, but not significant"
"99","C21-R2-3-4-18_NODE_367_length_4870_cov_8.799585",-2.77688320936197,1.89876579143177,"#218559",NA,"Altered, but not significant"
"103","C21-R3-1-5-18_NODE_1245_length_1569_cov_4.652576",-3.71881087813391,1.99180221350773,"#218559",NA,"Altered, but not significant"
"107","C21-R3-3-4-18_NODE_434_length_1538_cov_9.297370",-2.96962121497825,1.5408506793826,"#218559",NA,"Altered, but not significant"
"108","C21-R3-T5_NODE_639_length_1734_cov_6.440739",-4.32192066885513,2.8843556735157,"#218559",NA,"Altered, but not significant"
"110","C22-R1-3-4-18_NODE_312_length_1717_cov_3.040915",-3.30116098533837,1.58668806207742,"#218559",NA,"Altered, but not significant"
"114","C22-R1-T5_NODE_4198_length_1026_cov_3.697219",-2.67845094118903,1.63434598382541,"#218559",NA,"Altered, but not significant"
"116","C22-R2-3-4-18_NODE_1969_length_1601_cov_5.158473",-4.09274929482593,2.77251475289901,"#218559",NA,"Altered, but not significant"
"117","C22-R2-3-4-18_NODE_2229_length_1500_cov_2.462284",-4.04438753848859,2.71768173718246,"#218559",NA,"Altered, but not significant"
"118","C22-R2-3-4-18_NODE_2980_length_1298_cov_2.592920",-2.80735022027651,1.44666807297432,"#218559",NA,"Altered, but not significant"
"119","C22-R2-3-4-18_NODE_3262_length_1238_cov_2.648352",-3.2976751053458,1.89716046988244,"#218559",NA,"Altered, but not significant"
"121","C23-R1-1-5-18_NODE_1846_length_1582_cov_11.874263",-3.5024935612206,1.85886064347303,"#218559",NA,"Altered, but not significant"
"122","C23-R2-1-5-18_NODE_550_length_1630_cov_8.493968",-3.66295862670078,2.14401426207563,"#218559",NA,"Altered, but not significant"
"124","C23-R2-3-4-18_NODE_268_length_4378_cov_4.221605",-5.9502957201859,3.30175122767235,"#218559",NA,"Altered, but not significant"
"125","C23-R2-T5_NODE_233_length_1890_cov_5.947139",-2.25986178932831,1.02949282976927,"#218559",NA,"Altered, but not significant"
"127","C23-R3-1-5-18_NODE_1206_length_2238_cov_3.179111",-3.2730124241884,1.70813541127391,"#218559",NA,"Altered, but not significant"
"128","C23-R3-1-5-18_NODE_143_length_4314_cov_3.581122",-4.89076095881917,3.08667198690777,"#218559",NA,"Altered, but not significant"
"129","C23-R3-1-5-18_NODE_1644_length_1990_cov_12.799483",-4.35754370933844,2.72496651261621,"#218559",NA,"Altered, but not significant"
"131","C23-R3-3-4-18_NODE_1577_length_1640_cov_2.865615",-4.56477803460994,3.7032162792585,"#218559",NA,"Altered, but not significant"
"132","C23-R3-3-4-18_NODE_2311_length_1378_cov_2.613757",-3.75488002315164,2.01590732760341,"#218559",NA,"Altered, but not significant"
"133","C23-R3-3-4-18_NODE_2929_length_1237_cov_2.661591",-4.14295024872651,2.53939425107992,"#218559",NA,"Altered, but not significant"
"134","C23-R3-3-4-18_NODE_962_length_2006_cov_14.463865",-3.95418920490647,2.37261465704931,"#218559",NA,"Altered, but not significant"
"135","C24-R1-1-5-18_NODE_276_length_2903_cov_9.038624",-3.72826983759442,1.63245798719819,"#218559",NA,"Altered, but not significant"
"136","C24-R1-T5_NODE_2283_length_1034_cov_4.239019",-2.55402499063373,1.39796778420746,"#218559",NA,"Altered, but not significant"
"137","C24-R1-T5_NODE_590_length_1687_cov_5.362132",-3.58495553507463,1.92003372641969,"#218559",NA,"Altered, but not significant"
"138","C24-R2-1-5-18_NODE_1167_length_1525_cov_8.074830",-3.8907639796676,2.33432817251344,"#218559",NA,"Altered, but not significant"
"141","C24-R2-3-4-18_NODE_2255_length_2314_cov_7.083223",-3.91601238491206,2.20720981480106,"#218559",NA,"Altered, but not significant"
"142","C24-R2-3-4-18_NODE_2507_length_2175_cov_4.350000",-5.3980226343541,4.74616122563356,"#218559",NA,"Altered, but not significant"
"143","C24-R2-3-4-18_NODE_2585_length_2133_cov_4.976901",-3.6818158635106,2.06846386023245,"#218559",NA,"Altered, but not significant"
"147","C24-R2-3-4-18_NODE_5517_length_1408_cov_2.495935",-3.16991919991041,1.63430667918873,"#218559",NA,"Altered, but not significant"
"148","C24-R2-3-4-18_NODE_7532_length_1182_cov_1.841171",-2.22238878502093,1.04390347710714,"#218559",NA,"Altered, but not significant"
"149","C24-R2-3-4-18_NODE_7543_length_1181_cov_2.051510",-2.96962117556803,1.52903941313093,"#218559",NA,"Altered, but not significant"
"150","C24-R2-3-4-18_NODE_9079_length_1061_cov_2.699801",-3.39231168787485,1.93929539975024,"#218559",NA,"Altered, but not significant"
"153","C24-R3-3-4-18_NODE_3452_length_1440_cov_3.123466",-4.33389242448746,2.68421119860018,"#218559",NA,"Altered, but not significant"
"154","C24-R3-3-4-18_NODE_3533_length_1423_cov_3.575292",-4.90688131829857,3.32224054138944,"#218559",NA,"Altered, but not significant"
"157","C9-R1-T1_NODE_3055_length_1412_cov_2.955048",-2.22238919970031,1.12073338664031,"#218559",NA,"Altered, but not significant"
"162","C9-R2-T1_NODE_2583_length_1039_cov_3.453252",-3.19639205881179,1.83748769760553,"#218559",NA,"Altered, but not significant"
"165","C9-R3-Base_NODE_1603_length_1910_cov_2.627493",-2.32192462746861,1.17523482902597,"#218559",NA,"Altered, but not significant"
"167","C9-R3-Base_NODE_915_length_2520_cov_3.163489",-2.66837189157661,1.24711651463336,"#218559",NA,"Altered, but not significant"
"170","C9-R3-T1_NODE_764_length_1802_cov_4.777905",-2.96251743445227,1.42624585837664,"#218559",NA,"Altered, but not significant"
"171","C9-R3-T5_NODE_1276_length_1947_cov_14.687104",-4.3923099343974,2.97828383871381,"#218559",NA,"Altered, but not significant"
"172","Rat_1_NODE_1045_length_1445_cov_5.567626",-2.50249642772921,1.27657170039063,"#218559",NA,"Altered, but not significant"
"183","Rat_1_NODE_672_length_2055_cov_2.341500",-2.32192463658479,1.17708205579172,"#218559",NA,"Altered, but not significant"
"185","Rat_1_NODE_771_length_1833_cov_14.917323",-3.43739862728157,1.79921298907799,"#218559",NA,"Altered, but not significant"
"188","Rat_10_NODE_1258_length_1368_cov_3.562833",-3.45942483785004,1.80414959084149,"#218559",NA,"Altered, but not significant"
"189","Rat_10_NODE_1276_length_1359_cov_2.000767",-2.66296058839241,1.3527191473676,"#218559",NA,"Altered, but not significant"
"194","Rat_10_NODE_1891_length_1058_cov_1.718843",-3.14295355503151,1.9678599547642,"#218559",NA,"Altered, but not significant"
"196","Rat_10_NODE_410_length_3132_cov_3.926552",-4.94641008615306,3.5454218222765,"#218559",NA,"Altered, but not significant"
"203","Rat_11_NODE_1136_length_1590_cov_3.263844",-2.70043529435614,1.39796778420746,"#218559",NA,"Altered, but not significant"
"221","Rat_11_NODE_682_length_2488_cov_4.431155",-2.4189463685152,1.04390347710714,"#218559",NA,"Altered, but not significant"
"223","Rat_11_NODE_850_length_2032_cov_2.192210",-2.93859438045012,1.51915280789306,"#218559",NA,"Altered, but not significant"
"227","Rat_12_NODE_1013_length_2379_cov_3.845955",-4.04438666531968,2.44242203838593,"#218559",NA,"Altered, but not significant"
"230","Rat_12_NODE_1087_length_2237_cov_4.133364",-2.11547388053658,1.02982703080491,"#218559",NA,"Altered, but not significant"
"234","Rat_12_NODE_1159_length_2133_cov_3.592397",-2.90688558695747,1.49214844269457,"#218559",NA,"Altered, but not significant"
"235","Rat_12_NODE_1215_length_2054_cov_3.730365",-2.80735021557747,1.44666283995609,"#218559",NA,"Altered, but not significant"
"237","Rat_12_NODE_1241_length_2035_cov_3.621212",-2.22238878502093,1.04390347710714,"#218559",NA,"Altered, but not significant"
"243","Rat_12_NODE_1495_length_1750_cov_3.130383",-2.70043530091408,1.39796778420746,"#218559",NA,"Altered, but not significant"
"244","Rat_12_NODE_1497_length_1748_cov_3.170112",-2.93859432017007,1.49214844269457,"#218559",NA,"Altered, but not significant"
"256","Rat_12_NODE_1843_length_1466_cov_13.153792",-3.11547153122202,1.59792331827658,"#218559",NA,"Altered, but not significant"
"268","Rat_12_NODE_2439_length_1183_cov_2.944149",-3.85797417760943,2.32568057606534,"#218559",NA,"Altered, but not significant"
"271","Rat_12_NODE_2531_length_1158_cov_2.729828",-3.02974190156759,1.54892770923167,"#218559",NA,"Altered, but not significant"
"278","Rat_12_NODE_2765_length_1091_cov_3.566602",-2.73696101012356,1.39796778420746,"#218559",NA,"Altered, but not significant"
"280","Rat_12_NODE_2831_length_1074_cov_6.877331",-2.32192464371492,1.17769815471021,"#218559",NA,"Altered, but not significant"
"282","Rat_12_NODE_2845_length_1071_cov_3.140748",-2.0588905074036,1.02145922382422,"#218559",NA,"Altered, but not significant"
"283","Rat_12_NODE_2847_length_1071_cov_2.726378",-2.62448710153939,1.44888912882611,"#218559",NA,"Altered, but not significant"
"287","Rat_12_NODE_2898_length_1057_cov_2.608782",-2.1154742128404,1.05320090915586,"#218559",NA,"Altered, but not significant"
"288","Rat_12_NODE_2993_length_1032_cov_17.354145",-3.41503248256847,2.1674113662723,"#218559",NA,"Altered, but not significant"
"289","Rat_12_NODE_303_length_6745_cov_67.036323",-3.82442062644865,2.04016571356845,"#218559",NA,"Altered, but not significant"
"290","Rat_12_NODE_3083_length_1013_cov_3.427975",-3.34576919800502,1.90939020539718,"#218559",NA,"Altered, but not significant"
"295","Rat_12_NODE_370_length_5499_cov_4.469508",-3.89076293850114,2.08742566032663,"#218559",NA,"Altered, but not significant"
"305","Rat_12_NODE_550_length_4027_cov_3.337110",-3.54431367403638,1.89716046988244,"#218559",NA,"Altered, but not significant"
"306","Rat_12_NODE_562_length_3930_cov_5.071484",-4.24791835921178,2.34149662992423,"#218559",NA,"Altered, but not significant"
"335","Rat_13_NODE_1321_length_1345_cov_2.919380",-3.08745846388852,1.90737288449582,"#218559",NA,"Altered, but not significant"
"340","Rat_13_NODE_1420_length_1289_cov_4.132901",-2.32192457374067,1.16354460953436,"#218559",NA,"Altered, but not significant"
"349","Rat_13_NODE_1722_length_1139_cov_2.762915",-2.11547388053658,1.02982703080491,"#218559",NA,"Altered, but not significant"
"354","Rat_13_NODE_1851_length_1093_cov_2.684971",-2.0588905074036,1.02145922382422,"#218559",NA,"Altered, but not significant"
"360","Rat_13_NODE_1996_length_1042_cov_3.109422",-2.0588905074036,1.02145922382422,"#218559",NA,"Altered, but not significant"
"363","Rat_13_NODE_2064_length_1018_cov_2.199377",-2.11547388053658,1.02982703080491,"#218559",NA,"Altered, but not significant"
"366","Rat_13_NODE_2106_length_1003_cov_2.761603",-2.22238878502093,1.04390347710714,"#218559",NA,"Altered, but not significant"
"367","Rat_13_NODE_212_length_5837_cov_6.755102",-3.54431366671087,1.89716046988244,"#218559",NA,"Altered, but not significant"
"368","Rat_13_NODE_409_length_3027_cov_6.716016",-5.9657700192232,3.95887965569454,"#218559",NA,"Altered, but not significant"
"369","Rat_13_NODE_528_length_2431_cov_3.546296",-4.55457995670682,2.85933861374261,"#218559",NA,"Altered, but not significant"
"371","Rat_13_NODE_597_length_2195_cov_3.914486",-2.16992151260557,1.02982703080491,"#218559",NA,"Altered, but not significant"
"374","Rat_13_NODE_644_length_2087_cov_2.846949",-2.11547388053658,1.02982703080491,"#218559",NA,"Altered, but not significant"
"376","Rat_13_NODE_679_length_2011_cov_3.378834",-2.87446423993177,1.48834127275901,"#218559",NA,"Altered, but not significant"
"378","Rat_13_NODE_718_length_1938_cov_2.826872",-2.11547388053658,1.02982703080491,"#218559",NA,"Altered, but not significant"
"379","Rat_13_NODE_735_length_1918_cov_4.357488",-3.05888832507505,1.59065135422919,"#218559",NA,"Altered, but not significant"
"380","Rat_13_NODE_749_length_1897_cov_2.299131",-2.0588905074036,1.02145922382422,"#218559",NA,"Altered, but not significant"
"385","Rat_13_NODE_869_length_1736_cov_2.710886",-2.22238878502093,1.04390347710714,"#218559",NA,"Altered, but not significant"
"386","Rat_13_NODE_904_length_1695_cov_2.999390",-2.0588905074036,1.02145922382422,"#218559",NA,"Altered, but not significant"
"387","Rat_13_NODE_925_length_1661_cov_2.000000",-2.11547388053658,1.02982703080491,"#218559",NA,"Altered, but not significant"
"388","Rat_13_NODE_992_length_1594_cov_2.051982",-2.16992151260557,1.02982703080491,"#218559",NA,"Altered, but not significant"
"389","Rat_14_NODE_1071_length_1606_cov_2.749839",-3.11547174000336,1.62327240240911,"#218559",NA,"Altered, but not significant"
"390","Rat_14_NODE_1082_length_1593_cov_2.780884",-3.32192262281383,1.92003372641969,"#218559",NA,"Altered, but not significant"
"401","Rat_14_NODE_1548_length_1269_cov_2.651565",-2.14683770371906,1.09628495186806,"#218559",NA,"Altered, but not significant"
"403","Rat_14_NODE_1808_length_1143_cov_2.432904",-3.71881161140906,2.14822830617537,"#218559",NA,"Altered, but not significant"
"414","Rat_14_NODE_2272_length_1000_cov_2.060317",-2.11547388053658,1.02982703080491,"#218559",NA,"Altered, but not significant"
"416","Rat_14_NODE_476_length_3427_cov_2.717378",-2.41259237707108,1.11384342207804,"#218559",NA,"Altered, but not significant"
"417","Rat_14_NODE_497_length_3284_cov_5.553732",-2.09760647992846,1.13231661500045,"#218559",NA,"Altered, but not significant"
"419","Rat_14_NODE_669_length_2400_cov_5.131770",-3.49430352717149,1.28968749192365,"#218559",NA,"Altered, but not significant"
"421","Rat_14_NODE_726_length_2204_cov_2.256398",-2.73696105486346,1.40298821738485,"#218559",NA,"Altered, but not significant"
"426","Rat_14_NODE_921_length_1790_cov_4.802882",-2.70043527860689,1.39573844747564,"#218559",NA,"Altered, but not significant"
"427","Rat_14_NODE_97_length_19639_cov_13.490911",-5.00748258375854,2.86289099382281,"#218559",NA,"Altered, but not significant"
"430","Rat_15_NODE_1018_length_1912_cov_2.533118",-2.39592441210932,1.3527191473676,"#218559",NA,"Altered, but not significant"
"432","Rat_15_NODE_1116_length_1774_cov_4.612565",-2.0588905074036,1.02145922382422,"#218559",NA,"Altered, but not significant"
"439","Rat_15_NODE_1479_length_1408_cov_2.249076",-3.02974204305829,1.57571234292073,"#218559",NA,"Altered, but not significant"
"447","Rat_15_NODE_1992_length_1120_cov_8.257277",-2.66296052366886,1.33934739744897,"#218559",NA,"Altered, but not significant"
"448","Rat_15_NODE_2031_length_1108_cov_2.005698",-2.11547432333655,1.06688619191824,"#218559",NA,"Altered, but not significant"
"450","Rat_15_NODE_2041_length_1104_cov_1.823642",-2.2730151416314,1.14457086267936,"#218559",NA,"Altered, but not significant"
"460","Rat_16_NODE_1283_length_1396_cov_3.765101",-2.45942778974232,1.24325825573582,"#218559",NA,"Altered, but not significant"
"466","Rat_16_NODE_393_length_3058_cov_5.115218",-2.11547388053658,1.02982703080491,"#218559",NA,"Altered, but not significant"
"467","Rat_16_NODE_590_length_2359_cov_3.096354",-2.736961042543,1.40056577458776,"#218559",NA,"Altered, but not significant"
"468","Rat_16_NODE_664_length_2159_cov_3.443441",-3.52355508604958,1.86748764556995,"#218559",NA,"Altered, but not significant"
"470","Rat_17_NODE_1100_length_2048_cov_2.143001",-2.13636834190003,1.23718620731951,"#218559",NA,"Altered, but not significant"
"471","Rat_17_NODE_1119_length_2006_cov_6.095848",-2.0588905074036,1.02145922382422,"#218559",NA,"Altered, but not significant"
"473","Rat_17_NODE_1141_length_1965_cov_2.359162",-2.45942781722368,1.24711651463336,"#218559",NA,"Altered, but not significant"
"474","Rat_17_NODE_1181_length_1909_cov_4.391046",-2.50833741051251,1.66794189199174,"#218559",NA,"Altered, but not significant"
"476","Rat_17_NODE_1292_length_1779_cov_3.800464",-2.24461789105955,1.13231661500045,"#218559",NA,"Altered, but not significant"
"479","Rat_17_NODE_1598_length_1454_cov_4.045747",-2.49476142942091,1.80595253238953,"#218559",NA,"Altered, but not significant"
"484","Rat_17_NODE_1907_length_1217_cov_5.549053",-3.7725829201146,2.24658125086118,"#218559",NA,"Altered, but not significant"
"485","Rat_17_NODE_1967_length_1170_cov_3.894170",-3.89076591532714,2.98411512467271,"#218559",NA,"Altered, but not significant"
"486","Rat_17_NODE_2062_length_1122_cov_3.864105",-2.82199666814152,1.5894002684451,"#218559",NA,"Altered, but not significant"
"492","Rat_17_NODE_514_length_3993_cov_4.925851",-2.80734904941113,1.5994716572146,"#218559",NA,"Altered, but not significant"
"493","Rat_17_NODE_533_length_3875_cov_5.137435",-2.61352564867999,1.3949371277568,"#218559",NA,"Altered, but not significant"
"495","Rat_17_NODE_657_length_3222_cov_4.403852",-2.21808704002318,1.13406113254137,"#218559",NA,"Altered, but not significant"
"496","Rat_17_NODE_803_length_2753_cov_5.205337",-2.05713931575195,1.13406113254137,"#218559",NA,"Altered, but not significant"
"497","Rat_17_NODE_824_length_2668_cov_47.032912",-3.87446115496866,2.07405073311353,"#218559",NA,"Altered, but not significant"
"498","Rat_17_NODE_846_length_2602_cov_3.880251",-2.13515503377338,1.13406113254137,"#218559",NA,"Altered, but not significant"
"499","Rat_17_NODE_921_length_2411_cov_4.332767",-3.21114144660591,1.93608461994836,"#218559",NA,"Altered, but not significant"
"503","Rat_18_NODE_1073_length_2408_cov_2.406715",-2.22238878502093,1.04390347710714,"#218559",NA,"Altered, but not significant"
"504","Rat_18_NODE_1096_length_2369_cov_3.544944",-2.11547388053658,1.02982703080491,"#218559",NA,"Altered, but not significant"
"505","Rat_18_NODE_1132_length_2323_cov_2.823192",-2.0588905074036,1.02145922382422,"#218559",NA,"Altered, but not significant"
"506","Rat_18_NODE_1234_length_2170_cov_3.226950",-2.16992151260557,1.02982703080491,"#218559",NA,"Altered, but not significant"
"507","Rat_18_NODE_1290_length_2106_cov_2.795709",-2.0588905074036,1.02145922382422,"#218559",NA,"Altered, but not significant"
"509","Rat_18_NODE_1363_length_2024_cov_3.243271",-2.22238878502093,1.04390347710714,"#218559",NA,"Altered, but not significant"
"512","Rat_18_NODE_1436_length_1943_cov_3.282839",-2.0588905074036,1.02145922382422,"#218559",NA,"Altered, but not significant"
"515","Rat_18_NODE_1563_length_1830_cov_3.883380",-2.22238878502093,1.04390347710714,"#218559",NA,"Altered, but not significant"
"516","Rat_18_NODE_1621_length_1795_cov_2.652874",-2.41503381216879,1.2268610289724,"#218559",NA,"Altered, but not significant"
"518","Rat_18_NODE_1724_length_1728_cov_3.913927",-2.31078129321321,1.02015790111182,"#218559",NA,"Altered, but not significant"
"519","Rat_18_NODE_1744_length_1715_cov_3.080723",-2.0588905074036,1.02145922382422,"#218559",NA,"Altered, but not significant"
"522","Rat_18_NODE_1774_length_1692_cov_2.805131",-2.16992151260557,1.02982703080491,"#218559",NA,"Altered, but not significant"
"523","Rat_18_NODE_1826_length_1665_cov_2.954037",-2.37439118571452,1.35153882579972,"#218559",NA,"Altered, but not significant"
"525","Rat_18_NODE_1886_length_1631_cov_3.107234",-2.11547388053658,1.02982703080491,"#218559",NA,"Altered, but not significant"
"527","Rat_18_NODE_1922_length_1613_cov_3.340822",-3.14295220284062,1.61623929066172,"#218559",NA,"Altered, but not significant"
"530","Rat_18_NODE_1955_length_1592_cov_3.113208",-2.41503372781492,1.20543185042237,"#218559",NA,"Altered, but not significant"
"538","Rat_18_NODE_2109_length_1522_cov_2.615542",-2.11547388053658,1.02982703080491,"#218559",NA,"Altered, but not significant"
"539","Rat_18_NODE_2137_length_1511_cov_3.050824",-2.16992151260557,1.02982703080491,"#218559",NA,"Altered, but not significant"
"544","Rat_18_NODE_2299_length_1435_cov_3.126812",-2.0588905074036,1.02145922382422,"#218559",NA,"Altered, but not significant"
"546","Rat_18_NODE_2319_length_1426_cov_2.807440",-2.16992151260557,1.02982703080491,"#218559",NA,"Altered, but not significant"
"550","Rat_18_NODE_2528_length_1342_cov_4.817405",-2.18219972578737,1.14074314781089,"#218559",NA,"Altered, but not significant"
"552","Rat_18_NODE_2607_length_1313_cov_2.457075",-2.16992188130667,1.0869112230737,"#218559",NA,"Altered, but not significant"
"553","Rat_18_NODE_2623_length_1308_cov_8.653631",-2.77258474574492,1.39796778420746,"#218559",NA,"Altered, but not significant"
"554","Rat_18_NODE_2626_length_1308_cov_3.025539",-2.41503378771983,1.2201653516692,"#218559",NA,"Altered, but not significant"
"556","Rat_18_NODE_2652_length_1297_cov_2.528986",-2.05889090270759,1.04390347710714,"#218559",NA,"Altered, but not significant"
"557","Rat_18_NODE_2687_length_1285_cov_2.828455",-2.16992151260557,1.02982703080491,"#218559",NA,"Altered, but not significant"
"560","Rat_18_NODE_2795_length_1252_cov_2.723475",-2.45942780193673,1.24344624753816,"#218559",NA,"Altered, but not significant"
"561","Rat_18_NODE_2825_length_1239_cov_2.639358",-2.24792397802457,1.21897919674693,"#218559",NA,"Altered, but not significant"
"568","Rat_18_NODE_3079_length_1169_cov_3.342011",-2.11547388053658,1.02982703080491,"#218559",NA,"Altered, but not significant"
"569","Rat_18_NODE_3093_length_1164_cov_3.546438",-2.45942777326938,1.24043773800178,"#218559",NA,"Altered, but not significant"
"573","Rat_18_NODE_3236_length_1127_cov_3.441231",-2.32192459662669,1.1683821259445,"#218559",NA,"Altered, but not significant"
"577","Rat_18_NODE_3403_length_1090_cov_3.529469",-3.6048558209685,2.09763697896143,"#218559",NA,"Altered, but not significant"
"583","Rat_18_NODE_3639_length_1042_cov_5.548126",-2.30432915788162,1.17769815471021,"#218559",NA,"Altered, but not significant"
"591","Rat_18_NODE_3809_length_1010_cov_1.790576",-2.27301512521027,1.14074314781089,"#218559",NA,"Altered, but not significant"
"594","Rat_18_NODE_722_length_3314_cov_4.793495",-4.15649793673732,2.8843556735157,"#218559",NA,"Altered, but not significant"
"596","Rat_18_NODE_892_length_2810_cov_2.492559",-2.16992151260557,1.02982703080491,"#218559",NA,"Altered, but not significant"
"597","Rat_18_NODE_971_length_2605_cov_2.996471",-2.22238878502093,1.04390347710714,"#218559",NA,"Altered, but not significant"
"598","Rat_2_NODE_1054_length_1815_cov_3.557386",-2.22238878502093,1.04390347710714,"#218559",NA,"Altered, but not significant"
"600","Rat_2_NODE_107_length_16026_cov_16.349258",-6.34871301056387,4.46493509080997,"#218559",NA,"Altered, but not significant"
"605","Rat_2_NODE_1292_length_1500_cov_3.033910",-2.84129801143463,1.59802518294085,"#218559",NA,"Altered, but not significant"
"611","Rat_2_NODE_228_length_8030_cov_5.362884",-3.96961815496175,2.14822830617537,"#218559",NA,"Altered, but not significant"
"612","Rat_2_NODE_450_length_4487_cov_3.267599",-2.10052224501349,1.1683821259445,"#218559",NA,"Altered, but not significant"
"617","Rat_3_NODE_1370_length_2132_cov_8.724603",-4.32191976889295,2.66215653793661,"#218559",NA,"Altered, but not significant"
"619","Rat_3_NODE_1604_length_1915_cov_4.748925",-2.11547388053658,1.02982703080491,"#218559",NA,"Altered, but not significant"
"621","Rat_3_NODE_1950_length_1676_cov_4.407156",-2.11547388053658,1.02982703080491,"#218559",NA,"Altered, but not significant"
"626","Rat_3_NODE_2709_length_1325_cov_9.583465",-2.54431693294718,1.4069611611518,"#218559",NA,"Altered, but not significant"
"629","Rat_3_NODE_2987_length_1246_cov_3.120907",-2.0588905074036,1.02145922382422,"#218559",NA,"Altered, but not significant"
"630","Rat_3_NODE_3202_length_1179_cov_2.630783",-2.11547388053658,1.02982703080491,"#218559",NA,"Altered, but not significant"
"633","Rat_3_NODE_3298_length_1151_cov_2.845803",-2.11547388053658,1.02982703080491,"#218559",NA,"Altered, but not significant"
"638","Rat_3_NODE_565_length_3727_cov_3.404684",-5.24157287739755,2.97654818212375,"#218559",NA,"Altered, but not significant"
"639","Rat_3_NODE_774_length_3046_cov_7.717820",-2.22238878502093,1.04390347710714,"#218559",NA,"Altered, but not significant"
"640","Rat_4_NODE_1173_length_1367_cov_2.496951",-2.70043528768496,1.39722788517594,"#218559",NA,"Altered, but not significant"
"642","Rat_4_NODE_410_length_3251_cov_2.405507",-2.0588905074036,1.02145922382422,"#218559",NA,"Altered, but not significant"
"643","Rat_5_NODE_311_length_3427_cov_550.504448",-5.906877227506,4.07927678495585,"#218559",NA,"Altered, but not significant"
"644","Rat_5_NODE_405_length_2431_cov_3.242424",-2.0588905074036,1.02145922382422,"#218559",NA,"Altered, but not significant"
"646","Rat_5_NODE_842_length_1310_cov_8.998406",-4.28539739016814,4.0608733423126,"#218559",NA,"Altered, but not significant"
"648","Rat_6_NODE_1105_length_1840_cov_35.146218",-4.6438481512681,3.24276247735566,"#218559",NA,"Altered, but not significant"
"649","Rat_6_NODE_1286_length_1607_cov_14.028351",-6.11546312871406,4.29788580686872,"#218559",NA,"Altered, but not significant"
"650","Rat_6_NODE_1350_length_1521_cov_2.670532",-3.19639124717524,1.63314097544451,"#218559",NA,"Altered, but not significant"
"651","Rat_6_NODE_1794_length_1171_cov_1.552867",-3.65950490195051,3.11032254490094,"#218559",NA,"Altered, but not significant"
"652","Rat_7_NODE_1019_length_2394_cov_22.342454",-2.11547388053658,1.02982703080491,"#218559",NA,"Altered, but not significant"
"653","Rat_7_NODE_1534_length_1519_cov_2.487705",-2.54431649391335,1.30137753047861,"#218559",NA,"Altered, but not significant"
"655","Rat_7_NODE_1753_length_1324_cov_2.806147",-2.09953199981837,1.04390347710714,"#218559",NA,"Altered, but not significant"
"662","Rat_7_NODE_416_length_6009_cov_3.730265",-2.0588905074036,1.02145922382422,"#218559",NA,"Altered, but not significant"
"665","Rat_8_NODE_1016_length_2555_cov_2.631600",-5.03708205273716,4.46493509080997,"#218559",NA,"Altered, but not significant"
"669","Rat_8_NODE_1303_length_2079_cov_2.265316",-2.05889090529741,1.04390347710714,"#218559",NA,"Altered, but not significant"
"670","Rat_8_NODE_1395_length_1979_cov_4.177235",-2.14071979313742,1.04390347710714,"#218559",NA,"Altered, but not significant"
"674","Rat_8_NODE_1482_length_1877_cov_2.618002",-2.80735016028949,1.4336624262239,"#218559",NA,"Altered, but not significant"
"675","Rat_8_NODE_1488_length_1875_cov_4.381868",-2.11547388053658,1.02982703080491,"#218559",NA,"Altered, but not significant"
"684","Rat_8_NODE_1817_length_1610_cov_3.906752",-2.39992579230915,1.19303352708115,"#218559",NA,"Altered, but not significant"
"689","Rat_8_NODE_2041_length_1463_cov_3.428267",-2.87446413492931,1.45951362340411,"#218559",NA,"Altered, but not significant"
"691","Rat_8_NODE_2081_length_1444_cov_2.989201",-2.66296116130112,1.46285382323149,"#218559",NA,"Altered, but not significant"
"693","Rat_8_NODE_2096_length_1440_cov_3.021661",-2.75488302944258,1.58270566581575,"#218559",NA,"Altered, but not significant"
"705","Rat_8_NODE_2619_length_1191_cov_1.319542",-3.75488094961154,2.23419959491151,"#218559",NA,"Altered, but not significant"
"706","Rat_8_NODE_2680_length_1169_cov_2.301616",-2.54431616444981,1.38807571722043,"#218559",NA,"Altered, but not significant"
"711","Rat_8_NODE_3024_length_1063_cov_5.265873",-2.32192461430334,1.17207570900686,"#218559",NA,"Altered, but not significant"
"720","Rat_8_NODE_59_length_22207_cov_6.057241",-4.72790958331374,2.69594208193046,"#218559",NA,"Altered, but not significant"
"725","Rat_8_NODE_824_length_3011_cov_3.900203",-4.28539412442666,2.66224758797437,"#218559",NA,"Altered, but not significant"
"728","Rat_8_NODE_943_length_2687_cov_4.590046",-2.55157122342774,1.50269355039045,"#218559",NA,"Altered, but not significant"
"729","Rat_8_NODE_951_length_2673_cov_4.406417",-2.0824549757222,0.7837347869611,"#218559",NA,"Altered, but not significant"
"730","Rat_8_NODE_955_length_2667_cov_3.820444",-4.50249159803748,2.81958035711114,"#218559",NA,"Altered, but not significant"
"733","Rat_9_NODE_1209_length_1667_cov_1.887097",-2.14201475920982,1.09909929502878,"#218559",NA,"Altered, but not significant"
"734","Rat_9_NODE_1326_length_1552_cov_2.936540",-2.22238878502093,1.04390347710714,"#218559",NA,"Altered, but not significant"
"739","Rat_9_NODE_980_length_1920_cov_2.164075",-2.02105723916007,0.975682242523507,"#218559",NA,"Altered, but not significant"
"760","VC_1156",-3.00898237900788,1.59792331827658,"#218559",NA,"Altered, but not significant"
"763","VC_117",-2.67077384246423,1.2989376490427,"#218559",NA,"Altered, but not significant"
"766","VC_119",-2.422936623819,1.35153882579972,"#218559",NA,"Altered, but not significant"
"767","VC_1197",-4.30425649685588,1.71352900693115,"#218559",NA,"Altered, but not significant"
"773","VC_1243",-4.60485164658976,2.61293670125715,"#218559",NA,"Altered, but not significant"
"774","VC_1250",-2.11547388053658,1.02982703080491,"#218559",NA,"Altered, but not significant"
"775","VC_1253",-2.22238878502093,1.04390347710714,"#218559",NA,"Altered, but not significant"
"776","VC_1255",-5.32191471384404,3.01892273834102,"#218559",NA,"Altered, but not significant"
"777","VC_127",-3.09515119995063,1.64062515790607,"#218559",NA,"Altered, but not significant"
"778","VC_129",-3.08745729694656,1.5944783530989,"#218559",NA,"Altered, but not significant"
"783","VC_145",-2.70043529874048,1.39796778420746,"#218559",NA,"Altered, but not significant"
"784","VC_146",-4.41169916727117,2.64472231404818,"#218559",NA,"Altered, but not significant"
"788","VC_162",-4.22499864952512,2.88770519095553,"#218559",NA,"Altered, but not significant"
"789","VC_164",-2.55678928212548,1.02982703080491,"#218559",NA,"Altered, but not significant"
"794","VC_185",-2.12976086442157,0.955831986059532,"#218559",NA,"Altered, but not significant"
"795","VC_186",-5.0028061643102,4.59146607599032,"#218559",NA,"Altered, but not significant"
"799","VC_194",-3.6219627355088,2.04657983510337,"#218559",NA,"Altered, but not significant"
"801","VC_198",-2.71526362090718,1.39796778420746,"#218559",NA,"Altered, but not significant"
"803","VC_211",-2.66024064673587,0.992408088173507,"#218559",NA,"Altered, but not significant"
"804","VC_212",-2.50118004134287,0.737727545482914,"#218559",NA,"Altered, but not significant"
"805","VC_215",-4.83287998774458,2.98411512467271,"#218559",NA,"Altered, but not significant"
"812","VC_260",-4.17490791575777,1.83355227951526,"#218559",NA,"Altered, but not significant"
"814","VC_270",-3.43761082506587,1.99813326766872,"#218559",NA,"Altered, but not significant"
"820","VC_278",-2.04886283828192,1.48834127275901,"#218559",NA,"Altered, but not significant"
"822","VC_315",-5.13041491940315,3.72634947696964,"#218559",NA,"Altered, but not significant"
"824","VC_318",-5.34576155037852,3.07239717435922,"#218559",NA,"Altered, but not significant"
"830","VC_356",-4.23520736369441,2.33658477433057,"#218559",NA,"Altered, but not significant"
"833","VC_373",-3.30511081922181,2.77585350954339,"#218559",NA,"Altered, but not significant"
"834","VC_378",-4.2902040388662,1.95944410574766,"#218559",NA,"Altered, but not significant"
"835","VC_379",-2.61847295706457,1.3527191473676,"#218559",NA,"Altered, but not significant"
"837","VC_382",-2.08169738088642,0.999381898209748,"#218559",NA,"Altered, but not significant"
"838","VC_383",-4.89399850223814,3.24276247735566,"#218559",NA,"Altered, but not significant"
"842","VC_396",-5.0074842523928,3.20728237225689,"#218559",NA,"Altered, but not significant"
"845","VC_402",-5.75487468726047,3.89666134651413,"#218559",NA,"Altered, but not significant"
"846","VC_409",-6.07680166827314,4.26900926174444,"#218559",NA,"Altered, but not significant"
"848","VC_415",-3.8530904663664,1.32282026757729,"#218559",NA,"Altered, but not significant"
"850","VC_438",-4.63419683188079,2.89395849158845,"#218559",NA,"Altered, but not significant"
"851","VC_445",-2.79517626393862,2.12043692856043,"#218559",NA,"Altered, but not significant"
"855","VC_458",-4.97563157465801,3.33175659724727,"#218559",NA,"Altered, but not significant"
"875","VC_562",-5.98866698363622,3.26648283986609,"#218559",NA,"Altered, but not significant"
"877","VC_57",-2.72127637381524,1.21098639002173,"#218559",NA,"Altered, but not significant"
"886","VC_637",-4.90817542258093,2.81566108441839,"#218559",NA,"Altered, but not significant"
"887","VC_638",-2.4353800232166,1.0545612342169,"#218559",NA,"Altered, but not significant"
"888","VC_639",-4.59930184412795,2.09998679594148,"#218559",NA,"Altered, but not significant"
"889","VC_640",-4.2849304355004,2.06390522065731,"#218559",NA,"Altered, but not significant"
"895","VC_654",-3.56477851275047,2.07499570475861,"#218559",NA,"Altered, but not significant"
"896","VC_655",-6.17657327623154,4.06693721835689,"#218559",NA,"Altered, but not significant"
"897","VC_657",-4.14630479549355,2.72496651261621,"#218559",NA,"Altered, but not significant"
"899","VC_66",-3.19613898296957,1.02982703080491,"#218559",NA,"Altered, but not significant"
"900","VC_660",-3.39991919360538,1.62898225083247,"#218559",NA,"Altered, but not significant"
"902","VC_663",-3.49954476632497,1.79780286614901,"#218559",NA,"Altered, but not significant"
"904","VC_666",-2.78021239434118,1.38228647800036,"#218559",NA,"Altered, but not significant"
"905","VC_668",-4.62153572963263,2.56740338883832,"#218559",NA,"Altered, but not significant"
"906","VC_670",-2.89694109720273,1.39796778420746,"#218559",NA,"Altered, but not significant"
"907","VC_671",-4.68181448231452,2.88072143447874,"#218559",NA,"Altered, but not significant"
"911","VC_677",-4.74594475671015,2.97440998362833,"#218559",NA,"Altered, but not significant"
"913","VC_679",-4.68181424077151,2.83329131187781,"#218559",NA,"Altered, but not significant"
"915","VC_682",-2.37196030601792,0.972758472345785,"#218559",NA,"Altered, but not significant"
"929","VC_812",-4.39230763492837,2.41407741704839,"#218559",NA,"Altered, but not significant"
"931","VC_83",-3.19639129225161,1.64062515790607,"#218559",NA,"Altered, but not significant"
"932","VC_830",-3.5024936303141,1.87467449196359,"#218559",NA,"Altered, but not significant"
"934","VC_840",-3.71881350547735,2.82021044649493,"#218559",NA,"Altered, but not significant"
"935","VC_850",-3.05888832813193,1.59145668093762,"#218559",NA,"Altered, but not significant"
"940","VC_877",-2.3457698736745,1.04390347710714,"#218559",NA,"Altered, but not significant"
"956","VC_921",-4.11546851022709,2.24125597610369,"#218559",NA,"Altered, but not significant"
"959","VC_927",-2.16992151260557,1.02982703080491,"#218559",NA,"Altered, but not significant"
"961","VC_940",-3.62448459926235,2.12043692856043,"#218559",NA,"Altered, but not significant"
"967","VC_964",-2.7369610721279,1.4069611611518,"#218559",NA,"Altered, but not significant"
"968","VC_979",-5.23520344939822,2.97828383871381,"#218559",NA,"Altered, but not significant"
"972","C10-R1-T1_NODE_1799_length_1789_cov_34.192618",-2.06583812036985,0.813653676478001,"#218559",NA,"Altered, but not significant"
"977","C10-R1-T5_NODE_314_length_1819_cov_14.701814",-3.63315078664959,1.76668662326453,"#218559",NA,"Altered, but not significant"
"982","C11-R1-T5_NODE_3855_length_1019_cov_2.173237",-2.41342806412046,1.1352817827277,"#218559",NA,"Altered, but not significant"
"990","C12-R2-Base_NODE_4521_length_1147_cov_4.023810",-3.78541054844501,2.2707461598747,"#218559",NA,"Altered, but not significant"
"997","C12-R3-Base_NODE_356_length_1995_cov_3.432474",-2.1988561667524,0.892582157987383,"#218559",NA,"Altered, but not significant"
"998","C12-R3-Base_NODE_550_length_1722_cov_42.643671",-2.24187068370382,0.953123189754967,"#218559",NA,"Altered, but not significant"
"999","C13-R1-Base_NODE_7_length_24297_cov_6.828521",-2.72083795509812,0.936804184841521,"#218559",NA,"Altered, but not significant"
"1008","C13-R3-Base_NODE_633_length_2496_cov_6.616551",-2.64279823270187,1.01898280957129,"#218559",NA,"Altered, but not significant"
"1009","C14-R1-Base_NODE_1706_length_2267_cov_2.969259",-5.08256763082645,4.04247959790886,"#218559",NA,"Altered, but not significant"
"1010","C14-R1-Base_NODE_1927_length_2077_cov_2.989120",-4.82784423791699,3.84209985056994,"#218559",NA,"Altered, but not significant"
"1011","C14-R1-Base_NODE_2073_length_1971_cov_2.500522",-4.48350742422077,2.93134602029356,"#218559",NA,"Altered, but not significant"
"1012","C14-R1-T1_NODE_2002_length_1408_cov_7.127864",-2.25298317523638,0.937674070856602,"#218559",NA,"Altered, but not significant"
"1020","C15-R1-Base_NODE_32_length_19332_cov_8.594698",-5.08338691475033,2.64650558496738,"#218559",NA,"Altered, but not significant"
"1021","C15-R1-Base_NODE_3649_length_1433_cov_2.569666",-2.90530866965652,1.48363477710404,"#218559",NA,"Altered, but not significant"
"1023","C15-R1-T1_NODE_1544_length_1593_cov_5.633940",-2.2187138686604,0.921287640107816,"#218559",NA,"Altered, but not significant"
"1030","C15-R3-T1_NODE_177_length_7599_cov_3.789369",-2.04944019336381,0.610178123423347,"#218559",NA,"Altered, but not significant"
"1033","C15-R3-T1_NODE_2050_length_1786_cov_21.681109",-3.55851254225654,1.72264946134311,"#218559",NA,"Altered, but not significant"
"1036","C15-R3-T1_NODE_4706_length_1107_cov_2.837452",-2.5214174421234,1.27406453189284,"#218559",NA,"Altered, but not significant"
"1037","C15-R3-T1_NODE_801_length_3053_cov_4.520680",-4.48161914520646,2.24938341888036,"#218559",NA,"Altered, but not significant"
"1039","C16-R1-T5_NODE_323_length_1605_cov_4.345161",-2.00372336203216,0.856737460786138,"#218559",NA,"Altered, but not significant"
"1040","C16-R2-Base_NODE_288_length_4274_cov_5.235838",-2.08230205739009,0.808972984084646,"#218559",NA,"Altered, but not significant"
"1041","C16-R2-Base_NODE_563_length_3141_cov_2.404083",-3.84483930399185,1.86996795465707,"#218559",NA,"Altered, but not significant"
"1042","C16-R2-T1_NODE_2547_length_1324_cov_8.921198",-4.38219564591463,2.72913151967951,"#218559",NA,"Altered, but not significant"
"1043","C16-R2-T1_NODE_4031_length_1069_cov_6.677515",-2.47383303596211,1.1805186750477,"#218559",NA,"Altered, but not significant"
"1044","C16-R3-Base_NODE_1188_length_2810_cov_3.889655",-2.74375182680658,1.03762846607855,"#218559",NA,"Altered, but not significant"
"1046","C16-R3-Base_NODE_4132_length_1041_cov_4.454361",-2.25976767887371,0.973039780032361,"#218559",NA,"Altered, but not significant"
"1047","C16-R3-Base_NODE_77_length_14875_cov_6.760594",-4.48360915686034,2.25391548769923,"#218559",NA,"Altered, but not significant"
"1053","C21-R1-3-4-18_NODE_4_length_19872_cov_8.823384",-4.12776216472443,2.15230619090883,"#218559",NA,"Altered, but not significant"
"1054","C21-R1-T5_NODE_217_length_1483_cov_6.440476",-2.49561237970316,1.00213371337854,"#218559",NA,"Altered, but not significant"
"1056","C21-R2-3-4-18_NODE_1801_length_1424_cov_4.130752",-2.45857178846741,0.984528420045491,"#218559",NA,"Altered, but not significant"
"1057","C21-R2-3-4-18_NODE_2_length_68552_cov_9.421581",-2.46770156796131,0.958241181058389,"#218559",NA,"Altered, but not significant"
"1058","C21-R2-3-4-18_NODE_3187_length_1015_cov_1.752083",-2.3964846575795,1.12259432637696,"#218559",NA,"Altered, but not significant"
"1060","C21-R2-T5_NODE_343_length_2447_cov_3.352425",-2.69371620625997,1.01448107705593,"#218559",NA,"Altered, but not significant"
"1061","C21-R3-1-5-18_NODE_1034_length_1729_cov_1.844683",-2.38848743068906,0.97826139808679,"#218559",NA,"Altered, but not significant"
"1063","C21-R3-1-5-18_NODE_1245_length_1569_cov_4.652576",-3.65126295300782,1.78142211129787,"#218559",NA,"Altered, but not significant"
"1067","C21-R3-T5_NODE_639_length_1734_cov_6.440739",-2.88333040548465,1.39091678311286,"#218559",NA,"Altered, but not significant"
"1069","C22-R1-3-4-18_NODE_312_length_1717_cov_3.040915",-2.59861126510931,1.01179990985534,"#218559",NA,"Altered, but not significant"
"1072","C22-R1-T5_NODE_4198_length_1026_cov_3.697219",-2.43586721566879,0.915875066794645,"#218559",NA,"Altered, but not significant"
"1073","C22-R1-T5_NODE_861_length_1835_cov_2.085393",-2.59122227805364,1.19925597911931,"#218559",NA,"Altered, but not significant"
"1075","C22-R2-3-4-18_NODE_1969_length_1601_cov_5.158473",-2.24536253841534,0.955690972523024,"#218559",NA,"Altered, but not significant"
"1076","C22-R2-3-4-18_NODE_2229_length_1500_cov_2.462284",-4.03063169800198,2.40406681126936,"#218559",NA,"Altered, but not significant"
"1077","C22-R2-3-4-18_NODE_2980_length_1298_cov_2.592920",-2.76107450409236,1.2985762966303,"#218559",NA,"Altered, but not significant"
"1078","C22-R2-3-4-18_NODE_3262_length_1238_cov_2.648352",-2.11003350613877,0.921287640107816,"#218559",NA,"Altered, but not significant"
"1081","C23-R2-1-5-18_NODE_550_length_1630_cov_8.493968",-2.23697416904704,0.937674070856602,"#218559",NA,"Altered, but not significant"
"1083","C23-R2-3-4-18_NODE_268_length_4378_cov_4.221605",-6.10274798471005,3.38328294357693,"#218559",NA,"Altered, but not significant"
"1084","C23-R2-T5_NODE_233_length_1890_cov_5.947139",-3.88443773921792,2.08520252237586,"#218559",NA,"Altered, but not significant"
"1088","C23-R3-1-5-18_NODE_1644_length_1990_cov_12.799483",-2.79379082624747,1.22261647970195,"#218559",NA,"Altered, but not significant"
"1091","C23-R3-3-4-18_NODE_1577_length_1640_cov_2.865615",-4.62251139500901,3.47802916322391,"#218559",NA,"Altered, but not significant"
"1092","C23-R3-3-4-18_NODE_2311_length_1378_cov_2.613757",-3.89930198615752,1.89390449450248,"#218559",NA,"Altered, but not significant"
"1093","C23-R3-3-4-18_NODE_2929_length_1237_cov_2.661591",-2.74103070658912,1.21504431484795,"#218559",NA,"Altered, but not significant"
"1094","C23-R3-3-4-18_NODE_962_length_2006_cov_14.463865",-2.56238328756382,1.10832528975085,"#218559",NA,"Altered, but not significant"
"1096","C24-R1-T5_NODE_2283_length_1034_cov_4.239019",-2.2491152510443,0.967540376232028,"#218559",NA,"Altered, but not significant"
"1100","C24-R2-3-4-18_NODE_1086_length_3481_cov_3.304145",-2.70185796535603,1.03277110339259,"#218559",NA,"Altered, but not significant"
"1102","C24-R2-3-4-18_NODE_2255_length_2314_cov_7.083223",-5.70555686237998,4.02151420564788,"#218559",NA,"Altered, but not significant"
"1103","C24-R2-3-4-18_NODE_2507_length_2175_cov_4.350000",-5.40177501474768,4.37316462358065,"#218559",NA,"Altered, but not significant"
"1104","C24-R2-3-4-18_NODE_2585_length_2133_cov_4.976901",-2.19024754665383,0.885090301614538,"#218559",NA,"Altered, but not significant"
"1109","C24-R2-3-4-18_NODE_5517_length_1408_cov_2.495935",-3.17402227388326,1.4683586167764,"#218559",NA,"Altered, but not significant"
"1110","C24-R2-3-4-18_NODE_7532_length_1182_cov_1.841171",-2.19542172805165,0.964537783749613,"#218559",NA,"Altered, but not significant"
"1112","C24-R2-3-4-18_NODE_9079_length_1061_cov_2.699801",-3.3611786784384,1.74609162711621,"#218559",NA,"Altered, but not significant"
"1113","C24-R3-3-4-18_NODE_3452_length_1440_cov_3.123466",-2.77058825944512,1.2006827643676,"#218559",NA,"Altered, but not significant"
"1114","C24-R3-3-4-18_NODE_3533_length_1423_cov_3.575292",-3.32483870908508,1.62567202809286,"#218559",NA,"Altered, but not significant"
"1117","C9-R1-T1_NODE_3055_length_1412_cov_2.955048",-2.25670266935983,1.06174545158439,"#218559",NA,"Altered, but not significant"
"1119","C9-R1-T1_NODE_352_length_5141_cov_6.034605",-4.02881300026977,2.17877758010688,"#218559",NA,"Altered, but not significant"
"1123","C9-R2-T1_NODE_2583_length_1039_cov_3.453252",-3.18010766722305,1.63594299950243,"#218559",NA,"Altered, but not significant"
"1126","C9-R3-Base_NODE_1603_length_1910_cov_2.627493",-2.35195748598384,1.10624088836249,"#218559",NA,"Altered, but not significant"
"1127","C9-R3-Base_NODE_285_length_4095_cov_2.668317",-2.78592754112329,1.07527195907398,"#218559",NA,"Altered, but not significant"
"1128","C9-R3-Base_NODE_915_length_2520_cov_3.163489",-2.1193769108802,0.855128243082793,"#218559",NA,"Altered, but not significant"
"1131","C9-R3-T1_NODE_764_length_1802_cov_4.777905",-2.14786676887786,0.881076497154192,"#218559",NA,"Altered, but not significant"
"1132","C9-R3-T5_NODE_1276_length_1947_cov_14.687104",-2.91315100592798,1.42691898287716,"#218559",NA,"Altered, but not significant"
"1135","Rat_1_NODE_1045_length_1445_cov_5.567626",-2.467361564181,1.16746029245163,"#218559",NA,"Altered, but not significant"
"1146","Rat_1_NODE_672_length_2055_cov_2.341500",-2.29465421877272,1.09352404676791,"#218559",NA,"Altered, but not significant"
"1148","Rat_1_NODE_771_length_1833_cov_14.917323",-3.41612596205857,1.59285094430277,"#218559",NA,"Altered, but not significant"
"1151","Rat_10_NODE_1258_length_1368_cov_3.562833",-3.43342593395363,1.59784708754937,"#218559",NA,"Altered, but not significant"
"1152","Rat_10_NODE_1276_length_1359_cov_2.000767",-2.66218987244996,1.22677740488439,"#218559",NA,"Altered, but not significant"
"1156","Rat_10_NODE_141_length_8304_cov_10.941326",-4.75127025182002,2.97182650289005,"#218559",NA,"Altered, but not significant"
"1159","Rat_10_NODE_1891_length_1058_cov_1.718843",-3.18234276609117,1.81053595339843,"#218559",NA,"Altered, but not significant"
"1161","Rat_10_NODE_384_length_3275_cov_3.569565",-3.37683428270106,1.77221296016711,"#218559",NA,"Altered, but not significant"
"1162","Rat_10_NODE_410_length_3132_cov_3.926552",-5.01193945616453,3.3290125673133,"#218559",NA,"Altered, but not significant"
"1168","Rat_11_NODE_1136_length_1590_cov_3.263844",-2.8353200536073,1.3061891386512,"#218559",NA,"Altered, but not significant"
"1201","Rat_12_NODE_1013_length_2379_cov_3.845955",-2.01444890270413,0.808972984084646,"#218559",NA,"Altered, but not significant"
"1220","Rat_12_NODE_1159_length_2133_cov_3.592397",-2.99357408833352,1.38508593920083,"#218559",NA,"Altered, but not significant"
"1231","Rat_12_NODE_1241_length_2035_cov_3.621212",-2.19542172805165,0.964537783749613,"#218559",NA,"Altered, but not significant"
"1250","Rat_12_NODE_1497_length_1748_cov_3.170112",-3.0458998279479,1.38975702220568,"#218559",NA,"Altered, but not significant"
"1290","Rat_12_NODE_2010_length_1375_cov_3.279545",-3.1337022642319,1.61693526209581,"#218559",NA,"Altered, but not significant"
"1301","Rat_12_NODE_2353_length_1220_cov_3.366524",-2.98760083708384,1.46475598204685,"#218559",NA,"Altered, but not significant"
"1308","Rat_12_NODE_2439_length_1183_cov_2.944149",-3.91974801377597,2.13561154812744,"#218559",NA,"Altered, but not significant"
"1317","Rat_12_NODE_2562_length_1147_cov_3.519231",-2.4995450641733,1.16181405751971,"#218559",NA,"Altered, but not significant"
"1329","Rat_12_NODE_2765_length_1091_cov_3.566602",-2.87618547816474,1.30895998047669,"#218559",NA,"Altered, but not significant"
"1334","Rat_12_NODE_2831_length_1074_cov_6.877331",-2.37659765287859,1.11972812394653,"#218559",NA,"Altered, but not significant"
"1336","Rat_12_NODE_2845_length_1071_cov_3.140748",-2.1902569854574,0.951602324008202,"#218559",NA,"Altered, but not significant"
"1337","Rat_12_NODE_2847_length_1071_cov_2.726378",-2.75921914222927,1.37673820045653,"#218559",NA,"Altered, but not significant"
"1338","Rat_12_NODE_2858_length_1069_cov_2.669625",-2.06711268051114,0.926990969966891,"#218559",NA,"Altered, but not significant"
"1343","Rat_12_NODE_2898_length_1057_cov_2.608782",-2.1348733662692,0.998918206723941,"#218559",NA,"Altered, but not significant"
"1345","Rat_12_NODE_2900_length_1055_cov_21.858000",-2.24371643201285,0.974969031738428,"#218559",NA,"Altered, but not significant"
"1346","Rat_12_NODE_2993_length_1032_cov_17.354145",-3.43173348925921,1.98603491403502,"#218559",NA,"Altered, but not significant"
"1347","Rat_12_NODE_303_length_6745_cov_67.036323",-3.8169434068123,1.85541031412677,"#218559",NA,"Altered, but not significant"
"1349","Rat_12_NODE_3083_length_1013_cov_3.427975",-3.40806969887261,1.75074612168826,"#218559",NA,"Altered, but not significant"
"1379","Rat_12_NODE_550_length_4027_cov_3.337110",-3.58295045800552,1.72264946134311,"#218559",NA,"Altered, but not significant"
"1462","Rat_13_NODE_1722_length_1139_cov_2.762915",-2.09371328213802,0.937674070856602,"#218559",NA,"Altered, but not significant"
"1463","Rat_13_NODE_1726_length_1138_cov_2.481071",-2.4426529913099,1.0993944434073,"#218559",NA,"Altered, but not significant"
"1495","Rat_13_NODE_212_length_5837_cov_6.755102",-3.57035782544238,1.71633329585971,"#218559",NA,"Altered, but not significant"
"1496","Rat_13_NODE_409_length_3027_cov_6.716016",-2.91955321967014,0.937674070856602,"#218559",NA,"Altered, but not significant"
"1500","Rat_13_NODE_598_length_2190_cov_4.145667",-2.99491123287467,1.25004741696146,"#218559",NA,"Altered, but not significant"
"1517","Rat_13_NODE_992_length_1594_cov_2.051982",-2.14546411693023,0.951602324008202,"#218559",NA,"Altered, but not significant"
"1521","Rat_14_NODE_1082_length_1593_cov_2.780884",-3.31175816239935,1.72731946470331,"#218559",NA,"Altered, but not significant"
"1528","Rat_14_NODE_1229_length_1468_cov_3.090587",-2.87137727082912,1.44884409306671,"#218559",NA,"Altered, but not significant"
"1550","Rat_14_NODE_2157_length_1028_cov_2.227133",-2.81577126801664,1.43202079362994,"#218559",NA,"Altered, but not significant"
"1552","Rat_14_NODE_2196_length_1019_cov_1.868257",-3.01031810894254,1.47589207924983,"#218559",NA,"Altered, but not significant"
"1554","Rat_14_NODE_2272_length_1000_cov_2.060317",-2.09371328213802,0.937674070856602,"#218559",NA,"Altered, but not significant"
"1556","Rat_14_NODE_476_length_3427_cov_2.717378",-2.20748774139948,0.915858178895437,"#218559",NA,"Altered, but not significant"
"1557","Rat_14_NODE_497_length_3284_cov_5.553732",-2.6450880977605,1.34058658984706,"#218559",NA,"Altered, but not significant"
"1559","Rat_14_NODE_669_length_2400_cov_5.131770",-2.69172770636074,0.846789522841673,"#218559",NA,"Altered, but not significant"
"1561","Rat_14_NODE_726_length_2204_cov_2.256398",-2.76430889856167,1.2830656128012,"#218559",NA,"Altered, but not significant"
"1566","Rat_14_NODE_91_length_20813_cov_13.184604",-5.45219570148801,3.29617320682752,"#218559",NA,"Altered, but not significant"
"1567","Rat_14_NODE_921_length_1790_cov_4.802882",-2.73041542865323,1.27406453189284,"#218559",NA,"Altered, but not significant"
"1568","Rat_14_NODE_97_length_19639_cov_13.490911",-4.92624909855077,2.54841466571222,"#218559",NA,"Altered, but not significant"
"1569","Rat_14_NODE_972_length_1717_cov_4.745487",-4.6688443519149,2.36438173316539,"#218559",NA,"Altered, but not significant"
"1573","Rat_15_NODE_1116_length_1774_cov_4.612565",-2.04004557326753,0.927128861124035,"#218559",NA,"Altered, but not significant"
"1575","Rat_15_NODE_1227_length_1625_cov_3.093631",-5.16064219867423,2.92773932609146,"#218559",NA,"Altered, but not significant"
"1576","Rat_15_NODE_1260_length_1584_cov_2.796599",-2.54293003225248,1.18990396307959,"#218559",NA,"Altered, but not significant"
"1580","Rat_15_NODE_1479_length_1408_cov_2.249076",-2.1997686487151,0.921287640107816,"#218559",NA,"Altered, but not significant"
"1587","Rat_15_NODE_1940_length_1141_cov_2.823204",-2.44259001349282,1.14218497810728,"#218559",NA,"Altered, but not significant"
"1588","Rat_15_NODE_1992_length_1120_cov_8.257277",-2.65018639206996,1.20933335828976,"#218559",NA,"Altered, but not significant"
"1591","Rat_15_NODE_2037_length_1105_cov_2.301905",-2.04461570338306,0.964537783749613,"#218559",NA,"Altered, but not significant"
"1594","Rat_15_NODE_2197_length_1045_cov_2.230303",-2.04287138882892,0.968122238047486,"#218559",NA,"Altered, but not significant"
"1597","Rat_15_NODE_700_length_2497_cov_16.342752",-2.5143900593788,0.937674070856602,"#218559",NA,"Altered, but not significant"
"1599","Rat_15_NODE_869_length_2149_cov_2.737345",-2.63117449149574,1.22783078449078,"#218559",NA,"Altered, but not significant"
"1601","Rat_16_NODE_1283_length_1396_cov_3.765101",-2.48390181494432,1.16181405751971,"#218559",NA,"Altered, but not significant"
"1603","Rat_16_NODE_1391_length_1319_cov_3.575158",-4.33697039239586,2.40967748137673,"#218559",NA,"Altered, but not significant"
"1609","Rat_16_NODE_343_length_3333_cov_3.457901",-2.24371643201285,0.974969031738428,"#218559",NA,"Altered, but not significant"
"1610","Rat_16_NODE_393_length_3058_cov_5.115218",-2.09371328213802,0.937674070856602,"#218559",NA,"Altered, but not significant"
"1611","Rat_16_NODE_590_length_2359_cov_3.096354",-2.69283643830993,1.27040687757165,"#218559",NA,"Altered, but not significant"
"1612","Rat_16_NODE_664_length_2159_cov_3.443441",-3.51628227474752,1.66179019633474,"#218559",NA,"Altered, but not significant"
"1614","Rat_17_NODE_1100_length_2048_cov_2.143001",-2.49400619464137,1.27397482724325,"#218559",NA,"Altered, but not significant"
"1615","Rat_17_NODE_1119_length_2006_cov_6.095848",-2.04004557326753,0.927128861124035,"#218559",NA,"Altered, but not significant"
"1618","Rat_17_NODE_1181_length_1909_cov_4.391046",-2.33105967170398,1.27503100654739,"#218559",NA,"Altered, but not significant"
"1637","Rat_17_NODE_1967_length_1170_cov_3.894170",-2.03947232622519,1.00585729549237,"#218559",NA,"Altered, but not significant"
"1639","Rat_17_NODE_2098_length_1104_cov_3.884652",-2.48270175959987,1.27397482724325,"#218559",NA,"Altered, but not significant"
"1640","Rat_17_NODE_2203_length_1059_cov_1.773904",-2.21663356624937,0.955690972523024,"#218559",NA,"Altered, but not significant"
"1649","Rat_17_NODE_824_length_2668_cov_47.032912",-3.80439153400607,1.85592562047255,"#218559",NA,"Altered, but not significant"
"1653","Rat_17_NODE_988_length_2264_cov_4.550928",-2.58567143582651,1.3150501212907,"#218559",NA,"Altered, but not significant"
"1660","Rat_18_NODE_1290_length_2106_cov_2.795709",-2.04004557326753,0.927128861124035,"#218559",NA,"Altered, but not significant"
"1669","Rat_18_NODE_1621_length_1795_cov_2.652874",-2.38362514209178,1.13461641215162,"#218559",NA,"Altered, but not significant"
"1671","Rat_18_NODE_1718_length_1733_cov_4.242551",-3.54767872727952,1.89395340655349,"#218559",NA,"Altered, but not significant"
"1674","Rat_18_NODE_1744_length_1715_cov_3.080723",-2.04004557326753,0.927128861124035,"#218559",NA,"Altered, but not significant"
"1690","Rat_18_NODE_1957_length_1591_cov_3.162760",-2.30707683499489,1.0854977946737,"#218559",NA,"Altered, but not significant"
"1714","Rat_18_NODE_2392_length_1389_cov_3.947526",-2.67902367758511,1.3348420817584,"#218559",NA,"Altered, but not significant"
"1723","Rat_18_NODE_2607_length_1313_cov_2.457075",-2.19325386919488,1.02722366120082,"#218559",NA,"Altered, but not significant"
"1724","Rat_18_NODE_2623_length_1308_cov_8.653631",-2.7600846534327,1.27040687757165,"#218559",NA,"Altered, but not significant"
"1727","Rat_18_NODE_2652_length_1297_cov_2.528986",-2.105150709055,0.994068586629986,"#218559",NA,"Altered, but not significant"
"1730","Rat_18_NODE_2740_length_1269_cov_4.377265",-3.07613976650926,1.5561931492337,"#218559",NA,"Altered, but not significant"
"1751","Rat_18_NODE_3023_length_1185_cov_3.144248",-3.60399893996024,1.7304660676139,"#218559",NA,"Altered, but not significant"
"1773","Rat_18_NODE_3403_length_1090_cov_3.529469",-3.57471183461449,1.89390449450248,"#218559",NA,"Altered, but not significant"
"1778","Rat_18_NODE_3517_length_1064_cov_4.428147",-2.04004557326753,0.927128861124035,"#218559",NA,"Altered, but not significant"
"1786","Rat_18_NODE_3639_length_1042_cov_5.548126",-2.21769608723052,1.00585729549237,"#218559",NA,"Altered, but not significant"
"1802","Rat_18_NODE_585_length_3879_cov_7.888337",-2.02353397277867,0.488213596588236,"#218559",NA,"Altered, but not significant"
"1805","Rat_18_NODE_892_length_2810_cov_2.492559",-2.14546411693023,0.951602324008202,"#218559",NA,"Altered, but not significant"
"1806","Rat_18_NODE_946_length_2657_cov_2.995004",-2.24371643201285,0.974969031738428,"#218559",NA,"Altered, but not significant"
"1807","Rat_18_NODE_971_length_2605_cov_2.996471",-2.19542172805165,0.964537783749613,"#218559",NA,"Altered, but not significant"
"1811","Rat_2_NODE_107_length_16026_cov_16.349258",-6.3026495346064,4.06698021711745,"#218559",NA,"Altered, but not significant"
"1815","Rat_2_NODE_1277_length_1522_cov_3.361282",-3.53293627942995,1.68759384434509,"#218559",NA,"Altered, but not significant"
"1816","Rat_2_NODE_1292_length_1500_cov_3.033910",-2.97942459716288,1.48900609807164,"#218559",NA,"Altered, but not significant"
"1822","Rat_2_NODE_228_length_8030_cov_5.362884",-3.89833320898471,1.91096284887674,"#218559",NA,"Altered, but not significant"
"1827","Rat_3_NODE_1370_length_2132_cov_8.724603",-4.29656454536468,2.36961744794728,"#218559",NA,"Altered, but not significant"
"1829","Rat_3_NODE_1604_length_1915_cov_4.748925",-2.24808544205302,0.968122238047486,"#218559",NA,"Altered, but not significant"
"1831","Rat_3_NODE_1950_length_1676_cov_4.407156",-2.09371328213802,0.937674070856602,"#218559",NA,"Altered, but not significant"
"1837","Rat_3_NODE_2709_length_1325_cov_9.583465",-2.60667523734469,1.30895998047669,"#218559",NA,"Altered, but not significant"
"1841","Rat_3_NODE_2987_length_1246_cov_3.120907",-2.04004557326753,0.927128861124035,"#218559",NA,"Altered, but not significant"
"1842","Rat_3_NODE_3202_length_1179_cov_2.630783",-2.09371328213802,0.937674070856602,"#218559",NA,"Altered, but not significant"
"1845","Rat_3_NODE_3298_length_1151_cov_2.845803",-2.09371328213802,0.937674070856602,"#218559",NA,"Altered, but not significant"
"1854","Rat_3_NODE_565_length_3727_cov_3.404684",-5.20306181280322,2.68972690572253,"#218559",NA,"Altered, but not significant"
"1855","Rat_3_NODE_774_length_3046_cov_7.717820",-2.19542172805165,0.964537783749613,"#218559",NA,"Altered, but not significant"
"1856","Rat_4_NODE_1173_length_1367_cov_2.496951",-2.83495715923257,1.3054708716684,"#218559",NA,"Altered, but not significant"
"1857","Rat_4_NODE_410_length_3251_cov_2.405507",-2.04004557326753,0.927128861124035,"#218559",NA,"Altered, but not significant"
"1859","Rat_5_NODE_311_length_3427_cov_550.504448",-5.96713531666009,3.81378941935284,"#218559",NA,"Altered, but not significant"
"1860","Rat_5_NODE_405_length_2431_cov_3.242424",-2.04004557326753,0.927128861124035,"#218559",NA,"Altered, but not significant"
"1861","Rat_5_NODE_537_length_1860_cov_96.406648",-5.18658960469254,4.76459031260686,"#218559",NA,"Altered, but not significant"
"1862","Rat_5_NODE_842_length_1310_cov_8.998406",-4.37087156441287,3.84035929983835,"#218559",NA,"Altered, but not significant"
"1863","Rat_6_NODE_1105_length_1840_cov_35.146218",-4.64737565569063,2.98180949362735,"#218559",NA,"Altered, but not significant"
"1864","Rat_6_NODE_1286_length_1607_cov_14.028351",-6.16111787909248,3.99007989951501,"#218559",NA,"Altered, but not significant"
"1865","Rat_6_NODE_1350_length_1521_cov_2.670532",-3.17807710519474,1.46147627355126,"#218559",NA,"Altered, but not significant"
"1872","Rat_7_NODE_1534_length_1519_cov_2.487705",-2.58157746301822,1.20617136725743,"#218559",NA,"Altered, but not significant"
"1877","Rat_7_NODE_2275_length_1051_cov_1.891566",-3.29860974340061,1.89081499714309,"#218559",NA,"Altered, but not significant"
"1879","Rat_7_NODE_416_length_6009_cov_3.730265",-2.04004557326753,0.927128861124035,"#218559",NA,"Altered, but not significant"
"1884","Rat_8_NODE_1016_length_2555_cov_2.631600",-2.1427257067093,0.927128861124035,"#218559",NA,"Altered, but not significant"
"1889","Rat_8_NODE_1303_length_2079_cov_2.265316",-2.04510422642398,0.98109066565174,"#218559",NA,"Altered, but not significant"
"1895","Rat_8_NODE_1482_length_1877_cov_2.618002",-2.81505145565785,1.30045536926522,"#218559",NA,"Altered, but not significant"
"1896","Rat_8_NODE_1488_length_1875_cov_4.381868",-2.09371328213802,0.937674070856602,"#218559",NA,"Altered, but not significant"
"1907","Rat_8_NODE_2041_length_1463_cov_3.428267",-2.86757679864992,1.31136391739231,"#218559",NA,"Altered, but not significant"
"1911","Rat_8_NODE_2082_length_1444_cov_2.588193",-2.35604191947714,1.09352404676791,"#218559",NA,"Altered, but not significant"
"1914","Rat_8_NODE_2261_length_1353_cov_2.456857",-3.38696501452837,1.91096284887674,"#218559",NA,"Altered, but not significant"
"1925","Rat_8_NODE_2619_length_1191_cov_1.319542",-2.48289502389227,1.06098606305866,"#218559",NA,"Altered, but not significant"
"1933","Rat_8_NODE_2923_length_1095_cov_4.711538",-4.27150372763322,3.69668756111327,"#218559",NA,"Altered, but not significant"
"1934","Rat_8_NODE_3024_length_1063_cov_5.265873",-2.29441884434921,1.08637507687595,"#218559",NA,"Altered, but not significant"
"1945","Rat_8_NODE_59_length_22207_cov_6.057241",-2.32169377437018,0.757316404558039,"#218559",NA,"Altered, but not significant"
"1947","Rat_8_NODE_660_length_3527_cov_3.541475",-2.08611869806247,0.807425871244489,"#218559",NA,"Altered, but not significant"
"1951","Rat_8_NODE_824_length_3011_cov_3.900203",-4.2787695872823,2.37508964414908,"#218559",NA,"Altered, but not significant"
"1954","Rat_8_NODE_951_length_2673_cov_4.406417",-4.64373202480131,2.6355494097974,"#218559",NA,"Altered, but not significant"
"1959","Rat_9_NODE_1209_length_1667_cov_1.887097",-2.74225900843884,1.51132245861115,"#218559",NA,"Altered, but not significant"
"1966","Rat_9_NODE_369_length_3922_cov_3.597104",-2.24371643201285,0.974969031738428,"#218559",NA,"Altered, but not significant"
"1967","Rat_9_NODE_447_length_3520_cov_2.845887",-3.52540009008197,1.68586431018935,"#218559",NA,"Altered, but not significant"
"1975","VC_101",-3.90260670089923,1.62567202809286,"#218559",NA,"Altered, but not significant"
"1982","VC_104",-3.33966977706259,1.61550264823725,"#218559",NA,"Altered, but not significant"
"1983","VC_105",-6.57335721162375,4.37316462358065,"#218559",NA,"Altered, but not significant"
"1992","VC_1118",-3.79952625878272,2.05410385535222,"#218559",NA,"Altered, but not significant"
"2005","VC_1175",-2.24371643201285,0.974969031738428,"#218559",NA,"Altered, but not significant"
"2008","VC_1197",-6.87998967124499,4.14490940671377,"#218559",NA,"Altered, but not significant"
"2017","VC_1253",-2.35719849431439,1.00585729549237,"#218559",NA,"Altered, but not significant"
"2018","VC_1255",-5.23873417115313,2.72816800949737,"#218559",NA,"Altered, but not significant"
"2023","VC_129",-3.03272665906165,1.41879364107895,"#218559",NA,"Altered, but not significant"
"2029","VC_146",-3.87285891039129,2.13561154812744,"#218559",NA,"Altered, but not significant"
"2033","VC_16",-2.83899812772337,1.91477373191351,"#218559",NA,"Altered, but not significant"
"2035","VC_162",-4.76617235263476,2.34764361932287,"#218559",NA,"Altered, but not significant"
"2036","VC_164",-3.72588622252451,1.41879364107895,"#218559",NA,"Altered, but not significant"
"2037","VC_167",-2.05943184294049,0.949152495802286,"#218559",NA,"Altered, but not significant"
"2042","VC_186",-3.50046942557713,1.54485945463518,"#218559",NA,"Altered, but not significant"
"2049","VC_211",-2.34986571622699,0.768835572020935,"#218559",NA,"Altered, but not significant"
"2050","VC_212",-2.43969316025054,0.67635008549835,"#218559",NA,"Altered, but not significant"
"2051","VC_215",-4.78278777663742,2.72816800949737,"#218559",NA,"Altered, but not significant"
"2068","VC_275",-4.45882557780354,2.68887180448008,"#218559",NA,"Altered, but not significant"
"2075","VC_315",-4.27646131172245,2.20437057351921,"#218559",NA,"Altered, but not significant"
"2077","VC_318",-2.98113742078955,0.943935236480235,"#218559",NA,"Altered, but not significant"
"2081","VC_330",-7.15187665329956,4.61961803015226,"#218559",NA,"Altered, but not significant"
"2082","VC_34",-4.94836961536856,1.36277437663435,"#218559",NA,"Altered, but not significant"
"2084","VC_356",-4.26744899119888,2.14319490170174,"#218559",NA,"Altered, but not significant"
"2087","VC_378",-2.55269311891469,0.906415104212645,"#218559",NA,"Altered, but not significant"
"2090","VC_382",-2.12347729164982,0.88001820011703,"#218559",NA,"Altered, but not significant"
"2091","VC_383",-2.49697148754402,0.927128861124035,"#218559",NA,"Altered, but not significant"
"2094","VC_390",-3.93932239032278,1.79526062161834,"#218559",NA,"Altered, but not significant"
"2096","VC_396",-2.11372553456753,0.821107785870767,"#218559",NA,"Altered, but not significant"
"2101","VC_409",-2.87743942647845,0.927128861124035,"#218559",NA,"Altered, but not significant"
"2102","VC_411",-5.24449518918874,2.72913151967951,"#218559",NA,"Altered, but not significant"
"2103","VC_415",-4.88608379090371,1.61221394386503,"#218559",NA,"Altered, but not significant"
"2105","VC_438",-2.08130340888839,0.795168303492652,"#218559",NA,"Altered, but not significant"
"2109","VC_458",-3.50396036318106,1.57419967171309,"#218559",NA,"Altered, but not significant"
"2123","VC_503",-2.77709136155588,0.983809498055636,"#218559",NA,"Altered, but not significant"
"2125","VC_515",-2.93387562635111,1.21504431484795,"#218559",NA,"Altered, but not significant"
"2130","VC_562",-5.90270001009971,3.19157076483763,"#218559",NA,"Altered, but not significant"
"2131","VC_57",-2.30735807815681,0.780695037292885,"#218559",NA,"Altered, but not significant"
"2137","VC_618",-3.75744791144111,1.00585729549237,"#218559",NA,"Altered, but not significant"
"2142","VC_637",-2.34623384708266,0.937674070856602,"#218559",NA,"Altered, but not significant"
"2143","VC_638",-2.39353201510943,0.951602324008202,"#218559",NA,"Altered, but not significant"
"2144","VC_639",-2.69533013758505,0.913668603451823,"#218559",NA,"Altered, but not significant"
"2151","VC_654",-3.60947782100194,1.89924648778448,"#218559",NA,"Altered, but not significant"
"2152","VC_655",-6.11323297768916,3.69668756111327,"#218559",NA,"Altered, but not significant"
"2153","VC_657",-2.43032123213076,0.937674070856602,"#218559",NA,"Altered, but not significant"
"2160","VC_664",-3.83630779849852,1.86996795465707,"#218559",NA,"Altered, but not significant"
"2164","VC_671",-2.38295343219657,0.915875066794645,"#218559",NA,"Altered, but not significant"
"2169","VC_677",-2.56720656299181,0.968122238047486,"#218559",NA,"Altered, but not significant"
"2171","VC_679",-4.61899551121761,2.54348363277259,"#218559",NA,"Altered, but not significant"
"2174","VC_682",-2.43401153816132,0.951602324008202,"#218559",NA,"Altered, but not significant"
"2178","VC_687",-4.31815642495629,2.37508964414908,"#218559",NA,"Altered, but not significant"
"2195","VC_812",-2.52937281306714,0.937674070856602,"#218559",NA,"Altered, but not significant"
"2198","VC_83",-3.13877184071301,1.46147627355126,"#218559",NA,"Altered, but not significant"
"2201","VC_840",-2.51021898957193,1.33006646291456,"#218559",NA,"Altered, but not significant"
"2209","VC_877",-3.49175532672006,1.62433445194594,"#218559",NA,"Altered, but not significant"
"2230","VC_921",-4.04230065734108,2.00929893318554,"#218559",NA,"Altered, but not significant"
"2234","VC_928",-3.17570702803563,1.61550264823725,"#218559",NA,"Altered, but not significant"
"2243","VC_964",-2.69300782691551,1.27397482724325,"#218559",NA,"Altered, but not significant"
"2246","VC_979",-5.21047563641429,2.70489833174229,"#218559",NA,"Altered, but not significant"
"1","C10-R1-T1_NODE_1024_length_2423_cov_4.060811",-1.46189698622775,0.403890127672964,"#D0C6B1",NA,"Not altered"
"2","C10-R1-T1_NODE_119_length_7472_cov_4.701497",-1.03027325030827,0.238884417037037,"#D0C6B1",NA,"Not altered"
"4","C10-R1-T1_NODE_195_length_5495_cov_4.028309",-1.72756125615793,0.718228753789547,"#D0C6B1",NA,"Not altered"
"5","C10-R1-T1_NODE_923_length_2551_cov_4.681490",-0.761834662327014,0.177202464350916,"#D0C6B1",NA,"Not altered"
"13","C10-R3-Base_NODE_23_length_4425_cov_4.162700",-0.781352931739287,0.172108803013829,"#D0C6B1",NA,"Not altered"
"14","C11-R1-T5_NODE_3202_length_1120_cov_8.643192",-0.860594771281751,0.385014860155512,"#D0C6B1",NA,"Not altered"
"19","C11-R3-Base_NODE_300_length_4118_cov_3.714251",1.18762787265539,0.500548628276524,"#D0C6B1",NA,"Not altered"
"26","C12-R2-Base_NODE_769_length_4109_cov_5.782930",-1.88210212475532,0.967911349838245,"#D0C6B1",NA,"Not altered"
"27","C12-R2-T1_NODE_116_length_4111_cov_5.602811",0.715299199280307,0.331193103214964,"#D0C6B1",NA,"Not altered"
"28","C12-R2-T5_NODE_205_length_2987_cov_3.546385",-0.966313191159626,0.354384211912147,"#D0C6B1",NA,"Not altered"
"29","C12-R2-T5_NODE_28_length_5873_cov_4.459608",-0.461675024315551,0.150298322469018,"#D0C6B1",NA,"Not altered"
"30","C12-R2-T5_NODE_697_length_2078_cov_3.231340",-1.12285268492227,0.358132821498516,"#D0C6B1",NA,"Not altered"
"44","C14-R1-T1_NODE_2002_length_1408_cov_7.127864",-1.11756547424587,0.36712580420183,"#D0C6B1",NA,"Not altered"
"45","C14-R1-T1_NODE_285_length_3469_cov_3.919742",-0.353155774325032,0.133050079272831,"#D0C6B1",NA,"Not altered"
"49","C14-R3-T1_NODE_2208_length_1629_cov_1.980940",-1.47998925656102,0.555046515147952,"#D0C6B1",NA,"Not altered"
"50","C14-R3-T1_NODE_4237_length_1037_cov_2.864562",1.93859738177825,0.992408088173507,"#D0C6B1",NA,"Not altered"
"58","C15-R1-T1_NODE_515_length_2272_cov_6.108705",0.564953787007036,0.20880748635017,"#D0C6B1",NA,"Not altered"
"61","C15-R2-T1_NODE_2731_length_1239_cov_3.022804",0.469485430327358,0.147781623090737,"#D0C6B1",NA,"Not altered"
"70","C15-R3-T1_NODE_4706_length_1107_cov_2.837452",-0.520830426708885,0.160197630633259,"#D0C6B1",NA,"Not altered"
"72","C15-R3-T1_NODE_845_length_2946_cov_2.682809",-0.923374008938342,0.265554704556674,"#D0C6B1",NA,"Not altered"
"74","C16-R2-Base_NODE_288_length_4274_cov_5.235838",-1.3743889332705,0.382536627059467,"#D0C6B1",NA,"Not altered"
"77","C16-R2-T1_NODE_3569_length_1133_cov_3.179035",-0.0824612787137541,0.0211691497126611,"#D0C6B1",NA,"Not altered"
"78","C16-R2-T1_NODE_4031_length_1069_cov_6.677515",-1.36499323265973,0.547163833230035,"#D0C6B1",NA,"Not altered"
"79","C16-R2-T5_NODE_446_length_3052_cov_3.875876",1.30256258473017,0.379573505572548,"#D0C6B1",NA,"Not altered"
"82","C16-R3-Base_NODE_1526_length_2314_cov_4.339973",-1.58495700525217,0.51300753786564,"#D0C6B1",NA,"Not altered"
"83","C16-R3-Base_NODE_36_length_21441_cov_7.352287",-1.56012014403952,0.770816349932107,"#D0C6B1",NA,"Not altered"
"85","C16-R3-Base_NODE_77_length_14875_cov_6.760594",-0.763293131831855,0.158793681569443,"#D0C6B1",NA,"Not altered"
"86","C16-R3-T1_NODE_421_length_2753_cov_2.918458",-0.530511592850375,0.135153812999603,"#D0C6B1",NA,"Not altered"
"89","C16-R3-T5_NODE_633_length_2365_cov_2.719913",-1.79354384239088,0.712401849873793,"#D0C6B1",NA,"Not altered"
"91","C21-R1-1-5-18_NODE_945_length_1043_cov_3.202429",-0.174026521629889,0.0424257269420754,"#D0C6B1",NA,"Not altered"
"95","C21-R2-1-5-18_NODE_885_length_1945_cov_8.332275",-1.32877668796335,0.453437794615779,"#D0C6B1",NA,"Not altered"
"100","C21-R2-T5_NODE_343_length_2447_cov_3.352425",-1.23878088435066,0.338943660518337,"#D0C6B1",NA,"Not altered"
"101","C21-R3-1-5-18_NODE_1034_length_1729_cov_1.844683",-1.45519047919914,0.549033270800566,"#D0C6B1",NA,"Not altered"
"102","C21-R3-1-5-18_NODE_122_length_4369_cov_3.205378",-0.479651248679171,0.148610413661619,"#D0C6B1",NA,"Not altered"
"104","C21-R3-1-5-18_NODE_1553_length_1411_cov_3.982301",1.5474873139954,0.711851086870878,"#D0C6B1",NA,"Not altered"
"109","C22-R1-1-5-18_NODE_293_length_3120_cov_2.983034",-1.47039279545908,0.364019587851426,"#D0C6B1",NA,"Not altered"
"111","C22-R1-3-4-18_NODE_338_length_1664_cov_13.704164",0.304856470063491,0.0770808623623105,"#D0C6B1",NA,"Not altered"
"113","C22-R1-T5_NODE_37_length_5242_cov_3.183343",0.793550442899277,0.305855449503149,"#D0C6B1",NA,"Not altered"
"115","C22-R1-T5_NODE_861_length_1835_cov_2.085393",0.241009309344207,0.0629360284007571,"#D0C6B1",NA,"Not altered"
"123","C23-R2-3-4-18_NODE_16_length_11311_cov_4.364161",-0.782671381898127,0.383634097843812,"#D0C6B1",NA,"Not altered"
"126","C23-R2-T5_NODE_73_length_2902_cov_2.650509",-0.255254357948475,0.0770808623623105,"#D0C6B1",NA,"Not altered"
"130","C23-R3-1-5-18_NODE_918_length_2497_cov_3.321458",-1.27620118687066,0.310829753044385,"#D0C6B1",NA,"Not altered"
"139","C24-R2-3-4-18_NODE_1086_length_3481_cov_3.304145",-1.27301272664225,0.408313110255749,"#D0C6B1",NA,"Not altered"
"140","C24-R2-3-4-18_NODE_1155_length_3367_cov_3.189614",-1.88290144969254,1.01870693607211,"#D0C6B1",NA,"Not altered"
"144","C24-R2-3-4-18_NODE_2637_length_2113_cov_3.249757",-1.01122283475412,0.306070485043734,"#D0C6B1",NA,"Not altered"
"145","C24-R2-3-4-18_NODE_3664_length_1765_cov_4.132164",-1.46948035112366,0.570472646589873,"#D0C6B1",NA,"Not altered"
"146","C24-R2-3-4-18_NODE_513_length_5516_cov_3.527010",-1.27721916515005,0.315785843205526,"#D0C6B1",NA,"Not altered"
"151","C24-R2-T5_NODE_897_length_1294_cov_1.367232",1.24392516717289,0.464709175685496,"#D0C6B1",NA,"Not altered"
"152","C24-R3-1-5-18_NODE_2155_length_1208_cov_1.906331",0.497499953577467,0.149768621530453,"#D0C6B1",NA,"Not altered"
"156","C9-R1-T1_NODE_1666_length_1976_cov_2.577824",0.362570704720768,0.0996264865927906,"#D0C6B1",NA,"Not altered"
"158","C9-R1-T1_NODE_323_length_5510_cov_4.169936",-0.512644079330964,0.120272861210429,"#D0C6B1",NA,"Not altered"
"159","C9-R1-T1_NODE_352_length_5141_cov_6.034605",-1.5235570996046,0.545809441146645,"#D0C6B1",NA,"Not altered"
"160","C9-R1-T5_NODE_643_length_1646_cov_6.274041",-0.98757763533302,0.43192483708167,"#D0C6B1",NA,"Not altered"
"161","C9-R2-T1_NODE_197_length_2304_cov_2.955091",-1.11395131463141,0.341719770442965,"#D0C6B1",NA,"Not altered"
"163","C9-R2-T1_NODE_74_length_2960_cov_3.930120",0.319938846912915,0.0899056034286107,"#D0C6B1",NA,"Not altered"
"164","C9-R3-Base_NODE_116_length_5545_cov_6.098361",-0.236500552659664,0.114571193877581,"#D0C6B1",NA,"Not altered"
"166","C9-R3-Base_NODE_285_length_4095_cov_2.668317",-1.34394677250434,0.376547399027535,"#D0C6B1",NA,"Not altered"
"168","C9-R3-Base_NODE_928_length_2504_cov_2.983258",0.142296308801945,0.0386737740683604,"#D0C6B1",NA,"Not altered"
"169","C9-R3-T1_NODE_18_length_8071_cov_4.555389",-0.277851394245227,0.1288179630218,"#D0C6B1",NA,"Not altered"
"174","Rat_1_NODE_1383_length_1196_cov_2.416301",1.93859759617054,1.02737888500474,"#D0C6B1",NA,"Not altered"
"176","Rat_1_NODE_1410_length_1178_cov_2.033838",-0.762958357650789,0.252255039835939,"#D0C6B1",NA,"Not altered"
"177","Rat_1_NODE_1479_length_1148_cov_1.578225",-1.87446672653357,1.01870693607211,"#D0C6B1",NA,"Not altered"
"178","Rat_1_NODE_367_length_3412_cov_3.477510",-0.357548088932188,0.0770808623623105,"#D0C6B1",NA,"Not altered"
"179","Rat_1_NODE_529_length_2500_cov_3.401636",-0.961291406293026,0.296678747914661,"#D0C6B1",NA,"Not altered"
"180","Rat_1_NODE_592_length_2256_cov_4.316674",1.99999781118992,1.01253442386375,"#D0C6B1",NA,"Not altered"
"181","Rat_1_NODE_596_length_2245_cov_3.189498",-1.99999697693876,1.01253442386375,"#D0C6B1",NA,"Not altered"
"184","Rat_1_NODE_686_length_2020_cov_4.221374",-1.93859659352335,0.992408088173507,"#D0C6B1",NA,"Not altered"
"186","Rat_1_NODE_951_length_1555_cov_1.765333",-1.72934838730097,0.750767362961273,"#D0C6B1",NA,"Not altered"
"187","Rat_10_NODE_1040_length_1552_cov_2.633267",0.473931588859301,0.132186888780418,"#D0C6B1",NA,"Not altered"
"190","Rat_10_NODE_1377_length_1294_cov_2.379338",-1.71620355958599,0.960819916128868,"#D0C6B1",NA,"Not altered"
"191","Rat_10_NODE_1392_length_1287_cov_3.060877",-0.280106959434437,0.082016452129186,"#D0C6B1",NA,"Not altered"
"193","Rat_10_NODE_1649_length_1154_cov_2.723385",-1.87446672653357,1.01870693607211,"#D0C6B1",NA,"Not altered"
"195","Rat_10_NODE_384_length_3275_cov_3.569565",-0.882639712930029,0.266292364099561,"#D0C6B1",NA,"Not altered"
"197","Rat_10_NODE_452_length_2934_cov_2.534561",-1.35593386783392,0.737498810730377,"#D0C6B1",NA,"Not altered"
"199","Rat_10_NODE_733_length_1964_cov_4.617077",-1.93859659352335,0.992408088173507,"#D0C6B1",NA,"Not altered"
"201","Rat_10_NODE_961_length_1621_cov_2.865900",1.1805722453761,0.411299139098551,"#D0C6B1",NA,"Not altered"
"202","Rat_11_NODE_1102_length_1631_cov_1.735406",0.321928913883941,0.0853989866497488,"#D0C6B1",NA,"Not altered"
"204","Rat_11_NODE_1160_length_1568_cov_2.091870",0.472069286986408,0.129418050052352,"#D0C6B1",NA,"Not altered"
"205","Rat_11_NODE_1224_length_1501_cov_2.206086",-0.44360479158476,0.127428618562336,"#D0C6B1",NA,"Not altered"
"206","Rat_11_NODE_1303_length_1429_cov_2.100437",-0.530512864247727,0.148978194749191,"#D0C6B1",NA,"Not altered"
"207","Rat_11_NODE_1437_length_1328_cov_1.795758",-0.234464075296681,0.0645968953731982,"#D0C6B1",NA,"Not altered"
"208","Rat_11_NODE_1474_length_1297_cov_2.929147",0.494765239593849,0.138045924874768,"#D0C6B1",NA,"Not altered"
"211","Rat_11_NODE_1668_length_1177_cov_1.868093",1.38702237048064,0.621944888055507,"#D0C6B1",NA,"Not altered"
"212","Rat_11_NODE_1711_length_1154_cov_2.606915",0.093109909163697,0.0257975135503364,"#D0C6B1",NA,"Not altered"
"214","Rat_11_NODE_1799_length_1118_cov_2.543744",-0.628030047037555,0.217605305717005,"#D0C6B1",NA,"Not altered"
"215","Rat_11_NODE_1863_length_1090_cov_2.160386",-0.131243467179431,0.0373581929644045,"#D0C6B1",NA,"Not altered"
"216","Rat_11_NODE_1876_length_1085_cov_1.823301",0.770518163266795,0.266292364099561,"#D0C6B1",NA,"Not altered"
"217","Rat_11_NODE_1897_length_1081_cov_1.731969",1.1069146887585,0.424110616295327,"#D0C6B1",NA,"Not altered"
"218","Rat_11_NODE_2009_length_1044_cov_2.259858",-0.610051583207079,0.182818341388101,"#D0C6B1",NA,"Not altered"
"219","Rat_11_NODE_2052_length_1029_cov_2.990760",1.99999870900307,1.02982703080491,"#D0C6B1",NA,"Not altered"
"220","Rat_11_NODE_2098_length_1011_cov_2.141213",0.0995361455931875,0.0272341960293141,"#D0C6B1",NA,"Not altered"
"222","Rat_11_NODE_750_length_2299_cov_4.198752",9.83579649538754e-07,1.99249253479364e-07,"#D0C6B1",NA,"Not altered"
"224","Rat_11_NODE_904_length_1904_cov_2.338561",0.584963041827318,0.161859107305829,"#D0C6B1",NA,"Not altered"
"225","Rat_11_NODE_993_length_1766_cov_3.681473",-0.777605154051668,0.238884417037037,"#D0C6B1",NA,"Not altered"
"229","Rat_12_NODE_1075_length_2263_cov_4.793931",1.93859738177825,0.992408088173507,"#D0C6B1",NA,"Not altered"
"231","Rat_12_NODE_11_length_51393_cov_41.807355",0.519737248678127,0.157162480886994,"#D0C6B1",NA,"Not altered"
"232","Rat_12_NODE_1109_length_2206_cov_4.519758",1.8744671615052,0.975682242523507,"#D0C6B1",NA,"Not altered"
"238","Rat_12_NODE_1252_length_2016_cov_3.930138",1.8744671615052,0.975682242523507,"#D0C6B1",NA,"Not altered"
"239","Rat_12_NODE_1378_length_1864_cov_4.803759",1.99999781118992,1.01253442386375,"#D0C6B1",NA,"Not altered"
"242","Rat_12_NODE_1494_length_1750_cov_5.845428",1.93859760227673,1.02982703080491,"#D0C6B1",NA,"Not altered"
"246","Rat_12_NODE_1513_length_1736_cov_3.320642",-0.616669659156321,0.186340571818005,"#D0C6B1",NA,"Not altered"
"249","Rat_12_NODE_1588_length_1667_cov_2.342432",-0.351470214385893,0.0888245180198032,"#D0C6B1",NA,"Not altered"
"254","Rat_12_NODE_1818_length_1479_cov_11.785815",-1.38391147940746,0.596257709096415,"#D0C6B1",NA,"Not altered"
"258","Rat_12_NODE_2010_length_1375_cov_3.279545",-1.92056185443634,0.971610904771545,"#D0C6B1",NA,"Not altered"
"262","Rat_12_NODE_2272_length_1252_cov_5.791980",1.87446736676066,1.01870693607211,"#D0C6B1",NA,"Not altered"
"263","Rat_12_NODE_2317_length_1233_cov_1.661290",-0.362569007378011,0.108483117706865,"#D0C6B1",NA,"Not altered"
"264","Rat_12_NODE_2353_length_1220_cov_3.366524",-0.140860897244736,0.0386737740683604,"#D0C6B1",NA,"Not altered"
"270","Rat_12_NODE_2442_length_1183_cov_2.389184",1.50901277434283,0.711476964995067,"#D0C6B1",NA,"Not altered"
"272","Rat_12_NODE_2562_length_1147_cov_3.519231",-1.04730338841485,0.377480013061342,"#D0C6B1",NA,"Not altered"
"274","Rat_12_NODE_2652_length_1120_cov_2.255399",0.341037265292395,0.097426100802439,"#D0C6B1",NA,"Not altered"
"281","Rat_12_NODE_2844_length_1072_cov_1.868240",-0.321926849957877,0.0899056034286107,"#D0C6B1",NA,"Not altered"
"284","Rat_12_NODE_2858_length_1069_cov_2.669625",-1.93859659352335,0.992408088173507,"#D0C6B1",NA,"Not altered"
"292","Rat_12_NODE_338_length_6004_cov_3.879812",1.99999781118992,1.01253442386375,"#D0C6B1",NA,"Not altered"
"297","Rat_12_NODE_388_length_5365_cov_5.663842",1.34103670598521,0.461281426528935,"#D0C6B1",NA,"Not altered"
"312","Rat_12_NODE_782_length_2936_cov_5.606734",-1.53765280913951,0.721287832431502,"#D0C6B1",NA,"Not altered"
"314","Rat_12_NODE_852_length_2752_cov_4.516871",1.99999781118992,1.01253442386375,"#D0C6B1",NA,"Not altered"
"318","Rat_12_NODE_972_length_2478_cov_3.337598",1.99999781118992,1.01253442386375,"#D0C6B1",NA,"Not altered"
"319","Rat_13_NODE_1003_length_1580_cov_2.231475",-0.36256900737801,0.108483117706865,"#D0C6B1",NA,"Not altered"
"320","Rat_13_NODE_1007_length_1575_cov_4.140789",-0.263033401441217,0.0758475478934657,"#D0C6B1",NA,"Not altered"
"321","Rat_13_NODE_1019_length_1567_cov_2.576720",-0.999997626099704,0.338189616302147,"#D0C6B1",NA,"Not altered"
"322","Rat_13_NODE_1024_length_1560_cov_4.143522",-0.469484141685106,0.147781623090737,"#D0C6B1",NA,"Not altered"
"323","Rat_13_NODE_1030_length_1556_cov_2.772152",0.0588947684202838,0.0149988699293537,"#D0C6B1",NA,"Not altered"
"324","Rat_13_NODE_1036_length_1549_cov_1.843373",1.99999781118992,1.01253442386375,"#D0C6B1",NA,"Not altered"
"325","Rat_13_NODE_1083_length_1509_cov_2.580468",-1.87446641975021,0.975682242523507,"#D0C6B1",NA,"Not altered"
"326","Rat_13_NODE_1125_length_1478_cov_3.407590",-0.321926849957878,0.0899056034286107,"#D0C6B1",NA,"Not altered"
"327","Rat_13_NODE_1128_length_1477_cov_2.770042",-0.893082652376336,0.296678747914661,"#D0C6B1",NA,"Not altered"
"328","Rat_13_NODE_1137_length_1474_cov_2.642706",-0.836499244338711,0.271135860263492,"#D0C6B1",NA,"Not altered"
"329","Rat_13_NODE_1167_length_1453_cov_3.045064",-0.777605678280656,0.251391411659352,"#D0C6B1",NA,"Not altered"
"330","Rat_13_NODE_1177_length_1445_cov_2.059712",-0.847994725039206,0.269236779686678,"#D0C6B1",NA,"Not altered"
"331","Rat_13_NODE_1204_length_1425_cov_2.413869",-1.99999697693876,1.01253442386375,"#D0C6B1",NA,"Not altered"
"332","Rat_13_NODE_1213_length_1419_cov_3.224340",-0.691876115310933,0.225375555591819,"#D0C6B1",NA,"Not altered"
"333","Rat_13_NODE_1220_length_1413_cov_4.432253",-1.99999697693876,1.01253442386375,"#D0C6B1",NA,"Not altered"
"334","Rat_13_NODE_1255_length_1389_cov_2.353073",-0.160463627336026,0.0436321533585597,"#D0C6B1",NA,"Not altered"
"336","Rat_13_NODE_1322_length_1345_cov_2.544186",-1.87446641975021,0.975682242523507,"#D0C6B1",NA,"Not altered"
"337","Rat_13_NODE_1336_length_1337_cov_2.276911",-1.93859659352335,0.992408088173507,"#D0C6B1",NA,"Not altered"
"338","Rat_13_NODE_1364_length_1326_cov_2.416208",-0.502499240062358,0.161572471890695,"#D0C6B1",NA,"Not altered"
"339","Rat_13_NODE_1399_length_1306_cov_2.848921",-1.87446641975021,0.975682242523507,"#D0C6B1",NA,"Not altered"
"341","Rat_13_NODE_1484_length_1255_cov_3.485833",1.41503686306517,0.580993940568682,"#D0C6B1",NA,"Not altered"
"342","Rat_13_NODE_1527_length_1233_cov_2.616299",-1.9455483813533,1.02982703080491,"#D0C6B1",NA,"Not altered"
"345","Rat_13_NODE_1652_length_1173_cov_2.754919",-0.999998112170623,0.368772057209623,"#D0C6B1",NA,"Not altered"
"346","Rat_13_NODE_1669_length_1165_cov_2.648649",-1.87446641975021,0.975682242523507,"#D0C6B1",NA,"Not altered"
"347","Rat_13_NODE_1684_length_1156_cov_3.364214",0.169925597670611,0.047537759424305,"#D0C6B1",NA,"Not altered"
"348","Rat_13_NODE_1716_length_1143_cov_2.519301",-0.947530568521171,0.341619074002716,"#D0C6B1",NA,"Not altered"
"350","Rat_13_NODE_1726_length_1138_cov_2.481071",-1.93073359536078,0.975682242523507,"#D0C6B1",NA,"Not altered"
"351","Rat_13_NODE_1733_length_1135_cov_2.516667",-0.415036532480204,0.133050079272831,"#D0C6B1",NA,"Not altered"
"352","Rat_13_NODE_1741_length_1132_cov_2.831941",-1.51937031028352,0.63159456814591,"#D0C6B1",NA,"Not altered"
"353","Rat_13_NODE_1794_length_1113_cov_1.703214",1.50250018602593,0.770996570344471,"#D0C6B1",NA,"Not altered"
"355","Rat_13_NODE_1913_length_1070_cov_2.043350",-1.99999697693876,1.01253442386375,"#D0C6B1",NA,"Not altered"
"356","Rat_13_NODE_1928_length_1064_cov_2.046581",-0.58496128642125,0.191426117742693,"#D0C6B1",NA,"Not altered"
"357","Rat_13_NODE_1959_length_1055_cov_1.860000",6.17418405600092e-07,1.99249253479364e-07,"#D0C6B1",NA,"Not altered"
"358","Rat_13_NODE_1971_length_1052_cov_3.001003",-1.87446641975021,0.975682242523507,"#D0C6B1",NA,"Not altered"
"359","Rat_13_NODE_1993_length_1044_cov_2.928210",-0.750019731888218,0.252255039835939,"#D0C6B1",NA,"Not altered"
"361","Rat_13_NODE_2016_length_1034_cov_3.551583",-0.628030047037556,0.217605305717005,"#D0C6B1",NA,"Not altered"
"364","Rat_13_NODE_2092_length_1010_cov_3.446073",1.99999820738418,1.08090228982382,"#D0C6B1",NA,"Not altered"
"365","Rat_13_NODE_2094_length_1010_cov_1.450262",-0.41503662069357,0.14028198111764,"#D0C6B1",NA,"Not altered"
"370","Rat_13_NODE_547_length_2370_cov_3.219006",0.201634657549373,0.0528309309058526,"#D0C6B1",NA,"Not altered"
"372","Rat_13_NODE_598_length_2190_cov_4.145667",0.971189219967211,0.229614575432194,"#D0C6B1",NA,"Not altered"
"373","Rat_13_NODE_608_length_2158_cov_2.090823",-0.0613992433936283,0.0149988699293537,"#D0C6B1",NA,"Not altered"
"375","Rat_13_NODE_673_length_2028_cov_2.081602",-1.99999697693876,1.01253442386375,"#D0C6B1",NA,"Not altered"
"377","Rat_13_NODE_682_length_2003_cov_2.776181",-1.87446641975021,0.975682242523507,"#D0C6B1",NA,"Not altered"
"381","Rat_13_NODE_826_length_1785_cov_3.149711",-1.93859659352335,0.992408088173507,"#D0C6B1",NA,"Not altered"
"382","Rat_13_NODE_827_length_1784_cov_2.477154",-1.93859659352335,0.992408088173507,"#D0C6B1",NA,"Not altered"
"383","Rat_13_NODE_835_length_1777_cov_3.163763",-0.222391178460398,0.0613195723873941,"#D0C6B1",NA,"Not altered"
"384","Rat_13_NODE_842_length_1765_cov_2.471345",-0.65207505012212,0.203159957879064,"#D0C6B1",NA,"Not altered"
"391","Rat_14_NODE_1133_length_1539_cov_2.100404",0.584962755448251,0.175662454059646,"#D0C6B1",NA,"Not altered"
"392","Rat_14_NODE_1165_length_1516_cov_2.507871",-1.28378926145872,0.499825917050091,"#D0C6B1",NA,"Not altered"
"393","Rat_14_NODE_1229_length_1468_cov_3.090587",-0.313156024969331,0.0857301846157137,"#D0C6B1",NA,"Not altered"
"395","Rat_14_NODE_1247_length_1456_cov_2.887937",-0.909798805563043,0.271135860263492,"#D0C6B1",NA,"Not altered"
"396","Rat_14_NODE_1252_length_1453_cov_2.133763",-0.378510039883837,0.105307164935297,"#D0C6B1",NA,"Not altered"
"398","Rat_14_NODE_1309_length_1413_cov_3.394698",1.16992482018756,0.377480013061342,"#D0C6B1",NA,"Not altered"
"399","Rat_14_NODE_1469_length_1320_cov_7.652174",0.321928523863713,0.0899056034286107,"#D0C6B1",NA,"Not altered"
"400","Rat_14_NODE_1525_length_1281_cov_2.119086",0.63226851741648,0.187479757229926,"#D0C6B1",NA,"Not altered"
"402","Rat_14_NODE_1690_length_1198_cov_1.784777",0.765534893766448,0.251391411659352,"#D0C6B1",NA,"Not altered"
"404","Rat_14_NODE_1932_length_1093_cov_2.302505",0.547487833607195,0.171366579625473,"#D0C6B1",NA,"Not altered"
"405","Rat_14_NODE_2044_length_1062_cov_2.024826",-1.93859659352335,0.992408088173507,"#D0C6B1",NA,"Not altered"
"406","Rat_14_NODE_2094_length_1046_cov_1.621594",-0.884520803609486,0.301054484664282,"#D0C6B1",NA,"Not altered"
"408","Rat_14_NODE_2131_length_1036_cov_1.801223",-0.270087108675246,0.0693547610701816,"#D0C6B1",NA,"Not altered"
"409","Rat_14_NODE_2132_length_1036_cov_1.622834",1.87446734963873,1.01338219781221,"#D0C6B1",NA,"Not altered"
"410","Rat_14_NODE_2157_length_1028_cov_2.227133",-1.73696268352412,0.888370326955906,"#D0C6B1",NA,"Not altered"
"411","Rat_14_NODE_2170_length_1025_cov_2.009278",0.949959851349177,0.341719770442965,"#D0C6B1",NA,"Not altered"
"412","Rat_14_NODE_2196_length_1019_cov_1.868257",-1.13750089288941,0.432726614695418,"#D0C6B1",NA,"Not altered"
"413","Rat_14_NODE_2253_length_1004_cov_2.317176",0.895031200545024,0.321510664762723,"#D0C6B1",NA,"Not altered"
"415","Rat_14_NODE_413_length_4025_cov_3.296725",1.20029912910259,0.33511997942473,"#D0C6B1",NA,"Not altered"
"418","Rat_14_NODE_605_length_2610_cov_22.209785",0.643857091754404,0.159702826638701,"#D0C6B1",NA,"Not altered"
"420","Rat_14_NODE_698_length_2284_cov_2.549574",-0.762666958763106,0.208064919362933,"#D0C6B1",NA,"Not altered"
"422","Rat_14_NODE_739_length_2171_cov_3.035917",0.938599584359491,0.289294340945236,"#D0C6B1",NA,"Not altered"
"423","Rat_14_NODE_757_length_2127_cov_3.286680",0.704544601693344,0.209067104169837,"#D0C6B1",NA,"Not altered"
"424","Rat_14_NODE_759_length_2116_cov_2.956817",0.263035868704443,0.0688189926665176,"#D0C6B1",NA,"Not altered"
"425","Rat_14_NODE_91_length_20813_cov_13.184604",-1.84263677245577,0.698421121070712,"#D0C6B1",NA,"Not altered"
"428","Rat_14_NODE_972_length_1717_cov_4.745487",-1.1575352909536,0.314252237130153,"#D0C6B1",NA,"Not altered"
"431","Rat_15_NODE_1061_length_1849_cov_2.290412",1.28010755325551,0.441843764064086,"#D0C6B1",NA,"Not altered"
"433","Rat_15_NODE_1119_length_1773_cov_2.792782",0.263034857518913,0.0758475478934657,"#D0C6B1",NA,"Not altered"
"435","Rat_15_NODE_1227_length_1625_cov_3.093631",-1.02828274968567,0.265681693097281,"#D0C6B1",NA,"Not altered"
"436","Rat_15_NODE_1260_length_1584_cov_2.796599",-0.332573569678635,0.0899056034286107,"#D0C6B1",NA,"Not altered"
"437","Rat_15_NODE_1379_length_1488_cov_2.022331",-1.42626147442019,0.555046515147952,"#D0C6B1",NA,"Not altered"
"438","Rat_15_NODE_1469_length_1416_cov_2.835415",0.231326404554964,0.0622375382918017,"#D0C6B1",NA,"Not altered"
"440","Rat_15_NODE_1505_length_1387_cov_2.659910",1.1575412001369,0.393709354897403,"#D0C6B1",NA,"Not altered"
"442","Rat_15_NODE_1738_length_1239_cov_2.298142",-1.20810519737538,0.475144505391723,"#D0C6B1",NA,"Not altered"
"444","Rat_15_NODE_1856_length_1177_cov_2.403743",0.621488350518203,0.212349605843487,"#D0C6B1",NA,"Not altered"
"445","Rat_15_NODE_1940_length_1141_cov_2.823204",-0.999997633247848,0.347511596650428,"#D0C6B1",NA,"Not altered"
"446","Rat_15_NODE_1948_length_1137_cov_2.990758",0.415037779541793,0.121967877669838,"#D0C6B1",NA,"Not altered"
"449","Rat_15_NODE_2037_length_1105_cov_2.301905",-0.96828910684285,0.393334957492774,"#D0C6B1",NA,"Not altered"
"451","Rat_15_NODE_2143_length_1062_cov_4.277061",1.87446736489361,1.01870693607211,"#D0C6B1",NA,"Not altered"
"452","Rat_15_NODE_2197_length_1045_cov_2.230303",0.169925785304647,0.0491677037639927,"#D0C6B1",NA,"Not altered"
"453","Rat_15_NODE_2253_length_1029_cov_2.097536",5.68567587159575e-07,1.99249253479364e-07,"#D0C6B1",NA,"Not altered"
"454","Rat_15_NODE_2315_length_1011_cov_2.581590",1.87446735913221,1.0168441317303,"#D0C6B1",NA,"Not altered"
"456","Rat_15_NODE_700_length_2497_cov_16.342752",-1.36256320101356,0.390422758296801,"#D0C6B1",NA,"Not altered"
"457","Rat_15_NODE_741_length_2394_cov_3.817871",1.99999781118992,1.01253442386375,"#D0C6B1",NA,"Not altered"
"458","Rat_15_NODE_869_length_2149_cov_2.737345",0.584963351985464,0.167233687750426,"#D0C6B1",NA,"Not altered"
"461","Rat_16_NODE_1391_length_1319_cov_3.575158",-1.21841920138299,0.411299139098551,"#D0C6B1",NA,"Not altered"
"462","Rat_16_NODE_1606_length_1208_cov_2.526453",-0.211502800609836,0.0569864854902994,"#D0C6B1",NA,"Not altered"
"464","Rat_16_NODE_1823_length_1097_cov_1.765835",0.770518163276638,0.266292364099561,"#D0C6B1",NA,"Not altered"
"465","Rat_16_NODE_1979_length_1037_cov_2.846232",-1.16992306560862,0.505405186142195,"#D0C6B1",NA,"Not altered"
"469","Rat_17_NODE_1020_length_2207_cov_3.454461",1.93859738177825,0.992408088173507,"#D0C6B1",NA,"Not altered"
"472","Rat_17_NODE_1125_length_2000_cov_35.832905",1.10535447998238,0.24962690859772,"#D0C6B1",NA,"Not altered"
"475","Rat_17_NODE_1241_length_1841_cov_2.480963",-1.29277829017632,0.453914742182471,"#D0C6B1",NA,"Not altered"
"477","Rat_17_NODE_135_length_11242_cov_4.336462",-1.33586547170768,1.24325825573582,"#D0C6B1",NA,"Not altered"
"478","Rat_17_NODE_1400_length_1661_cov_3.667497",-1.59723743094968,0.828132274040874,"#D0C6B1",NA,"Not altered"
"481","Rat_17_NODE_1700_length_1371_cov_3.028875",-1.61143112122481,0.698653149642744,"#D0C6B1",NA,"Not altered"
"482","Rat_17_NODE_1746_length_1335_cov_4.255469",-1.67806880099891,0.921307308055575,"#D0C6B1",NA,"Not altered"
"483","Rat_17_NODE_1835_length_1272_cov_1.792933",-0.186411519737765,0.0491677037639927,"#D0C6B1",NA,"Not altered"
"487","Rat_17_NODE_2098_length_1104_cov_3.884652",-1.23703689832553,0.520998338678431,"#D0C6B1",NA,"Not altered"
"488","Rat_17_NODE_2203_length_1059_cov_1.773904",-1.40598897927209,0.552071502331536,"#D0C6B1",NA,"Not altered"
"489","Rat_17_NODE_244_length_7296_cov_5.183538",-1.40266703383528,1.23718620731951,"#D0C6B1",NA,"Not altered"
"490","Rat_17_NODE_351_length_5305_cov_6.828762",1.93859738177825,0.992408088173507,"#D0C6B1",NA,"Not altered"
"491","Rat_17_NODE_36_length_28638_cov_8.743064",0.433656526237067,0.093878162269741,"#D0C6B1",NA,"Not altered"
"500","Rat_17_NODE_988_length_2264_cov_4.550928",-1.85504776127593,0.981969148983117,"#D0C6B1",NA,"Not altered"
"501","Rat_17_NODE_992_length_2251_cov_3.336066",-0.0641290971224904,0.0153094707747094,"#D0C6B1",NA,"Not altered"
"502","Rat_18_NODE_1003_length_2522_cov_3.314147",-1.93859659352335,0.992408088173507,"#D0C6B1",NA,"Not altered"
"508","Rat_18_NODE_1308_length_2089_cov_3.224189",-1.93859659352335,0.992408088173507,"#D0C6B1",NA,"Not altered"
"510","Rat_18_NODE_1369_length_2019_cov_2.942974",-0.222391178460398,0.0613195723873941,"#D0C6B1",NA,"Not altered"
"511","Rat_18_NODE_1384_length_1997_cov_3.094233",-0.556391545121965,0.159640113133305,"#D0C6B1",NA,"Not altered"
"513","Rat_18_NODE_1529_length_1859_cov_9.280488",-0.341033105889348,0.0739919461342155,"#D0C6B1",NA,"Not altered"
"514","Rat_18_NODE_1552_length_1837_cov_3.145342",-1.87446641975021,0.975682242523507,"#D0C6B1",NA,"Not altered"
"517","Rat_18_NODE_1718_length_1733_cov_4.242551",0.296983898263103,0.071707630910015,"#D0C6B1",NA,"Not altered"
"520","Rat_18_NODE_1753_length_1706_cov_3.657783",-1.93859692124769,1.02982703080491,"#D0C6B1",NA,"Not altered"
"521","Rat_18_NODE_1765_length_1698_cov_3.347535",-1.93859659352335,0.992408088173507,"#D0C6B1",NA,"Not altered"
"524","Rat_18_NODE_1837_length_1659_cov_1.671446",0.30812304496913,0.0794289405329237,"#D0C6B1",NA,"Not altered"
"526","Rat_18_NODE_1890_length_1629_cov_2.693774",-1.87446641975021,0.975682242523507,"#D0C6B1",NA,"Not altered"
"528","Rat_18_NODE_1925_length_1610_cov_3.275884",-1.56703504339925,0.500342265212265,"#D0C6B1",NA,"Not altered"
"529","Rat_18_NODE_1947_length_1596_cov_3.335496",-0.544318324114984,0.150298322469018,"#D0C6B1",NA,"Not altered"
"531","Rat_18_NODE_1957_length_1591_cov_3.162760",-1.05062385744956,0.38466177743154,"#D0C6B1",NA,"Not altered"
"532","Rat_18_NODE_1960_length_1590_cov_2.873616",-1.99999697693876,1.01253442386375,"#D0C6B1",NA,"Not altered"
"533","Rat_18_NODE_1968_length_1585_cov_3.395425",-1.87446641975021,0.975682242523507,"#D0C6B1",NA,"Not altered"
"534","Rat_18_NODE_1994_length_1573_cov_2.623188",-1.87446641975021,0.975682242523507,"#D0C6B1",NA,"Not altered"
"535","Rat_18_NODE_2043_length_1551_cov_3.152406",-1.87446641975021,0.975682242523507,"#D0C6B1",NA,"Not altered"
"536","Rat_18_NODE_2047_length_1550_cov_2.433445",-1.93859659352335,0.992408088173507,"#D0C6B1",NA,"Not altered"
"537","Rat_18_NODE_2096_length_1525_cov_2.985034",-1.87446641975021,0.975682242523507,"#D0C6B1",NA,"Not altered"
"540","Rat_18_NODE_2139_length_1511_cov_1.769918",-0.521950636904071,0.163163646191762,"#D0C6B1",NA,"Not altered"
"541","Rat_18_NODE_2179_length_1493_cov_23.924896",-0.972688875939056,0.331193103214964,"#D0C6B1",NA,"Not altered"
"542","Rat_18_NODE_2252_length_1456_cov_2.876517",-0.954194049620634,0.33206984065918,"#D0C6B1",NA,"Not altered"
"543","Rat_18_NODE_2269_length_1450_cov_3.455914",-1.99999697693876,1.01253442386375,"#D0C6B1",NA,"Not altered"
"545","Rat_18_NODE_2314_length_1427_cov_3.967201",-0.736963646933699,0.229614575432194,"#D0C6B1",NA,"Not altered"
"547","Rat_18_NODE_2359_length_1404_cov_2.853966",-0.754885395626682,0.231210565897725,"#D0C6B1",NA,"Not altered"
"548","Rat_18_NODE_2392_length_1389_cov_3.947526",-0.54431872638168,0.16804538109629,"#D0C6B1",NA,"Not altered"
"549","Rat_18_NODE_2495_length_1354_cov_1.829099",-0.211502800609835,0.0569864854902994,"#D0C6B1",NA,"Not altered"
"551","Rat_18_NODE_2592_length_1319_cov_4.097310",-1.11547490331341,0.403890127672964,"#D0C6B1",NA,"Not altered"
"555","Rat_18_NODE_2649_length_1299_cov_2.843248",-1.87446641975021,0.975682242523507,"#D0C6B1",NA,"Not altered"
"558","Rat_18_NODE_2710_length_1279_cov_3.399510",-1.13750030121806,0.445991991600292,"#D0C6B1",NA,"Not altered"
"559","Rat_18_NODE_2740_length_1269_cov_4.377265",-1.99999647947169,1.01870693607211,"#D0C6B1",NA,"Not altered"
"562","Rat_18_NODE_2828_length_1238_cov_2.480981",-1.31666932811535,0.633464720191884,"#D0C6B1",NA,"Not altered"
"563","Rat_18_NODE_2835_length_1237_cov_1.835025",1.99999867303406,1.03474226120348,"#D0C6B1",NA,"Not altered"
"564","Rat_18_NODE_2902_length_1217_cov_2.626506",8.3518885788533e-07,1.99249253479364e-07,"#D0C6B1",NA,"Not altered"
"565","Rat_18_NODE_2978_length_1197_cov_2.745184",0.222393277367823,0.0616400649638808,"#D0C6B1",NA,"Not altered"
"566","Rat_18_NODE_2998_length_1192_cov_3.919965",-0.616669659156321,0.186340571818005,"#D0C6B1",NA,"Not altered"
"567","Rat_18_NODE_3023_length_1185_cov_3.144248",-1.12927915398542,0.358586753498193,"#D0C6B1",NA,"Not altered"
"570","Rat_18_NODE_3102_length_1162_cov_3.401084",-1.87446641975021,0.975682242523507,"#D0C6B1",NA,"Not altered"
"571","Rat_18_NODE_3135_length_1152_cov_2.084777",5.40954910500531e-07,1.99249253479364e-07,"#D0C6B1",NA,"Not altered"
"572","Rat_18_NODE_3203_length_1136_cov_2.424607",-1.93859692624893,1.02982703080491,"#D0C6B1",NA,"Not altered"
"575","Rat_18_NODE_3312_length_1111_cov_3.035985",1.87446734963873,1.01338219781221,"#D0C6B1",NA,"Not altered"
"576","Rat_18_NODE_3373_length_1096_cov_3.423631",-0.366126147416461,0.116422689101186,"#D0C6B1",NA,"Not altered"
"578","Rat_18_NODE_3504_length_1068_cov_2.920039",-1.24100568773032,0.475144505391723,"#D0C6B1",NA,"Not altered"
"579","Rat_18_NODE_3506_length_1068_cov_2.123396",1.76553380556751,0.711476964995067,"#D0C6B1",NA,"Not altered"
"580","Rat_18_NODE_3517_length_1064_cov_4.428147",-0.395927135835083,0.112123655644125,"#D0C6B1",NA,"Not altered"
"581","Rat_18_NODE_3520_length_1064_cov_2.943508",-1.48542405586597,0.622829854845126,"#D0C6B1",NA,"Not altered"
"582","Rat_18_NODE_3633_length_1044_cov_3.100101",-1.87446672653357,1.01870693607211,"#D0C6B1",NA,"Not altered"
"584","Rat_18_NODE_3645_length_1042_cov_3.379939",-1.13750153931105,0.446518953363128,"#D0C6B1",NA,"Not altered"
"585","Rat_18_NODE_3653_length_1041_cov_2.073022",-1.39854717644201,0.667084487323624,"#D0C6B1",NA,"Not altered"
"586","Rat_18_NODE_3682_length_1030_cov_3.087179",-0.862494864815943,0.313363805546245,"#D0C6B1",NA,"Not altered"
"587","Rat_18_NODE_3697_length_1027_cov_3.691358",-0.169924061734728,0.047537759424305,"#D0C6B1",NA,"Not altered"
"588","Rat_18_NODE_3713_length_1024_cov_2.990712",-0.430632472039343,0.116553987055719,"#D0C6B1",NA,"Not altered"
"590","Rat_18_NODE_3800_length_1010_cov_3.420942",-0.758990178697377,0.251391411659352,"#D0C6B1",NA,"Not altered"
"593","Rat_18_NODE_585_length_3879_cov_7.888337",-1.58888750578747,0.375888117707258,"#D0C6B1",NA,"Not altered"
"599","Rat_2_NODE_1062_length_1800_cov_2.261318",-1.40987156124003,0.582755072837919,"#D0C6B1",NA,"Not altered"
"601","Rat_2_NODE_1110_length_1723_cov_4.139688",-0.980887734309332,0.314524974763641,"#D0C6B1",NA,"Not altered"
"602","Rat_2_NODE_1194_length_1628_cov_7.334393",-1.93859659352335,0.992408088173507,"#D0C6B1",NA,"Not altered"
"603","Rat_2_NODE_1214_length_1594_cov_3.319038",-1.93859659352335,0.992408088173507,"#D0C6B1",NA,"Not altered"
"604","Rat_2_NODE_1277_length_1522_cov_3.361282",-1.60665306700086,0.598743549211725,"#D0C6B1",NA,"Not altered"
"607","Rat_2_NODE_1385_length_1428_cov_3.257101",-1.42145943063652,0.498445794533982,"#D0C6B1",NA,"Not altered"
"609","Rat_2_NODE_1555_length_1282_cov_1.967400",1.87446736489361,1.01870693607211,"#D0C6B1",NA,"Not altered"
"613","Rat_2_NODE_807_length_2377_cov_9.148579",-0.0605364043323222,0.0103867058369914,"#D0C6B1",NA,"Not altered"
"614","Rat_2_NODE_861_length_2257_cov_3.508629",-0.706266711154231,0.217605305717005,"#D0C6B1",NA,"Not altered"
"615","Rat_2_NODE_935_length_2051_cov_6.621743",-1.87446641975021,0.975682242523507,"#D0C6B1",NA,"Not altered"
"618","Rat_3_NODE_1388_length_2118_cov_2.524479",-0.321926489701219,0.084733471979849,"#D0C6B1",NA,"Not altered"
"620","Rat_3_NODE_1774_length_1794_cov_1.715929",-0.321926849957877,0.0899056034286107,"#D0C6B1",NA,"Not altered"
"622","Rat_3_NODE_1987_length_1657_cov_1.556804",0.295456626368151,0.0794289405329237,"#D0C6B1",NA,"Not altered"
"625","Rat_3_NODE_2707_length_1326_cov_2.763965",-0.691876115310932,0.225375555591819,"#D0C6B1",NA,"Not altered"
"627","Rat_3_NODE_2728_length_1319_cov_1.871835",0.0641312981245462,0.015878244555406,"#D0C6B1",NA,"Not altered"
"628","Rat_3_NODE_2931_length_1259_cov_2.230897",-0.662962761013273,0.197833173012172,"#D0C6B1",NA,"Not altered"
"631","Rat_3_NODE_3274_length_1158_cov_2.554850",5.40954910474419e-07,1.99249253479364e-07,"#D0C6B1",NA,"Not altered"
"632","Rat_3_NODE_3281_length_1157_cov_1.464610",9.14662748604303e-07,1.99249253479364e-07,"#D0C6B1",NA,"Not altered"
"634","Rat_3_NODE_3354_length_1136_cov_1.887142",1.25375597497419,0.536990242019781,"#D0C6B1",NA,"Not altered"
"635","Rat_3_NODE_3633_length_1073_cov_2.038310",0.736965650848263,0.24921992972136,"#D0C6B1",NA,"Not altered"
"636","Rat_3_NODE_3671_length_1063_cov_1.364087",0.436099455789283,0.131191910101042,"#D0C6B1",NA,"Not altered"
"641","Rat_4_NODE_1727_length_1023_cov_3.238636",1.16992437156678,0.462138476420871,"#D0C6B1",NA,"Not altered"
"647","Rat_6_NODE_1009_length_1982_cov_4.546964",-1.30255738491998,0.365895697146781,"#D0C6B1",NA,"Not altered"
"654","Rat_7_NODE_1570_length_1479_cov_3.304073",-1.93859659352335,0.992408088173507,"#D0C6B1",NA,"Not altered"
"656","Rat_7_NODE_1867_length_1249_cov_3.328308",0.523562725436014,0.142600148736041,"#D0C6B1",NA,"Not altered"
"657","Rat_7_NODE_1875_length_1245_cov_2.730252",-0.415036532480205,0.133050079272831,"#D0C6B1",NA,"Not altered"
"658","Rat_7_NODE_1924_length_1215_cov_2.185345",0.584962556713363,0.191426117742693,"#D0C6B1",NA,"Not altered"
"659","Rat_7_NODE_2195_length_1085_cov_2.857282",-1.21150123306076,0.453914742182471,"#D0C6B1",NA,"Not altered"
"660","Rat_7_NODE_2275_length_1051_cov_1.891566",-1.68805261957496,0.817273781248524,"#D0C6B1",NA,"Not altered"
"663","Rat_7_NODE_665_length_3748_cov_43.171405",0.87447010497984,0.212018701288496,"#D0C6B1",NA,"Not altered"
"664","Rat_7_NODE_866_length_2815_cov_3.435507",-1.84755290040824,1.17769815471021,"#D0C6B1",NA,"Not altered"
"667","Rat_8_NODE_123_length_13686_cov_5.307021",0.31100280271454,0.0645968953731982,"#D0C6B1",NA,"Not altered"
"672","Rat_8_NODE_144_length_12254_cov_10.245430",-0.568597490201229,0.334665680586525,"#D0C6B1",NA,"Not altered"
"673","Rat_8_NODE_1473_length_1884_cov_4.534172",-1.87446641975021,0.975682242523507,"#D0C6B1",NA,"Not altered"
"677","Rat_8_NODE_1543_length_1836_cov_6.762493",-1.93859659352335,0.992408088173507,"#D0C6B1",NA,"Not altered"
"678","Rat_8_NODE_1644_length_1744_cov_2.119005",0.70360777906491,0.195038489187013,"#D0C6B1",NA,"Not altered"
"680","Rat_8_NODE_1762_length_1651_cov_3.282581",0.947532237773538,0.316101154725308,"#D0C6B1",NA,"Not altered"
"682","Rat_8_NODE_1799_length_1624_cov_2.265137",0.678072631308629,0.200804180403297,"#D0C6B1",NA,"Not altered"
"683","Rat_8_NODE_1815_length_1611_cov_3.493573",-1.87446641975021,0.975682242523507,"#D0C6B1",NA,"Not altered"
"685","Rat_8_NODE_1836_length_1593_cov_2.722367",0.0780032902557048,0.0198593653591228,"#D0C6B1",NA,"Not altered"
"687","Rat_8_NODE_1959_length_1512_cov_2.205903",0.678072394737859,0.188626043830506,"#D0C6B1",NA,"Not altered"
"692","Rat_8_NODE_2082_length_1444_cov_2.588193",-0.807352936722538,0.267697862494167,"#D0C6B1",NA,"Not altered"
"694","Rat_8_NODE_2123_length_1425_cov_3.264234",-1.48744347011448,0.945365449194614,"#D0C6B1",NA,"Not altered"
"695","Rat_8_NODE_2261_length_1353_cov_2.456857",-1.81942424169349,0.923419863498919,"#D0C6B1",NA,"Not altered"
"697","Rat_8_NODE_2357_length_1304_cov_2.321057",0.819427718303952,0.266292364099561,"#D0C6B1",NA,"Not altered"
"698","Rat_8_NODE_2372_length_1294_cov_2.380145",-1.99999733180796,1.02982703080491,"#D0C6B1",NA,"Not altered"
"699","Rat_8_NODE_2391_length_1288_cov_2.350365",-1.87446671473945,1.0168441317303,"#D0C6B1",NA,"Not altered"
"701","Rat_8_NODE_2437_length_1268_cov_3.483100",-0.485424896395929,0.158793681569443,"#D0C6B1",NA,"Not altered"
"702","Rat_8_NODE_244_length_8549_cov_17.068872",-0.631842835008216,0.148610413661619,"#D0C6B1",NA,"Not altered"
"703","Rat_8_NODE_2567_length_1212_cov_2.691443",-1.31625603761714,0.584359107870829,"#D0C6B1",NA,"Not altered"
"704","Rat_8_NODE_2568_length_1212_cov_1.910977",-0.621486922585796,0.197833173012172,"#D0C6B1",NA,"Not altered"
"708","Rat_8_NODE_2910_length_1099_cov_2.243295",1.99999819936503,1.07691958553738,"#D0C6B1",NA,"Not altered"
"710","Rat_8_NODE_2952_length_1087_cov_2.440891",0.874468769694439,0.306070485043734,"#D0C6B1",NA,"Not altered"
"712","Rat_8_NODE_3031_length_1062_cov_2.989076",0.788495630615191,0.304345040786521,"#D0C6B1",NA,"Not altered"
"714","Rat_8_NODE_3257_length_1005_cov_1.841053",-0.152002066906668,0.0424257269420754,"#D0C6B1",NA,"Not altered"
"715","Rat_8_NODE_3270_length_1002_cov_2.829989",0.387023289416252,0.127428618562336,"#D0C6B1",NA,"Not altered"
"716","Rat_8_NODE_339_length_6218_cov_5.594029",-1.99999697693876,1.01253442386375,"#D0C6B1",NA,"Not altered"
"717","Rat_8_NODE_377_length_5637_cov_4.303296",-1.81838758782763,0.827117428909959,"#D0C6B1",NA,"Not altered"
"718","Rat_8_NODE_493_length_4508_cov_4.413654",-0.924892629648678,0.218409602351366,"#D0C6B1",NA,"Not altered"
"719","Rat_8_NODE_54_length_23589_cov_5.917949",-0.56703596477522,0.131646873840762,"#D0C6B1",NA,"Not altered"
"722","Rat_8_NODE_660_length_3527_cov_3.541475",-1.97024681380835,0.871290550491301,"#D0C6B1",NA,"Not altered"
"724","Rat_8_NODE_77_length_18655_cov_6.791720",-0.605903649497793,0.131646873840762,"#D0C6B1",NA,"Not altered"
"731","Rat_9_NODE_1020_length_1869_cov_2.968578",1.19264450057723,0.454008102885698,"#D0C6B1",NA,"Not altered"
"732","Rat_9_NODE_1203_length_1671_cov_2.434406",-1.87446641975021,0.975682242523507,"#D0C6B1",NA,"Not altered"
"735","Rat_9_NODE_1591_length_1350_cov_2.284170",1.93859738177825,0.992408088173507,"#D0C6B1",NA,"Not altered"
"736","Rat_9_NODE_1862_length_1180_cov_1.930667",-1.87446641975021,0.975682242523507,"#D0C6B1",NA,"Not altered"
"737","Rat_9_NODE_1987_length_1116_cov_3.203582",-1.99999697693876,1.01253442386375,"#D0C6B1",NA,"Not altered"
"738","Rat_9_NODE_447_length_3520_cov_2.845887",0.121993332731953,0.0243709001393733,"#D0C6B1",NA,"Not altered"
"740","VC_1000",-1.76938263079796,0.75031624428842,"#D0C6B1",NA,"Not altered"
"743","VC_1029",-1.7895763710513,1.05628194410305,"#D0C6B1",NA,"Not altered"
"744","VC_103",-1.88336761562675,1.54577725986118,"#D0C6B1",NA,"Not altered"
"745","VC_1030",-1.88720431529611,1.09164635050634,"#D0C6B1",NA,"Not altered"
"746","VC_1034",-1.83477456876445,1.33845149818513,"#D0C6B1",NA,"Not altered"
"749","VC_105",-1.85583230826768,0.545021316827883,"#D0C6B1",NA,"Not altered"
"751","VC_1069",-0.327160824850781,0.0688189926665176,"#D0C6B1",NA,"Not altered"
"753","VC_1083",-1.42626175195669,0.778415043879552,"#D0C6B1",NA,"Not altered"
"754","VC_1101",-0.527243863437767,0.159702826638701,"#D0C6B1",NA,"Not altered"
"755","VC_1103",-1.87446641975021,0.975682242523507,"#D0C6B1",NA,"Not altered"
"756","VC_1118",-1.86875108602931,0.86490991134984,"#D0C6B1",NA,"Not altered"
"757","VC_1119",-1.36039841516313,0.526940987282871,"#D0C6B1",NA,"Not altered"
"758","VC_1122",-0.436097552953475,0.123294627510506,"#D0C6B1",NA,"Not altered"
"759","VC_1147",-0.347015628835362,0.0876701160519343,"#D0C6B1",NA,"Not altered"
"761","VC_1165",-0.54361359038974,0.108483117706865,"#D0C6B1",NA,"Not altered"
"764","VC_1171",-0.770516139436489,0.251391411659352,"#D0C6B1",NA,"Not altered"
"765","VC_1173",0.206451201087162,0.0629360284007571,"#D0C6B1",NA,"Not altered"
"768","VC_1202",0.202819390704995,0.0424257269420754,"#D0C6B1",NA,"Not altered"
"769","VC_1205",-1.87446641975021,0.975682242523507,"#D0C6B1",NA,"Not altered"
"770","VC_1224",-0.7935473351439,0.268100222116276,"#D0C6B1",NA,"Not altered"
"771","VC_1229",1.99999781118992,1.01253442386375,"#D0C6B1",NA,"Not altered"
"779","VC_135",0.0588988050153685,0.0112828902863698,"#D0C6B1",NA,"Not altered"
"780","VC_138",1.03293546159449,0.188626043830506,"#D0C6B1",NA,"Not altered"
"781","VC_140",-1.64901256782913,0.737498810730377,"#D0C6B1",NA,"Not altered"
"782","VC_144",-1.41106473505939,0.759315126447694,"#D0C6B1",NA,"Not altered"
"785","VC_147",1.47999223736279,0.596974031015332,"#D0C6B1",NA,"Not altered"
"786","VC_149",1.16689805967841,0.314252237130153,"#D0C6B1",NA,"Not altered"
"787","VC_16",-1.88689745026286,1.40770253684894,"#D0C6B1",NA,"Not altered"
"791","VC_167",-1.03046946259248,0.341719770442965,"#D0C6B1",NA,"Not altered"
"792","VC_181",-0.490060244171267,0.252255039835939,"#D0C6B1",NA,"Not altered"
"796","VC_189",-1.95133186386286,1.39796778420746,"#D0C6B1",NA,"Not altered"
"800","VC_197",-1.34530986949965,1.1023767469474,"#D0C6B1",NA,"Not altered"
"802","VC_20",0.0995000993286602,0.0436321533585597,"#D0C6B1",NA,"Not altered"
"806","VC_219",-1.57171251311801,0.338943660518337,"#D0C6B1",NA,"Not altered"
"808","VC_231",-0.490562736616172,0.25944002599692,"#D0C6B1",NA,"Not altered"
"809","VC_235",-0.967329514670438,0.292922888355784,"#D0C6B1",NA,"Not altered"
"811","VC_257",1.31178532357412,0.334665680586525,"#D0C6B1",NA,"Not altered"
"816","VC_272",-0.286959413155799,0.148610413661619,"#D0C6B1",NA,"Not altered"
"817","VC_273",-1.33942196672541,1.02982703080491,"#D0C6B1",NA,"Not altered"
"819","VC_276",-1.57498964263086,1.24043773800178,"#D0C6B1",NA,"Not altered"
"821","VC_279",-0.0998104840762046,0.0198593653591228,"#D0C6B1",NA,"Not altered"
"825","VC_319",-0.275633013869683,0.0738950457551861,"#D0C6B1",NA,"Not altered"
"826","VC_324",-1.27608818380786,1.02991381068221,"#D0C6B1",NA,"Not altered"
"827","VC_327",-1.21916139778328,0.304345040786521,"#D0C6B1",NA,"Not altered"
"828","VC_330",-1.70944180732889,0.442605843288309,"#D0C6B1",NA,"Not altered"
"836","VC_381",-0.557773068324339,0.160230315606755,"#D0C6B1",NA,"Not altered"
"839","VC_385",0.874008148446637,0.632196342339947,"#D0C6B1",NA,"Not altered"
"840","VC_388",0.89146600977382,0.520998338678431,"#D0C6B1",NA,"Not altered"
"841","VC_390",0.0665348196240333,0.0198593653591228,"#D0C6B1",NA,"Not altered"
"843","VC_397",-1.89946858688898,0.893010836540513,"#D0C6B1",NA,"Not altered"
"847","VC_411",-1.69545202213353,0.43192483708167,"#D0C6B1",NA,"Not altered"
"849","VC_42",1.13070488138704,0.397363157286891,"#D0C6B1",NA,"Not altered"
"852","VC_446",0.754887489675697,0.250002810169963,"#D0C6B1",NA,"Not altered"
"854","VC_453",-1.65534283521984,0.464709175685496,"#D0C6B1",NA,"Not altered"
"857","VC_476",6.93958581567561e-07,1.99249253479364e-07,"#D0C6B1",NA,"Not altered"
"858","VC_478",-0.646360716555166,0.185350406649258,"#D0C6B1",NA,"Not altered"
"860","VC_481",-1.32192417377645,0.456228711473711,"#D0C6B1",NA,"Not altered"
"861","VC_484",-0.79786631661633,0.298232207901118,"#D0C6B1",NA,"Not altered"
"863","VC_489",0.784271356655537,0.250996923554686,"#D0C6B1",NA,"Not altered"
"864","VC_49",-1.40879832221701,0.378740590152681,"#D0C6B1",NA,"Not altered"
"867","VC_495",-1.87446641975021,0.975682242523507,"#D0C6B1",NA,"Not altered"
"868","VC_502",-1.58642936835302,1.06648526193799,"#D0C6B1",NA,"Not altered"
"869","VC_503",-1.70001455205089,0.43943042806257,"#D0C6B1",NA,"Not altered"
"870","VC_515",-0.938593375503544,0.242433783548283,"#D0C6B1",NA,"Not altered"
"871","VC_520",1.88041698079263,0.698421121070712,"#D0C6B1",NA,"Not altered"
"872","VC_545",1.87446716150519,0.975682242523507,"#D0C6B1",NA,"Not altered"
"873","VC_546",0.08246289141858,0.0211691497126611,"#D0C6B1",NA,"Not altered"
"876","VC_566",1.87446716150519,0.975682242523507,"#D0C6B1",NA,"Not altered"
"878","VC_570",-1.32192431663372,0.454300367519872,"#D0C6B1",NA,"Not altered"
"882","VC_618",-1.55553269641457,0.344244381560266,"#D0C6B1",NA,"Not altered"
"883","VC_62",-1.36772571418577,0.433964167090667,"#D0C6B1",NA,"Not altered"
"884","VC_624",1.32652091386424,0.278692468304181,"#D0C6B1",NA,"Not altered"
"885","VC_63",-1.97153908431214,1.3527191473676,"#D0C6B1",NA,"Not altered"
"890","VC_645",-1.69115912371614,1.1683821259445,"#D0C6B1",NA,"Not altered"
"894","VC_65",0.215425997037267,0.0712426440114934,"#D0C6B1",NA,"Not altered"
"898","VC_659",-1.82102590780273,0.798196329286724,"#D0C6B1",NA,"Not altered"
"903","VC_664",-1.96828479106487,0.721521075572324,"#D0C6B1",NA,"Not altered"
"910","VC_676",1.29365357300491,0.354384211912147,"#D0C6B1",NA,"Not altered"
"912","VC_678",-1.00779792382789,0.591963426952156,"#D0C6B1",NA,"Not altered"
"914","VC_680",-0.133262302480592,0.0248691625137337,"#D0C6B1",NA,"Not altered"
"916","VC_684",1.41359580625767,0.331193103214964,"#D0C6B1",NA,"Not altered"
"917","VC_685",-0.926774805959235,0.735910014748587,"#D0C6B1",NA,"Not altered"
"918","VC_687",0.332199104010192,0.0774017464162209,"#D0C6B1",NA,"Not altered"
"920","VC_754",-0.550530621493719,0.195038489187013,"#D0C6B1",NA,"Not altered"
"923","VC_773",0.489244037313591,0.0898945484230049,"#D0C6B1",NA,"Not altered"
"925","VC_788",0.605725015637617,0.116799415681268,"#D0C6B1",NA,"Not altered"
"926","VC_789",-1.08245949834161,0.377480013061342,"#D0C6B1",NA,"Not altered"
"930","VC_82",-0.736961324331452,0.172108803013829,"#D0C6B1",NA,"Not altered"
"933","VC_832",1.85798045435841,0.848672541849583,"#D0C6B1",NA,"Not altered"
"936","VC_857",0.0874634299569571,0.0240656464698938,"#D0C6B1",NA,"Not altered"
"937","VC_86",-1.22769432961866,0.346568884862616,"#D0C6B1",NA,"Not altered"
"941","VC_88",0.795837192473712,0.34260599346094,"#D0C6B1",NA,"Not altered"
"942","VC_880",-0.371967340676201,0.103227985393217,"#D0C6B1",NA,"Not altered"
"943","VC_885",-1.34958007894782,0.456323612030232,"#D0C6B1",NA,"Not altered"
"945","VC_889",-1.25690313551662,0.390422758296801,"#D0C6B1",NA,"Not altered"
"946","VC_89",-1.3131524368407,0.373532373549259,"#D0C6B1",NA,"Not altered"
"949","VC_893",-1.56070607533019,0.411299139098551,"#D0C6B1",NA,"Not altered"
"950","VC_91",-0.462577804568458,0.112123655644125,"#D0C6B1",NA,"Not altered"
"951","VC_910",-0.611725379364267,0.159341682109451,"#D0C6B1",NA,"Not altered"
"952","VC_912",-0.415036532480205,0.133050079272831,"#D0C6B1",NA,"Not altered"
"953","VC_914",-1.99999697693876,1.01253442386375,"#D0C6B1",NA,"Not altered"
"954","VC_915",-0.584960534292623,0.163696214549754,"#D0C6B1",NA,"Not altered"
"955","VC_92",1.81942866737971,0.95237918880289,"#D0C6B1",NA,"Not altered"
"957","VC_925",0.793549009288573,0.251391411659352,"#D0C6B1",NA,"Not altered"
"958","VC_926",-0.552539448569558,0.163163646191762,"#D0C6B1",NA,"Not altered"
"960","VC_928",-1.67242188218854,0.759315126447694,"#D0C6B1",NA,"Not altered"
"962","VC_941",-1.75305754273966,1.01373484810676,"#D0C6B1",NA,"Not altered"
"965","VC_949",-1.99999697693876,1.01253442386375,"#D0C6B1",NA,"Not altered"
"966","VC_962",-1.83007029713121,0.746316057016799,"#D0C6B1",NA,"Not altered"
"969","C10-R1-T1_NODE_1024_length_2423_cov_4.060811",-0.832483154250401,0.17736105269138,"#D0C6B1",NA,"Not altered"
"970","C10-R1-T1_NODE_119_length_7472_cov_4.701497",-0.448981973276871,0.0614239995325275,"#D0C6B1",NA,"Not altered"
"971","C10-R1-T1_NODE_1192_length_2201_cov_3.299161",1.75037425547814,0.832586500690072,"#D0C6B1",NA,"Not altered"
"973","C10-R1-T1_NODE_195_length_5495_cov_4.028309",-1.39513537561689,0.573165430310741,"#D0C6B1",NA,"Not altered"
"974","C10-R1-T1_NODE_3057_length_1357_cov_1.470046",-1.85165467558197,0.88001820011703,"#D0C6B1",NA,"Not altered"
"975","C10-R1-T1_NODE_923_length_2551_cov_4.681490",-1.71137011348717,0.555089826239923,"#D0C6B1",NA,"Not altered"
"978","C10-R2-Base_NODE_426_length_1876_cov_10.399780",-1.32659122985893,0.427660105128772,"#D0C6B1",NA,"Not altered"
"979","C10-R3-Base_NODE_23_length_4425_cov_4.162700",-1.20783001944355,0.274522874037869,"#D0C6B1",NA,"Not altered"
"981","C11-R1-T5_NODE_3202_length_1120_cov_8.643192",-0.184760579704955,0.0452475578087996,"#D0C6B1",NA,"Not altered"
"984","C11-R2-Base_NODE_525_length_3221_cov_10.784270",-1.62884625156438,0.571648762036575,"#D0C6B1",NA,"Not altered"
"986","C11-R3-Base_NODE_300_length_4118_cov_3.714251",1.35330407865351,0.417346265806246,"#D0C6B1",NA,"Not altered"
"987","C11-R3-T1_NODE_1477_length_1597_cov_11.238003",-1.59762420382823,0.65705145801444,"#D0C6B1",NA,"Not altered"
"988","C12-R2-Base_NODE_1490_length_2490_cov_8.564271",-1.19917530096282,0.357280685780361,"#D0C6B1",NA,"Not altered"
"989","C12-R2-Base_NODE_1641_length_2327_cov_3.610035",-0.897635253133425,0.224173376563681,"#D0C6B1",NA,"Not altered"
"991","C12-R2-Base_NODE_769_length_4109_cov_5.782930",-1.65951595567047,0.570884293004722,"#D0C6B1",NA,"Not altered"
"992","C12-R2-T1_NODE_116_length_4111_cov_5.602811",0.442621839969295,0.124159384825125,"#D0C6B1",NA,"Not altered"
"994","C12-R2-T5_NODE_205_length_2987_cov_3.546385",-1.2750899107938,0.501474231737253,"#D0C6B1",NA,"Not altered"
"995","C12-R2-T5_NODE_28_length_5873_cov_4.459608",-1.36501511309631,0.856737460786138,"#D0C6B1",NA,"Not altered"
"996","C12-R2-T5_NODE_697_length_2078_cov_3.231340",0.544944330134283,0.107067955831316,"#D0C6B1",NA,"Not altered"
"1000","C13-R1-T5_NODE_138_length_2773_cov_6.600074",-1.44198297303833,0.553018440512471,"#D0C6B1",NA,"Not altered"
"1002","C13-R2-Base_NODE_3321_length_1311_cov_2.201433",-0.743256848789274,0.192653948170933,"#D0C6B1",NA,"Not altered"
"1003","C13-R2-Base_NODE_667_length_2622_cov_3.125049",-1.04703825996539,0.254742817820194,"#D0C6B1",NA,"Not altered"
"1004","C13-R2-T1_NODE_200_length_2316_cov_3.007077",1.71137048440317,0.740354600673908,"#D0C6B1",NA,"Not altered"
"1006","C13-R2-T5_NODE_3108_length_1184_cov_8.125775",1.89820899477642,0.878894651057213,"#D0C6B1",NA,"Not altered"
"1007","C13-R3-Base_NODE_59_length_14223_cov_7.880082",1.67920204091007,0.36057293140592,"#D0C6B1",NA,"Not altered"
"1013","C14-R1-T1_NODE_285_length_3469_cov_3.919742",0.25794241575595,0.0574011012279051,"#D0C6B1",NA,"Not altered"
"1014","C14-R2-Base_NODE_43_length_17842_cov_14.781020",-1.56097781080838,0.55832054938635,"#D0C6B1",NA,"Not altered"
"1015","C14-R2-Base_NODE_48_length_15724_cov_11.368434",-1.74851463222321,0.760419255355773,"#D0C6B1",NA,"Not altered"
"1016","C14-R2-Base_NODE_71_length_11150_cov_11.531501",-1.48795690253049,0.505503920630183,"#D0C6B1",NA,"Not altered"
"1018","C14-R3-T1_NODE_2208_length_1629_cov_1.980940",-0.341079556561606,0.0542637880318932,"#D0C6B1",NA,"Not altered"
"1019","C15-R1-Base_NODE_2891_length_1678_cov_25.123229",-1.43455983603953,0.500625140695639,"#D0C6B1",NA,"Not altered"
"1022","C15-R1-Base_NODE_723_length_4025_cov_3.240806",-1.83268595306864,0.968122238047486,"#D0C6B1",NA,"Not altered"
"1024","C15-R1-T1_NODE_515_length_2272_cov_6.108705",0.374864873480035,0.0747339228655721,"#D0C6B1",NA,"Not altered"
"1025","C15-R2-Base_NODE_1279_length_1199_cov_2.180070",-0.51171959485656,0.131361379561484,"#D0C6B1",NA,"Not altered"
"1026","C15-R2-Base_NODE_355_length_1830_cov_3.521690",-1.2900591122012,0.401230573117896,"#D0C6B1",NA,"Not altered"
"1028","C15-R2-T5_NODE_1904_length_1063_cov_5.178571",-0.907816281795646,0.248523980558517,"#D0C6B1",NA,"Not altered"
"1029","C15-R3-Base_NODE_1535_length_1609_cov_3.304376",-0.865488415293559,0.216260420401846,"#D0C6B1",NA,"Not altered"
"1031","C15-R3-T1_NODE_203_length_7151_cov_3.878241",-1.59184021999275,0.48058310178204,"#D0C6B1",NA,"Not altered"
"1032","C15-R3-T1_NODE_204_length_7125_cov_4.094059",-1.8845580800735,0.490911712906822,"#D0C6B1",NA,"Not altered"
"1034","C15-R3-T1_NODE_237_length_6402_cov_5.153773",-1.71115646730575,0.485146026559429,"#D0C6B1",NA,"Not altered"
"1035","C15-R3-T1_NODE_290_length_5573_cov_3.712939",-1.59722927389511,0.478753613796071,"#D0C6B1",NA,"Not altered"
"1038","C15-R3-T1_NODE_845_length_2946_cov_2.682809",-0.287063426358385,0.04417294318584,"#D0C6B1",NA,"Not altered"
"1045","C16-R3-Base_NODE_36_length_21441_cov_7.352287",-0.975020903182784,0.440979794862687,"#D0C6B1",NA,"Not altered"
"1048","C16-R3-T1_NODE_421_length_2753_cov_2.918458",1.73418651502762,0.698113936627455,"#D0C6B1",NA,"Not altered"
"1049","C16-R3-T5_NODE_315_length_3595_cov_6.855650",1.44216159603759,0.404626304235335,"#D0C6B1",NA,"Not altered"
"1050","C16-R3-T5_NODE_633_length_2365_cov_2.719913",-0.299220284132469,0.0452475578087996,"#D0C6B1",NA,"Not altered"
"1051","C21-R1-1-5-18_NODE_144_length_5122_cov_4.299586",1.09991538052008,0.364156710482545,"#D0C6B1",NA,"Not altered"
"1052","C21-R1-1-5-18_NODE_945_length_1043_cov_3.202429",-1.4125798319921,0.49350921600762,"#D0C6B1",NA,"Not altered"
"1055","C21-R2-1-5-18_NODE_885_length_1945_cov_8.332275",-0.06427828333691,0.0100251720634044,"#D0C6B1",NA,"Not altered"
"1059","C21-R2-3-4-18_NODE_367_length_4870_cov_8.799585",-1.29891484781093,0.794272754512856,"#D0C6B1",NA,"Not altered"
"1062","C21-R3-1-5-18_NODE_122_length_4369_cov_3.205378",-1.43014255250143,0.525114026138782,"#D0C6B1",NA,"Not altered"
"1064","C21-R3-1-5-18_NODE_1553_length_1411_cov_3.982301",1.81567674834246,0.884260126800947,"#D0C6B1",NA,"Not altered"
"1066","C21-R3-3-4-18_NODE_434_length_1538_cov_9.297370",-1.63417606329779,0.65037708770906,"#D0C6B1",NA,"Not altered"
"1068","C22-R1-1-5-18_NODE_293_length_3120_cov_2.983034",-0.838430939012737,0.149413720141693,"#D0C6B1",NA,"Not altered"
"1070","C22-R1-3-4-18_NODE_338_length_1664_cov_13.704164",1.25345951193953,0.402120348971603,"#D0C6B1",NA,"Not altered"
"1071","C22-R1-T5_NODE_37_length_5242_cov_3.183343",1.56831588170507,0.821277138332144,"#D0C6B1",NA,"Not altered"
"1074","C22-R2-1-5-18_NODE_2551_length_1447_cov_2.154454",1.68848251338551,0.864703953217739,"#D0C6B1",NA,"Not altered"
"1080","C23-R1-1-5-18_NODE_1846_length_1582_cov_11.874263",-1.66899262361124,0.598550587434138,"#D0C6B1",NA,"Not altered"
"1082","C23-R2-3-4-18_NODE_16_length_11311_cov_4.364161",-1.55971573384079,0.964537783749613,"#D0C6B1",NA,"Not altered"
"1085","C23-R2-T5_NODE_73_length_2902_cov_2.650509",-1.1693132342015,0.434762769640825,"#D0C6B1",NA,"Not altered"
"1086","C23-R3-1-5-18_NODE_1206_length_2238_cov_3.179111",0.797458456969754,0.169776701004984,"#D0C6B1",NA,"Not altered"
"1087","C23-R3-1-5-18_NODE_143_length_4314_cov_3.581122",0.419966608149504,0.0533046733826197,"#D0C6B1",NA,"Not altered"
"1089","C23-R3-1-5-18_NODE_5470_length_1109_cov_2.111006",0.429845608324294,0.0891406204612161,"#D0C6B1",NA,"Not altered"
"1090","C23-R3-1-5-18_NODE_918_length_2497_cov_3.321458",-0.641186167860172,0.0908123402559186,"#D0C6B1",NA,"Not altered"
"1095","C24-R1-1-5-18_NODE_276_length_2903_cov_9.038624",-1.35055653430379,0.488213596588236,"#D0C6B1",NA,"Not altered"
"1097","C24-R1-T5_NODE_590_length_1687_cov_5.362132",-1.8328990586497,0.703859671770924,"#D0C6B1",NA,"Not altered"
"1098","C24-R2-1-5-18_NODE_1167_length_1525_cov_8.074830",-1.84333046907038,0.786917777009872,"#D0C6B1",NA,"Not altered"
"1101","C24-R2-3-4-18_NODE_1155_length_3367_cov_3.189614",-1.46124056798435,0.740354600673908,"#D0C6B1",NA,"Not altered"
"1105","C24-R2-3-4-18_NODE_2637_length_2113_cov_3.249757",-1.88782751626496,0.682868515898171,"#D0C6B1",NA,"Not altered"
"1106","C24-R2-3-4-18_NODE_3632_length_1775_cov_2.618605",-1.07394162928041,0.28427727850348,"#D0C6B1",NA,"Not altered"
"1107","C24-R2-3-4-18_NODE_3664_length_1765_cov_4.132164",-0.789801558621718,0.175967606722687,"#D0C6B1",NA,"Not altered"
"1108","C24-R2-3-4-18_NODE_513_length_5516_cov_3.527010",-0.569708419701846,0.0831667960818046,"#D0C6B1",NA,"Not altered"
"1111","C24-R2-3-4-18_NODE_7543_length_1181_cov_2.051510",-0.31409778947484,0.0528057908419884,"#D0C6B1",NA,"Not altered"
"1116","C9-R1-T1_NODE_1666_length_1976_cov_2.577824",-0.386652647389757,0.071868174057263,"#D0C6B1",NA,"Not altered"
"1118","C9-R1-T1_NODE_323_length_5510_cov_4.169936",1.56036022858982,0.385114962263981,"#D0C6B1",NA,"Not altered"
"1120","C9-R1-T1_NODE_5441_length_1046_cov_2.898083",0.466773337432225,0.114241584769856,"#D0C6B1",NA,"Not altered"
"1121","C9-R1-T5_NODE_643_length_1646_cov_6.274041",-1.74572574443446,0.640422796233734,"#D0C6B1",NA,"Not altered"
"1122","C9-R2-T1_NODE_197_length_2304_cov_2.955091",-0.530144013419349,0.0993714202183021,"#D0C6B1",NA,"Not altered"
"1124","C9-R2-T1_NODE_74_length_2960_cov_3.930120",0.356580277097349,0.0582671863993688,"#D0C6B1",NA,"Not altered"
"1125","C9-R3-Base_NODE_116_length_5545_cov_6.098361",0.255501652259273,0.0720811262502313,"#D0C6B1",NA,"Not altered"
"1129","C9-R3-Base_NODE_928_length_2504_cov_2.983258",0.42977142686416,0.095826005848085,"#D0C6B1",NA,"Not altered"
"1130","C9-R3-T1_NODE_18_length_8071_cov_4.555389",0.0166117407398592,0.00716314862921771,"#D0C6B1",NA,"Not altered"
"1133","C9-R3-T5_NODE_14_length_13725_cov_5.349598",1.07919413797156,0.211568606052593,"#D0C6B1",NA,"Not altered"
"1139","Rat_1_NODE_1410_length_1178_cov_2.033838",-1.28567094608029,0.472551117983333,"#D0C6B1",NA,"Not altered"
"1140","Rat_1_NODE_1479_length_1148_cov_1.578225",-1.87142753158458,0.927128861124035,"#D0C6B1",NA,"Not altered"
"1141","Rat_1_NODE_367_length_3412_cov_3.477510",0.449524701344613,0.0812831655410618,"#D0C6B1",NA,"Not altered"
"1143","Rat_1_NODE_529_length_2500_cov_3.401636",-1.87314032859652,0.798133811206163,"#D0C6B1",NA,"Not altered"
"1144","Rat_1_NODE_596_length_2245_cov_3.189498",-1.98430366058668,0.915875066794645,"#D0C6B1",NA,"Not altered"
"1147","Rat_1_NODE_686_length_2020_cov_4.221374",-1.92631570800958,0.906415104212645,"#D0C6B1",NA,"Not altered"
"1149","Rat_1_NODE_951_length_1555_cov_1.765333",-1.72894655121288,0.697855554340192,"#D0C6B1",NA,"Not altered"
"1150","Rat_10_NODE_1040_length_1552_cov_2.633267",1.26177814466737,0.451802394085211,"#D0C6B1",NA,"Not altered"
"1153","Rat_10_NODE_1310_length_1329_cov_3.972527",-1.80278891401886,0.88001820011703,"#D0C6B1",NA,"Not altered"
"1154","Rat_10_NODE_1377_length_1294_cov_2.379338",-0.951376158553904,0.401230573117896,"#D0C6B1",NA,"Not altered"
"1155","Rat_10_NODE_1392_length_1287_cov_3.060877",-0.218362726024376,0.043845727639017,"#D0C6B1",NA,"Not altered"
"1157","Rat_10_NODE_1487_length_1232_cov_2.297366",-0.756948927335139,0.234601516461262,"#D0C6B1",NA,"Not altered"
"1158","Rat_10_NODE_1649_length_1154_cov_2.723385",-0.321766125359133,0.0614239995325275,"#D0C6B1",NA,"Not altered"
"1160","Rat_10_NODE_1901_length_1055_cov_1.536000",1.67364283599012,0.849714486630784,"#D0C6B1",NA,"Not altered"
"1163","Rat_10_NODE_452_length_2934_cov_2.534561",-1.25113668133258,0.489416590029761,"#D0C6B1",NA,"Not altered"
"1164","Rat_10_NODE_694_length_2069_cov_6.280040",0.0453530994367925,0.0072716132961959,"#D0C6B1",NA,"Not altered"
"1165","Rat_10_NODE_733_length_1964_cov_4.617077",-1.92631570800958,0.906415104212645,"#D0C6B1",NA,"Not altered"
"1167","Rat_11_NODE_1102_length_1631_cov_1.735406",0.891456560119868,0.224173376563681,"#D0C6B1",NA,"Not altered"
"1169","Rat_11_NODE_1160_length_1568_cov_2.091870",0.306860576641134,0.0482117926863557,"#D0C6B1",NA,"Not altered"
"1170","Rat_11_NODE_1214_length_1510_cov_1.993127",1.49769587609779,0.598550587434138,"#D0C6B1",NA,"Not altered"
"1172","Rat_11_NODE_1224_length_1501_cov_2.206086",0.339122908011391,0.0542637880318932,"#D0C6B1",NA,"Not altered"
"1173","Rat_11_NODE_1287_length_1442_cov_2.357606",1.64955631182984,0.761933258345236,"#D0C6B1",NA,"Not altered"
"1176","Rat_11_NODE_1437_length_1328_cov_1.795758",0.882799504613772,0.235499596973093,"#D0C6B1",NA,"Not altered"
"1177","Rat_11_NODE_1474_length_1297_cov_2.929147",0.902841843844099,0.235911445404974,"#D0C6B1",NA,"Not altered"
"1180","Rat_11_NODE_1624_length_1197_cov_1.960595",0.593595202983518,0.162049788498043,"#D0C6B1",NA,"Not altered"
"1181","Rat_11_NODE_1668_length_1177_cov_1.868093",1.17635016760991,0.413461853660191,"#D0C6B1",NA,"Not altered"
"1182","Rat_11_NODE_1711_length_1154_cov_2.606915",0.186534815984043,0.0363516636368476,"#D0C6B1",NA,"Not altered"
"1183","Rat_11_NODE_1792_length_1119_cov_2.440789",1.8720552244697,0.88001820011703,"#D0C6B1",NA,"Not altered"
"1184","Rat_11_NODE_1799_length_1118_cov_2.543744",0.546187158239848,0.115943421453835,"#D0C6B1",NA,"Not altered"
"1185","Rat_11_NODE_1863_length_1090_cov_2.160386",0.195419963477153,0.0363516636368476,"#D0C6B1",NA,"Not altered"
"1186","Rat_11_NODE_1885_length_1083_cov_1.937743",1.608357408728,0.620500181055204,"#D0C6B1",NA,"Not altered"
"1187","Rat_11_NODE_1897_length_1081_cov_1.731969",0.840886860824035,0.259749196891813,"#D0C6B1",NA,"Not altered"
"1188","Rat_11_NODE_2009_length_1044_cov_2.259858",1.70580616881795,0.703859671770924,"#D0C6B1",NA,"Not altered"
"1189","Rat_11_NODE_2027_length_1038_cov_2.130214",-0.0207652608001846,0.00714890817018254,"#D0C6B1",NA,"Not altered"
"1191","Rat_11_NODE_2097_length_1011_cov_3.158996",0.42088583669629,0.0862137040027191,"#D0C6B1",NA,"Not altered"
"1192","Rat_11_NODE_682_length_2488_cov_4.431155",-1.721569919727,0.624769361787952,"#D0C6B1",NA,"Not altered"
"1193","Rat_11_NODE_750_length_2299_cov_4.198752",0.186988708238111,0.0310806999222066,"#D0C6B1",NA,"Not altered"
"1194","Rat_11_NODE_850_length_2032_cov_2.192210",-0.241160650443899,0.0374215165842078,"#D0C6B1",NA,"Not altered"
"1195","Rat_11_NODE_884_length_1953_cov_2.724447",1.92924488277795,0.892582157987383,"#D0C6B1",NA,"Not altered"
"1196","Rat_11_NODE_904_length_1904_cov_2.338561",1.40447687568573,0.470471119652355,"#D0C6B1",NA,"Not altered"
"1197","Rat_11_NODE_993_length_1766_cov_3.681473",-0.5721249781802,0.119596036632214,"#D0C6B1",NA,"Not altered"
"1199","Rat_12_NODE_1007_length_2388_cov_4.153879",1.81250226663,0.856737460786138,"#D0C6B1",NA,"Not altered"
"1202","Rat_12_NODE_1017_length_2364_cov_4.985275",1.68543058199602,0.808972984084646,"#D0C6B1",NA,"Not altered"
"1204","Rat_12_NODE_1034_length_2336_cov_4.367821",1.92924488277795,0.892582157987383,"#D0C6B1",NA,"Not altered"
"1211","Rat_12_NODE_1087_length_2237_cov_4.133364",0.0784971938433764,0.01145186269403,"#D0C6B1",NA,"Not altered"
"1216","Rat_12_NODE_1115_length_2199_cov_6.325093",1.92924488277795,0.892582157987383,"#D0C6B1",NA,"Not altered"
"1223","Rat_12_NODE_1170_length_2117_cov_3.237633",1.66407933882477,0.655161247194321,"#D0C6B1",NA,"Not altered"
"1224","Rat_12_NODE_1171_length_2116_cov_5.227559",1.98424903491892,0.902956729795419,"#D0C6B1",NA,"Not altered"
"1227","Rat_12_NODE_1213_length_2058_cov_5.261608",1.92924488277795,0.892582157987383,"#D0C6B1",NA,"Not altered"
"1228","Rat_12_NODE_1215_length_2054_cov_3.730365",-0.307909870893434,0.0470834779636487,"#D0C6B1",NA,"Not altered"
"1233","Rat_12_NODE_1272_length_1986_cov_5.357846",1.68543058199602,0.808972984084646,"#D0C6B1",NA,"Not altered"
"1234","Rat_12_NODE_1276_length_1976_cov_3.641333",1.92924488277795,0.892582157987383,"#D0C6B1",NA,"Not altered"
"1236","Rat_12_NODE_1308_length_1944_cov_5.928004",1.81250226663,0.856737460786138,"#D0C6B1",NA,"Not altered"
"1237","Rat_12_NODE_1313_length_1937_cov_4.886291",1.98424903491892,0.902956729795419,"#D0C6B1",NA,"Not altered"
"1239","Rat_12_NODE_1375_length_1866_cov_4.625621",1.92924488277795,0.892582157987383,"#D0C6B1",NA,"Not altered"
"1245","Rat_12_NODE_1433_length_1812_cov_3.874787",1.75037425547814,0.832586500690072,"#D0C6B1",NA,"Not altered"
"1249","Rat_12_NODE_1495_length_1750_cov_3.130383",-0.401990072045894,0.0661639764317636,"#D0C6B1",NA,"Not altered"
"1252","Rat_12_NODE_1513_length_1736_cov_3.320642",1.22498624368933,0.406783244534694,"#D0C6B1",NA,"Not altered"
"1253","Rat_12_NODE_1521_length_1726_cov_5.092160",-0.188582122324391,0.0326273897080222,"#D0C6B1",NA,"Not altered"
"1258","Rat_12_NODE_1560_length_1689_cov_4.892289",1.68543058199602,0.808972984084646,"#D0C6B1",NA,"Not altered"
"1264","Rat_12_NODE_1641_length_1619_cov_3.132353",1.93195901590986,0.926990969966891,"#D0C6B1",NA,"Not altered"
"1272","Rat_12_NODE_1752_length_1523_cov_5.045640",1.75037425547814,0.832586500690072,"#D0C6B1",NA,"Not altered"
"1276","Rat_12_NODE_1812_length_1482_cov_3.053259",1.87490478542224,0.914764812279763,"#D0C6B1",NA,"Not altered"
"1277","Rat_12_NODE_1818_length_1479_cov_11.785815",-0.948957775157564,0.320979447673713,"#D0C6B1",NA,"Not altered"
"1281","Rat_12_NODE_1843_length_1466_cov_13.153792",-1.87383217595432,0.789218976343368,"#D0C6B1",NA,"Not altered"
"1282","Rat_12_NODE_1879_length_1446_cov_5.920201",1.93195901590986,0.926990969966891,"#D0C6B1",NA,"Not altered"
"1285","Rat_12_NODE_1927_length_1423_cov_2.620614",-1.9324233837454,0.902956729795419,"#D0C6B1",NA,"Not altered"
"1287","Rat_12_NODE_1981_length_1389_cov_5.359820",1.87487979701177,0.914764812279763,"#D0C6B1",NA,"Not altered"
"1292","Rat_12_NODE_2047_length_1355_cov_6.376154",1.68543058199602,0.808972984084646,"#D0C6B1",NA,"Not altered"
"1297","Rat_12_NODE_2317_length_1233_cov_1.661290",-0.159047199999864,0.0296096936277897,"#D0C6B1",NA,"Not altered"
"1298","Rat_12_NODE_2320_length_1230_cov_4.314894",1.68543058199602,0.808972984084646,"#D0C6B1",NA,"Not altered"
"1299","Rat_12_NODE_2331_length_1226_cov_4.632792",1.98685311087187,0.937674070856602,"#D0C6B1",NA,"Not altered"
"1311","Rat_12_NODE_2473_length_1173_cov_5.466905",1.93187165538122,0.925067963181805,"#D0C6B1",NA,"Not altered"
"1312","Rat_12_NODE_2503_length_1165_cov_3.553153",1.98675893283192,0.936804184841521,"#D0C6B1",NA,"Not altered"
"1313","Rat_12_NODE_2531_length_1158_cov_2.729828",-1.76422530110213,0.677339652553013,"#D0C6B1",NA,"Not altered"
"1316","Rat_12_NODE_2551_length_1151_cov_3.946168",0.593595202983518,0.162049788498043,"#D0C6B1",NA,"Not altered"
"1320","Rat_12_NODE_2584_length_1141_cov_6.285451",1.81250226663,0.856737460786138,"#D0C6B1",NA,"Not altered"
"1322","Rat_12_NODE_2652_length_1120_cov_2.255399",0.878629639032229,0.256823413318265,"#D0C6B1",NA,"Not altered"
"1323","Rat_12_NODE_2675_length_1113_cov_2.344045",0.731745748418367,0.216260420401846,"#D0C6B1",NA,"Not altered"
"1325","Rat_12_NODE_2704_length_1107_cov_4.554183",1.75323438127623,0.882719931614771,"#D0C6B1",NA,"Not altered"
"1333","Rat_12_NODE_2822_length_1077_cov_3.060665",1.75305176817545,0.88001820011703,"#D0C6B1",NA,"Not altered"
"1335","Rat_12_NODE_2844_length_1072_cov_1.868240",-0.238875588147532,0.043845727639017,"#D0C6B1",NA,"Not altered"
"1350","Rat_12_NODE_3093_length_1012_cov_3.212121",1.87487979701177,0.914764812279763,"#D0C6B1",NA,"Not altered"
"1358","Rat_12_NODE_370_length_5499_cov_4.469508",-1.7669423962717,0.602638892220735,"#D0C6B1",NA,"Not altered"
"1362","Rat_12_NODE_388_length_5365_cov_5.663842",1.82315335988667,0.624769361787952,"#D0C6B1",NA,"Not altered"
"1380","Rat_12_NODE_562_length_3930_cov_5.071484",-0.248214187151706,0.0375223769780213,"#D0C6B1",NA,"Not altered"
"1391","Rat_12_NODE_720_length_3161_cov_5.027688",1.98424903491892,0.902956729795419,"#D0C6B1",NA,"Not altered"
"1401","Rat_12_NODE_782_length_2936_cov_5.606734",-1.81139550775235,0.805854532578884,"#D0C6B1",NA,"Not altered"
"1406","Rat_12_NODE_842_length_2774_cov_3.461567",1.98424903491892,0.902956729795419,"#D0C6B1",NA,"Not altered"
"1410","Rat_12_NODE_918_length_2566_cov_4.319395",1.98424903491892,0.902956729795419,"#D0C6B1",NA,"Not altered"
"1415","Rat_12_NODE_975_length_2471_cov_5.126656",1.8720552244697,0.88001820011703,"#D0C6B1",NA,"Not altered"
"1417","Rat_13_NODE_1007_length_1575_cov_4.140789",1.36121071598762,0.490491731749216,"#D0C6B1",NA,"Not altered"
"1418","Rat_13_NODE_1030_length_1556_cov_2.772152",0.946336976068729,0.244787566504245,"#D0C6B1",NA,"Not altered"
"1419","Rat_13_NODE_1066_length_1522_cov_2.460804",0.619293589011522,0.152525638658476,"#D0C6B1",NA,"Not altered"
"1420","Rat_13_NODE_1128_length_1477_cov_2.770042",0.0268466968346734,0.0072716132961959,"#D0C6B1",NA,"Not altered"
"1422","Rat_13_NODE_1137_length_1474_cov_2.642706",-0.0857238185271651,0.0127729413735531,"#D0C6B1",NA,"Not altered"
"1423","Rat_13_NODE_1144_length_1469_cov_2.954031",0.294213947040864,0.0501234691133585,"#D0C6B1",NA,"Not altered"
"1424","Rat_13_NODE_1171_length_1449_cov_2.774749",1.8720552244697,0.88001820011703,"#D0C6B1",NA,"Not altered"
"1425","Rat_13_NODE_1177_length_1445_cov_2.059712",-0.238416637158615,0.0403299156235547,"#D0C6B1",NA,"Not altered"
"1426","Rat_13_NODE_1188_length_1438_cov_1.843818",0.211406072295206,0.041481817957153,"#D0C6B1",NA,"Not altered"
"1427","Rat_13_NODE_1219_length_1414_cov_3.108904",-0.264915812253862,0.0482117926863557,"#D0C6B1",NA,"Not altered"
"1428","Rat_13_NODE_1220_length_1413_cov_4.432253",-1.98430366058668,0.915875066794645,"#D0C6B1",NA,"Not altered"
"1429","Rat_13_NODE_1236_length_1403_cov_3.097923",0.188846571800757,0.0363516636368476,"#D0C6B1",NA,"Not altered"
"1430","Rat_13_NODE_1246_length_1395_cov_2.628358",-0.119829550260699,0.0224974016144624,"#D0C6B1",NA,"Not altered"
"1431","Rat_13_NODE_1252_length_1390_cov_2.950562",-0.036867183022482,0.0072716132961959,"#D0C6B1",NA,"Not altered"
"1433","Rat_13_NODE_1317_length_1348_cov_2.998453",-0.352731485840426,0.0574011012279051,"#D0C6B1",NA,"Not altered"
"1434","Rat_13_NODE_1321_length_1345_cov_2.919380",-0.713048792889739,0.175967606722687,"#D0C6B1",NA,"Not altered"
"1435","Rat_13_NODE_1322_length_1345_cov_2.544186",-0.239275571700732,0.043845727639017,"#D0C6B1",NA,"Not altered"
"1437","Rat_13_NODE_1336_length_1337_cov_2.276911",-0.0933118754582218,0.0145939454136416,"#D0C6B1",NA,"Not altered"
"1438","Rat_13_NODE_1362_length_1327_cov_2.151730",1.1217035201213,0.391322354380895,"#D0C6B1",NA,"Not altered"
"1439","Rat_13_NODE_1365_length_1326_cov_2.107002",0.245302792139185,0.04417294318584,"#D0C6B1",NA,"Not altered"
"1440","Rat_13_NODE_1399_length_1306_cov_2.848921",-0.396517443689017,0.0757784903466063,"#D0C6B1",NA,"Not altered"
"1441","Rat_13_NODE_1400_length_1306_cov_2.675460",0.13912522263953,0.0284272264725573,"#D0C6B1",NA,"Not altered"
"1442","Rat_13_NODE_1417_length_1293_cov_2.399031",0.0341157694029462,0.0072716132961959,"#D0C6B1",NA,"Not altered"
"1443","Rat_13_NODE_1420_length_1289_cov_4.132901",-0.0718055293442083,0.010997478865866,"#D0C6B1",NA,"Not altered"
"1445","Rat_13_NODE_1434_length_1285_cov_2.722764",0.0477151140900076,0.00915916294148964,"#D0C6B1",NA,"Not altered"
"1446","Rat_13_NODE_1527_length_1233_cov_2.616299",-0.868992721041221,0.303459044034455,"#D0C6B1",NA,"Not altered"
"1447","Rat_13_NODE_1535_length_1229_cov_3.095400",0.223421362448476,0.0405683570556942,"#D0C6B1",NA,"Not altered"
"1449","Rat_13_NODE_1554_length_1218_cov_4.531384",-1.78382391202975,0.859788515339073,"#D0C6B1",NA,"Not altered"
"1451","Rat_13_NODE_1577_length_1210_cov_3.187013",0.429845608324294,0.0891406204612161,"#D0C6B1",NA,"Not altered"
"1452","Rat_13_NODE_1582_length_1209_cov_3.481802",0.352155075590369,0.0614102100570499,"#D0C6B1",NA,"Not altered"
"1453","Rat_13_NODE_1617_length_1197_cov_1.973730",1.92924488277795,0.892582157987383,"#D0C6B1",NA,"Not altered"
"1454","Rat_13_NODE_1633_length_1186_cov_2.185676",1.8720552244697,0.88001820011703,"#D0C6B1",NA,"Not altered"
"1455","Rat_13_NODE_1640_length_1182_cov_2.235138",-0.0438624023351208,0.00817893582540543,"#D0C6B1",NA,"Not altered"
"1456","Rat_13_NODE_1652_length_1173_cov_2.754919",-0.166699956799505,0.0296870705347685,"#D0C6B1",NA,"Not altered"
"1457","Rat_13_NODE_1669_length_1165_cov_2.648649",-0.239275571700732,0.043845727639017,"#D0C6B1",NA,"Not altered"
"1458","Rat_13_NODE_1684_length_1156_cov_3.364214",0.40725189105557,0.080202557678551,"#D0C6B1",NA,"Not altered"
"1459","Rat_13_NODE_1695_length_1151_cov_3.145073",1.75037425547814,0.832586500690072,"#D0C6B1",NA,"Not altered"
"1460","Rat_13_NODE_1714_length_1144_cov_3.266299",0.587702133937187,0.129471129799983,"#D0C6B1",NA,"Not altered"
"1461","Rat_13_NODE_1716_length_1143_cov_2.519301",-0.0264274193674328,0.0072716132961959,"#D0C6B1",NA,"Not altered"
"1464","Rat_13_NODE_1733_length_1135_cov_2.516667",-0.232866958454592,0.0460901368059784,"#D0C6B1",NA,"Not altered"
"1465","Rat_13_NODE_1741_length_1132_cov_2.831941",-1.8017134061535,0.703859671770924,"#D0C6B1",NA,"Not altered"
"1466","Rat_13_NODE_1745_length_1131_cov_3.096654",-0.573406297871098,0.151162100432149,"#D0C6B1",NA,"Not altered"
"1467","Rat_13_NODE_1755_length_1128_cov_1.783784",-0.0389496727510633,0.0072716132961959,"#D0C6B1",NA,"Not altered"
"1468","Rat_13_NODE_1780_length_1118_cov_2.234243",1.81250226663,0.856737460786138,"#D0C6B1",NA,"Not altered"
"1470","Rat_13_NODE_1819_length_1103_cov_3.110687",1.68543058199602,0.808972984084646,"#D0C6B1",NA,"Not altered"
"1471","Rat_13_NODE_1829_length_1099_cov_2.660920",-0.155012018640949,0.0296870705347685,"#D0C6B1",NA,"Not altered"
"1472","Rat_13_NODE_1851_length_1093_cov_2.684971",-0.209026108854058,0.0363516636368476,"#D0C6B1",NA,"Not altered"
"1473","Rat_13_NODE_1859_length_1090_cov_2.394203",0.636173834992522,0.186625435435771,"#D0C6B1",NA,"Not altered"
"1474","Rat_13_NODE_1863_length_1088_cov_2.209100",0.233838539970451,0.0420595371932544,"#D0C6B1",NA,"Not altered"
"1475","Rat_13_NODE_1870_length_1085_cov_2.483495",0.524407602244274,0.124159384825125,"#D0C6B1",NA,"Not altered"
"1476","Rat_13_NODE_1873_length_1084_cov_2.754130",-0.249460970911504,0.0492795198397351,"#D0C6B1",NA,"Not altered"
"1477","Rat_13_NODE_1909_length_1071_cov_1.919291",0.48403275707862,0.116591348736451,"#D0C6B1",NA,"Not altered"
"1478","Rat_13_NODE_1913_length_1070_cov_2.043350",0.0845384587788683,0.0125672912667665,"#D0C6B1",NA,"Not altered"
"1479","Rat_13_NODE_1914_length_1069_cov_3.132150",1.68543058199602,0.808972984084646,"#D0C6B1",NA,"Not altered"
"1480","Rat_13_NODE_1922_length_1066_cov_2.781405",0.644396736800813,0.157361900214148,"#D0C6B1",NA,"Not altered"
"1481","Rat_13_NODE_1928_length_1064_cov_2.046581",1.07088892039081,0.31505471686579,"#D0C6B1",NA,"Not altered"
"1482","Rat_13_NODE_1959_length_1055_cov_1.860000",0.287994153806439,0.0542637880318932,"#D0C6B1",NA,"Not altered"
"1483","Rat_13_NODE_1971_length_1052_cov_3.001003",-0.888101379875094,0.28511544271308,"#D0C6B1",NA,"Not altered"
"1484","Rat_13_NODE_1993_length_1044_cov_2.928210",0.324075700773977,0.0572945839831353,"#D0C6B1",NA,"Not altered"
"1485","Rat_13_NODE_1996_length_1042_cov_3.109422",-0.02782895194313,0.0072716132961959,"#D0C6B1",NA,"Not altered"
"1486","Rat_13_NODE_1999_length_1039_cov_3.222561",1.75037425547814,0.832586500690072,"#D0C6B1",NA,"Not altered"
"1488","Rat_13_NODE_2032_length_1030_cov_2.973333",0.122881545907569,0.0231563681529067,"#D0C6B1",NA,"Not altered"
"1489","Rat_13_NODE_2060_length_1020_cov_2.213472",-0.144474693223915,0.0296870705347685,"#D0C6B1",NA,"Not altered"
"1490","Rat_13_NODE_2064_length_1018_cov_2.199377",-0.901876339710991,0.268699789481552,"#D0C6B1",NA,"Not altered"
"1491","Rat_13_NODE_2066_length_1017_cov_2.654886",0.257992936587095,0.0461519679466046,"#D0C6B1",NA,"Not altered"
"1493","Rat_13_NODE_2097_length_1008_cov_1.947534",-0.050029339017746,0.0097453382893737,"#D0C6B1",NA,"Not altered"
"1494","Rat_13_NODE_2106_length_1003_cov_2.761603",-0.432579072856075,0.0781543546066006,"#D0C6B1",NA,"Not altered"
"1497","Rat_13_NODE_506_length_2532_cov_4.192572",-0.927376730954199,0.181113604337777,"#D0C6B1",NA,"Not altered"
"1498","Rat_13_NODE_528_length_2431_cov_3.546296",-1.90221487889963,0.693944307315886,"#D0C6B1",NA,"Not altered"
"1499","Rat_13_NODE_547_length_2370_cov_3.219006",1.72824272306882,0.61183676629686,"#D0C6B1",NA,"Not altered"
"1501","Rat_13_NODE_671_length_2032_cov_3.333839",0.407849729929429,0.0747339228655721,"#D0C6B1",NA,"Not altered"
"1502","Rat_13_NODE_679_length_2011_cov_3.378834",-0.469602863288841,0.0819414666610846,"#D0C6B1",NA,"Not altered"
"1503","Rat_13_NODE_718_length_1938_cov_2.826872",-0.263547654399078,0.04417294318584,"#D0C6B1",NA,"Not altered"
"1504","Rat_13_NODE_731_length_1922_cov_2.825388",1.75037425547814,0.832586500690072,"#D0C6B1",NA,"Not altered"
"1505","Rat_13_NODE_735_length_1918_cov_4.357488",-0.599042339310197,0.116591348736451,"#D0C6B1",NA,"Not altered"
"1506","Rat_13_NODE_749_length_1897_cov_2.299131",0.133058650500396,0.021759235422793,"#D0C6B1",NA,"Not altered"
"1507","Rat_13_NODE_756_length_1886_cov_2.365374",1.81250226663,0.856737460786138,"#D0C6B1",NA,"Not altered"
"1508","Rat_13_NODE_760_length_1884_cov_2.344997",-1.80278891401886,0.88001820011703,"#D0C6B1",NA,"Not altered"
"1509","Rat_13_NODE_826_length_1785_cov_3.149711",-1.92631570800958,0.906415104212645,"#D0C6B1",NA,"Not altered"
"1510","Rat_13_NODE_869_length_1736_cov_2.710886",-0.81666854089266,0.224173376563681,"#D0C6B1",NA,"Not altered"
"1511","Rat_13_NODE_904_length_1695_cov_2.999390",-0.02782895194313,0.0072716132961959,"#D0C6B1",NA,"Not altered"
"1512","Rat_13_NODE_944_length_1644_cov_2.994336",1.8720552244697,0.88001820011703,"#D0C6B1",NA,"Not altered"
"1513","Rat_13_NODE_953_length_1630_cov_2.747937",1.81250226663,0.856737460786138,"#D0C6B1",NA,"Not altered"
"1514","Rat_13_NODE_960_length_1625_cov_1.998726",-0.283403916569855,0.0460901368059784,"#D0C6B1",NA,"Not altered"
"1515","Rat_13_NODE_969_length_1617_cov_2.887964",1.98424903491892,0.902956729795419,"#D0C6B1",NA,"Not altered"
"1516","Rat_13_NODE_984_length_1601_cov_3.188228",-0.107591977500733,0.0188354953409742,"#D0C6B1",NA,"Not altered"
"1518","Rat_14_NODE_1061_length_1622_cov_2.530313",1.92924488277795,0.892582157987383,"#D0C6B1",NA,"Not altered"
"1519","Rat_14_NODE_1071_length_1606_cov_2.749839",-1.00025307978984,0.269231193654429,"#D0C6B1",NA,"Not altered"
"1523","Rat_14_NODE_1131_length_1540_cov_2.964983",0.760534543959161,0.194722077636612,"#D0C6B1",NA,"Not altered"
"1524","Rat_14_NODE_1133_length_1539_cov_2.100404",0.244725614887588,0.043845727639017,"#D0C6B1",NA,"Not altered"
"1525","Rat_14_NODE_1165_length_1516_cov_2.507871",-0.859186844988178,0.244961985859107,"#D0C6B1",NA,"Not altered"
"1531","Rat_14_NODE_1247_length_1456_cov_2.887937",-1.0021336305615,0.270125061719008,"#D0C6B1",NA,"Not altered"
"1532","Rat_14_NODE_1252_length_1453_cov_2.133763",-0.0287384599058035,0.0072716132961959,"#D0C6B1",NA,"Not altered"
"1534","Rat_14_NODE_1309_length_1413_cov_3.394698",-1.98430366058668,0.915875066794645,"#D0C6B1",NA,"Not altered"
"1535","Rat_14_NODE_1339_length_1394_cov_2.331591",1.68543058199602,0.808972984084646,"#D0C6B1",NA,"Not altered"
"1536","Rat_14_NODE_1489_length_1309_cov_1.737640",1.81250226663,0.856737460786138,"#D0C6B1",NA,"Not altered"
"1537","Rat_14_NODE_1525_length_1281_cov_2.119086",0.813302158305051,0.207224183741116,"#D0C6B1",NA,"Not altered"
"1538","Rat_14_NODE_1548_length_1269_cov_2.651565",-1.12106683890815,0.396336283128547,"#D0C6B1",NA,"Not altered"
"1539","Rat_14_NODE_1690_length_1198_cov_1.784777",0.540641159820803,0.114709594586408,"#D0C6B1",NA,"Not altered"
"1540","Rat_14_NODE_1747_length_1169_cov_2.026930",1.68839928076752,0.862884229570024,"#D0C6B1",NA,"Not altered"
"1542","Rat_14_NODE_1790_length_1152_cov_2.548769",0.982717865784576,0.317910673121872,"#D0C6B1",NA,"Not altered"
"1543","Rat_14_NODE_1808_length_1143_cov_2.432904",-1.17763480045406,0.389910955081925,"#D0C6B1",NA,"Not altered"
"1544","Rat_14_NODE_1932_length_1093_cov_2.302505",0.470504040460727,0.106747872753303,"#D0C6B1",NA,"Not altered"
"1545","Rat_14_NODE_2044_length_1062_cov_2.024826",-1.92631570800958,0.906415104212645,"#D0C6B1",NA,"Not altered"
"1548","Rat_14_NODE_2131_length_1036_cov_1.801223",-1.79533275550746,0.780695037292885,"#D0C6B1",NA,"Not altered"
"1551","Rat_14_NODE_2170_length_1025_cov_2.009278",1.46555162240591,0.624181151632805,"#D0C6B1",NA,"Not altered"
"1553","Rat_14_NODE_2253_length_1004_cov_2.317176",-0.617456343014089,0.1331414903286,"#D0C6B1",NA,"Not altered"
"1555","Rat_14_NODE_413_length_4025_cov_3.296725",1.65278291053723,0.462835439057478,"#D0C6B1",NA,"Not altered"
"1558","Rat_14_NODE_502_length_3251_cov_3.334481",0.205149198017792,0.0330220448278624,"#D0C6B1",NA,"Not altered"
"1560","Rat_14_NODE_698_length_2284_cov_2.549574",-0.376521295513411,0.0574011012279051,"#D0C6B1",NA,"Not altered"
"1562","Rat_14_NODE_739_length_2171_cov_3.035917",1.30205735860972,0.387234397801798,"#D0C6B1",NA,"Not altered"
"1563","Rat_14_NODE_757_length_2127_cov_3.286680",-0.0840200042845338,0.0118000840400034,"#D0C6B1",NA,"Not altered"
"1564","Rat_14_NODE_759_length_2116_cov_2.956817",-0.129519360039282,0.0194466425823073,"#D0C6B1",NA,"Not altered"
"1570","Rat_15_NODE_1018_length_1912_cov_2.533118",-1.9560371526103,0.902956729795419,"#D0C6B1",NA,"Not altered"
"1571","Rat_15_NODE_1061_length_1849_cov_2.290412",-0.310812871315501,0.0542637880318932,"#D0C6B1",NA,"Not altered"
"1577","Rat_15_NODE_1292_length_1558_cov_2.721224",1.96593150175989,0.892582157987383,"#D0C6B1",NA,"Not altered"
"1578","Rat_15_NODE_1379_length_1488_cov_2.022331",-1.79426806367145,0.745158231045468,"#D0C6B1",NA,"Not altered"
"1579","Rat_15_NODE_1469_length_1416_cov_2.835415",-1.92631570800958,0.906415104212645,"#D0C6B1",NA,"Not altered"
"1581","Rat_15_NODE_1505_length_1387_cov_2.659910",1.14393261836355,0.388964509217206,"#D0C6B1",NA,"Not altered"
"1582","Rat_15_NODE_1645_length_1297_cov_5.404992",0.475712497651675,0.0650912507457725,"#D0C6B1",NA,"Not altered"
"1583","Rat_15_NODE_1661_length_1291_cov_2.461165",1.75037425547814,0.832586500690072,"#D0C6B1",NA,"Not altered"
"1584","Rat_15_NODE_1738_length_1239_cov_2.298142",-1.5216472730838,0.65037708770906,"#D0C6B1",NA,"Not altered"
"1585","Rat_15_NODE_1856_length_1177_cov_2.403743",1.08312234851253,0.385114962263981,"#D0C6B1",NA,"Not altered"
"1586","Rat_15_NODE_1903_length_1156_cov_3.379655",-0.337785422875613,0.0716369860218103,"#D0C6B1",NA,"Not altered"
"1590","Rat_15_NODE_2031_length_1108_cov_2.005698",-1.37385616766264,0.586282368385617,"#D0C6B1",NA,"Not altered"
"1592","Rat_15_NODE_2041_length_1104_cov_1.823642",-0.353437504292054,0.0614239995325275,"#D0C6B1",NA,"Not altered"
"1593","Rat_15_NODE_2143_length_1062_cov_4.277061",1.89230253285767,0.913668603451823,"#D0C6B1",NA,"Not altered"
"1596","Rat_15_NODE_589_length_2859_cov_3.621255",1.96593150175989,0.892582157987383,"#D0C6B1",NA,"Not altered"
"1598","Rat_15_NODE_741_length_2394_cov_3.817871",1.82713978448962,0.849714486630784,"#D0C6B1",NA,"Not altered"
"1600","Rat_16_NODE_1196_length_1472_cov_2.258292",1.84055720561117,0.898449185128681,"#D0C6B1",NA,"Not altered"
"1605","Rat_16_NODE_1606_length_1208_cov_2.526453",-1.86588723302471,0.892582157987383,"#D0C6B1",NA,"Not altered"
"1607","Rat_16_NODE_1823_length_1097_cov_1.765835",0.589331853428046,0.137215368510947,"#D0C6B1",NA,"Not altered"
"1608","Rat_16_NODE_1979_length_1037_cov_2.846232",-1.54157093617941,0.757252038928965,"#D0C6B1",NA,"Not altered"
"1616","Rat_17_NODE_1125_length_2000_cov_35.832905",0.169861003294943,0.0224974016144624,"#D0C6B1",NA,"Not altered"
"1617","Rat_17_NODE_1141_length_1965_cov_2.359162",-0.982333333146048,0.294332403494319,"#D0C6B1",NA,"Not altered"
"1620","Rat_17_NODE_1241_length_1841_cov_2.480963",-0.888484534254241,0.232783715021521,"#D0C6B1",NA,"Not altered"
"1621","Rat_17_NODE_1274_length_1802_cov_5.349742",1.89820899477642,0.878894651057213,"#D0C6B1",NA,"Not altered"
"1622","Rat_17_NODE_1292_length_1779_cov_3.800464",-0.257056510281313,0.0482117926863557,"#D0C6B1",NA,"Not altered"
"1623","Rat_17_NODE_135_length_11242_cov_4.336462",-0.855149861287023,0.603975806487175,"#D0C6B1",NA,"Not altered"
"1625","Rat_17_NODE_1400_length_1661_cov_3.667497",-1.26102892860141,0.501198534332228,"#D0C6B1",NA,"Not altered"
"1629","Rat_17_NODE_1583_length_1467_cov_1.550283",1.98424903491892,0.902956729795419,"#D0C6B1",NA,"Not altered"
"1630","Rat_17_NODE_1598_length_1454_cov_4.045747",-1.22756714336784,0.648752836072311,"#D0C6B1",NA,"Not altered"
"1631","Rat_17_NODE_1700_length_1371_cov_3.028875",-0.611016880485642,0.146492110660426,"#D0C6B1",NA,"Not altered"
"1633","Rat_17_NODE_1746_length_1335_cov_4.255469",-0.809608933690307,0.285378493697315,"#D0C6B1",NA,"Not altered"
"1635","Rat_17_NODE_1835_length_1272_cov_1.792933",-0.073005963208978,0.0110019176220121,"#D0C6B1",NA,"Not altered"
"1636","Rat_17_NODE_1907_length_1217_cov_5.549053",-1.45986179423246,0.566678165653081,"#D0C6B1",NA,"Not altered"
"1638","Rat_17_NODE_2062_length_1122_cov_3.864105",-0.929699243578988,0.270535863916775,"#D0C6B1",NA,"Not altered"
"1642","Rat_17_NODE_244_length_7296_cov_5.183538",-1.02992183851856,0.792532876187862,"#D0C6B1",NA,"Not altered"
"1643","Rat_17_NODE_36_length_28638_cov_8.743064",1.20317807585104,0.247159448472666,"#D0C6B1",NA,"Not altered"
"1644","Rat_17_NODE_514_length_3993_cov_4.925851",-0.927030696435488,0.428703385212725,"#D0C6B1",NA,"Not altered"
"1645","Rat_17_NODE_533_length_3875_cov_5.137435",-1.12294996717841,0.478205018709938,"#D0C6B1",NA,"Not altered"
"1647","Rat_17_NODE_657_length_3222_cov_4.403852",-1.18696157519126,0.510260418850773,"#D0C6B1",NA,"Not altered"
"1648","Rat_17_NODE_803_length_2753_cov_5.205337",-1.23446622856515,0.701096932722805,"#D0C6B1",NA,"Not altered"
"1650","Rat_17_NODE_846_length_2602_cov_3.880251",-0.874695813558175,0.317910673121872,"#D0C6B1",NA,"Not altered"
"1651","Rat_17_NODE_921_length_2411_cov_4.332767",-1.13889921454648,0.417346265806246,"#D0C6B1",NA,"Not altered"
"1654","Rat_17_NODE_992_length_2251_cov_3.336066",-1.92631570800958,0.906415104212645,"#D0C6B1",NA,"Not altered"
"1655","Rat_18_NODE_1073_length_2408_cov_2.406715",-0.366738752079624,0.0614239995325275,"#D0C6B1",NA,"Not altered"
"1656","Rat_18_NODE_1132_length_2323_cov_2.823192",0.0814032918484611,0.0118000840400034,"#D0C6B1",NA,"Not altered"
"1657","Rat_18_NODE_1196_length_2228_cov_3.173493",-0.0737287139076571,0.010997478865866,"#D0C6B1",NA,"Not altered"
"1659","Rat_18_NODE_1288_length_2108_cov_3.719435",1.68543058199602,0.808972984084646,"#D0C6B1",NA,"Not altered"
"1661","Rat_18_NODE_1308_length_2089_cov_3.224189",-1.92631570800958,0.906415104212645,"#D0C6B1",NA,"Not altered"
"1662","Rat_18_NODE_1436_length_1943_cov_3.282839",-0.808526267937639,0.219642486437623,"#D0C6B1",NA,"Not altered"
"1663","Rat_18_NODE_1501_length_1882_cov_2.339901",-1.80278891401886,0.88001820011703,"#D0C6B1",NA,"Not altered"
"1665","Rat_18_NODE_1512_length_1872_cov_2.314254",-1.80278891401886,0.88001820011703,"#D0C6B1",NA,"Not altered"
"1666","Rat_18_NODE_1552_length_1837_cov_3.145342",-1.86588723302471,0.892582157987383,"#D0C6B1",NA,"Not altered"
"1667","Rat_18_NODE_1563_length_1830_cov_3.883380",-0.501588917218502,0.100153666524441,"#D0C6B1",NA,"Not altered"
"1668","Rat_18_NODE_1569_length_1822_cov_2.665535",-0.205583236499431,0.0405683570556942,"#D0C6B1",NA,"Not altered"
"1670","Rat_18_NODE_1693_length_1744_cov_2.767318",0.281353966575337,0.0482117926863557,"#D0C6B1",NA,"Not altered"
"1672","Rat_18_NODE_1724_length_1728_cov_3.913927",-1.09723757206558,0.290353578457939,"#D0C6B1",NA,"Not altered"
"1673","Rat_18_NODE_1731_length_1722_cov_2.379124",-0.125365307931947,0.0200236570758686,"#D0C6B1",NA,"Not altered"
"1675","Rat_18_NODE_1753_length_1706_cov_3.657783",-0.223684763780888,0.041481817957153,"#D0C6B1",NA,"Not altered"
"1676","Rat_18_NODE_1765_length_1698_cov_3.347535",0.143597259771954,0.0234929577312487,"#D0C6B1",NA,"Not altered"
"1677","Rat_18_NODE_1774_length_1692_cov_2.805131",-0.59983666990314,0.134021759328057,"#D0C6B1",NA,"Not altered"
"1678","Rat_18_NODE_1826_length_1665_cov_2.954037",-1.31516387291036,0.525114026138782,"#D0C6B1",NA,"Not altered"
"1679","Rat_18_NODE_1829_length_1663_cov_2.212065",0.245302792139185,0.04417294318584,"#D0C6B1",NA,"Not altered"
"1680","Rat_18_NODE_1837_length_1659_cov_1.671446",-0.60646721926929,0.157424175389887,"#D0C6B1",NA,"Not altered"
"1681","Rat_18_NODE_1863_length_1645_cov_2.935220",0.390651107850508,0.0691117167496617,"#D0C6B1",NA,"Not altered"
"1682","Rat_18_NODE_1867_length_1642_cov_3.177064",0.563057640335105,0.120096990305217,"#D0C6B1",NA,"Not altered"
"1683","Rat_18_NODE_1881_length_1636_cov_2.746996",0.213915701355872,0.0374215165842078,"#D0C6B1",NA,"Not altered"
"1684","Rat_18_NODE_1890_length_1629_cov_2.693774",0.258803151301473,0.04417294318584,"#D0C6B1",NA,"Not altered"
"1685","Rat_18_NODE_1922_length_1613_cov_3.340822",-1.47075218042845,0.510260418850773,"#D0C6B1",NA,"Not altered"
"1686","Rat_18_NODE_1925_length_1610_cov_3.275884",-0.929953012864091,0.197865057694559,"#D0C6B1",NA,"Not altered"
"1687","Rat_18_NODE_1935_length_1602_cov_2.428571",0.122881545907569,0.0231563681529067,"#D0C6B1",NA,"Not altered"
"1688","Rat_18_NODE_1947_length_1596_cov_3.335496",0.624804336408681,0.121869121290531,"#D0C6B1",NA,"Not altered"
"1689","Rat_18_NODE_1955_length_1592_cov_3.113208",0.101889105727298,0.0145961959539352,"#D0C6B1",NA,"Not altered"
"1691","Rat_18_NODE_1960_length_1590_cov_2.873616",-0.0290223511736265,0.0072716132961959,"#D0C6B1",NA,"Not altered"
"1692","Rat_18_NODE_1968_length_1585_cov_3.395425",0.205205876825518,0.0363516636368476,"#D0C6B1",NA,"Not altered"
"1693","Rat_18_NODE_1984_length_1576_cov_2.422748",1.92924488277795,0.892582157987383,"#D0C6B1",NA,"Not altered"
"1695","Rat_18_NODE_1993_length_1573_cov_4.115942",-0.178925349612807,0.0296870705347685,"#D0C6B1",NA,"Not altered"
"1696","Rat_18_NODE_1994_length_1573_cov_2.623188",-0.166699956799505,0.0296870705347685,"#D0C6B1",NA,"Not altered"
"1698","Rat_18_NODE_2021_length_1560_cov_2.293688",1.8720552244697,0.88001820011703,"#D0C6B1",NA,"Not altered"
"1699","Rat_18_NODE_2043_length_1551_cov_3.152406",0.205205876825518,0.0363516636368476,"#D0C6B1",NA,"Not altered"
"1700","Rat_18_NODE_2047_length_1550_cov_2.433445",0.0300223719037541,0.0072716132961959,"#D0C6B1",NA,"Not altered"
"1701","Rat_18_NODE_2109_length_1522_cov_2.615542",-0.54735223347826,0.120096990305217,"#D0C6B1",NA,"Not altered"
"1702","Rat_18_NODE_2119_length_1517_cov_2.527360",0.188846571800757,0.0363516636368476,"#D0C6B1",NA,"Not altered"
"1703","Rat_18_NODE_2130_length_1513_cov_3.558299",-1.80278891401886,0.88001820011703,"#D0C6B1",NA,"Not altered"
"1704","Rat_18_NODE_2139_length_1511_cov_1.769918",-0.028615211698544,0.0072716132961959,"#D0C6B1",NA,"Not altered"
"1705","Rat_18_NODE_2175_length_1495_cov_2.727778",-0.232866958454593,0.0460901368059784,"#D0C6B1",NA,"Not altered"
"1706","Rat_18_NODE_2179_length_1493_cov_23.924896",-1.81708252688268,0.794272754512856,"#D0C6B1",NA,"Not altered"
"1707","Rat_18_NODE_2225_length_1470_cov_2.201413",-1.80278891401886,0.88001820011703,"#D0C6B1",NA,"Not altered"
"1708","Rat_18_NODE_2252_length_1456_cov_2.876517",-0.905687582192057,0.254742817820194,"#D0C6B1",NA,"Not altered"
"1709","Rat_18_NODE_2269_length_1450_cov_3.455914",-0.0893565076215607,0.0136336564190026,"#D0C6B1",NA,"Not altered"
"1710","Rat_18_NODE_2314_length_1427_cov_3.967201",-0.573596863733021,0.129914593050881,"#D0C6B1",NA,"Not altered"
"1711","Rat_18_NODE_2319_length_1426_cov_2.807440",-0.0792762760559096,0.0114830848641076,"#D0C6B1",NA,"Not altered"
"1712","Rat_18_NODE_2359_length_1404_cov_2.853966",-0.450940287327612,0.0836317487014517,"#D0C6B1",NA,"Not altered"
"1715","Rat_18_NODE_2435_length_1376_cov_2.571537",0.713856946937165,0.193403546218066,"#D0C6B1",NA,"Not altered"
"1716","Rat_18_NODE_2457_length_1367_cov_2.111280",0.461466783158826,0.0882894384052478,"#D0C6B1",NA,"Not altered"
"1717","Rat_18_NODE_2473_length_1360_cov_2.563218",0.390651107850508,0.0691117167496617,"#D0C6B1",NA,"Not altered"
"1718","Rat_18_NODE_2483_length_1357_cov_2.215054",-0.0332811131010894,0.0072716132961959,"#D0C6B1",NA,"Not altered"
"1719","Rat_18_NODE_2495_length_1354_cov_1.829099",-0.315733091297781,0.0557170031618293,"#D0C6B1",NA,"Not altered"
"1720","Rat_18_NODE_2524_length_1345_cov_2.362791",0.323949884058388,0.0574011012279051,"#D0C6B1",NA,"Not altered"
"1721","Rat_18_NODE_2528_length_1342_cov_4.817405",-1.92182388032453,0.892582157987383,"#D0C6B1",NA,"Not altered"
"1722","Rat_18_NODE_2571_length_1326_cov_2.466562",1.75037425547814,0.832586500690072,"#D0C6B1",NA,"Not altered"
"1725","Rat_18_NODE_2626_length_1308_cov_3.025539",-0.761186656717774,0.205522464743899,"#D0C6B1",NA,"Not altered"
"1728","Rat_18_NODE_2687_length_1285_cov_2.828455",-0.253113813664703,0.043845727639017,"#D0C6B1",NA,"Not altered"
"1729","Rat_18_NODE_2710_length_1279_cov_3.399510",-1.09269027285384,0.361505127013738,"#D0C6B1",NA,"Not altered"
"1731","Rat_18_NODE_2744_length_1268_cov_2.978566",1.75037425547814,0.832586500690072,"#D0C6B1",NA,"Not altered"
"1732","Rat_18_NODE_2774_length_1259_cov_4.139535",0.387002478404943,0.0727453761720993,"#D0C6B1",NA,"Not altered"
"1733","Rat_18_NODE_2777_length_1258_cov_2.561929",0.257992936587095,0.0461519679466046,"#D0C6B1",NA,"Not altered"
"1734","Rat_18_NODE_2795_length_1252_cov_2.723475",-0.670031614221118,0.159005055927631,"#D0C6B1",NA,"Not altered"
"1735","Rat_18_NODE_2825_length_1239_cov_2.639358",-1.24092164292905,0.472551117983333,"#D0C6B1",NA,"Not altered"
"1736","Rat_18_NODE_2828_length_1238_cov_2.480981",-1.42664749199981,0.620435679578338,"#D0C6B1",NA,"Not altered"
"1738","Rat_18_NODE_2845_length_1234_cov_2.698897",0.337040974327304,0.0574011012279051,"#D0C6B1",NA,"Not altered"
"1739","Rat_18_NODE_2852_length_1233_cov_3.296265",1.68543058199602,0.808972984084646,"#D0C6B1",NA,"Not altered"
"1740","Rat_18_NODE_2862_length_1230_cov_3.184681",1.8720552244697,0.88001820011703,"#D0C6B1",NA,"Not altered"
"1741","Rat_18_NODE_2898_length_1218_cov_2.901978",0.637604768946034,0.146492110660426,"#D0C6B1",NA,"Not altered"
"1742","Rat_18_NODE_2902_length_1217_cov_2.626506",0.407849729929429,0.0747339228655721,"#D0C6B1",NA,"Not altered"
"1743","Rat_18_NODE_2912_length_1213_cov_2.822971",-0.0277513101722511,0.0072716132961959,"#D0C6B1",NA,"Not altered"
"1744","Rat_18_NODE_2929_length_1209_cov_2.946274",-0.205583236499431,0.0405683570556942,"#D0C6B1",NA,"Not altered"
"1745","Rat_18_NODE_2973_length_1198_cov_2.301837",0.801348759582393,0.244787566504245,"#D0C6B1",NA,"Not altered"
"1746","Rat_18_NODE_2978_length_1197_cov_2.745184",-0.287261407856853,0.0485908130740948,"#D0C6B1",NA,"Not altered"
"1747","Rat_18_NODE_2982_length_1196_cov_3.229623",0.0341157694029462,0.0072716132961959,"#D0C6B1",NA,"Not altered"
"1748","Rat_18_NODE_2991_length_1195_cov_2.088596",0.455236203206766,0.101321793411686,"#D0C6B1",NA,"Not altered"
"1749","Rat_18_NODE_2998_length_1192_cov_3.919965",0.0879315208155636,0.0133195323936517,"#D0C6B1",NA,"Not altered"
"1750","Rat_18_NODE_3014_length_1188_cov_2.611650",0.188846571800757,0.0363516636368476,"#D0C6B1",NA,"Not altered"
"1752","Rat_18_NODE_3043_length_1179_cov_2.220641",-0.315967520523864,0.0614239995325275,"#D0C6B1",NA,"Not altered"
"1753","Rat_18_NODE_3079_length_1169_cov_3.342011",-0.398433071812005,0.0719195198493948,"#D0C6B1",NA,"Not altered"
"1754","Rat_18_NODE_3093_length_1164_cov_3.546438",-0.306609289043366,0.0501234691133585,"#D0C6B1",NA,"Not altered"
"1755","Rat_18_NODE_3102_length_1162_cov_3.401084",-0.0976305346904741,0.0152091434709302,"#D0C6B1",NA,"Not altered"
"1756","Rat_18_NODE_3132_length_1153_cov_2.357013",0.864390787297054,0.266995773389388,"#D0C6B1",NA,"Not altered"
"1757","Rat_18_NODE_3135_length_1152_cov_2.084777",-0.0471794998193823,0.00899183305334626,"#D0C6B1",NA,"Not altered"
"1758","Rat_18_NODE_3144_length_1149_cov_3.111517",0.524407602244274,0.124159384825125,"#D0C6B1",NA,"Not altered"
"1759","Rat_18_NODE_3172_length_1140_cov_3.304147",1.08422104804908,0.350963892047645,"#D0C6B1",NA,"Not altered"
"1760","Rat_18_NODE_3203_length_1136_cov_2.424607",-1.99757003673092,0.955690972523024,"#D0C6B1",NA,"Not altered"
"1761","Rat_18_NODE_3236_length_1127_cov_3.441231",-0.128142428682435,0.0213160719101188,"#D0C6B1",NA,"Not altered"
"1762","Rat_18_NODE_3251_length_1125_cov_1.477570",0.940503005014906,0.33793015498398,"#D0C6B1",NA,"Not altered"
"1763","Rat_18_NODE_3272_length_1120_cov_2.875117",1.75037425547814,0.832586500690072,"#D0C6B1",NA,"Not altered"
"1765","Rat_18_NODE_3312_length_1111_cov_3.035985",1.98424903491892,0.902956729795419,"#D0C6B1",NA,"Not altered"
"1766","Rat_18_NODE_3318_length_1110_cov_3.092891",1.8720552244697,0.88001820011703,"#D0C6B1",NA,"Not altered"
"1767","Rat_18_NODE_3325_length_1109_cov_2.202087",-0.232866958454593,0.0460901368059784,"#D0C6B1",NA,"Not altered"
"1768","Rat_18_NODE_3330_length_1106_cov_2.482398",1.8720552244697,0.88001820011703,"#D0C6B1",NA,"Not altered"
"1769","Rat_18_NODE_3347_length_1102_cov_1.867240",-0.859679197049534,0.257192790949048,"#D0C6B1",NA,"Not altered"
"1770","Rat_18_NODE_3373_length_1096_cov_3.423631",-0.470224301728476,0.10458437219333,"#D0C6B1",NA,"Not altered"
"1771","Rat_18_NODE_3377_length_1096_cov_1.891451",0.593595202983519,0.162049788498043,"#D0C6B1",NA,"Not altered"
"1772","Rat_18_NODE_3393_length_1093_cov_2.653179",0.625880283590593,0.166517731638279,"#D0C6B1",NA,"Not altered"
"1774","Rat_18_NODE_3496_length_1069_cov_2.464497",-0.050029339017746,0.0097453382893737,"#D0C6B1",NA,"Not altered"
"1775","Rat_18_NODE_3504_length_1068_cov_2.920039",-0.398433071812005,0.0719195198493948,"#D0C6B1",NA,"Not altered"
"1776","Rat_18_NODE_3506_length_1068_cov_2.123396",1.89337993274113,0.69173517637883,"#D0C6B1",NA,"Not altered"
"1777","Rat_18_NODE_3515_length_1065_cov_2.881188",0.287994153806439,0.0542637880318932,"#D0C6B1",NA,"Not altered"
"1779","Rat_18_NODE_3520_length_1064_cov_2.943508",-0.501588917218502,0.100153666524441,"#D0C6B1",NA,"Not altered"
"1780","Rat_18_NODE_3521_length_1064_cov_2.598612",1.92924488277795,0.892582157987383,"#D0C6B1",NA,"Not altered"
"1781","Rat_18_NODE_3532_length_1062_cov_2.813307",0.0956324040267141,0.0146230853454473,"#D0C6B1",NA,"Not altered"
"1782","Rat_18_NODE_3539_length_1061_cov_2.951292",0.407849729929429,0.0747339228655721,"#D0C6B1",NA,"Not altered"
"1783","Rat_18_NODE_3584_length_1053_cov_2.703407",0.556717119613912,0.140022699669211,"#D0C6B1",NA,"Not altered"
"1784","Rat_18_NODE_3627_length_1045_cov_2.666667",1.75037425547814,0.832586500690072,"#D0C6B1",NA,"Not altered"
"1785","Rat_18_NODE_3633_length_1044_cov_3.100101",-0.776990735838787,0.250878921468329,"#D0C6B1",NA,"Not altered"
"1787","Rat_18_NODE_3645_length_1042_cov_3.379939",-1.86588723302471,0.892582157987383,"#D0C6B1",NA,"Not altered"
"1788","Rat_18_NODE_3653_length_1041_cov_2.073022",-0.274113900411241,0.0482117926863557,"#D0C6B1",NA,"Not altered"
"1789","Rat_18_NODE_3682_length_1030_cov_3.087179",0.100035090665653,0.0159348565002686,"#D0C6B1",NA,"Not altered"
"1790","Rat_18_NODE_3697_length_1027_cov_3.691358",0.245302792139185,0.04417294318584,"#D0C6B1",NA,"Not altered"
"1791","Rat_18_NODE_3698_length_1027_cov_3.467078",0.0446127867795093,0.00831105225888207,"#D0C6B1",NA,"Not altered"
"1794","Rat_18_NODE_3728_length_1022_cov_2.458118",0.13912522263953,0.0284272264725573,"#D0C6B1",NA,"Not altered"
"1795","Rat_18_NODE_3778_length_1014_cov_2.506778",0.305950068029645,0.0582671863993688,"#D0C6B1",NA,"Not altered"
"1796","Rat_18_NODE_3793_length_1012_cov_2.035528",0.382548863823831,0.0781716060592926,"#D0C6B1",NA,"Not altered"
"1797","Rat_18_NODE_3800_length_1010_cov_3.420942",0.205205876825518,0.0363516636368476,"#D0C6B1",NA,"Not altered"
"1798","Rat_18_NODE_3809_length_1010_cov_1.790576",-1.05477896013204,0.366421896839753,"#D0C6B1",NA,"Not altered"
"1799","Rat_18_NODE_3839_length_1004_cov_2.868282",1.98424903491892,0.902956729795419,"#D0C6B1",NA,"Not altered"
"1800","Rat_18_NODE_3843_length_1003_cov_4.806962",0.224988345157319,0.04417294318584,"#D0C6B1",NA,"Not altered"
"1801","Rat_18_NODE_3861_length_1000_cov_2.930159",0.305950068029645,0.0582671863993688,"#D0C6B1",NA,"Not altered"
"1803","Rat_18_NODE_722_length_3314_cov_4.793495",-0.021166168356425,0.00714890817018254,"#D0C6B1",NA,"Not altered"
"1809","Rat_2_NODE_1054_length_1815_cov_3.557386",1.41935073142727,0.472551117983333,"#D0C6B1",NA,"Not altered"
"1810","Rat_2_NODE_1062_length_1800_cov_2.261318",-1.44569752423785,0.558377528856516,"#D0C6B1",NA,"Not altered"
"1812","Rat_2_NODE_1110_length_1723_cov_4.139688",-1.53300689639334,0.54817032949956,"#D0C6B1",NA,"Not altered"
"1813","Rat_2_NODE_1194_length_1628_cov_7.334393",-1.92631570800958,0.906415104212645,"#D0C6B1",NA,"Not altered"
"1814","Rat_2_NODE_1214_length_1594_cov_3.319038",-0.836564969760836,0.252170305171443,"#D0C6B1",NA,"Not altered"
"1818","Rat_2_NODE_1362_length_1449_cov_2.506456",1.68543058199602,0.808972984084646,"#D0C6B1",NA,"Not altered"
"1819","Rat_2_NODE_1385_length_1428_cov_3.257101",-0.94385212844718,0.243220089603343,"#D0C6B1",NA,"Not altered"
"1823","Rat_2_NODE_450_length_4487_cov_3.267599",-0.869455883135534,0.31505471686579,"#D0C6B1",NA,"Not altered"
"1824","Rat_2_NODE_861_length_2257_cov_3.508629",-1.10127510773456,0.356303672283302,"#D0C6B1",NA,"Not altered"
"1825","Rat_2_NODE_935_length_2051_cov_6.621743",1.60741893006951,0.531279756652427,"#D0C6B1",NA,"Not altered"
"1832","Rat_3_NODE_1987_length_1657_cov_1.556804",0.312251947938455,0.0528057908419884,"#D0C6B1",NA,"Not altered"
"1835","Rat_3_NODE_2609_length_1355_cov_1.913846",0.133588618558343,0.0252906577677869,"#D0C6B1",NA,"Not altered"
"1836","Rat_3_NODE_2707_length_1326_cov_2.763965",0.878553262063366,0.246316488119795,"#D0C6B1",NA,"Not altered"
"1838","Rat_3_NODE_2728_length_1319_cov_1.871835",0.564213092725036,0.124286307099946,"#D0C6B1",NA,"Not altered"
"1839","Rat_3_NODE_2931_length_1259_cov_2.230897",-0.924266805743775,0.248716472124371,"#D0C6B1",NA,"Not altered"
"1840","Rat_3_NODE_2932_length_1259_cov_1.788206",1.8720552244697,0.88001820011703,"#D0C6B1",NA,"Not altered"
"1843","Rat_3_NODE_3274_length_1158_cov_2.554850",0.353804854548157,0.0673769454795504,"#D0C6B1",NA,"Not altered"
"1844","Rat_3_NODE_3281_length_1157_cov_1.464610",0.16553962961161,0.0296870705347685,"#D0C6B1",NA,"Not altered"
"1846","Rat_3_NODE_3316_length_1147_cov_1.855311",1.68543058199602,0.808972984084646,"#D0C6B1",NA,"Not altered"
"1847","Rat_3_NODE_3341_length_1138_cov_2.212373",0.548215646263687,0.124159384825125,"#D0C6B1",NA,"Not altered"
"1848","Rat_3_NODE_3354_length_1136_cov_1.887142",0.982612209946962,0.305936224320124,"#D0C6B1",NA,"Not altered"
"1849","Rat_3_NODE_3566_length_1087_cov_2.495155",1.04194154746966,0.350963892047645,"#D0C6B1",NA,"Not altered"
"1850","Rat_3_NODE_3633_length_1073_cov_2.038310",0.513063176155891,0.110292512137279,"#D0C6B1",NA,"Not altered"
"1851","Rat_3_NODE_3670_length_1063_cov_1.533730",1.68543058199602,0.808972984084646,"#D0C6B1",NA,"Not altered"
"1852","Rat_3_NODE_3671_length_1063_cov_1.364087",-0.894899085097555,0.314245448342197,"#D0C6B1",NA,"Not altered"
"1853","Rat_3_NODE_3957_length_1003_cov_2.223629",0.0490765847897592,0.00915916294148964,"#D0C6B1",NA,"Not altered"
"1858","Rat_5_NODE_1038_length_1142_cov_4.987121",-1.80278891401886,0.88001820011703,"#D0C6B1",NA,"Not altered"
"1866","Rat_6_NODE_1794_length_1171_cov_1.552867",-1.43986203764641,0.659759764419354,"#D0C6B1",NA,"Not altered"
"1867","Rat_7_NODE_1006_length_2413_cov_4.518660",0.0398087864362168,0.0072716132961959,"#D0C6B1",NA,"Not altered"
"1868","Rat_7_NODE_1019_length_2394_cov_22.342454",-0.418722332962641,0.0728598306701941,"#D0C6B1",NA,"Not altered"
"1869","Rat_7_NODE_1173_length_2060_cov_1.911721",1.12216445747304,0.332038946093403,"#D0C6B1",NA,"Not altered"
"1873","Rat_7_NODE_1570_length_1479_cov_3.304073",-0.13072979023516,0.0231563681529067,"#D0C6B1",NA,"Not altered"
"1874","Rat_7_NODE_1753_length_1324_cov_2.806147",-1.81505362062314,0.856863865178217,"#D0C6B1",NA,"Not altered"
"1875","Rat_7_NODE_210_length_10309_cov_37.061439",-0.768565421285098,0.120096990305217,"#D0C6B1",NA,"Not altered"
"1876","Rat_7_NODE_2195_length_1085_cov_2.857282",-1.82880255586095,0.81831404316199,"#D0C6B1",NA,"Not altered"
"1880","Rat_7_NODE_446_length_5652_cov_27.242630",-0.433968879347786,0.057113817337844,"#D0C6B1",NA,"Not altered"
"1881","Rat_7_NODE_471_length_5439_cov_21.705981",1.82713978448962,0.849714486630784,"#D0C6B1",NA,"Not altered"
"1882","Rat_7_NODE_866_length_2815_cov_3.435507",-1.46298563726682,0.673403345678665,"#D0C6B1",NA,"Not altered"
"1885","Rat_8_NODE_1182_length_2265_cov_5.423529",0.0510658620250762,0.00770289233987426,"#D0C6B1",NA,"Not altered"
"1887","Rat_8_NODE_123_length_13686_cov_5.307021",-0.238532701637522,0.0296870705347685,"#D0C6B1",NA,"Not altered"
"1888","Rat_8_NODE_1274_length_2116_cov_2.597283",1.8720552244697,0.88001820011703,"#D0C6B1",NA,"Not altered"
"1891","Rat_8_NODE_1395_length_1979_cov_4.177235",-1.50019088420455,0.630472162984849,"#D0C6B1",NA,"Not altered"
"1892","Rat_8_NODE_1412_length_1959_cov_2.972689",-1.9324233837454,0.902956729795419,"#D0C6B1",NA,"Not altered"
"1893","Rat_8_NODE_144_length_12254_cov_10.245430",-0.469623629226065,0.224173376563681,"#D0C6B1",NA,"Not altered"
"1894","Rat_8_NODE_1473_length_1884_cov_4.534172",-1.86588723302471,0.892582157987383,"#D0C6B1",NA,"Not altered"
"1897","Rat_8_NODE_1543_length_1836_cov_6.762493",-1.92631570800958,0.906415104212645,"#D0C6B1",NA,"Not altered"
"1900","Rat_8_NODE_1799_length_1624_cov_2.265137",-0.983928715384591,0.289580694960078,"#D0C6B1",NA,"Not altered"
"1901","Rat_8_NODE_1815_length_1611_cov_3.493573",-1.86588723302471,0.892582157987383,"#D0C6B1",NA,"Not altered"
"1902","Rat_8_NODE_1817_length_1610_cov_3.906752",-1.31567005046417,0.492214991925213,"#D0C6B1",NA,"Not altered"
"1903","Rat_8_NODE_1836_length_1593_cov_2.722367",1.32889355692181,0.488213596588236,"#D0C6B1",NA,"Not altered"
"1904","Rat_8_NODE_1926_length_1534_cov_1.908046",-0.127054370447312,0.0234929577312487,"#D0C6B1",NA,"Not altered"
"1905","Rat_8_NODE_1959_length_1512_cov_2.205903",0.230341527817639,0.0405683570556942,"#D0C6B1",NA,"Not altered"
"1909","Rat_8_NODE_208_length_9633_cov_54.862811",-0.481002330901388,0.0593539301297187,"#D0C6B1",NA,"Not altered"
"1910","Rat_8_NODE_2081_length_1444_cov_2.989201",-1.46399159122153,0.615115566373006,"#D0C6B1",NA,"Not altered"
"1912","Rat_8_NODE_2096_length_1440_cov_3.021661",-1.81890613587439,0.838741407430046,"#D0C6B1",NA,"Not altered"
"1913","Rat_8_NODE_2123_length_1425_cov_3.264234",-1.37816681540412,0.660113371910243,"#D0C6B1",NA,"Not altered"
"1916","Rat_8_NODE_2357_length_1304_cov_2.321057",0.116190292825938,0.0213539942902541,"#D0C6B1",NA,"Not altered"
"1917","Rat_8_NODE_2372_length_1294_cov_2.380145",-0.280780033038942,0.0488266237704768,"#D0C6B1",NA,"Not altered"
"1918","Rat_8_NODE_2391_length_1288_cov_2.350365",-0.942288253137614,0.336446767848588,"#D0C6B1",NA,"Not altered"
"1919","Rat_8_NODE_24_length_38809_cov_15.639547",1.27602696494576,0.291290659646616,"#D0C6B1",NA,"Not altered"
"1920","Rat_8_NODE_2437_length_1268_cov_3.483100",-0.72253204867365,0.206309881048658,"#D0C6B1",NA,"Not altered"
"1921","Rat_8_NODE_244_length_8549_cov_17.068872",-1.79068748721296,0.488213596588236,"#D0C6B1",NA,"Not altered"
"1922","Rat_8_NODE_2567_length_1212_cov_2.691443",-1.32444390758752,0.603830070423061,"#D0C6B1",NA,"Not altered"
"1923","Rat_8_NODE_2568_length_1212_cov_1.910977",0.913229509130756,0.252170305171443,"#D0C6B1",NA,"Not altered"
"1924","Rat_8_NODE_2587_length_1204_cov_2.957354",1.81524284830116,0.901268965420266,"#D0C6B1",NA,"Not altered"
"1926","Rat_8_NODE_2680_length_1169_cov_2.301616",-0.51879720478007,0.122358489351893,"#D0C6B1",NA,"Not altered"
"1927","Rat_8_NODE_2701_length_1163_cov_3.398014",1.81393911444228,0.892582157987383,"#D0C6B1",NA,"Not altered"
"1928","Rat_8_NODE_2740_length_1154_cov_2.269336",-0.539250754347689,0.131270943951977,"#D0C6B1",NA,"Not altered"
"1931","Rat_8_NODE_2875_length_1109_cov_2.727704",-1.80843559772579,0.915875066794645,"#D0C6B1",NA,"Not altered"
"1932","Rat_8_NODE_2918_length_1096_cov_2.184438",1.86640690160136,0.906415104212645,"#D0C6B1",NA,"Not altered"
"1936","Rat_8_NODE_3134_length_1032_cov_2.940635",-0.429272807691382,0.0891406204612161,"#D0C6B1",NA,"Not altered"
"1939","Rat_8_NODE_3270_length_1002_cov_2.829989",0.326475487552813,0.0661639764317636,"#D0C6B1",NA,"Not altered"
"1940","Rat_8_NODE_339_length_6218_cov_5.594029",1.43425416456032,0.463950876414863,"#D0C6B1",NA,"Not altered"
"1941","Rat_8_NODE_377_length_5637_cov_4.303296",-1.10863843025317,0.355652634021951,"#D0C6B1",NA,"Not altered"
"1943","Rat_8_NODE_493_length_4508_cov_4.413654",-0.817822387645506,0.148996839854757,"#D0C6B1",NA,"Not altered"
"1944","Rat_8_NODE_54_length_23589_cov_5.917949",1.42953232309928,0.45378184363518,"#D0C6B1",NA,"Not altered"
"1946","Rat_8_NODE_655_length_3540_cov_8.196844",0.371426164650764,0.0556360459979751,"#D0C6B1",NA,"Not altered"
"1949","Rat_8_NODE_77_length_18655_cov_6.791720",-1.20594876461793,0.224173376563681,"#D0C6B1",NA,"Not altered"
"1953","Rat_8_NODE_943_length_2687_cov_4.590046",-1.64735021457231,0.892582157987383,"#D0C6B1",NA,"Not altered"
"1955","Rat_8_NODE_955_length_2667_cov_3.820444",-1.1276565474564,0.296438544337529,"#D0C6B1",NA,"Not altered"
"1957","Rat_9_NODE_1203_length_1671_cov_2.434406",-1.86588723302471,0.892582157987383,"#D0C6B1",NA,"Not altered"
"1958","Rat_9_NODE_1204_length_1671_cov_1.987005",1.8720552244697,0.88001820011703,"#D0C6B1",NA,"Not altered"
"1960","Rat_9_NODE_1326_length_1552_cov_2.936540",-0.731151915968792,0.186148643035527,"#D0C6B1",NA,"Not altered"
"1961","Rat_9_NODE_1361_length_1524_cov_1.963240",0.770705014231804,0.235035673399521,"#D0C6B1",NA,"Not altered"
"1962","Rat_9_NODE_1448_length_1443_cov_2.495677",1.81250226663,0.856737460786138,"#D0C6B1",NA,"Not altered"
"1963","Rat_9_NODE_1862_length_1180_cov_1.930667",-1.86588723302471,0.892582157987383,"#D0C6B1",NA,"Not altered"
"1964","Rat_9_NODE_1987_length_1116_cov_3.203582",-1.98430366058668,0.915875066794645,"#D0C6B1",NA,"Not altered"
"1965","Rat_9_NODE_208_length_6119_cov_11.299142",0.504910226007385,0.0757145596288604,"#D0C6B1",NA,"Not altered"
"1969","Rat_9_NODE_686_length_2516_cov_2.407964",1.68543058199602,0.808972984084646,"#D0C6B1",NA,"Not altered"
"1971","Rat_9_NODE_889_length_2067_cov_6.647614",-0.0529480923845455,0.0072716132961959,"#D0C6B1",NA,"Not altered"
"1972","Rat_9_NODE_980_length_1920_cov_2.164075",-1.80351263887503,0.730904909939966,"#D0C6B1",NA,"Not altered"
"1973","VC_100",-1.19030970817363,0.257192790949048,"#D0C6B1",NA,"Not altered"
"1974","VC_1000",-0.255231544576351,0.04417294318584,"#D0C6B1",NA,"Not altered"
"1976","VC_1022",1.7410135998939,0.88001820011703,"#D0C6B1",NA,"Not altered"
"1977","VC_1023",1.82713978448962,0.849714486630784,"#D0C6B1",NA,"Not altered"
"1978","VC_1029",-1.15940542337849,0.624181151632805,"#D0C6B1",NA,"Not altered"
"1979","VC_103",-0.742499534374281,0.31505471686579,"#D0C6B1",NA,"Not altered"
"1980","VC_1030",-1.57414065306693,0.88001820011703,"#D0C6B1",NA,"Not altered"
"1981","VC_1034",-1.02164657802395,0.500605179922872,"#D0C6B1",NA,"Not altered"
"1984","VC_1052",1.82713978448962,0.849714486630784,"#D0C6B1",NA,"Not altered"
"1986","VC_1069",0.592540197098022,0.118403086123226,"#D0C6B1",NA,"Not altered"
"1987","VC_1083",-1.25888897382685,0.570738735210607,"#D0C6B1",NA,"Not altered"
"1989","VC_1101",-0.787876887065553,0.235035673399521,"#D0C6B1",NA,"Not altered"
"1990","VC_1103",-1.86588723302471,0.892582157987383,"#D0C6B1",NA,"Not altered"
"1991","VC_1113",0.149185445701951,0.0296870705347685,"#D0C6B1",NA,"Not altered"
"1993","VC_1119",-0.979701554581663,0.296641632857232,"#D0C6B1",NA,"Not altered"
"1994","VC_1122",0.0300223719037541,0.0072716132961959,"#D0C6B1",NA,"Not altered"
"1995","VC_1123",-0.621709959502287,0.0811460707462091,"#D0C6B1",NA,"Not altered"
"1996","VC_1125",-1.80278891401886,0.88001820011703,"#D0C6B1",NA,"Not altered"
"1997","VC_1127",0.73297893034356,0.193945273792609,"#D0C6B1",NA,"Not altered"
"1998","VC_1146",-0.36292618698848,0.0812831655410618,"#D0C6B1",NA,"Not altered"
"1999","VC_1147",-0.409331327416239,0.0641212169934307,"#D0C6B1",NA,"Not altered"
"2000","VC_1156",-1.16052757955588,0.389910955081925,"#D0C6B1",NA,"Not altered"
"2001","VC_1165",-0.3420897959153,0.043845727639017,"#D0C6B1",NA,"Not altered"
"2002","VC_117",-1.93205714213497,0.724024068238678,"#D0C6B1",NA,"Not altered"
"2003","VC_1171",0.0693481930825959,0.0110019176220121,"#D0C6B1",NA,"Not altered"
"2004","VC_1174",-0.622002343126938,0.166640952378819,"#D0C6B1",NA,"Not altered"
"2006","VC_1179",1.8720552244697,0.88001820011703,"#D0C6B1",NA,"Not altered"
"2007","VC_119",-0.785000952871082,0.276064640499954,"#D0C6B1",NA,"Not altered"
"2009","VC_1202",0.164646429043886,0.0231563681529067,"#D0C6B1",NA,"Not altered"
"2011","VC_1229",1.68848251338551,0.864703953217739,"#D0C6B1",NA,"Not altered"
"2012","VC_1235",1.87487979701177,0.914764812279763,"#D0C6B1",NA,"Not altered"
"2013","VC_1243",-1.81572651939298,0.501323394306081,"#D0C6B1",NA,"Not altered"
"2014","VC_1245",1.75037425547814,0.832586500690072,"#D0C6B1",NA,"Not altered"
"2015","VC_1250",1.28632855957402,0.417346265806246,"#D0C6B1",NA,"Not altered"
"2016","VC_1251",-0.0738392235143783,0.0102012237810305,"#D0C6B1",NA,"Not altered"
"2019","VC_1257",0.198285913920171,0.0405683570556942,"#D0C6B1",NA,"Not altered"
"2020","VC_1260",1.96593150175989,0.892582157987383,"#D0C6B1",NA,"Not altered"
"2022","VC_127",-0.987309840202095,0.276277990271085,"#D0C6B1",NA,"Not altered"
"2024","VC_135",0.271405589851322,0.0326273897080222,"#D0C6B1",NA,"Not altered"
"2025","VC_138",0.852978236490555,0.10048289097668,"#D0C6B1",NA,"Not altered"
"2026","VC_140",-1.1375813589881,0.557843442608421,"#D0C6B1",NA,"Not altered"
"2027","VC_144",-1.33198643677399,0.65037708770906,"#D0C6B1",NA,"Not altered"
"2028","VC_145",-1.37958927613538,0.497028620493764,"#D0C6B1",NA,"Not altered"
"2031","VC_148",0.986465791008637,0.24674096578256,"#D0C6B1",NA,"Not altered"
"2032","VC_149",0.945088382491739,0.186573991137057,"#D0C6B1",NA,"Not altered"
"2034","VC_161",-0.606454045788799,0.131270943951977,"#D0C6B1",NA,"Not altered"
"2039","VC_181",0.204976269958297,0.0542637880318932,"#D0C6B1",NA,"Not altered"
"2041","VC_185",-0.284228444226542,0.0405683570556942,"#D0C6B1",NA,"Not altered"
"2044","VC_193",1.8720552244697,0.88001820011703,"#D0C6B1",NA,"Not altered"
"2045","VC_194",-1.5530595619607,0.803465875412847,"#D0C6B1",NA,"Not altered"
"2046","VC_197",-0.974516154142831,0.440979794862687,"#D0C6B1",NA,"Not altered"
"2047","VC_198",-0.576221924167626,0.0998486611640478,"#D0C6B1",NA,"Not altered"
"2048","VC_20",0.201151953562831,0.0542637880318932,"#D0C6B1",NA,"Not altered"
"2052","VC_216",1.6735298872351,0.789218976343368,"#D0C6B1",NA,"Not altered"
"2053","VC_219",-1.36275315886514,0.244961985859107,"#D0C6B1",NA,"Not altered"
"2056","VC_231",-0.359247710151439,0.129914593050881,"#D0C6B1",NA,"Not altered"
"2057","VC_232",1.15106485292398,0.247159448472666,"#D0C6B1",NA,"Not altered"
"2058","VC_235",-0.481471554596441,0.0819414666610846,"#D0C6B1",NA,"Not altered"
"2060","VC_251",1.75037425547814,0.832586500690072,"#D0C6B1",NA,"Not altered"
"2061","VC_257",0.973858884995592,0.193945273792609,"#D0C6B1",NA,"Not altered"
"2062","VC_260",0.391537120168014,0.0781543546066006,"#D0C6B1",NA,"Not altered"
"2063","VC_266",-1.09362050494435,0.244410039176301,"#D0C6B1",NA,"Not altered"
"2064","VC_270",0.265323149898352,0.0485908130740948,"#D0C6B1",NA,"Not altered"
"2065","VC_272",0.231725545429221,0.0665734423380402,"#D0C6B1",NA,"Not altered"
"2066","VC_273",-1.09614343506589,0.699322067947743,"#D0C6B1",NA,"Not altered"
"2069","VC_276",-1.13794690730526,0.583868434433753,"#D0C6B1",NA,"Not altered"
"2071","VC_278",-0.61938816560791,0.217783875794544,"#D0C6B1",NA,"Not altered"
"2072","VC_279",0.364908081353597,0.0488266237704768,"#D0C6B1",NA,"Not altered"
"2073","VC_299",1.96593150175989,0.892582157987383,"#D0C6B1",NA,"Not altered"
"2078","VC_319",1.42648514182628,0.506757204156436,"#D0C6B1",NA,"Not altered"
"2079","VC_324",-0.745506237917091,0.428118825490123,"#D0C6B1",NA,"Not altered"
"2080","VC_327",-1.53388899043628,0.406008915461381,"#D0C6B1",NA,"Not altered"
"2083","VC_344",0.778120594877536,0.234601516461262,"#D0C6B1",NA,"Not altered"
"2086","VC_373",-1.19103237276058,0.637767385221935,"#D0C6B1",NA,"Not altered"
"2088","VC_379",-1.80924380465411,0.808972984084646,"#D0C6B1",NA,"Not altered"
"2089","VC_381",-0.703611228151236,0.18562020430008,"#D0C6B1",NA,"Not altered"
"2092","VC_385",0.734954812275583,0.366640141519123,"#D0C6B1",NA,"Not altered"
"2093","VC_388",1.30663920609113,0.872529331331267,"#D0C6B1",NA,"Not altered"
"2095","VC_394",0.671543506522715,0.163220722654669,"#D0C6B1",NA,"Not altered"
"2097","VC_397",-0.173091784476192,0.0284272264725573,"#D0C6B1",NA,"Not altered"
"2099","VC_402",-1.74851178476586,0.485237661476337,"#D0C6B1",NA,"Not altered"
"2100","VC_404",-1.0912405901022,0.414259208603894,"#D0C6B1",NA,"Not altered"
"2106","VC_445",-1.88914277653353,0.878894651057213,"#D0C6B1",NA,"Not altered"
"2107","VC_453",0.870933382158309,0.226111766091823,"#D0C6B1",NA,"Not altered"
"2111","VC_47",0.416319376073422,0.0542637880318932,"#D0C6B1",NA,"Not altered"
"2112","VC_476",1.24451486706537,0.411514485155229,"#D0C6B1",NA,"Not altered"
"2113","VC_478",0.0923595290061382,0.0145939454136416,"#D0C6B1",NA,"Not altered"
"2114","VC_480",1.09202856066468,0.366640141519123,"#D0C6B1",NA,"Not altered"
"2115","VC_481",-0.208109905716092,0.0326273897080222,"#D0C6B1",NA,"Not altered"
"2116","VC_484",0.0988256192510479,0.0209310970810729,"#D0C6B1",NA,"Not altered"
"2118","VC_489",0.453010844216342,0.083099538393547,"#D0C6B1",NA,"Not altered"
"2119","VC_49",-0.299659796979423,0.041481817957153,"#D0C6B1",NA,"Not altered"
"2122","VC_502",-0.83933453822423,0.349950535983626,"#D0C6B1",NA,"Not altered"
"2126","VC_516",1.03431371088529,0.327584011231409,"#D0C6B1",NA,"Not altered"
"2127","VC_518",0.593595202983519,0.162049788498043,"#D0C6B1",NA,"Not altered"
"2129","VC_546",-0.127054370447312,0.0234929577312487,"#D0C6B1",NA,"Not altered"
"2132","VC_570",0.0787077060534382,0.0100251720634044,"#D0C6B1",NA,"Not altered"
"2134","VC_582",0.855165028840013,0.247965105212584,"#D0C6B1",NA,"Not altered"
"2138","VC_62",-0.126080172712,0.0185965584582878,"#D0C6B1",NA,"Not altered"
"2140","VC_624",0.843775660874307,0.120096990305217,"#D0C6B1",NA,"Not altered"
"2141","VC_63",-1.94421575757268,1.0854977946737,"#D0C6B1",NA,"Not altered"
"2145","VC_640",-1.09589751325123,0.486483562490245,"#D0C6B1",NA,"Not altered"
"2146","VC_642",1.32018982964116,0.377222523580965,"#D0C6B1",NA,"Not altered"
"2147","VC_645",-0.863664770838719,0.53919583298373,"#D0C6B1",NA,"Not altered"
"2148","VC_647",1.00145590060093,0.247159448472666,"#D0C6B1",NA,"Not altered"
"2150","VC_65",-0.0343850810590055,0.0072716132961959,"#D0C6B1",NA,"Not altered"
"2154","VC_659",-1.81844741138002,0.736659133970649,"#D0C6B1",NA,"Not altered"
"2155","VC_66",-1.83596933167257,0.431838235160325,"#D0C6B1",NA,"Not altered"
"2156","VC_660",0.975937431999832,0.32746209517217,"#D0C6B1",NA,"Not altered"
"2159","VC_663",0.609186145797978,0.159005055927631,"#D0C6B1",NA,"Not altered"
"2161","VC_666",-1.51699221576781,0.515953950171209,"#D0C6B1",NA,"Not altered"
"2162","VC_668",-1.69816289606948,0.78390617940869,"#D0C6B1",NA,"Not altered"
"2163","VC_670",-1.52436938954993,0.808972984084646,"#D0C6B1",NA,"Not altered"
"2165","VC_673",-0.784028830974375,0.191818589236258,"#D0C6B1",NA,"Not altered"
"2167","VC_675",-0.0500293390177464,0.0097453382893737,"#D0C6B1",NA,"Not altered"
"2168","VC_676",1.53405653999774,0.325416531071468,"#D0C6B1",NA,"Not altered"
"2170","VC_678",-1.86840303577096,0.903033276522347,"#D0C6B1",NA,"Not altered"
"2172","VC_680",0.471795128833945,0.0614239995325275,"#D0C6B1",NA,"Not altered"
"2173","VC_681",1.75237544882955,0.816826641038945,"#D0C6B1",NA,"Not altered"
"2175","VC_683",1.87467400338146,0.913668603451823,"#D0C6B1",NA,"Not altered"
"2176","VC_685",-1.19476639550962,0.951602324008202,"#D0C6B1",NA,"Not altered"
"2177","VC_686",1.02455814166735,0.257192790949048,"#D0C6B1",NA,"Not altered"
"2180","VC_738",-0.49918692304414,0.123978590729594,"#D0C6B1",NA,"Not altered"
"2182","VC_754",-0.589345786597568,0.17255519335734,"#D0C6B1",NA,"Not altered"
"2184","VC_767",1.8720552244697,0.88001820011703,"#D0C6B1",NA,"Not altered"
"2185","VC_773",1.01484167682748,0.166640952378819,"#D0C6B1",NA,"Not altered"
"2186","VC_775",-1.00297460519414,0.325416531071468,"#D0C6B1",NA,"Not altered"
"2187","VC_776",1.68543058199602,0.808972984084646,"#D0C6B1",NA,"Not altered"
"2188","VC_789",-0.0932940710502483,0.0142533805364339,"#D0C6B1",NA,"Not altered"
"2191","VC_800",-0.318988845458255,0.0574011012279051,"#D0C6B1",NA,"Not altered"
"2192","VC_802",0.838199473027825,0.240732975932816,"#D0C6B1",NA,"Not altered"
"2194","VC_811",-0.288451335460108,0.0476896319370944,"#D0C6B1",NA,"Not altered"
"2196","VC_813",0.687744509582871,0.111362721564302,"#D0C6B1",NA,"Not altered"
"2197","VC_826",-0.144474693223915,0.0296870705347685,"#D0C6B1",NA,"Not altered"
"2199","VC_830",-0.330320474034945,0.0447648376783705,"#D0C6B1",NA,"Not altered"
"2202","VC_850",-0.558113826884789,0.120096990305217,"#D0C6B1",NA,"Not altered"
"2203","VC_857",1.24230919915346,0.431144022225314,"#D0C6B1",NA,"Not altered"
"2204","VC_86",-0.775646494800835,0.131107287570473,"#D0C6B1",NA,"Not altered"
"2207","VC_868",1.6735298872351,0.789218976343368,"#D0C6B1",NA,"Not altered"
"2210","VC_88",1.51301854001084,0.781376552313845,"#D0C6B1",NA,"Not altered"
"2211","VC_880",-1.86588723302471,0.892582157987383,"#D0C6B1",NA,"Not altered"
"2212","VC_885",-0.141630974563334,0.0231563681529067,"#D0C6B1",NA,"Not altered"
"2213","VC_886",1.68543058199602,0.808972984084646,"#D0C6B1",NA,"Not altered"
"2215","VC_889",-1.36816874667455,0.404654095502578,"#D0C6B1",NA,"Not altered"
"2216","VC_89",0.952532236090661,0.222089077436723,"#D0C6B1",NA,"Not altered"
"2219","VC_893",-0.977194899870566,0.169519570824237,"#D0C6B1",NA,"Not altered"
"2223","VC_908",-0.279957993279049,0.0517839498028309,"#D0C6B1",NA,"Not altered"
"2224","VC_91",0.192436341650859,0.0276874331544365,"#D0C6B1",NA,"Not altered"
"2225","VC_910",-1.9938117195712,0.808972984084646,"#D0C6B1",NA,"Not altered"
"2226","VC_916",1.98424903491892,0.902956729795419,"#D0C6B1",NA,"Not altered"
"2227","VC_918",0.281353966575337,0.0482117926863557,"#D0C6B1",NA,"Not altered"
"2228","VC_919",0.426680454501299,0.0811460707462091,"#D0C6B1",NA,"Not altered"
"2229","VC_92",1.14935884962314,0.256912470215528,"#D0C6B1",NA,"Not altered"
"2231","VC_922",0.223421362448476,0.0405683570556942,"#D0C6B1",NA,"Not altered"
"2232","VC_924",0.281353966575337,0.0482117926863557,"#D0C6B1",NA,"Not altered"
"2233","VC_927",-0.954281581578583,0.290298937108685,"#D0C6B1",NA,"Not altered"
"2235","VC_932",1.98424903491892,0.902956729795419,"#D0C6B1",NA,"Not altered"
"2236","VC_940",-0.347615056958016,0.0527549469677348,"#D0C6B1",NA,"Not altered"
"2237","VC_941",-1.48734269915179,0.595746945492813,"#D0C6B1",NA,"Not altered"
"2239","VC_949",-1.98430366058668,0.915875066794645,"#D0C6B1",NA,"Not altered"
"2240","VC_950",-0.14926824613438,0.0287219867041512,"#D0C6B1",NA,"Not altered"
"2242","VC_962",-0.18718292508103,0.0252906577677869,"#D0C6B1",NA,"Not altered"
"2244","VC_967",1.14276167376244,0.385114962263981,"#D0C6B1",NA,"Not altered"
"2245","VC_971",1.6735298872351,0.789218976343368,"#D0C6B1",NA,"Not altered"
