# Supplementary material for: Alpha-synuclein alters the faecal viromes of rats in a gut-initiated model of Parkinson’s disease
Source: Commun Biol. 2021 Sep 29;4:1140. doi: 10.1038/s42003-021-02666-1 (PMC8481466; doi:10.1038/s42003-021-02666-1)
Supplement: Supplementary file 3 — Supplementary data [file 42003_2021_2666_MOESM3_ESM.zip › Supp_data_RatPD_wDarkMatter/Input_files/WGS_metadata.csv]

WGS_ID	Treatment	Cage	Rat	Timepoint	Rat_ID.x	Rat_ID.y	Rat_ID.x	Rat_ID.y
C12_R1_Base	LPS	C12	R1	Base	Rat2	Rat2	Rat2	Rat2
C11_R3_Base	LPS	C11	R3	Base	Rat2	Rat2	Rat2	Rat2
C11_R2_Base	LPS	C11	R2	Base	Rat2	Rat2	Rat2	Rat2
C11_R1_Base	LPS	C11	R1	Base	Rat2	Rat2	Rat2	Rat2
C12_R3_Base	LPS	C12	R3	Base	Rat2	Rat2	Rat2	Rat2
C12_R2_Base	LPS	C12	R2	Base	Rat2	Rat2	Rat2	Rat2
C11_R3_T1	LPS	C11	R3	T1	Rat8	Rat8	Rat8	Rat8
C12_R3_T1	LPS	C12	R3	T1	Rat8	Rat8	Rat8	Rat8
C11_R2_T1	LPS	C11	R2	T1	Rat8	Rat8	Rat8	Rat8
C11_R1_T1	LPS	C11	R1	T1	Rat8	Rat8	Rat8	Rat8
C12_R2_T1	LPS	C12	R2	T1	Rat8	Rat8	Rat8	Rat8
C11_R2_T5	LPS	C11	R2	T5	Rat14	Rat14	Rat14	Rat14
C11_R3_T5	LPS	C11	R3	T5	Rat14	Rat14	Rat14	Rat14
C12_R2_T5	LPS	C12	R2	T5	Rat14	Rat14	Rat14	Rat14
C12_R1_T5	LPS	C12	R1	T5	Rat14	Rat14	Rat14	Rat14
C11_R1_T5	LPS	C11	R1	T5	Rat14	Rat14	Rat14	Rat14
C12_R3_T5	LPS	C12	R3	T5	Rat14	Rat14	Rat14	Rat14
C15_R1_Base	Monomer + LPS	C15	R1	Base	Rat4	Rat4	Rat4	Rat4
C16_R3_Base	Monomer + LPS	C16	R3	Base	Rat4	Rat4	Rat4	Rat4
C16_R2_Base	Monomer + LPS	C16	R2	Base	Rat4	Rat4	Rat4	Rat4
C16_R1_Base	Monomer + LPS	C16	R1	Base	Rat4	Rat4	Rat4	Rat4
C15_R3_Base	Monomer + LPS	C15	R3	Base	Rat4	Rat4	Rat4	Rat4
C15_R2_Base	Monomer + LPS	C15	R2	Base	Rat4	Rat4	Rat4	Rat4
C15_R1_T1	Monomer + LPS	C15	R1	T1	Rat10	Rat10	Rat10	Rat10
C16_R2_T1	Monomer + LPS	C16	R2	T1	Rat10	Rat10	Rat10	Rat10
C15_R2_T1	Monomer + LPS	C15	R2	T1	Rat10	Rat10	Rat10	Rat10
C16_R1_T1	Monomer + LPS	C16	R1	T1	Rat10	Rat10	Rat10	Rat10
C15_R3_T1	Monomer + LPS	C15	R3	T1	Rat10	Rat10	Rat10	Rat10
C16_R3_T1	Monomer + LPS	C16	R3	T1	Rat10	Rat10	Rat10	Rat10
C16_R2_T5	Monomer + LPS	C16	R2	T5	Rat16	Rat16	Rat16	Rat16
C15_R2_T5	Monomer + LPS	C15	R2	T5	Rat16	Rat16	Rat16	Rat16
C16_R1_T5	Monomer + LPS	C16	R1	T5	Rat16	Rat16	Rat16	Rat16
C15_R1_T5	Monomer + LPS	C15	R1	T5	Rat16	Rat16	Rat16	Rat16
C15_R3_T5	Monomer + LPS	C15	R3	T5	Rat16	Rat16	Rat16	Rat16
C16_R3_T5	Monomer + LPS	C16	R3	T5	Rat16	Rat16	Rat16	Rat16
C13_R1_Base	Monomer	C13	R1	Base	Rat3	Rat3	Rat3	Rat3
C14_R3_Base	Monomer	C14	R3	Base	Rat3	Rat3	Rat3	Rat3
C13_R2_Base	Monomer	C13	R2	Base	Rat3	Rat3	Rat3	Rat3
C14_R2_Base	Monomer	C14	R2	Base	Rat3	Rat3	Rat3	Rat3
C14_R1_Base	Monomer	C14	R1	Base	Rat3	Rat3	Rat3	Rat3
C13_R3_Base	Monomer	C13	R3	Base	Rat3	Rat3	Rat3	Rat3
C14_R3_T1	Monomer	C14	R3	T1	Rat9	Rat9	Rat9	Rat9
C13_R2_T1	Monomer	C13	R2	T1	Rat9	Rat9	Rat9	Rat9
C14_R2_T1	Monomer	C14	R2	T1	Rat9	Rat9	Rat9	Rat9
C14_R1_T1	Monomer	C14	R1	T1	Rat9	Rat9	Rat9	Rat9
C13_R1_T1	Monomer	C13	R1	T1	Rat9	Rat9	Rat9	Rat9
C14_R3_T5	Monomer	C14	R3	T5	Rat15	Rat15	Rat15	Rat15
C13_R2_T5	Monomer	C13	R2	T5	Rat15	Rat15	Rat15	Rat15
C14_R2_T5	Monomer	C14	R2	T5	Rat15	Rat15	Rat15	Rat15
C13_R1_T5	Monomer	C13	R1	T5	Rat15	Rat15	Rat15	Rat15
C13_R3_T5	Monomer	C13	R3	T5	Rat15	Rat15	Rat15	Rat15
C14_R1_T5	Monomer	C14	R1	T5	Rat15	Rat15	Rat15	Rat15
C23_R2_Base	PFF + LPS	C23	R2	Base	Rat6	Rat6	Rat6	Rat6
C24_R3_Base	PFF + LPS	C24	R3	Base	Rat6	Rat6	Rat6	Rat6
C23_R1_Base	PFF + LPS	C23	R1	Base	Rat6	Rat6	Rat6	Rat6
C24_R2_Base	PFF + LPS	C24	R2	Base	Rat6	Rat6	Rat6	Rat6
C24_R1_Base	PFF + LPS	C24	R1	Base	Rat6	Rat6	Rat6	Rat6
C23_R3_Base	PFF + LPS	C23	R3	Base	Rat6	Rat6	Rat6	Rat6
C23_R1_T1	PFF + LPS	C23	R1	T1	Rat12	Rat12	Rat12	Rat12
C24_R3_T1	PFF + LPS	C24	R3	T1	Rat12	Rat12	Rat12	Rat12
C23_R2_T1	PFF + LPS	C23	R2	T1	Rat12	Rat12	Rat12	Rat12
C24_R2_T1	PFF + LPS	C24	R2	T1	Rat12	Rat12	Rat12	Rat12
C24_R1_T1	PFF + LPS	C24	R1	T1	Rat12	Rat12	Rat12	Rat12
C23_R3_T1	PFF + LPS	C23	R3	T1	Rat12	Rat12	Rat12	Rat12
C24_R3_T5	PFF + LPS	C24	R3	T5	Rat18	Rat18	Rat18	Rat18
C24_R2_T5	PFF + LPS	C24	R2	T5	Rat18	Rat18	Rat18	Rat18
C23_R1_T5	PFF + LPS	C23	R1	T5	Rat18	Rat18	Rat18	Rat18
C24_R1_T5	PFF + LPS	C24	R1	T5	Rat18	Rat18	Rat18	Rat18
C23_R3_T5	PFF + LPS	C23	R3	T5	Rat18	Rat18	Rat18	Rat18
C23_R2_T5	PFF + LPS	C23	R2	T5	Rat18	Rat18	Rat18	Rat18
C21_R1_Base	PFF	C21	R1	Base	Rat5	Rat5	Rat5	Rat5
C21_R3_Base	PFF	C21	R3	Base	Rat5	Rat5	Rat5	Rat5
C22_R2_Base	PFF	C22	R2	Base	Rat5	Rat5	Rat5	Rat5
C22_R1_Base	PFF	C22	R1	Base	Rat5	Rat5	Rat5	Rat5
C21_R2_Base	PFF	C21	R2	Base	Rat5	Rat5	Rat5	Rat5
C22_R3_Base	PFF	C22	R3	Base	Rat5	Rat5	Rat5	Rat5
C22_R1_T1	PFF	C22	R1	T1	Rat11	Rat11	Rat11	Rat11
C21_R3_T1	PFF	C21	R3	T1	Rat11	Rat11	Rat11	Rat11
C22_R3_T1	PFF	C22	R3	T1	Rat11	Rat11	Rat11	Rat11
C21_R2_T1	PFF	C21	R2	T1	Rat11	Rat11	Rat11	Rat11
C21_R1_T1	PFF	C21	R1	T1	Rat11	Rat11	Rat11	Rat11
C22_R2_T1	PFF	C22	R2	T1	Rat11	Rat11	Rat11	Rat11
C21_R3_T5	PFF	C21	R3	T5	Rat17	Rat17	Rat17	Rat17
C22_R1_T5	PFF	C22	R1	T5	Rat17	Rat17	Rat17	Rat17
C21_R2_T5	PFF	C21	R2	T5	Rat17	Rat17	Rat17	Rat17
C22_R2_T5	PFF	C22	R2	T5	Rat17	Rat17	Rat17	Rat17
C21_R1_T5	PFF	C21	R1	T5	Rat17	Rat17	Rat17	Rat17
C22_R3_T5	PFF	C22	R3	T5	Rat17	Rat17	Rat17	Rat17
C10_R1_Base	Sham	C10	R1	Base	Rat1	Rat1	Rat1	Rat1
C9_R1_Base	Sham	C9	R1	Base	Rat1	Rat1	Rat1	Rat1
C10_R3_Base	Sham	C10	R3	Base	Rat1	Rat1	Rat1	Rat1
C10_R2_Base	Sham	C10	R2	Base	Rat1	Rat1	Rat1	Rat1
C9_R2_Base	Sham	C9	R2	Base	Rat1	Rat1	Rat1	Rat1
C9_R3_Base	Sham	C9	R3	Base	Rat1	Rat1	Rat1	Rat1
C10_R1_T1	Sham	C10	R1	T1	Rat7	Rat7	Rat7	Rat7
C10_R2_T1	Sham	C10	R2	T1	Rat7	Rat7	Rat7	Rat7
C9_R2_T1	Sham	C9	R2	T1	Rat7	Rat7	Rat7	Rat7
C9_R1_T1	Sham	C9	R1	T1	Rat7	Rat7	Rat7	Rat7
C9_R3_T1	Sham	C9	R3	T1	Rat7	Rat7	Rat7	Rat7
C10_R1_T5	Sham	C10	R1	T5	Rat13	Rat13	Rat13	Rat13
C9_R2_T5	Sham	C9	R2	T5	Rat13	Rat13	Rat13	Rat13
C9_R3_T5	Sham	C9	R3	T5	Rat13	Rat13	Rat13	Rat13
C10_R2_T5	Sham	C10	R2	T5	Rat13	Rat13	Rat13	Rat13
C10_R3_T5	Sham	C10	R3	T5	Rat13	Rat13	Rat13	Rat13
C9_R1_T5	Sham	C9	R1	T5	Rat13	Rat13	Rat13	Rat13
